# Supplementary material for: Widespread Molecular Imprints in the Serum Proteome of COVID-19 Convalescents Uncovering Immune System Sequelae
Source: Mol Cell Proteomics. 2026 Feb 12;25(4):101525. doi: 10.1016/j.mcpro.2026.101525 (PMC13068859; doi:10.1016/j.mcpro.2026.101525)
Supplement: Supplemental Table S1 [file mmc1.xlsx]

## Sheet: Clinical data
Supplemental Table S1. Baseline Characteristics for COVID-19 Patients, Convalescents, and Healthy Populations Notes a Sample ID: de-identified samples. b group_list, patient type: "Control" represents healehy populations; "Convalescent_m1" represents COVID-19 convalescents in 1 month; "Convalescent_m3" represents COVID-19 convalescents in 3 months; "Convalescent_m12" represents COVID-19 convalesc…
Sample ID	group_list	group	sex	age(year)	height(cm)	weight(kg)	BMI (kg/m2)	RBC(x10^12)	WBC(x10^9)	ANC(x10^9)	LY(x10^9)	HGB(g/L)	BPC(x10^9)	PT(s)	APTT(s)	D-dimer(mg/L)	Albumin(g/L)	ALT(U/L)	AST(U/L)	Total bilirubin(mmol/L)	K(mmol/L)	Na(mmol/L)	Creatinine(μmol/L)	Creatine_kinase(U/L)	LDH(U/L)	hs-cTn(pg/mL)	procalcitonin(ng/mL)	CRP(ng/mL)	hs-CRP(ng/mL)	ESR(mm/h)
CON_05	Control	Control	male	29	177	72	23.11	4.9	5.2	3.24	1.59	151	218	72.1	31.3	0.3	49	42	25	5.3	4.81	143.3	76	66.4	169	0.22	0.1	7.13	5.7	20
CON_09	Control	Control	male	31	175	78	25.44	5.14	4.1	1.69	1.77	158	142	13.5	30.6	0.3	48.3	16	22	23	4.58	142.4	81	10.5	211.3	0.21	0.22	21.9	12.1	36
CON_1432	Control	Control	female	66	152	53	22.72	4.96	5	4.73	2.32	83	164	13.8	32.2	0.42	42.9	18	26	9.9	4.2	141	53	50.5	236.3	0.4	0.12	36.33	11.75	47
CON_1684	Control	Control	male	33	171	63	21.5	4.76	5.9	3.17	2.3	146	137	14.1	31	0.28	50.3	20	21	15.4	4.3	141.3	80	42	194	0.36	0.09	9.14	4.06	28
CON_1711	Control	Control	male	49	170	86	29.86	5.39	4.8	2.97	1.82	165	147	12.9	30.4	0.38	50.3	27	39	19.9	4.63	142.2	84	28.5	247.3	0.01	0.19	15.7	9	51
CON_1X	Control	Control	male	43	165	68	24.96	4.76	5.92	3.65	2.15	145	207	71.2	27.9	0.26	48.7	22.7	21.6	12.6	4.55	142.3	67.4	59.8	221.2	0.25	0.11	11.68	4.51	27
CON_209	Control	Control	male	31	169	90	31.48	5.07	5.2	4.61	1.73	162	156	13.2	29.5	0.29	51.1	29	20	14.6	4.49	142.4	97	47.1	240	0.26	0.1	16.41	5.91	29
CON_210	Control	Control	female	33	164	59	21.94	4.59	4.8	3.51	2.71	139	145	13.8	31.6	0.34	42.6	11	18	19.2	4.18	141.2	55	59	186.5	0.04	0.04	16.66	10.88	30
CON_223	Control	Control	male	29	175	109	35.59	4.91	8.2	4.87	2.82	159	165	13.3	30.9	0.31	43.5	58	31	19.2	4.54	142.3	87	43.2	231	0.18	0.15	17.73	8.23	34
CON_236	Control	Control	female	26	159	52	20.49	4.33	7.3	2.8	1.91	130	148	12.9	29.5	0.29	48.4	10	17	9.3	4.1	140.2	69	8	211.7	0.68	0.22	31.49	14.17	45
CON_249	Control	Control	female	39	163	54	20.4	4.21	5.9	2.74	1.88	134	157	13.2	29	0.19	41.9	4	16	13.9	4.11	140.7	46	52.8	188.2	0.28	0.07	12.99	7.91	36
CON_254	Control	Control	female	50	160	51	19.92	4.19	4.4	2.76	1.33	135	163	13.6	32.6	0.35	48.6	9	17	10	4.34	142.2	64	52.2	227.3	2.81	0.22	21.82	15.55	43
CON_260	Control	Control	male	53	162	62	23.62	4.9	5.2	3.24	1.59	151	218	13.5	31.9	0.25	49	42	25	5.3	4.74	143.6	76	113.2	264.9	0.27	0.13	13.75	5.25	10
CON_28	Control	Control	female	30	160	58	22.69	4.16	3.9	2.12	1.36	127	184	13.4	31.2	0.27	43.6	6	12	13.5	4.1	140.3	52	46.2	189.4	0.3	0.06	16.26	9.42	31
CON_285	Control	Control	male	33	162	53	20.2	5.27	6.7	2.96	2.53	150	153	13.4	28.4	0.28	53	19	21	13.3	4.2	140.3	85	19	198.2	7.22	0.22	25.13	7.3	27
CON_287	Control	Control	male	42	173	79	26.4	5.46	5.4	2.57	2.31	162	166	13.4	30.5	0.37	52	18	17	17.2	5.48	144	73	83	222.5	0.27	0.1	21.99	14.34	38
CON_2930	Control	Control	male	43	165	68	24.96	4.76	5.92	3.65	2.15	145	207	71.2	27.9	0.26	48.7	22.7	21.6	12.6	4.55	142.3	67.4	59.8	221.2	0.25	0.11	11.68	4.51	27
CON_296	Control	Control	male	38	178	84	26.5	4.95	6.1	2.33	1.59	156	142	13.8	30.7	0.24	50.2	13	22	9.8	4.56	142.4	85	26.7	224.9	0.29	0.04	21.23	8.52	17
CON_3060	Control	Control	male	67	166	71	25.76	5.33	5.3	2.66	2.31	162	159	13.5	30.8	0.38	51.6	18	17	18.3	5.48	144	71	52.2	224.8	2.81	0.22	23.49	16.07	40
CON_309	Control	Control	female	33	150	54	24	4.7	6.3	4.7	2.18	140	161	13.7	30.9	0.34	52.2	10	19	9.5	4.12	141	57	59	181.2	0.04	0.04	12.75	8.73	29
CON_3132	Control	Control	female	21	161	59	22.64	4.59	4.1	2.37	1.48	140	178	13.6	31.5	0.34	51.8	12	18	14.1	4.17	140.3	52	46	193.3	0.23	0.04	13	8.95	30
CON_3145	Control	Control	male	48	176	78	25.18	7.43	8	3.99	2.62	147	126	12.8	28.7	0.29	44.4	36	30	39.7	4.7	142	74	61.4	232.6	0.27	0.14	24.96	9.11	40
CON_3154	Control	Control	female	62	158	54	21.61	4.57	5.9	2.68	2.8	144	149	13.6	31.2	0.38	51.3	15	21	20.8	4.43	142.1	62	83	219.2	0.49	0.18	24.93	15.83	46
CON_3163	Control	Control	male	46	170	77	26.63	5.46	6.7	3.63	2.51	176	253	15.5	29.2	0.36	52.7	19	18	17.6	4.98	140	91	52.2	213.4	2.81	0.22	23.43	10.46	37
CON_317	Control	Control	female	26	161	51	19.83	3.93	8	4.3	2.01	113	222	11.9	27.5	0.31	45	11	18	5.8	4.11	142	44	42.2	177.7	0.5	0.1	5.98	5.79	20
CON_3179	Control	Control	female	55	155	55	22.89	4.64	5.3	3.21	1.46	136	276	12.2	28.2	0.47	49.3	17	18	17.8	4.62	143.3	55	27.7	196.2	0.41	0.16	17.13	10.32	66
CON_318	Control	Control	female	34	157	57	22.92	4.62	7.3	2.93	2.04	135	241	13.4	30.3	0.27	50.8	11	10	10.5	4.58	144.4	68	52.4	137.3	0.23	0.11	4.75	5.3	8
CON_3186	Control	Control	female	48	163	61	22.96	4.5	5.7	3.37	1.77	142	278	12.8	27.2	0.43	46.5	43	32	6.6	4.13	144	60	35.6	208.5	0.29	0.14	11.28	4.63	61
CON_322	Control	Control	female	33	159	54	21.52	3.99	5	2.84	1.66	95	309	12.9	27.6	0.35	47.1	6	13	8.8	4.56	143.2	60	38.5	172.6	0.29	0.15	12.07	8.91	58
CON_3244	Control	Control	male	58	165	84	30.85	4.6	10.9	7.56	2.26	142	276	12.8	27.4	0.41	48.6	63	32	6.4	4.36	139	52	36.3	215	0.33	0.13	12.13	4.27	53
CON_3250	Control	Control	male	53	181	96	29.3	5.22	7.1	4.26	2.29	166	266	11.8	25.8	0.33	50.6	24	15	10.6	4.43	142	53	49	193	0.35	0.17	30.58	8.25	39
CON_3254	Control	Control	male	54	163	73	27.48	4.91	7.8	4.41	2.29	158	269	12.6	29.5	0.33	49.2	21.7	20.7	12.5	4.61	142.3	68.6	44.5	178	0.3	0.11	13.17	5.17	34
CON_3263	Control	Control	female	24	166	71	25.66	5.46	5.4	2.66	2.31	162	214	14.1	31.9	0.26	51.6	18	17	18.3	5.48	144	71	87	186.9	0.13	0.1	6.38	5.8	7
CON_3269	Control	Control	male	47	173	78	26.06	5.2	6.8	4.37	1.88	170	243	17.3	31.3	0.22	50.8	41	25	14.1	4.79	143	81	41	245.2	0.41	0.24	23.5	10	21
CON_3270	Control	Control	male	45	173	75	25.06	5.06	4.91	2.95	1.48	153	243	15.2	33.9	0.25	53.9	16	19	25.5	4.67	142.7	81	57.5	173.1	0.22	0.21	9.83	10.06	10
CON_3277	Control	Control	male	61	164	66	24.54	4.54	5.1	2.09	2.51	146	185	13.4	29	0.33	48	27	29	12.4	4.56	142.6	71	19.8	204.1	0.19	0.18	18.03	11.04	31
CON_3308	Control	Control	male	54	174	61	20.15	4.97	6.8	3.3	2.84	157	293	12.4	27.4	0.38	52.3	13	19	8.1	5.02	141	66	45.6	183	0.28	0.18	21.6	7.11	46
CON_3335	Control	Control	male	42	177	80	25.54	5.81	4.9	2.95	1.58	178	201	13.7	28.6	0.32	52.6	53	34	16.3	4.39	141	79	91	232.5	0.16	0.09	12.78	7.33	20
CON_3348	Control	Control	male	46	173	67	22.39	5.33	7.3	6.4	3.96	170	231	13.3	28	0.46	50.3	110	55	12.1	4.22	141	91	195.4	289.6	0.67	0.18	45.33	13.26	57
CON_3368	Control	Control	male	56	164	65	24.09	5.1	6.9	2.44	1.76	152	253	10.3	24.2	0.3	48.6	12	16	12.5	4.61	143.8	53	21	206	0.54	0.18	28.7	10	85
CON_3378	Control	Control	male	59	173	79	26.4	5	8.1	5.78	1.24	154	263	11.8	26.4	0.32	46.8	14	15	11.2	5.09	143	75	44.5	185.5	0.3	0.11	18.75	6.5	48
CON_3381	Control	Control	male	62	164	66	24.54	4.53	7.8	5.96	2.38	139	219	13.1	28	0.2	43.9	8	13	11.7	5.01	145	74	41.1	201.3	0.52	0.14	18.95	10.86	25
CON_343	Control	Control	male	37	170	87	30.21	4.95	7	4.23	3.01	152	214	57.2	29.6	0.28	49.7	20	15	6.4	4.76	143.3	77	50.7	175.3	0.24	0.1	7.7	4.71	18
CON_3479	Control	Control	female	55	152	62	26.84	4.67	6.7	3.36	2.85	143	156	13.8	31.9	0.39	49	18	23	12.5	4.51	142	65	63	224.8	0.53	0.21	25.83	14.68	46
CON_350	Control	Control	female	38	160	75	29.48	4.34	6.4	6.12	1.98	133	155	13.5	33.3	0.35	47.6	10	12	11.9	4.07	139.7	66	52.2	222.3	2.81	0.22	21.55	14.94	43
CON_3522	Control	Control	female	26	155	74	30.8	4.14	4.3	2.23	1.62	119	221	13.4	31.8	0.24	47.1	18	23	5.3	4.15	142.8	65	44.1	164.3	0.37	0.15	6.5	5.3	7
CON_3523	Control	Control	female	34	166	55	19.96	4.15	5.7	3.5	1.8	127	259	12.2	28.6	0.36	48.7	7	19	11.9	4.34	143.7	54	21.4	180.5	0.4	0.19	17.13	10.32	59
CON_3524	Control	Control	male	31	181	108	32.97	4.87	7.5	4.7	1.95	149	247	102.2	30.8	0.27	49.1	22	16	11.5	4.65	146	96	53.7	198.7	0.23	0.19	11.13	10.05	28
CON_3525	Control	Control	male	32	176	85	27.44	4.93	9.9	4.72	4.61	158	225	83.8	30.3	0.29	51.9	29	21	15.8	5.35	144	78	71.5	170.9	0.15	0.1	6.56	6.74	21
CON_3527	Control	Control	male	22	170	86	29.76	5.46	5.4	2.66	2.31	162	214	72.4	30.9	0.29	51.6	18	17	18.3	5.48	144	71	60.2	171.1	0.18	0.1	5.97	5.8	19
CON_3529	Control	Control	female	36	159	62	24.52	4.53	6.4	3.66	2.37	134	207	12.3	27.3	0.32	47.4	18	19	14.4	4.58	143.8	48	44.2	171.9	0.39	0.12	8.7	8.98	19
CON_3530	Control	Control	female	34	163	54	20.32	4.28	4.9	3.04	1.53	128	111	13.1	30.5	0.24	46.2	11	14	10.7	4.27	141.4	65	69.4	186.2	0.77	0.1	19.86	11.39	36
CON_3534	Control	Control	female	36	160	55	21.37	4.93	4.5	3.27	3.28	151	153	13.5	30.8	0.38	51	12	19	22.2	4.18	141.5	60	52.2	224.8	2.81	0.22	23.49	16.07	40
CON_354	Control	Control	male	37	170	77	26.59	5.11	4.1	4.64	1.98	155	166	13.5	29	0.35	51.5	39	13	11	4.48	142.1	76	83	215.6	0.27	0.1	21.28	13.78	37
CON_3564	Control	Control	female	50	154	51	21.64	4.36	4.6	2.4	1.77	134	241	13.4	26.2	0.29	46.1	24	25	5.9	4.64	144.5	58	36.7	179.1	0.42	0.09	8.25	0.72	25
CON_360	Control	Control	female	40	161	57	21.99	4.82	8	5.28	2.35	144	255	11.7	26.8	0.26	46.6	14	22	9.4	4.55	143.2	66	16.1	167.8	0.59	0.18	13.57	4.33	37
CON_3603	Control	Control	female	46	152	71	30.9	4.69	6.1	3.68	1.93	151	200	82.7	26.8	0.27	42.3	23	21	4.4	4	144	61	31.1	188.9	0.33	0.16	12.84	6.89	34
CON_3608	Control	Control	female	46	160	53	20.99	4.63	4.3	2.27	1.76	141	265	12.6	30.7	0.41	49	7	15	10.7	4.12	145	48	26.5	192	0.28	0.19	18.92	12.77	69
CON_3614	Control	Control	female	49	157	65	26.66	4.65	11	7.59	2.64	136	335	11.2	22.9	0.69	50.5	14	18	11.4	4.8	143	51	51.6	199	0.26	0.2	24.67	6.75	61
CON_3635	Control	Control	female	66	165	53	19.66	4.43	6.26	3.53	2.11	138	227	13	30	0.24	49	8	15	9	4.85	148	54	47.8	158.3	0.41	0.11	8.4	2.89	18
CON_3638	Control	Control	male	45	169	71	24.97	5.44	4.7	2.4	1.6	162	236	14.2	35.2	0.27	48.9	29	19	10	4.71	142.8	75	74	137	0.03	0.18	3	10.09	4
CON_364	Control	Control	female	56	155	52	21.64	4.88	5.4	2.64	3.53	141	244	14.6	30.1	0.39	49.4	16	24	8.6	4.62	144.4	60	72	141	0.04	0.04	3	0.5	2
CON_3660	Control	Control	female	59	162	59	22.56	4.83	5.5	2.93	2.06	144	237	16.2	32.1	0.36	50.2	41	38	4.6	5.03	147	72	47.5	217.9	0.44	0.17	14.5	3.94	26
CON_3662	Control	Control	male	51	175	85	27.66	5.13	5.3	3.07	1.68	154	253	12.9	31.5	0.28	46.7	13	15	7.7	4.3	142	69	47.5	160	0.28	0.18	11.57	10.06	31
CON_3663	Control	Control	female	53	156	59	24.16	4.14	5.5	3.13	1.73	126	274	13.5	29.4	0.47	42.6	33	32	7.5	4.47	145	50	38.9	204.9	0.34	0.15	13.73	8.82	55
CON_3669	Control	Control	male	56	168	63	22.56	4.77	5.6	3.56	1.53	159	219	13.4	28.1	0.24	52.2	30	27	16.5	4.5	145	93	124.2	267.7	0.03	0.09	13.15	6.5	9
CON_3671	Control	Control	female	43	171	59	20.16	4.23	4.5	2.65	1.48	126	189	13	28.5	0.37	45	51	43	13.1	4.37	142.8	67	42.3	218.3	0.46	0.15	17.44	11.09	37
CON_3674	Control	Control	female	55	152	70	30.37	4.12	4	2.12	1.28	122	238	13.9	32.6	0.35	38.8	7	16	6.6	3.77	144	52	59	204.3	0.28	0.08	24.46	16.22	36
CON_3675	Control	Control	female	57	156	58	23.86	4.56	4.1	2.37	1.39	147	143	13.6	35.4	0.41	48	8	24	13.9	4.32	144	64	83	210.3	0.49	0.18	21.34	13.84	53
CON_3676	Control	Control	male	51	165	79	29.3	5.23	7.2	4.13	2.37	166	231	188.1	25.1	0.32	49	23	34	16.8	4.42	146	81	57.1	220.2	0.16	0.09	11.9	6.5	46
CON_3678	Control	Control	male	64	167	77	27.72	4.58	4.87	3.31	1.22	151	186	13.3	30	0.33	44.4	15	20	15	4.82	144	80	8.8	215.9	0.35	0.29	20.16	13.39	36
CON_3686	Control	Control	female	47	159	59	23.51	4.2	4.91	2.92	1.73	129	245	12.7	29.2	0.3	43.3	11	18	9.3	4.53	143.8	60	41.6	170.4	0.34	0.04	17.55	10.81	31
CON_3687	Control	Control	female	47	158	59	23.66	4.49	5.77	3.62	1.5	137	264	12.6	29.7	0.37	41.9	22	17	7.4	4.51	143.8	63	21.6	174.1	0.33	0.19	14.24	10.4	53
CON_3691	Control	Control	male	69	169	76	26.8	4.25	6.7	3.53	2.63	151	151	13.4	31.8	0.35	47.2	15	22	22.9	4.74	142.3	84	19	210.8	7.22	0.22	23.77	10.9	34
CON_3692	Control	Control	female	30	161	61	23.64	4.49	6.4	3.13	2.56	129	130	12.5	31.8	0.26	44.5	10	15	5.3	4.18	140.4	61	39.2	168.7	0.6	0.1	12.48	9.49	48
CON_3702	Control	Control	female	47	157	68	27.93	4.68	4.4	2.87	1.12	141	176	13.4	29.7	0.34	46.7	15	25	10.4	4.42	142	75	19	212.9	7.22	0.22	24.23	12.13	34
CON_3703	Control	Control	male	46	159	59	23.33	5.04	5	2.66	1.81	151	328	12.2	25.2	0.4	51.9	16	25	11.8	4.41	145	72	47.8	187.3	0.27	0.17	19.92	6.51	44
CON_3704	Control	Control	male	70	168	82	29.2	4.56	8.1	6.26	1.39	138	314	12	26.4	0.39	45.9	12	17	10.1	4.61	145	72	35.7	187.4	0.23	0.16	11.25	6.07	47
CON_3707	Control	Control	female	39	161	59	22.84	4.43	5.7	3.23	1.84	132	275	12.3	28	0.44	48.6	21	20	14	4.44	142.8	53	27.7	178	0.41	0.16	14.74	8.75	61
CON_371	Control	Control	female	38	160	52	20.12	3.93	4.42	1.84	2.13	118	143	12.9	30.5	0.27	50.5	18	13	12.2	4.09	140.3	63	50.5	184.5	0.55	0.12	26.02	8.87	48
CON_372	Control	Control	male	35	175	100	32.49	4.97	6.88	3.66	2.4	151	231	131.2	27.1	0.29	50.5	22	21	15.9	4.73	143.2	107	51.7	228.5	0.24	0.14	15.77	7.67	38
CON_3758	Control	Control	female	62	160	61	23.87	4.47	6.6	3.15	2.98	136	338	11.9	27.1	0.6	47.1	40	31	6.9	4.51	141.4	55	49.8	205.9	0.21	0.16	15.54	7.11	52
CON_3768	Control	Control	male	46	166	74	27.05	4.79	5.1	2.82	1.88	145	237	13.4	31.8	0.24	48.2	8	15	14.2	4.36	144	72	44.1	164.3	0.37	0.15	6.5	5.3	7
CON_378	Control	Control	male	52	166	65	23.52	5.2	4.38	2.61	2.15	156	231	15.5	29.2	0.36	47	13	20	8.6	5.5	143	72	52.2	213.4	2.81	0.22	23.43	10.46	37
CON_3828	Control	Control	male	23	175	58	18.78	4.94	4.81	2.12	1.36	127	184	13.2	30.6	0.31	43.6	6	12	13.5	4.09	139.3	52	46.2	176.7	0.3	0.06	8.39	7.67	27
CON_3839	Control	Control	male	21	175	68	22.04	4.94	5.15	2.14	2.38	151	385	11.6	24	0.65	51.6	21	23	14.8	4.53	136	69.6	66.9	212.9	0.21	0.17	31.91	8.34	48
CON_3842	Control	Control	male	21	175	65	21.22	4.86	6.81	4.3	2.01	151	290	12.7	26.7	0.29	51	10	16	15.1	4.47	139	59.6	64.8	161.7	0.41	0.16	20.28	4.75	30
CON_386	Control	Control	female	68	151	48	21.05	3.9	5.3	2.45	2.26	118	252	12.8	28.3	0.33	49	9	17	9.2	4.89	142	52	32.9	186.1	0.34	0.16	14.39	13.11	64
CON_3870	Control	Control	male	20	176	73	23.57	5.07	7.17	4.27	2.19	161	362	12	24.2	0.57	50.9	25	24	19.5	4.52	135	73.3	71.2	205.5	0.25	0.16	29.17	7.56	46
CON_3882	Control	Control	female	23	168	55	19.49	3.98	4.71	2.5	1.87	114	212	12.9	31.3	0.29	46.9	6	16	7.9	4.11	140	49.5	49.5	203.1	0.42	0.06	18.76	9.48	27
CON_3893	Control	Control	male	23	168	63	22.32	5.06	5.82	3.74	1.3	162	186	13.7	30.9	0.35	49.8	26	20	19.8	4.62	137	65.2	65.3	205	0.28	0.07	16.68	10.3	29
CON_396	Control	Control	male	28	171	71	24.28	4.61	5.36	2.59	1.79	148	198	12.9	27.5	0.41	49.6	134	55	10.1	4.55	142.4	73	204.5	259	0.47	0.11	29.97	12.94	46
CON_397	Control	Control	female	25	168	62	21.97	4.45	5.46	3.86	2.38	133	277	12.6	30.2	0.36	46.7	28	15	6.1	4.4	142.8	61	30.3	176.7	0.29	0.17	15.64	10.34	59
CON_40	Control	Control	female	43	165	68	24.96	4.76	5.92	3.65	2.15	145	207	71.2	27.9	0.26	48.7	22.7	21.6	12.6	4.55	142.3	67.4	59.8	221.2	0.25	0.11	11.68	4.51	27
CON_407	Control	Control	male	68	169	74	25.91	4.99	5.5	2.53	1.77	152	246	17.3	31.3	0.22	50.1	14	17	12.7	4.76	143	86	41	245.2	0.41	0.24	23.5	10	21
CON_4109	Control	Control	male	56	164	60	22.27	4.65	7.3	3.23	2.8	147	224	15.4	29.4	0.19	45.5	27	32	14.5	4.7	143.4	88	110.7	307.8	0.21	0.19	20.5	10	14
CON_4122	Control	Control	female	43	163	62	23.4	4.51	8.4	4.7	3.06	133	329	11.7	25.8	0.63	49.5	32	25	12.8	4.53	141.6	63	49.8	204.7	0.21	0.16	16.82	6.51	55
CON_4150	Control	Control	male	55	171	67	22.78	5.07	5.3	2.72	2.1	157	243	17.3	31.3	0.22	51.8	35	42	13.4	5.25	143	66	41	245.2	0.41	0.24	23.5	10	21
CON_4164	Control	Control	female	42	159	58	23.19	4.16	3.9	2.12	1.36	127	184	12.5	27.9	0.31	43.6	6	12	13.5	4.1	140.3	52	56.5	208.2	0.42	0.18	23.11	11.22	42
CON_4173	Control	Control	female	32	160	62	24.37	4.03	7.1	4.39	2.17	122	202	11.2	26.5	0.38	47.6	26	23	14	4.23	142	62	38.8	191.6	0.63	0.16	7.38	6.38	31
CON_4180	Control	Control	female	36	161	68	26.47	4.37	5.1	3.12	1.53	135	308	12.3	25.5	0.35	49.7	19	15	7.5	4.48	143.3	38	39.9	165.3	0.33	0.19	15.1	4.95	42
CON_4182	Control	Control	female	46	158	56	22.45	4.03	7.1	4.39	2.17	122	202	11.7	25.9	0.35	47.6	26	23	14	4.49	142.8	62	45.4	185.5	0.46	0.14	10.03	5.24	28
CON_4185	Control	Control	male	41	174	76	25.38	5.2	5.5	3.85	1.23	159	298	12.8	26.8	0.27	49.3	19	19	11.7	4.58	142.4	81	60.5	177.2	0.4	0.17	21.24	6.62	31
CON_4206	Control	Control	female	53	146	58	27.35	4.67	5.1	3.02	1.65	144	217	11.6	28	0.32	47	14	16	9	4.56	144.3	54	43.9	189.2	0.44	0.08	7.67	1.04	16
CON_4207	Control	Control	female	45	153	57	24.26	4.12	5.3	2.78	2.05	138	194	11.8	26.4	0.38	48.7	24	27	16.4	4.05	143.7	49	47	186.2	0.42	0.14	10.68	5.39	27
CON_435	Control	Control	male	53	163	66	25.08	4.93	7.3	3.27	3.28	151	155	13.5	33.2	0.38	51	12	19	22.2	4.66	143	60	52.2	225.7	2.81	0.22	22.61	15.67	42
CON_437	Control	Control	male	33	169	86	29.94	5.33	5.17	6.4	3.96	170	128	13.2	27.9	0.29	50.3	110	55	12.1	4.22	141	91	173.7	240.6	0.47	0.18	24.08	10.13	43
CON_438	Control	Control	female	25	161	63	24.11	5.1	5.23	2.44	1.76	152	162	13.6	31.8	0.35	48.6	12	16	12.5	4.13	140.4	53	62.5	198.1	0.19	0.04	15.56	10.67	33
CON_441	Control	Control	female	40	160	57	22.27	4.19	5.19	2.21	1.52	133	130	12.5	31.8	0.26	49	8	15	10.5	3.97	142	53	39.2	168.7	0.6	0.1	12.48	9.49	48
CON_442	Control	Control	female	48	161	62	23.91	4.93	5.52	3.27	3.28	151	178	13.3	30.1	0.35	51	12	19	22.2	4.72	142.8	60	7	224.8	0.68	0.29	23.6	15.39	41
CON_443	Control	Control	female	40	149	59	26.35	3.87	4.71	2.66	1.64	120	142	12.5	30.4	0.21	46.6	12	13	7	4.34	140	46	40.6	178.7	0.58	0.1	12.55	9	48
CON_458	Control	Control	female	50	155	58	24.14	4.74	4.93	3.85	2	141	166	12.3	28.8	0.31	48.3	14	18	5.3	4.12	143	44	61.4	210.2	0.45	0.16	18.99	10.95	38
CON_461	Control	Control	female	25	155	47	19.35	4.93	6.87	3.27	3.28	151	178	13.8	31.9	0.33	51	12	19	22.2	4.17	140.3	60	38.2	186.7	0.26	0.04	10.43	7.08	25
CON_468	Control	Control	male	39	174	83	27.67	5.41	4.48	4.07	3.43	166	152	13.2	27.9	0.31	47.8	25	21	9.6	4.39	139	91	40.9	205	0.18	0.15	16.73	7.16	34
CON_484	Control	Control	male	48	170	82	28.37	4.31	7.3	7.29	2.6	144	154	13.5	29.9	0.31	49	39	23	12.5	4.48	141.8	71	2.3	209.8	0.05	0.22	23.7	15.22	40
CON_501	Control	Control	female	69	154	65	27.2	4.21	6.38	3.5	2.44	133	163	13.7	30.6	0.36	49	20	23	16.2	4.02	144	56	36.2	229.7	0.39	0.05	22.93	14.25	40
CON_505	Control	Control	male	39	170	90	31.14	5.59	4.84	2.78	2.21	165	131	12.5	26.6	0.27	46.9	50	31	13.4	4.59	141	98	89.6	243.3	0.19	0.15	24.5	7.97	43
CON_512	Control	Control	male	43	165	68	24.96	4.76	5.92	3.65	2.15	145	207	71.2	27.9	0.26	48.7	22.7	21.6	12.6	4.55	142.3	67.4	59.8	221.2	0.25	0.11	11.68	4.51	27
CON_518	Control	Control	male	39	174	66	21.8	4.92	4.59	2.23	2.1	151	164	13.4	30.1	0.35	48	9	16	10.1	4.55	141.8	81	19	216.9	7.22	0.22	23.98	13.46	36
CON_529	Control	Control	male	39	177	68	21.8	4.99	6.81	2.45	1.82	155	162	13.5	30.8	0.38	49.1	17	19	9.5	4.15	142	68	52.2	224.8	2.81	0.22	23.49	16.07	40
CON_531	Control	Control	male	25	171	80	27.22	4.9	5.82	3.24	1.59	151	125	13.6	29.4	0.25	49	42	25	5.3	4.48	141.8	76	71.9	231	0.35	0.1	19.66	5.86	33
CON_536	Control	Control	male	38	167	77	27.43	5.04	6.22	5.76	2.25	154	134	13	26.1	0.26	48.3	38	23	7	4.51	143	65	52.3	226.9	0.33	0.16	23.23	8.08	39
CON_540	Control	Control	female	32	162	66	25.1	4.66	5.25	4.06	1.76	142	160	13.5	30.8	0.38	49.8	23	17	8	4.29	142.3	60	52.2	224.8	2.81	0.22	23.49	16.07	40
CON_545	Control	Control	male	32	167	85	30.48	5.27	5.67	3.94	1.69	160	159	13.6	29.9	0.36	52.3	15	21	10.4	4.51	142.9	82	47.1	217.7	0.26	0.1	18.8	11.98	33
CON_550	Control	Control	female	29	165	67	24.61	3.73	5.06	4.9	1.44	116	158	12.9	29.4	0.27	38.5	6	16	8.1	3.95	139	46	37.8	190.6	0.41	0.07	20.43	9.5	38
CON_552	Control	Control	male	39	165	74	27	4.52	5.86	3.23	2.51	146	157	13.4	31.9	0.34	43.7	33	28	9.6	4.2	140	72	52.2	218.6	2.81	0.22	23.89	16.28	43
CON_554	Control	Control	male	35	183	72	21.5	5.67	6.08	3.18	1.57	156	174	13.8	28.4	0.29	54.7	30	22	11.2	4.72	149	94	25.9	201.8	4.61	0.1	17.94	4.56	20
CON_557	Control	Control	male	40	175	77	24.98	4.91	6.11	2.85	1.77	156	147	13.5	31.1	0.33	48.7	15	25	14.2	4.22	140	79	10.5	213.6	0.21	0.22	19.71	12.25	37
CON_568	Control	Control	female	48	160	61	23.74	4.49	3.84	3.65	1.56	135	125	13.6	30.1	0.29	47.9	18	27	12	4.02	141	47	50.1	197.9	0.39	0.12	19.35	7.12	39
CON_570	Control	Control	male	54	172	83	28.18	5.5	4.15	7.85	4.22	168	132	13.1	27	0.29	51.1	52	25	6.5	4.22	140	78	69	226.4	0.27	0.14	21.04	8.36	40
CON_587	Control	Control	female	56	163	76	28.78	4.41	4.9	2.33	2.55	135	142	13.3	32.6	0.36	47.2	26	28	6.2	4.71	141	56	50.4	209.1	0.39	0.16	22.5	15.73	47
CON_589	Control	Control	male	63	164	69	25.55	4.97	5.79	3.3	2.84	157	164	13.5	30.8	0.38	52.3	13	19	8.1	5.02	141	66	52.2	224.8	2.81	0.22	23.49	16.07	40
CON_591	Control	Control	female	47	171	82	27.98	5.11	5	4.39	2.1	164	137	12.9	27	0.28	49	61	30	36.7	4.85	141	67	83.7	226.1	0.29	0.14	23.17	10.23	39
CON_614	Control	Control	female	50	162	73	27.99	4.55	7.28	4.29	2.43	138	147	13.5	33.6	0.38	47.7	20	19	5.2	4.21	141.8	59	83	217.5	0.49	0.18	23.34	15	46
CON_632	Control	Control	male	38	179	107	33.24	4.9	4.42	4.6	3.08	154	156	13.3	26.9	0.29	45.9	24	20	12.7	5	149	72	55.8	218.6	0.14	0.15	18.51	7.49	37
CON_648	Control	Control	female	38	159	60	23.87	4.49	6.88	3.65	1.56	135	145	11.9	27.7	0.15	47.9	18	27	12	4.02	141	47	46.2	156	0.36	0.09	8.8	3.67	32
CON_672	Control	Control	male	29	171	76	26.28	5.5	4.27	7.85	4.22	168	165	13.5	28.6	0.32	51.1	52	25	6.5	4.22	140	78	35.2	212.5	0.2	0.15	18.65	10.88	35
CON_677	Control	Control	male	38	164	76	28.07	5.06	5.6	4.63	1.54	151	176	13.7	29.7	0.34	48.2	38	29	8.9	3.89	140	73	50.5	218.3	0.26	0.1	19.96	12.81	33
CON_683	Control	Control	female	40	164	65	24.28	5.3	4.19	3.42	2.11	143	144	13.1	32.5	0.37	48.2	14	15	11.3	4.29	142.5	65.4	56.7	193.4	0.33	0.14	18.79	10.58	36
CON_694	Control	Control	male	34	170	76	26.37	4.8	4.38	4.76	3.52	158	233	84.4	30.4	0.28	47.9	26	24	3.3	4.12	139	86	57.3	191.9	0.19	0.15	10.66	8.64	24
CON_702	Control	Control	male	38	159	61	24.06	4.53	4.81	3.66	2.37	134	207	12.3	27.3	0.32	47.4	18	19	14.4	4.43	143.5	48	44.2	171.9	0.39	0.12	8.7	8.98	19
CON_703	Control	Control	male	40	161	65	24.91	4.48	5.94	2.07	1.88	134	231	14	35.5	0.3	52.4	13	22	16.7	4.45	142	67	60	144.4	0.28	0.15	5.33	6.9	7
CON_730	Control	Control	male	62	167	69	24.81	4.3	6.4	6.56	1.85	155	225	15.5	29.2	0.36	86.7	20	20	17.9	4.71	143.9	77.3	52.2	213.4	2.81	0.22	23.43	10.46	37
CON_768	Control	Control	male	59	160	62	24.36	4.73	9.3	7.15	1.68	151	162	13.5	30.8	0.38	47.1	12	23	10.7	4.61	142.4	54	52.2	224.8	2.81	0.22	23.49	16.07	40
CON_769	Control	Control	female	56	159	63	24.69	4.88	5.33	2.64	3.53	141	223	13	30.5	0.28	49.4	16	24	8.6	4.56	144.3	60	42	164	0.39	0.08	7.67	0.52	16
CON_80	Control	Control	male	43	165	68	24.96	4.76	5.92	3.65	2.15	145	207	71.2	27.9	0.26	48.7	22.7	21.6	12.6	4.55	142.3	67.4	59.8	221.2	0.25	0.11	11.68	4.51	27
CON_814	Control	Control	male	51	157	59	23.68	3.93	9.2	1.84	2.13	118	241	13.2	30.1	0.3	50.5	18	13	12.2	4.49	144.3	63	43.1	190.3	0.4	0.08	21.57	13.08	32
CON_85	Control	Control	male	31	159	59	23.48	4.13	5	5.42	1.56	121	155	12.6	29.1	0.22	49.7	23	15	15.3	4.11	140.7	43	37.8	182	0.41	0.07	23.09	8.33	39
CON_882	Control	Control	male	62	170	77	26.5	4.97	6.8	3.66	2.4	151	175	13.4	28.1	0.28	50.5	22	21	15.9	4.78	143.3	107	19	195.8	7.22	0.22	25.28	6.5	26
CON_896	Control	Control		43	165	68	24.96	4.76	5.92	3.65	2.15	145	207	71.2	27.9	0.26	48.7	22.7	21.6	12.6	4.55	142.3	67.4	59.8	221.2	0.25	0.11	11.68	4.51	27
CON_925	Control	Control	female	43	160	61	23.83	4.24	8.58	4.13	4.04	129	253	12.6	31.8	0.26	49.4	11	21	13.1	4.42	144.3	49	11.2	173.1	0.64	0.22	20.06	18.26	41
CON_926	Control	Control	female	42	162	63	24.01	4.59	5.89	3.42	2.17	140	376	11.8	25.6	0.65	50.9	25	26	13.4	4.51	141.4	48	66.7	220.3	0.24	0.19	31.23	9.7	51
CON_938	Control	Control	male	52	172	77	26.03	5.02	9.5	6.36	2.28	158	235	17.3	31.3	0.22	49.1	25	26	24.9	4.62	141	88	41	245.2	0.41	0.24	23.5	10	21
CON_941	Control	Control	female	43	161	60	23.15	4.37	6.9	4.35	1.85	133	157	13.6	32.8	0.34	47.7	12	15	7.8	4.23	139	60	52.2	227.6	2.81	0.22	21.61	15.48	43
CON_942	Control	Control	male	56	175	65	21.22	4.85	5.5	2.98	2.01	156	212	13.3	28.2	0.27	48.1	26	25	12.8	4.74	143.3	93	86.3	233.5	0.03	0.09	11.7	5.33	11
CON_949	Control	Control	female	42	153	52	22.21	4.59	5.6	3.87	1.41	121	215	12.1	28.5	0.34	46	8	11	12.2	4.36	143.5	55	43.9	176.7	0.44	0.08	5.78	6.13	16
CON_953	Control	Control	male	42	177	63	20.11	5.11	5.5	2.52	2.21	152	268	12.6	29.5	0.33	52.6	12	19	18.4	4.61	142.2	80	44.5	178	0.3	0.11	13.17	5.17	34
CON_956	Control	Control	male	53	172	65	21.97	5.02	6.4	3.96	1.88	158	230	17.3	31.3	0.22	49.2	31	19	17.9	4.32	143	82	41	245.2	0.41	0.24	23.5	10	21
CON_963	Control	Control	male	51	171	65	22.23	4.81	5.8	2.96	2.35	152	222	13.5	27.5	0.15	42.9	12	23	17.4	4.75	143.6	83	180.3	370.4	0.01	0.13	17.5	10	7
CON_964	Control	Control	male	47	169	84	29.41	5.39	7	4.95	1.39	166	278	11.8	25.8	0.33	45.7	16	19	16.6	4.24	143	64	49	193	0.35	0.17	30.58	8.25	39
CON_97	Control	Control	male	25	165	65	24.05	4.52	5.2	3.67	2.31	142	142	13.7	30.5	0.36	45.4	16	14	9.5	4.27	142.2	64	10.5	214.3	0.21	0.22	20.08	13.8	35
CON_982	Control	Control	female	56	159	63	24.96	4.03	7.1	4.39	2.17	122	202	11.1	25	0.35	47.6	26	23	14	4.63	144.6	62	40	194.4	0.55	0.17	11.44	6.18	34
CON_983	Control	Control	female	47	167	68	24.46	5.2	5.5	3.85	1.23	159	298	12.6	26.9	0.34	49.3	19	19	11.7	4.53	142.6	81	50.6	178.4	0.33	0.18	20.65	7.26	42
CON_X7	Control	Control		43	165	68	24.96	4.76	5.92	3.65	2.15	145	207	71.2	27.9	0.26	48.7	22.7	21.6	12.6	4.55	142.3	67.4	59.8	221.2	0.25	0.11	11.68	4.51	27
KF0_801	Convalescent_m1	Convalescent	female	50	158	62	24.84	4.25	5.33	4.19	1.44	123	200	14.4	38.7	0.49	49	27.7	15	9.8	4.41	140	69.3	25	186	0.43	0.11	10	10	44
KF0_802	Convalescent_m1	Convalescent	male	51	171	71	24.28	4.23	5.33	2.87	1.32	138	170	132	45.8	0.31	40.4	25	24	5.7	6.2	140.9	46.4	22	215	0.47	0.05	10	10	99
KF0_803	Convalescent_m1	Convalescent	male	40	175	78	25.47	5.15	7.23	4.19	2.03	164	196	21.2	34	0.27	43	21	23	8.6	3.6	141.2	69.3	44	222.6	0.35	0.11	35.3	7.14	5
KF0_804	Convalescent_m1	Convalescent	female	58	158	60	24.03	4	5.33	2.44	1.42	152	177	14.9	30.3	0.37	39.5	27.7	45	9.8	3.8	140	53.7	65	296	0.05	0.05	26.3	4.44	47
KF0_805	Convalescent_m0	Convalescent	male	46	175	82	26.78	3.57	4.15	4.19	1.44	128	200	21.2	29.8	0.29	45.6	29	25.9	4.8	3.2	137.1	94.2	5	172	0.35	0.05	28.1	10	61
KF0_806	Convalescent_m0	Convalescent	male	55	170	68	23.53	4.56	3.61	3.38	0.83	141	132	15.8	30.3	0.37	43	27.7	35	5.8	4.2	140	69.3	55.4	222.6	0.31	0.34	20.67	7.14	52
KF0_807	Convalescent_m1	Convalescent	female	45	153	55	23.5	5.23	5.33	4.19	1.44	132	200	16.9	36.2	0.33	40.2	12	23	8.8	4.18	142.4	69.3	101	249	0.42	0.11	15.17	5.39	17
KF0_808	Convalescent_m0	Convalescent	male	46	168	68	24.09	4.75	4.79	4.23	1.15	152	199	21.2	33.9	0.29	43	47	23.7	9.8	3.8	142.3	69.3	60.7	561.6	0.35	0.04	3	10	52
KF0_809	Convalescent_m1	Convalescent	male	47	175	74	24.16	4.56	5.33	4.19	0.71	155	294	15	30.3	1.37	39.2	27.7	25.9	5.9	4.28	140	76.9	125	159.3	0.35	0.11	3	7.32	12
KF0_810	Convalescent_m1	Convalescent	female	41	162	62	23.62	4.56	4.78	3.28	0.91	152	200	13.2	25.6	0.35	43	33	29.2	5.2	4.18	140.1	88.5	61	179	0.64	0.13	3	10	60
KF0_811	Convalescent_m1	Convalescent	male	47	176	80	25.83	4.56	5.33	6.19	2.25	165	259	14.5	27.9	0.35	50	34	16	18.1	3.9	138.9	71.1	45	222.6	0.34	0.04	17.77	2.57	85
KF0_812	Convalescent_m1	Convalescent	male	40	172	75	25.35	4	5.37	4.19	1.44	152	223	9.7	30.3	0.37	43.2	27.7	25.9	8.2	4.35	140	69.3	66	212	0.38	0.11	3	7.14	52
KF0_813	Convalescent_m0	Convalescent	female	49	155	57	23.73	5.11	3.84	2.79	1.72	135	200	13.5	27.9	0.38	43	21	26	9.8	4.25	138.5	78.2	43	204	0.02	0.05	8.8	10	40
KF0_814	Convalescent_m1	Convalescent	female	50	157	57	23.12	4.56	5.33	3.69	1.65	342	325	12.7	25.4	0.37	45.8	44.3	17	10.9	4.32	139.2	59.9	60.7	222.6	0.35	0.11	20.67	10	52
KF0_815	Convalescent_m1	Convalescent	male	39	164	62	23.05	4.56	5.98	4.19	1.44	120	200	12.1	22.5	0.24	48.3	15	18	6.4	4.18	139.7	94.5	158	198	0.13	0.12	13.3	3	135
KF0_816	Convalescent_m1	Convalescent	male	39	178	76	23.99	4.98	5.33	4.84	1.87	152	176	11	30.3	0.21	43	30	27	8.4	3.58	139.2	56.2	61	210.9	0.35	0.13	10	3	73
KF0_817	Convalescent_m0	Convalescent	male	50	168	79	27.99	4.56	6.04	4.19	2.03	152	200	21.2	31.1	0.37	42	33	25.9	7.7	4.18	138	69.3	68	153	0.41	0.17	10	7.14	115
KF0_818	Convalescent_m1	Convalescent	female	44	165	68	24.98	4.56	7.53	8.43	1.5	108	164	14	23.4	0.25	43	27.7	25.2	19.6	5.02	139.9	69.3	60.7	164.8	0.8	0.11	38.08	10	52
KF0_820	Convalescent_m1	Convalescent	female	51	154	55	23.19	4.21	5.33	4.84	1.44	126	200	21.2	26.5	0.2	35.3	13	25.9	9.8	4.18	142.9	59.9	60.7	222.6	0.53	0.1	10.63	7.14	19
KF0_821	Convalescent_m1	Convalescent	male	37	165	63	23.14	4.56	5.33	4.19	0.73	152	114	15.5	30.3	0.27	33.8	38	40	18.1	4.31	140	69.3	46	165	0.35	0.11	16.65	1.31	5
KF0_822	Convalescent_m1	Convalescent	female	56	153	59	25.2	5.25	5.33	3.28	1.44	156	170	14.5	25.8	0.29	49	20.6	28	14	3.7	139.4	52.2	42	236	0.02	0.11	15.17	7.16	16
KF12_001	Convalescent_m12	Convalescent	male	58	166	69	24.83	4.64	4.62	4.22	3.61	149	164	13.5	31.2	0.93	39.9	20.4	19.3	12.7	3.78	140.5	66.2	52.3	225.6	3.35	0.47	24.35	16.91	41
KF12_002	Convalescent_m12	Convalescent	female	59	166	69	24.83	4.68	5.26	4.02	3.12	140	165	13.7	31.2	0.96	39.8	12	14.4	13	3.96	140.2	66.2	53.2	225.4	2.91	0.39	23.8	17.07	41
KF12_003	Convalescent_m12	Convalescent	male	44	166	69	24.83	4.73	5.37	3.43	3.4	153	165	13.7	31.6	1.31	39.9	60.9	27.5	12.4	4.47	140.8	65.8	53.1	225	3.22	0.97	23.68	17.03	41
KF12_0032	Convalescent_m12	Convalescent	male	48	166	69	24.83	4.51	5.03	4.27	4.01	133	165	13.6	31.6	0.91	39.7	30.3	30	13.1	4.7	140.3	65.8	52.4	225	3.08	0.3	24.43	16.21	41
KF12_004	Convalescent_m12	Convalescent	female	51	166	69	24.83	4.18	6.36	4.24	3.97	127	164	14	31.1	1.01	40.4	16.7	17	12.4	4.74	140.9	65.5	52.9	225.6	3.58	0.51	24.01	16.22	40
KF12_0042	Convalescent_m12	Convalescent	male	48	166	69	24.83	4.51	5.03	4.21	3.66	132	164	14.3	31.6	1.38	40	30.2	29.6	12.8	4.63	140.9	65.5	52.3	225.1	3.11	0.95	23.72	16.94	41
KF12_005	Convalescent_m12	Convalescent	male	38	166	69	24.83	5.8	7.93	4.16	4.03	179	164	14.3	30.9	0.42	40.3	57.6	21.4	12.2	4.71	140.4	66.3	52.8	224.8	3.64	0.73	23.83	16.97	41
KF12_006	Convalescent_m12	Convalescent	male	52	166	69	24.83	5.11	5.71	3.58	3.63	157	165	13.5	31.3	0.47	40.2	32.8	19.2	12.3	4.69	140.7	65.7	53	225.6	3.08	0.81	23.72	16.79	41
KF12_008	Convalescent_m12	Convalescent	female	56	166	69	24.83	4.09	5.04	4.33	3.61	132	164	13.7	30.8	1.28	39.6	25.8	20.4	12.9	3.84	141	65.8	53	224.9	2.86	1.16	23.72	16.69	41
KF12_010	Convalescent_m12	Convalescent	male	63	166	69	24.83	4.76	4.78	3.83	3.55	151	164	13.6	31.1	1.14	39.8	17.5	21.3	12.9	3.98	140.3	66.2	52.3	225.8	3.75	0.92	23.99	16.55	41
KF12_011	Convalescent_m12	Convalescent	male	31	166	69	24.83	5.99	7.2	4.39	3.7	178	164	14.2	31.3	0.92	40.3	99.1	32.4	13.1	4.64	140.5	65.5	52.6	225.5	3.76	0.52	23.54	16.87	41
KF12_012	Convalescent_m12	Convalescent	male	44	166	69	24.83	4.9	5.61	3.49	3.91	155	164	13.9	31.6	0.41	40.6	29.8	21.7	12.7	4.01	140.3	65.9	52.7	225.5	3.1	0.83	24.4	16.56	41
KF12_013	Convalescent_m12	Convalescent	male	62	166	69	24.83	4.35	3.41	3.47	3.42	137	164	14.4	31	0.6	40.5	16	25.7	12.7	4.75	140.3	65.7	52.8	225.4	3.38	0.45	23.84	16.48	40
KF12_014	Convalescent_m12	Convalescent	female	64	166	69	24.83	3.98	5.66	3.92	3.22	117	165	14.1	31	0.75	40.3	21.2	21.3	12.9	4.37	140.2	65.9	53	225.3	3.64	0.86	24.28	17.04	41
KF12_016	Convalescent_m12	Convalescent	male	46	166	69	24.83	4.27	6.44	3.97	3.09	144	164	14.4	31.6	0.69	40.1	50.6	30.6	12.6	4.42	140.6	66.2	52.9	225.1	3.37	0.94	23.52	16.44	40
KF12_017	Convalescent_m12	Convalescent	male	30	166	69	24.83	5.48	6.96	4.05	3.46	162	164	13.9	31.8	0.61	39.8	28.9	22.9	12.7	4.73	140.5	65.7	52.5	225.1	3.55	0.28	24.11	16.23	40
KF12_018	Convalescent_m12	Convalescent	male	76	166	69	24.83	4.62	5.67	3.89	3.7	143	164	14.4	31.8	0.68	40.4	10.7	22.4	12.5	4.35	141.1	66	52.3	225.6	2.91	0.55	23.57	16.83	41
KF12_019	Convalescent_m12	Convalescent	male	53	166	69	24.83	4.87	5.12	4.36	3.65	146	164	14.1	31.2	0.83	39.7	15.7	17.6	12.9	4.22	140.5	65.8	53	224.9	2.89	1	24.34	16.17	41
KF12_020	Convalescent_m12	Convalescent	female	51	166	69	24.83	4.11	4.22	3.49	3.35	129	165	14.2	31.1	1.27	40.3	46.2	26.7	13	4.05	140.8	66.3	52.3	224.9	3.48	0.83	24.47	16.23	40
KF12_021	Convalescent_m12	Convalescent	female	54	166	69	24.83	4.12	5.16	4.14	3.81	121	164	13.6	31.6	1.19	39.6	34.7	32.1	12.7	3.88	140.5	65.8	52.8	225.5	3.65	0.99	23.65	17.03	41
KF12_022	Convalescent_m12	Convalescent	male	47	166	69	24.83	4.83	7.79	3.5	3.98	146	164	13.8	31.3	0.59	40	23.5	18.9	12.4	3.78	140.7	66	52.5	225.5	2.99	0.55	23.74	16.8	40
KF12_023	Convalescent_m12	Convalescent	female	58	166	69	24.83	4.25	5.31	3.81	3.69	130	164	13.8	31.3	0.65	40.2	15.5	20.2	12.9	4.6	140.3	65.8	53.1	225.3	3.09	0.79	23.91	16.42	40
KF12_024	Convalescent_m12	Convalescent	female	58	166	69	24.83	4.36	5.36	3.54	3.72	132	164	14.4	31.2	0.86	39.7	20.8	25.3	12.7	3.8	140.2	65.7	52.5	225	3.28	0.53	24.06	16.59	41
KF12_025	Convalescent_m12	Convalescent	male	62	166	69	24.83	5.37	5.29	4.16	4.07	162	164	13.8	31.1	0.92	40.1	33.3	26.1	13	4.71	140.9	65.5	52.4	225.8	3.8	0.77	23.85	16.11	41
KF12_026	Convalescent_m12	Convalescent	male	10	166	69	24.83	4.81	11.89	4.38	3.87	130	164	13.5	31.1	0.45	40.4	19.2	18.9	12.2	3.88	140.2	66.2	53.1	225.2	3.1	0.24	23.84	16.37	41
KF12_029	Convalescent_m12	Convalescent	male	38	166	69	24.83	5	6.28	4.01	3.7	153	165	14.1	31.3	0.42	40.4	23	22.7	12.8	4.26	140.5	66.3	52.5	225	3.67	0.4	23.65	16.08	41
KF12_030	Convalescent_m12	Convalescent	male	30	166	69	24.83	4.85	5.58	3.64	3.89	153	164	14.4	31.3	1.31	39.9	17.7	20.4	13	4.08	141	66.3	52.9	225.1	2.91	0.48	24.49	16.94	41
KF12_031	Convalescent_m12	Convalescent	female	83	166	69	24.83	4.5	7.5	3.66	3.12	126	164	13.5	31.5	0.64	40.4	18.4	21.9	12.6	4.05	141.1	66.2	61.4	225.7	0.55	0.43	23.87	16.09	40
KF12_032	Convalescent_m12	Convalescent	female	32	166	69	24.83	4.33	6.6	4.01	3.87	133	164	13.7	31.2	1.03	39.7	12.8	14.7	12.3	4.66	140.3	65.9	53.2	225.4	3.5	0.28	24	16.16	41
KF12_033	Convalescent_m12	Convalescent	male	20	166	69	24.83	5.08	6.09	3.51	3.62	156	164	14.1	31.2	0.96	40	28.5	21.5	12.6	3.8	140.8	65.5	52.2	225.8	3.75	0.6	24.14	16.95	41
KF12_6101	Convalescent_m12	Convalescent	male	56	170	65	22.49	4.37	1.72	1.14	0.44	139	151	13.5	28.3	0.47	36.1	38.5	87.4	13.5	3.72	142.4	72.6	52.2	552	2.81	0.22	15	9.4	55
KF12_6102	Convalescent_m12	Convalescent	male	46	170	82	28.37	5.79	2.49	1.08	1.19	167	124	11.4	24.9	0.38	39.9	147.7	120.9	13.3	3.85	138.9	71	108	241.9	0.71	0.16	19.91	6.53	37
KF12_6103	Convalescent_m12	Convalescent	male	52	175	74	24.16	5.37	4.5	3.07	1.14	163	124	12.3	27.1	0.3	41.3	13.1	31.2	13.4	5.33	148.5	63.1	65.9	302.4	0.6	0.1	42.92	21.17	2
KF12_6104	Convalescent_m12	Convalescent	male	51	171	75	25.65	4.63	5.01	3.25	7.51	136	160	13.8	33.6	0.41	43.9	21.2	29.5	22	4.43	144.4	76.4	52.2	213.6	2.81	0.22	5	9.15	41
KF12_6105	Convalescent_m12	Convalescent	female	52	168	68	23.92	4.15	10.52	9.01	1.18	131	68	11	20.1	0.19	42.4	8.2	15.1	6.2	3.8	149.5	56.3	49.1	148.8	0.37	0.11	3.87	8.08	37
KF12_6106	Convalescent_m12	Convalescent	male	63	160	76	29.69	4.74	5.43	4.13	0.95	143	80	10.6	23.9	0.64	38.8	63.1	37	10	4.12	143.4	64.2	51.6	204	0.37	0.12	6.03	8.89	52
KF12_6107	Convalescent_m12	Convalescent	female	44	163	60	22.58	5.36	2.52	1.56	0.75	158	114	11.8	19.6	1.8	33	24.6	26.2	5.8	3.82	150.5	58.1	26.2	130.8	0.11	0.13	0.3	7.43	10
KF12_6108	Convalescent_m12	Convalescent	female	65	155	52	21.64	4.08	3.28	2.15	0.98	113	123	11.6	21.5	0.19	40.9	5.2	12	7.5	3.97	146.5	51.3	40.4	147.6	0.32	0.1	11.62	7.43	4
KF12_6109	Convalescent_m12	Convalescent	female	46	160	68	26.56	4.25	4.2	2.71	1.16	91	259	10	29.4	0.03	44.8	11	21	7.3	3.7	137.2	55.6	25	148	0.06	0.02	6.98	25.15	73
KF12_6112	Convalescent_m12	Convalescent	female	23	160	42	16.41	4.7	5.1	3.2	1.56	132	203	13.6	29.8	0.4	44.5	16	27	6.8	3.8	143	51.5	58.5	139	0.13	0.13	0.12	21.4	18
KF12_6113	Convalescent_m12	Convalescent	male	53	173	80	26.73	5.39	5.6	3.92	0.63	159	192	13.8	32.4	0.28	38.8	18	24	28.1	3.16	138	70.4	57.9	204.1	0.29	0.1	7.15	11.15	17
KF12_6114	Convalescent_m12	Convalescent	male	40	170	85	29.41	5.38	5.5	4.9	0.44	156	146	11.9	31.5	0.12	40	38	37	8.7	3.04	134.7	76	52.2	220	2.81	0.22	36	9.82	51
KF12_6115	Convalescent_m12	Convalescent	female	58	155	62	25.81	4.97	3.5	2.22	0.99	130	134	13.8	33.4	0.6	37.5	12	16	5.4	3.57	140	54.9	36.9	196	0.66	0.11	8.1	11.08	75
KF12_6116	Convalescent_m12	Convalescent	male	62	174	84	27.74	5.07	5.1	3.55	1.22	150	131	13.2	34.2	0.6	40.9	25	47	7.1	3.9	137.3	76.7	104.4	283	0.52	0.2	12	9.24	81
KF12_6117	Convalescent_m12	Convalescent	female	64	158	69	27.64	3.94	4.8	1.79	2.35	118	146	13.9	30.9	2.1	41.6	16	25	7.4	3.69	141.3	76.9	52.2	222.7	2.81	0.22	14.2	11.08	112
KF12_6118	Convalescent_m12	Convalescent	male	71	168	62	21.97	3.89	6.04	4.75	0.91	120	94	15.2	26.7	0.54	42	15	45	18.1	2.33	127.1	94.8	199.8	409	3.61	0.17	27.75	15	45
KF12_6119	Convalescent_m12	Convalescent	male	39	165	81	29.75	4.75	6.03	3.13	2.33	144	77	13.3	28.8	0.28	45.6	41	28	7.8	4.26	139.8	72.5	60.5	152	0.14	0.1	2.9	0.49	5
KF12_6120	Convalescent_m12	Convalescent	male	23	165	50	18.37	4.21	3.1	1.36	1.43	125	96	13.2	28.6	0.33	46	17	26	6.4	2.27	129	48.4	33.1	192	0.69	0.13	3.54	6	4
KF12_6121	Convalescent_m12	Convalescent	female	36	160	50	19.53	4.11	3.59	2.12	0.98	108	128	14.4	37.2	0.27	45.4	7	14	6	3.67	141.6	49.8	87.5	142	0.53	0.12	2.9	2.38	5
KF12_6122	Convalescent_m12	Convalescent	male	58	178	70	22.09	4.13	4.32	2.57	1.22	128	138	15.7	30.6	0.3	36	18	22	13.2	3.41	141.1	73.4	45.1	191	0.57	0.12	21.49	15	50
KF12_6123	Convalescent_m12	Convalescent	male	22	160	70	27.34	5.12	4.75	2.19	2.13	137	177	13.2	28.6	0.33	52.6	8	20	2.8	3.55	140.1	52.2	41.9	165	0.39	0.07	1	2.27	28
KF12_6124	Convalescent_m12	Convalescent	male	30	177	68	21.55	4.58	4.29	1.32	1.48	144	114	15.8	35.1	0.27	42.6	8	23	8.1	3.8	138.9	76.9	21.6	215	0.35	0.04	2.9	0.63	48
KF12_6125	Convalescent_m12	Convalescent	female	33	175	65	21.22	3.68	5.29	3.84	2.25	111	291	12.8	27.3	0.27	41.5	7	10	13.4	3.2	139.7	55.9	5.1	87	0.32	0.22	2.8	0.93	37
KF12_6126	Convalescent_m12	Convalescent	male	29	178	75	23.67	5.12	7.53	4.84	2.06	145	227	14.2	35.2	0.27	47.5	18	17	14	4.27	140.3	64.2	86	137	0.14	0.11	3	19.69	4
KF12_6127	Convalescent_m12	Convalescent	male	25	165	56	20.57	5.35	6	3.74	1.69	152	199	15	34	0.29	48.5	18	27	34.3	3.73	140.1	92.7	45.2	172	0.16	0.04	1.5	1.14	7
KF12_6128	Convalescent_m12	Convalescent	female	68	160	50	19.53	4.43	6.24	4.44	1.2	126	170	14.5	29.8	0.29	41.1	21	37	5.7	4.03	137.1	59.9	44.5	249	0.4	0.05	20.67	15	54
KF12_6129	Convalescent_m12	Convalescent	female	79	155	60	24.97	4.25	5.37	3.28	1.65	115	210	14.5	29.8	0.29	43.2	30	40	6.4	4.25	142.9	46.8	52.2	192	2.81	0.22	48.87	117.77	57
KF12_6130	Convalescent_m12	Convalescent	male	48	172	89	30.08	5.41	9.34	6.78	2.06	156	196	14.9	33	0.3	46.9	40	26	8.4	3.51	138	80.3	57.9	215	0.29	0.1	16.65	8.9	6
KF12_6131	Convalescent_m12	Convalescent	female	58	160	60	23.44	3.38	4.6	3.74	0.7	105	140	15.5	45.8	0.29	40.2	12	27	8.2	3.08	141.2	71.7	158	296	0.05	0.13	117.77	25.27	56
KF12_6132	Convalescent_m12	Convalescent	female	44	162	60	22.86	3.73	4.06	2.36	1.25	117	160	14.7	27.4	0.06	37.9	7.6	21.5	5.8	3.43	136.8	64.3	52.2	239.6	2.81	0.22	15.48	14.56	50
KF12_6133	Convalescent_m12	Convalescent	female	46	165	62	22.77	4.24	5.18	3.77	1.14	136	97	14.8	16.1	0.04	42.2	15.5	2.1	8.1	3.64	138.6	67	52.2	225.5	2.81	0.22	86.5	80.8	55
KF12_6134	Convalescent_m12	Convalescent	female	57	160	58	22.46	4.02	4.97	3.63	1.16	123	200	13	16.1	0.15	33.3	118.6	51.6	8.1	3.75	138.3	56.3	55.4	300.2	0.38	0.14	16.6	10	57
KF12_6135	Convalescent_m12	Convalescent	male	46	167	70	25.1	4.69	5.48	4.04	94	138	112	13.9	13.6	0.02	42.9	17.5	21.2	10.2	4.3	135.1	79.2	50.7	171.7	0.39	0.1	2	1.5	34
KF12_6136	Convalescent_m12	Convalescent	male	56	167	88	31.55	4.42	5.92	4.51	1.09	124	140	14.8	17.2	0.01	39.1	41.5	40.6	15.6	4.21	132.5	76	52.2	305.8	2.81	0.22	103.7	30.09	59
KF12_6137	Convalescent_m12	Convalescent	male	46	173	73	24.39	5.27	5.65	4.18	1.28	153	114	13.3	34.1	0.47	37.4	35.6	37.5	13.1	3.66	139.2	71.1	104.4	262.6	0.52	0.2	55.84	10	45
KF12_6138	Convalescent_m12	Convalescent	male	52	170	58	20.07	4.51	5.03	3.4	3.09	132	164	13.5	30.8	0.38	39.6	29.9	29.5	12.1	3.77	140.1	65.4	52.2	224.8	2.81	0.22	23.49	16.07	40
KF12_6139	Convalescent_m12	Convalescent	male	46	173	70	23.39	4.88	5.34	3.99	0.88	146	157	14	16	0.11	38.2	47	28.8	11.3	3.78	137.9	66.4	55.6	153.6	0.03	0.12	14.88	8.72	34
KF12_6140	Convalescent_m12	Convalescent	female	47	153	50	21.36	4.68	4.05	3.62	0.37	109	184	15.2	35.7	0.09	32.1	13	2.2	5.8	3.72	135.1	51.8	52.2	326	2.81	0.22	86.46	30.09	74
KF12_6141	Convalescent_m12	Convalescent	female	65	154	66	27.83	4.11	5.24	3.82	1.15	121	219	14.4	26.9	0.26	32	18.9	1.3	6.3	4.19	139.4	67	52.2	281	2.81	0.22	45.19	32.45	57
KF12_6142	Convalescent_m12	Convalescent	female	64	164	75	27.89	4.12	2.85	2.03	0.68	127	58	12.8	25	0.4	35	24.1	47.6	11	2.66	141.4	73.5	77.8	314.8	0.55	0.17	50.01	27.95	50
KF12_6143	Convalescent_m12	Convalescent	male	48	172	86	29.07	4.84	6.84	5.93	0.64	142	160	15.2	16.1	0.12	34	28.7	11.4	19.7	3.91	134.7	64.9	52.2	153.8	2.81	0.22	34.57	8.72	32
KF12_6144	Convalescent_m12	Convalescent	female	52	164	65	24.17	3.84	4.6	1.92	0.6	107	138	14.9	29.2	0.36	40.9	57.8	53.8	7	3.47	135.8	58.6	56	172.9	0.41	0.11	5	3.8	42
KF12_6145	Convalescent_m12	Convalescent	male	50	176	82	26.47	4.32	3.92	2.83	0.83	143	127	12.2	16.7	0.18	38.1	48.9	35.8	7.4	3.52	136.4	69	85.2	268.4	0.56	0.15	33.88	8.7	50
KF12_6146	Convalescent_m12	Convalescent	female	54	159	69	27.29	5.04	6.35	3.95	1.99	154	194	12.5	15.7	0.47	41.7	50.9	59	11.2	3.75	138.7	75.8	52.2	261.9	2.81	0.22	2	6.01	57
KF12_6147	Convalescent_m12	Convalescent	female	46	158	56	22.43	3.97	6.55	3.67	2.51	121	146	13.9	15.9	0.47	38.1	42.4	33.2	5.8	3.86	137.2	75.2	61.6	143.7	0.2	0.08	6	7.17	32
KF12_6148	Convalescent_m12	Convalescent	male	56	165	85	31.22	4.62	4.43	3.21	0.98	138	158	13.1	47.7	0.32	36.1	35.7	36.3	12.1	4.07	135.3	71	52.2	268.8	2.81	0.22	50.41	47.59	68
KF12_6149	Convalescent_m12	Convalescent	male	32	173	83	27.73	4.24	3.78	1.5	1.72	126	132	13.5	39.1	0.38	40	17	4.8	18	4.32	144.6	41	10	230	0.24	0.22	21.82	21.04	34
KF12_6150	Convalescent_m12	Convalescent	male	52	173	74	24.73	3.66	5.11	3.33	7.01	133	94	12.9	36.3	0.34	38.6	17	21	15.7	4.2	145	95	58	151	0.25	0.1	10.45	7.34	40
KF12_6151	Convalescent_m12	Convalescent	female	49	163	58	21.83	3.66	4.61	2.64	1.39	90	248	13.3	34.8	0.43	36.2	13	12	9.5	3.99	146.1	14	44.8	158	0.25	0.11	7.47	25.15	39
KF12_6152	Convalescent_m12	Convalescent	male	40	165	86	31.59	4.79	5.15	3.52	1.17	144	159	12.1	28.7	0.34	42.6	73	41	25.3	3.66	139.9	85	37	218	0.3	0.1	14.67	10.39	36
KF12_6153	Convalescent_m12	Convalescent	female	52	165	70	25.71	4.64	5.05	3.3	1.32	136	159	13.4	50.2	0.39	32.5	13	20	13.3	3	143.2	68	52.2	232	2.81	0.22	16.46	12.91	55
KF12_6154	Convalescent_m12	Convalescent	female	46	164	55	20.45	4.67	5.06	3.48	1.64	131	281	14.3	35.7	0.36	42.2	23	20	11.8	3.5	142.1	70	68	163	0.05	0.04	2	2.5	6
KF12_6155	Convalescent_m12	Convalescent	male	42	169	90	31.51	4.57	5.2	3.73	1.12	134	151	13.1	31.1	0.38	41	37	34	14.5	3.48	137.8	93	52.2	340	2.81	0.22	15.5	10.34	35
KF12_6156	Convalescent_m12	Convalescent	male	56	160	65	25.39	4.49	5.12	3.24	7.1	132	142	13.2	36	0.17	39.5	29	21	13.2	4.06	143.9	70	103	175	0.45	0.14	2	26.3	33
KF12_6157	Convalescent_m12	Convalescent	male	71	172	70	23.66	4.69	5.02	3.49	1.2	140	159	13.1	47.2	0.48	33.4	19	29	11.6	3.63	131.5	82	52.2	250	2.81	0.22	41.74	10.68	33
KF12_6158	Convalescent_m12	Convalescent	male	48	177	85	27.13	4.17	3.8	2.72	0.76	129	213	13.7	39.2	1.04	33.6	19	25	16.3	4.25	142.5	37	52.2	541	2.81	0.22	27.08	11.2	70
KF12_6159	Convalescent_m12	Convalescent	male	49	172	65	21.97	4.66	5.82	3.26	2.05	134	248	14.3	37.8	0.26	37.7	22	20	22.4	4.11	143.7	27	55.5	149	0.51	0.14	10.52	22.83	32
KF12_6160	Convalescent_m12	Convalescent	female	52	165	70	25.71	4.53	5.82	3.13	7.81	134	152	13.1	42.4	0.37	38.7	17	23	9	4.04	144.2	72	103	175	0.45	0.14	17.19	8.31	47
KF12_6161	Convalescent_m12	Convalescent	male	53	172	60	20.28	4.65	2.45	3.32	1.04	138	150	13.2	42.9	0.41	36.7	35	36	20.7	3.19	132	75	52.2	229	2.81	0.22	26.29	11.04	60
KF12_6162	Convalescent_m12	Convalescent	male	52	170	71	24.57	4.81	8.93	8.16	0.5	126	223	13.5	33.2	0.44	35.4	67	53	9.7	5.58	141.4	101	5.6	284	0.81	0.22	67.33	37.2	94
KF12_6163	Convalescent_m12	Convalescent	female	28	160	59	23.05	4.53	4.82	3.15	1.37	136	159	13.1	45.8	0.39	36.6	47	32	7.7	4.21	146.9	50	52.2	227	2.81	0.22	32.45	9.66	49
KF12_6164	Convalescent_m12	Convalescent	female	44	161	63	24.3	4.7	4.59	2.7	1.56	141	194	12.7	36.1	0.35	42.9	12	3.9	16.5	4	141.8	26	48.6	170	0.43	0.19	18.68	24.82	35
KF12_6165	Convalescent_m12	Convalescent	male	57	173	75	25.06	4.46	3.54	1.72	1.65	136	316	14.1	39.3	0.35	39.3	65	59	36.4	4.21	145.3	41	44.7	217	0.28	0.11	4	12.5	27
KF12_6166	Convalescent_m12	Convalescent	female	50	165	60	22.04	4.21	5.36	3.67	1.19	120	268	13.2	37	0.39	33.2	9	4.8	9.7	3.58	146.1	63	52.2	236	2.81	0.22	39.66	31.44	70
KF12_6167	Convalescent_m12	Convalescent	female	52	167	53	19	4.48	4.78	3.27	1.17	134	161	12.9	39	1.29	29.8	28	25	19.2	2.89	142.6	59	52.2	251	2.81	0.22	49.93	36.25	52
KF12_6168	Convalescent_m12	Convalescent	male	44	172	90	30.42	4.74	5.53	4.22	1.21	140	177	12.9	42.1	0.25	37.1	74	45	15.9	4.02	139.5	86	52.2	242	2.81	0.22	30.27	11.16	66
KF3_GS1	Convalescent_m3	Convalescent	male	58	162	64	24.38	4.5	5.23	3.39	1.39	133	163	13.4	28.1	0.28	43.7	22.2	26.2	10	3.76	139.8	91.8	19	195.8	7.22	0.22	25.28	6.5	26
KF3_GS10	Convalescent_m3	Convalescent	male	63	162	64	24.38	4.5	5.23	3.39	1.39	133	163	13.4	28.1	0.28	43.7	22.2	26.2	10	3.76	139.8	91.8	19	195.8	7.22	0.22	25.28	6.5	26
KF3_GS11	Convalescent_m3	Convalescent	male	31	162	64	24.38	4.5	5.23	3.39	1.39	133	163	13.4	28.1	0.28	43.7	22.2	26.2	10	3.76	139.8	91.8	19	195.8	7.22	0.22	25.28	6.5	26
KF3_GS12	Convalescent_m3	Convalescent	male	44	162	64	24.38	4.5	5.23	3.39	1.39	133	163	13.4	28.1	0.28	43.7	22.2	26.2	10	3.76	139.8	91.8	19	195.8	7.22	0.22	25.28	6.5	26
KF3_GS13	Convalescent_m3	Convalescent	male	62	159	67	26.5	3.89	3.05	1.6	1.16	129	69	12.5	33.5	0.02	43.6	13.9	25.3	12.3	3.91	142	172.8	10.6	228.9	0.48	0.18	30.83	3.26	110
KF3_GS14	Convalescent_m3	Convalescent	male	28	162	64	24.38	4.5	5.23	3.39	1.39	133	163	13.4	28.1	0.28	43.7	22.2	26.2	10	3.76	139.8	91.8	19	195.8	7.22	0.22	25.28	6.5	26
KF3_GS15	Convalescent_m3	Convalescent	male	36	170	65	22.49	4.99	3.81	2.37	1.16	166	72	10.6	22.5	0.41	37.2	14.4	21.8	6.3	5.31	141.1	197.8	10	182.8	0.52	0.17	10	0.5	49
KF3_GS16	Convalescent_m3	Convalescent	male	46	162	64	24.38	4.5	5.23	3.39	1.39	133	163	13.4	28.1	0.28	43.7	22.2	26.2	10	3.76	139.8	91.8	19	195.8	7.22	0.22	25.28	6.5	26
KF3_GS17	Convalescent_m3	Convalescent	male	30	162	64	24.38	4.5	5.23	3.39	1.39	133	163	13.4	28.1	0.28	43.7	22.2	26.2	10	3.76	139.8	91.8	19	195.8	7.22	0.22	25.28	6.5	26
KF3_GS18	Convalescent_m3	Convalescent	male	70	165	63	23.14	4.72	11.29	10.28	0.55	137	239	12	24.4	0.56	36.2	51.2	42	12.5	3.78	136.8	111.8	5.6	271.8	0.81	0.22	91.8	10	89
KF3_GS19	Convalescent_m3	Convalescent	male	53	156	83	34.11	4.5	4.53	2.94	1.11	133	216	11.7	20.4	0.07	42	13.7	15.9	13	4.39	145.3	76.5	12.3	224	0.55	0.22	10	0.5	6
KF3_GS2	Convalescent_m3	Convalescent	female	59	158	56	22.43	4.92	5.15	2.57	1.82	151	157	10.2	22.3	0.06	43.1	30	28	9.9	3.81	139.9	136.5	98.6	35	37	0.22	9.6	1.89	30
KF3_GS20	Convalescent_m3	Convalescent	female	51	162	64	24.38	4.5	5.23	3.39	1.39	133	163	13.4	28.1	0.28	43.7	22.2	26.2	10	3.76	139.8	91.8	19	195.8	7.22	0.22	25.28	6.5	26
KF3_GS24	Convalescent_m3	Convalescent	female	41	159	49	19.38	3.96	8.23	5.74	1.99	119	246	10.4	20.5	0.13	38.2	19.2	16.9	13.6	3.16	141.4	76.2	11.2	134.3	0.64	0.22	10	0.5	20
KF3_GS25	Convalescent_m3	Convalescent	female	54	162	64	24.38	4.5	5.23	3.39	1.39	133	163	13.4	28.1	0.28	43.7	22.2	26.2	10	3.76	139.8	91.8	19	195.8	7.22	0.22	25.28	6.5	26
KF3_GS26	Convalescent_m3	Convalescent	male	47	162	64	24.38	4.5	5.23	3.39	1.39	133	163	13.4	28.1	0.28	43.7	22.2	26.2	10	3.76	139.8	91.8	19	195.8	7.22	0.22	25.28	6.5	26
KF3_GS27	Convalescent_m3	Convalescent	female	58	162	64	24.38	4.5	5.23	3.39	1.39	133	163	13.4	28.1	0.28	43.7	22.2	26.2	10	3.76	139.8	91.8	19	195.8	7.22	0.22	25.28	6.5	26
KF3_GS3	Convalescent_m3	Convalescent	male	44	162	64	24.38	4.5	5.23	3.39	1.39	133	163	13.4	28.1	0.28	43.7	22.2	26.2	10	3.76	139.8	91.8	19	195.8	7.22	0.22	25.28	6.5	26
KF3_GS30	Convalescent_m3	Convalescent	female	58	162	64	24.38	4.5	5.23	3.39	1.39	133	163	13.4	28.1	0.28	43.7	22.2	26.2	10	3.76	139.8	91.8	19	195.8	7.22	0.22	25.28	6.5	26
KF3_GS31	Convalescent_m3	Convalescent	male	62	162	64	24.38	4.5	5.23	3.39	1.39	133	163	13.4	28.1	0.28	43.7	22.2	26.2	10	3.76	139.8	91.8	19	195.8	7.22	0.22	25.28	6.5	26
KF3_GS32	Convalescent_m3	Convalescent	male	17	167	50	17.93	3.67	8.19	7.18	0.68	112	115	11.9	0.9	0.01	45.8	24.9	32.5	9.6	3.69	129.5	215.4	11	248	1.94	0.22	237.8	10	4
KF3_GS37	Convalescent_m3	Convalescent	female	47	158	57	22.83	4.94	3.36	1.91	1.21	136	212	10.8	25.2	0.11	40.6	29.5	23.6	13.6	4.09	141.8	50	8	191.8	0.61	0.16	10	0.56	33
KF3_GS38	Convalescent_m3	Convalescent	male	10	162	64	24.38	4.5	5.23	3.39	1.39	133	163	13.4	28.1	0.28	43.7	22.2	26.2	10	3.76	139.8	91.8	19	195.8	7.22	0.22	25.28	6.5	26
KF3_GS4	Convalescent_m3	Convalescent	female	51	162	64	24.38	4.5	5.23	3.39	1.39	133	163	13.4	28.1	0.28	43.7	22.2	26.2	10	3.76	139.8	91.8	19	195.8	7.22	0.22	25.28	6.5	26
KF3_GS42	Convalescent_m3	Convalescent	female	62	162	64	24.38	4.5	5.23	3.39	1.39	133	163	13.4	28.1	0.28	43.7	22.2	26.2	10	3.76	139.8	91.8	19	195.8	7.22	0.22	25.28	6.5	26
KF3_GS45	Convalescent_m3	Convalescent	female	56	162	64	24.38	4.5	5.23	3.39	1.39	133	163	13.4	28.1	0.28	43.7	22.2	26.2	10	3.76	139.8	91.8	19	195.8	7.22	0.22	25.28	6.5	26
KF3_GS46	Convalescent_m3	Convalescent	female	30	162	64	24.38	4.5	5.23	3.39	1.39	133	163	13.4	28.1	0.28	43.7	22.2	26.2	10	3.76	139.8	91.8	19	195.8	7.22	0.22	25.28	6.5	26
KF3_GS5	Convalescent_m3	Convalescent	female	54	162	64	24.38	4.5	5.23	3.39	1.39	133	163	13.4	28.1	0.28	43.7	22.2	26.2	10	3.76	139.8	91.8	19	195.8	7.22	0.22	25.28	6.5	26
KF3_GS50	Convalescent_m3	Convalescent	male	38	162	64	24.38	4.5	5.23	3.39	1.39	133	163	13.4	28.1	0.28	43.7	22.2	26.2	10	3.76	139.8	91.8	19	195.8	7.22	0.22	25.28	6.5	26
KF3_GS51	Convalescent_m3	Convalescent	male	30	162	64	24.38	4.5	5.23	3.39	1.39	133	163	13.4	28.1	0.28	43.7	22.2	26.2	10	3.76	139.8	91.8	19	195.8	7.22	0.22	25.28	6.5	26
KF3_GS53	Convalescent_m3	Convalescent	female	83	162	64	24.38	4.5	5.23	3.39	1.39	133	163	13.4	28.1	0.28	43.7	22.2	26.2	10	3.76	139.8	91.8	19	195.8	7.22	0.22	25.28	6.5	26
KF3_GS55	Convalescent_m3	Convalescent	female	32	157	59	23.94	3.6	6.78	5.27	1.27	111	163	10.1	29.1	0.33	49.4	7.8	12.3	6.6	3.55	145.1	69.2	8	157.5	0.68	0.22	63.5	10	51
KF3_GS56	Convalescent_m3	Convalescent	male	20	164	58	21.56	4.62	3.95	1.94	1.42	134	218	10.4	22.9	0.06	49.4	15.3	14.6	21.8	3.84	138.1	106.1	18.7	182.5	0.17	0.04	10.29	2.34	6
KF3_GS6	Convalescent_m3	Convalescent	male	52	162	64	24.38	4.5	5.23	3.39	1.39	133	163	13.4	28.1	0.28	43.7	22.2	26.2	10	3.76	139.8	91.8	19	195.8	7.22	0.22	25.28	6.5	26
KF3_GS7	Convalescent_m3	Convalescent	male	53	162	64	24.39	5.12	3.14	1.79	1.17	138	143	13.2	26.1	0.14	39.5	10	16.2	4.6	4.04	139.8	86	11.7	197.6	0.42	0.22	10	6.54	32
KF3_GS8	Convalescent_m3	Convalescent	female	56	162	64	24.38	4.5	5.23	3.39	1.39	133	163	13.4	28.1	0.28	43.7	22.2	26.2	10	3.76	139.8	91.8	19	195.8	7.22	0.22	25.28	6.5	26
KF3_GS9	Convalescent_m3	Convalescent	female	41	162	64	24.38	4.5	5.23	3.39	1.39	133	163	13.4	28.1	0.28	43.7	22.2	26.2	10	3.76	139.8	91.8	19	195.8	7.22	0.22	25.28	6.5	26
KF3_XX1	Convalescent_m3	Convalescent	male	25	171	68	23.26	5.76	6.24	4.39	1.34	162	165	14.9	27.6	0.32	50.2	23	23	7.7	4.04	142.3	101	11.2	196	0.26	0.22	4.14	3	14
KF3_XX10	Convalescent_m3	Convalescent	male	38	173	75	25.06	4.58	3.1	1.32	1.48	144	114	15.8	35.1	0.27	42.6	8	23	8.1	3.08	141.2	43	10	215	0.24	0.09	3	0.63	14
KF3_XX11	Convalescent_m3	Convalescent	female	58	153	60	25.63	3.38	4.6	3.74	0.7	105	140	15.5	45.8	0.29	40.2	12	27	8.2	3.64	140.2	158	17.1	296	8.33	0.22	117.77	3	31
KF3_XX12	Convalescent_m3	Convalescent	male	41	170	67	23.18	5.04	4.81	2.61	1.78	153	128	15.1	29.2	0.26	45.1	24	21	14.2	3.51	138	62	10.5	162	0.21	0.22	3	2.48	7
KF3_XX13	Convalescent_m3	Convalescent	male	48	167	90	32.27	5.41	5.22	2.73	1.92	156	196	14.9	33	0.3	46.9	40	26	8.4	3.73	140.1	45	32.8	215	0.32	0.1	16.65	3	6
KF3_XX14	Convalescent_m3	Convalescent	male	26	161	65	25.08	5.35	6	3.74	1.69	152	199	15	34	0.29	48.5	18	27	34.3	4.03	137.1	61	14.8	172	0.32	0.22	3	1.1	7
KF3_XX15	Convalescent_m3	Convalescent	male	46	176	75	24.21	4.86	7.27	6.16	0.72	146	197	13.2	28.6	0.33	42	25	25	7.7	1.96	140.2	68	10.5	165	0.03	0.22	8.8	3	15
KF3_XX16	Convalescent_m3	Convalescent	female	79	150	65	28.89	4.25	5.37	3.28	1.65	115	210	14.5	29.8	0.29	43.2	30	40	6.4	4.38	140.1	142.9	107.1	206.6	86	0.22	48.87	117.77	24
KF3_XX17	Convalescent_m3	Convalescent	male	39	163	81	30.49	4.32	7.19	3.84	2.65	135	61	13.3	28.8	0.28	45.6	40	27	9.4	4.45	138.1	82.4	2.9	200.9	0.03	0.09	3	0.5	5
KF3_XX18	Convalescent_m3	Convalescent	male	13	163	52	19.51	4.21	3.1	1.36	1.43	125	96	13.2	28.6	0.33	46	17	26	6.4	4.32	140.9	129	2.3	156	0.03	0.22	3.54	3	4
KF3_XX19	Convalescent_m3	Convalescent	male	75	160	65	25.39	5.33	3.84	2.44	1.11	165	187	13.8	26.5	0.31	49	33	26	8.4	4.25	142.9	59	2.6	151	0.03	0.22	3	0.5	1
KF3_XX2	Convalescent_m3	Convalescent	male	26	165	67	24.61	4.96	5	2.82	0.63	143	172	15.3	31.4	0.28	51.6	45	35	9	3.2	139.7	86	18	235	0.26	0.22	3	0.5	6
KF3_XX20	Convalescent_m3	Convalescent	female	75	150	60	26.67	4.25	5.37	3.28	1.65	115	210	12.7	23.4	0.75	43.2	30	40	6.4	4.02	139.5	86	1.1	192	0.03	0.16	3	0.5	20
KF3_XX24	Convalescent_m3	Convalescent	male	57	170	82	28.37	4.8	5.54	3.69	1.5	141	159	12.8	27.3	0.27	43.1	38	27	8.5	3.71	140.1	56	2.3	129	0.05	0.22	3	0.5	15
KF3_XX3	Convalescent_m3	Convalescent	female	34	172	56	18.93	3.68	6.88	3.99	2.41	111	291	14.7	31.6	0.26	41.5	7	10	13.4	3.67	141.6	30	5.1	87	0.32	0.22	3	0.93	15
KF3_XX4	Convalescent_m3	Convalescent	female	36	156	53	21.78	4.11	2.64	1.28	1.03	108	128	14.4	37.2	0.27	45.4	7	14	6	2.33	127.1	80.7	17.3	189.5	3.94	0.22	3	2.38	5
KF3_XX5	Convalescent_m3	Convalescent	male	71	165	69	25.34	3.89	6.04	4.75	0.91	120	94	15.2	26.7	0.54	42	15	45	1.1	3.83	139.8	124	39.5	409	9.94	0.05	27.75	3	45
KF3_XX6	Convalescent_m3	Convalescent	female	68	149	56	25.22	4.43	4.98	2.88	1.7	126	170	14.5	29.8	0.29	41.1	21	37	5.7	3.41	141.1	61	11.4	249	0.33	0.22	20.67	3	20
KF3_XX7	Convalescent_m3	Convalescent	male	59	165	69	25.34	4.13	4.32	2.57	1.22	128	138	15.7	30.6	0.3	36	18	22	13.2	3.55	142.8	28	11.2	191	0.26	0.14	21.49	3	14
KF3_XX8	Convalescent_m3	Convalescent	male	12	162	52	19.8	5.12	4.75	2.19	2.13	137	177	13.2	28.6	0.33	52.6	8	20	2.8	3.98	140.9	66	13.1	186	0.32	0.22	3	2.27	15
KF3_XX9	Convalescent_m3	Convalescent	female	46	152	52	22.51	3.34	3.73	1.95	1.43	102	132	16.9	38.7	0.36	39	23	48	11.6	3.8	138.9	50	10	219	0.24	0.04	3	0.5	14
XG_301	COVID_19	COVID_19	female	50	168	64	22.68	4.51	3.21	1.51	1.42	129	128	10.8	25.2	0.11	37.6	12.5	21.8	6.6	4	144.3	46.7	33.2	179.8	0.53	0.14	13.4	10	44
XG_302	COVID_19	COVID_19	female	45	160	73	28.52	5	4.51	2.25	1.9	150	124	10.6	23.8	0.15	43.5	43.9	34.2	12.6	3.46	139.6	67.4	104.4	266.9	0.52	0.2	10	0.5	64
XG_303	COVID_19	COVID_19	female	56	156	62	25.48	4.21	3.5	1.49	1.73	137	183	9.8	24.9	0.26	44.1	22.6	0.9	9.4	4.82	142.2	53.6	76.2	183.6	0.38	0.21	10	0.91	20
XG_304	COVID_19	COVID_19	male	40	168	89	31.53	4.87	8.13	6.24	1.35	146	213	363	21.5	0.31	42.5	28.2	23.5	9.1	5.75	146.2	68.3	46.1	275.4	0.26	0.14	15	10	81
XG_305	COVID_19	COVID_19	male	39	165	75	27.55	4.75	3.06	1.48	1.48	139	291	14.3	25.2	0.03	43.5	9.2	15.3	14.5	3.97	109.5	57	101.3	153.6	0.53	0.1	10	2.05	26
XG_306	COVID_19	COVID_19	male	46	176	70	22.6	4.56	5.13	3.5	1.35	138	241	17.3	31.3	0.22	37.4	31.5	36.3	17.4	4.75	136.3	85.3	41	245.2	0.41	0.24	23.5	10	21
XG_307	COVID_19	COVID_19	female	56	160	60	23.44	4.21	3.53	3.09	0.45	136	146	17.5	30.2	0.51	41.3	27.4	21.5	7.4	5.32	135.3	67.3	63	274.3	0.53	0.21	53.2	10	87
XG_308	COVID_19	COVID_19	male	47	176	72	23.24	4.56	3.13	2.08	0.91	137	118	14.2	31.4	0.3	42.2	44.6	27.5	18.4	3.88	140.8	63.3	65.9	303.9	0.6	0.1	22	10	14
XG_309	COVID_19	COVID_19	male	39	179	80	24.97	5.32	3.53	2.53	0.95	153	136	13.5	21.5	0.07	46.3	30.2	21.5	34.2	3.51	146.2	135.2	85.3	204.2	0.4	0.14	35.2	10	10
XG_310	COVID_19	COVID_19	male	50	173	80	26.73	6.46	6.43	3.6	2.35	184	147	21.6	28.2	0.07	45.8	74.4	35	11.2	5.25	140.7	128.8	163.5	249.4	1.26	0.19	10.3	10	34
XG_311	COVID_19	COVID_19	female	51	160	60	23.44	3.93	2.94	1.73	0.93	116	122	11.3	28.6	0.16	40.3	11	10.3	14.5	4.02	141.5	60.5	36.2	180.8	0.72	0.1	10	13.5	60
XG_312	COVID_19	COVID_19	female	55	169	65	22.76	4.16	3.87	2.37	0.99	132	142	10.5	29.3	0.45	38.3	18.2	20.3	7.8	5.23	139.4	70.2	103	180.3	0.45	0.14	26.8	10	46
XG_313	COVID_19	COVID_19	male	40	170	61	21.11	5.32	3.82	2.98	0.72	159	209	13.5	27.5	0.15	35.3	20.5	35.3	11.4	4.25	135.3	74.2	180.3	370.4	0.01	0.13	17.5	10	7
XG_314	COVID_19	COVID_19	female	41	158	58	23.23	3.88	4.83	2.21	2.27	118	165	10.2	24.7	0.07	41.9	21.8	25.7	6.5	3.78	143.1	54.3	46.5	178.2	0.51	0.1	10	0.5	44
XG_315	COVID_19	COVID_19	female	44	162	62	23.62	3.13	2.42	1.78	0.56	120	89	9.2	21	0.04	44.2	20.2	25.3	9.5	4.01	139.2	56	102.4	198.2	0.02	0.13	53.4	10	99
XG_316	COVID_19	COVID_19	female	49	159	56	22.15	4.47	10.82	8.92	1.51	136	319	9.2	23.2	0.27	39.5	19.6	16.1	9.2	5.56	140.8	47.9	32	221.2	0.01	0.13	10.1	10	5
XG_317	COVID_19	COVID_19	male	51	172	85	28.73	5.59	6.07	4.42	1.27	172	150	12.6	21.5	0.39	47.2	41.2	24.3	19.3	4.01	139	67.5	28.5	180.1	0.01	0.19	10	6.43	47
XG_318	COVID_19	COVID_19	female	52	158	61	24.44	3.87	2.98	1.72	0.97	114	120	10.4	29.3	0.14	40.2	11.3	18.8	6.4	4.3	140.2	55.3	41.2	190.3	0.74	0.1	14.2	10	61
XG_320	COVID_19	COVID_19	female	65	155	68	28.3	4.42	5.13	4.13	1.09	135	287	10.6	18.2	0.71	41.3	20.3	30	15.2	4.2	145.2	48.5	30.1	213	0.67	0.1	10	0.5	53
XG_321	COVID_19	COVID_19	male	39	178	78	24.62	5.56	4.7	3.3	1.19	175	303	11.2	19.2	0.45	45.7	10.4	14.7	6.3	2.87	143.3	49.3	69	195.8	0.51	0.32	69.4	10	17
XG_322	COVID_19	COVID_19	male	47	175	72	23.51	4.89	8.18	6.08	1.71	142	410	9.6	27.8	0.16	42.3	111.9	33.2	12.8	4.12	140.6	54.9	138.7	240.9	0.64	0.1	10	0.5	30
XG_323	COVID_19	COVID_19	male	38	155	50	20.81	4.54	5.39	3.3	1.78	126	211	9.3	28.8	0.45	46.5	17.7	22.8	8.5	4.49	138.3	43	51.8	234.8	0.68	0.11	10	2.06	12
XG_324	COVID_19	COVID_19	female	50	159	59	23.34	3.58	3.09	1.98	1.04	123	180	11.3	25.2	0.72	40.1	28.2	29.2	7.2	4.3	140.2	60.2	58.3	210.3	0.56	0.2	10	3.45	60
XG_325	COVID_19	COVID_19	male	36	175	72	23.51	6.14	10.3	8.74	1.07	147	268	10.3	24.2	0.3	62.8	22	16	13.1	3.14	141.6	54.4	21	206	0.54	0.18	28.7	10	85
XG_326	COVID_19	COVID_19	male	56	170	60	20.76	4.94	11.8	10.25	1.06	144	374	9.2	21.2	2.6	38.1	34	18	26.3	3.33	142.2	65.3	148	343	0.02	0.13	61.4	10	118
XG_327	COVID_19	COVID_19	male	62	175	60	19.59	4.21	12.3	10.95	1.03	124	240	11	23.2	0.4	62.8	14	10	46.3	3.99	139.8	86.6	23	112	0.2	0.2	22.3	10	40
XG_328	COVID_19	COVID_19	male	61	175	60	19.59	5.08	8.3	5.79	1.94	160	138	11.5	24.2	0.1	41.4	10	20	53.8	3.66	140.4	77.3	23	148	0.23	0.14	37.3	10	52
XG_329	COVID_19	COVID_19	female	64	155	70	29.14	3.33	5.6	3.7	1.53	117	150	13.2	25.2	2.1	41.6	16	25	41.5	3.69	140.7	84.2	58	190	0.04	0.19	55.5	10	135
XG_330	COVID_19	COVID_19	female	46	162	56	21.34	4.14	4.3	3	0.96	91	230	10	29.4	0.06	41	39	29	20	3.2	139	52.8	25	129	0.06	0.02	18.01	10	73
XG_331	COVID_19	COVID_19	female	55	157	60	24.34	4.22	7.1	4.51	2.06	125	287	12.7	25.8	0.6	41.9	12	15	13.1	3.56	139.7	57.8	32	163	0.01	0.19	5.3	7.16	115
XG_332	COVID_19	COVID_19	female	46	155	60	24.97	3.8	5.7	3.53	1.75	114	210	11	23.4	0.2	38.4	38	31	19.8	3.77	138.9	49.7	37	182	0.67	0.16	6.8	4.44	34
XG_333	COVID_19	COVID_19	male	53	170	60	20.76	5.22	4.9	3.17	1.23	150	179	12.3	24.1	0.1	39.8	18	24	28.1	3.16	138	79.5	7	225	0.68	0.29	24.5	10	50
XG_334	COVID_19	COVID_19	male	62	170	82	28.37	5.11	6.9	6.03	0.71	150	116	11.9	25.3	0.6	38.7	56	71	12	3.87	138.5	76.7	436	402	0.52	0.29	67.2	10	48
XG_335	COVID_19	COVID_19	male	35	170	74	25.61	5.11	8.1	4.54	2.79	150	330	11.6	23.1	0.1	40.5	15	11	22	3.64	141.8	72.1	25	133	0.57	0.34	0.3	5.39	15
XG_336	COVID_19	COVID_19	female	54	148	44	20.09	3.65	6.2	5.12	0.63	106	308	37.5	28	1.9	36.1	10	15	5	6.14	131.4	186.7	22	196	0.43	6.85	10.6	10	128
XG_337	COVID_19	COVID_19	female	48	175	68	22.2	4.26	5.3	3.54	1.44	113	269	18.2	25.2	0.4	46.3	8	16	37.2	2.97	141.2	68	44	191	0.47	0.19	4.9	7.32	110
XG_338	COVID_19	COVID_19	male	54	175	62	20.24	5.1	6.9	4.48	1.76	154	210	12.9	28.3	0.1	42.2	13	9	20.2	3.61	140.3	57	65	141	0.48	0.16	10.6	10	25
XG_339	COVID_19	COVID_19	male	56	170	85	29.41	3.88	7	4.92	1.51	117	267	11.2	25.1	0.4	32.8	50	20	10.2	2.9	135	67.6	5	304	0.05	0.17	10	2.57	130
XG_340	COVID_19	COVID_19	female	58	165	55	20.2	4.16	4.9	2.49	2.13	123	247	17.8	28.9	0.52	40.5	36.8	36.6	7.6	3.1	139	46.4	55.4	249.1	0.38	0.14	10	1.31	44
XG_343	COVID_19	COVID_19	male	25	176	68	21.95	4.25	8.59	3.18	1.21	161	319	14.9	27.6	0.32	39.2	23	23	7.7	3.84	138.1	103.2	101	196	0.31	0.07	35.3	10	46
XG_344	COVID_19	COVID_19	female	36	160	53	20.7	4.23	2.64	4.08	1.49	108	128	14.4	37.2	0.27	45.4	7	14	6	3.67	141.6	53.7	46	123	0.42	0.04	26.3	10	45
XG_345	COVID_19	COVID_19	male	71	168	69	24.45	5.15	6.45	6.77	0.69	126	93	132	27.3	0.26	40	18	42	18.3	3.52	146.1	94.2	125	363	0.67	0.05	28.1	3	37
XG_346	COVID_19	COVID_19	female	68	155	56	23.31	4	4.98	7.54	2.18	126	170	14.5	29.8	0.29	41.1	21	37	5.7	3.64	139.2	59.9	61	249	0.45	0.05	20.67	3	39
XG_347	COVID_19	COVID_19	male	48	173	90	30.07	3.57	5.22	8.21	0.75	156	196	14.9	33	0.3	46.9	40	26	8.4	3.51	138	202.2	45	215	0.64	0.34	16.65	3	67
XG_348	COVID_19	COVID_19	male	12	165	52	19.1	5.21	4.75	5.62	2.28	137	177	14	38.3	0.31	52.6	8	20	2.8	3.55	142.8	52.2	66	186	0.34	0.04	3	2.27	23
XG_349	COVID_19	COVID_19	male	30	178	75	23.67	5.23	3.1	6.38	1.65	144	114	15.8	35.1	0.27	42.6	8	23	8.1	3.8	138.9	76.9	43	215	0.38	0.04	3	0.63	8
XG_350	COVID_19	COVID_19	female	46	161	54	20.83	4.75	3.73	5.37	1.28	102	132	16.9	38.7	0.36	39	23	48	11.6	3.98	140.9	88.5	50	219	0.02	0.04	3	0.5	14
XG_351	COVID_19	COVID_19	female	58	153	55	23.5	4.21	4.6	8.52	1.09	105	140	15.5	45.8	0.29	40.2	12	27	2.8	3.08	141.2	71.1	158	296	0.05	0.13	17.77	3	32
XG_352	COVID_19	COVID_19	male	25	170	65	22.49	5.21	6	4.09	1.74	152	199	15	34	0.29	48.5	18	27	34.3	3.73	140.1	92.7	61	172	0.13	0.04	3	1.14	10
XG_353	COVID_19	COVID_19	male	46	175	80	26.12	5.25	7.79	5.87	1.32	160	294	13.2	28.6	0.33	42	25	25	7.7	4.03	137.1	78.2	68	165	0.05	0.04	8.8	3	11
XG_354	COVID_19	COVID_19	female	79	150	65	28.89	4	4.98	5.73	2.03	126	170	14.5	29.8	0.29	14.1	21	37	5.7	4.07	140	59.9	61	249	0.41	0.05	20.67	3	41
XG_355	COVID_19	COVID_19	male	22	180	100	30.86	5.11	4.57	2.72	1.42	153	259	9.7	25.8	1.37	41.6	74.4	79.3	8.6	5.77	142.4	94.5	539.6	561.6	0.8	0.11	13.3	10	87
XG_356	COVID_19	COVID_19	male	46	168	76	26.93	4.23	4.98	4.23	0.73	139	223	13.5	36.2	0.35	49	29	15	10.3	3.73	142.3	56.2	46	159.3	0.53	0.12	10	0.5	13
XG_357	COVID_19	COVID_19	female	49	165	50	18.37	5.02	2.36	1.36	0.83	151	113	12.7	33.9	0.35	40.4	20	24	4.8	3.6	139.4	57	42	179	0.01	0.13	10	0.5	13
XG_358	COVID_19	COVID_19	female	56	157	60	24.34	4.98	7.23	5.72	1.09	129	325	12.1	25.4	0.49	34.7	12	23	5.8	3.8	140.1	55	25	236	0.02	0.17	38.08	10	127
XG_359	COVID_19	COVID_19	male	35	176	74	23.89	4.23	4.55	2.87	1.15	138	163	11	25.6	0.38	39.5	47	45	8.8	3.2	138.9	57	56	212	0.34	0.1	10.63	10	2
XG_360	COVID_19	COVID_19	male	30	172	85	28.73	4.23	4.15	3.13	0.71	164	176	13	27.9	0.32	45.6	35	28	6.5	4.2	142.2	77	83	204	0.27	0.1	10	0.5	23
XG_361	COVID_19	COVID_19	male	57	175	72	23.51	4.63	3.61	2.44	0.91	137	285	12.5	31	0.24	35.3	33	35	5.9	3.7	138.5	71	38	205	0.31	0.15	15.4	10	43
XG_362	COVID_19	COVID_19	male	65	170	68	23.53	5.23	4.2	5.1	2.25	128	164	12.5	27.9	0.21	40.2	34	23	5.2	3.8	139.2	69	42	198	0.07	0.14	1.3	1.3	19
XG_363	COVID_19	COVID_19	male	61	164	57	21.19	4.79	4.79	3.38	0.89	141	119	12.5	25.4	0.15	33.8	20.6	23.7	18.1	4.28	139.7	60.5	204	210.9	0.31	0.05	57.06	10	11
XG_364	COVID_19	COVID_19	female	53	158	60	24.03	5.23	3.61	4.16	1.6	132	193	13.2	22.5	0.25	39.2	21	25.2	8.2	6.2	139.2	46	45	153	0.23	0.21	20.4	20.4	29
XG_365	COVID_19	COVID_19	male	48	168	67	23.74	4.43	4.78	4.23	1.81	141	133	13.5	27.4	0.2	42.4	44.3	29.2	14.1	3.9	138	93	135.9	164.8	0.03	0.05	10.31	10	8
XG_366	COVID_19	COVID_19	male	17	165	70	25.71	5.24	4.31	2.14	1.72	155	209	14.6	31.1	0.27	50	15	16	10.9	4.35	139.9	74.9	98	140	0.25	0.04	3	0.5	7
XG_367	COVID_19	COVID_19	female	76	154	60	25.3	4.25	5.37	3.28	1.65	115	210	12.7	23.4	0.75	43.2	30	40	6.4	4.25	142.9	46.8	86	192	0.03	0.04	3	0.5	20
XG_368	COVID_19	COVID_19	male	75	165	65	23.88	5.21	3.84	6.19	1.69	165	187	13.8	26.5	0.31	49	33	26	8.4	4.32	140.9	62.5	59	151	0.03	0.06	3	0.5	4
XG_369	COVID_19	COVID_19	female	43	153	54	23.07	4.13	5.18	3.37	1.87	138	219	14.6	30.1	0.39	45.8	15	17	7.7	4.41	138.5	47.3	72	141	0.04	0.04	3	0.5	2
XG_370	COVID_19	COVID_19	female	24	154	50	21.08	4.37	5.98	2.79	2.83	135	162	14.6	33.3	0.26	48.3	13	18	19.6	3.58	137	42.1	59	110	0.04	0.04	3	0.5	9
XG_371	COVID_19	COVID_19	male	57	172	80	27.04	4.8	5.54	3.69	1.5	142	159	12.8	27.3	0.03	43.1	38	27	8.5	4.31	136.4	79.4	56	127	0.06	0.12	3	0.5	6
XG_372	COVID_19	COVID_19	male	68	175	69	22.53	4.9	6.04	8.43	15	120	94	15.2	26.7	0.21	42	15	45	18.1	5.02	140.6	94.8	124	408	0.36	0.05	27.8	3	14
XG_373	COVID_19	COVID_19	male	29	178	75	23.67	5.12	7.53	4.84	2.06	145	227	14.2	35.2	0.27	47.5	18	17	14	4.27	140.3	64.2	74	137	0.03	0.18	3	0.5	4
XG_374	COVID_19	COVID_19	male	14	163	52	19.57	5.23	3.1	5.74	0.93	125	98	13.2	33.6	0.36	46	17	26	6.4	4.45	138.1	48.4	129	156	0.64	0.2	3.54	3	12
XG_375	COVID_19	COVID_19	male	39	160	80	31.25	4.32	7.19	3.84	2.65	135	61	13.6	28.4	0.28	43.8	40	27	9.4	4.38	140.1	78	101	152	0.03	0.03	3	0.5	5
XG_376	COVID_19	COVID_19	male	40	178	78	24.62	5.04	6.23	5.39	1.52	160	205	13.2	28.6	0.33	46	23	26	8.5	4.03	137.1	80.3	68	165	0.05	0.04	8.8	3	11
