# Supplementary material for: Widespread Molecular Imprints in the Serum Proteome of COVID-19 Convalescents Uncovering Immune System Sequelae
Source: Mol Cell Proteomics. 2026 Feb 12;25(4):101525. doi: 10.1016/j.mcpro.2026.101525 (PMC13068859; doi:10.1016/j.mcpro.2026.101525)
Supplement: Supplemental Table S2 [file mmc2.xlsx]

## Sheet: table_S2_merged
Supplemental Table S2. Serum Proteomic Intensities for COVID-19 patients, convalescents,and healthy populations Note 1: Cohort 1,310 Samples; Cohort 2: 102 Samples. Note 2: 55,628,388 peptides were aligned by Proteome Discoverer 2.0 (ThermoFisher) against human uniprot-filtered-proteome-UP000005640 database. Note 3: Parameters: the precursor mass range (350Da-5,000Da), the precursor mass toleranc…
Protein ID	uniprot_gn_id	Description	entrezgene_id	Unique peptides	Sequence coverage [%]	XG_301	XG_302	XG_303	XG_304	XG_306	XG_308	XG_309	XG_310	XG_311	XG_313	XG_314	XG_315	XG_316	XG_317	XG_320	XG_323	XG_324	XG_325	XG_326	XG_327	XG_328	XG_329	XG_330	XG_333	XG_334	XG_335	XG_336	XG_337	XG_338	XG_339	XG_340	XG_346	XG_347	XG_348	XG_350	XG_351	XG_352	XG_353	XG_355	XG_356	XG_357	XG_358	XG_360	XG_361
ALB	P02768	albumin(ALB)	213	64	80.1	389000000000	284000000000	498000000000	501000000000	228000000000	292000000000	378000000000	403000000000	475000000000	260000000000	362000000000	356000000000	238000000000	397000000000	281000000000	290000000000	345000000000	404000000000	304000000000	451000000000	346000000000	408000000000	403000000000	334000000000	374000000000	563000000000	342000000000	398000000000	404000000000	397000000000	345000000000	378000000000	421000000000	355000000000	297000000000	343000000000	353000000000	233000000000	248000000000	400000000000	330000000000	287000000000	308000000000	446000000000
HP	P00738	haptoglobin(HP)	3240	15	44.3	22040761258	11549769186	21858376650	27085052815	6833849138	18840340540	7904466210	19929204683	24836499200	25526655992	5713603558	23402949528	44193161512	4405924740	25506826670	13077215367	18327397761	18473203135	28670366095	8009509072	11945339085	42935502020	15903172558	26433352826	34395885330	8213285407	68941625844	24126114135	15179786702	10105807205	47697531946	24902164219	12196204807	27715680367	1703067429	23892605279	16887592838	23681959346	19309860889	11337916620	12731797538	22991328765	28662193934	17834319352
APOA1	P02647	apolipoprotein A1(APOA1)	335	53	91.4	14139869687	12951866310	24467234068	18889424878	8562164986	4949880149	11158423119	7942753307	17428327102	9362161110	11271695404	16754076059	6657897996	13650696539	8780356441	4662393141	6024847519	13647531506	28845797980	13841791403	3940637317	8656697972	15586754267	22599295430	16901365037	11534418293	6352381088	11087307971	15672234092	10590842279	10351749519	11586356768	10389782103	11586487849	4776369187	9071769058	7430440196	6918402417	5272690470	8651548099	11792731020	12090266279	8974647254	23154386635
TF	P02787	transferrin(TF)	7018	50	45	11723900169	9241623913	16275779726	16630672880	4239209378	5795739816	10943002416	11557073027	13945577258	6853598051	9357697250	12253289982	5183397697	10975125816	5512015346	9968940792	8311582183	11536311029	12326320376	17339465222	3966751242	8984853005	14406915802	12520906932	10610218698	11333517783	3851604456	11333969421	12505776711	17003683166	7574942148	10661316312	9449677403	10263111018	7407681531	5913557132	6995420478	5653100198	4921800296	11016155239	11358543482	7025403700	16840941135	12272871267
IGHG1	P01857	immunoglobulin heavy constant gamma 1 (G1m marker)(IGHG1)	3500	10	38.8	8743526296	5494638112	9240767436	12867484404	10981694618	6308076858	5391570088	10993656890	14863162839	6612500482	11857097795	8004068823	6086302712	3189725853	7445240394	5354884832	4268317625	3492334971	9252860955	4429156092	3741336494	5425367258	7003725730	2699492800	8001972690	6582204031	10853405646	6311097992	8815110824	3052048292	4769645069	7672085161	4203937057	14084830649	4655867566	4888388601	3911255419	2123716128	6067822482	3025503774	7538546304	12385059440	4525108426	16273026723
TTN	Q8WZ42	titin(TTN)	7273	52	2.65	6743156283	5253886726	10720264941	0	0	6650901638	7453292000	7633482200	0	0	0	0	0	0	5382374711	6532660946	6308489081	10019598774	6429798322	8791463908	0	8981903227	7830811701	5830224555	4331694589	3685820244	6328648457	6704257294	8100669086	8364877082	8072379147	5512137304	7954776294	6830201976	5635002690	6187208476	9742411657	4591681715	4851987524	0	7689795609	9293249907	3140422670	9000955428
SERPINA1	P01009	serpin family A member 1(SERPINA1)	5265	47	70.6	6543488718	3041670637	4519815944	5193446436	7820082422	3778428201	3468896430	6220686497	6740104630	4807459206	4330985855	4663249182	5036981262	4422383661	3664364017	2925361966	1919409560	3507264584	3132912317	3411892747	3943413099	5386510740	3224379299	3862819927	2886289962	3905310713	10685521850	3588253205	5080673249	2876632270	4274339424	4604804953	2520513054	3405030724	2184380066	3079482196	1954051982	4358846485	2934383973	2435569656	4180184858	3567845059	2093197397	5446004183
IGHA1	P01876	immunoglobulin heavy constant alpha 1(IGHA1)	3493	6	26.9	6200161515	4172284721	5264033718	6184947480	8391831937	2753210452	4904511756	5006345650	3862151403	5214503010	3389580850	3877316871	1975437655	4094291060	14986409600	4981639790	1629912761	4305338493	2907929888	3536727014	6283502063	5373771231	13618301603	2869346110	5686057053	4566966651	3868405179	4901084724	7467383643	3561143848	4625350777	11759743117	10220695274	3685434225	2714872476	2823443403	3568848002	4219114960	5254160135	2050879918	1494996045	1739970907	3437818478	15797586565
CP	P00450	ceruloplasmin(CP)	1356	55	56.1	5700324544	5880493450	9935164364	3957642093	7300690506	8568918442	6836895169	11961776253	6172510024	10866929830	8608786757	7499984321	5651419094	11334330016	12614831872	7217490447	5904668669	11711183188	13776363122	8205244028	5200770998	6559593176	9496887944	6078283999	5774892599	6954340708	8105233960	5262180870	6956554415	7985614583	9116454437	8881356298	5701504768	4324151000	6593882991	6160047424	4601399272	6303945084	4073216099	6664215353	4841054465	7580221998	3188021607	5078059029
IGLC3	P0DOY3	immunoglobulin lambda constant 3 (Kern-Oz+ marker)(IGLC3)	3539	6	55.7	5281167355	2147966251	5593706962	3622153577	4594026723	2625662407	3664236112	4439518369	3939073340	4020093526	3558540844	4131828474	2414975798	2945793008	4356334985	2194677972	802775566	3360386030	4412096933	4205281008	3087803756	1116128419	2093866	2068376031	2003767629	0	4733317721	3189232309	3959435685	2166490775	2196112772	4458078113	3746478646	6025936871	2599219324	2198544090	2117667446	2362313484	3962955645	2012495738	2748495622	4364969446	1846001206	7114922616
C3	P01024	complement C3(C3)	718	137	72.7	4660109599	4124339582	6153437262	7240072137	4692573098	2853313613	3609664136	6018087585	6539660587	5334527258	5090967354	6449602360	5205403395	4252247325	3663311641	2274263406	3657230854	4518821984	5169978302	3592029013	2830997883	6058194914	4470729729	4207706502	4858596070	3092498092	4986529514	3587068153	7213930089	2690521425	3275011962	4045108639	3949587837	4495366051	1164969044	2655326897	1974188799	2148518194	2490352899	2783839873	3379109351	2750134695	2025025663	5533849843
FGA	P02671	fibrinogen alpha chain(FGA)	2243	59	46.1	3855026154	5256917000	6795184545	8844943113	16993897126	8065324941	5931399359	12092416960	12676761278	9562697738	6192229719	16063065294	8668117413	7784649336	8169661564	12563634608	32861242817	8583532591	13468665786	6291972858	3837842897	11340083283	5262080841	12507431194	11081167046	2569108969	15998578554	7315027496	21608244270	2855676136	6606790334	15453732224	16792065366	154140950	4059472554	10262807229	3031822246	6968851756	6240556999	5532629575	160548913	234149781	141518752	234186143
C4B	P0C0L5	complement C4B (Chido blood group)(C4B)	721	6	59.9	3163754714	1165151186	45281072	65278173	884122353	13525990	1345167383	2355049516	2606087689	1434352538	1868357745	32660330	1244270989	1904154918	1101286979	13898241	1487664385	12398888	56072456	6915282	11528039	30237058	9389780	13730591	1778374736	4388941	2269876423	1599108891	3105265238	4135726	3548516442	35810008	15821311	1007643626	0	12155368	3126222	6027200	3278249	22538654	1729480147	13132374	788305227	3674251946
A2M	P01023	alpha-2-macroglobulin(A2M)	2	93	53.3	3040613579	5350673485	3687457812	4533114347	3678166338	2041570459	1924830341	2319714521	6802658551	2645026592	5072516683	4764636239	3177584809	2387213363	5674652234	2495230562	5087393864	2820437756	3027198459	4280957043	2589217293	5271279436	2720325133	1334306537	3532517916	3978062042	1865848302	4429806394	2354545486	1946697117	2768209189	3535202379	2079798837	1679432119	4750606807	2391765010	2414472189	1291160149	1569130191	1077290001	2728815970	2836578496	1635904458	4137877714
DST	Q03001	dystonin(DST)	667	24	6.11	2945867780	0	157547520	0	324928565	0	0	0	0	0	214953647	1380672642	0	0	0	0	0	1056463341	0	606165243	0	0	0	1796324084	0	791079215	0	1418849308	934296865	0	0	200844982	0	0	0	0	0	1176318850	1258558283	356742830	0	0	0	0
APOA2	P02652	apolipoprotein A2(APOA2)	336	8	49	2786802102	1489692496	3522223010	4301101647	715769912	1301926752	2028912529	1837671032	3081380878	1362879546	2372916038	2508700863	884280399	2384993167	1057006040	1277395010	2037207620	3014299168	2584468563	3087110108	559744013	1833974728	2180343533	2474943408	1979752542	3039157073	1153493646	2043119196	1906420413	1614658404	725765504	2675917289	2571614127	2096522429	1002511633	1552402857	776058935	1117194777	295209818	1475386594	1350426973	781943522	612676414	1129578189
HPX	P02790	hemopexin(HPX)	3263	25	35.7	2336970134	1597218688	2595202266	4583469043	1798592983	1501320641	1285973029	2198334786	5737943741	1996743552	2057984378	3305968559	3284641091	2388926730	1231293963	1247705005	934872709	2788336118	2262233554	2435794309	1159681192	2211458944	1670602701	3167416062	2705349259	1928102821	915803291	1577557259	2181964267	1172668679	1190692819	1985726032	2090438900	2053681172	678443768	1578438608	1286476442	1338388218	1141312708	1353225874	1551572768	1991156382	1604117584	2528964423
FGG	P02679	fibrinogen gamma chain(FGG)	2266	29	52.1	2302061324	2967799533	3605726959	6111338258	12189847617	4527456006	3359561764	10574366890	9980539315	6723951021	4910794786	8627128044	7096606506	4787744500	5509647952	6230887876	18447320689	4895173113	9520775842	3050778912	3634949801	7175658177	3018806887	8865751057	7445614930	1874409842	9278634138	5058020187	13389589658	2265059710	5544211222	11498974666	11143618688	9144575	3033986069	5078398824	2105595798	3732385479	3488550916	3870409724	18749415	11223684	0	10759100
APOB	P04114	apolipoprotein B(APOB)	338	369	72	2009788132	2192900428	2995909061	2937682252	1825442966	1568213891	1480532373	3433202732	3084583288	2317110054	1729592446	3066429088	3520935693	2794149912	2019896709	1579764823	749696728	1943455992	2409889362	2398825849	1338018256	2558088192	2132723695	1779418466	1773869287	1717248467	1898652704	1713869640	2510794575	1895567930	2008123920	2689816405	1789647309	2208902484	1600648118	1267925230	1012329357	1304854644	904677078	1256618630	1629404868	1746087373	1921740406	2269286744
IGHM	P01871	immunoglobulin heavy constant mu(IGHM)	3507	4	34	1884694806	2269507018	3430858497	1434272036	730701754	3053613369	1709570287	1460021073	2485554741	1430276630	947811762	2214266223	1061573679	933346672	1673448930	583507570	699392520	1519221225	1091233024	1403365555	918640611	987575068	1685073862	1767787670	2949765874	396608732	1576211631	2291387629	2364634617	2080198784	667648704	941468604	2376589159	1562555759	1357440093	828246235	1505245699	707210111	774166686	774473191	2227896521	3077774764	1584389767	1569360139
ORM1	P02763	orosomucoid 1(ORM1)	5004	9	49.3	1816157229	891912807	2125075888	1997506179	3264567416	2076163936	1213440966	2023495341	4851789458	3554251312	1700112271	1742838380	3116000983	1412062354	1220497783	1384219118	1978843237	1410196151	1155202961	1333378672	2438675168	4766137232	1346984839	1354087366	1824499516	2072375978	8055320530	2243376414	2551406133	2160315508	2548538044	1696662643	1373231876	1638061022	506376993	2492646530	1113567732	1292355794	942305233	1556679061	1887733491	1971827304	1277441944	3173705178
IGHG3	P01860	immunoglobulin heavy constant gamma 3 (G3m marker)(IGHG3)	3502	2	21.1	1772308571	916100325	1205346344	1884267731	1598207567	746047112	1496935283	1340457692	1564894560	2222714608	2334353715	2481382467	882882954	358898126	217565661	1035272278	301096108	818383778	1916999812	2057352331	300644605	402082804	1774175141	945129879	1492162996	1612580954	2395639095	3430596394	1084662323	113163645	1928700795	1566396701	1050302554	3446259097	2350858458	1576683006	1781984369	311714094	2205561964	1540124292	496509965	1994088113	326937272	1640267533
FGB	P02675	fibrinogen beta chain(FGB)	2244	33	54.6	1664477888	2482605173	3202731789	5826062571	8086770584	4033881506	3041510955	6282221495	6456589100	7236791376	4364976328	8789456821	5304681619	3883719851	3495046331	5485658089	13754326431	5127323980	5634429456	2110760433	1758191208	4625146211	2327224224	6305219405	6213320600	1238410858	7001181108	4108689014	10373927561	1424964084	2930500224	6743651512	8202573249	3521930	1411446190	3860307177	1030325226	1557655221	2243591353	3499803922	4687960	1733895	0	5011898
CFB	P00751	complement factor B(CFB)	629	38	36.6	1216618074	294184963	1572588989	821791928	797748294	896721309	432645968	1688283901	1278466893	597124338	773692399	806342312	704367251	540608951	583205583	451889060	923367504	1412827709	445332823	398627483	513650442	1060543625	366311002	476375106	915300677	345777980	651975738	659767427	938468508	470030786	656053548	1263994631	586354360	430037243	273395644	1310372070	748546662	486206103	684053744	713167766	405421436	253553621	481599476	1275116735
TMEM256	Q8N2U0	transmembrane protein 256(TMEM256)	254863	3	49.34	1097959630	870198529	948871902	0	23868743	731752762	1005998969	1452090153	1536414887	0	1006774310	34182295	16733614	0	614366852	481243969	799674249	1427980377	505480357	573294921	334675075	734032983	339809613	752287466	0	869664755	415689919	826535350	0	861126574	725718433	0	720775671	898462882	0	593646301	324289331	0	0	500913316	827105047	407368446	0	0
CFH	P08603	complement factor H(CFH)	3075	24	21.8	693228733	427033158	771519296	1068373335	646421114	516744868	467431790	895074301	888072492	648317284	544803076	1093572643	610083170	532406974	545655801	350225525	523661375	625761999	833118227	562353393	517893898	1051194450	568572266	601101994	537869153	521510982	578663261	653566530	971669989	409319818	613169218	708852252	698329248	540082686	256404677	573032941	433763615	404698192	356889352	404035160	270410536	574986082	323230290	887981184
SERPINC1	P01008	serpin family C member 1(SERPINC1)	462	38	57.1	666562070	438198372	1107151277	785253970	290946656	313409068	829869651	466883133	1230066391	602056913	581932484	810324036	506674077	713011288	495959679	445304300	249993386	573607767	636550865	541117609	501192440	625124991	801920513	686108759	522445108	263738224	905761573	626416893	993703560	531354706	576552149	750435779	906873443	391546696	217976999	660017964	391752327	357306101	476760287	511026588	310580056	214333134	198898604	397087433
GC	P02774	GC vitamin D binding protein(GC)	2638	21	35.7	633679086	342095153	964176671	968550978	470650183	537873512	666092132	547784347	1475390676	628081551	804240460	763426239	707561738	686373887	363642675	341412180	589818212	593629652	450212867	467803112	529401612	1215232520	800051013	538972640	636514556	687591712	409521942	698555317	578393149	565637220	733893435	603888709	1018006085	593027654	316477118	584278074	301962589	359434352	359027144	462986091	563846281	437142532	361722790	597452561
ITIH2	P19823	inter-alpha-trypsin inhibitor heavy chain 2(ITIH2)	3698	51	55.6	592202110	580285924	551320340	928869812	285161125	441232133	498387024	726588360	748094358	410627272	561316340	855113890	304350106	586523953	334860307	270863316	393457159	951914054	336723824	705241716	370727535	380330365	224922034	586256841	488942110	576620963	313981663	410731275	702117116	366744111	398561822	533429408	814010981	596768932	289385565	439857161	311168979	313813414	340872684	376438234	393766742	545795817	368849541	931971746
HBA1	P69905	hemoglobin subunit alpha 1(HBA1)	3040	13	78.2	527974234	188060586	213068557	240988405	175860573	289089731	1374631885	430498384	131311747	210029602	291190697	401538739	80244743	94642297	26132328	29851182	164229794	203946225	45007292	75617202	34149192	453642031	24761136	52753043	323899597	175214722	79374742	147067648	921065923	176590308	179261008	19697196	60147350	32466625	13377878	51950427	54172298	53466829	109796213	156328285	9786656	42507811	27307189	21188706
ITIH4	Q14624	inter-alpha-trypsin inhibitor heavy chain 4(ITIH4)	3700	56	58.3	504382225	439265580	637582195	692405401	447347517	415296352	319266915	575481538	655734352	350810379	309482202	622810006	587914435	453629473	479456456	318936982	272101885	659672520	429924620	434615743	252810938	824366770	178225085	359118051	376646125	480570222	578901277	575564148	451011794	418570010	436547812	509174700	329956472	321670758	353508366	290664797	186127551	207657032	171268852	309611205	311403870	285866599	266497747	413586960
HBB	P68871	hemoglobin subunit beta(HBB)	3043	7	75.5	503446508	60547488	156213858	418824134	97183582	275745634	2015512154	300340747	197047604	324198959	229870761	413698365	76990628	128454852	28779672	43154040	142348102	176820075	70280922	53065579	83077492	330278476	22942238	46029479	411960015	207817823	46635857	108894321	389079287	84398128	287908192	33160376	64480957	36254935	18797133	27506973	125883647	132396322	233076143	248020966	26211588	78971729	51568586	31122383
IGLL5	B9A064	immunoglobulin lambda like polypeptide 5(IGLL5)	100423062	7	37	501156835	273176278	582267641	633580384	820364985	533078267	412182133	393815170	545227339	536420212	863350055	888612977	290161394	436104282	483663798	508854433	238200530	650757577	412456064	548885049	623939175	218728567	873488905	197075357	397682105	606175522	480470912	516881099	585181519	402042261	327312640	694303406	737096338	766147854	633516687	322204471	275038543	278548873	626744014	680444870	298627653	1081886946	262586665	1116970921
AHSG	P02765	alpha 2-HS glycoprotein(AHSG)	197	3	10.1	492940005	208959264	702827872	461202476	200750872	125644784	348587952	561221976	487941845	228834587	391133421	413349160	193371828	300796622	159583585	215416303	176750856	337571184	122675967	320864841	127003935	300344662	239764779	200066294	239433683	517875035	434685313	291582269	138529073	357678368	244757103	225853628	391557792	309215043	149928658	180595340	62222690	66498317	93563841	128008048	58794376	100575616	104506581	347015292
KNG1	P01042	kininogen 1(KNG1)	3827	19	23	483893369	260133312	832067577	600077596	334133537	303715500	204101788	689505377	644524356	323384850	437709842	332742678	306462645	307846531	211799592	190137340	253115426	385369086	395986513	280081600	163378957	387594828	424109722	481381240	329366072	530583402	210209255	380796513	524002420	324814016	293844160	833089249	376446209	253213454	195930318	267300892	134842186	285102919	181113784	417287132	137990582	345139988	270086894	347866214
APOC3	P02656	apolipoprotein C3(APOC3)	345	10	62.6	438832269	55000529	258329516	240102888	11144208	38886612	61448188	95413647	92767602	94922107	243103645	56214759	66535152	230590430	49966408	23367633	22564765	78080170	36117139	125331772	75158337	102701662	10865820	78187218	418474019	65091914	89005624	32869629	135235357	143852110	32370682	44798001	125310033	177122793	60367393	219185290	87431266	30034123	45500688	66508179	184452468	274759759	165466306	99837528
PLG	P00747	plasminogen(PLG)	5340	13	14.8	430007120	366592768	415337958	824736657	427017876	230162625	283481776	453819565	912378947	575151420	571801853	697602975	541048176	453678487	309374850	307189644	305537694	310607349	226146768	285667332	129892965	587251938	302526598	470795070	524177051	344326403	282872625	363837361	298733037	412955664	306239785	496961601	334552290	321219909	169353521	368804878	161466390	217573854	218451180	260087060	206725533	310885237	179671199	294580541
APOE	P02649	apolipoprotein E(APOE)	348	31	79.8	421699531	139307738	454487930	458083412	87454305	104486381	230928643	216423482	340966540	221298580	328603087	663684491	302400008	320472438	122876000	38769083	84961732	196767025	166307045	124832071	69615380	116168648	255736049	151846646	258035205	156157284	177730908	185950684	279091717	180730364	127412297	118007113	202043541	255840768	86900784	222730932	170841853	200601361	239153402	111408205	297573705	194917826	127824760	212045032
C4BPA	P04003	complement component 4 binding protein alpha(C4BPA)	722	17	21.3	412329788	271051986	428090014	656261758	393377983	240350361	275196551	632977838	742613688	342660819	410606130	557014779	396863988	585360959	291270173	154015047	241621632	401445093	575287307	314983727	271047411	517347303	298917979	311248659	415431437	266852920	670257132	333542150	673408499	234058517	363008842	381972398	285798280	270043679	141170548	264954322	195629164	250807527	221184869	318608605	170303739	389595502	157528864	351808172
SERPINA3	P01011	serpin family A member 3(SERPINA3)	12	29	64.3	410735289	487059513	411175364	1257697394	954359696	541951966	432866826	322497341	1229469076	967193441	399852648	959504283	842565487	687603053	698047313	501011285	303052406	928239724	674753340	593086015	579258565	1352284602	356223855	528659956	973480124	284177904	1560346309	743728609	1217707272	383556856	1024556686	865852691	580293420	557021568	246121064	466907289	712763401	567907219	397716804	635449567	976444564	908161254	590691580	901561631
FN1	P02751	fibronectin 1(FN1)	2335	100	43.7	390042822	299888968	466136978	476779075	299660484	272837155	337812361	941482084	1025739100	626677720	568822988	1152730469	168649484	566182988	311740063	930120189	1528946078	618398815	861557701	467058096	314586509	389819764	386604726	563076391	649881445	570559995	171425955	336796619	1154027906	397131881	283299525	944037930	700026340	655472449	147982968	681152426	366245853	186315612	462349664	727486145	218251206	156284029	235830949	495300194
APOA4	P06727	apolipoprotein A4(APOA4)	337	56	87.1	383497674	289409008	351091795	479018876	204981458	187161471	231028080	409081459	705085743	327679351	285600312	365284656	201723878	211213264	63228820	142653046	167551400	172816553	322936548	179034119	83279961	209035051	215466484	294599512	552309099	256303292	474039985	172903804	235091840	272067710	188426109	274690759	183448235	230111455	239635984	365870041	212814800	151885186	156193618	147276926	109727442	197020109	207683375	352352661
IGHG4	P01861	immunoglobulin heavy constant gamma 4 (G4m marker)(IGHG4)	3503	7	26	350802893	30120196	108581578	208847609	416237855	259329508	235094364	524631790	116045050	136909548	513809466	247846730	135406356	89091094	102494120	203744435	253300461	211635716	140330668	311673796	212385033	50611729	967274152	200973058	52607426	879938948	225316351	61393833	73456694	44685945	377032635	416898610	149686851	440688330	609792704	64948919	207573013	162671407	226637116	298832510	156720249	274941020	280099512	1019264840
ITIH1	P19827	inter-alpha-trypsin inhibitor heavy chain 1(ITIH1)	3697	37	45.7	342320728	252744095	341943970	503617826	173546504	167676416	260717395	432713497	451612319	216039608	335036810	418530589	248639674	417884436	179928714	117779117	273805633	451589563	112453344	314958990	165392511	220766404	123842429	302341188	276788938	367881130	230047473	281340498	450982929	295461300	292415156	209529154	249353228	398671000	94590711	205181998	199043782	147413872	159432962	231518911	248099386	292021874	183486748	428732835
IGHG2	P01859	immunoglobulin heavy constant gamma 2 (G2m marker)(IGHG2)	3501	9	29.6	322955276	190491217	1088404354	849479446	774257579	511620424	695508968	375531360	966341240	515674731	925911615	1075531069	622812999	212346030	1671826965	354547385	241213419	4238944307	942507231	505695357	3992428634	410127398	1454210628	316000098	466582184	703009580	394776527	1197928680	484842902	394366955	703297318	663639666	364147692	1463178479	334211130	315127157	395155265	2473673972	556805870	881264649	264543027	1910213059	88390644	2774889532
APOH	P02749	apolipoprotein H(APOH)	350	5	8.4	316324415	288053283	465246514	337049702	284684504	318310317	242854573	382795295	541694950	335689207	494875535	452098399	167684252	272049116	195163306	137487670	111213961	347979258	316158943	459521209	147119802	615232722	191299808	371307665	297219862	321096200	353361340	225530470	464057133	453383322	213048059	517235625	387187006	297808505	101347272	370757806	261871382	191257986	234455480	259105794	189321204	271064090	137487432	566201118
IGLC7	A0M8Q6	immunoglobulin lambda constant 7(IGLC7)	28834	3	65.1	287069222	41989442	414233099	368954510	212968735	159794311	211863040	124094039	159487015	282522352	316151151	131482522	136657575	50933391	76974901	60379090	57544598	119919048	253259760	91913319	397353595	108445640	584022598	89409156	61355542	102323216	108116272	92145558	162200335	78962962	71220252	79277472	83016746	216554193	430122946	252752185	120647854	76865571	61582981	161925664	70900254	108573019	107126531	158178775
A1BG	P04217	alpha-1-B glycoprotein(A1BG)	1	22	52.3	278205683	129225136	279015904	215487853	145437254	177144396	213624844	239351194	354704350	220704707	215861230	466958367	244910412	131368343	154074662	200387040	200753907	236462067	96371677	305363925	173242184	560538617	205759681	130490720	296349144	260650756	218960585	340193576	238328064	180756628	246464123	313795010	309209855	196083632	128232540	151853271	92688262	83273665	67004833	166738418	144061162	109180058	122466820	333385753
ORM2	P19652	orosomucoid 2(ORM2)	5005	10	47.8	265480775	91270667	215171528	235813323	152637646	195023036	103636366	180800442	654346205	178856404	160943140	156718147	580530790	177952812	104113079	93793351	94659202	139172950	90062808	195418962	72342117	238078444	150892692	142781041	160653156	222721514	300035893	167929285	250380130	173583724	88760126	80000400	161198111	126288872	36699708	151485169	39287780	123332306	37719588	166251838	105794127	88467720	85963581	161167169
F2	P00734	coagulation factor II, thrombin(F2)	2147	17	22.8	264430936	175769267	437161698	469288435	202169307	281030406	246348479	269732122	441100487	256612780	343813023	375789946	304676980	319693764	149137323	184772089	274521834	473705896	269925684	388116626	129410296	399617369	196345045	227007870	367559875	377525218	353067385	260388680	344917941	234932288	314876774	279934536	289023492	349367687	132845070	223999595	228048872	229939711	150702755	241471974	153179043	315394096	157051111	246694138
SERPING1	P05155	serpin family G member 1(SERPING1)	710	24	39.8	259457668	184258660	574456248	556393670	203683102	211387524	207860438	484000566	427679662	267788878	153746155	293172718	224357999	259780439	153020505	136700962	171268003	445035788	343524652	421804232	152310974	444219584	222397630	173929662	456930192	264117162	425155706	293148572	550123921	164745804	260111394	369607830	197294122	201761554	97002689	254349406	310184288	180070438	141828230	182318836	130924039	233396918	155858361	274543440
HRG	P04196	histidine rich glycoprotein(HRG)	3273	24	35.8	254978219	230077168	152575534	283537620	106462067	118981444	179733179	273876794	248557843	165515850	245382603	405553261	117443806	126013352	99199434	70586270	109710841	284536058	125804611	142663218	163106946	153044574	266920467	123430629	152101870	226547807	76678328	72827695	124537841	149570337	91929129	175859520	121211848	198758621	136025645	161340347	41533415	47370250	115019641	97960515	79956790	108066851	232426930	268903799
CCDC168	Q8NDH2	coiled-coil domain containing 168(CCDC168)	643677	8	2.16	252360094	0	197882522	186557839	161135461	235035079	181996495	273479627	0	0	0	0	136028605	0	0	251936424	283825758	0	151220771	0	0	0	0	0	0	0	482542528	0	0	0	0	443160973	341708845	0	0	111245220	0	0	0	0	896919322	0	140670314	185176617
AFM	P43652	afamin(AFM)	173	25	36.9	244081166	318266694	438469790	332575422	106697603	199033959	275340554	277826341	363433507	218968499	220169710	444279232	192113136	341455981	197232099	93028596	141968149	261308885	241450355	252259991	98726856	198501351	284169182	161620659	227853534	335279729	104838759	168664012	174175200	267953454	201709951	311266247	188280813	298872645	72628115	241646211	123576132	89687714	204988776	177291553	210303483	154139578	131113660	334352526
AGT	P01019	angiotensinogen(AGT)	183	20	46	241816127	172203879	315565089	347926815	220016005	170381234	210633371	145897525	246629765	172564822	169160515	215418315	256540900	277948009	184532535	361689984	269111971	290344047	109263109	216216613	106008210	300465937	179521949	206329757	301677901	118440660	249591556	250462678	276947729	153440698	121947747	155018411	396394558	208169036	80824298	194615335	95943417	157598002	115065046	136365121	268994072	271168606	165472612	330739375
CLU	P10909	clusterin(CLU)	1191	23	37.9	240558192	206312698	382432888	465187784	226629958	217210703	369734126	913926819	666891686	443141545	396923350	378952659	239954040	350555266	135817789	146231773	174365547	304169002	275173017	300962009	233315866	319631590	156580309	330049749	410290108	213530202	185632801	197562372	274873139	142949390	207913878	283046677	229178574	230980764	104436440	290785319	161010760	170089395	267465072	340556807	151058995	173318801	134946751	214280824
ERN1	O75460	endoplasmic reticulum to nucleus signaling 1(ERN1)	2081	2	1.9	225501880	153995330	155489509	291240680	0	224834912	0	482397217	310494319	258392594	0	587126842	856240156	0	49407336	79852215	11659152	0	563506132	63777965	7455396	0	42597371	9114946	861211512	0	590087843	90592641	7264884	0	246960801	114090304	34878635	1030138179	0	84280513	15229909	77038132	0	0	82486018	780614274	809932719	564566340
VTN	P04004	vitronectin(VTN)	7448	14	25.5	220169947	197384641	377591836	379259230	219552130	221165634	323056194	400952059	447095576	286756967	435256756	475050830	197128920	385852714	159497366	164405645	234383113	183172013	337645548	299960976	104398433	301304819	171454188	285361872	289440468	292050583	269348735	265332595	223017709	233686577	210400102	206391326	210964668	177637859	78955060	232736062	141454498	113638538	208582678	246251898	293628013	210412168	352479847	299362813
SERPINF2	P08697	serpin family F member 2(SERPINF2)	5345	19	55	211510876	136136915	288941135	264551258	141895988	122568354	105672478	137970669	287842526	124531758	226465027	249927938	131526580	270681516	71663471	120411470	165844592	293299728	82749997	164805316	94238080	190234491	117210761	161762210	154250607	141168616	124562320	189538594	180269938	201591322	147060240	175900406	221795948	91914032	105568431	124190148	101650707	77813782	120460606	77405075	84939474	86354469	110961602	116342141
PON1	P27169	paraoxonase 1(PON1)	5444	19	63.1	203290560	95637881	149964893	176215401	66455628	93123387	90344023	139898582	165423584	19016289	122100298	148430236	103225919	112170292	46781970	60438118	124059631	280589443	186895874	148934036	102593167	193564548	184216556	99366401	125882029	158235585	51963798	147706217	184982686	118682890	111628556	92002972	127979916	138132034	38920230	64226361	71768296	67722826	63198925	132696143	114748465	52472730	134121794	268832496
C5	P01031	complement C5(C5)	727	76	49.9	198553061	298784554	376495207	386223441	260921192	211363272	207190744	378771555	456347978	274475392	205691113	378248456	343928792	289143815	217615760	96570416	148142988	281261188	257925415	253486267	117872307	379603807	236810267	383618182	377386222	120225208	351143333	196480082	495078518	226770826	227281286	315522299	215248746	272911946	96301180	202702215	130176991	185290324	170313225	151094735	166417259	262486069	126590810	381085057
ADAMTS3	O15072	ADAM metallopeptidase with thrombospondin type 1 motif 3(ADAMTS3)	9508	9	13.65	195936267	0	0	53329889	20852663	93609291	55290069	49361262	0	23431371	0	0	25317233	41790670	0	86840600	0	0	0	125264762	134206186	0	0	31026684	0	0	0	25745820	7791530	89012897	93684392	0	121350494	109937630	0	0	145916719	57755623	101383429	278658737	127215623	166200022	50614990	0
APOD	P05090	apolipoprotein D(APOD)	347	9	25.9	183142877	113767464	116050954	142975459	100425119	92246601	108332956	199206780	155159790	180862840	147966635	205341868	121686457	98434052	168443868	95004218	26956489	192972138	341690183	176794271	90079562	158875239	136376366	175327053	259608779	116559838	107959357	92212792	315427987	72011128	89477300	193653220	132609690	107593007	166910057	142432503	151256865	119155838	82624058	93639132	252421018	165762754	119201171	204219328
APOC2	P02655	apolipoprotein C2(APOC2)	344	7	59.4	167232530	70416299	202435759	122688917	30993382	21418863	110769380	173697170	111622273	68792346	127426612	241258926	89026933	156397606	50482403	17671038	7785153	201797652	135513894	73846084	33383082	40050369	130119501	106617913	178455761	64045076	127099845	37083346	160490170	91520220	70519594	94237970	71210558	47679187	48549396	146143563	27442606	18654531	71819865	32335722	63375563	130816753	40557448	28319819
SERPIND1	P05546	serpin family D member 1(SERPIND1)	3053	24	57.1	157481219	106352514	142739591	149760397	38293464	114951442	66108708	91886369	201115771	110382060	50647161	179603933	156938458	53159837	35075596	38381300	113369597	180221921	143247548	80383889	27680134	130590866	159047157	64949568	124046523	73438467	41571503	50584339	118485943	113872112	101268241	159544023	114028369	186091847	22429212	111670281	31157252	46611688	35378983	59918136	129199472	152637428	156570966	179843729
SAA4	P35542	serum amyloid A4, constitutive(SAA4)	6291	7	52.3	149873306	116952290	321718210	200267972	247930931	144968972	144812599	275897577	246746215	100469146	193650224	259785874	203300964	267736574	212417793	215593761	52751780	346534917	272134918	172733508	124798259	164996225	115081584	253940187	164990995	58477097	375989943	202579641	341804208	98892408	178857569	169774224	61642831	262831515	76628111	172481448	57903779	88078943	40985526	160887243	239744018	248311504	198758711	295429349
GSN	P06396	gelsolin(GSN)	2934	22	60.1	148772159	76691957	262383436	192245785	71761815	109096901	137871120	210280961	184848693	129999764	110140143	126565809	78341291	108985224	85653445	96979994	137996112	140236898	118121752	115113925	80446639	195343892	124969932	122518276	127335051	119490921	99730474	140433964	133939981	150772336	104412914	205828102	163956165	90147728	115846834	95355662	105048508	71811314	75369010	94774051	147610469	67893450	118878218	213581508
C6	P13671	complement C6(C6)	729	23	22.5	144689099	112149931	148432702	135650292	80572288	84076818	56411870	117122963	145760982	84934811	105799532	147754348	128420210	91955768	119263059	98331827	112457152	87508707	173036656	86659323	76488588	178361702	85275536	110203507	106781744	83080428	140013385	155283586	154412270	78019972	179696670	100713265	90858653	133920745	47216499	88981398	81836094	81352228	45907189	118089447	113174576	135781871	61448918	131787186
SHROOM3	Q8TF72	shroom family member 3(SHROOM3)	57619	23	21.03	134813103	104072628	43995221	760556664	62212951	322056348	170527970	293790681	119006904	350044450	53882116	330226061	647137574	444852766	31821235	352553147	0	197286006	191996795	10961881	52443396	61412635	225069578	0	765109818	24154312	185527630	0	367688258	180577320	27734679	115006891	0	0	48914937	0	0	203177499	60571853	24431167	45035212	162267227	65045041	90226155
KLKB1	P03952	kallikrein B1(KLKB1)	3818	15	19.7	120873869	62082285	179732396	194481583	65433294	152692424	100221218	208688211	135312757	118118869	91299020	141543692	154326924	85845026	96704944	76412146	105053513	199226745	151952238	105867679	66732001	104059604	64374141	171850514	107505600	130367250	124666923	120518868	125172817	118425362	94366133	92596960	84881627	288939430	61791194	98797750	52295476	49843415	55369826	62447559	106304077	148577587	247398830	114089960
AMBP	P02760	alpha-1-microglobulin/bikunin precursor(AMBP)	259	6	23.3	120811401	93100336	202066153	290366467	116981634	84558664	121225040	158469405	259212677	136172529	190520782	257478999	146557669	221992687	77968324	64620811	125676550	188452849	83355306	160993553	71001950	166273500	68309967	107680821	111504869	194019878	461338460	157763071	103944014	125694866	102651587	130055423	110950068	163267971	54538985	101899536	104862872	53401697	63368494	73229836	73109723	71515800	95738743	147934897
C9	P02748	complement C9(C9)	735	15	27.5	120310670	33835586	157219775	86149547	108783507	83996958	114832532	144705773	168253437	77397664	57329709	83915228	149097327	41534290	155398603	141241463	142402077	115958413	187646272	109236420	140610398	200685846	70704486	157547338	241092876	83691927	298753296	286002228	197777544	120648034	125921599	159800436	125280610	109182689	67542436	27365778	66802762	73513439	50522990	64060220	142508756	84169216	68337251	303370420
IGLV2-8	P01709	immunoglobulin lambda variable 2-8(IGLV2-8)	28817	4	61.81	110148775	103653376	108158471	246252647	0	112504540	0	0	0	70687321	0	235414308	0	0	100730836	0	18007494	0	0	86819010	0	0	0	0	0	0	240648097	88778107	0	0	27559425	4575087	0	2568101	0	3823997	0	0	0	0	0	261449566	0	0
PRSS1	P07477	serine protease 1(PRSS1)	5644	2	13.07	110025973	0	108361298	203532674	239427940	133753497	73562499	103106802	44365688	160110122	0	0	0	127357512	77287490	0	0	101389182	23976802	0	39671396	119332311	0	0	175221412	134902105	0	155347397	118308218	0	44907263	73947397	58663534	0	43031433	40649741	103347743	0	0	0	20081287	86110504	0	91181558
RBP4	P02753	retinol binding protein 4(RBP4)	5950	6	35.3	106286248	52026041	177151659	174005466	72432715	46231498	135575885	187466181	136488774	100700546	89354420	165110882	80838396	118424223	35912004	43092992	50602327	88995449	159752280	139769550	37364790	96113901	106112226	169394627	186818813	155797273	343938407	38174758	102886204	126785744	70914709	102336471	139171296	113799148	20504226	97286214	74851169	58169964	126192460	84993206	251309744	69931442	139900856	133025462
MAOB	P27338	monoamine oxidase B(MAOB)	4129	6	21.57	102409456	0	0	211019969	0	0	0	0	0	0	0	305263117	0	0	0	0	0	0	0	0	0	0	0	0	0	0	0	0	0	0	0	0	0	0	0	0	0	0	0	0	0	0	0	0
DFFB	O76075	DNA fragmentation factor subunit beta(DFFB)	1677	3	12.39	98374715	130872188	225629104	355155626	66466275	0	0	0	0	202153826	105366133	0	6704655	0	60477401	5670600	0	532202110	0	11053524	60721180	101355726	0	350036168	268993608	163595553	24116123	224823195	170243156	10824121	127093732	0	0	0	25886095	36347219	4844845	4370004	55649690	6172819	3016217	101712863	13713566	0
IGHV3-33	P01772	immunoglobulin heavy variable 3-33(IGHV3-33)	28434	5	53.8	95734496	12571150	157551965	0	88397639	65759415	0	109629980	128491968	1139420	38124411	89407782	40097024	44829517	140008043	64350533	0	170829960	0	89007058	158867542	0	26175916	118717987	167318166	24038427	20233273	0	107263859	167677909	8407965	9051344	21433846	191147970	104264946	74945723	34882038	66395044	67997312	69070995	0	114391585	62649692	35175730
THEG	Q9P2T0	theg spermatid protein(THEG)	51298	3	14.19	94827518	0	0	0	0	0	0	0	0	0	0	0	0	0	0	0	0	0	0	0	0	0	0	0	0	0	0	0	0	0	0	0	0	0	0	0	0	0	0	0	0	0	0	0
C8B	P07358	complement C8 beta chain(C8B)	732	20	38.9	91932089	55587435	94178102	68861363	49049312	61080950	80755093	113215059	71751992	54480818	48174525	48748170	83013003	59897251	75979944	55712962	69766472	43395239	64314734	76656362	50773213	67820208	49134027	39063292	73103350	53742325	73674210	89985794	104050913	62716871	93286974	43937293	65349811	86497296	30538033	42995597	32790908	40964784	56601940	35759035	41378419	57203425	25340280	48048694
C4BPB	P20851	complement component 4 binding protein beta(C4BPB)	725	4	13.1	89934118	64828901	108609705	110289962	21744237	119509195	65194525	32579355	39874210	160606166	14898494	157376533	21337671	20872087	66938456	16075843	51639991	33280950	47349171	105010336	18266022	166655624	20751119	40529756	22870991	27124039	166006318	49080811	289325036	20897833	71939008	84543822	22118099	66261083	11892824	45672733	30580303	17136954	11280364	23824282	16922518	76305092	155276820	198795241
CFI	P05156	complement factor I(CFI)	3426	10	20.2	88862017	86177081	103822721	116897775	127407721	62287819	45203419	124056088	179265937	124100502	85955684	115131862	82081219	73558521	84432262	51190559	130619627	112854549	102009574	63767746	41863495	136960128	47395105	111871287	96185692	105831723	111374333	60251020	88034751	82061538	62794417	95440341	104166011	92531964	33415476	82318066	34336518	44118374	46348596	52458835	76301918	94769226	53001179	86126104
C8A	P07357	complement C8 alpha chain(C8A)	731	14	26.7	87032351	51641216	49256450	94530279	64704605	79513360	81845364	158758924	156472485	89752310	48998960	75906688	90997028	65803856	119150571	93278971	86463810	74347951	67523863	99384829	60822465	146143548	31272296	42677314	171873148	68707165	152334608	69240337	142443117	76186384	110678487	79609591	102144907	85539483	16080750	77700954	30054531	31048223	73731021	67816240	25598710	71255450	97508001	152910776
CD5L	O43866	CD5 molecule like(CD5L)	922	16	82.98	85881619	51967845	91513988	96181048	52644091	80606498	57648539	99829134	124566760	48121846	50941839	63727519	28720456	78230911	32627909	13944469	40738763	93225242	30586363	50667672	65478380	56932148	84711039	49785125	154933824	33157718	61975532	107800944	28889718	72488773	42122298	42549753	105424401	39945462	79951781	46329923	33585507	32683506	24219598	10080468	74113280	81804581	28642909	118857499
TTR	P02766	transthyretin(TTR)	7276	14	73.5	83539300	40485899	123406103	184959462	39907960	49804129	169336148	132190281	144122787	46522902	98513164	225698835	49284735	191164282	16941854	26925965	27258223	77578531	149862489	76026372	12739960	102030520	50035855	149117565	115407284	158026000	63776849	25289027	91201016	86871142	33406918	31460333	226204735	153131040	20912887	91015901	28807831	22743783	31774144	55544633	60672013	81425602	102050004	73748649
C1R	P00736	complement C1r(C1R)	715	16	25.7	83298193	71839326	131214678	145872153	86600596	54562014	60393169	155687427	194474411	81160981	123049578	158841015	133932064	100611829	74565004	52107162	68401726	145471392	88099248	98720278	57027382	151257465	57321971	58364046	91762060	78771235	138932882	86965374	155430053	58660219	75959069	170711502	62829989	90699751	54941878	53818683	78620707	61781578	42565959	74980064	75799391	64971786	67840239	135889994
KRT9	P35527	keratin 9(KRT9)	3857	33	66.3	77984314	0	149226265	0	8378136	6501170	12483057	26924124	44390432	58777734	9306800	58651712	6658629	0	17046514	31605348	27518530	39845972	39284336	4790437	9007402	15636307	58899675	0	6903560	28433074	9970519	22017368	3130578	4600714	11522336	3516169	8528468	0	0	0	0	0	0	25441976	0	10337934	0	0
IGKV2-29	A2NJV5	immunoglobulin kappa variable 2-29(IGKV2-29)	28920	2	45.8	77076053	50880794	106478861	61706950	177110326	175277042	80635036	48642715	132071076	108350613	16799954	31448083	52868167	65156478	46663478	37708094	34037840	40679014	160541852	34265962	53307971	61782331	60122204	34922875	61396088	30791362	57582383	67275744	54408795	54614378	42701421	54366327	62986267	16631269	0	56808060	39694066	6146052	70828973	6116851	5099940	29906290	5633742	0
APOC1	P02654	apolipoprotein C1(APOC1)	341	8	39.8	75217697	43686282	89178932	66952626	110801703	30235970	242048061	186406164	93324557	36079328	166341367	373592765	117787398	35893795	26895703	4283542	6322006	68298459	52573014	196797526	9830239	19009498	109257934	63090714	453040436	38757465	22778011	30532970	84169326	28261634	17701496	36461588	151715806	104386550	21421270	30339278	20402792	25529794	21067422	22818464	181793316	266285754	135865794	207379073
APOL1	O14791	apolipoprotein L1(APOL1)	8542	26	63.1	73917206	55119846	87723596	80757477	44654728	72287825	98861296	134475668	60103721	54829201	60134100	57858082	34664979	47413544	63196698	40787335	50099383	71205438	106703371	72755177	31765031	30817661	32545447	59167227	62363918	40828177	31966749	45953304	81125222	72873173	35650458	114992630	80046589	40391003	10581711	36048000	39979801	44115370	47066652	87212690	33123639	128254708	92096745	70167110
LBP	P18428	lipopolysaccharide binding protein(LBP)	3929	10	23.1	72208914	5243175	40861403	9093399	114028148	1935135	2214661	13516950	12811853	2342502	7700360	10442130	73406532	2390898	31079455	8207780	23511264	24435453	10107187	8295139	23173246	133028920	9646116	52486298	14728476	0	47810394	9585742	48468200	8555822	11894854	59045238	7239795	58677521	5772720	6121171	6053558	5353091	2559190	21605336	7010222	29885257	3396603	13229956
PRG4	Q92954	proteoglycan 4(PRG4)	10216	19	16.2	71970574	30838178	57471167	30012567	21460467	10356463	24170927	41660406	56613781	15899333	35360981	89402410	39721762	18215588	16916256	10380497	13062857	39199669	18299966	12924874	10178997	24308897	39125760	41675837	31731674	14112148	13276828	8409803	95686411	22520680	12016559	34922304	22851338	32153097	0	28569121	15146510	15517531	31554726	10086604	12181235	18168367	24564350	17481883
CPN2	P22792	carboxypeptidase N subunit 2(CPN2)	1370	12	30.5	71599908	88521606	134375175	97099652	49141145	67183272	40339652	78977242	85188963	53462411	52068003	106343028	75620114	44632984	132573457	46889322	56358408	118685708	57794331	64739882	27094353	85146786	62288496	45709004	40804943	36022494	83966256	77112133	59747558	128918322	47059425	10578948	46930093	168318075	25502313	33540182	39500947	31313618	51361493	42480316	112635029	85691008	75400279	102369737
C1S	P09871	complement C1s(C1S)	716	18	24.7	71184544	47160893	108689569	151216519	36886644	42862936	52497212	62338553	113917295	51441051	51729037	108296864	64079861	59738963	42523549	25166634	38898012	67734039	57975996	47979943	30165267	72545576	58087652	43633522	64857245	46493236	97104394	67597169	100931004	48527774	49576841	57909315	39717632	51845827	25004784	44596909	33494255	27401579	36851927	43976688	34245054	41528234	29141267	74026487
IGLV8-61	A0A075B6I0	immunoglobulin lambda variable 8-61(IGLV8-61)	28774	4	20.5	70963317	64181714	28200699	39667464	9485877	25010121	10223947	19780344	40523825	66812090	11005763	40691967	24075656	24063994	72722851	30907645	6496359	18525310	21019962	48795162	16147096	43686444	33859269	18824254	6568350	30494634	63091857	22383007	21752899	8862309	19255578	61461314	8967124	74120984	14346494	43161178	40267061	30430120	33655631	15559362	79129206	132686770	96475212	24960431
PGLYRP2	Q96PD5	peptidoglycan recognition protein 2(PGLYRP2)	114770	17	47.7	68915157	48785533	100388368	144682429	28564502	45168853	51133074	73918382	96254931	35897656	77527500	53672628	40660894	67750151	54083266	45195958	64803588	81964487	25119748	106152050	30553094	60111350	45885150	36181058	41718189	83255700	24007756	124384864	83661034	59697401	49347389	122880283	80744398	37402411	38729839	36500952	18513199	10973880	20410891	23705387	12139794	31663927	27389264	59815204
SERPINF1	P36955	serpin family F member 1(SERPINF1)	5176	23	56.5	68160962	85150330	60177854	94165904	32255850	46817255	72907370	90943337	88715072	22677062	50127039	57622432	30159139	53253472	31527708	31538229	66677825	68348941	83090087	57296200	71899668	56583131	48692326	48962102	81605557	60188657	120711707	45172988	77915764	75340815	28122885	62046394	54711827	93025799	21719327	20960521	25269402	21854316	28225474	45609959	32720647	37399284	51449636	121965358
F12	P00748	coagulation factor XII(F12)	2161	6	11.2	67626712	48134565	49800374	77758709	13210618	25919197	63627262	79916072	44156758	64319124	66976952	48958669	50439972	32931323	18390480	18994167	46358077	55753190	50065544	50266797	18355868	36298222	66325838	157397855	52303700	61426385	97768994	48090092	85201969	43377762	38836028	65471874	50481818	90237945	9545629	41290096	65267634	78337020	39773863	50240797	23726731	70905425	30653374	38107888
HPR	P00739	haptoglobin-related protein(HPR)	3250	6	48	65957002	11865164	70741750	164211435	166859247	39298007	79903999	174665277	80502770	42449414	40920160	89341478	312571224	47436859	33423376	154083398	71176399	34528988	35291040	40238404	63065034	142469199	24644522	91740909	63359878	25612180	120031398	87999874	24723004	65130937	95376215	54133114	37571752	49409964	25966931	45885290	23309420	26351886	147884347	58798858	44175057	48893067	53676302	116624984
OR2B2	Q9GZK3	olfactory receptor family 2 subfamily B member 2(OR2B2)	81697	1	5.27	65581055	42042312	22609805	0	0	0	0	113383535	28882580	29100626	0	0	0	19688020	0	17466380	0	202518598	90648597	116382328	66696656	53391452	54661722	56841090	0	32129957	14125760	46070254	121231873	0	55308786	17926662	7092020	21802472	0	0	103511126	56910408	28848338	57718859	176968718	0	79967109	177015749
USP19	O94966	ubiquitin specific peptidase 19(USP19)	10869	3	3.99	65355398	0	0	0	0	0	0	0	0	52290736	0	0	0	0	0	0	70012048	0	88970704	0	0	0	0	0	0	0	0	0	0	0	40889444	0	129142586	0	0	0	0	0	0	0	0	0	0	151472413
C2	P06681	complement C2(C2)	717	29	36.2	65172762	42449495	89564139	98930793	84865866	58445060	51359897	63103757	70322207	53071082	84602845	91226045	43227772	92559204	50057572	72797546	96672099	36760374	46853867	34634852	59265003	63732295	42320174	63337500	71500308	74650051	93797140	122699842	72579143	44372630	53423602	111025711	42294192	66509346	53667925	33010399	23420359	38528444	45191227	60887477	36873015	64218031	27532573	72151369
PZP	P20742	PZP alpha-2-macroglobulin like(PZP)	5858	33	33.4	63850487	45416886	112504520	19475220	26994167	0	52657402	52434706	352967344	50783821	23853307	326877093	59499158	45236421	77768363	44578380	70729186	45892872	48906702	50930803	55009998	64232461	18634835	18468830	40973557	47514796	97960203	51184534	54515117	33918365	42264608	103186066	22970700	0	133788321	107929952	44216221	32623519	51197256	35789317	111515288	85735085	46203501	96028052
IGKV3-20	P01619	immunoglobulin kappa variable 3-20(IGKV3-20)	28912	2	46.6	61584138	147005314	436205092	331187646	405037028	82741864	290582228	93644016	628249905	127273672	236413059	238622933	57157917	162017906	144632970	118995286	115545298	123325623	349472287	0	65277691	37553973	193258683	108276660	424197828	132048398	217660532	199727877	239464695	168947790	74346606	89692909	162259203	258739919	298254223	151328332	71505421	98454521	271132141	65812622	287508751	326423912	39414288	628499986
IGFALS	P35858	insulin like growth factor binding protein acid labile subunit(IGFALS)	3483	22	39.3	60538193	30542679	87889802	131264672	25127423	37955852	62773653	53059692	104791916	64453132	72037762	101912531	48327778	85432484	10704032	24155271	60987885	71903049	49738983	54381570	17305042	61598825	48696472	56803870	60727336	34607829	42775426	49887182	75550439	53465823	51892761	18629718	54726142	61055110	0	31555887	26385735	22179598	21785730	45342321	49022906	44210871	39438101	128513674
IGKV3-15	P01624	immunoglobulin kappa variable 3-15(IGKV3-15)	28913	2	26.52	56079710	1592893	61652258	119326200	260092779	836974	0	58116702	103108677	1666567	69512740	88904994	53678822	44978506	76163650	35685432	34893208	38858302	53262947	45562638	784341	69060318	917813	30345849	75251936	56585695	94568580	38780408	73819684	30734928	16450980	61078946	101093777	158986702	17884040	86035496	33721824	2044494	712695	0	27896115	48144198	0	74412429
C7	P10643	complement C7(C7)	730	25	22.9	54869790	103749344	86188266	68625619	75031818	60553999	86356954	86516864	157482759	62343096	83765249	120855408	83599510	16599242	87005398	39365298	43722258	107007154	79741166	53879605	60984137	98640641	61861348	56889196	94057027	62402072	120457127	71900010	131660623	57998365	75858421	89613016	63526198	51326505	38098633	54977556	41357460	44880438	37443464	57044227	60136735	135857012	56098690	151743130
FCN3	O75636	ficolin 3(FCN3)	8547	10	34.4	50039847	19285193	24853291	40158020	17779106	39003920	21947826	41525789	61546221	27709304	36810212	57140426	48258856	42054028	29565026	21718005	193155918	37752726	35717405	17639293	12067542	4195996	13911780	19371136	41707140	56986885	42531565	22243989	38652456	23132837	9675956	13898076	44155723	49768049	11013543	11844234	4495888	14922468	36058442	16044756	10452312	22954084	28383219	42466669
SERPINA7	P05543	serpin family A member 7(SERPINA7)	6906	21	54.9	47300935	21401738	44578021	47187294	20491522	24083389	22810164	35013639	52687476	21947392	25849219	24155491	20322268	28805290	17370388	28110950	31722541	19292646	16815536	11328829	15775755	10775169	23365962	34311298	9782498	20399449	31208984	31774172	26078630	39681794	33592137	43694176	13756574	30277106	14051234	12622853	0	9817592	6686077	32544182	35793194	8601576	2342434	39728511
F11	P03951	coagulation factor XI(F11)	2160	6	10.7	47082453	28874069	82825673	35042151	9516317	25570545	24061401	116002485	69907436	21261910	19038154	20043645	147141774	32210291	30039145	12605804	43288038	46129458	69041378	31703266	17567510	168200037	22221192	92568757	29778069	17921700	66577706	32294437	117398112	27341877	88052124	45579895	31056363	53216361	7896612	43138246	16716849	34707012	43971221	21616317	7529916	37146170	22467772	65214053
DNAH7	Q8WXX0	dynein axonemal heavy chain 7(DNAH7)	56171	2	0.89	44608361	11440268	24784773	0	0	43387514	17399395	33176526	19647496	0	0	0	82961438	0	10477474	17457267	0	0	29421861	61465598	0	0	40398634	0	0	61248051	34738307	0	13377531	6479314	29457092	40351325	0	0	0	0	0	0	3139803	0	0	0	0	0
IGKJ1	A0A0A0MT89	immunoglobulin kappa joining 1(IGKJ1)	28950	1	89.69	44514832	56687020	62337978	81477271	218690967	47795199	69036206	0	34987658	55019880	0	68864796	0	59089684	0	0	16136145	0	0	65216635	0	0	108669694	37587955	105687581	49237395	116660349	81427974	66303577	0	39641127	74644088	0	221784469	0	72365752	132606706	0	91924174	44538113	91119194	171060184	37750364	411225404
PROS1	P07225	protein S(PROS1)	5627	17	31.2	42368537	33952731	40722108	72222959	43615332	51002558	42056038	60346599	109700191	53448857	44863350	88492224	57081122	70690468	27754831	16588926	17972888	55217062	47433530	28562478	10518112	36270349	22514286	42933069	43701545	21781575	48142146	23322024	39182487	16843417	34668246	34524605	27620600	40098103	9877010	22054031	9125452	20738505	10784314	22419880	17463830	58807411	15700648	39815516
SMC3	Q9UQE7	structural maintenance of chromosomes 3(SMC3)	9126	6	9.03	40909180	0	0	74455123	0	29371563	0	3587628	0	49969640	0	77623235	40469847	37980822	0	0	0	0	0	0	6290326	0	0	0	0	0	0	0	0	0	0	0	0	0	10053977	0	0	0	0	0	0	0	0	0
GOLGA4	Q13439	golgin A4(GOLGA4)	2803	3	2.37	40673344	0	0	0	0	0	0	0	0	0	45567186	0	0	0	0	0	0	0	0	26366336	0	0	34718085	0	0	44669078	0	0	0	29781079	0	0	0	0	0	0	0	0	0	0	31507315	0	0	0
ITIH3	Q06033	inter-alpha-trypsin inhibitor heavy chain 3(ITIH3)	3699	34	45.3	40288070	38734701	73642106	52040755	105537116	29766881	11745472	56916755	9355693	72705153	21918620	101167330	75950809	23245924	76194349	37909156	31701820	52802766	44614231	56144503	48457341	67000365	16220589	55937301	50848753	13493745	249456642	89639768	128968034	10555874	59381734	50129480	22960544	76973103	61203177	19997926	52439253	24074941	23105625	23870409	80095434	60034101	19527187	129973131
C4A	P0C0L4	complement C4A (Rodgers blood group)(C4A)	720	3	58.4	40065776	10742828	2862386064	3860103795	43620874	912339982	11974267	60313737	44267569	49117610	93881390	1523845168	6874385	78779884	7148484	863925044	64542669	1764135408	2445989317	3595872008	2475184354	2865478095	1559696972	1648964922	15157292	1337926710	14900486	46837058	39456850	1660724886	77458553	2938062550	1591452995	7056668	862566082	2270288370	752845140	734967317	640190152	1322695561	13115123	746782934	1030847	72353276
JCHAIN	P01591	joining chain of multimeric IgA and IgM(JCHAIN)	3512	3	17	38653411	41827566	71297056	25644948	77170782	39116600	50119873	29052564	45441672	28518725	28467442	81933636	16188610	33521474	53058547	55060252	7634792	28322381	60846799	29769242	16005563	16948148	110881364	35638328	30490767	5825647	34551377	41198821	49676249	48710280	32300497	43558817	53361164	24543658	37203708	38091346	30838153	8932640	38180143	9962236	38549125	57468066	49184026	58354227
LRG1	P02750	leucine rich alpha-2-glycoprotein 1(LRG1)	116844	14	43.5	36835077	33332837	58958352	109655418	116303153	31341110	25545609	105789486	137366959	109494723	85354016	103214153	92915982	63925871	84152330	43217473	29653925	29243207	94138222	58685508	30825751	53099515	41371488	63656642	98133412	17433636	147223814	39474500	117805478	41628297	71507019	102776809	20446577	67091456	60158944	36729553	18478801	16163352	20147537	26938884	186519900	71913657	31372006	135620849
F10	P00742	coagulation factor X(F10)	2159	7	13.1	35858788	8467854	30097844	39712800	25305198	34335147	35290206	28403958	25165592	26654814	22606032	25483729	27882901	26946673	18191828	21110551	16602908	41072983	32068294	13977798	7915504	15049314	28450204	18938911	36054578	36675599	27329543	23281615	21353521	32795862	18035280	17844333	43756089	16857720	7898332	25046222	5672401	23009060	19656890	27236242	15421666	10431927	14372887	9201415
C8G	P07360	complement C8 gamma chain(C8G)	733	9	55.4	34913234	17717416	22909278	76812606	53521870	29380890	40236898	72659771	46842548	21938489	35446027	97177665	46307910	72376295	36373600	29507642	41422192	18657088	14558339	26034048	22190505	26865514	20375895	41475398	31453936	37014672	36893650	49330555	34808642	37604460	53243953	25180811	51428537	22425675	13028972	13256568	22587611	8350002	22293026	33576806	13521874	11815393	3525242	34311675
APOM	O95445	apolipoprotein M(APOM)	55937	9	44.7	33359562	13312039	22159712	77749659	8950771	24650100	25824582	50124286	62864208	34583929	29825651	120687152	30292941	45624380	6807593	21975776	29171547	85039623	84074165	56710260	53698071	59483930	70600959	29150273	67640747	17020869	131128906	29243822	16773228	45465956	16710901	39142430	47998054	61665534	9727030	18507207	22358766	17093487	23296719	8579950	126500021	22461931	31569529	47567208
ACTB	P60709	actin beta(ACTB)	60	7	54.4	33080576	6257983	25520202	13697012	8327191	5065431	3540171	20152286	9040512	2531450	6054888	15084930	8144586	7512644	9146691	815773	6912951	6539296	14940326	9709927	3828761	11985900	18230981	14657873	22948338	15928649	20877971	14097716	16187075	0	14955642	9554694	65733549	3278011	0	18239238	1735605	3160078	4201516	7696341	0	6225667	831849	8853127
KRT1	P04264	keratin 1(KRT1)	3848	32	58.7	32999411	1157441	111623308	0	11454391	5728759	11789736	53976322	72723809	44873802	28145486	32093214	8200879	8136089	51510452	24333292	58464297	20187049	46891126	12286343	17557201	31205697	61367075	8045606	11809021	26157269	8757450	31031773	7502156	10536339	16236001	9424555	28324040	3514930	0	0	7037255	2475528	0	19921408	166599499	11778345	12541787	2868968
SERPINA4	P29622	serpin family A member 4(SERPINA4)	5267	22	58.1	31590180	27843587	48936732	84082862	17484329	28676815	31983731	29874102	68537608	30001103	36924403	75149943	18960934	60162778	18059474	8132089	12587160	33196169	37737161	40300188	15684657	21738965	14531714	39820257	57532524	30938478	11410306	15615582	36957875	36992683	26613316	18945200	37346923	26763320	7000972	23032647	18013714	21313538	40598811	24656364	16756594	19496110	21151604	37063221
IGLV1-47	P01700	immunoglobulin lambda variable 1-47(IGLV1-47)	28822	3	29.1	31584816	25675360	36767118	47142431	68807367	22725641	12738522	18515249	22476642	20335434	120836481	81734757	35408833	30128635	37467202	12028575	9453017	34500505	27234945	54271141	8641211	36775571	26019151	24530953	34128150	16986887	22686447	36043999	25928012	14561414	15029546	18691880	2303453	25006822	20902466	9122690	18111052	6556941	9501598	20495621	14968180	34204075	1260926	32330483
SERPINA10	Q9UK55	serpin family A member 10(SERPINA10)	51156	9	22.3	31355276	11763269	5528349	17940820	22444147	20546088	5185498	10321084	0	0	3195652	10478163	3178460	1109514	12450324	7078665	0	4084857	5306628	0	2761931	2839333	4908869	55761318	66384080	0	3266427	5462085	20281032	11874067	0	5042949	0	29457578	0	0	0	0	2514183	0	16204226	37391269	4085366	35746639
SHBG	P04278	sex hormone binding globulin(SHBG)	6462	15	55.7	31328266	0	0	2805154	676630	0	0	0	3792218	4820116	5896786	0	5618412	0	650124	1157068	1241313	687170	1095449	0	852690	14657097	1881609	0	0	0	9922504	12280648	0	895989	9467829	35885963	0	1299607	15050484	13115226	0	933513	0	1146497	1808414	1957175	0	0
IGHV3-43D	P0DP04	immunoglobulin heavy variable 3-43D(IGHV3-43D)	103106901	3	48.6	30897694	6583530	0	0	0	0	0	0	0	6603117	0	0	0	0	0	0	0	0	0	0	0	0	0	0	13621527	12280029	0	0	7401145	0	0	0	0	0	0	0	11753917	0	0	0	0	0	0	0
CPB2	Q96IY4	carboxypeptidase B2(CPB2)	1361	8	34.5	30594524	54169150	50501457	29270833	31625315	30383819	13886133	25980032	47563141	31977926	76306206	60226397	23771851	19237004	13744322	11855142	7191392	15736881	40129829	34070162	15578045	45518523	17005792	69096368	33651679	30510519	39950756	15766836	47285621	17757016	25856370	50835894	10739755	33724836	6235808	17034231	14602779	22574429	26695095	25919397	10329270	34354488	16259385	13906184
SERPINA6	P08185	serpin family A member 6(SERPINA6)	866	14	44.7	29472030	31151315	57116038	44926215	43859848	34715456	34351209	63464680	122947258	43924542	54420888	82085024	51876822	36580583	30122609	26772390	40549063	39214536	30592738	20838875	19560597	39550768	29898750	31559909	24843220	31970341	35402712	45350155	35781648	25779012	37849562	30118072	25504419	26696531	34742146	21159676	30065119	20929776	29529178	42512054	10982708	22760388	10237278	29119133
IGHA2	P01877	immunoglobulin heavy constant alpha 2 (A2m marker)(IGHA2)	3494	15	81.79	28559762	51965212	83839290	46169141	143745497	19940108	65737938	33295670	21591853	95072296	13620806	25963644	56254685	27357861	130761022	62926173	10319028	59864266	42635306	78557176	62512964	29902677	121387062	24807257	34583982	25489156	61326543	42233035	22405163	74395606	38640065	169684868	103208299	31792127	27008909	23703580	37454210	41981378	24112202	22237412	8123700	24824841	10725162	73343707
IGKV2-30	P06310	immunoglobulin kappa variable 2-30(IGKV2-30)	28919	4	41.7	28301072	8162594	55194377	151298006	10644219	0	0	0	16565707	39026350	5460533	61352800	8404875	36011874	0	0	0	0	0	15637342	0	0	0	0	36873237	40045798	0	19936118	0	0	60699707	0	0	38252994	12434024	31641132	17115294	0	0	30154073	0	94468539	63232523	33170060
LUM	P51884	lumican(LUM)	4060	14	35.2	28269554	14807675	26943783	32550208	11610787	18997476	21453388	26155071	61992235	14089566	15765872	24652405	12571000	32129735	10434794	11800814	21176423	30608187	17847979	26272745	9369426	25847706	12297416	10514907	23839440	21958433	19693583	25446460	31270777	15222089	21811347	28511828	24704041	23484765	21693150	18629213	9713270	24480121	9304285	10588432	14010256	14412050	11832938	34856107
C1QB	P02746	complement C1q B chain(C1QB)	713	7	24.9	27901038	22463350	39863107	72936461	31932806	15777214	23191160	29944425	55708327	30441397	35371936	29367948	25451367	37661508	11577247	19960611	17474599	17205137	21645021	16029045	14496078	19423683	22605876	31117014	27064640	16749157	18344291	49758902	54166020	13512162	14670750	37504272	18147388	22651723	10959578	27634015	14407811	31362845	13885262	12185506	9804153	14266715	7275180	22714174
IGHV5-51	A0A0C4DH38	immunoglobulin heavy variable 5-51(IGHV5-51)	28388	2	37.6	27672593	21458046	15383878	37722315	19443699	17492562	15594136	15470770	37743484	12795233	30516278	10350842	9195759	17014607	32222518	7915287	10329591	24342962	13903987	11699302	31790049	5236798	9498857	13508764	14382771	10343396	19992637	17581819	14857149	8104703	3322534	18552579	14177211	125041700	25747327	13888310	14907578	4150640	8646286	7749764	9182877	85894707	4864456	18015638
F5	P12259	coagulation factor V(F5)	2153	31	19.2	27263679	19596714	52795343	205415319	45160058	25997210	26230674	161682493	985994547	31650964	72478196	82957437	36082640	32013319	28349319	24705770	22583840	41840747	45927537	31124669	90281466	29064324	11642941	28333864	35406409	22369489	507621670	24867877	70968514	1031426177	43010048	36897090	304513510	207543971	8977798	22208288	8120492	20457320	14756961	48469489	16261248	25901553	17007675	848522174
IGLV7-43	P04211	immunoglobulin lambda variable 7-43(IGLV7-43)	28776	3	44.94	26903548	16212396	0	0	0	149778116	29449328	23416516	26950943	14473686	14876941	27768631	0	0	14715835	16651688	8958798	17947122	0	31087594	0	26647881	0	9081891	0	11509643	12508463	0	32931420	23477492	13178878	36610741	91431657	44922335	16998297	17859934	17870335	21248875	21977307	19772988	8527060	53077492	10449966	23909708
IGKV1-5	P01602	immunoglobulin kappa variable 1-5(IGKV1-5)	28299	3	31.6	25770638	32013108	24050896	13462895	30111178	31227083	39436678	36519020	23454060	20266019	22275822	9162880	8979587	23215348	36049352	28162724	10585815	6810101	22202716	62624236	47468778	15811309	41833538	13966219	55587481	21832483	27294090	36041510	24711294	26003310	29734971	21042935	37063795	51263002	35416085	20093600	17810037	15692722	23947288	18756165	21337452	24523575	20801106	45644543
CLEC3B	P05452	C-type lectin domain family 3 member B(CLEC3B)	7123	4	24.3	24792272	10249612	35960072	12460448	7682645	8607459	13948774	24004264	15906612	9210883	8374848	10111913	10100665	17587964	6981396	6743196	8174040	8061698	14162930	12201996	5392067	16838992	2562842	8682930	14974004	28248063	9717194	52815580	18785119	10754054	10344659	23160979	23304652	14784849	12683660	10351371	19534688	0	7125416	13724722	13772926	12170541	16418514	16886152
CPN1	P15169	carboxypeptidase N subunit 1(CPN1)	1369	14	50.7	24546102	19187044	30497161	32990511	24186865	25127323	22077404	32315642	25205154	11810105	21455144	61517194	15926990	16178769	6823176	6769389	17362622	19704932	12670630	21017678	20956346	20353737	28160594	12711877	36400034	16481390	23824119	26698815	30896776	43740683	16681142	0	28634226	29132378	11104677	18889222	13094445	10699075	2340277	14837978	10817994	13204444	8042858	24740331
IGLV3-25	P01717	immunoglobulin lambda variable 3-25(IGLV3-25)	28793	2	27.7	23047055	22602062	14421789	6293598	36736974	14119802	15261680	11279657	5228622	3141241	15786371	44576623	0	2997899	21444947	0	12421671	1996166	28615873	7056158	0	0	10100583	32521671	39268047	13313749	28460890	0	21541001	9451575	20888162	0	24905452	42228810	21478743	0	21624227	26598734	0	0	65863400	25262962	1814333	39001954
HBD	P02042	hemoglobin subunit delta(HBD)	3045	5	78.2	23006548	0	0	0	0	10992606	18216408	14910266	2648848	4345853	11563588	18259683	0	0	0	0	0	14429318	0	0	0	0	0	0	15811186	0	0	1466005	13569180	0	0	0	0	0	0	0	3889790	0	8609097	19288438	0	0	0	1805218
LTF	P02788	lactotransferrin(LTF)	4057	19	49.88	22611904	0	35059937	114302585	0	0	0	53037090	0	22715653	0	0	0	94753193	0	0	0	0	84569246	0	0	0	0	0	52277183	0	21918121	0	0	0	0	0	0	0	0	0	0	0	0	0	51994451	105920097	0	260070574
IGHV4-34	P06331	immunoglobulin heavy variable 4-34(IGHV4-34)	28395	1	30.9	22417937	616822	0	0	0	24117618	27458023	0	108529287	0	0	69480402	0	0	0	0	0	0	0	0	0	0	0	0	62252734	0	189671606	0	0	0	0	0	0	0	0	1071170	0	0	0	0	0	31577923	0	0
IGHV2-5	P01817	immunoglobulin heavy variable 2-5(IGHV2-5)	28457	1	12.6	22084138	0	20206393	5531977	11319650	2136538	26488636	0	8818575	8383500	2719509	3361033	0	0	1580097	1989077	7575742	24481427	0	21391182	1740677	0	18219494	0	7153321	5268407	15142545	10276206	16244261	5964115	0	0	5243858	0	0	0	0	7117809	3795582	7416506	5723518	0	0	9622837
RGS6	P49758	regulator of G protein signaling 6(RGS6)	9628	5	19.63	21334026	11289476	14271824	0	3757886	20330648	15271757	11848585	0	13906877	0	0	0	0	8469180	6044482	11357734	14711975	38543010	20691980	15861024	0	13734828	8867962	9934198	9649495	11903802	20922260	15858540	29251754	7911565	9696496	7685876	22314532	0	12234262	12310098	9110312	25229446	0	4962912	25454609	8563861	21327090
LGALS3BP	Q08380	galectin 3 binding protein(LGALS3BP)	3959	17	29.6	21255332	14615672	11393668	23696744	19420047	17398157	17606990	24727536	26483912	31277641	25709890	22792821	14336366	23660193	188834546	8146558	55776392	5945550	12246724	13224619	15925683	43430780	36610111	27115476	23201341	32483921	23296581	14979580	22199513	9740279	15378499	7964505	11488545	16951272	3497402	16110461	6060638	15344467	18444839	22333299	15601481	21020746	0	11653990
VWF	P04275	von Willebrand factor(VWF)	7450	37	16.2	20406136	9610840	25011117	24921976	45601039	2662264	6695874	72503975	33233805	20464565	21530353	84470353	0	23785868	33607322	106563169	392122407	47668865	44595942	9643294	0	10518742	0	35749707	109792785	0	27658127	8576820	82441823	0	6071887	99288878	93886568	122803078	31980115	36063854	28876011	20134425	42189990	28712040	51259482	32651173	18730681	40801846
HABP2	Q14520	hyaluronan binding protein 2(HABP2)	3026	5	8.6	18063545	20309840	26864718	34371831	28100935	20035216	13873680	19973720	52007599	28748354	62332577	52638768	29757530	39542602	10686197	7699492	11262469	23136630	10088862	11766359	14575763	14360143	6711478	32367750	23965229	5427635	19614620	9796490	41082572	22496633	9855774	9405883	6049624	9649229	0	30961120	22842379	19222188	16015764	21840777	29230414	8112448	4568722	22399731
HRNR	Q86YZ3	hornerin(HRNR)	388697	16	17.3	17217496	0	24196522	0	0	0	1272147	9910954	0	3557859	0	0	0	0	4349188	2894393	2052157	2628037	5098651	0	2700723	2777160	38076630	0	0	0	0	4135173	0	0	0	0	0	0	0	0	0	0	0	1541739	0	1379990	0	0
C1QC	P02747	complement C1q C chain(C1QC)	714	5	22	16651923	25452896	32398475	42174150	12640608	16969388	22108157	22249429	83795782	0	20442137	49642926	12237611	30458214	15836378	4898350	16375365	20881652	51371731	8264358	12983074	37691546	20628998	21516011	19693957	11969824	54773439	45661484	17953166	21635341	16254862	41082822	18353625	43025854	7190928	24411179	6585353	14918851	15635316	16451820	13648271	60457527	14388508	39181961
FBLN1	P23142	fibulin 1(FBLN1)	2192	12	19.2	16523203	14879446	26133876	20789484	13603516	12957728	12836947	15705185	20036986	28091577	22072012	22883663	17301974	14513476	25529408	9551940	12162839	11690714	14600107	7028981	13469246	27644738	8764160	9440441	24894925	5239121	13720104	20915875	20868800	15013033	12193047	16011116	26566473	7936524	24656186	9172855	5345648	3307360	4622174	13893494	9328512	15382321	0	31946336
IGKV4-1	P06312	immunoglobulin kappa variable 4-1(IGKV4-1)	28908	6	35.5	16465902	83462076	113419576	91238494	135893959	39682948	155548674	94141361	74962264	26323318	81431082	112102186	23787513	58377044	78962101	34924082	4660381	82986665	13682965	77966468	13522730	12479028	172712016	6942082	140417205	16384618	40711289	82898637	48922117	60455965	78646494	24600054	97257395	233853916	71041580	27040330	16108063	24993299	68114631	61712973	84936212	55230835	76512460	82768594
BCHE	P06276	butyrylcholinesterase(BCHE)	590	16	33.6	15687774	8930771	27370731	19074822	0	10294949	20333778	18058889	6162981	5586497	18329598	13223473	7555533	11901386	6603114	8234729	14672064	15146741	15015267	25721981	0	14384716	6357355	0	12441836	12716775	0	7094411	13758972	10431013	11359197	13245751	6265900	13312134	5479222	4272943	0	0	3791665	17171373	1242950	11799198	11343543	9751730
HGFAC	Q04756	HGF activator(HGFAC)	3083	5	9.5	15030297	12384893	28016161	12987833	7094636	10099870	14725969	10968998	17196325	14131213	7498942	20230958	5176460	11991172	8573812	11278795	10075792	12026459	7993410	15551948	5822437	12130819	8061422	9249978	12994602	16951335	2555284	0	18394473	13925045	5061205	14098582	11142573	6112756	13151149	7977311	5247052	4530836	7555057	10704126	1098412	9887549	0	5798755
ATRN	O75882	attractin(ATRN)	8455	21	12.6	14668767	26071033	25311551	60975542	27779424	10056370	25440026	31811190	52977532	26552756	29571180	61763953	38792736	25107992	17949538	9088338	22646468	20801012	38166284	21621891	9524226	41628894	25378685	19158759	13450533	34192308	16330494	22585743	23988278	28096800	22875185	16779858	32179095	34928804	9266173	19282137	11475824	16004628	6731720	22007620	21298332	27424356	29791760	27586817
ENAH	Q8N8S7	ENAH actin regulator(ENAH)	55740	3	9.13	14535856	0	15860238	5403439	0	0	3708709	15292862	18604883	17229849	6761567	0	6284827	0	8098814	0	0	17349651	10217084	18393236	7542213	8240486	3889989	15384924	0	0	6808188	0	8256345	17383083	12056573	12540835	0	0	4040624	6237967	0	4567000	5859642	8603444	0	0	0	0
FETUB	Q9UGM5	fetuin B(FETUB)	26998	7	18.3	14517741	11410567	13048313	14987075	31651865	5017816	0	9405776	8681268	11608816	6090057	24341720	10967277	3895885	0	13816343	3484067	8640205	0	0	0	4607777	0	3065506	8205829	12601156	3743916	4589984	15356770	3036746	6244115	4762908	5713074	3242677	1848558	13414145	0	0	0	0	3256873	2398956	2113875	7659763
THBS1	P07996	thrombospondin 1(THBS1)	7057	23	23.4	14236522	8035563	15003194	25698516	54466996	13425148	8501613	28580138	14514499	34262273	21077735	10678308	43720778	29793652	12022572	0	0	10779611	9958531	0	0	5563986	7118536	21538513	18652695	31952275	0	18993700	52139020	16850690	0	26671192	61294206	28666189	0	21214646	19783116	12493325	5645598	10465689	38885558	26202405	19275598	43333728
GPX3	P22352	glutathione peroxidase 3(GPX3)	2878	7	35.4	14144070	4269098	20435956	29250489	8402663	22600915	4355648	5742688	20562598	14543477	24682446	24915178	4993566	22548615	3952768	14932103	11551562	7251510	5736923	6544002	8025318	4205221	3444676	12483333	10878792	6006266	1322564	17135834	4730452	10541592	10444703	10039817	10674136	7480396	1530496	7896333	0	3746196	2453796	2248188	8126740	3585156	13343610	4884136
PARP12	Q9H0J9	poly(ADP-ribose) polymerase family member 12(PARP12)	64761	3	8.15	13578105	0	0	0	0	0	0	0	0	0	0	0	0	0	0	0	0	0	0	20888770	0	0	0	0	0	0	0	0	20652689	0	0	112961985	0	0	0	0	0	0	0	6565607	0	3381976	0	0
APOC4	P55056	apolipoprotein C4(APOC4)	346	6	40.9	13564998	13942422	26501943	21139904	8999338	0	11489874	27728615	14018381	6069134	13025517	21087689	10922706	22235058	0	0	0	20721615	31097062	11810428	7371570	9976183	25208500	15587043	11633278	10089802	0	0	17866744	14331475	7187619	18622507	15014497	4471683	0	10861351	2595904	0	10044993	0	8941564	11778467	15614569	0
IGHV1-46	P01743	immunoglobulin heavy variable 1-46(IGHV1-46)	28465	3	47	13537050	0	642848	906773	751049	2137113	0	0	21328922	0	715540	5814476	0	0	2048436	0	0	9905883	0	0	8714332	0	20123584	0	1298636	12994152	649534	15346694	10555999	0	11681114	0	0	46846842	0	0	0	9174820	0	14753130	932437	0	0	17923245
C1QA	P02745	complement C1q A chain(C1QA)	712	8	36.7	13462840	9266141	31383034	46008565	24633830	6292302	12265558	17103350	79583959	32364330	20106290	46808597	28950741	41538647	11631273	4471471	0	9633509	9368530	7975290	2643079	13777104	13201209	2665267	14609072	6018563	34317004	2023405	7959651	4518599	3628521	4103543	8311513	22117483	3659131	6116400	11141890	1890537	3265589	0	15368610	12628249	11120263	25036624
IGHD	P01880	immunoglobulin heavy constant delta(IGHD)	3495	12	26.2	13453462	19735308	0	0	17268656	2995900	15360034	0	14696861	35600449	20479501	0	33240236	13876775	1383325	5951817	8423832	0	0	2128556	0	7762262	0	0	0	5924367	18360957	12411440	0	58249718	0	10157595	0	5133997	4997645	0	15888769	0	2446705	0	0	7529452	46312250	60916666
CA1	P00915	carbonic anhydrase 1(CA1)	759	13	73.2	13238392	0	0	0	0	6947525	24635808	0	0	6121044	0	9218109	0	0	0	0	0	0	0	0	0	0	0	0	0	0	0	0	12094965	0	0	0	0	0	0	0	0	0	0	0	0	0	0	0
IGHV3-35	A0A0C4DH35	immunoglobulin heavy variable 3-35 (non-functional)(IGHV3-35)	28432	4	37.6	12882248	13610694	0	8510463	38087549	25283563	16346559	18866685	20255726	0	10711150	14453905	12592199	11044975	24366141	12995514	8072844	32274718	13977997	11932004	35786132	5092788	18104012	6606827	59266584	9450171	18268803	16561490	14535307	8307495	5319467	12309601	8879419	33641722	18057731	6491582	5655581	0	10188608	12429879	0	17840615	0	13300634
CNDP1	Q96KN2	carnosine dipeptidase 1(CNDP1)	84735	20	49.5	11779758	11424584	13264434	21257560	0	1887193	3415728	12401698	11661775	3899266	9415329	8225515	4472478	5545571	0	3793146	5623303	7579225	6873845	0	0	3836041	6684418	13731211	10464128	3554766	6574497	6375950	4433547	0	2958865	0	9689169	5329355	0	0	0	0	0	0	5571481	8690671	7741828	6612629
PPBP	P02775	pro-platelet basic protein(PPBP)	5473	5	32.8	11463070	7533914	9451537	19027274	24202612	0	16850103	12922999	54568468	30977785	16994074	16482036	32528579	29160774	14574873	0	0	12938002	0	0	9669117	16809438	2901147	16383286	7950976	31626386	0	11237450	21295062	14111463	7887439	27941398	60200197	32457677	0	20616618	10998641	0	0	0	15417309	50187764	18909175	61381440
GOT1L1	Q8NHS2	glutamic-oxaloacetic transaminase 1 like 1(GOT1L1)	137362	3	12.6	11400220	0	11174744	0	0	0	0	19264291	0	0	0	0	0	0	13510414	0	0	0	12919985	0	0	5217550	0	0	0	0	0	0	0	0	0	0	0	0	0	0	0	0	0	0	0	0	0	0
IGHV3-20	A0A0C4DH32	immunoglobulin heavy variable 3-20(IGHV3-20)	28445	5	82.58	11240328	5576042	27171987	16298694	16254392	6975470	0	4499190	0	0	23860796	0	0	0	0	0	0	6448531	15597459	0	6883277	5068498	11568072	0	4632104	10696634	6727832	0	6222223	5927797	2344766	6077970	5951362	11630229	0	0	0	23413278	11170496	4173242	0	8899219	0	7868041
IGKV2-40	A0A087WW87	immunoglobulin kappa variable 2-40(IGKV2-40)	28916	1	12.55	10449591	1929281	1369750	4640092	0	0	123348983	1848717	59107824	686466	20387718	0	6532975	0	0	990477	0	54810481	0	66934101	0	4400138	0	14975820	0	80545271	0	653794	0	47918838	30616755	0	0	0	82058053	62028746	0	30004324	0	0	0	98039212	0	50790562
F13B	P05160	coagulation factor XIII B chain(F13B)	2165	7	14.4	9997521	22221432	21108853	38026856	13817574	34741552	15926099	30736360	34278967	30348117	21929763	60479352	21491607	11499500	8411061	28283607	71240176	36724006	25676618	15590033	6339018	37396016	18666318	34822902	46917946	23504742	27169330	3814857	40383089	10865224	19652669	33630882	27955040	18742515	11234243	26263594	5676138	9299160	26993453	18024376	10647779	18470460	12065945	36010328
IGHV1OR15-1	A0A075B7D0	Immunoglobulin heavy variable 1/OR15-1 (non-functional)		4	62.34	9877580	13399869	8084104	7962256	0	0	10021063	6469446	25036046	0	0	12299327	0	0	19009767	0	7054609	0	0	33514539	4951702	1211970	1797381	0	0	0	0	0	9931278	6969950	5208764	13025123	8606539	0	4800773	0	11636605	6491162	4545498	7292094	7765706	9136742	919598	25299772
F13A1	P00488	coagulation factor XIII A chain(F13A1)	2162	20	37	9823247	8363311	0	11578575	4941681	5176145	6516183	27496236	10103264	12810720	16863988	28055321	3424842	9513963	10490012	1639860	92684897	2628658	12348526	3565655	1141533	20740142	0	12127235	16779534	19537772	16567749	1894472	14785512	11540169	12013311	17711598	31591459	0	6562458	24535364	6426256	2979805	12411584	6608968	0	0	0	0
F9	P00740	coagulation factor IX(F9)	2158	7	17.8	9556068	6816619	6279119	22626810	11585601	0	5443894	5408805	13465075	7453088	7301627	18104926	8141031	15950599	3252750	3570120	4217633	7725194	32983335	12548892	3344092	11908218	12392283	5529553	18083456	5248269	3321390	3836232	23424715	12842526	238082475	11300668	9803288	34436823	2448529	9380504	4713924	0	16802752	10537118	36677536	35523174	33738400	25287417
MASP1	P48740	MBL associated serine protease 1(MASP1)	5648	4	11	9493418	0	0	10426628	5218821	0	2733180	8355036	0	1854943	6923378	6812787	3301416	4000328	818162	0	8142846	4241759	0	5357333	940240	0	0	4221878	2878874	3328296	0	4627261	15769754	0	0	5485176	3770460	10177145	0	4378845	0	0	0	11061253	3085445	4986425	0	0
IGKV3-7	A0A075B6H7	immunoglobulin kappa variable 3-7 (non-functional)(IGKV3-7)	28915	1	15.47	9315438	73209224	17398671	37795353	4966672	76445448	65906305	0	49926790	5812804	11523615	13849399	0	8383766	5859557	0	21405501	0	8166022	6722822	31921662	0	149622574	13184293	11843904	9051880	5843511	12885785	7095439	6614268	9517187	0	5861959	0	9927832	0	0	26320064	50325024	14017741	1532173	2475204	0	26352934
C18ORF63	Q68DL7	chromosome 18 open reading frame 63(C18orf63)	644041	5	12.78	9291595	0	0	0	0	0	0	0	0	0	0	0	0	0	0	0	0	8920931	9304982	6483667	0	0	5492748	0	0	3700711	0	6259261	4011782	3140055	5327532	0	4184738	19026459	0	3616924	0	0	0	4983508	0	6048082	0	0
SAA1	P0DJI8	serum amyloid A1(SAA1)	6288	3	59.8	8768824	47325165	41009010	20495855	2062830351	0	0	10737644	4404692	10901654	18750285	10113074	208135019	0	26187014	9652005	0	0	0	9844341	50617175	85769006	842894	23127276	77991870	0	327441376	27204950	746425950	0	19400980	5015414	0	19275825	0	12063868	6140905	33503410	6792788	0	9421404	34138197	0	517412612
MBL2	P11226	mannose binding lectin 2(MBL2)	4153	6	31.9	8764219	13054309	5308040	19185633	10659317	4457851	22603082	11172676	0	0	5009069	24637983	0	8359099	9718710	0	3755852	23543112	12434855	3712761	4806918	2569820	10752467	18756299	29398704	0	15479083	0	22603219	16766639	0	10272197	8061191	0	0	0	6126956	7909066	4331666	6688230	13674397	0	10021864	13469570
IGHV1-45	A0A0A0MS14	immunoglobulin heavy variable 1-45(IGHV1-45)	28466	4	62.96	8679682	1331156	0	0	0	0	0	6514000	0	0	0	0	0	0	0	0	0	0	0	0	6804875	0	6991852	0	5332850	6257768	7982974	12809270	0	0	0	5983883	0	17786482	0	0	4938443	5046187	3690604	0	9702499	8935458	12471682	18628342
IGLV3-21	P80748	immunoglobulin lambda variable 3-21(IGLV3-21)	28796	1	39.3	8528148	2750408	6415010	15992735	38838825	26816457	21025876	79551144	1414063	0	0	24519034	12180008	10362617	7251009	10098600	6716731	22434962	9504304	0	3985059	5712291	20399773	2530063	6864105	3125547	8619933	5722882	18836597	0	10391127	8743381	15173190	0	0	6653798	0	0	0	0	0	0	0	19716753
IGHV3-72	A0A0B4J1Y9	immunoglobulin heavy variable 3-72(IGHV3-72)	28410	4	39.5	8513828	9734649	39186683	24187514	70526729	12114813	14305956	36758525	56273023	45489856	93259350	24986958	36803584	32016519	3686895	9498490	5653761	28183640	21828233	19584105	0	52417345	3096126	3163150	20621544	6673392	11232390	36131113	16078366	4881047	34648050	8409752	0	20835236	22263327	6286052	23299904	18722901	36043278	0	0	8826440	4213935	43479315
CFHR1	Q03591	complement factor H related 1(CFHR1)	3078	12	63.43	8487391	15685748	37894059	45244173	21136966	18118996	24302574	31936975	50466545	13345143	24830172	67053356	25162245	20294421	22128594	19924127	6696486	27730770	19121567	32366913	0	46126249	21208577	16142113	30916483	8744912	23414380	26823434	40142428	28010943	19031113	28591765	15768826	12975705	6285013	23724989	7401900	7929612	10759895	16041884	0	13808716	11806604	0
IGKV1-8	A0A0C4DH67	immunoglobulin kappa variable 1-8(IGKV1-8)	28942	3	45.2	8236029	6280319	2964637	9124819	0	3324442	3527482	3266902	0	0	0	4466771	0	4345823	791946	2996855	1077846	7062743	3327425	0	670482	1272503	1619780	2699095	3027818	5843260	6804500	0	3234609	2823250	2186583	0	2364249	9260512	1686714	3026375	1772583	1704094	0	1436943	0	0	0	0
SF3B1	O75533	splicing factor 3b subunit 1(SF3B1)	23451	5	7.08	7970689	0	0	0	18906564	0	13598768	0	0	0	10732461	0	0	0	32261743	0	0	0	0	0	0	0	0	0	0	0	0	0	0	0	12542365	0	33063831	0	0	0	0	0	0	0	0	0	0	0
IGHV3-30	P01768	immunoglobulin heavy variable 3-30(IGHV3-30)	28439	5	53.8	7818152	16488721	15488678	16301960	7951846	9263326	0	5491750	11797348	5502832	10418714	11313835	3576429	0	27068325	6249272	0	18813684	6656002	0	5430105	4225101	25954776	9806397	6565028	4532750	82140377	3918666	6800703	8951672	63710328	5496242	3413927	58161814	47689084	15937569	9246050	2987434	7534524	3540349	6323836	7515573	5190099	105276875
HYDIN	Q4G0P3	HYDIN axonemal central pair apparatus protein(HYDIN)	54768	8	2.79	7789592	2216503	0	0	0	13071216	0	0	0	0	0	0	0	0	0	0	0	0	0	0	45780065	0	7451050	0	0	23681280	0	0	0	0	11609829	32037579	0	0	12700136	3895994	0	6168445	0	9782453	0	0	0	0
CDC5L	Q99459	cell division cycle 5 like(CDC5L)	988	1	2.28	7622695	2591911	13648664	0	7464158	7859072	124892535	0	11494686	5418024	0	0	10623043	0	10615986	11237857	0	6095852	14991048	2796992	11717867	12876880	6383706	20354227	2723306	6227327	17215352	5099044	0	6521145	6646514	0	7864041	3599630	5891464	10437100	6443019	7388907	7362900	0	11430130	9677477	8367073	79372571
AZGP1	P25311	alpha-2-glycoprotein 1, zinc-binding(AZGP1)	563	13	50	7617744	5741813	16593572	11407209	12518436	5084459	8995283	13669089	36242218	21242520	86320383	12478063	13495450	7585813	0	56015968	4202580	22211895	12122459	11105205	5828944	9168397	18178267	14200584	25119678	20006952	43185486	15474460	14445728	0	0	6577881	9010387	20917305	0	8073124	6898451	19556263	21129031	2063892	23299727	18598920	3775449	42996437
EFEMP1	Q12805	EGF containing fibulin extracellular matrix protein 1(EFEMP1)	2202	3	10.86	7569452	0	7388197	9710980	5854257	0	0	20003741	14025808	8814485	6905633	8103785	5257585	14135726	5025105	6001466	0	0	0	9480647	0	18132446	0	0	9615510	7086599	10754997	0	5685156	0	0	6259724	0	0	0	0	0	0	0	0	0	0	3157942	0
ARID4A	P29374	AT-rich interaction domain 4A(ARID4A)	5926	5	7.43	7551710	0	13410870	11238768	14539335	0	0	0	8646457	0	0	0	0	0	0	0	11882368	0	0	0	0	0	0	0	0	0	0	0	0	0	0	0	0	0	0	0	0	3046204	15477868	0	0	0	0	0
IGKV2D-24	A0A075B6R9	immunoglobulin kappa variable 2D-24 (non-functional)(IGKV2D-24)	28885	3	38.3	7530786	1541822	889520	11054632	34695004	2677188	6403798	3867298	1076717	12655576	2909951	3642239	0	31724212	14298938	1826979	1189174	0	0	15575512	916064	0	0	2058781	1868320	2304332	18582503	18325055	0	0	0	13737442	20860352	7402451	6629149	0	5101216	8698093	0	0	12423506	2152673	23059074	4053850
IFNAR2	P48551	interferon alpha and beta receptor subunit 2(IFNAR2)	3455	2	6.9	7450610	0	0	20429916	808665	0	0	2193045	5809008	0	0	0	0	0	0	0	1327534	0	0	0	0	0	1315507	0	0	3951618	0	0	0	0	0	0	0	0	0	0	0	0	0	0	0	0	0	0
IGKV1D-33	P01593	immunoglobulin kappa variable 1D-33(IGKV1D-33)	28896	1	13.7	7407776	2410434	3888847	10836626	10867978	3919268	3433244	6415921	12906990	2443407	10452265	10825123	0	3475970	5368724	4578762	3226566	7449924	3280980	894829	1809890	39002926	2769065	1519728	2951397	3373062	1971147	4523201	6045544	2395485	1497368	6520680	2024215	5242467	5692884	1642280	1477680	1243551	679237	1970432	3501488	5281958	2616385	4371505
IGLV3-19	P01714	immunoglobulin lambda variable 3-19(IGLV3-19)	28797	5	85.42	7167747	3300567	12708561	15450292	13499040	16635101	21490532	14730771	8305469	5089220	18810869	18518253	3056686	4769327	12245638	20854072	6866320	3622939	10154636	3462915	8763015	0	21848669	16115897	15778666	8909746	35651713	3043229	25806133	5467766	0	13790381	5478114	0	12751960	7946128	11607466	3537918	1752660	3087696	0	0	0	72416163
IGHV3-7	P01780	immunoglobulin heavy variable 3-7(IGHV3-7)	28452	3	35.9	6587997	28821602	9745887	0	0	55990192	14975474	0	0	36804615	0	25561082	0	34076934	16262385	24714286	0	24003603	13295060	5215074	37828135	0	46111623	20355874	28645322	0	22481557	16935916	0	13818292	36638660	11992942	53529900	59989034	0	9073002	36759910	31814621	32399805	0	57721010	54767329	12991245	0
SELENOP	P49908	selenoprotein P(SELENOP)	6414	5	14.2	6239719	0	0	0	0	0	5423679	7718583	0	7991846	7446525	6451256	0	13594625	6505582	4714017	0	0	7502222	0	0	16859994	22259672	13620433	5055194	0	3407310	17952949	13751987	7186102	0	5543651	5203943	11587073	0	0	0	4814169	6773119	7694010	0	0	0	0
B2M	P61769	beta-2-microglobulin(B2M)	567	3	19.3	6099268	8121247	17621502	6535555	3348080	12597309	12928449	25068478	60629046	6207586	0	0	17221715	0	6530885	9436706	0	8312952	0	5999273	10360568	11783316	0	4171030	7510987	8723110	362131270	6726080	6178557	0	0	8435854	0	6282154	4792711	6629705	0	0	16468240	0	0	10179326	0	8209495
GPLD1	P80108	glycosylphosphatidylinositol specific phospholipase D1(GPLD1)	2822	22	33.9	6013096	10927099	18267742	88765630	7686751	13308878	918873	8230398	52682185	8896139	15905394	25713612	15797003	12066313	7448495	6415477	3183720	10841622	16738509	17461719	1626416	10892814	8820936	23843680	14461839	8659971	2855495	5493091	10005575	12225943	7114793	10076170	7820374	12287330	0	7190448	10301711	2938145	5153159	12133943	4575322	4568868	9093688	12642598
SERPINA5	P05154	serpin family A member 5(SERPINA5)	5104	13	42.6	5966539	7584142	15804362	12300657	0	8499192	10173963	13006147	34619148	10268554	14004834	14102475	3619095	11928483	10349001	3544178	75549175	91401116	115708056	8181993	3108080	4068672	10292386	15651316	14249575	12177443	0	0	142970354	7865359	6409413	8993200	142161139	8122479	0	6127293	5079824	0	21743989	15060623	4794558	2939245	2033568	0
APCS	P02743	amyloid P component, serum(APCS)	325	9	30.9	5641991	3462755	4890842	10024035	15967670	23518951	7939232	24187933	44327477	5321031	5705531	10309955	10353515	17387352	2733110	6484352	0	0	17914359	3318999	7393888	11204274	6218333	6096221	14081560	2699453	5175732	6166961	3538740	5536775	23703138	5091032	3139107	10016283	0	5374421	4404986	3918083	5806218	5333197	13722004	15354543	8533147	10209538
IGLV4-69	A0A075B6H9	immunoglobulin lambda variable 4-69(IGLV4-69)	28784	4	21.8	5570103	3380012	9351524	16449541	11158275	24777040	11930024	27115480	12613734	16030369	1029572	19164361	11089075	0	4248114	12527725	6260984	3069862	3197242	15346599	6111024	7470868	16141283	16430640	29456573	2652621	30039150	18857888	0	4449617	14006748	13947545	28077446	9224899	5584886	11580951	0	6196659	21311427	6217044	0	30163902	21267777	0
IGFBP3	P17936	insulin like growth factor binding protein 3(IGFBP3)	3486	4	13.7	5292873	0	14228337	10650148	7085722	0	13604666	4132997	10311326	9186869	11450341	13270041	0	10714529	0	0	0	3611972	7623340	0	0	4109107	11170797	10130470	6707328	13676806	0	0	13892184	4782744	0	10232554	7437561	4373054	0	7621410	0	0	7542567	3356113	1180438	0	0	10005645
CRP	P02741	C-reactive protein(CRP)	1401	10	29	5200903	0	4116623	16298496	87710246	15616974	1640042	12412443	5776927	8339008	0	7926848	18861772	3781338	27718677	8816961	3155714	8516514	2962908	0	17595587	46079999	0	11342626	24214749	0	204922139	9293744	35368383	5573883	5496010	5515848	2950113	1093408	5269587	0	0	0	0	1756534	3531165	7726405	0	9401481
TFRC	P02786	transferrin receptor(TFRC)	7037	7	13.6	4996438	0	0	0	0	0	0	0	0	0	0	3753159	0	0	0	0	11379110	0	0	0	0	0	10067016	0	0	0	0	0	0	0	0	0	0	0	0	0	0	0	0	0	0	0	0	0
PLTP	P55058	phospholipid transfer protein(PLTP)	5360	9	30	4845496	8944129	7111435	39609112	5150731	2271201	0	3762936	0	3142159	9591747	4534185	0	0	3795376	0	5090294	2967647	4770299	3621678	0	10844269	12143990	8257755	2678871	3462221	11429076	20021694	17585930	1984869	8240109	3120990	11158005	7214708	9112199	5155463	0	0	6209413	5842162	4858734	956336	4093945	6548173
IGKV3D-20	A0A0C4DH25	immunoglobulin kappa variable 3D-20(IGKV3D-20)	28874	1	9.72	4817267	10432665	5652498	8928887	11972003	6673077	5029685	5791371	6270675	4144019	8365277	7255251	4273909	4901934	5212358	2915652	2737346	6648617	6132332	165518175	2904182	132293305	6708281	3097134	2355819	28920684	3275907	7129659	2539953	3153107	3031387	5037482	6648650	5844906	6673424	6391300	4181897	6685625	3864698	7699769	3500841	4625314	27935419	5195847
IGKV1-12	A0A0C4DH73	immunoglobulin kappa variable 1-12(IGKV1-12)	28940	1	29.1	4813236	0	0	643268	0	0	2108323	1944304	0	0	0	0	0	0	0	0	0	0	0	23559248	0	0	0	0	0	9064592	0	0	0	0	0	15934117	0	30832474	0	0	0	0	0	0	0	0	0	0
IGHV3-64D	A0A0J9YX35	immunoglobulin heavy variable 3-64D(IGHV3-64D)	102723170	3	33.3	4792896	4564835	12613901	13959925	6880395	3041270	3085817	5600597	6102011	6065239	10009714	7497080	8279234	5518248	6804107	0	0	5118359	6603624	2766663	0	6549421	5597241	544772	4467426	5394337	6489261	3526865	5492540	765244	0	5516113	2704409	9346655	0	3212583	684956	0	2846305	0	1720114	3175742	2427875	6051058
MROH2B	Q7Z745	maestro heat like repeat family member 2B(MROH2B)	133558	1	1.19	4769656	0	16690018	0	0	0	0	0	0	0	14811809	14935845	0	0	0	3993351	0	0	0	0	0	0	0	0	0	0	0	0	10980780	8546819	22493374	0	0	0	0	0	8309361	0	0	0	0	0	4597280	0
FCGBP	Q9Y6R7	Fc gamma binding protein(FCGBP)	8857	10	4.9	4761029	4228847	11659328	20976550	9635262	0	4073377	20891486	85599249	0	16083973	17498743	0	8485974	9982786	0	1574104	0	19320348	11805147	0	17676422	18523399	0	15821744	0	12544309	7333753	22776754	0	0	0	0	0	0	0	11191728	0	7380655	0	0	0	0	14320396
CFD	P00746	complement factor D(CFD)	1675	5	32	4474876	15770179	9896824	9294389	4647525	4519157	16459391	19333246	10571013	5456010	4394871	6165717	10311540	10684532	7266752	7373791	4122458	10075856	4546072	11250223	7147042	12107800	9327261	5787533	8294134	8239643	55284399	6704230	5765201	8056213	11040953	8044435	11203596	2997130	3928405	5891451	5609722	1863141	3197107	6177064	2794029	18236421	5831535	10395967
IGKV1-6	A0A0C4DH72	immunoglobulin kappa variable 1-6(IGKV1-6)	28943	4	63.32	4457813	18697092	0	16501330	22998723	11694903	0	6592045	28867597	26279949	9195767	9030930	13897971	10114864	6539943	6020575	0	7812228	0	2748335	7882000	0	2399412	1918736	0	0	9223242	17664525	9097366	5485531	0	0	3738566	0	9758684	9307528	7443594	1934832	4326850	3611934	12417917	14428248	0	0
SCAI	Q8N9R8	suppressor of cancer cell invasion(SCAI)	286205	7	22.06	4191254	0	0	0	0	0	0	0	0	0	0	0	0	0	0	0	0	0	0	0	0	0	0	0	0	5898935	0	0	0	0	0	0	0	13248896	0	0	0	0	0	0	0	0	0	24977169
MMP16	P51512	matrix metallopeptidase 16(MMP16)	4325	1	3.18	3500065	0	0	7220313	0	0	0	0	0	0	0	0	0	8040930	0	0	0	0	0	0	0	0	0	0	0	0	0	9625575	0	0	0	0	0	0	0	0	0	0	0	0	6852842	0	0	0
C15ORF61	A6NNL5	chromosome 15 open reading frame 61(C15orf61)	145853	7	78.82	3419592	0	0	0	0	0	0	0	0	0	0	0	0	0	0	0	0	0	0	0	0	0	0	0	0	0	0	0	0	0	0	0	0	0	0	0	0	0	2939865	0	0	0	0	0
IGLV1-40	P01703	immunoglobulin lambda variable 1-40(IGLV1-40)	28825	2	17.8	3196887	4484594	12751707	5271480	11431647	0	0	17618491	15406572	2561998	7952260	3653030	0	3157798	4871891	0	0	5194750	4138220	1218377	0	1727048	12757262	0	0	0	4467410	0	0	1568627	0	4362457	1710429	2535602	0	0	0	0	0	3049722	0	0	0	20654673
BTD	P43251	biotinidase(BTD)	686	6	16.4	2932106	378709954	383825994	8022353	277386039	2939838	163887945	161301401	75211549	2908767	128712421	38980589	119444423	20788138	0	429769374	3154821	5582377	109031417	342726422	0	0	0	3796503	3004069	4332606	145852772	0	311256983	459493084	0	322391722	445503594	6323832	0	0	1578276	0	0	0	5486224	7068978	4078804	552150938
PROC	P04070	protein C, inactivator of coagulation factors Va and VIIIa(PROC)	5624	4	9.5	2857785	0	1236889	2412251	0	0	0	0	5339016	0	0	0	0	0	0	0	0	1911603	0	1456391	0	0	0	781816	660742	0	0	0	0	1368354	0	0	0	1523510	0	0	0	773169	917680	0	0	0	0	0
ECM1	Q16610	extracellular matrix protein 1(ECM1)	1893	13	33.3	2789408	21100856	21500599	19245089	6037371	11792486	13903221	23263583	29835773	15971857	14678281	13134719	0	8735160	9944978	18957267	38731514	4942331	4502145	13126075	5583054	31268958	5317388	4642692	20846971	11913403	11017765	9747430	10801210	8401008	10746470	28918811	22622935	0	3140264	22796460	3053926	4577621	0	7384409	0	0	0	9391514
QSOX1	O00391	quiescin sulfhydryl oxidase 1(QSOX1)	5768	6	10.6	2702472	4548726	737789	5790998	3409271	0	3427833	6265028	2180078	2087800	2842300	3856812	0	1867049	0	0	0	1988851	8424550	3683579	0	0	0	0	9935123	3787359	8543171	0	0	2214490	1783676	3247284	3186970	5052853	0	0	6756672	2050341	0	0	2243232	6595972	3542621	4464434
CFHR2	P36980	complement factor H related 2(CFHR2)	3080	1	10	2546588	0	8740556	5046437	3486067	5796430	3013763	10789402	14330090	7915518	10405938	5702329	5508722	0	3292553	0	0	0	7386158	6461982	4495409	7079128	5604691	3090748	2336381	0	6235188	0	0	0	4601956	10411626	0	0	0	0	0	2257988	3068624	0	0	4553757	6070922	0
ZNF614	Q8N883	zinc finger protein 614(ZNF614)	80110	3	9.02	2497901	0	4459528	0	0	0	0	0	0	11410929	0	0	0	0	0	5765083	0	0	7481099	0	0	18923993	0	0	0	0	0	7617253	3067631	0	0	0	7191331	0	0	0	0	0	0	0	0	3767660	0	18655214
F7	P08709	coagulation factor VII(F7)	2155	3	12.7	2471223	0	0	0	0	0	0	0	0	0	0	0	0	0	0	0	0	0	0	0	0	0	0	0	0	0	0	0	0	0	0	0	0	816384	0	0	0	0	0	0	0	0	0	0
IGKV1D-17	A0A075B6S4	immunoglobulin kappa variable 1D-17(IGKV1D-17)	28900	2	30.7	2418212	0	7031398	3216811	1285614	3791885	0	3482392	0	0	4860090	0	2623101	924054	3200228	0	0	0	0	5120512	3630025	0	1621562	0	0	1722961	0	0	0	0	877264	4417425	2653392	0	0	0	0	0	0	0	0	5455791	0	0
IGLV5-45	A0A087WSX0	immunoglobulin lambda variable 5-45(IGLV5-45)	28781	4	26.8	2261174	9574322	20718446	5842957	9793597	2073670	10666035	8999641	17217494	8393290	842976	7266689	2775090	5312829	22517955	3801958	8045136	5418864	6842093	11040733	6517631	5679660	9327112	2698188	0	0	8743117	11395212	0	3361837	9071896	10693272	5899330	10719197	3911167	2543378	10547964	2888161	1705889	3713746	5279546	0	12641458	2951424
IGHV3-64	A0A075B6Q5	immunoglobulin heavy variable 3-64(IGHV3-64)	28414	1	16.9	1692203	1755430	3588777	0	0	4526964	1661496	0	0	5770500	0	1748870	0	0	1906455	0	0	2965664	0	0	0	0	0	0	2172682	0	0	0	4935075	0	3869322	0	0	1294258	0	0	0	0	0	0	0	0	0	0
CST3	P01034	cystatin C(CST3)	1471	3	25.3	1617044	0	0	1460559	1197900	1162868	1720396	6460562	0	1119473	1352129	1184044	0	1527896	2371527	918820	1409306	3613758	3190440	4109682	1246699	0	1220592	4102873	4667201	5271042	12736339	0	3236159	1316234	1358433	1376951	0	1865988	930768	1233739	1128488	1222669	0	1051289	1287670	3866437	1418782	1722139
IGKV6-21	A0A0C4DH24	immunoglobulin kappa variable 6-21 (non-functional)(IGKV6-21)	28906	4	62.34	1602552	0	0	0	0	0	0	0	0	0	0	794009	0	0	0	0	0	724897	0	0	0	0	0	1659495	0	0	0	0	1026611	0	0	0	0	0	679077	0	2816422	870073	2066043	0	0	1747944	887438	3942800
IGLV1-36	A0A0B4J1U3	immunoglobulin lambda variable 1-36(IGLV1-36)	28826	2	17.9	1549757	707478	0	0	0	1291632	0	0	0	0	0	2165263	0	1270860	577014	0	0	1975056	679979	783332	0	0	3315322	0	0	0	789652	0	0	0	0	5513440	0	940155	0	724896	0	1928229	0	0	867689	654829	0	0
IGKV1D-39	P04432	immunoglobulin kappa variable 1D-39(IGKV1D-39)	28893	2	31.6	1462891	0	4177738	0	0	0	3530030	0	1786994	1588949	36624739	18288504	0	0	7067377	0	1714549	0	4934128	0	0	12491917	0	0	2379242	0	0	0	0	0	1281383	0	0	0	0	0	0	0	0	0	0	0	0	2775658
LCAT	P04180	lecithin-cholesterol acyltransferase(LCAT)	3931	8	23	1440990	2090623	2200784	11720770	8528439	0	688280	4708828	5611493	2914276	5464366	10508039	5014564	3353065	0	0	0	0	664097	0	0	1802664	0	1809596	3092409	1886803	0	4153532	1564128	2833437	0	0	1649908	1082252	0	0	0	0	0	0	1424880	558200	0	1370770
IGF2	P01344	insulin like growth factor 2(IGF2)	3481	3	31.27	1434762	0	0	0	0	0	2890244	10022779	0	599694	0	0	0	5852924	0	0	0	2529356	2248514	988765	0	0	1838410	1141638	1447915	0	3949556	0	0	3644575	2281402	2864438	2811112	3075675	0	0	0	0	0	0	0	0	0	5063739
SELL	P14151	selectin L(SELL)	6402	3	9.1	1329165	0	0	0	0	0	0	0	6684456	0	2047363	0	0	0	0	0	0	0	1928005	0	0	0	0	0	469124	0	0	0	0	0	0	1427124	0	0	0	0	1761501	0	0	0	3478977	0	0	31645195
IGHV3-11	P01762	immunoglobulin heavy variable 3-11(IGHV3-11)	28450	6	89.61	1067004	0	4015960	12332295	7319971	0	0	15527299	0	0	152602509	75475954	11565077	1704928	45679443	0	19073358	0	0	36617302	12731509	104857423	0	0	0	92897608	19749789	0	5525881	0	0	27370708	0	0	17693269	0	0	0	0	21831108	0	0	0	0
IGLV9-49	A0A0B4J1Y8	immunoglobulin lambda variable 9-49(IGLV9-49)	28773	5	30.1	1029047	0	0	0	0	0	0	0	0	1334026	10419301	7657406	0	0	3885599	1176528	0	1504807	0	1580640	0	6061741	2004051	0	2123005	2650736	0	0	5417755	3295276	4605210	1883427	1905860	0	1254328	0	1977208	0	1285139	2816013	7623399	2870042	2223332	40320109
HBG2	P69892	hemoglobin subunit gamma 2(HBG2)	3048	6	63.3	736326	0	1192777	0	0	0	1935038	0	0	0	1499721	4869284	0	0	0	0	0	0	0	0	0	1156865	0	0	0	0	0	0	723912	0	0	0	826570	0	0	0	0	0	0	1039455	0	0	0	0
PRDX1	Q06830	peroxiredoxin 1(PRDX1)	5052	1	9.01	733582	0	0	0	0	0	0	0	0	0	0	0	0	0	0	0	0	0	0	0	0	0	0	0	0	0	0	0	0	0	0	0	0	0	0	0	0	0	0	0	0	0	0	0
IGHV1-3	A0A0C4DH29	immunoglobulin heavy variable 1-3(IGHV1-3)	28473	3	38.5	649496	0	0	20040674	76938912	581724	658787	0	1815819	40078262	25687389	1000027	18180434	668161	2002925	12943690	0	421925	1336755	17533089	0	4771708	2905865	0	0	0	23893318	0	0	11777710	0	0	17474766	779100	0	11582287	817491	0	12601782	0	0	16060780	0	797275
IGHV3-15	A0A0B4J1V0	immunoglobulin heavy variable 3-15(IGHV3-15)	28448	4	39.5	510116	1312769	0	6969259	8326374	1643354	29590695	2392639	7054444	0	3889650	0	0	2981844	29365212	0	1057589	2478325	1809248	0	62341636	2785885	88962172	16247451	1884192	1200612	29188884	0	1761010	37554151	1439691	22254442	14624430	7928390	0	27555325	0	0	0	25189600	0	0	0	0
RPS16	P62249	ribosomal protein S16(RPS16)	6217	7	88.91	0	0	0	0	0	0	0	0	0	0	0	0	0	0	0	0	0	0	0	0	0	0	0	0	0	0	0	0	0	0	0	0	0	0	0	0	0	0	0	0	0	0	0	0
C1ORF194	Q5T5A4	Cilia- and flagella-associated protein 276		8	88.36	0	0	0	0	0	0	0	0	0	0	0	0	0	0	0	0	0	0	0	0	0	0	0	0	0	0	0	0	0	0	0	0	0	0	0	0	0	0	0	0	0	0	0	0
VPREB3	Q9UKI3	V-set pre-B cell surrogate light chain 3(VPREB3)	29802	6	88.2	0	0	10745648	0	0	0	0	0	0	0	0	0	0	0	0	0	0	0	0	0	0	0	0	0	0	20955399	0	0	0	0	0	0	0	0	0	0	0	0	0	0	0	0	0	16988320
RPS25	P62851	ribosomal protein S25(RPS25)	6230	6	87.54	0	0	0	0	0	0	0	0	0	0	0	0	0	0	0	0	0	0	0	0	0	0	0	0	0	0	0	0	0	0	0	0	0	0	0	0	0	0	0	0	0	0	0	0
TMSB4X	P62328	thymosin beta 4 X-linked(TMSB4X)	7114	4	86.4	0	0	0	0	0	0	0	0	0	0	0	0	0	0	0	0	0	0	0	0	0	0	0	0	0	0	10549776	0	0	0	0	0	0	0	0	0	0	0	0	0	0	0	0	0
ATPIF1	Q9UII2	ATPase inhibitor, mitochondrial (ATP synthase F1 subunit epsilon) (Inhibitor of F(1)F(o)-ATPase) (IF(1)) (IF1)		5	85.68	0	0	0	0	0	0	0	0	0	0	0	0	0	0	0	0	0	0	0	0	0	0	0	0	0	0	0	0	0	0	0	0	0	0	0	0	0	0	0	0	0	0	0	0
GLO1	Q04760	glyoxalase I(GLO1)	2739	8	83.08	0	0	0	0	0	0	0	0	0	0	0	0	0	0	0	0	0	0	0	0	0	0	0	0	0	0	0	0	0	0	0	0	0	0	0	0	0	0	0	0	0	0	0	0
DENR	O43583	density regulated re-initiation and release factor(DENR)	8562	8	77.73	0	0	0	0	0	0	0	0	0	0	0	0	0	0	0	0	0	0	0	0	0	0	0	0	0	0	0	0	0	0	0	0	0	0	0	0	0	0	0	0	0	0	0	0
SPRR2B	P35325	small proline rich protein 2B(SPRR2B)	6701	3	77.34	0	0	0	0	0	0	0	0	0	0	0	0	0	0	0	0	0	0	0	0	0	0	0	0	0	0	0	0	0	0	0	0	0	0	0	0	0	0	0	0	0	0	0	0
GNG7	O60262	G protein subunit gamma 7(GNG7)	2788	3	77.17	0	0	0	0	0	0	0	0	0	0	0	2159968	0	0	0	0	0	0	0	0	0	0	0	0	0	0	0	0	0	0	0	0	0	0	0	0	0	0	0	0	0	0	0	0
RPL34	P49207	ribosomal protein L34(RPL34)	6164	5	75.95	0	0	0	0	0	0	0	0	0	0	0	0	0	0	0	0	0	0	0	0	0	0	0	0	0	0	0	0	0	0	0	0	0	0	0	0	0	0	0	0	0	0	0	0
IGKC	P01834	immunoglobulin kappa constant(IGKC)	3514	2	75.7	0	0	2333598060	2315842327	0	0	0	0	0	2176742995	0	0	0	0	0	0	0	0	0	0	0	0	0	0	0	0	0	0	0	0	0	0	0	0	0	0	0	0	0	0	0	0	0	0
IGHV6-1	A0A0B4J1U7	immunoglobulin heavy variable 6-1(IGHV6-1)	28385	5	75.61	0	0	0	13503085	0	4254281	0	0	27775066	0	0	0	6011233	0	0	3408111	0	0	9377274	8942579	5220379	7554169	10901245	0	0	3450533	0	11214765	9153537	0	5278987	12127328	0	55548854	0	0	0	8228894	5117144	0	0	0	0	0
MARCKSL1	P49006	MARCKS like 1(MARCKSL1)	65108	8	75.48	0	0	0	0	0	0	0	0	0	0	0	0	0	0	0	0	0	0	0	0	0	0	0	0	0	0	0	0	0	0	0	0	0	0	0	0	0	0	0	0	0	0	0	0
RPL22	P35268	ribosomal protein L22(RPL22)	6146	5	74.58	0	0	0	0	0	0	0	0	0	0	0	0	0	0	0	0	0	0	0	0	0	0	0	0	0	0	0	0	0	0	0	0	0	0	0	0	0	0	0	0	0	0	0	0
IGF1	P05019	insulin like growth factor 1(IGF1)	3479	8	74.22	0	0	0	0	0	0	0	0	0	0	0	0	0	0	0	0	0	0	0	0	0	0	0	0	0	0	0	0	0	0	0	0	0	0	0	0	0	0	0	0	0	0	0	0
RPS7	P62081	ribosomal protein S7(RPS7)	6201	8	74.02	0	0	0	0	0	0	0	0	0	0	0	0	0	0	0	0	0	0	0	0	0	0	0	0	0	0	0	0	0	0	0	0	0	0	0	0	0	0	0	0	0	0	0	0
KRT2	P35908	keratin 2(KRT2)	3849	1	74	0	0	6851676	0	0	0	0	0	0	6927913	0	0	0	0	0	0	43654682	0	30775432	0	0	0	0	0	3692898	0	0	0	0	0	0	0	0	0	0	0	0	0	0	7735083	0	0	0	0
CMPK1	P30085	cytidine/uridine monophosphate kinase 1(CMPK1)	51727	8	73.95	0	0	0	0	0	0	0	0	0	0	0	0	0	0	0	0	0	0	0	0	0	0	0	0	0	0	0	0	0	0	0	0	0	0	0	0	0	0	0	0	0	0	0	0
CHMP4B	Q9H444	charged multivesicular body protein 4B(CHMP4B)	128866	9	73.2	0	0	0	0	0	0	0	0	0	0	0	0	0	0	0	0	0	0	0	1894600	0	0	0	0	0	0	0	0	0	0	0	0	0	0	0	0	0	0	0	0	0	0	0	0
LCN2	P80188	lipocalin 2(LCN2)	3934	8	71.91	0	0	0	0	0	0	0	0	0	0	0	0	0	0	0	0	0	0	0	0	0	0	0	0	0	0	2081687	0	0	0	0	0	0	0	0	0	0	0	0	0	0	0	0	0
NT5C3B	Q969T7	5'-nucleotidase, cytosolic IIIB(NT5C3B)	115024	12	71.86	0	0	0	0	0	0	207368313	0	0	0	0	0	0	0	0	0	371099996	0	0	0	0	0	0	0	0	0	0	0	0	0	0	41750980	0	0	0	0	0	0	0	0	0	0	0	0
MRPL18	Q9H0U6	mitochondrial ribosomal protein L18(MRPL18)	29074	7	71.18	0	0	0	0	0	0	0	0	0	0	0	0	0	0	0	0	0	0	0	0	0	0	0	0	0	0	0	0	0	0	0	0	0	0	0	0	0	0	0	0	0	0	0	0
HIST1H4I	P62805	Histone H4		4	70.51	0	0	0	0	0	0	0	0	0	0	0	0	0	0	0	0	0	0	0	0	0	0	0	0	0	0	0	0	0	0	0	0	0	0	0	0	0	0	0	0	0	0	0	0
EVA1A	Q9H8M9	eva-1 homolog A, regulator of programmed cell death(EVA1A)	84141	6	70.35	0	0	0	0	0	0	0	0	0	0	0	0	0	0	0	0	0	0	0	0	0	0	0	0	0	0	0	0	0	0	0	0	0	0	0	0	0	2041595	0	0	0	0	0	0
IGHV4-39	P01824	immunoglobulin heavy variable 4-39(IGHV4-39)	28394	5	69.95	0	0	0	0	0	0	0	0	0	0	0	764209	0	0	0	0	0	0	0	0	0	0	0	0	0	0	0	0	0	0	0	0	9328984	0	0	0	0	0	0	0	0	0	0	0
GSTP1	P09211	glutathione S-transferase pi 1(GSTP1)	2950	8	67.9	0	0	0	0	0	0	0	0	0	0	0	0	0	0	0	0	0	0	0	0	0	0	0	0	0	0	0	0	0	0	0	0	0	0	0	0	0	0	0	0	0	0	0	0
LINC01551	Q86U37	long intergenic non-protein coding RNA 1551(LINC01551)	387978	6	66.56	0	0	0	0	0	0	0	0	0	0	0	0	0	0	0	0	0	0	0	0	0	0	0	0	0	0	0	0	0	0	0	0	0	0	0	0	1349506434	0	0	0	0	0	0	0
SAA2	P0DJI9	serum amyloid A2(SAA2)	6289	4	66.4	0	1984998	0	0	384213514	0	0	81418207	0	0	0	0	28659826	0	0	0	0	26883678	20365466	0	0	3370984	0	2026416	4681041	0	8658470	0	87700878	7596681	0	0	0	0	0	0	0	0	0	21172463	0	0	27047009	1653773
CCL27	Q9Y4X3	C-C motif chemokine ligand 27(CCL27)	10850	4	66.16	0	0	21080594	0	0	0	0	8655563	0	0	12408784	0	0	0	0	0	0	0	0	7032000	0	0	12564451	0	0	0	0	0	0	0	0	0	0	0	0	0	0	0	0	8302188	0	0	0	0
SPIN3	Q5JUX0	spindlin family member 3(SPIN3)	169981	9	65.68	0	0	0	0	0	0	0	0	0	0	0	0	0	0	0	0	0	0	0	0	0	0	0	0	0	0	0	0	0	0	0	0	0	0	0	0	0	0	0	0	0	0	0	0
IGHV3-13	P01766	immunoglobulin heavy variable 3-13(IGHV3-13)	28449	4	65.39	0	4081919	829452	3715729	7473998	5530091	0	2299377	6360634	0	0	11333322	0	0	6187553	0	2279862	0	9903201	2645010	9405139	2182223	3387502	0	4946303	5995517	0	0	2882602	0	6736106	7056140	0	12219004	8187202	0	1067207	0	2469153	998632	1391214	0	2738446	12022392
IGLC6	P0CF74	immunoglobulin lambda constant 6(IGLC6)	3542	3	65.1	0	0	0	0	0	0	0	0	0	0	0	0	0	0	0	0	0	0	0	0	0	0	0	0	0	0	0	0	0	0	0	0	0	0	0	0	0	0	0	0	0	0	0	1208297580
HIST1H1E	P10412	Histone H1.4 (Histone H1b) (Histone H1s-4)		8	65.02	0	0	0	0	0	0	0	0	0	0	0	0	0	0	0	0	0	0	0	0	0	0	0	0	0	0	0	0	0	0	0	0	0	0	0	0	0	0	0	0	0	0	0	0
RPS23	P62266	ribosomal protein S23(RPS23)	6228	5	64.79	0	0	0	0	0	0	0	0	0	0	0	0	0	0	0	0	0	0	0	0	0	0	0	0	0	0	0	0	0	0	0	0	0	0	0	0	0	0	0	0	0	0	0	0
ARPC4	P59998	actin related protein 2/3 complex subunit 4(ARPC4)	10093	6	64.52	0	0	0	0	0	0	0	0	0	0	0	0	0	0	0	0	0	0	0	0	2994106	0	0	0	0	0	0	0	0	0	0	0	0	0	0	0	0	0	0	0	0	0	0	0
ANG	P03950	angiogenin(ANG)	283	5	64.23	0	0	0	1779701	0	0	0	3337897	0	7229856	0	2722313	0	0	0	0	0	0	0	0	0	0	0	9559945	4769195	0	4631123	0	0	0	2975896	0	0	0	0	0	0	0	0	0	0	7266865	0	0
KRT87P	A6NCN2	keratin 87, pseudogene(KRT87P)	85349	9	63.75	0	0	0	0	0	0	0	0	0	0	0	0	0	0	0	0	0	0	0	0	0	0	0	0	0	0	0	0	0	0	0	0	0	0	0	0	0	0	0	0	0	0	0	0
AADAT	Q8N5Z0	aminoadipate aminotransferase(AADAT)	51166	15	63.72	0	0	0	0	0	0	0	0	0	0	0	0	0	0	0	0	0	0	0	0	0	0	0	0	0	0	0	0	0	0	0	0	0	0	0	0	0	0	0	0	0	0	0	0
HBG1	P69891	hemoglobin subunit gamma 1(HBG1)	3047	6	63.3	0	0	0	0	0	0	0	0	0	0	0	0	0	0	0	0	0	0	0	0	0	0	0	0	0	0	0	0	0	0	0	0	0	0	0	0	0	0	0	0	0	0	0	0
EFCAB1	Q9HAE3	Calaxin (EF-hand calcium-binding domain-containing protein 1)		7	62.72	0	0	0	0	0	0	0	0	0	0	0	0	0	181055390	0	0	95849251	0	2127161098	0	75667296	0	248226084	0	0	0	0	0	0	0	0	0	0	67917732	150827966	0	0	0	0	0	0	0	0	0
IGLV3-1	P01715	immunoglobulin lambda variable 3-1(IGLV3-1)	28809	4	62.27	0	0	0	2163855	0	1120675	0	0	1160128	5611557	0	1602155	833586	0	0	0	0	0	776864	0	0	0	0	0	0	0	0	0	1036268	0	0	0	0	0	0	0	0	0	0	0	0	0	0	0
S100A6	P06703	S100 calcium binding protein A6(S100A6)	6277	3	62.07	0	0	0	0	0	0	1422222	0	0	0	0	0	0	0	0	0	0	0	0	0	0	0	0	0	0	0	0	0	0	0	0	0	0	0	0	0	0	0	0	0	0	0	0	0
RPS19	P39019	ribosomal protein S19(RPS19)	6223	5	61.28	0	0	0	0	0	0	0	0	0	0	0	0	0	0	0	0	0	0	0	0	0	0	0	0	0	0	0	0	0	0	0	0	0	0	0	0	0	0	0	0	0	0	0	0
MAPRE1	Q15691	microtubule associated protein RP/EB family member 1(MAPRE1)	22919	9	60.88	0	0	0	0	0	0	0	0	0	0	0	0	0	0	0	0	0	0	0	0	0	0	0	0	0	0	0	0	0	0	0	0	0	0	0	0	0	0	0	0	0	0	0	0
DEFA1	P59665	defensin alpha 1(DEFA1)	1667	3	60.46	0	0	0	7882520	0	0	0	1168120	0	0	0	0	0	0	0	0	0	0	0	0	0	0	0	0	0	0	0	1747033	0	0	0	0	0	0	0	0	0	0	0	0	0	0	0	0
PRSS3P2	Q8NHM4	PRSS3 pseudogene 2(PRSS3P2)	154754	8	60.36	0	0	0	0	0	0	0	0	0	0	0	0	0	0	0	0	0	0	0	0	0	0	0	0	0	0	0	0	0	0	0	0	0	0	0	0	0	0	0	0	0	0	0	0
IGHV4-30-4	P0DP06	immunoglobulin heavy variable 4-30-4(IGHV4-30-4)	28397	4	60.34	0	0	0	0	0	0	0	0	0	0	0	0	0	0	0	0	0	0	0	0	0	0	0	0	0	0	0	0	0	0	0	0	0	0	0	0	0	0	0	0	0	0	0	0
RPS13	P62277	ribosomal protein S13(RPS13)	6207	5	59.35	0	0	0	0	0	0	0	0	0	0	0	0	0	0	0	0	0	0	0	0	0	0	0	0	0	0	0	0	0	0	0	0	0	0	0	0	0	0	0	0	0	0	0	0
FXN	Q16595	frataxin(FXN)	2395	7	59.07	0	0	0	0	0	0	0	0	0	0	0	0	0	0	0	0	0	0	0	0	0	0	0	0	0	0	0	0	0	0	0	0	0	0	0	0	0	0	0	0	0	0	0	0
NPS	P0C0P6	neuropeptide S(NPS)	594857	3	58.93	0	0	0	0	0	0	0	0	0	0	0	0	0	0	0	0	0	0	0	0	0	0	0	0	0	0	0	0	0	0	0	0	0	0	0	0	0	0	0	0	0	0	0	0
DYNLRB1	Q9NP97	dynein light chain roadblock-type 1(DYNLRB1)	83658	3	57.79	0	0	0	0	0	0	0	0	0	0	0	0	0	0	0	0	0	0	0	0	0	0	0	0	0	0	0	0	0	0	0	0	0	0	0	0	0	0	0	0	0	0	0	0
PLGLB2	Q02325	plasminogen like B2(PLGLB2)	5343	3	57.63	0	0	0	0	0	0	0	0	0	0	0	0	0	0	0	0	0	0	0	0	0	0	0	0	0	0	0	0	0	0	0	0	0	0	0	0	0	0	0	0	0	0	0	0
SPACA3	Q8IXA5	sperm acrosome associated 3(SPACA3)	124912	7	57.53	0	0	0	0	0	0	0	0	0	0	0	0	0	0	8002543	0	0	0	0	0	0	0	0	0	0	0	0	0	0	0	0	0	0	0	0	0	0	0	0	0	0	0	0	0
HIST2H2AC	Q16777	Histone H2A type 2-C (H2A-clustered histone 20) (Histone H2A-GL101) (Histone H2A/q)		4	57.06	0	0	0	0	0	0	0	0	0	0	0	0	0	0	0	0	0	0	0	0	0	0	0	0	0	0	0	0	0	0	0	0	0	0	0	0	0	0	0	0	0	0	0	0
RPL6	Q02878	ribosomal protein L6(RPL6)	6128	9	56.99	0	0	0	0	0	0	0	0	0	0	0	0	0	0	0	0	0	0	0	0	0	0	0	0	0	0	0	0	0	0	0	0	0	0	0	0	0	0	0	0	0	0	0	0
PPIA	P62937	peptidylprolyl isomerase A(PPIA)	5478	5	56.75	0	0	0	0	0	0	0	0	0	0	0	0	0	0	0	0	0	0	0	0	0	0	0	0	0	0	0	0	0	0	0	0	0	0	0	0	0	0	0	0	0	0	0	0
S100A7	P31151	S100 calcium binding protein A7(S100A7)	6278	3	56.46	0	0	0	0	0	0	0	0	0	0	0	0	0	0	1531151	0	0	0	0	0	0	0	0	0	0	0	0	0	0	0	0	0	0	0	0	0	0	0	0	0	0	0	0	0
IGHV1-24	A0A0C4DH33	immunoglobulin heavy variable 1-24(IGHV1-24)	28467	3	56.4	0	0	0	0	11863750	0	0	0	8910294	2213685	0	5032291	0	4711362	0	0	0	0	12696777	0	0	0	36735664	0	0	0	0	0	0	0	0	0	0	0	0	0	0	0	0	0	0	0	0	39029381
FAM170B	A6NMN3	family with sequence similarity 170 member B(FAM170B)	170370	9	56.16	0	0	0	0	0	0	0	0	0	0	0	0	0	0	0	0	0	0	0	0	0	0	0	0	0	0	0	5709531	0	0	4249778	0	0	0	3941968	0	0	0	0	0	0	0	0	0
PARK7	Q99497	Parkinsonism associated deglycase(PARK7)	11315	6	56.11	0	0	0	0	0	0	0	0	0	0	0	0	0	0	0	0	0	0	0	0	0	0	0	0	0	0	0	0	0	0	0	0	0	0	0	0	0	0	0	0	0	0	0	0
APOBEC3H	Q6NTF7	apolipoprotein B mRNA editing enzyme catalytic subunit 3H(APOBEC3H)	164668	6	55.86	0	0	0	0	0	0	0	0	0	0	0	0	0	0	0	0	0	0	0	0	0	0	0	0	0	0	0	0	0	0	0	0	0	0	0	0	0	0	0	0	0	0	0	0
S100A4	P26447	S100 calcium binding protein A4(S100A4)	6275	3	55.84	0	0	0	0	0	0	0	0	0	0	0	0	0	0	0	0	0	0	0	0	0	0	0	0	0	0	0	0	0	0	0	0	0	0	0	0	0	0	0	0	0	0	0	0
FCGR3B	O75015	Fc gamma receptor IIIb(FCGR3B)	2215	7	55.83	0	0	0	0	0	0	0	0	0	0	0	0	0	0	0	0	0	0	0	0	0	0	0	0	0	0	0	0	0	0	0	0	0	0	0	0	0	0	0	0	0	0	0	0
IGLC2	P0DOY2	immunoglobulin lambda constant 2(IGLC2)	3538	6	55.7	0	0	0	0	0	0	0	0	0	0	0	0	0	0	0	0	0	0	0	0	0	0	5108808675	0	0	2896525564	0	0	0	0	0	0	0	0	0	0	0	0	0	0	0	0	0	0
RAB18	Q9NP72	RAB18, member RAS oncogene family(RAB18)	22931	6	55.47	0	0	0	0	0	0	0	0	0	0	0	0	0	0	0	0	0	0	0	0	0	0	0	0	0	0	0	0	0	0	0	0	0	0	0	0	0	0	0	0	0	0	0	0
S100A7A	Q86SG5	S100 calcium binding protein A7A(S100A7A)	338324	3	54.3	0	0	0	0	0	0	0	0	0	0	0	0	0	0	0	0	0	0	0	0	0	0	11263993	0	0	0	0	0	0	0	0	0	0	0	0	0	0	0	0	0	0	0	0	0
CACYBP	Q9HB71	calcyclin binding protein(CACYBP)	27101	7	53.93	0	0	0	0	0	0	0	0	0	0	0	0	0	0	0	0	0	0	0	0	0	0	0	0	0	0	0	0	0	0	0	0	0	0	0	0	0	0	0	0	0	0	0	0
IGHV3-30-3	P0DP02	immunoglobulin heavy variable 3-30-3(IGHV3-30-3)	57290	5	53.8	0	0	0	177587148	0	0	98855189	1327645	0	58798347	0	6534272	0	1385307	3994219	0	19415365	0	64851622	0	0	20966865	0	0	1393273	0	0	17787360	1684254	0	615162	95929644	0	0	0	0	1449309	0	0	0	3822646	0	0	0
PSMA5	P28066	proteasome 20S subunit alpha 5(PSMA5)	5686	7	53.61	0	0	0	0	0	0	5625741	0	0	0	0	0	0	0	0	0	0	0	0	0	0	0	0	0	0	0	0	0	0	0	0	0	0	0	0	0	0	0	0	0	0	0	0	0
HCRT	O43612	hypocretin neuropeptide precursor(HCRT)	3060	4	53.47	0	0	0	0	0	0	0	0	0	0	0	0	0	0	0	0	0	0	0	0	0	0	0	0	0	0	0	0	0	0	0	0	0	0	0	0	0	0	0	0	0	0	0	0
MGP	P08493	matrix Gla protein(MGP)	4256	3	53.4	0	0	0	0	0	0	0	0	0	0	0	0	0	0	0	0	0	0	0	0	0	0	0	0	0	0	0	0	0	0	0	0	0	0	0	0	0	0	0	0	0	0	0	0
IGLV5-48	A0A075B6I7	immunoglobulin lambda variable 5-48 (non-functional)(IGLV5-48)	28780	3	53.2	0	0	0	0	0	0	0	0	0	0	0	0	0	0	0	0	0	0	0	0	0	0	0	0	0	0	0	0	0	0	0	0	0	0	0	0	0	0	0	0	0	0	0	0
LGALS7	P47929	Galectin-7 (Gal-7) (HKL-14) (PI7) (p53-induced gene 1 protein)		4	52.33	0	0	0	0	0	0	0	0	0	0	0	0	0	0	0	0	0	0	0	0	0	0	0	0	0	0	0	0	0	0	0	0	0	0	0	0	0	0	0	0	0	0	0	0
TCEAL4	Q96EI5	transcription elongation factor A like 4(TCEAL4)	79921	6	51.89	0	0	0	0	0	0	0	0	0	0	0	0	0	0	0	0	0	0	0	0	0	0	0	0	0	0	0	0	0	0	0	0	0	0	0	0	0	0	0	0	0	0	17251675	0
CFL1	P23528	cofilin 1(CFL1)	1072	6	51.8	0	0	0	0	0	0	0	0	0	0	0	0	0	0	0	0	0	0	0	0	0	0	0	0	0	0	0	0	0	0	0	0	0	0	0	0	0	0	0	0	0	0	0	0
CHURC1	Q8WUH1	churchill domain containing 1(CHURC1)	91612	3	51.52	0	0	0	0	0	0	0	0	0	0	0	0	0	0	0	0	0	0	0	0	0	0	0	0	0	0	0	0	0	0	0	0	0	0	0	0	0	0	0	0	0	0	0	0
C6ORF141	Q5SZD1	chromosome 6 open reading frame 141(C6orf141)	135398	7	51.48	0	0	0	0	0	0	0	0	0	0	0	0	0	0	0	0	0	0	0	0	0	0	0	0	0	0	0	0	0	0	0	0	0	0	0	0	0	0	0	0	0	0	0	0
IGHV1-69	P01742	immunoglobulin heavy variable 1-69(IGHV1-69)	28461	3	51.3	0	0	33443888	0	0	20600868	0	32340454	7273982	0	0	35501522	0	20088424	28686694	0	0	3599840	23529265	0	0	0	4888902	9137584	37094495	0	6930559	0	0	0	0	19899884	0	0	11243432	0	0	0	5869692	0	0	0	9593528	12209417
RPS3	P23396	ribosomal protein S3(RPS3)	6188	7	51.02	0	0	0	0	0	0	0	0	0	0	0	0	0	0	0	0	0	0	0	0	0	0	0	0	0	0	0	0	0	0	0	0	0	0	0	0	0	0	0	0	0	0	0	0
B3GALT5	Q9Y2C3	beta-1,3-galactosyltransferase 5(B3GALT5)	10317	9	50.98	0	0	0	0	0	0	0	0	0	0	0	0	0	0	0	0	0	0	0	0	0	0	0	0	0	0	0	0	0	0	0	0	0	0	0	0	0	0	0	0	0	0	0	0
DKK2	Q9UBU2	dickkopf WNT signaling pathway inhibitor 2(DKK2)	27123	7	50.78	0	0	0	0	0	0	0	0	0	0	0	0	0	0	0	0	0	0	1285142	0	0	1922679	0	0	0	0	0	0	0	0	0	0	0	0	0	0	0	0	0	7597010	0	0	0	0
TALDO1	P37837	transaldolase 1(TALDO1)	6888	9	49.99	0	0	0	0	0	0	0	0	0	0	0	0	0	0	0	0	0	0	0	0	0	0	0	0	0	0	0	0	0	0	0	0	0	0	0	0	0	0	0	0	0	0	0	0
PPIB	P23284	peptidylprolyl isomerase B(PPIB)	5479	6	49.5	0	0	0	0	0	0	0	0	0	0	0	0	0	0	0	0	0	0	0	0	0	0	0	0	0	0	0	0	0	0	0	0	0	0	0	0	0	0	0	0	0	0	0	0
ANXA2	P07355	annexin A2(ANXA2)	302	9	49.46	0	0	0	0	0	0	0	0	0	0	0	0	0	0	0	0	0	0	0	0	0	0	0	0	0	0	0	0	0	0	0	0	0	0	0	0	0	0	0	0	0	0	0	0
IGLV3-22	A0A075B6J6	immunoglobulin lambda variable 3-22(IGLV3-22)	28795	3	49.42	0	0	0	0	0	0	0	0	0	0	0	0	0	0	0	0	0	0	0	0	0	0	0	0	0	0	0	0	0	0	0	0	0	0	0	0	0	0	0	0	0	0	0	0
HEY1	Q9Y5J3	hes related family bHLH transcription factor with YRPW motif 1(HEY1)	23462	8	49.23	0	0	0	0	0	0	0	0	0	0	0	0	0	0	0	0	0	0	0	0	0	0	0	0	0	0	0	0	0	0	0	0	0	0	0	0	0	0	0	0	0	0	0	0
SPESP1	Q6UW49	sperm equatorial segment protein 1(SPESP1)	246777	9	49.12	0	0	0	0	0	0	0	0	0	0	0	0	0	0	0	0	0	0	0	0	0	0	0	0	0	0	0	0	0	0	0	0	0	0	0	0	0	0	0	0	0	0	0	0
PEBP4	Q96S96	phosphatidylethanolamine binding protein 4(PEBP4)	157310	6	49	0	0	0	0	0	0	0	0	0	0	0	0	0	0	0	0	0	0	0	0	0	0	0	0	0	0	1964050	0	0	0	0	0	0	0	0	0	0	0	0	0	0	0	0	0
IGLV3-16	A0A075B6K0	immunoglobulin lambda variable 3-16(IGLV3-16)	28799	3	48.93	0	2532192	0	0	966896	1670233	1657275	0	0	0	0	0	0	0	0	0	0	0	9690811	13882700	0	0	0	0	6682297	0	0	0	0	9302492	0	0	0	1124525	1127903	14116839	0	0	0	0	0	7007802	0	0
IGHV4-31	P0DP07	immunoglobulin heavy variable 4-31(IGHV4-31)	28396	3	48.84	0	0	0	0	0	0	0	0	0	0	0	18143167	0	0	0	0	0	0	0	0	0	0	0	0	0	0	0	0	0	0	0	0	0	0	0	0	0	0	0	0	0	0	0	0
IGHV1-18	A0A0C4DH31	immunoglobulin heavy variable 1-18(IGHV1-18)	28468	3	48.7	0	2680552	0	3773035	37786977	20687145	0	0	10278260	12367655	23119429	7167578	0	15536243	0	10963551	0	3611948	9547129	0	0	0	30764924	9174857	0	11938578	12701132	10461910	8332017	0	0	0	0	26409871	0	8485964	0	0	0	0	0	0	0	0
IGHV4-28	A0A0C4DH34	immunoglobulin heavy variable 4-28(IGHV4-28)	28400	3	48.49	0	0	0	0	0	0	0	0	0	0	5063838	0	0	0	0	0	0	0	0	0	0	0	0	3857435	0	0	0	0	0	0	0	0	0	0	0	0	0	0	0	0	0	0	0	0
RNASE1	P07998	ribonuclease A family member 1, pancreatic(RNASE1)	6035	4	48.34	0	0	0	0	0	0	0	0	0	0	0	0	0	0	0	0	0	0	0	0	0	0	0	0	0	0	2862436	0	0	0	0	0	0	0	0	0	0	0	0	0	0	0	0	0
KRT10	P13645	keratin 10(KRT10)	3858	21	48.1	0	0	36341390	0	0	6716200	3417156	0	20854594	8459510	5305770	14273432	0	4451232	16097219	0	65007467	0	40175856	0	0	0	4282110	0	3848240	9255714	0	0	0	0	3868111	0	0	0	0	0	5462133	0	0	9836523	0	0	0	0
TMEM263	Q8WUH6	transmembrane protein 263(TMEM263)	90488	3	48.09	0	0	0	0	0	0	0	0	0	0	0	0	0	0	0	0	0	0	0	0	0	0	0	0	0	0	0	0	0	0	0	0	0	0	0	0	0	0	0	0	0	0	0	0
UBB	P0CG47	ubiquitin B(UBB)	7314	6	48.05	0	0	0	0	0	0	0	0	0	0	0	0	0	0	0	0	0	0	0	0	0	0	0	0	0	0	0	0	0	0	0	0	0	0	0	0	0	0	0	0	0	0	0	0
FN3KRP	Q9HA64	fructosamine 3 kinase related protein(FN3KRP)	79672	8	47.86	0	0	0	0	0	0	0	0	0	0	0	0	0	0	0	0	0	0	0	0	0	0	0	0	0	0	0	0	0	0	0	0	0	0	0	0	0	0	0	0	0	0	0	0
COLEC11	Q9BWP8	collectin subfamily member 11(COLEC11)	78989	7	47.62	0	0	0	0	0	0	0	0	0	0	0	0	0	0	0	0	0	0	0	0	0	0	0	0	0	0	0	0	0	0	0	0	0	0	0	0	0	0	0	0	0	0	0	0
EEF1D	P29692	eukaryotic translation elongation factor 1 delta(EEF1D)	1936	7	47.14	0	0	0	0	0	0	0	0	0	0	0	0	0	0	0	0	0	0	0	0	0	0	0	0	0	0	0	0	0	0	0	0	0	0	0	0	0	0	0	0	0	0	0	0
IGLV1-50	A0A075B6I6	immunoglobulin lambda variable 1-50 (non-functional)(IGLV1-50)	28821	3	46.97	0	0	0	0	0	0	0	0	0	0	0	0	0	0	0	0	0	0	0	0	0	0	0	0	0	0	0	0	0	0	0	0	0	0	0	0	0	0	0	0	0	0	0	0
IGHV1-58	A0A0C4DH39	immunoglobulin heavy variable 1-58(IGHV1-58)	28464	3	46.82	0	0	0	0	0	0	0	0	0	0	0	0	0	0	0	0	0	0	0	0	0	0	0	0	0	0	0	0	0	0	0	0	0	0	0	0	0	0	0	0	0	0	0	0
IGHV3-16	A0A0C4DH30	immunoglobulin heavy variable 3-16 (non-functional)(IGHV3-16)	28447	3	46.65	0	0	0	0	0	0	0	0	0	0	0	0	0	0	0	0	0	0	0	0	0	0	0	0	0	0	0	0	0	0	0	0	0	0	0	0	0	0	0	0	0	0	0	0
IGLV4-3	A0A075B6K6	immunoglobulin lambda variable 4-3(IGLV4-3)	28786	3	46.5	0	0	0	0	0	0	0	0	0	0	0	0	0	0	0	0	0	0	0	0	0	0	0	0	0	0	0	0	0	0	0	0	0	5988715	0	0	0	0	0	0	0	0	0	0
DNAJB1	P25685	DnaJ heat shock protein family (Hsp40) member B1(DNAJB1)	3337	9	46.47	0	0	0	0	0	0	0	0	0	0	0	0	0	0	0	0	0	0	0	0	0	0	0	0	0	0	0	0	0	0	0	0	0	0	0	0	0	0	0	0	0	0	0	0
KMT2E	Q8IZD2	lysine methyltransferase 2E (inactive)(KMT2E)	55904	46	46.16	0	406392247	818619491	0	352359213	426449584	747646731	1237468005	834547323	611822961	552965656	1228592333	608979982	611054178	481495221	742530472	585038604	692935664	588575982	1193372116	0	1244166198	1413400881	524443938	737077443	851161560	802613452	473198818	667730570	757116644	1047526403	629253602	0	981643832	653280216	767523209	731772034	461167251	632909988	1214002727	0	564817736	237964181	624815393
IGLV3-12	A0A075B6K2	immunoglobulin lambda variable 3-12(IGLV3-12)	28802	3	45.96	0	0	0	0	0	0	0	0	0	0	0	0	0	0	0	0	0	0	0	0	0	0	0	0	0	0	0	0	0	0	0	0	0	0	0	0	0	0	0	0	0	0	0	0
DNAJC19	Q96DA6	DnaJ heat shock protein family (Hsp40) member C19(DNAJC19)	131118	3	45.85	0	0	0	0	0	0	0	0	0	0	0	0	0	0	0	0	0	0	0	0	0	0	0	5454473	0	0	0	0	0	0	0	0	0	0	0	0	0	0	0	0	0	0	0	0
IGHV3-73	A0A0B4J1V6	immunoglobulin heavy variable 3-73(IGHV3-73)	28409	3	45.8	0	0	0	0	7376985	0	0	0	0	0	0	3811322	0	0	0	0	0	0	0	3367936	0	0	0	0	0	0	0	0	0	2837932	0	0	0	0	0	0	0	0	0	0	0	47272099	0	0
IGKV2-28	A0A075B6P5	immunoglobulin kappa variable 2-28(IGKV2-28)	28921	1	45.8	0	0	0	0	0	114214537	0	0	0	0	0	12972593	0	0	55688725	0	34707183	0	0	0	0	0	0	0	0	0	0	0	0	0	0	0	18114109	434903678	0	0	0	0	0	0	26251065	0	0	0
IGKV2D-29	A0A075B6S2	immunoglobulin kappa variable 2D-29(IGKV2D-29)	28882	1	45.8	0	0	0	0	0	0	0	0	0	0	0	0	0	0	0	0	0	0	0	0	0	0	0	0	0	0	0	0	0	0	0	0	0	0	0	0	0	0	0	0	0	0	0	14105177
RPL35	P42766	ribosomal protein L35(RPL35)	11224	3	45.65	0	0	0	0	0	0	0	0	0	0	0	0	0	0	0	0	0	0	0	0	0	0	0	0	0	0	0	0	0	0	0	0	0	0	0	0	0	0	0	0	0	0	0	0
DUXA	A6NLW8	double homeobox A(DUXA)	503835	5	45.49	0	0	0	0	0	0	0	0	0	0	0	0	0	0	0	0	0	0	0	0	0	0	0	0	0	0	0	0	0	0	0	0	0	0	0	0	0	0	0	0	0	0	0	0
PDLIM1	O00151	PDZ and LIM domain 1(PDLIM1)	9124	8	45.23	0	0	0	0	0	0	0	0	0	0	0	0	0	0	0	0	0	0	0	0	0	0	0	0	0	0	0	0	0	0	0	0	0	0	0	0	0	0	0	0	0	0	0	0
IGKV1-9	A0A0C4DH69	immunoglobulin kappa variable 1-9(IGKV1-9)	28941	3	45.2	0	0	0	0	0	0	0	0	21122322	6190965	10253148	0	0	0	0	0	0	0	0	0	0	0	0	0	858894	0	0	0	0	0	0	0	0	0	0	0	0	0	0	0	0	7168784	0	0
IGHV1-69-2	A0A0G2JMI3	immunoglobulin heavy variable 1-69-2(IGHV1-69-2)	28458	3	45.02	0	0	0	0	0	0	0	0	0	0	0	0	0	0	0	0	0	0	0	0	0	0	0	0	0	0	0	0	0	0	0	0	0	0	0	0	0	0	0	0	0	0	0	0
HMGB2	P26583	high mobility group box 2(HMGB2)	3148	5	44.56	0	0	0	0	0	0	0	0	0	0	0	0	0	0	0	0	0	0	0	0	0	0	0	0	0	0	0	0	0	0	0	0	0	0	0	0	0	0	0	0	0	0	0	0
NME9	Q86XW9	NME/NM23 family member 9(NME9)	347736	8	44.44	0	0	0	0	0	0	0	0	0	0	0	0	0	0	1014211	0	0	0	0	0	0	0	0	0	0	0	0	0	0	0	0	0	0	0	0	0	0	4781681	0	0	0	0	0	0
CA5B	Q9Y2D0	carbonic anhydrase 5B(CA5B)	11238	8	44.3	0	0	0	0	0	0	0	0	0	0	0	0	0	0	0	0	0	0	0	0	0	0	0	0	0	0	0	0	0	0	0	0	0	0	0	0	0	0	0	0	0	0	0	0
LIN28B	Q6ZN17	lin-28 homolog B(LIN28B)	389421	6	44.15	0	0	0	0	0	0	0	0	0	0	0	0	0	0	0	0	0	0	0	0	0	0	0	0	0	0	0	0	0	0	0	0	0	0	0	0	0	0	0	0	0	0	0	0
ACTBL2	Q562R1	actin beta like 2(ACTBL2)	345651	9	44.12	0	0	0	0	0	0	0	0	0	0	0	0	0	0	1189682	0	0	0	0	0	0	0	0	0	0	0	0	0	0	0	0	0	0	0	0	0	0	0	0	0	0	0	0	0
MFF	Q9GZY8	mitochondrial fission factor(MFF)	56947	8	43.81	0	0	0	0	0	0	0	0	0	0	0	0	0	0	0	0	0	0	0	0	0	0	0	0	0	0	0	0	0	0	0	0	0	0	0	0	0	0	0	0	0	0	0	0
RPS6	P62753	ribosomal protein S6(RPS6)	6194	6	43.71	0	0	0	0	0	0	0	0	0	0	0	0	0	0	0	0	0	0	0	0	0	0	0	0	0	0	0	0	0	0	0	0	0	0	0	0	0	0	0	0	0	0	0	0
RPL5	P46777	ribosomal protein L5(RPL5)	6125	7	43.71	0	0	0	0	0	0	0	0	0	0	0	0	0	0	0	0	0	0	0	0	0	0	0	0	0	0	0	0	0	0	0	0	0	0	0	0	0	0	0	0	0	0	0	0
F11R	Q9Y624	F11 receptor(F11R)	50848	7	43.29	0	0	0	0	0	0	0	0	0	0	0	0	0	0	0	0	0	0	0	0	0	0	0	0	0	0	0	0	0	0	0	0	0	0	0	0	0	0	0	0	0	0	0	0
ADIPOQ	Q15848	adiponectin, C1Q and collagen domain containing(ADIPOQ)	9370	6	43.21	0	0	0	0	0	0	0	0	0	0	0	0	0	0	0	0	0	17222237	0	0	0	0	0	0	7009320	0	10059601	6130864	0	0	0	4799966	0	0	2138763	0	0	0	0	0	0	0	0	0
UCP3	P55916	uncoupling protein 3(UCP3)	7352	7	42.82	0	0	0	0	0	0	0	0	0	0	0	0	0	0	0	0	0	0	0	0	0	0	0	0	0	0	0	0	0	0	0	0	0	0	0	0	0	0	0	0	0	0	0	0
EDN2	P20800	endothelin 2(EDN2)	1907	4	42.81	0	0	0	0	0	0	0	0	0	0	0	0	0	0	0	0	0	0	0	0	0	0	0	0	0	0	0	0	0	0	0	0	0	0	0	0	0	0	0	0	0	0	0	0
LDHA	P00338	lactate dehydrogenase A(LDHA)	3939	8	42.79	0	0	0	0	0	0	0	0	0	0	0	0	0	0	0	0	0	0	0	0	0	0	0	0	0	0	0	0	0	0	0	0	0	0	0	0	0	0	0	0	0	0	0	0
HIST1H2BB	P33778	Histone H2B type 1-B (H2B-clustered histone 3) (Histone H2B.1) (Histone H2B.f) (H2B/f)		3	42.52	0	0	0	0	0	0	0	0	0	0	0	0	0	0	0	0	0	0	0	0	0	0	0	0	0	0	0	0	0	0	0	0	0	0	0	0	0	0	0	0	0	0	0	0
TRBC1	P01850	T cell receptor beta constant 1(TRBC1)	28639	4	41.87	0	0	0	0	0	0	0	0	0	0	0	0	0	0	0	0	0	0	0	0	0	0	0	0	0	0	0	0	0	0	0	0	0	0	0	0	0	0	0	0	0	0	0	0
HIST1H2BA	Q96A08	Histone H2B type 1-A (Histone H2B, testis) (TSH2B.1) (hTSH2B) (Testis-specific histone H2B)		3	41.84	0	0	0	0	0	0	0	0	0	0	0	0	0	0	0	0	0	0	0	0	0	0	0	0	0	0	0	0	0	0	0	0	0	0	0	0	0	0	0	0	15315684	0	0	0
OR9G9	P0C7N8	olfactory receptor family 9 subfamily G member 9(OR9G9)	504191	7	41.71	0	0	0	0	0	0	0	0	0	0	0	0	0	0	0	0	0	0	0	0	0	0	0	0	0	0	0	0	0	0	0	0	0	0	0	0	0	0	0	0	0	0	0	0
IGKV2D-30	A0A075B6S6	immunoglobulin kappa variable 2D-30(IGKV2D-30)	28881	2	41.7	0	0	0	0	0	0	0	1764121	0	10329326	0	0	0	0	0	0	0	0	0	0	0	0	0	0	0	0	0	0	0	0	0	0	0	0	0	0	0	2236564	0	0	0	0	0	0
RAP1B	P61224	RAP1B, member of RAS oncogene family(RAP1B)	5908	4	41.31	0	0	0	0	0	0	0	0	0	0	0	0	0	0	0	0	0	0	0	0	0	0	0	0	0	0	0	0	0	0	0	0	0	0	0	0	0	0	0	0	0	0	0	0
HSD3B2	P26439	hydroxy-delta-5-steroid dehydrogenase, 3 beta- and steroid delta-isomerase 2(HSD3B2)	3284	8	41	0	0	0	0	0	0	0	0	0	14356448	0	0	0	0	0	0	0	0	0	9092510	0	0	0	0	0	0	0	0	0	0	0	0	0	0	7482768	0	0	0	0	0	0	0	0	0
ESD	P10768	esterase D(ESD)	2098	6	40.3	0	0	0	0	0	0	0	0	0	0	0	0	0	0	0	0	0	0	0	0	0	0	0	0	0	0	0	0	0	0	0	0	0	0	0	0	0	0	0	0	0	0	0	0
IGLV3-9	A0A075B6K5	immunoglobulin lambda variable 3-9(IGLV3-9)	28804	2	40	0	0	0	0	0	0	0	852895	25473822	5175198	29438159	0	0	0	0	0	2347138	0	0	0	0	0	0	0	0	0	0	0	0	0	0	0	0	5743729	0	0	0	5404719	9177982	0	0	8214867	0	0
EIF3M	Q7L2H7	eukaryotic translation initiation factor 3 subunit M(EIF3M)	10480	8	39.68	0	0	0	0	0	0	0	0	0	0	0	0	0	0	0	0	0	0	0	0	0	0	0	0	0	0	0	0	0	0	0	0	0	0	0	0	0	0	0	0	0	0	0	0
SUMO2	P61956	small ubiquitin like modifier 2(SUMO2)	6613	2	39.58	0	0	0	0	0	0	0	0	0	0	0	0	0	0	0	0	0	0	0	0	0	0	0	0	0	0	0	0	0	0	0	0	0	0	0	0	0	0	0	0	0	0	0	0
KRT33A	O76009	keratin 33A(KRT33A)	3883	9	39.51	0	0	0	0	0	0	0	0	0	0	0	0	0	0	0	0	0	0	0	0	0	0	0	0	0	0	0	0	0	0	0	0	0	0	0	0	0	0	0	0	0	0	0	0
IGHV3-49	A0A0A0MS15	immunoglobulin heavy variable 3-49(IGHV3-49)	28423	4	39.5	0	6083382	2126097	26574690	8230832	0	0	14285758	30969793	9343966	0	12090046	9054612	5672541	0	0	0	3461693	6255108	0	0	0	0	0	0	0	5429296	0	0	0	5261424	0	0	15968137	0	0	0	0	0	0	17702593	0	0	0
HIST2H3C	Q71DI3	Histone H3.2 (H3-clustered histone 13) (H3-clustered histone 14) (H3-clustered histone 15) (Histone H3/m) (Histone H3/o)		3	39.44	0	0	0	0	0	0	0	0	0	0	0	0	0	0	0	0	0	0	0	0	0	0	0	0	0	0	0	0	0	0	0	0	0	0	0	0	0	0	0	0	0	0	0	0
MVB12B	Q9H7P6	multivesicular body subunit 12B(MVB12B)	89853	7	39.37	0	0	12215978	0	0	0	0	0	0	0	0	0	0	0	0	0	0	0	0	0	0	0	0	0	0	0	0	0	0	0	0	0	0	0	0	0	0	0	0	0	0	5745300	0	0
ENO2	P09104	enolase 2(ENO2)	2026	9	39.36	0	0	0	0	0	0	0	0	0	0	0	0	0	0	0	0	0	0	0	0	0	0	0	0	0	0	0	0	0	0	0	0	0	0	0	0	0	0	0	0	0	0	0	0
PFN1	P07737	profilin 1(PFN1)	5216	5	39.3	0	0	0	0	0	0	0	0	0	0	0	0	0	0	0	0	0	0	0	0	0	0	0	0	0	0	0	0	0	0	0	0	0	0	0	0	0	0	0	0	0	0	0	0
PCYOX1	Q9UHG3	prenylcysteine oxidase 1(PCYOX1)	51449	13	39.2	0	0	0	0	0	0	0	0	0	0	0	0	0	0	0	0	0	0	563113	0	0	0	0	0	0	0	0	0	0	0	0	0	0	0	0	0	0	0	0	0	0	0	0	0
PPP1CA	P62136	protein phosphatase 1 catalytic subunit alpha(PPP1CA)	5499	7	38.97	0	0	0	3317028	0	0	0	0	0	0	0	0	0	0	0	0	0	0	0	0	0	0	0	0	0	0	0	0	0	0	0	0	0	0	0	0	0	0	0	0	0	0	0	0
MS4A6E	Q96DS6	membrane spanning 4-domains A6E(MS4A6E)	245802	3	38.8	0	0	0	0	0	0	0	0	0	0	0	0	0	925268	0	0	0	0	0	0	0	0	0	0	0	0	0	0	0	0	0	0	0	0	0	0	0	0	0	0	0	0	0	0
RPL28	P46779	ribosomal protein L28(RPL28)	6158	3	38.74	0	0	0	0	0	0	0	0	0	0	0	0	0	0	0	0	0	0	0	0	0	0	0	0	0	0	0	0	0	0	0	0	0	0	0	0	0	0	0	0	0	0	0	0
ESX1	Q8N693	ESX homeobox 1(ESX1)	80712	9	38.6	0	0	0	0	0	0	0	0	0	0	0	0	0	0	0	0	0	0	0	0	0	0	0	0	0	0	0	0	0	0	0	0	0	0	0	0	0	0	0	0	0	0	0	0
RNASE4	P34096	ribonuclease A family member 4(RNASE4)	6038	3	38.51	0	0	0	0	0	0	0	0	0	0	0	0	0	0	0	0	0	0	0	0	0	0	0	0	0	0	5045914	0	0	0	0	0	0	0	0	0	0	0	0	0	0	0	3538752	0
IGKV2-24	A0A0C4DH68	immunoglobulin kappa variable 2-24(IGKV2-24)	28923	3	38.3	0	0	0	0	0	0	0	0	0	0	0	0	0	0	0	0	0	0	0	0	0	0	0	0	0	0	0	0	0	0	0	0	0	0	0	0	0	0	0	0	0	0	0	0
LYZ	P61626	lysozyme(LYZ)	4069	3	38.27	0	0	16903197	10740616	0	0	15244558	15757610	0	7655020	3808221	0	0	13273469	0	0	11673510	14110559	8574735	3823878	9767727	0	0	0	12389217	0	57279967	0	0	0	12860944	0	0	0	0	0	0	4416774	0	6153566	12002865	0	14371840	0
COTL1	Q14019	coactosin like F-actin binding protein 1(COTL1)	23406	3	38.15	0	0	0	0	0	0	0	0	0	0	0	0	0	0	0	0	0	0	0	0	0	0	0	0	0	0	0	0	0	0	0	0	0	0	0	0	0	0	0	0	0	0	0	0
LEFTY1	O75610	left-right determination factor 1(LEFTY1)	10637	8	38.12	0	0	0	0	0	0	0	0	0	0	0	0	0	0	0	0	0	0	0	0	0	0	0	0	0	0	0	0	0	0	0	0	0	0	0	0	0	0	0	0	0	0	0	0
TRAPPC1	Q9Y5R8	trafficking protein particle complex subunit 1(TRAPPC1)	58485	3	38.06	0	0	0	0	0	0	0	0	0	0	0	0	0	0	0	0	0	0	0	0	0	0	0	0	0	0	0	0	0	0	0	0	0	0	0	0	0	0	0	0	0	0	0	0
SLC25A5	P05141	solute carrier family 25 member 5(SLC25A5)	292	6	37.98	0	0	0	0	0	0	0	0	0	0	0	0	0	0	0	0	0	0	0	0	0	0	0	0	0	0	0	0	0	0	0	0	0	0	0	0	0	0	0	0	0	0	0	0
OXER1	Q8TDS5	oxoeicosanoid receptor 1(OXER1)	165140	9	37.96	0	0	0	0	0	0	0	0	0	0	0	0	0	0	0	0	0	0	0	0	0	0	0	0	0	0	0	0	0	0	0	0	0	0	0	0	0	0	0	0	0	0	0	0
YBX1	P67809	Y-box binding protein 1(YBX1)	4904	7	37.92	0	0	0	0	0	0	0	0	0	0	0	0	0	0	0	0	0	0	0	0	0	0	0	0	0	0	0	0	0	0	0	0	0	0	0	0	0	0	0	0	0	0	0	0
ETFB	P38117	electron transfer flavoprotein subunit beta(ETFB)	2109	5	37.83	0	0	0	0	0	0	0	0	0	0	0	0	0	0	0	0	0	0	0	0	0	0	0	0	0	0	0	0	0	0	0	0	0	0	0	0	0	0	0	0	0	0	0	0
CPB1	P15086	carboxypeptidase B1(CPB1)	1360	9	37.81	0	0	0	0	0	0	0	0	0	0	0	0	0	0	0	0	0	0	0	0	0	0	0	0	0	0	0	0	0	0	0	0	0	0	0	0	0	0	0	0	0	0	0	0
IGHV7-4-1	A0A0J9YVY3	immunoglobulin heavy variable 7-4-1(IGHV7-4-1)	57289	2	37.6	0	0	849728	0	2747011	2160912	0	0	2468113	869020	0	2861700	0	0	0	0	0	0	0	0	0	0	0	0	0	0	0	0	0	0	0	0	0	0	0	0	0	0	0	0	0	0	0	0
YWHAZ	P63104	tyrosine 3-monooxygenase/tryptophan 5-monooxygenase activation protein zeta(YWHAZ)	7534	5	37.54	0	0	0	0	0	0	0	0	0	0	0	0	0	0	0	0	0	0	0	0	0	0	0	0	0	0	0	0	0	0	0	0	0	0	0	0	0	0	0	0	0	0	0	0
TNFSF9	P41273	TNF superfamily member 9(TNFSF9)	8744	5	37.53	0	0	0	0	0	0	0	0	0	0	0	0	0	0	0	0	0	0	0	0	6691971	0	0	0	0	0	0	0	0	0	0	0	0	0	0	0	0	0	0	7887565	0	0	0	0
NME1	P15531	NME/NM23 nucleoside diphosphate kinase 1(NME1)	4830	3	37.45	0	0	0	0	0	0	0	0	0	0	0	0	0	0	0	0	0	0	0	0	0	0	0	0	0	0	0	0	0	0	0	0	0	0	0	0	0	0	0	0	0	0	0	0
UBAP1L	F5GYI3	ubiquitin associated protein 1 like(UBAP1L)	390595	8	37.41	0	0	0	0	0	0	0	0	0	0	0	0	0	0	0	0	0	0	0	0	0	0	0	0	0	0	0	0	0	0	0	0	0	0	0	0	0	0	0	0	0	0	0	0
STMN1	P16949	stathmin 1(STMN1)	3925	3	37.34	0	0	0	0	0	0	0	0	0	0	0	0	0	0	0	0	0	0	0	0	0	0	0	0	0	0	0	0	0	0	0	0	0	0	0	0	0	0	0	0	0	0	0	0
PLEK	P08567	pleckstrin(PLEK)	5341	7	37.32	0	0	0	0	0	0	0	0	0	0	0	0	0	0	0	0	0	0	0	0	0	0	0	0	0	0	0	0	0	0	0	0	0	0	0	0	0	0	0	0	0	0	0	0
HSPE1	P61604	heat shock protein family E (Hsp10) member 1(HSPE1)	3336	2	37.3	0	0	0	0	0	0	0	0	0	0	0	0	0	0	0	0	0	0	0	0	0	0	0	0	0	0	0	0	0	0	0	0	0	0	0	0	0	0	0	0	0	0	0	0
ATP5F1	P24539	ATP synthase peripheral stalk subunit b, mitochondrial (ATP synthase F(0) complex subunit B1, mitochondrial) (ATP synthase peripheral stalk-membrane subunit b) (ATP synthase proton-transporting mitochondrial F(0) complex subunit B1) (ATP synthase subunit b) (ATPase subunit b)		5	37.15	0	0	0	0	0	0	0	0	0	0	0	0	0	0	0	0	0	0	0	0	0	0	0	0	0	0	0	0	0	0	0	0	0	0	0	0	0	0	0	0	0	0	0	0
IGLC1	P0CG04	immunoglobulin lambda constant 1(IGLC1)	3537	7	37	0	0	0	0	0	0	0	0	0	0	0	0	0	0	0	0	0	0	0	0	0	0	0	0	0	0	0	3904950	0	0	0	0	0	0	0	0	0	0	0	0	0	0	0	0
NMUR2	Q9GZQ4	neuromedin U receptor 2(NMUR2)	56923	8	36.99	0	0	0	0	0	0	0	0	0	0	0	0	0	0	0	0	0	0	0	0	0	0	0	0	0	0	0	0	0	0	0	0	0	0	0	0	0	0	0	0	0	0	0	0
ZNF503-AS2	A6NEH8	ZNF503 antisense RNA 2(ZNF503-AS2)	100131213	4	36.99	0	0	0	0	0	0	0	0	0	0	0	0	0	0	0	0	0	0	0	0	0	0	0	0	0	0	0	0	0	0	0	0	0	0	0	0	0	0	0	0	0	0	0	0
DNAJA4	Q8WW22	DnaJ heat shock protein family (Hsp40) member A4(DNAJA4)	55466	8	36.55	0	0	0	0	0	0	0	0	0	0	0	0	0	0	0	0	0	0	0	0	0	0	0	0	0	0	0	0	0	0	0	0	0	0	0	0	0	0	0	0	0	0	0	0
STK17A	Q9UEE5	serine/threonine kinase 17a(STK17A)	9263	8	36.47	0	0	0	0	0	0	0	0	0	0	0	0	0	0	0	0	0	0	0	0	0	0	0	0	0	0	0	0	0	0	0	0	0	0	0	0	0	0	0	0	0	0	0	0
KRT13	P13646	keratin 13(KRT13)	3860	9	36.44	0	0	0	0	0	0	0	0	0	0	0	0	0	0	0	0	0	0	0	0	0	0	0	0	0	0	0	0	0	0	0	0	0	0	0	0	0	0	0	0	0	0	0	0
AVPR1B	P47901	arginine vasopressin receptor 1B(AVPR1B)	553	8	36.18	0	0	0	0	0	0	0	0	0	0	0	0	0	0	0	0	0	0	0	0	0	0	0	0	0	0	0	0	0	0	0	0	0	2526801	3191259	0	0	0	0	0	0	0	0	0
CTSZ	Q9UBR2	cathepsin Z(CTSZ)	1522	6	36.07	0	0	0	0	0	0	0	0	0	0	0	0	0	0	0	0	0	0	0	0	0	0	0	0	0	0	0	0	0	0	0	0	0	0	0	0	0	0	0	0	0	0	0	0
HBE1	P02100	hemoglobin subunit epsilon 1(HBE1)	3046	3	35.96	0	0	0	0	0	0	0	0	0	0	0	0	0	0	0	0	0	0	0	0	0	0	0	0	0	0	0	0	0	0	0	0	0	0	0	0	0	0	0	0	0	0	0	0
IGHV3-23	P01764	immunoglobulin heavy variable 3-23(IGHV3-23)	28442	1	35.9	0	948126	886708	0	0	793786	0	0	0	0	0	450598	0	0	0	0	0	1024109	0	0	0	0	2023864	2231802	0	0	5341628	0	752325	0	0	0	0	1375786	2499549	0	0	0	0	0	0	0	0	0
IGHV3-66	A0A0C4DH42	immunoglobulin heavy variable 3-66(IGHV3-66)	28412	1	35.9	0	0	0	0	0	0	0	0	0	0	0	0	0	0	0	0	0	0	0	0	0	0	0	0	0	0	0	0	0	0	0	0	0	0	0	0	0	0	0	0	0	0	0	0
IGHV3-74	A0A0B4J1X5	immunoglobulin heavy variable 3-74(IGHV3-74)	28408	2	35.9	0	109603210	15779308	6112569	8238320	8430564	0	7533127	8841698	0	5356222	4477374	0	3695606	6093922	6280785	0	10162798	0	8369435	10458834	6749097	121287953	7736384	0	0	6991138	55263270	0	0	7651342	7177310	118414290	6621702	3124429	4191018	150331456	7905269	2406698	9742570	18498905	10434672	0	8674636
YWHAB	P31946	tyrosine 3-monooxygenase/tryptophan 5-monooxygenase activation protein beta(YWHAB)	7529	5	35.86	0	0	0	0	0	0	0	0	0	0	0	0	0	0	0	0	0	0	0	0	0	0	0	0	0	0	0	0	0	0	0	0	0	0	0	0	0	0	0	0	0	0	0	0
TXN	P10599	thioredoxin(TXN)	7295	2	35.85	0	0	0	0	0	0	0	0	0	0	0	0	0	0	0	0	0	0	0	0	0	0	0	0	0	0	0	0	0	0	0	0	0	0	0	0	0	0	0	0	0	0	0	0
PRTN3	P24158	proteinase 3(PRTN3)	5657	5	35.71	0	0	0	0	0	0	0	0	0	0	0	0	0	0	0	0	0	0	0	0	0	0	0	0	0	0	0	0	0	0	0	0	0	0	0	0	0	0	0	0	0	0	0	0
UBE2NL	Q5JXB2	ubiquitin conjugating enzyme E2 N like (gene/pseudogene)(UBE2NL)	389898	3	35.69	0	0	0	0	0	0	0	0	0	0	0	0	0	0	0	0	0	0	0	0	0	0	0	0	0	0	0	0	0	0	0	0	0	0	0	0	0	0	0	0	0	0	0	0
TAGLN2	P37802	transgelin 2(TAGLN2)	8407	4	35.6	0	0	0	0	0	0	0	0	0	0	0	0	0	0	0	0	0	0	0	0	0	0	0	0	0	0	0	0	0	0	0	0	0	0	0	0	0	0	0	0	0	0	0	0
FAM196A	Q6ZSG2	Inhibitory synaptic factor 2A (InSyn2)		9	35.53	0	0	0	0	0	0	0	0	0	0	0	0	0	0	0	0	0	0	0	0	0	0	0	0	0	0	0	0	0	0	0	0	0	0	0	0	0	0	0	0	0	0	0	0
EPHX1	P07099	epoxide hydrolase 1(EPHX1)	2052	9	35.4	0	0	0	0	0	0	0	0	0	0	0	0	0	0	0	0	0	0	0	0	0	0	0	0	0	0	0	0	0	0	0	0	0	0	0	0	0	0	0	0	0	0	0	0
RPL29	P47914	ribosomal protein L29(RPL29)	6159	3	35.36	0	0	0	0	0	0	0	0	0	0	0	0	0	0	0	0	0	0	0	0	0	0	0	0	0	0	0	0	0	0	0	0	0	0	0	0	0	0	0	0	0	0	0	0
RASSF6	Q6ZTQ3	Ras association domain family member 6(RASSF6)	166824	7	35.34	0	1052855	0	0	0	835330	0	0	0	0	0	0	0	0	0	1680874	0	0	0	0	0	0	0	0	0	0	1178288	0	0	0	1305201	0	0	0	0	0	0	1179291	0	0	0	0	0	0
YWHAE	P62258	tyrosine 3-monooxygenase/tryptophan 5-monooxygenase activation protein epsilon(YWHAE)	7531	5	35.32	0	0	0	0	0	0	0	0	0	0	0	0	0	0	0	0	0	0	0	0	0	0	0	0	0	0	0	0	0	0	0	0	0	0	0	0	0	0	0	0	0	0	0	0
IGHV3-53	P01767	immunoglobulin heavy variable 3-53(IGHV3-53)	28420	1	35.3	0	0	0	0	0	677782	0	0	0	1091337	0	841621	0	0	0	0	0	0	0	0	0	0	0	0	0	0	0	0	0	0	823738	0	0	0	0	0	0	0	0	0	0	0	0	0
SDR42E2	A6NKP2	short chain dehydrogenase/reductase family 42E, member 2(SDR42E2)	100288072	8	35.25	0	0	1292344276	0	0	0	0	0	0	544812393	0	0	602253266	0	0	0	0	0	0	0	212948176	0	526091647	0	536439093	0	0	0	0	0	0	768677016	0	0	0	0	646953264	58237317	0	0	425617879	0	0	0
TREML1	Q86YW5	triggering receptor expressed on myeloid cells like 1(TREML1)	340205	6	35.24	0	0	0	0	0	0	0	0	0	0	0	0	0	0	0	0	0	0	0	0	0	0	0	0	0	0	0	0	0	0	0	0	0	0	0	0	0	0	0	0	0	0	0	0
RPS18	P62269	ribosomal protein S18(RPS18)	6222	3	35.05	0	0	0	0	0	0	0	0	0	0	0	0	0	0	0	0	0	0	0	0	0	0	0	0	0	0	0	0	0	0	0	0	0	0	0	0	0	0	0	0	0	0	0	0
DLST	P36957	dihydrolipoamide S-succinyltransferase(DLST)	1743	9	34.92	0	0	0	0	0	0	0	0	0	0	0	0	0	0	0	0	0	0	0	0	0	0	0	0	0	0	0	0	0	0	0	0	0	0	0	0	0	0	0	0	0	0	0	0
OR56A1	Q8NGH5	olfactory receptor family 56 subfamily A member 1(OR56A1)	120796	6	34.76	0	0	0	0	0	0	0	0	0	0	0	0	0	0	0	0	0	0	0	0	0	0	0	0	0	0	0	0	0	0	0	0	0	0	0	0	0	0	0	0	0	0	0	0
PLEKHA2	Q9HB19	pleckstrin homology domain containing A2(PLEKHA2)	59339	8	34.72	0	0	0	0	0	0	0	0	0	0	0	0	0	0	0	0	0	0	0	0	0	0	0	0	0	0	0	0	0	0	0	0	0	0	0	0	0	0	0	0	0	0	0	0
KIR3DL3	Q8N743	killer cell immunoglobulin like receptor, three Ig domains and long cytoplasmic tail 3(KIR3DL3)	115653	8	34.48	0	0	0	0	0	0	0	0	0	0	0	0	0	0	0	0	0	0	0	0	0	0	0	0	0	0	0	0	0	0	0	0	0	0	0	0	0	0	0	0	0	0	0	0
HSPB1	P04792	heat shock protein family B (small) member 1(HSPB1)	3315	4	34.35	0	0	0	0	0	0	0	0	0	0	0	0	0	0	0	0	0	0	0	0	0	0	0	0	0	0	0	0	0	0	0	0	0	0	0	0	0	0	0	0	0	0	0	0
RPS3A	P61247	ribosomal protein S3A(RPS3A)	6189	5	34.33	0	0	0	0	0	0	0	0	0	0	0	0	0	0	0	0	0	0	0	0	0	0	0	0	0	0	0	0	0	0	0	0	0	0	0	0	0	0	0	0	0	0	0	0
CGB2	Q6NT52	chorionic gonadotropin subunit beta 2(CGB2)	114336	3	34.23	0	0	0	0	0	0	0	0	0	0	0	0	0	0	0	0	0	0	0	0	0	0	0	0	0	0	0	0	0	0	0	0	0	0	0	0	0	0	0	0	0	0	0	0
IGHV1-8	P0DP01	immunoglobulin heavy variable 1-8(IGHV1-8)	28472	2	34.2	0	23358430	0	0	613998	0	20476839	0	0	773091	0	0	0	0	0	0	10099591	0	0	0	0	0	0	0	0	0	0	0	965607	0	0	0	0	0	0	0	17871224	0	0	0	22355193	0	0	2369747
C15ORF56	Q8N910	Putative uncharacterized protein PAK6-AS1 (PAK6 antisense RNA 1)		3	34.16	0	0	0	0	0	0	0	0	0	0	0	0	0	0	0	0	0	0	0	0	0	0	0	0	0	0	0	0	0	0	0	0	0	0	0	0	0	0	0	0	0	0	0	0
LRRC6	Q86X45	Dynein axonemal assembly factor 11 (DNAAF11) (Leucine-rich repeat-containing protein 6) (Leucine-rich testis-specific protein) (Protein tilB homolog) (Testis-specific leucine-rich repeat protein)		9	34.12	0	0	0	0	0	0	0	0	0	0	0	0	0	0	0	0	0	0	0	0	0	0	0	0	0	0	0	0	0	0	0	0	0	0	0	0	0	0	0	0	0	0	0	0
KRT16	P08779	keratin 16(KRT16)	3868	5	33.8	0	0	12131862	0	0	0	0	0	0	0	0	0	0	0	0	0	0	0	4950101	3285279	0	3539812	0	0	0	0	3394264	12700959	0	0	0	0	0	0	0	0	0	0	0	0	0	0	0	0
TREML2	Q5T2D2	triggering receptor expressed on myeloid cells like 2(TREML2)	79865	6	33.74	0	0	0	0	0	0	0	0	0	0	0	0	0	0	0	0	0	0	0	0	0	0	0	0	0	0	0	0	0	0	0	0	0	0	0	0	0	0	0	0	0	0	0	0
PPP1CC	P36873	protein phosphatase 1 catalytic subunit gamma(PPP1CC)	5501	6	33.64	0	0	0	0	0	0	0	0	0	0	0	0	0	0	0	0	0	0	0	0	0	0	0	0	0	0	0	0	0	0	0	0	0	0	0	0	0	0	0	0	0	0	0	0
TANK	Q92844	TRAF family member associated NFKB activator(TANK)	10010	8	33.58	0	0	0	0	0	0	0	0	0	0	0	0	0	0	0	0	0	0	0	0	0	0	0	0	0	0	0	0	0	0	0	0	0	0	0	0	0	0	0	0	0	0	0	0
RPS11	P62280	ribosomal protein S11(RPS11)	6205	3	33.53	0	0	0	0	0	0	0	0	0	0	0	0	0	0	0	0	0	0	0	0	0	0	0	0	0	0	0	0	0	0	0	0	0	0	0	0	0	0	0	0	0	0	0	0
OSGEP	Q9NPF4	O-sialoglycoprotein endopeptidase(OSGEP)	55644	6	33.44	0	0	0	0	0	0	0	0	0	0	0	0	0	0	0	0	0	0	0	0	0	0	0	0	0	0	0	0	0	0	0	0	0	0	0	0	0	0	0	0	0	0	0	0
NACA	Q13765	nascent polypeptide associated complex subunit alpha(NACA)	4666	4	33.42	0	0	0	0	0	0	0	0	0	0	0	0	0	0	0	0	0	0	0	0	0	0	0	0	0	0	0	0	0	0	0	0	0	0	0	0	0	0	0	0	0	0	0	0
ZNF525	Q8N782	zinc finger protein 525(ZNF525)	170958	9	33.4	0	0	0	0	0	0	0	0	0	0	0	0	0	0	0	0	0	0	0	0	0	0	0	0	0	0	0	0	0	0	0	0	0	0	0	0	0	0	0	0	0	0	0	0
NR1H3	Q13133	nuclear receptor subfamily 1 group H member 3(NR1H3)	10062	8	33.35	0	0	0	0	0	0	0	0	0	0	0	0	0	0	0	0	0	0	0	0	0	903532	0	0	0	0	0	0	0	0	0	0	0	0	0	0	0	0	0	0	0	0	0	0
GLOD5	A6NK44	glyoxalase domain containing 5(GLOD5)	392465	3	32.96	0	0	0	0	0	0	0	0	0	0	0	0	0	0	0	0	0	0	0	0	0	0	0	0	0	0	0	0	0	0	0	0	0	0	0	0	0	0	0	0	0	0	0	0
SKP1	P63208	S-phase kinase associated protein 1(SKP1)	6500	3	32.92	0	0	0	0	0	0	0	0	0	0	0	0	0	0	0	0	0	0	0	0	0	0	0	0	0	0	0	0	0	0	0	0	0	0	0	0	0	0	0	0	0	0	0	0
IGKV1D-43	A0A0B4J1Z2	immunoglobulin kappa variable 1D-43(IGKV1D-43)	28891	2	32.91	0	0	0	0	0	0	0	0	0	0	0	0	0	0	0	0	0	0	0	0	0	0	0	0	0	0	0	0	0	0	0	0	0	0	0	0	0	0	0	0	0	0	0	0
DDX39A	O00148	DExD-box helicase 39A(DDX39A)	10212	8	32.84	0	0	0	0	0	0	0	0	0	0	0	0	0	0	0	0	0	0	0	0	0	0	0	0	0	0	0	0	0	0	0	0	0	0	0	0	0	0	0	0	0	0	0	0
MIF	P14174	macrophage migration inhibitory factor(MIF)	4282	2	32.83	0	0	0	0	0	0	0	0	0	0	0	0	0	0	0	0	0	0	0	0	0	0	0	0	0	0	0	0	0	0	0	0	0	0	0	0	0	0	0	0	0	0	0	0
RARRES2	Q99969	retinoic acid receptor responder 2(RARRES2)	5919	3	32.79	0	0	0	0	0	0	0	0	0	0	0	0	0	0	0	0	0	0	0	0	0	0	0	0	0	0	0	0	0	0	0	0	0	0	0	0	0	0	0	0	0	0	0	0
IGHV3-21	A0A0B4J1V1	immunoglobulin heavy variable 3-21(IGHV3-21)	28444	2	32.69	0	0	0	0	0	0	0	0	4182572	0	0	0	0	0	0	0	0	0	0	0	0	0	0	0	0	0	0	0	0	0	0	0	0	0	0	0	0	0	0	0	0	0	0	0
IGHV4-38-2	P0DP08	immunoglobulin heavy variable 4-38-2(IGHV4-38-2)	28389	1	32.5	0	0	0	0	0	0	0	0	0	0	0	0	0	0	0	0	0	0	0	0	0	0	0	0	0	0	0	0	24573567	0	0	0	0	0	0	0	0	0	0	0	0	0	0	0
RAN	P62826	RAN, member RAS oncogene family(RAN)	5901	4	32.42	0	0	0	0	0	0	0	0	0	0	0	0	0	0	0	0	0	0	0	0	0	0	0	0	0	0	0	0	0	0	0	0	0	0	0	0	0	0	0	0	0	0	0	0
CTSD	P07339	cathepsin D(CTSD)	1509	7	32.36	0	0	0	0	0	0	0	0	0	0	0	0	0	0	0	0	0	0	0	0	0	0	0	0	0	0	0	0	0	0	0	0	0	0	0	0	0	0	0	0	0	0	0	0
PPP1CB	P62140	protein phosphatase 1 catalytic subunit beta(PPP1CB)	5500	6	32.35	0	0	0	0	0	0	0	0	0	0	0	0	0	0	0	0	0	0	0	0	0	0	0	0	0	0	0	0	0	0	0	0	0	0	0	0	0	0	0	0	0	0	0	1450575
CRYGB	P07316	crystallin gamma B(CRYGB)	1419	3	32.3	0	0	0	0	0	0	0	0	0	0	0	0	0	0	0	1860411	0	0	0	0	0	0	0	0	0	0	0	0	0	0	0	0	0	0	0	0	0	0	0	0	0	0	0	0
XCL2	Q9UBD3	X-C motif chemokine ligand 2(XCL2)	6846	2	32.28	0	0	0	0	0	0	0	46125438	0	0	0	0	0	0	0	0	0	0	0	0	0	0	0	0	0	0	0	0	0	0	0	0	0	0	0	0	0	0	20231352	40384108	0	0	0	0
GNRHR	P30968	gonadotropin releasing hormone receptor(GNRHR)	2798	6	32.26	0	0	0	0	0	0	0	0	0	0	0	0	0	0	0	0	2359188	0	0	0	0	0	0	0	0	0	0	0	0	0	0	0	0	3468023	0	0	0	0	0	0	0	0	0	0
ESAM	Q96AP7	endothelial cell adhesion molecule(ESAM)	90952	7	32.21	0	0	0	0	0	0	0	0	0	0	0	0	0	0	0	0	0	0	15243596	0	0	0	0	0	0	0	0	0	0	0	0	0	0	0	0	0	0	0	0	0	0	0	0	0
IGKV3D-11	A0A0A0MRZ8	immunoglobulin kappa variable 3D-11(IGKV3D-11)	28876	3	32.2	0	0	0	0	0	0	0	0	0	0	0	0	0	0	0	0	0	0	0	0	0	0	0	0	0	0	0	0	0	0	0	0	0	0	0	0	0	0	0	0	0	0	0	0
AK6	Q9Y3D8	adenylate kinase 6(AK6)	102157402	3	32.17	0	0	0	2574816	0	0	0	0	0	0	0	0	0	0	0	0	0	0	0	0	0	0	0	0	0	0	0	0	0	0	0	0	0	0	0	0	0	0	0	0	0	0	0	0
SPAG6	O75602	sperm associated antigen 6(SPAG6)	9576	9	32.15	0	0	0	0	0	0	0	0	0	0	0	0	0	0	0	0	0	0	0	0	0	0	0	0	0	0	0	0	0	0	0	0	0	0	0	0	0	0	0	0	0	0	0	0
CETP	P11597	cholesteryl ester transfer protein(CETP)	1071	9	32	0	0	3568387	4646250	0	0	0	0	0	0	0	6756502	0	3119272	0	0	0	0	0	0	0	0	0	0	0	0	0	4163880	0	0	0	0	0	0	0	0	0	0	0	0	0	0	0	0
RUVBL2	Q9Y230	RuvB like AAA ATPase 2(RUVBL2)	10856	8	31.96	0	0	0	0	0	0	0	0	0	0	0	0	0	0	0	0	0	0	0	0	0	0	0	0	0	0	0	0	0	0	0	0	0	0	0	0	0	0	0	0	0	0	0	0
MARCKS	P29966	myristoylated alanine rich protein kinase C substrate(MARCKS)	4082	6	31.95	0	0	0	0	0	0	0	0	0	0	0	0	0	0	0	0	0	0	0	0	0	0	0	0	0	0	0	0	0	0	0	0	0	0	0	0	0	0	0	0	0	0	0	0
DRG2	P55039	developmentally regulated GTP binding protein 2(DRG2)	1819	6	31.86	0	0	0	0	0	0	0	0	1760364	0	0	0	0	0	0	0	0	0	0	0	0	0	0	0	0	0	0	0	0	0	0	0	0	0	0	0	0	0	0	0	0	0	0	0
LGALSL	Q3ZCW2	galectin like(LGALSL)	29094	3	31.77	0	0	0	0	0	0	0	0	0	0	0	0	0	0	0	0	0	0	0	0	0	0	0	0	0	0	0	0	0	0	0	0	0	0	0	0	0	0	0	0	0	0	0	0
KAT5	Q92993	lysine acetyltransferase 5(KAT5)	10524	9	31.76	0	0	0	0	0	0	0	0	0	0	0	0	0	0	0	0	0	0	0	0	0	0	0	0	0	0	0	0	0	0	873072	0	0	0	0	0	0	0	0	0	0	0	0	0
RPS20	P60866	ribosomal protein S20(RPS20)	6224	2	31.73	0	0	0	0	0	0	0	0	0	0	0	0	0	0	0	0	0	0	0	0	0	0	0	0	0	0	0	0	0	0	0	0	0	0	0	0	0	0	0	0	0	0	0	0
LCN1	P31025	lipocalin 1(LCN1)	3933	3	31.69	0	0	0	0	0	0	0	0	0	0	0	0	0	0	0	0	0	0	0	0	0	0	0	0	0	0	0	0	0	0	0	0	0	0	0	0	0	0	0	0	0	0	0	0
REG1A	P05451	regenerating family member 1 alpha(REG1A)	5967	3	31.68	0	0	0	0	0	0	0	0	0	0	0	0	0	0	0	0	0	0	0	0	0	0	0	0	0	0	0	0	0	0	0	0	0	0	0	0	0	0	0	0	0	0	0	0
CCDC8	Q9H0W5	coiled-coil domain containing 8(CCDC8)	83987	9	31.65	0	0	0	0	0	0	0	0	0	0	0	0	0	0	0	0	0	0	5963556	0	0	0	0	0	0	0	0	0	0	0	0	0	0	0	0	0	0	0	0	0	0	0	0	0
CUX2	O14529	cut like homeobox 2(CUX2)	23316	26	31.63	0	0	0	0	0	0	0	0	0	0	0	0	0	0	0	0	0	0	13286888395	0	0	0	0	0	0	0	0	0	0	0	0	0	0	8521721177	0	0	0	0	0	0	0	0	10901518650	13162909869
PPP3R2	Q96LZ3	protein phosphatase 3 regulatory subunit B, beta(PPP3R2)	5535	3	31.6	0	0	0	0	0	0	0	0	0	0	0	0	0	0	0	0	0	0	0	0	0	0	0	0	0	0	0	0	0	0	0	0	0	0	0	0	0	0	0	0	0	0	0	0
IGKV1-16	P04430	immunoglobulin kappa variable 1-16(IGKV1-16)	28938	3	31.6	0	0	0	1089818	0	0	0	0	25560994	0	3134660	733840	0	4502343	0	0	0	0	0	0	0	1203876	0	0	0	0	0	0	0	0	0	0	0	0	0	0	0	0	688616	0	800126	0	0	0
IGKV1-17	P01599	immunoglobulin kappa variable 1-17(IGKV1-17)	28937	2	31.6	0	0	816622	0	1545242	0	0	860463	0	0	1894737	3292871	0	0	0	0	0	0	3434391	0	0	0	0	0	645721	0	4107922	3582318	0	0	864828	0	0	0	0	0	1549138	0	0	0	0	0	0	0
IGKV1-27	A0A075B6S5	immunoglobulin kappa variable 1-27(IGKV1-27)	28935	2	31.6	0	0	0	0	14773971	0	0	0	2709351	0	0	0	2557267	0	2457339	0	0	0	0	15693504	0	0	0	0	0	0	0	4956792	0	0	0	0	0	0	0	0	0	0	0	0	3246830	0	0	10205314
MTG1	Q9BT17	mitochondrial ribosome associated GTPase 1(MTG1)	92170	6	31.59	0	0	0	0	0	0	0	0	0	0	0	0	0	0	0	0	0	0	0	0	0	0	0	0	0	0	0	0	0	0	0	0	0	0	0	0	0	0	0	0	0	0	0	0
IGHV5-10-1	A0A0J9YXX1	immunoglobulin heavy variable 5-10-1(IGHV5-10-1)	28386	2	31.44	0	0	0	1205200	0	0	0	0	0	0	6095632	0	0	2066627	0	0	0	0	0	0	0	0	0	0	0	0	0	0	0	811632	0	0	0	0	0	0	0	1644335	0	0	0	0	0	0
PRKACA	P17612	protein kinase cAMP-activated catalytic subunit alpha(PRKACA)	5566	6	31.32	0	0	0	0	0	0	0	0	0	0	0	0	0	0	0	0	0	0	0	0	0	0	0	0	0	0	0	0	0	0	0	0	0	0	0	0	0	0	0	0	0	0	0	0
BLVRB	P30043	biliverdin reductase B(BLVRB)	645	4	31.1	0	0	0	0	0	0	0	0	0	0	0	0	0	0	0	0	0	0	0	0	0	0	0	0	0	0	0	0	0	0	0	0	0	0	0	0	0	0	0	0	0	0	0	0
ATAD3C	Q5T2N8	ATPase family AAA domain containing 3C(ATAD3C)	219293	7	30.78	0	0	0	0	0	0	0	0	0	0	0	0	0	0	0	0	0	0	0	0	0	0	0	0	0	0	0	0	0	0	0	0	0	0	0	0	0	0	0	0	28654700	0	0	0
CD3G	P09693	CD3 gamma subunit of T-cell receptor complex(CD3G)	917	3	30.76	0	0	0	0	0	0	0	0	0	0	0	0	0	0	0	0	0	0	0	0	0	0	0	0	0	0	0	0	0	0	0	0	0	0	0	0	0	0	0	0	0	0	0	0
PROCR	Q9UNN8	protein C receptor(PROCR)	10544	4	30.72	0	0	0	0	0	0	0	0	0	0	0	0	0	0	0	0	0	0	0	0	0	0	0	0	0	0	0	0	0	0	0	0	0	0	0	0	0	0	0	0	0	0	0	0
GTF3C5	Q9Y5Q8	general transcription factor IIIC subunit 5(GTF3C5)	9328	9	30.68	0	0	0	0	0	0	0	0	0	0	0	0	0	0	0	0	0	0	0	0	0	0	0	0	0	0	0	0	0	0	0	0	0	0	0	0	0	0	0	0	0	0	0	0
EXOSC4	Q9NPD3	exosome component 4(EXOSC4)	54512	4	30.67	0	0	0	0	0	0	0	0	0	0	0	0	0	0	0	0	0	0	0	0	0	0	0	0	0	0	0	0	0	0	0	0	0	0	0	0	0	0	0	0	0	0	0	0
HSH2D	Q96JZ2	hematopoietic SH2 domain containing(HSH2D)	84941	6	30.54	0	0	0	0	0	0	0	0	0	0	0	0	0	0	0	0	0	0	0	0	0	0	0	0	0	0	0	0	0	0	0	0	0	0	0	0	0	0	0	0	0	0	0	0
PRB2	P02812	proline rich protein BstNI subfamily 2(PRB2)	653247	7	30.53	0	0	0	0	0	0	0	0	0	0	0	0	0	0	0	0	0	0	0	0	0	0	0	0	0	0	0	0	0	0	0	0	0	0	0	0	0	0	0	0	0	0	0	0
IL20	Q9NYY1	interleukin 20(IL20)	50604	3	30.49	0	0	0	0	0	0	0	0	0	0	0	0	0	0	0	0	0	0	0	0	0	0	0	0	0	0	0	0	0	0	0	0	0	0	0	0	0	0	0	0	0	0	0	0
NUDT3	O95989	nudix hydrolase 3(NUDT3)	11165	3	30.47	0	0	0	0	0	0	0	0	0	0	0	0	0	0	0	0	0	0	0	0	0	0	0	0	0	0	0	0	0	0	0	0	0	0	0	0	0	0	0	0	0	0	0	0
CCT6A	P40227	chaperonin containing TCP1 subunit 6A(CCT6A)	908	9	30.27	0	0	0	0	0	0	0	0	0	0	0	0	0	0	0	0	0	0	0	0	0	0	0	0	0	0	0	0	0	0	0	0	0	0	0	0	0	0	0	0	0	0	0	0
SRPX	P78539	sushi repeat containing protein X-linked(SRPX)	8406	8	30.27	0	0	0	0	0	0	0	0	0	0	0	0	0	0	0	0	0	0	0	0	0	0	0	0	0	0	0	0	0	0	0	0	0	0	0	0	0	0	0	0	0	0	0	0
TBC1D3E	A0A087X179	TBC1 domain family member 3E(TBC1D3E)	102723859	9	30.22	0	0	0	0	0	0	0	0	0	0	0	0	0	0	0	0	0	0	0	0	0	0	0	0	0	0	0	0	0	0	0	0	0	0	0	0	0	0	0	0	0	0	0	0
BIN2	Q9UBW5	bridging integrator 2(BIN2)	51411	9	30.16	0	0	0	0	0	0	0	0	0	0	0	0	0	0	0	0	0	0	0	0	0	0	0	0	0	0	0	0	0	0	0	0	0	0	0	0	0	0	0	0	0	0	0	0
ZNF649	Q9BS31	zinc finger protein 649(ZNF649)	65251	8	30.15	0	0	0	0	0	0	0	0	0	0	0	0	0	0	0	0	0	0	0	0	0	0	0	0	0	0	0	0	0	0	0	0	0	0	0	0	0	0	0	0	0	0	0	0
RNPEPL1	Q9HAU8	arginyl aminopeptidase like 1(RNPEPL1)	57140	12	30.01	0	0	0	0	0	0	0	0	0	0	0	0	0	0	0	0	0	0	0	0	0	0	0	0	0	0	0	0	0	0	0	0	0	0	0	0	0	0	0	0	0	0	0	0
TCP1	P17987	t-complex 1(TCP1)	6950	9	30	0	0	0	0	0	0	0	0	0	0	0	0	0	0	0	0	0	0	0	0	0	0	0	0	0	0	0	0	0	0	0	0	0	0	0	0	0	0	0	0	0	0	0	0
CTSG	P08311	cathepsin G(CTSG)	1511	4	29.95	0	0	0	0	0	0	0	0	0	0	0	0	0	0	0	0	0	0	0	0	0	0	0	0	0	0	0	0	0	0	0	0	0	0	0	0	0	0	0	0	0	0	0	0
YY1	P25490	YY1 transcription factor(YY1)	7528	7	29.78	0	0	0	0	0	0	0	0	0	0	0	0	0	0	0	0	0	0	0	0	0	0	0	0	0	0	0	0	0	0	0	0	0	0	0	0	0	0	0	0	0	0	0	0
IGHV2-70D	A0A0C4DH43	immunoglobulin heavy variable 2-70D(IGHV2-70D)	102723168	2	29.76	0	0	0	0	0	0	0	0	45376036	6737759	2681626	40184859	5252216	7899663	0	0	0	2192318	0	0	8901442	0	0	0	0	0	0	0	0	0	0	0	0	0	0	0	0	0	0	0	0	0	0	9071674
LACC1	Q8IV20	laccase domain containing 1(LACC1)	144811	7	29.76	0	0	0	0	0	0	0	0	0	0	0	0	0	0	0	0	0	0	0	0	0	0	0	0	0	0	0	0	0	0	0	0	0	0	0	0	0	0	0	0	0	0	0	0
DCN	P07585	decorin(DCN)	1634	6	29.71	0	0	0	0	0	0	0	0	0	0	0	0	0	0	0	0	0	0	0	0	0	0	0	0	0	0	0	0	0	0	0	0	0	0	0	0	0	0	0	0	0	0	0	0
CBS	P35520	Cystathionine beta-synthase (EC 4.2.1.22) (Beta-thionase) (Serine sulfhydrase)		9	29.58	0	0	0	0	0	0	0	0	0	0	0	0	0	0	0	0	0	0	0	0	0	0	0	0	0	0	0	0	0	0	0	0	0	0	0	0	0	0	0	0	0	0	0	0
PAH	P00439	phenylalanine hydroxylase(PAH)	5053	7	29.56	0	0	0	0	0	0	0	0	0	0	0	0	0	0	0	0	0	0	0	0	0	0	0	0	0	0	0	0	0	0	0	0	0	0	0	0	0	0	0	0	0	0	0	0
IGHV3-43	A0A0B4J1X8	immunoglobulin heavy variable 3-43(IGHV3-43)	28426	2	29.55	0	4370911	0	0	0	0	0	0	0	3165634	12147808	15772232	0	0	5563300	0	0	0	0	0	0	0	0	0	1824998	0	0	0	0	0	0	0	0	0	0	0	0	0	0	0	0	0	0	0
GNA13	Q14344	G protein subunit alpha 13(GNA13)	10672	6	29.37	0	0	0	0	0	0	0	0	0	0	0	0	0	0	0	0	0	0	0	0	0	0	0	0	0	0	0	0	0	0	0	0	0	0	0	0	0	0	0	0	0	0	0	0
SPSB2	Q99619	splA/ryanodine receptor domain and SOCS box containing 2(SPSB2)	84727	4	29.35	0	0	0	0	0	0	0	0	0	0	0	0	0	0	0	0	0	0	0	0	0	0	0	0	0	0	0	0	0	0	0	0	0	0	0	0	0	0	0	0	0	0	0	0
IGLV4-60	A0A075B6I1	immunoglobulin lambda variable 4-60(IGLV4-60)	28785	2	29.29	0	0	4818036	0	0	0	7226229	2149966	0	0	0	0	0	2381772	22432552	0	4113118	0	0	0	0	0	5883608	0	0	0	0	0	0	0	0	0	19678936	17144675	0	0	0	0	0	0	0	11207240	0	15532221
CEP135	Q66GS9	centrosomal protein 135(CEP135)	9662	19	29.24	0	0	0	0	0	0	0	0	0	0	0	0	0	0	0	159922295	0	0	0	190880854	0	0	0	0	0	546207372	0	0	0	0	0	0	0	0	231744911	0	0	0	0	0	0	0	150284869	0
C20ORF96	Q9NUD7	chromosome 20 open reading frame 96(C20orf96)	140680	6	29.18	0	0	0	0	0	0	0	0	0	0	0	0	0	0	0	0	0	0	0	0	0	0	0	0	0	0	0	0	0	0	0	0	0	0	0	0	0	0	0	0	0	0	0	0
HNRNPA0	Q13151	heterogeneous nuclear ribonucleoprotein A0(HNRNPA0)	10949	5	29.16	0	0	1460930	0	0	0	0	0	0	0	0	0	0	0	1410246	0	12539327	0	0	0	0	0	2063416	0	0	0	0	0	0	0	0	0	0	0	0	0	0	0	0	0	0	0	0	0
YARS	P54577	Tyrosine--tRNA ligase, cytoplasmic (EC 6.1.1.1) (Tyrosyl-tRNA synthetase) (TyrRS) [Cleaved into: Tyrosine--tRNA ligase, cytoplasmic, N-terminally processed]		8	29.16	0	0	0	0	0	0	0	0	0	0	0	0	0	0	0	0	0	0	0	0	0	0	0	0	0	0	0	0	0	0	0	0	0	0	0	0	0	0	0	0	0	0	0	0
IGKV1D-13	A0A0B4J2D9	immunoglobulin kappa variable 1D-13(IGKV1D-13)	28902	2	29.1	0	6354805	0	10671818	11951960	0	7855538	17217490	0	5628391	17475470	984732	0	9769158	8042620	3784241	0	0	6749569	12961930	0	6344166	20310987	1392073	0	13844784	0	3549039	0	0	0	0	0	18965465	6405675	0	0	0	0	0	0	8405266	0	0
IGLV1-44	P01699	immunoglobulin lambda variable 1-44(IGLV1-44)	28823	3	29.1	0	0	0	0	0	0	0	0	0	0	0	0	0	0	0	0	0	0	0	0	0	0	0	0	0	0	0	0	0	0	0	0	0	0	0	0	0	0	0	0	0	0	0	0
SH3BGRL3	Q9H299	SH3 domain binding glutamate rich protein like 3(SH3BGRL3)	83442	2	29	0	0	0	0	0	0	0	0	0	0	0	0	0	0	0	0	0	0	0	0	0	0	0	0	0	0	0	0	0	0	0	0	0	0	0	0	0	0	0	0	0	0	0	0
CAMKK2	Q96RR4	calcium/calmodulin dependent protein kinase kinase 2(CAMKK2)	10645	9	28.91	0	0	0	0	0	0	0	0	0	0	0	0	0	0	0	0	0	0	0	0	0	0	0	0	0	0	0	0	0	0	0	0	0	0	0	0	0	0	0	0	0	0	0	0
IGKV6D-21	A0A0A0MT36	immunoglobulin kappa variable 6D-21 (non-functional)(IGKV6D-21)	28870	1	28.9	0	2176243	4473863	5465669	0	3186988	2694687	0	4139456	2411675	0	5605932	2956860	0	0	0	1830650	1630801	1928502	0	1773478	0	3184970	0	1510922	0	2707171	1466121	0	0	2894547	0	3061236	1682473	0	0	0	0	0	0	0	2716611	0	0
IGKV6D-41	A0A0C4DH26	immunoglobulin kappa variable 6D-41 (non-functional)(IGKV6D-41)	28869	1	28.9	0	0	0	0	0	0	0	0	0	0	0	0	0	0	3850042	852185	0	0	0	702380	0	0	0	0	0	587500	0	0	0	0	0	2252456	0	0	0	912667	0	647067	0	0	0	0	0	0
WRAP73	Q9P2S5	WD repeat containing, antisense to TP73(WRAP73)	49856	7	28.69	0	0	0	0	0	0	0	0	0	0	0	0	0	2508794	0	0	0	0	0	0	0	0	4922933	0	0	0	3120258	0	0	0	0	0	0	0	0	0	0	0	0	0	0	0	0	2630885
ACTA1	P68133	actin alpha 1, skeletal muscle(ACTA1)	58	3	28.6	0	0	0	0	0	0	0	0	0	0	0	0	0	0	0	0	0	0	0	0	0	0	0	0	0	0	0	0	0	0	0	0	0	0	0	0	0	0	0	0	0	0	0	0
ACTA2	P62736	actin alpha 2, smooth muscle(ACTA2)	59	3	28.6	0	0	0	0	0	0	0	0	0	0	0	0	0	0	0	0	0	0	0	0	0	0	0	0	0	0	0	0	0	0	0	0	0	0	0	0	0	0	0	0	0	0	0	0
ACTC1	P68032	actin alpha cardiac muscle 1(ACTC1)	70	3	28.6	0	0	0	0	0	0	0	0	0	0	0	0	0	0	0	0	0	0	0	0	0	0	0	0	0	0	0	0	0	0	0	0	0	0	0	0	0	0	0	0	0	0	0	0
KPNA1	P52294	karyopherin subunit alpha 1(KPNA1)	3836	8	28.59	0	0	0	0	0	0	0	0	0	0	0	0	0	0	0	0	0	0	0	0	0	1805478	0	0	0	0	0	0	0	0	0	0	0	0	0	0	0	0	0	0	0	0	0	0
ANXA5	P08758	annexin A5(ANXA5)	308	5	28.58	0	0	0	0	0	0	0	0	0	0	2546838	0	0	0	0	0	0	0	0	0	0	0	0	0	0	0	0	0	0	0	0	0	0	0	0	0	0	0	0	0	0	0	0	0
HOXD12	P35452	homeobox D12(HOXD12)	3238	4	28.54	0	0	0	0	0	0	0	0	0	0	0	0	0	0	0	0	0	0	0	0	0	0	108517081	0	0	13642090	0	30502010	3035016323	0	0	0	0	0	0	0	0	999285	0	0	0	0	0	0
CCDC102A	Q96A19	coiled-coil domain containing 102A(CCDC102A)	92922	9	28.53	0	0	0	0	0	0	0	0	0	0	0	0	0	0	0	0	0	0	0	0	0	0	0	0	0	0	0	0	0	0	0	0	0	0	0	0	0	0	0	0	0	0	0	0
UGP2	Q16851	UDP-glucose pyrophosphorylase 2(UGP2)	7360	8	28.5	0	0	0	0	0	0	0	0	0	0	0	0	0	0	0	0	0	0	0	0	0	0	0	0	0	0	0	0	0	0	0	0	0	0	0	0	0	0	0	0	0	0	0	0
PRKCSH	P14314	protein kinase C substrate 80K-H(PRKCSH)	5589	8	28.44	0	0	0	0	0	0	0	0	0	0	0	0	0	0	0	0	0	0	0	0	0	0	0	0	0	0	0	0	0	0	0	0	0	0	0	0	0	0	0	0	0	0	0	0
KRT14	P02533	keratin 14(KRT14)	3861	4	28.2	0	0	7259043	0	0	0	0	0	0	1853619	0	0	0	0	0	2146180	1384844	0	0	0	0	0	0	0	0	0	0	0	0	0	0	0	2827535	0	0	0	0	0	0	0	0	0	0	0
GSPT2	Q8IYD1	G1 to S phase transition 2(GSPT2)	23708	10	27.99	0	11602926	0	131407407	0	0	0	0	0	0	0	0	0	0	0	36847602	26254931	34368205	39778173	0	0	0	0	0	0	0	0	0	0	0	0	0	0	0	27890860	28466506	35397192	24764895	0	33292756	0	0	0	0
IGFBP4	P22692	insulin like growth factor binding protein 4(IGFBP4)	3487	4	27.86	0	0	0	0	0	0	0	0	0	0	0	0	0	0	0	0	0	0	0	0	0	0	0	0	0	0	0	0	0	0	0	0	0	0	0	0	0	0	0	0	0	0	0	0
TSGA13	Q96PP4	testis specific 13(TSGA13)	114960	4	27.81	0	0	0	0	0	0	0	0	0	0	0	0	0	0	0	0	0	0	0	0	0	0	0	0	0	0	0	0	0	0	0	0	0	0	0	0	0	0	0	0	0	0	0	0
GPC6	Q9Y625	glypican 6(GPC6)	10082	8	27.76	0	0	0	0	0	0	0	0	0	0	0	0	0	0	0	0	0	0	0	0	0	0	0	0	0	0	0	0	0	0	0	0	0	0	0	0	0	0	0	0	0	0	0	0
TKT	P29401	transketolase(TKT)	7086	9	27.61	0	0	0	0	0	0	0	0	1813805	0	0	0	0	0	0	0	0	0	0	0	0	0	0	0	0	0	0	0	0	0	0	0	0	0	0	0	0	0	0	0	0	0	0	0
GAPDH	P04406	glyceraldehyde-3-phosphate dehydrogenase(GAPDH)	2597	7	27.5	0	0	0	0	0	0	0	0	0	0	0	0	0	0	0	0	0	0	0	0	0	0	0	0	0	0	0	0	0	0	0	0	0	0	0	0	0	0	0	0	0	0	0	0
SPP2	Q13103	secreted phosphoprotein 2(SPP2)	6694	3	27.43	0	0	2380391	0	0	0	0	0	1904241	0	0	0	1049730	0	0	0	2109918	0	0	0	0	0	0	0	0	0	0	0	0	0	692824	0	0	0	0	0	0	0	0	0	0	0	0	0
TRMT61B	Q9BVS5	tRNA methyltransferase 61B(TRMT61B)	55006	7	27.33	0	0	0	0	0	3860986	0	0	0	0	0	0	0	0	0	0	0	0	0	0	0	0	0	0	0	0	0	0	0	0	0	0	0	0	0	0	0	0	0	0	0	0	0	0
OAF	Q86UD1	out at first homolog(OAF)	220323	4	27.23	0	0	0	0	0	0	0	0	0	0	0	0	0	0	0	0	0	0	0	0	0	0	0	2804876	0	0	0	0	0	0	0	0	0	0	0	0	0	0	0	0	0	0	0	0
ZNF211	Q13398	zinc finger protein 211(ZNF211)	10520	8	27.21	0	0	0	0	0	0	0	0	0	0	0	0	0	0	0	0	0	0	0	0	0	0	0	0	0	0	0	0	0	0	0	0	0	0	0	0	0	0	0	0	0	0	0	0
HNRNPL	P14866	heterogeneous nuclear ribonucleoprotein L(HNRNPL)	3191	9	27	0	0	0	0	0	0	0	0	0	0	0	0	0	0	0	0	0	0	0	0	0	0	0	0	0	0	0	0	0	0	0	0	0	0	0	0	0	0	0	0	0	0	0	0
ZNF552	Q9H707	zinc finger protein 552(ZNF552)	79818	6	27	0	0	0	0	0	0	0	0	0	0	0	0	0	0	0	0	0	0	0	0	0	0	0	0	0	0	0	0	0	0	0	0	0	0	0	0	0	0	0	0	0	0	0	0
IGLV3-10	A0A075B6K4	immunoglobulin lambda variable 3-10(IGLV3-10)	28803	5	27	0	0	43444161	38369061	1522577	0	2297933	0	41458973	39877375	58293007	84008433	20099266	12626072	0	45139096	0	91431417	0	2333627	13533450	37068997	36443197	5441276	0	2706754	48929529	12931131	1680348	0	0	20499127	9339563	27782395	0	0	4980936	0	15125901	11088480	0	0	11524620	0
KRT6A	P02538	keratin 6A(KRT6A)	3853	1	27	0	0	4130779	0	0	0	0	0	0	0	0	0	0	0	0	0	0	0	0	0	0	0	0	0	0	0	0	0	0	0	0	0	0	0	0	0	0	0	0	0	0	0	0	0
KRT6C	P48668	keratin 6C(KRT6C)	286887	1	27	0	0	0	0	0	0	0	0	0	1682928	0	0	0	0	0	0	0	0	0	0	0	0	14377311	0	0	0	10053091	0	0	0	0	0	0	0	0	0	0	0	0	0	0	0	0	0
CLPX	O76031	caseinolytic mitochondrial matrix peptidase chaperone subunit X(CLPX)	10845	9	26.95	0	0	0	0	0	0	0	0	0	0	0	0	0	0	0	0	0	0	0	0	0	0	0	0	0	0	0	0	0	0	0	0	0	0	0	0	0	0	0	0	0	0	0	0
PSG5	Q15238	pregnancy specific beta-1-glycoprotein 5(PSG5)	5673	5	26.92	0	0	0	0	0	0	0	0	0	0	0	0	0	0	0	0	0	0	0	0	0	0	0	0	0	0	0	0	0	0	0	0	0	0	0	0	0	0	0	0	0	0	0	0
CTPS1	P17812	CTP synthase 1(CTPS1)	1503	9	26.89	0	0	0	0	0	0	0	0	0	0	0	0	0	0	0	0	0	0	0	0	0	0	0	0	0	0	0	0	0	0	0	0	0	0	0	0	0	0	0	0	0	0	0	0
HLA-G	P17693	major histocompatibility complex, class I, G(HLA-G)	3135	5	26.84	0	0	0	0	0	0	0	0	0	0	0	0	0	0	0	0	0	0	0	0	0	0	0	0	0	0	0	0	0	0	0	0	0	0	0	0	0	0	0	0	0	0	0	0
IGLV5-39	A0A0G2JS06	immunoglobulin lambda variable 5-39(IGLV5-39)	28782	4	26.8	0	0	0	0	0	0	0	0	0	0	11749108	0	0	0	0	0	0	0	0	0	0	0	0	0	0	6435320	0	0	0	0	0	0	0	0	0	0	0	0	0	0	0	18807143	0	0
LAMP2	P13473	lysosomal associated membrane protein 2(LAMP2)	3920	6	26.75	0	0	0	0	0	0	0	0	0	0	0	0	0	0	0	0	0	0	0	0	0	0	0	0	0	0	0	0	0	0	0	0	0	0	0	0	0	0	0	0	0	0	0	0
TIMP1	P01033	TIMP metallopeptidase inhibitor 1(TIMP1)	7076	3	26.74	0	0	0	0	0	0	0	0	0	0	0	0	0	0	0	0	0	0	0	0	0	0	0	0	0	0	0	0	0	0	0	0	0	0	0	0	0	0	0	0	0	0	0	0
CBLN4	Q9NTU7	cerebellin 4 precursor(CBLN4)	140689	3	26.71	0	0	0	0	0	0	0	0	0	0	0	0	0	0	0	0	0	0	0	0	0	0	0	0	0	0	0	0	0	0	0	0	0	0	0	0	0	0	0	0	0	0	0	0
B4GALT3	O60512	beta-1,4-galactosyltransferase 3(B4GALT3)	8703	6	26.7	0	0	0	0	0	0	0	0	0	0	0	0	0	0	0	0	0	0	0	0	0	0	0	0	0	0	0	0	0	0	0	0	0	0	0	0	0	0	0	0	0	0	0	0
IGHV3-38	A0A0C4DH36	immunoglobulin heavy variable 3-38 (non-functional)(IGHV3-38)	28429	3	26.7	0	0	7848830	0	3498689	0	0	0	6654120	0	0	12075640	0	0	0	0	0	0	0	0	0	0	791172	0	0	0	9677314	0	7132522	1047186	0	0	2149718	0	0	0	0	0	2025514	0	2041049	0	0	5102149
RPL27	P61353	ribosomal protein L27(RPL27)	6155	2	26.69	0	0	0	0	0	0	0	0	0	0	0	0	0	0	0	0	0	0	0	0	0	0	0	0	0	0	0	0	0	0	0	0	0	0	0	0	0	0	0	0	0	0	0	0
SLC47A2	Q86VL8	solute carrier family 47 member 2(SLC47A2)	146802	9	26.53	0	0	0	0	0	17823107	0	0	0	0	0	0	0	0	0	3572161	0	0	0	0	0	0	0	0	0	0	0	0	0	0	0	36666167	14353890	29703211	0	0	0	0	0	0	0	0	0	0
GALNT14	Q96FL9	polypeptide N-acetylgalactosaminyltransferase 14(GALNT14)	79623	8	26.46	0	0	0	0	0	0	0	0	0	0	0	0	0	0	0	0	0	0	0	0	0	0	0	0	0	0	0	0	0	0	0	0	0	0	0	0	0	0	0	0	0	0	0	0
PCCB	P05166	propionyl-CoA carboxylase subunit beta(PCCB)	5096	8	26.4	0	0	0	0	0	0	0	0	0	0	0	0	0	0	0	0	0	0	0	0	0	0	0	0	0	0	0	0	0	0	0	0	0	0	0	0	0	0	0	0	0	0	0	0
SULT2A1	Q06520	sulfotransferase family 2A member 1(SULT2A1)	6822	4	26.31	0	0	0	0	0	0	0	0	0	0	0	0	0	0	0	0	0	0	0	0	0	0	0	0	0	0	0	0	0	0	0	0	0	0	0	0	2909250	0	0	0	0	0	0	0
CSH1	P0DML2	chorionic somatomammotropin hormone 1(CSH1)	1442	4	26.3	0	0	0	0	0	0	0	0	0	0	0	0	0	0	0	0	0	0	0	0	0	0	0	0	0	0	0	0	0	0	0	0	0	0	0	0	0	0	0	0	0	0	0	0
PRIM2	P49643	DNA primase subunit 2(PRIM2)	5558	7	26.24	0	0	0	0	0	0	0	0	0	0	0	0	0	0	0	0	0	0	0	0	0	0	0	0	0	0	0	0	0	0	0	0	0	0	0	0	0	0	0	0	0	0	0	0
FBLL1	A6NHQ2	fibrillarin like 1(FBLL1)	345630	5	26.2	0	0	0	0	0	0	0	0	0	0	0	0	0	0	0	0	0	0	0	0	0	0	0	0	0	0	0	0	0	0	0	0	0	0	0	0	0	0	0	0	0	0	0	0
IGKV3D-15	A0A087WSY6	immunoglobulin kappa variable 3D-15(IGKV3D-15)	28875	1	26.1	0	0	2340416	15109835	0	0	0	0	0	0	0	0	0	0	0	0	0	0	0	0	0	0	0	1292912	0	0	0	0	0	0	3398852	5574466	6766025	0	5319812	0	0	6529853	0	0	0	10418728	0	4170812
IGKV3D-7	A0A0C4DH55	immunoglobulin kappa variable 3D-7(IGKV3D-7)	28877	1	26.1	0	0	0	0	0	0	0	0	0	61531816	0	0	0	0	2136421	0	0	0	0	0	0	0	0	0	0	0	0	0	0	0	0	0	0	0	0	0	0	0	0	0	0	0	16562238	0
HNRNPA2B1	P22626	heterogeneous nuclear ribonucleoprotein A2/B1(HNRNPA2B1)	3181	5	25.94	0	0	0	0	0	0	0	0	0	0	0	0	0	0	0	0	0	0	0	0	0	0	0	0	0	0	0	0	0	0	0	0	0	0	0	0	0	0	0	0	0	0	0	0
ZNF275	Q9NSD4	zinc finger protein 275(ZNF275)	10838	6	25.93	0	0	0	0	0	0	0	0	0	0	0	0	0	0	0	0	0	0	0	0	0	0	0	0	0	0	0	0	0	0	0	0	0	0	0	0	0	0	0	0	0	0	0	0
TAF6L	Q9Y6J9	TATA-box binding protein associated factor 6 like(TAF6L)	10629	9	25.81	0	0	0	0	0	0	0	0	0	0	0	0	0	0	0	0	0	0	0	0	0	0	0	0	0	0	0	0	0	0	0	0	0	0	0	0	0	0	0	0	0	0	0	0
PRIM1	P49642	DNA primase subunit 1(PRIM1)	5557	6	25.78	0	0	0	0	0	0	0	0	0	0	0	0	0	0	0	0	0	0	0	0	0	0	0	10812664	0	0	0	0	0	0	0	0	0	0	0	0	0	0	0	0	0	0	0	0
RPL10	P27635	ribosomal protein L10(RPL10)	6134	3	25.76	0	0	0	0	0	0	0	0	0	0	0	0	0	0	0	0	0	0	0	0	0	0	0	0	0	0	0	0	0	0	0	0	0	0	0	0	0	0	0	0	0	0	0	0
TAF15	Q92804	TATA-box binding protein associated factor 15(TAF15)	8148	8	25.7	0	0	0	0	0	0	0	0	0	0	0	0	0	0	0	0	0	0	0	0	0	0	0	0	0	0	0	0	0	0	0	0	0	0	0	0	0	0	0	0	0	0	0	0
HSPA2	P54652	heat shock protein family A (Hsp70) member 2(HSPA2)	3306	9	25.69	0	0	0	0	0	0	0	0	0	0	0	0	0	0	0	0	0	0	0	0	0	0	0	0	0	0	0	0	0	0	0	0	0	0	0	0	0	0	0	0	0	0	0	0
KLHL34	Q8N239	kelch like family member 34(KLHL34)	257240	9	25.64	0	0	0	0	0	0	0	0	0	0	0	0	0	0	0	0	0	0	0	0	0	0	0	0	0	0	0	0	0	0	0	0	0	0	0	0	0	0	0	0	0	0	0	0
KY	Q8NBH2	kyphoscoliosis peptidase(KY)	339855	9	25.63	0	0	0	0	0	0	0	0	0	0	0	0	0	0	0	0	0	0	0	0	0	0	0	0	0	0	0	0	0	0	0	0	0	0	0	0	0	0	0	0	0	0	0	0
OLFML2A	Q68BL7	olfactomedin like 2A(OLFML2A)	169611	9	25.59	0	0	0	0	0	0	0	0	0	0	0	0	0	0	0	0	223988068	0	0	0	0	0	0	0	0	0	0	0	0	0	0	0	0	0	0	0	0	0	0	0	0	0	0	0
PLVAP	Q9BX97	plasmalemma vesicle associated protein(PLVAP)	83483	6	25.59	0	0	0	0	0	0	0	0	0	0	0	0	0	0	0	0	0	0	0	0	0	0	0	0	0	0	0	0	0	0	0	0	0	0	0	0	0	0	0	0	0	0	0	0
TP53TG5	Q9Y2B4	TP53 target 5(TP53TG5)	27296	4	25.59	0	0	0	0	0	0	0	0	0	0	0	0	0	0	0	0	0	0	0	0	0	0	0	0	0	0	0	0	0	0	0	0	0	0	0	0	0	0	0	0	0	0	0	0
LCA5L	O95447	lebercilin LCA5 like(LCA5L)	150082	9	25.56	0	0	0	0	0	0	0	0	0	0	0	0	0	0	0	0	0	0	0	0	0	0	0	0	0	0	0	0	0	0	0	0	0	0	0	0	0	0	0	0	0	0	0	0
RPL26	P61254	ribosomal protein L26(RPL26)	6154	2	25.43	0	0	0	0	0	0	0	0	0	0	0	0	0	0	0	0	0	0	0	0	0	0	0	0	0	0	0	0	0	0	0	0	0	0	0	0	0	0	0	0	0	0	0	0
SBSN	Q6UWP8	suprabasin(SBSN)	374897	8	25.43	0	0	0	0	0	0	0	3738381	0	0	0	0	0	0	0	0	0	0	0	0	0	0	3414631	0	0	0	3551524	0	0	0	0	0	0	0	0	0	0	0	0	0	0	0	0	0
C19ORF44	Q9H6X5	chromosome 19 open reading frame 44(C19orf44)	84167	9	25.38	0	0	0	0	0	0	0	0	0	0	0	0	0	0	0	0	0	0	0	0	0	0	0	0	0	0	0	0	0	0	0	0	0	0	0	0	0	0	0	0	0	0	0	0
SYNCRIP	O60506	synaptotagmin binding cytoplasmic RNA interacting protein(SYNCRIP)	10492	9	25.15	0	0	0	0	0	0	0	0	0	0	0	0	0	0	0	0	0	0	0	0	0	0	0	0	0	0	0	0	0	0	0	0	0	0	0	0	0	0	0	0	0	0	0	0
CXORF49	A8MYA2	chromosome X open reading frame 49(CXorf49)	100132994	7	25.13	0	0	0	0	0	0	0	0	0	0	0	0	0	0	0	0	0	0	0	0	0	0	0	0	0	0	0	0	0	0	19812307	0	0	0	0	0	0	0	0	0	0	0	0	0
ENO1	P06733	enolase 1(ENO1)	2023	9	25.1	0	0	0	0	0	0	0	5822064	0	0	0	0	0	0	0	0	0	0	0	0	0	0	0	0	0	0	0	0	0	0	0	0	0	0	0	0	0	0	0	0	0	0	0	0
IGHV3-9	P01782	immunoglobulin heavy variable 3-9(IGHV3-9)	28451	2	24.99	0	0	57931895	31476784	48276809	11308268	27305019	8299937	85418678	0	47823043	24143634	0	13174436	7325121	5589155	0	9346716	6382011	5665119	4456553	21925149	16046033	3161921	3310591	0	34694870	23317549	0	32279266	18331582	8672164	8212946	20848178	6775334	18428249	0	0	13454957	941521	5392572	9263879	1507105	36751490
FBXL7	Q9UJT9	F-box and leucine rich repeat protein 7(FBXL7)	23194	7	24.94	0	0	0	0	0	0	0	0	0	0	0	0	0	0	0	0	0	0	0	0	0	0	0	0	0	0	0	0	0	0	0	0	0	0	0	0	0	0	0	0	0	0	0	0
ASMTL	O95671	acetylserotonin O-methyltransferase like(ASMTL)	8623	8	24.76	0	0	0	0	0	0	0	0	0	0	0	0	0	0	0	0	0	0	0	0	0	0	0	0	0	0	0	0	0	0	0	0	0	0	0	0	0	0	0	0	0	0	0	0
FUBP3	Q96I24	far upstream element binding protein 3(FUBP3)	8939	8	24.67	0	0	0	0	0	0	0	0	0	0	0	0	0	0	0	0	0	0	0	0	0	0	0	0	0	0	0	0	0	0	0	0	0	0	0	0	0	0	0	0	0	0	0	0
IGLV2-18	A0A075B6J9	immunoglobulin lambda variable 2-18(IGLV2-18)	28814	2	24.6	0	0	4218450	0	0	0	0	0	0	2086498	0	0	0	0	0	0	0	0	0	0	0	0	0	0	0	0	0	0	0	0	0	0	0	0	0	0	0	0	0	0	0	0	0	0
S100A9	P06702	S100 calcium binding protein A9(S100A9)	6280	2	24.6	0	0	0	0	0	0	0	0	0	0	0	0	0	0	491097	0	0	0	0	0	0	0	0	0	0	0	13479702	0	0	0	0	0	0	0	0	0	0	0	0	0	0	0	0	0
GDPD5	Q8WTR4	glycerophosphodiester phosphodiesterase domain containing 5(GDPD5)	81544	8	24.53	0	0	0	0	0	0	0	0	0	0	0	0	0	0	0	0	0	0	0	0	0	0	0	0	0	0	0	0	0	0	0	0	0	0	0	0	0	0	0	0	0	0	0	0
KREMEN2	Q8NCW0	kringle containing transmembrane protein 2(KREMEN2)	79412	6	24.52	0	0	0	0	0	0	0	0	0	0	0	0	0	0	0	0	0	0	0	0	0	0	0	0	0	0	0	0	0	0	0	0	0	0	0	0	0	0	0	0	0	0	0	0
HLA-B	P01889	major histocompatibility complex, class I, B(HLA-B)	3106	5	24.35	0	0	0	0	0	0	0	0	0	0	0	0	0	0	0	0	0	0	0	0	0	0	0	0	0	0	0	0	0	0	0	0	0	0	0	0	0	0	0	0	0	0	0	0
WFDC3	Q8IUB2	WAP four-disulfide core domain 3(WFDC3)	140686	3	24.35	0	0	0	0	0	0	0	0	0	0	0	0	0	0	0	0	0	0	0	0	0	0	0	0	0	0	0	0	0	0	0	0	0	0	0	0	0	0	0	0	0	0	0	0
NONO	Q15233	non-POU domain containing octamer binding(NONO)	4841	6	24.31	0	0	0	0	0	0	0	0	0	0	0	0	0	0	0	0	0	0	0	0	0	0	0	0	0	0	0	0	0	0	0	0	0	0	0	0	0	0	0	0	0	0	0	0
CCT2	P78371	chaperonin containing TCP1 subunit 2(CCT2)	10576	7	24.21	0	0	0	0	0	0	0	0	0	0	0	0	0	0	0	0	0	0	0	0	0	0	0	0	0	0	0	0	0	0	0	0	0	0	0	0	0	0	0	0	0	0	0	0
POLH	Q9Y253	DNA polymerase eta(POLH)	5429	9	24.17	0	0	0	0	0	0	0	0	0	0	0	0	0	0	0	0	0	0	0	0	0	0	0	0	0	0	0	0	0	0	0	0	0	0	0	0	0	0	0	0	0	0	0	0
KRT35	Q92764	keratin 35(KRT35)	3886	6	24.09	0	0	0	0	0	0	0	0	0	0	0	0	0	0	0	0	0	0	0	0	0	0	0	0	0	0	0	0	0	0	0	0	0	0	0	0	0	0	0	0	0	0	0	0
WIPI1	Q5MNZ9	WD repeat domain, phosphoinositide interacting 1(WIPI1)	55062	6	23.93	0	0	0	0	0	0	0	0	0	0	0	0	0	0	0	0	0	0	0	0	0	0	0	0	0	0	0	0	0	0	0	0	0	0	0	0	0	0	0	0	0	0	0	0
IGLV3-27	P01718	immunoglobulin lambda variable 3-27(IGLV3-27)	28791	1	23.9	0	0	5092613	0	2875434	0	2024606	2364844	4281380	0	4215586	3276018	0	0	0	0	0	0	0	0	0	1129899	0	0	0	0	0	0	2896720	0	0	0	0	3326805	0	0	0	0	0	0	0	0	0	3435528
PAEP	P09466	progestagen associated endometrial protein(PAEP)	5047	3	23.9	0	0	0	0	0	0	0	0	0	0	0	0	0	0	0	0	0	0	0	0	0	0	0	0	0	0	0	0	0	0	0	0	0	0	0	0	0	0	0	0	0	0	0	0
APBB3	O95704	amyloid beta precursor protein binding family B member 3(APBB3)	10307	6	23.84	0	0	0	0	0	0	0	0	0	0	0	0	0	0	0	0	0	0	0	0	0	0	0	0	0	0	0	0	0	0	0	0	0	0	0	0	0	0	0	0	0	0	0	0
IGFBP6	P24592	insulin like growth factor binding protein 6(IGFBP6)	3489	3	23.8	0	0	0	0	0	0	0	0	0	0	0	0	0	0	0	0	0	0	0	0	0	0	0	0	0	0	9810119	0	0	0	0	0	0	1939940	0	0	0	0	0	0	1652386	0	0	0
SRGN	P10124	serglycin(SRGN)	5552	2	23.72	0	0	0	0	0	0	0	0	0	0	0	0	0	0	0	0	0	0	0	0	0	0	0	0	0	0	0	0	0	0	0	0	0	0	0	0	0	0	0	0	0	0	0	0
NUP58	Q9BVL2	nucleoporin 58(NUP58)	9818	8	23.71	0	0	0	0	0	0	0	0	0	0	0	0	0	0	0	0	0	0	0	0	0	0	0	0	0	0	0	0	0	0	0	0	0	0	0	0	0	0	0	0	0	0	0	0
PIK3R1	P27986	phosphoinositide-3-kinase regulatory subunit 1(PIK3R1)	5295	9	23.59	0	0	0	0	0	0	0	0	0	0	0	0	0	0	0	0	0	0	0	0	0	0	0	0	0	0	0	0	0	0	0	0	0	0	0	0	0	0	0	0	0	0	0	0
RBM46	Q8TBY0	RNA binding motif protein 46(RBM46)	166863	7	23.52	0	0	0	0	0	0	0	0	0	0	0	0	0	0	0	0	0	0	0	0	0	0	0	0	0	0	0	0	3591782	0	0	0	0	0	0	0	0	0	0	0	0	0	0	0
KPNA2	P52292	karyopherin subunit alpha 2(KPNA2)	3838	7	23.5	0	0	0	0	0	0	0	0	0	0	0	0	0	0	0	0	0	0	0	0	0	0	0	0	0	0	0	0	0	0	0	0	0	0	0	0	0	0	0	0	0	0	0	0
CDKL2	Q92772	cyclin dependent kinase like 2(CDKL2)	8999	6	23.49	0	0	0	0	0	0	0	0	0	0	0	0	0	0	0	0	0	0	0	0	0	0	0	0	0	0	0	0	0	0	0	0	0	0	0	0	0	0	0	0	0	0	0	0
OCLN	Q16625	occludin(OCLN)	100506658	7	23.47	0	0	0	0	0	0	0	0	0	0	0	0	0	0	0	0	0	0	0	0	0	0	0	0	0	0	0	0	0	0	0	0	0	0	0	0	0	0	0	0	0	0	0	0
ZBTB3	Q9H5J0	zinc finger and BTB domain containing 3(ZBTB3)	79842	7	23.42	0	0	0	0	0	0	0	0	0	0	0	0	0	0	0	0	0	0	0	0	0	0	0	0	0	0	0	0	0	0	0	0	0	0	0	0	0	0	0	0	0	0	0	0
TMPO	P42166	thymopoietin(TMPO)	7112	9	23.34	0	0	0	0	0	0	0	0	0	0	0	0	0	0	0	0	0	0	0	0	0	0	0	0	0	0	0	0	0	0	0	0	0	0	0	0	0	0	0	0	0	0	0	0
SOD1	P00441	superoxide dismutase 1(SOD1)	6647	2	23.31	0	0	0	0	0	0	0	3123362	0	0	0	0	0	0	0	0	0	0	9858790	0	0	0	0	0	0	0	3528485	0	2736205	0	0	0	0	6590905	0	0	0	0	0	0	0	0	0	0
NME2	P22392	NME/NM23 nucleoside diphosphate kinase 2(NME2)	4831	2	23.26	0	0	0	0	0	0	0	0	0	0	0	0	0	0	0	0	0	0	0	0	0	0	0	0	0	0	0	0	0	0	0	0	0	0	0	0	0	0	0	0	0	0	0	0
POLL	Q9UGP5	DNA polymerase lambda(POLL)	27343	7	23.22	0	0	0	0	0	0	0	0	0	0	0	0	0	0	0	0	0	0	0	0	0	0	0	0	0	0	0	0	0	0	0	0	0	0	0	0	0	0	0	0	0	0	0	0
PADI4	Q9UM07	peptidyl arginine deiminase 4(PADI4)	23569	8	23.17	0	0	0	0	0	0	0	0	0	0	0	0	0	0	0	0	4471025	0	0	0	0	0	0	0	0	0	0	0	0	0	0	0	0	0	0	0	0	0	0	0	0	0	0	0
TRAF3IP1	Q8TDR0	TRAF3 interacting protein 1(TRAF3IP1)	26146	9	23.14	0	0	0	0	0	0	0	0	0	0	0	0	0	0	0	0	0	0	0	0	0	0	0	0	0	0	0	0	0	0	0	0	0	0	0	3619684	0	0	0	0	0	0	0	0
SLC25A16	P16260	solute carrier family 25 member 16(SLC25A16)	8034	4	23.06	0	0	0	0	0	0	0	0	0	0	0	0	0	0	0	0	0	0	0	0	0	0	0	0	0	0	0	0	0	0	0	0	0	0	0	0	0	0	0	0	0	0	0	0
ZNF350	Q9GZX5	zinc finger protein 350(ZNF350)	59348	7	23	0	0	0	0	0	0	0	0	0	0	0	0	0	0	0	0	0	0	0	0	0	0	0	0	0	0	0	0	0	0	0	0	0	0	0	0	0	0	0	0	0	0	0	0
MFSD3	Q96ES6	major facilitator superfamily domain containing 3(MFSD3)	113655	5	22.78	0	0	0	0	0	0	0	0	0	0	0	0	0	0	0	0	0	0	0	0	0	0	0	0	0	0	0	0	0	0	0	0	0	0	0	0	0	0	0	0	0	0	0	0
VCAM1	P19320	vascular cell adhesion molecule 1(VCAM1)	7412	9	22.78	0	0	0	0	0	0	0	0	0	0	0	0	0	5273572	0	0	0	0	0	0	0	0	0	0	0	0	4109865	0	0	0	0	0	0	0	0	0	0	0	0	0	0	0	0	0
SLC2A9	Q9NRM0	solute carrier family 2 member 9(SLC2A9)	56606	7	22.77	0	0	0	0	0	0	0	0	0	0	0	0	0	0	0	0	0	0	0	0	0	0	0	0	0	0	0	0	0	0	0	0	0	0	0	0	0	0	0	0	0	0	0	0
LMNA	P02545	lamin A/C(LMNA)	4000	8	22.75	0	0	0	0	0	0	0	0	0	0	0	0	0	0	0	0	0	0	0	0	0	0	0	0	0	0	0	0	0	0	0	0	0	0	0	0	0	0	0	0	0	0	0	0
EEF1A1P5	Q5VTE0	eukaryotic translation elongation factor 1 alpha 1 pseudogene 5(EEF1A1P5)	158078	7	22.7	0	0	0	0	0	0	0	864495	0	0	0	0	0	0	0	0	0	0	0	0	0	0	0	0	0	0	0	0	0	0	0	0	0	0	0	0	0	0	0	0	0	0	0	0
SPATA5L1	Q9BVQ7	spermatogenesis associated 5 like 1(SPATA5L1)	79029	9	22.65	0	0	0	0	0	0	0	0	0	0	0	0	0	0	0	0	0	0	0	0	0	0	0	0	0	0	0	0	0	0	0	0	0	0	0	0	0	0	0	0	0	0	0	0
FBXO33	Q7Z6M2	F-box protein 33(FBXO33)	254170	7	22.58	0	0	0	0	0	0	0	0	0	0	0	0	0	0	0	0	0	0	0	0	0	0	0	0	0	0	0	0	0	0	0	0	0	0	0	0	0	0	0	0	0	0	0	0
DEGS2	Q6QHC5	delta 4-desaturase, sphingolipid 2(DEGS2)	123099	4	22.51	0	0	0	0	0	0	0	0	0	0	0	0	0	0	0	0	0	0	0	0	0	0	0	0	0	0	0	0	0	0	0	0	0	0	0	0	0	0	0	0	0	0	0	0
CD14	P08571	CD14 molecule(CD14)	929	6	22.4	0	6104836	11448366	7626907	9043054	0	3180639	3232424	3485581	7559892	13856390	13980819	9247983	0	12706762	0	21454354	17622846	11380419	19110114	13533904	2947792	0	5021517	0	0	91685803	16149889	4636840	0	20867865	0	0	2833544	14838333	3045616	0	0	0	0	3215214	0	0	41132813
CA2	P00918	carbonic anhydrase 2(CA2)	760	4	22.3	0	0	0	0	0	0	8786925	0	0	0	0	1258978	0	0	0	0	0	0	0	0	0	0	0	0	0	0	0	0	1187694	0	0	0	0	0	0	0	0	0	0	0	0	0	0	0
APOL2	Q9BQE5	apolipoprotein L2(APOL2)	23780	4	22.24	0	0	0	0	0	0	0	0	0	0	0	0	0	0	0	0	0	0	0	0	0	0	0	0	0	0	0	0	0	0	0	0	0	0	0	0	0	0	0	0	0	0	0	0
AGPS	O00116	alkylglycerone phosphate synthase(AGPS)	8540	8	22.2	0	0	0	0	0	0	0	0	0	0	0	0	0	0	0	0	0	0	0	0	0	0	0	0	0	0	0	2097459	0	0	0	0	0	0	0	0	0	0	0	0	0	0	0	0
DCAF15	Q66K64	DDB1 and CUL4 associated factor 15(DCAF15)	90379	7	22.17	0	0	0	0	0	0	0	0	0	0	0	0	0	0	0	31295977	0	0	0	0	0	0	0	0	0	0	0	0	0	0	0	0	0	0	0	0	0	0	0	0	0	0	0	0
RBM45	Q8IUH3	RNA binding motif protein 45(RBM45)	129831	6	22.17	0	0	0	0	0	0	0	0	0	0	0	0	0	0	0	0	0	0	0	0	0	0	0	0	0	0	0	0	0	0	0	0	0	0	0	0	0	0	0	0	0	0	0	0
LDHB	P07195	lactate dehydrogenase B(LDHB)	3945	4	22.09	0	0	0	0	0	0	0	0	0	0	0	0	0	0	0	0	0	0	0	0	0	0	0	0	0	0	0	0	0	0	0	0	0	0	0	0	0	0	0	0	0	0	0	0
DARS2	Q6PI48	aspartyl-tRNA synthetase 2, mitochondrial(DARS2)	55157	8	22.05	0	0	0	0	0	0	0	0	1652273	0	0	0	0	0	0	0	0	0	0	0	0	0	0	0	0	0	0	0	0	0	0	0	0	0	0	0	0	0	0	0	0	0	0	0
SRSF10	O75494	serine and arginine rich splicing factor 10(SRSF10)	10772	3	21.99	0	0	0	0	0	0	0	0	0	0	0	0	0	0	0	357046423	0	0	0	0	0	0	0	0	0	0	0	0	0	0	0	0	0	0	0	0	0	0	0	0	0	0	0	0
KRT19	P08727	keratin 19(KRT19)	3880	5	21.89	0	0	0	0	0	0	0	0	0	0	0	0	0	0	0	0	0	0	0	0	0	0	0	0	0	0	0	0	0	0	0	0	0	0	0	0	0	0	0	0	0	0	0	0
TBCE	Q15813	tubulin folding cofactor E(TBCE)	6905	6	21.89	0	0	0	0	0	0	0	0	0	0	0	0	0	0	0	0	0	0	0	0	0	0	0	0	0	0	0	0	0	0	0	0	0	0	0	0	0	0	0	0	0	0	0	0
OCLM				7	21.85	0	0	0	0	0	0	3486679	3327875	0	0	0	10301543	0	0	0	0	0	0	0	0	0	0	0	0	1238959	0	0	1634302	0	0	0	0	0	0	0	0	0	0	0	0	0	0	0	0
TRPT1	Q86TN4	tRNA phosphotransferase 1(TRPT1)	83707	3	21.82	0	0	0	0	0	0	0	0	0	0	0	0	0	0	0	0	0	0	0	0	0	0	0	0	0	0	0	0	0	0	0	0	0	0	0	0	0	0	0	0	0	0	0	0
SPARC	P09486	secreted protein acidic and cysteine rich(SPARC)	6678	3	21.8	0	0	0	0	0	0	0	1399395	0	0	0	0	0	0	0	0	0	0	0	0	0	0	0	0	0	0	0	0	0	0	0	0	1897039	0	0	0	0	0	0	0	0	0	0	0
PDIA3	P30101	protein disulfide isomerase family A member 3(PDIA3)	2923	6	21.51	0	0	0	0	0	0	0	0	0	0	0	0	0	0	0	0	0	0	0	0	0	0	0	0	0	0	0	0	0	0	0	0	0	0	0	0	0	0	0	0	0	0	0	0
PGAP2	Q9UHJ9	post-GPI attachment to proteins 2(PGAP2)	27315	3	21.5	0	0	0	0	0	0	0	0	0	0	0	0	0	0	0	0	0	0	0	0	0	0	0	0	0	0	0	0	0	0	0	0	0	0	0	0	0	0	0	0	0	0	0	0
GIT1	Q9Y2X7	GIT ArfGAP 1(GIT1)	28964	9	21.44	0	0	0	0	0	0	0	0	0	0	0	0	0	0	0	0	0	0	0	0	0	0	0	0	0	0	0	0	0	0	0	0	0	0	0	0	0	0	0	0	0	0	0	0
FCN2	Q15485	ficolin 2(FCN2)	2220	6	21.4	0	0	0	0	2452018	0	0	3039400	0	0	0	0	0	0	0	0	0	1456430	0	0	0	4170518	0	0	0	1497045	0	0	0	0	0	4433627	0	0	0	0	0	0	0	0	2937653	0	0	0
HSPA1A	P0DMV8	Heat shock 70 kDa protein 1A (Heat shock 70 kDa protein 1) (HSP70-1) (HSP70.1) (Heat shock protein family A member 1A)		7	21.4	0	0	0	0	0	0	0	0	0	0	0	0	0	0	0	0	0	0	0	0	0	0	0	0	0	0	0	0	0	0	0	0	0	0	0	0	0	0	0	0	0	0	0	0
IGLV7-46	A0A075B6I9	immunoglobulin lambda variable 7-46(IGLV7-46)	28775	2	21.4	0	0	35573497	0	28313102	0	0	0	0	0	2088052	0	31765931	16794214	0	0	0	0	24450169	0	23178637	0	41444962	0	31929167	0	0	0	0	0	0	0	0	0	0	0	0	0	0	0	0	0	0	0
CAMP	P49913	cathelicidin antimicrobial peptide(CAMP)	820	2	21.39	0	0	0	0	0	0	0	0	0	0	0	0	0	0	0	0	0	5588114	0	0	0	0	0	0	0	0	0	0	3046191	0	0	0	0	0	0	0	0	0	0	0	0	0	0	0
BTN2A1	Q7KYR7	butyrophilin subfamily 2 member A1(BTN2A1)	11120	6	21.31	0	0	0	0	0	0	0	0	0	0	0	0	0	0	0	0	0	0	0	0	0	0	0	3218089	0	0	0	0	0	0	0	0	0	0	0	0	0	0	0	2048491	0	0	0	0
IDH1	O75874	isocitrate dehydrogenase (NADP(+)) 1(IDH1)	3417	5	21.24	0	0	0	0	0	0	0	0	0	0	0	0	0	0	0	0	0	0	0	0	0	0	14173177	0	0	0	0	0	0	0	0	0	0	0	0	0	0	0	0	0	0	0	0	0
PSG11	Q9UQ72	pregnancy specific beta-1-glycoprotein 11(PSG11)	5680	4	21.2	0	0	0	0	0	0	0	0	0	0	0	0	0	0	0	0	0	0	0	0	0	0	0	0	0	0	0	0	0	0	0	0	0	0	0	0	0	0	0	0	0	0	0	0
PSG2	P11465	pregnancy specific beta-1-glycoprotein 2(PSG2)	5670	4	21.2	0	0	0	0	0	0	0	0	0	0	0	0	0	0	0	0	0	0	0	0	0	0	0	0	0	0	0	0	0	0	0	0	0	0	0	0	0	0	0	0	0	0	0	0
SLAIN2	Q9P270	SLAIN motif family member 2(SLAIN2)	57606	7	21.16	0	0	0	0	0	7646919	0	0	0	0	0	0	0	0	0	0	0	0	0	0	0	0	0	0	0	0	0	0	0	0	0	30927937	0	0	0	0	0	0	0	0	0	0	0	0
GRAMD1C	Q8IYS0	GRAM domain containing 1C(GRAMD1C)	54762	8	21.09	0	0	0	0	0	0	0	0	0	0	0	0	0	0	0	0	0	0	0	0	0	0	0	0	0	0	0	0	0	0	0	0	0	0	0	0	0	0	0	0	0	0	0	0
ZNF599	Q96NL3	zinc finger protein 599(ZNF599)	148103	7	21.05	0	0	0	0	0	0	0	0	0	0	0	0	0	0	0	0	0	0	0	0	0	0	0	0	0	0	0	0	0	0	0	0	0	0	0	0	0	0	0	0	0	0	0	0
CDC123	O75794	cell division cycle 123(CDC123)	8872	4	21.03	0	0	0	0	0	0	0	0	0	0	0	0	0	0	0	0	0	0	0	0	0	0	0	0	0	0	0	0	0	0	0	0	0	0	0	0	0	0	0	0	0	0	0	0
TPM1	P09493	tropomyosin 1(TPM1)	7168	4	21	0	0	0	0	0	0	0	0	0	0	0	0	0	0	0	0	0	0	0	0	0	0	0	0	0	0	0	0	0	0	0	0	0	0	0	0	0	0	0	0	0	0	0	0
TPM2	P07951	tropomyosin 2(TPM2)	7169	4	21	0	0	0	0	0	0	0	0	0	0	0	0	0	0	0	0	0	0	0	0	0	0	0	0	0	0	0	0	0	0	0	0	0	0	0	0	0	0	0	0	0	0	0	0
TPM3	P06753	tropomyosin 3(TPM3)	7170	4	21	0	0	0	0	0	0	0	0	0	0	0	0	0	0	0	0	0	0	0	0	0	0	0	0	0	0	0	0	0	0	0	0	0	0	0	0	0	0	0	0	0	0	0	0
TPM4	P67936	tropomyosin 4(TPM4)	7171	4	21	0	0	0	0	0	0	0	0	0	0	0	0	0	0	0	0	0	0	0	0	0	0	0	0	0	0	0	0	0	0	0	0	0	0	0	0	0	0	0	0	0	0	0	0
KDM5D	Q9BY66	lysine demethylase 5D(KDM5D)	8284	17	20.97	0	0	0	0	0	0	0	3998270830	0	0	0	0	0	0	0	0	0	0	0	0	0	0	0	0	0	0	0	0	0	0	0	0	0	0	0	0	0	0	0	0	0	0	0	0
CDSN	Q15517	corneodesmosin(CDSN)	1041	6	20.97	0	0	0	0	0	0	0	0	0	0	0	0	0	0	0	0	0	0	0	0	0	0	0	0	0	0	0	0	0	0	0	0	0	0	0	0	0	0	0	0	0	0	0	0
KRT79	Q5XKE5	keratin 79(KRT79)	338785	6	20.96	0	0	0	0	0	0	0	0	0	0	0	0	0	0	0	0	0	0	0	0	0	0	0	0	0	0	0	0	0	0	0	0	0	0	0	0	0	0	0	0	0	0	0	0
RPL7A	P62424	ribosomal protein L7a(RPL7A)	6130	3	20.95	0	0	0	0	0	0	0	0	0	0	0	0	0	0	0	0	0	0	0	0	0	0	0	0	0	0	0	0	0	0	0	0	0	0	0	0	0	0	0	0	0	0	0	0
HERVK_113	P62684	Endogenous retrovirus group K member 113 Gag polyprotein(HERVK_113)		8	20.94	0	0	0	0	0	0	0	0	0	0	0	0	0	0	0	0	0	0	0	0	0	0	0	0	0	0	0	0	0	0	0	0	0	0	0	0	0	0	0	0	0	0	0	0
SGPP1	Q9BX95	sphingosine-1-phosphate phosphatase 1(SGPP1)	81537	5	20.94	0	0	0	0	0	0	0	0	0	0	0	0	0	0	0	0	0	0	0	0	0	0	0	0	0	0	0	0	0	0	0	0	0	0	0	0	0	0	0	0	0	0	0	0
ATP5A1	P25705	ATP synthase F(1) complex subunit alpha, mitochondrial (ATP synthase F1 subunit alpha)		6	20.91	0	0	0	0	0	0	0	0	0	0	0	0	0	0	0	0	0	0	0	0	0	0	0	0	0	0	0	0	0	0	0	0	0	0	0	0	0	0	0	0	0	0	0	0
TUBB4B	P68371	tubulin beta 4B class IVb(TUBB4B)	10383	2	20.9	0	0	0	0	0	0	0	0	0	0	0	0	0	0	0	0	0	0	0	0	0	0	0	0	0	0	0	0	0	0	0	0	0	0	0	0	0	0	0	0	0	0	0	0
CARD9	Q9H257	caspase recruitment domain family member 9(CARD9)	64170	6	20.84	0	0	0	0	0	0	0	0	0	0	0	0	0	0	0	0	0	0	0	0	0	0	0	0	0	0	0	0	0	0	0	0	0	2416705	0	1671366	0	0	0	0	0	0	0	0
ASB13	Q8WXK3	ankyrin repeat and SOCS box containing 13(ASB13)	79754	3	20.76	0	0	0	0	0	0	0	0	0	0	0	0	0	0	0	0	0	0	0	0	0	0	0	0	0	0	0	0	0	0	0	0	0	0	0	0	0	10416594	0	0	0	0	0	0
RPS6KA4	O75676	ribosomal protein S6 kinase A4(RPS6KA4)	8986	9	20.73	0	0	0	0	0	0	0	0	0	0	0	0	0	0	0	0	0	0	0	0	0	0	0	0	0	0	0	0	0	0	0	0	0	0	0	0	0	0	0	0	0	0	0	0
PSG3	Q16557	pregnancy specific beta-1-glycoprotein 3(PSG3)	5671	2	20.6	0	0	0	0	0	0	0	0	0	0	0	0	0	0	0	0	0	0	0	0	0	0	0	0	0	0	0	0	0	0	0	0	0	0	0	0	0	0	0	0	0	0	0	0
HMGN2	P05204	high mobility group nucleosomal binding domain 2(HMGN2)	3151	1	20.5	0	0	0	0	0	0	0	0	0	0	0	0	0	0	0	0	0	0	0	0	0	0	0	0	0	0	0	0	0	0	0	0	0	0	0	0	0	0	0	0	0	0	0	0
EEF1G	P26641	eukaryotic translation elongation factor 1 gamma(EEF1G)	1937	5	20.5	0	0	0	0	0	0	0	0	0	0	0	0	0	0	0	0	0	0	0	0	0	0	0	0	0	0	0	0	0	0	0	0	0	0	0	0	0	0	0	0	0	0	0	0
C2ORF71	A6NGG8	Photoreceptor cilium actin regulator		9	20.41	0	0	0	0	0	0	0	0	0	0	0	0	0	0	0	0	0	0	0	0	0	0	0	0	0	0	0	0	0	0	0	0	0	0	0	0	0	0	0	0	0	0	0	0
CFP	P27918	complement factor properdin(CFP)	5199	5	20.38	0	0	6074933	6238528	0	0	0	1317892	15541244	0	3444168	0	2266520	3354438	0	0	0	13118409	0	0	6556633	6472104	3884164	7028389	0	4901632	3225361	0	0	0	2852476	1999830	0	6480460	0	0	0	4738983	0	0	0	4871045	0	8920547
RPS4X	P62701	ribosomal protein S4 X-linked(RPS4X)	6191	3	20.37	0	0	0	0	0	0	0	0	0	0	0	0	0	0	0	0	0	0	0	0	0	0	0	0	0	0	0	0	0	0	0	0	0	0	0	0	0	0	0	0	0	0	0	0
ATP5B	P06576	ATP synthase F(1) complex subunit beta, mitochondrial (EC 7.1.2.2) (ATP synthase F1 subunit beta)		6	20.29	0	0	0	0	0	0	0	0	0	0	0	0	0	0	0	0	0	0	0	0	0	0	0	0	0	0	0	0	0	0	0	0	0	0	0	0	0	0	0	0	0	0	0	0
TRIM43B	A6NCK2	tripartite motif containing 43B(TRIM43B)	653192	5	20.28	0	0	0	0	0	0	0	0	0	0	0	0	0	0	0	0	0	0	0	0	0	0	0	0	0	0	0	0	0	0	0	0	0	0	0	0	0	0	0	0	0	0	0	0
PSMB5	P28074	proteasome 20S subunit beta 5(PSMB5)	5693	3	20.27	0	0	0	0	0	0	0	0	0	0	0	0	0	0	0	0	0	0	0	0	0	0	0	0	0	0	0	0	0	0	0	0	0	0	0	0	0	0	0	0	0	0	0	0
PICALM	Q13492	phosphatidylinositol binding clathrin assembly protein(PICALM)	8301	7	20.23	0	0	0	0	0	0	0	0	0	0	0	0	0	0	0	0	0	0	0	0	0	0	0	0	0	0	0	0	0	0	0	0	0	0	0	0	0	0	0	0	0	0	910148	0
GRAMD1A	Q96CP6	GRAM domain containing 1A(GRAMD1A)	57655	8	20.22	0	0	0	0	0	0	0	0	0	0	0	0	0	0	0	0	0	0	0	0	0	0	0	0	0	0	0	0	0	0	0	0	0	0	0	0	0	0	0	0	0	0	0	0
CORO6	Q6QEF8	coronin 6(CORO6)	84940	5	20.17	0	0	0	0	0	0	0	0	0	0	0	0	0	0	0	0	0	0	0	0	0	0	0	0	0	0	0	0	0	0	0	0	0	0	0	0	0	0	0	0	0	0	0	0
POTEKP	Q9BYX7	POTE ankyrin domain family member K, pseudogene(POTEKP)	440915	4	20.08	0	0	0	0	0	0	0	0	0	0	0	0	0	0	0	0	0	0	0	0	0	0	0	0	0	0	1327963	0	0	0	0	0	1446180	0	0	0	0	0	0	0	0	0	0	0
CAP1	Q01518	cyclase associated actin cytoskeleton regulatory protein 1(CAP1)	10487	5	19.95	0	0	0	0	0	0	0	0	0	0	0	0	0	0	0	0	0	0	0	0	0	0	0	0	0	0	0	0	0	0	0	0	0	0	0	0	0	0	0	0	0	0	0	0
TRIM33	Q9UPN9	tripartite motif containing 33(TRIM33)	51592	12	19.93	0	0	0	0	116628305	273565128	287732361	102882744	0	268518290	0	124982801	0	0	261145641	60507384	212976697	0	204312574	0	83109889	0	130040103	0	105905904	69764073	0	70203002	0	105714281	117349696	0	0	0	69675866	42354040	0	0	86280112	0	0	0	0	0
GRM4	Q14833	glutamate metabotropic receptor 4(GRM4)	2914	10	19.89	0	0	0	16060997	0	0	0	0	0	0	8810337	33319065	0	0	0	0	0	9740922	0	0	0	0	0	0	0	5011224	0	0	0	0	0	0	0	0	4492963	0	4712457	0	0	0	0	0	0	0
LMAN2	Q12907	lectin, mannose binding 2(LMAN2)	10960	4	19.89	0	0	0	0	0	0	0	0	0	0	0	0	0	0	0	0	0	0	0	0	0	0	0	0	0	0	0	0	0	0	0	0	0	0	0	0	0	0	0	0	0	0	0	0
PSG1	P11464	pregnancy specific beta-1-glycoprotein 1(PSG1)	5669	2	19.8	0	0	0	0	0	0	0	0	0	0	0	0	0	0	0	0	0	0	0	0	0	0	0	0	0	0	0	0	0	0	0	0	0	0	0	0	0	0	0	0	0	0	0	0
SCFD1	Q8WVM8	sec1 family domain containing 1(SCFD1)	23256	7	19.76	0	0	0	0	0	0	0	0	0	0	0	0	0	0	0	0	0	0	0	0	0	0	0	0	0	0	0	0	0	0	0	0	0	0	0	0	0	0	0	0	0	0	0	0
C1RL	Q9NZP8	complement C1r subcomponent like(C1RL)	51279	9	19.7	0	0	8306042	14759876	2987082	4719350	0	12264607	14936001	11358083	7583590	5164207	11473820	8167742	7315504	4431275	7512741	5596783	6444347	8526661	2447996	6019850	0	0	9851531	5278680	12006196	11368757	3831245	7253761	7210547	5078599	9048796	8934848	0	5135834	9553023	6650078	7753772	7557957	10671886	4755835	4417434	13486580
KRT5	P13647	keratin 5(KRT5)	3852	3	19.7	0	0	316008744	0	0	0	0	0	0	5354269	0	0	0	0	5172732	0	3959269	0	2998798	0	0	0	0	0	0	0	0	0	0	0	0	0	0	0	0	0	0	0	0	0	0	0	0	0
PRDX2	P32119	peroxiredoxin 2(PRDX2)	7001	2	19.7	0	0	0	0	0	0	0	0	0	0	0	4755021	0	0	0	0	0	0	0	0	0	0	0	0	0	0	0	0	0	0	0	0	0	0	0	0	0	0	0	0	0	0	0	0
SAAL1	Q96ER3	serum amyloid A like 1(SAAL1)	113174	5	19.69	0	0	0	0	0	0	0	0	0	0	0	0	0	0	0	0	0	0	0	0	0	0	0	0	0	0	0	0	0	0	0	0	0	0	0	0	0	0	0	0	0	0	0	0
GPR6	P46095	G protein-coupled receptor 6(GPR6)	2830	4	19.65	0	0	0	0	0	0	0	0	0	0	0	0	0	0	0	0	0	0	0	0	0	0	0	0	0	0	0	0	0	0	0	0	0	0	0	0	0	0	0	0	0	0	4555982	0
P2RY4	P51582	pyrimidinergic receptor P2Y4(P2RY4)	5030	4	19.63	0	0	0	0	0	0	0	0	0	0	0	0	0	0	0	0	0	0	0	0	0	0	0	0	0	0	0	0	0	0	0	0	0	0	0	0	0	0	0	0	0	0	0	0
HLCS	P50747	holocarboxylase synthetase(HLCS)	3141	8	19.62	0	0	0	0	0	0	0	0	0	0	0	0	0	0	0	0	0	0	0	0	0	0	0	0	0	0	0	0	0	0	0	0	0	0	0	0	0	0	0	0	0	0	0	0
SLC15A3	Q8IY34	solute carrier family 15 member 3(SLC15A3)	51296	6	19.62	0	0	0	0	0	0	0	0	0	0	0	0	0	0	0	0	0	0	0	0	0	0	0	0	0	0	0	0	0	0	0	0	0	0	0	0	0	0	0	0	0	0	0	0
CLCN6	P51797	chloride voltage-gated channel 6(CLCN6)	1185	9	19.6	0	0	0	0	0	0	1403722	0	0	0	0	0	0	0	0	0	0	0	0	0	0	0	0	0	3295949	0	0	0	0	0	0	0	0	0	0	0	0	0	0	0	0	0	0	4426661
CCDC74A	Q96AQ1	coiled-coil domain containing 74A(CCDC74A)	90557	4	19.55	0	0	0	0	0	21479049	0	151788169	0	84033075	0	72666968	710687084	0	0	35226966	0	66755923	0	0	0	0	21778101	40380532	80246184	0	68571657	0	0	0	58408713	0	0	0	0	0	18746982	0	0	0	0	56021055	67484465	0
PRPF38B	Q5VTL8	pre-mRNA processing factor 38B(PRPF38B)	55119	6	19.5	0	0	0	0	0	0	0	0	0	0	0	0	0	0	0	0	0	0	0	0	0	0	0	0	0	0	0	0	0	0	0	0	0	0	0	0	0	0	0	0	0	0	0	0
TBC1D3L	B9A6J9	TBC1 domain family member 3L(TBC1D3L)	101060376	6	19.48	0	0	0	0	0	0	0	0	0	0	0	0	0	0	0	0	0	0	0	0	0	0	0	0	0	0	0	0	0	0	0	0	0	0	0	0	0	0	0	0	0	0	0	0
RPAP3	Q9H6T3	RNA polymerase II associated protein 3(RPAP3)	79657	7	19.33	0	0	0	0	0	0	0	0	0	0	0	0	0	0	0	0	0	0	0	0	0	0	0	0	0	0	0	0	0	0	0	0	0	0	0	0	0	0	0	0	0	0	0	0
ZNF460	Q14592	zinc finger protein 460(ZNF460)	10794	6	19.33	0	0	0	0	0	0	0	0	0	0	0	0	0	0	0	0	0	0	0	0	0	0	0	0	0	0	0	0	0	0	0	0	0	0	0	0	0	0	0	0	0	0	0	0
RPS9	P46781	ribosomal protein S9(RPS9)	6203	2	19.31	0	0	0	0	0	0	0	0	0	0	0	0	0	0	0	0	0	0	0	0	0	0	0	0	0	0	0	0	0	0	0	0	0	0	0	0	0	0	0	0	0	0	0	0
DHRS2	Q13268	dehydrogenase/reductase 2(DHRS2)	10202	3	19.31	0	0	0	0	0	0	0	0	0	0	0	0	0	0	0	0	0	0	0	0	0	0	0	0	0	0	0	0	0	0	0	0	0	0	0	0	0	0	0	0	0	0	0	0
IGHV2-26	A0A0B4J1V2	immunoglobulin heavy variable 2-26(IGHV2-26)	28455	1	19.3	0	0	0	0	0	0	0	0	0	0	0	0	0	0	3359098	0	4075796	0	0	8879932	0	0	5361694	0	0	0	0	0	0	0	1392387	11298672	0	2042259	0	0	0	0	0	0	0	0	0	0
IGHV2-70	P01814	immunoglobulin heavy variable 2-70(IGHV2-70)	28454	1	19.3	0	0	0	2787893	7204295	0	6495446	0	0	0	0	0	0	0	2378844	0	0	0	0	0	0	0	0	4015108	0	0	0	0	1581747	0	0	0	4361965	677562	0	0	0	0	0	0	0	0	0	0
ADARB1	P78563	adenosine deaminase RNA specific B1(ADARB1)	104	8	19.25	0	0	0	0	0	0	0	0	0	0	0	0	0	0	0	0	0	0	0	0	0	0	0	0	0	0	0	0	0	0	0	0	0	0	0	14960479	0	0	0	0	0	0	0	0
LRRC63	Q05C16	leucine rich repeat containing 63(LRRC63)	220416	6	19.1	0	0	0	0	0	0	0	0	0	0	0	0	0	0	0	0	0	0	0	0	0	0	0	0	0	0	0	0	0	0	0	0	0	0	0	0	0	0	0	0	0	0	0	0
PHB2	Q99623	prohibitin 2(PHB2)	11331	3	19.08	0	0	0	0	0	0	0	0	0	0	0	0	0	0	0	0	0	0	0	0	0	0	0	0	0	0	0	0	0	0	0	0	0	0	0	0	0	0	0	0	0	0	0	0
BGN	P21810	biglycan(BGN)	633	4	19.04	0	0	0	0	0	0	0	0	0	0	0	0	0	0	0	0	0	0	0	0	0	0	0	0	0	0	0	0	0	0	0	0	0	0	0	0	0	0	0	0	0	0	0	0
CXORF65	A6NEN9	chromosome X open reading frame 65(CXorf65)	158830	2	19.03	0	0	0	0	0	0	0	0	0	0	0	0	0	0	0	0	0	0	0	0	0	0	0	0	0	0	0	0	0	0	0	0	0	0	0	0	0	0	0	0	0	0	0	0
CERCAM	Q5T4B2	cerebral endothelial cell adhesion molecule(CERCAM)	51148	6	19.01	0	0	0	0	0	0	0	0	0	0	0	0	0	0	0	0	0	0	0	0	0	0	0	0	0	0	0	0	0	0	0	0	0	0	0	0	0	0	0	0	0	0	0	0
TRAF3IP3	Q9Y228	TRAF3 interacting protein 3(TRAF3IP3)	80342	6	19	0	0	0	0	0	0	0	0	0	0	0	0	0	0	0	0	0	0	0	0	0	0	0	0	0	0	0	0	0	0	0	0	0	0	0	0	0	0	0	0	0	0	0	0
ARMCX3	Q9UH62	armadillo repeat containing X-linked 3(ARMCX3)	51566	4	18.99	0	0	0	0	0	0	0	0	0	0	0	0	0	0	0	0	0	0	0	0	0	0	0	0	0	0	0	0	0	0	0	0	0	0	0	0	0	0	0	0	0	0	0	0
CCDC53	Q9Y3C0	WASH complex subunit 3 (Coiled-coil domain-containing protein 53)		2	18.93	0	0	0	0	0	0	0	0	0	0	0	0	0	0	0	0	0	0	0	0	0	0	0	0	0	0	0	0	0	0	0	0	0	0	0	0	0	0	0	0	0	0	0	0
STUB1	Q9UNE7	STIP1 homology and U-box containing protein 1(STUB1)	10273	3	18.93	0	0	0	0	0	0	0	0	0	0	0	0	0	0	0	0	0	0	0	0	0	0	0	0	0	0	0	0	0	0	0	0	0	0	0	0	0	0	0	0	0	0	0	0
SLC22A14	Q9Y267	solute carrier family 22 member 14(SLC22A14)	9389	6	18.86	0	0	0	0	0	0	0	0	0	0	0	0	0	0	0	0	0	0	0	0	0	0	0	0	0	0	0	0	0	0	0	0	0	0	0	0	0	0	0	0	0	0	0	0
ZNF467	Q7Z7K2	zinc finger protein 467(ZNF467)	168544	6	18.86	0	0	0	0	0	0	0	0	0	0	0	0	0	0	0	0	0	0	0	0	0	0	0	0	0	0	0	0	0	0	0	0	0	0	0	0	0	0	0	0	0	0	0	0
FOXO3	O43524	forkhead box O3(FOXO3)	2309	7	18.84	0	0	0	0	0	0	0	0	0	0	0	0	0	0	0	0	0	0	0	0	0	0	0	0	0	0	0	0	0	0	0	0	0	0	0	0	0	0	0	0	0	0	0	0
RPL15	P61313	ribosomal protein L15(RPL15)	6138	2	18.81	0	0	0	0	0	0	0	0	0	0	0	0	0	0	0	0	0	0	0	0	0	0	0	0	0	0	0	0	0	0	0	0	0	0	0	0	0	0	0	0	0	0	0	0
CS	O75390	citrate synthase(CS)	1431	5	18.74	0	0	0	0	0	0	0	0	0	0	0	0	0	0	0	0	0	0	0	0	0	0	0	0	0	0	0	0	0	0	0	0	0	0	0	0	0	0	0	0	0	0	0	0
C9ORF78	Q9NZ63	chromosome 9 open reading frame 78(C9orf78)	51759	3	18.73	0	0	0	0	0	0	0	0	0	0	0	0	0	0	0	0	0	0	0	0	0	0	0	0	0	0	0	0	0	0	0	0	0	0	0	0	0	0	0	0	0	0	0	0
MMP27	Q9H306	matrix metallopeptidase 27(MMP27)	64066	5	18.66	0	0	0	0	0	0	0	0	0	0	0	0	0	0	0	0	0	0	0	0	0	0	0	0	0	0	0	0	0	0	0	0	0	0	0	0	0	0	0	0	0	0	0	0
NEURL1	O76050	neuralized E3 ubiquitin protein ligase 1(NEURL1)	9148	6	18.64	0	0	0	0	0	0	0	0	0	0	0	0	0	0	0	0	0	0	0	0	0	0	0	0	0	0	0	0	0	0	0	0	0	0	0	0	0	0	0	0	0	0	0	0
PADI1	Q9ULC6	peptidyl arginine deiminase 1(PADI1)	29943	7	18.58	0	0	0	0	0	0	0	0	0	0	0	0	0	0	0	0	0	0	0	0	0	0	0	0	0	0	0	0	0	0	0	0	0	0	0	0	0	0	0	0	0	0	0	0
ZMYM6	O95789	zinc finger MYM-type containing 6(ZMYM6)	9204	14	18.53	0	0	0	0	0	0	0	0	0	0	0	0	0	0	0	0	0	0	0	0	0	0	0	0	0	0	0	0	0	0	0	0	0	0	0	0	0	0	0	0	0	0	0	0
PPIF	P30405	peptidylprolyl isomerase F(PPIF)	10105	2	18.51	0	0	0	0	0	0	0	0	0	0	0	0	0	0	0	0	0	0	0	0	0	0	0	0	0	0	0	0	0	0	0	0	0	0	0	0	0	0	0	0	0	0	0	0
CLIC6	Q96NY7	chloride intracellular channel 6(CLIC6)	54102	7	18.48	0	0	0	0	0	0	0	0	0	0	0	0	0	0	0	0	0	0	0	0	0	0	0	0	0	0	0	0	0	0	0	0	0	5737833	0	0	0	0	0	0	0	0	6600203	0
RPL19	P84098	ribosomal protein L19(RPL19)	6143	2	18.47	0	0	0	0	0	0	0	0	0	0	0	0	0	0	0	0	0	0	0	0	0	0	0	0	0	0	0	0	0	0	0	0	0	0	0	0	0	0	0	0	0	0	0	0
GOLM1	Q8NBJ4	golgi membrane protein 1(GOLM1)	51280	4	18.46	0	0	0	0	0	0	0	0	0	0	101620059	0	0	0	0	0	0	0	0	0	0	0	0	0	0	0	0	0	0	0	44809809	0	0	0	0	0	0	0	0	0	0	0	0	0
NPAS3	Q8IXF0	neuronal PAS domain protein 3(NPAS3)	64067	9	18.45	0	0	0	0	0	0	0	0	0	0	0	0	0	0	0	0	0	0	0	0	0	0	0	0	0	0	0	0	0	0	0	0	0	0	0	0	0	0	0	0	0	0	0	0
CTBS	Q01459	chitobiase(CTBS)	1486	4	18.44	0	0	0	0	0	0	0	0	0	0	0	0	0	0	0	0	0	0	0	0	0	0	0	0	0	0	0	0	0	0	0	0	0	0	0	0	0	0	0	0	0	0	0	0
L1TD1	Q5T7N2	LINE1 type transposase domain containing 1(L1TD1)	54596	9	18.42	0	0	0	0	0	0	0	0	0	0	0	0	0	0	0	0	0	0	0	0	0	0	0	0	0	0	0	0	0	0	0	0	0	0	0	0	0	0	0	0	0	0	0	0
VSIG4	Q9Y279	V-set and immunoglobulin domain containing 4(VSIG4)	11326	4	18.4	0	0	0	0	0	0	0	0	0	0	0	0	0	0	0	0	0	0	0	0	0	0	0	0	0	0	4860319	0	0	0	0	0	0	0	0	0	0	0	0	0	0	0	0	0
HNRNPA1	P09651	heterogeneous nuclear ribonucleoprotein A1(HNRNPA1)	3178	4	18.3	0	0	0	0	0	0	0	0	0	0	0	0	0	0	0	0	0	0	0	0	0	0	0	0	0	0	0	0	0	0	0	0	0	0	0	0	0	0	0	0	0	0	0	0
HNRNPA1L2	Q32P51	heterogeneous nuclear ribonucleoprotein A1 like 2(HNRNPA1L2)	144983	4	18.3	0	0	0	0	0	0	0	0	0	0	0	0	0	0	0	0	0	0	0	0	0	0	0	0	0	0	0	0	0	0	0	0	0	0	0	0	0	0	0	0	0	0	0	0
IGLL1	P15814	immunoglobulin lambda like polypeptide 1(IGLL1)	3543	3	18.3	0	0	662821	338642007	1618523	7491864	0	1501030	114043505	0	2921740	5720026	0	0	0	0	0	0	714514	0	0	0	0	0	0	0	0	0	620221	0	0	0	0	497862	0	0	0	0	0	0	0	0	0	0
PPAT	Q06203	phosphoribosyl pyrophosphate amidotransferase(PPAT)	5471	5	18.25	0	0	0	0	0	0	0	0	0	0	0	0	0	0	0	0	0	0	0	0	0	0	0	0	0	0	0	0	0	0	0	0	0	0	0	0	0	0	0	0	0	0	0	0
CCDC190	Q86UF4	coiled-coil domain containing 190(CCDC190)	339512	3	18.24	0	0	0	0	0	0	0	0	0	0	0	0	0	0	0	0	0	0	0	0	0	0	0	0	0	0	0	0	0	0	0	0	0	0	0	0	0	0	0	0	0	0	0	0
SERPINA11	Q86U17	serpin family A member 11(SERPINA11)	256394	4	18.22	0	0	0	0	0	0	0	0	0	0	0	0	0	0	0	0	0	0	0	0	0	0	0	0	0	0	0	0	1892740	0	0	847591	0	0	0	0	0	0	0	0	0	0	0	0
MMP9	P14780	matrix metallopeptidase 9(MMP9)	4318	7	18.22	0	0	0	0	0	0	0	0	0	0	0	0	0	0	0	0	0	0	0	0	0	0	0	0	0	0	0	0	0	0	0	0	0	0	0	0	0	0	0	0	0	0	0	0
SARM1	Q6SZW1	sterile alpha and TIR motif containing 1(SARM1)	23098	7	18.18	0	0	0	0	0	0	0	0	0	0	0	0	0	0	0	0	0	0	0	0	0	0	0	0	0	0	0	0	0	0	0	0	0	0	0	0	0	0	0	0	0	0	0	0
HNRNPU	Q00839	heterogeneous nuclear ribonucleoprotein U(HNRNPU)	3192	8	18.11	0	0	0	0	0	0	0	0	0	0	0	0	0	0	0	0	0	0	0	0	0	0	0	0	0	0	0	0	0	0	0	0	0	0	0	0	0	0	0	0	0	0	0	0
TMC8	Q8IU68	transmembrane channel like 8(TMC8)	147138	7	18.11	0	0	0	0	0	0	0	0	0	0	0	0	0	0	0	0	0	0	0	0	0	0	0	0	0	0	0	0	0	0	0	0	0	0	0	0	0	0	0	0	0	0	0	0
FSD1	Q9BTV5	fibronectin type III and SPRY domain containing 1(FSD1)	79187	5	18.1	0	0	0	0	0	0	0	0	0	0	0	0	0	0	0	0	0	0	0	0	0	0	0	0	0	0	0	0	0	0	0	0	0	0	0	0	0	0	0	0	0	0	0	0
HMGB1P1	B2RPK0	high mobility group box 1 pseudogene 1(HMGB1P1)	10357	2	18.07	0	0	0	0	0	0	0	0	0	0	0	0	0	0	0	0	0	0	0	0	0	0	0	0	0	0	0	0	0	0	0	0	0	0	0	0	0	0	0	0	0	0	0	0
EEF2K	O00418	eukaryotic elongation factor 2 kinase(EEF2K)	29904	7	18.05	0	0	0	0	0	0	0	0	0	0	0	0	0	0	0	0	0	0	0	0	0	0	0	0	0	0	0	0	0	0	0	0	0	0	0	0	0	0	0	0	0	0	0	0
PAX2	Q02962	paired box 2(PAX2)	5076	4	18.01	0	0	0	0	0	0	0	0	0	0	0	0	0	0	0	0	0	0	0	0	0	0	0	0	0	0	0	0	0	0	0	0	0	0	0	0	0	0	0	0	0	0	0	0
NOL3	O60936	nucleolar protein 3(NOL3)	8996	2	17.98	0	0	0	0	0	0	0	0	0	0	0	0	0	0	0	0	0	0	0	0	0	0	0	0	0	0	0	0	0	0	0	0	0	0	0	0	0	0	0	0	0	0	0	0
ST14	Q9Y5Y6	ST14 transmembrane serine protease matriptase(ST14)	6768	8	17.98	0	0	0	0	0	0	0	0	0	0	0	0	0	0	0	0	0	0	0	0	0	31235718	0	0	0	0	0	0	0	0	0	0	0	0	0	0	0	0	0	0	0	0	0	0
RPS8	P62241	ribosomal protein S8(RPS8)	6202	2	17.92	0	0	0	0	0	0	0	0	0	0	0	0	0	0	0	0	0	0	0	0	0	0	0	0	0	0	0	0	0	0	0	0	0	0	0	0	0	0	0	0	0	0	0	0
IGHV4-4	A0A075B6R2	immunoglobulin heavy variable 4-4(IGHV4-4)	28401	1	17.9	0	0	57428119	11170755	13799973	11341649	0	0	20969642	0	3581573	0	23411865	31233736	31066698	14403884	0	0	0	0	0	15099351	0	0	5553657	11684529	0	0	0	0	8894154	0	0	7393213	20000448	12785913	0	0	0	8167468	2877282	7050085	0	0
IGLV1-51	P01701	immunoglobulin lambda variable 1-51(IGLV1-51)	28820	5	17.9	0	15586712	0	16385830	73231542	0	15042983	3492818	34826809	27719761	10911073	51578025	9136049	16962530	5736252	10197967	11814426	11818890	6518386	5447476	0	0	15094410	0	2501399	0	0	0	12743506	14518452	24602502	4555230	3110746	58147860	1787434	6843879	1094331	0	0	5972910	23066726	41108873	12672456	0
PAPPA	Q13219	pappalysin 1(PAPPA)	5069	19	17.9	0	0	0	0	0	0	0	0	0	0	0	0	0	0	0	0	0	0	0	0	0	0	0	0	0	0	0	0	0	0	0	0	0	0	0	0	0	0	0	0	0	0	0	0
SCLT1	Q96NL6	sodium channel and clathrin linker 1(SCLT1)	132320	7	17.86	0	0	66639645	0	0	0	0	3590118	0	0	0	0	0	0	8983784	0	0	0	7102960	0	0	0	0	2005235	0	0	0	0	0	0	0	0	0	0	0	0	0	0	0	0	0	0	0	0
TUBB	P07437	tubulin beta class I(TUBB)	203068	1	17.8	0	0	0	0	0	0	0	0	0	0	0	0	0	0	0	0	0	0	0	0	0	0	0	0	0	0	0	0	0	0	0	0	0	0	0	0	0	0	0	0	0	0	0	0
KLHL21	Q9UJP4	kelch like family member 21(KLHL21)	9903	6	17.79	0	0	0	0	0	0	0	0	0	0	0	0	0	0	0	0	0	0	0	0	0	0	0	0	0	0	0	0	0	0	0	0	0	0	0	0	0	0	0	0	0	0	0	0
PSMD3	O43242	proteasome 26S subunit, non-ATPase 3(PSMD3)	5709	5	17.73	0	0	0	0	0	0	0	0	0	0	0	0	0	0	0	0	0	0	0	0	0	0	0	0	0	0	0	0	0	0	0	0	0	0	0	0	0	0	0	0	0	0	0	0
SLC2A2	P11168	solute carrier family 2 member 2(SLC2A2)	6514	5	17.72	0	0	0	0	0	0	0	0	0	0	0	0	0	0	0	0	0	0	0	0	0	0	0	0	0	0	0	0	0	0	0	0	0	0	0	0	0	0	0	0	0	0	0	0
LBR	Q14739	lamin B receptor(LBR)	3930	6	17.67	0	0	0	0	0	0	0	0	0	0	0	0	0	0	0	0	0	0	0	0	0	0	0	0	0	0	0	0	0	0	0	0	0	0	0	0	0	0	0	0	0	0	0	0
GANC	Q8TET4	glucosidase alpha, neutral C(GANC)	2595	9	17.65	0	0	0	0	0	0	0	0	0	0	0	0	0	0	0	0	0	0	0	0	0	0	0	0	0	0	0	0	0	0	0	0	0	0	0	0	0	0	0	0	0	0	0	0
RPL10A	P62906	ribosomal protein L10a(RPL10A)	4736	2	17.61	0	0	0	0	0	0	0	0	0	0	0	0	0	0	0	0	0	0	0	0	0	0	0	0	0	0	0	0	0	0	0	0	0	0	0	0	0	0	0	0	0	0	0	0
TMPRSS7	Q7RTY8	transmembrane serine protease 7(TMPRSS7)	344805	8	17.61	0	0	0	0	0	0	0	0	0	0	0	0	0	0	0	0	0	0	0	0	0	0	0	0	0	0	0	0	0	0	0	0	0	0	0	0	0	0	0	0	0	0	0	0
XAB2	Q9HCS7	XPA binding protein 2(XAB2)	56949	8	17.61	0	0	0	0	0	0	0	0	0	0	1239879	0	0	2755835	3565757	19772748	0	0	0	0	4549996	0	0	0	0	0	0	0	0	0	4057344	0	0	0	0	0	0	0	4179355	0	3937695	3205646	0	6303667
SRP68	Q9UHB9	signal recognition particle 68(SRP68)	6730	6	17.57	0	0	0	0	0	0	0	0	0	0	0	0	0	0	0	0	0	0	0	0	0	0	0	0	0	0	0	0	0	0	0	0	0	0	0	0	0	0	0	0	0	0	0	0
PIWIL1	Q96J94	piwi like RNA-mediated gene silencing 1(PIWIL1)	9271	8	17.56	0	0	0	0	0	0	0	0	0	0	0	0	0	0	0	0	0	0	0	0	0	0	0	0	0	0	0	0	81770083	0	0	0	0	0	0	0	0	0	0	0	0	0	0	0
AKR1B1	P15121	aldo-keto reductase family 1 member B(AKR1B1)	231	3	17.55	0	0	0	0	0	0	0	0	0	0	0	0	0	0	0	0	0	0	0	0	0	0	0	0	0	0	0	0	0	0	0	0	0	0	0	0	0	0	0	0	0	0	0	0
ASIC4	Q96FT7	acid sensing ion channel subunit family member 4(ASIC4)	55515	5	17.55	0	0	0	0	0	0	0	0	0	0	0	0	0	0	0	0	0	0	0	0	0	0	0	0	0	0	0	0	0	0	0	0	0	0	0	0	0	0	0	0	0	0	0	0
CSNK1D	P48730	casein kinase 1 delta(CSNK1D)	1453	4	17.54	0	0	0	0	0	0	0	0	0	0	0	0	0	0	0	0	0	0	0	0	0	0	0	0	0	0	0	0	0	0	0	0	0	0	0	0	0	0	0	0	0	0	0	0
ZNF286B	P0CG31	zinc finger protein 286B (pseudogene)(ZNF286B)	729288	5	17.54	0	0	0	0	0	0	0	0	0	0	0	0	0	0	0	0	0	0	0	0	0	0	0	0	0	0	0	0	0	0	0	0	0	0	0	0	0	0	0	0	0	0	0	0
ATP6V0A4	Q9HBG4	ATPase H+ transporting V0 subunit a4(ATP6V0A4)	50617	8	17.5	0	0	0	4597800	0	0	0	0	0	0	0	0	0	0	0	0	0	0	0	0	0	0	0	0	0	0	0	0	10520262	0	0	0	0	0	0	0	0	0	0	0	0	0	0	0
TBCA	O75347	tubulin folding cofactor A(TBCA)	6902	1	17.47	0	0	0	0	0	0	0	0	0	0	0	0	0	0	0	0	0	0	0	0	0	0	0	0	0	0	0	0	0	0	0	0	0	0	0	0	0	0	0	0	0	0	0	0
POSTN	Q15063	periostin(POSTN)	10631	8	17.45	0	0	0	0	0	0	0	0	0	0	0	0	0	0	0	0	0	0	0	0	0	0	0	0	0	0	0	0	0	0	0	0	0	0	0	0	0	0	0	0	0	0	0	0
TTLL3	Q9Y4R7	tubulin tyrosine ligase like 3(TTLL3)	26140	7	17.45	0	0	0	0	0	0	0	0	0	0	0	0	0	0	0	0	0	0	0	0	0	0	0	0	0	0	0	0	0	0	0	0	0	0	0	0	0	0	0	0	0	0	0	0
AHCY	P23526	adenosylhomocysteinase(AHCY)	191	4	17.39	0	0	0	0	0	0	0	0	0	0	0	0	0	0	0	0	0	0	0	0	0	0	0	0	0	0	0	0	0	0	0	0	0	0	0	0	0	0	0	0	0	0	0	0
APP	P05067	amyloid beta precursor protein(APP)	351	7	17.36	0	0	0	0	0	0	0	0	0	0	0	0	0	0	0	0	0	0	0	0	0	0	0	0	0	0	0	0	0	0	0	0	0	0	0	0	0	0	0	0	0	0	0	0
TRAF1	Q13077	TNF receptor associated factor 1(TRAF1)	7185	4	17.32	0	0	0	0	0	0	0	0	0	0	0	0	0	0	0	0	0	0	0	0	0	0	0	0	0	0	0	0	0	0	0	0	0	0	0	0	0	0	0	0	0	0	0	0
RPL13A	P40429	ribosomal protein L13a(RPL13A)	23521	2	17.28	0	0	0	0	0	0	0	0	0	0	0	0	0	0	0	0	0	0	0	0	0	0	0	0	0	0	0	0	0	0	0	0	0	0	0	0	0	0	0	0	0	0	0	0
XYLB	O75191	xylulokinase(XYLB)	9942	5	17.27	0	0	0	0	0	0	0	0	0	0	0	0	0	0	0	0	0	0	0	0	0	0	0	0	0	0	0	0	0	0	0	0	0	0	0	0	0	0	0	0	0	0	0	0
CFHR3	Q02985	complement factor H related 3(CFHR3)	10878	3	17.22	0	0	0	0	0	0	10811891	0	0	0	0	7037005	0	0	0	0	0	0	5317530	0	0	16679990	0	10974711	11304446	0	14486281	0	0	10748744	0	3277753	0	0	0	0	0	0	0	0	0	0	0	0
MBTD1	Q05BQ5	mbt domain containing 1(MBTD1)	54799	6	17.14	0	0	0	0	0	33261322	32627017	0	0	0	0	0	0	0	0	0	0	0	0	0	0	0	0	0	0	0	0	0	0	0	0	0	0	0	0	0	0	0	0	0	0	0	0	0
TJP1	Q07157	tight junction protein 1(TJP1)	7082	17	17.13	0	98850982	0	0	0	0	0	0	0	39978968	0	0	0	0	0	0	50544758	0	0	0	0	0	0	0	0	0	0	0	69507521	0	0	0	80210380	0	0	63162326	78137654	0	0	0	39176941	0	0	0
EIF4A3	P38919	eukaryotic translation initiation factor 4A3(EIF4A3)	9775	4	17.13	0	0	0	0	0	0	0	0	0	0	0	0	0	0	0	0	0	0	0	0	0	0	0	0	0	0	0	0	0	0	0	0	0	0	0	0	0	0	0	0	0	0	0	0
IGLV6-57	P01721	immunoglobulin lambda variable 6-57(IGLV6-57)	28778	1	17.1	0	0	0	1244542	717584	0	0	760168	1908608	0	1856395	2220156	0	0	0	0	0	0	0	0	0	0	0	0	0	0	0	0	0	0	0	0	0	803140	0	0	0	0	0	0	0	0	0	0
ANKZF1	Q9H8Y5	ankyrin repeat and zinc finger peptidyl tRNA hydrolase 1(ANKZF1)	55139	7	17.07	0	0	0	0	0	0	0	0	0	0	0	0	0	0	0	0	0	0	0	0	0	0	0	0	0	0	0	0	0	0	0	0	0	0	0	0	0	0	0	0	0	0	0	0
PVR	P15151	PVR cell adhesion molecule(PVR)	5817	4	17.01	0	0	0	0	0	0	0	0	0	0	0	0	0	0	0	0	0	0	0	0	0	0	0	0	0	0	0	0	0	0	0	0	0	0	0	0	0	0	0	0	0	0	0	0
PHF12	Q96QT6	PHD finger protein 12(PHF12)	57649	9	17.01	0	0	0	0	0	0	0	0	0	0	0	0	0	0	0	0	0	0	0	0	0	0	0	0	0	0	0	0	0	0	0	0	0	0	0	0	0	0	0	0	0	0	0	0
PODNL1	Q6PEZ8	podocan like 1(PODNL1)	79883	5	17.01	0	0	0	0	0	0	0	0	0	0	0	0	0	0	0	0	0	0	0	0	3601253	0	0	0	0	0	0	0	0	0	0	0	0	0	0	0	0	0	0	0	0	0	0	0
HLA-A	P04439	major histocompatibility complex, class I, A(HLA-A)	3105	4	17	0	0	0	0	1203787	0	0	0	992355	1821694	0	0	0	0	936390	1359919	0	0	0	0	0	0	0	1896259	0	0	7819619	0	1812726	1675041	0	0	0	0	0	0	0	0	0	0	1930906	0	0	1088417
ALOX12	P18054	arachidonate 12-lipoxygenase, 12S type(ALOX12)	239	6	16.94	0	0	0	0	0	0	0	0	0	0	0	0	0	0	0	0	0	0	0	0	0	0	0	0	0	0	0	0	0	0	0	0	0	0	0	0	0	0	0	0	0	0	0	0
ARHGEF33	A8MVX0	Rho guanine nucleotide exchange factor 33(ARHGEF33)	100271715	8	16.91	0	0	0	0	0	0	0	0	0	0	0	0	0	0	0	0	0	0	0	0	0	0	0	0	0	0	0	0	0	0	0	0	0	0	0	0	0	0	0	0	0	0	0	0
PPP6R1	Q9UPN7	protein phosphatase 6 regulatory subunit 1(PPP6R1)	22870	8	16.91	0	0	0	0	0	0	0	0	0	0	0	0	0	0	0	0	0	0	0	0	0	0	0	0	0	0	0	0	0	0	0	0	0	0	0	0	0	0	0	0	0	0	0	0
FAM26F	Q5R3K3	Calcium homeostasis modulator protein 6 (Protein FAM26F)		3	16.9	0	0	0	0	0	0	0	0	0	0	0	0	12820045	0	0	0	0	0	0	0	0	0	0	0	0	0	0	0	0	0	0	0	0	0	10382286	0	0	0	0	0	0	0	0	0
HNRNPAB	Q99729	heterogeneous nuclear ribonucleoprotein A/B(HNRNPAB)	3182	3	16.9	0	0	0	0	0	0	0	0	0	0	0	0	0	0	0	0	0	0	0	0	0	0	0	0	0	0	0	0	0	0	0	0	0	0	0	0	0	0	0	0	0	0	0	0
HSPA6	P17066	heat shock protein family A (Hsp70) member 6(HSPA6)	3310	6	16.9	0	0	0	0	0	0	0	0	0	0	0	0	0	0	0	0	0	0	0	0	0	0	0	0	0	0	0	0	0	0	0	0	0	0	0	0	0	0	0	0	0	0	0	0
CYCS	P99999	cytochrome c, somatic(CYCS)	54205	1	16.87	0	0	0	0	0	0	0	0	0	0	0	0	0	0	0	0	0	0	0	0	0	0	0	0	0	0	0	0	0	0	0	0	0	0	0	0	0	0	0	0	0	0	0	0
ZBTB5	O15062	zinc finger and BTB domain containing 5(ZBTB5)	9925	6	16.87	0	0	0	0	0	0	0	0	0	0	0	0	0	0	0	0	0	0	0	0	0	0	0	0	0	0	0	14562838	0	0	0	0	0	0	0	0	0	0	0	0	0	0	0	0
WDR76	Q9H967	WD repeat domain 76(WDR76)	79968	6	16.84	0	0	0	0	0	0	0	0	0	0	0	0	0	0	0	0	0	0	0	0	0	0	0	0	0	0	0	0	0	0	0	0	0	0	0	0	0	0	0	0	0	0	0	0
RASGRP4	Q8TDF6	RAS guanyl releasing protein 4(RASGRP4)	115727	6	16.83	0	0	0	0	0	0	0	0	0	0	0	0	0	0	0	0	0	0	0	0	0	0	0	0	0	0	0	0	0	0	0	0	0	0	0	0	0	0	0	0	0	0	0	0
SIX4	Q9UIU6	SIX homeobox 4(SIX4)	51804	7	16.8	0	0	0	0	0	0	0	0	0	0	0	0	0	0	0	0	0	0	0	0	0	0	0	0	0	0	0	0	0	0	0	0	0	0	0	0	0	0	0	0	0	0	0	0
PF4	P02776	platelet factor 4(PF4)	5196	2	16.8	0	0	0	11265366	17839756	0	0	10139298	0	5919634	10311834	0	16086215	4215433	0	0	0	0	0	0	0	0	3878769	2955912	1499173	0	0	957157	4460374	0	0	4809663	11827868	0	0	4614188	0	765606	0	10948020	0	29645685	0	4493337
PF4V1	P10720	platelet factor 4 variant 1(PF4V1)	5197	2	16.8	0	0	0	0	0	0	0	0	0	0	0	3130769	0	0	0	0	0	0	0	0	0	0	0	0	0	2733821	0	0	0	0	0	0	0	7083716	0	0	0	0	0	0	0	0	23070533	0
CPPED1	Q9BRF8	calcineurin like phosphoesterase domain containing 1(CPPED1)	55313	3	16.79	0	0	0	0	0	0	0	0	0	0	0	0	0	0	0	0	0	0	0	0	0	0	0	0	0	0	0	0	0	0	0	0	0	0	0	0	0	0	0	0	0	0	0	0
CLPTM1	O96005	CLPTM1 regulator of GABA type A receptor forward trafficking(CLPTM1)	1209	6	16.74	0	0	0	0	0	0	0	0	0	0	0	0	0	0	0	0	0	0	0	0	0	0	0	0	0	0	0	0	0	0	0	0	0	0	0	0	0	0	0	0	0	0	0	0
ILF3	Q12906	interleukin enhancer binding factor 3(ILF3)	3609	8	16.73	0	0	0	0	0	0	0	0	0	0	0	0	0	0	0	0	0	0	0	0	0	6275408	20960338	0	0	0	0	0	0	0	0	0	0	0	0	0	3495216	4497941	0	0	0	0	0	0
SLC27A5	Q9Y2P5	solute carrier family 27 member 5(SLC27A5)	10998	6	16.73	0	0	0	0	0	0	0	0	0	0	0	0	0	0	0	0	0	0	0	0	0	0	0	0	0	0	0	0	0	0	0	0	0	0	0	0	0	0	0	0	0	0	0	0
RPLP0	P05388	ribosomal protein lateral stalk subunit P0(RPLP0)	6175	3	16.71	0	0	0	0	0	0	0	0	0	0	0	0	0	0	0	0	0	0	0	0	0	0	0	0	0	0	0	0	0	0	0	0	0	0	0	0	0	0	0	0	0	0	0	0
CRTC1	Q6UUV9	CREB regulated transcription coactivator 1(CRTC1)	23373	6	16.7	0	0	0	0	0	0	0	0	0	0	0	0	0	0	0	6519076	0	0	0	0	20020576	0	0	0	0	0	0	0	0	0	0	0	0	0	0	0	9013015	0	0	0	0	0	0	0
SOD3	P08294	superoxide dismutase 3(SOD3)	6649	3	16.7	0	0	0	0	0	0	0	0	0	0	0	0	0	0	6665396	0	0	0	0	0	0	0	0	0	0	0	0	0	0	0	0	0	0	0	0	9831030	0	0	0	0	0	0	0	0
LYVE1	Q9Y5Y7	lymphatic vessel endothelial hyaluronan receptor 1(LYVE1)	10894	3	16.67	0	0	0	0	0	0	0	0	0	0	0	0	0	0	0	0	0	0	0	0	0	0	0	0	0	0	0	0	0	0	0	0	0	0	0	0	0	0	0	0	0	0	0	0
CDH2	P19022	cadherin 2(CDH2)	1000	8	16.66	0	0	0	0	0	0	0	0	0	0	0	0	0	0	21021508	0	0	0	0	0	0	0	0	0	38568668	0	0	0	0	0	0	0	0	0	0	0	0	0	0	0	0	0	0	0
GPAT4	Q86UL3	glycerol-3-phosphate acyltransferase 4(GPAT4)	137964	4	16.57	0	0	0	0	0	0	0	0	647258	0	0	0	0	0	0	0	0	0	0	0	0	0	0	0	0	0	0	0	0	0	0	0	0	0	0	0	0	0	0	0	0	0	0	0
C2ORF81	A6NN90	chromosome 2 open reading frame 81(C2orf81)	388963	5	16.55	0	0	0	0	0	0	0	0	0	0	0	0	0	0	0	0	0	0	0	0	0	0	0	0	0	0	0	0	0	0	0	0	0	0	0	0	0	0	0	0	0	0	0	0
IL37	Q9NZH6	interleukin 37(IL37)	27178	2	16.51	0	0	0	0	0	0	0	0	0	0	0	0	0	0	0	0	0	0	0	0	0	0	0	0	0	0	0	0	0	0	0	0	0	0	0	0	0	0	0	0	0	0	0	0
TUBA1A	Q71U36	tubulin alpha 1a(TUBA1A)	7846	6	16.5	0	0	0	0	0	0	0	0	0	0	0	0	0	0	0	0	0	0	0	0	0	0	0	0	0	0	0	0	0	0	0	0	0	0	0	0	0	0	0	0	0	0	0	0
TUBA1B	P68363	tubulin alpha 1b(TUBA1B)	10376	6	16.5	0	0	0	0	0	0	0	5287589	0	0	0	0	0	0	0	0	0	0	0	0	0	0	0	0	0	0	0	0	0	0	0	0	0	0	0	0	0	0	0	0	0	0	0	0
CARD6	Q9BX69	caspase recruitment domain family member 6(CARD6)	84674	9	16.49	0	0	0	0	0	0	0	0	0	0	0	0	0	0	0	0	0	0	0	718843	0	0	0	0	0	0	0	0	0	0	0	0	0	0	0	0	0	0	0	0	0	0	0	0
KLHL18	O94889	kelch like family member 18(KLHL18)	23276	5	16.49	0	0	0	0	0	0	0	0	0	0	0	0	0	0	0	0	0	0	0	0	0	0	0	0	0	0	0	0	0	0	0	0	0	0	0	0	0	0	0	0	0	0	0	0
PARP1	P09874	poly(ADP-ribose) polymerase 1(PARP1)	142	9	16.48	0	0	0	0	0	0	0	0	0	0	0	0	0	0	0	0	0	0	0	0	0	0	0	0	0	0	0	0	0	0	0	0	0	0	0	0	0	0	0	0	0	0	0	0
SNTB2	Q13425	syntrophin beta 2(SNTB2)	6645	5	16.47	0	0	0	0	0	0	0	0	0	0	0	0	0	0	0	0	0	0	0	0	4086919	0	0	0	0	0	0	0	0	0	0	0	0	0	0	0	0	0	0	0	0	0	0	0
PRDX6	P30041	peroxiredoxin 6(PRDX6)	9588	2	16.46	0	0	0	0	0	0	0	0	0	0	0	0	0	0	0	0	0	0	0	0	0	0	0	0	0	0	0	0	0	0	0	0	0	0	0	0	0	0	0	0	0	0	0	0
PSMD8	P48556	proteasome 26S subunit, non-ATPase 8(PSMD8)	5714	3	16.43	0	0	0	0	0	0	0	0	0	0	0	6918974	0	0	0	0	0	0	0	0	0	0	0	0	0	0	0	0	0	0	0	0	0	0	0	0	0	0	0	0	0	0	0	0
HSPA9	P38646	heat shock protein family A (Hsp70) member 9(HSPA9)	3313	6	16.35	0	0	0	0	0	0	0	0	0	0	0	0	0	0	0	0	0	0	0	0	0	0	0	0	0	0	0	0	0	0	0	0	0	0	0	0	0	0	0	0	0	0	0	0
GATSL2	A6NHX0	Cytosolic arginine sensor for mTORC1 subunit 2 (Cellular arginine sensor for mTORC1 protein 2) (GATS-like protein 2)		3	16.31	0	0	0	0	0	0	0	0	0	0	0	0	0	0	0	0	0	0	0	0	894088	0	0	0	0	0	0	0	0	0	0	0	0	0	0	0	0	0	0	0	0	0	0	0
IGLV5-37	A0A075B6J1	immunoglobulin lambda variable 5-37(IGLV5-37)	28783	2	16.3	0	0	0	0	0	0	0	0	0	0	0	0	0	0	0	0	0	0	0	0	0	0	0	0	0	0	0	0	0	0	0	0	0	0	0	0	0	0	0	0	0	0	0	0
HIST1H1D	P16402	Histone H1.3 (Histone H1c) (Histone H1s-2)		2	16.28	0	0	0	0	0	0	0	0	0	0	0	0	0	0	0	0	0	0	0	0	0	0	0	0	0	0	0	0	0	0	0	0	0	0	0	0	0	0	0	0	0	0	0	0
TUBB1	Q9H4B7	tubulin beta 1 class VI(TUBB1)	81027	4	16.21	0	0	0	0	0	0	0	0	0	0	0	0	0	0	0	0	0	0	0	0	0	0	0	0	0	0	0	0	0	0	0	0	0	0	0	0	0	0	0	0	0	0	0	0
IGKV1D-8	A0A087WSZ0	immunoglobulin kappa variable 1D-8(IGKV1D-8)	28904	1	16.2	0	0	0	0	0	0	0	4196972	0	0	0	0	0	986394	0	0	0	0	0	0	0	0	0	0	0	0	0	0	0	0	0	0	2899038	0	0	0	0	0	0	0	4593744	0	0	4116744
PRG2	P13727	proteoglycan 2, pro eosinophil major basic protein(PRG2)	5553	3	16.2	0	0	0	0	0	0	0	0	0	0	0	0	0	0	0	0	0	0	0	0	0	0	0	0	0	0	0	0	0	0	0	0	0	0	0	0	0	0	0	0	0	0	0	0
TRIM24	O15164	tripartite motif containing 24(TRIM24)	8805	9	16.15	0	0	0	0	0	0	0	0	0	0	0	0	0	0	0	0	0	0	0	0	0	0	0	0	0	0	0	0	0	0	0	0	0	0	0	0	0	0	0	0	0	0	0	0
HLA-E	P13747	major histocompatibility complex, class I, E(HLA-E)	3133	3	16.12	0	0	0	0	0	0	0	0	0	0	0	0	0	0	0	0	0	0	0	0	0	0	0	0	0	0	0	0	0	0	0	0	0	0	0	0	0	0	0	0	0	0	0	0
ERICH6B	Q5W0A0	glutamate rich 6B(ERICH6B)	220081	6	16.08	0	0	0	0	0	0	0	0	0	0	0	0	0	0	0	0	0	0	0	0	0	0	0	0	0	0	0	0	0	0	0	0	0	0	0	0	0	0	0	0	0	0	0	0
MERTK	Q12866	MER proto-oncogene, tyrosine kinase(MERTK)	10461	9	16.06	0	0	0	0	0	0	0	0	0	0	0	0	0	0	0	0	0	0	0	0	0	0	0	0	0	0	0	0	0	0	0	0	0	0	0	0	0	0	0	0	0	0	0	0
SPATS2	Q86XZ4	spermatogenesis associated serine rich 2(SPATS2)	65244	5	16.06	0	0	0	0	0	0	0	0	0	0	0	0	0	0	0	0	0	0	0	0	0	0	0	0	0	0	0	0	0	0	0	0	0	0	0	0	0	0	0	0	0	0	0	0
KIF5C	O60282	kinesin family member 5C(KIF5C)	3800	8	16	0	0	0	0	0	0	0	0	0	0	0	0	0	0	0	0	0	0	51008282	47800343	0	0	0	0	0	0	0	0	0	0	0	0	0	0	22802512	0	0	0	0	0	0	0	134333372	104197727
SRSF2	Q01130	serine and arginine rich splicing factor 2(SRSF2)	6427	2	15.99	0	0	0	0	0	0	0	0	0	0	0	0	0	0	0	0	0	0	0	0	0	0	0	0	0	0	0	0	0	0	0	0	0	0	0	0	0	0	0	0	0	0	0	0
IGHV3-48	P01763	immunoglobulin heavy variable 3-48(IGHV3-48)	28424	1	15.99	0	0	0	0	0	0	0	0	0	0	0	4350061	0	0	0	0	0	0	0	0	0	0	0	0	0	0	0	0	0	0	0	0	0	0	0	0	0	0	0	0	0	0	0	0
PPP1R9B	Q96SB3	protein phosphatase 1 regulatory subunit 9B(PPP1R9B)	84687	7	15.95	0	0	0	0	0	0	0	0	0	0	0	0	0	0	0	0	0	0	0	0	0	0	0	0	0	0	0	0	0	0	0	0	0	0	0	0	0	0	0	0	0	0	0	0
PROZ	P22891	protein Z, vitamin K dependent plasma glycoprotein(PROZ)	8858	5	15.8	0	0	0	0	0	0	3604535	2786802	0	0	0	3718153	0	8042044	0	1225544	0	0	0	0	0	0	0	0	4866233	0	0	0	0	0	0	0	0	0	0	0	0	0	0	0	0	0	2117420	0
ANTXR2	P58335	ANTXR cell adhesion molecule 2(ANTXR2)	118429	4	15.77	0	0	0	0	0	0	0	0	0	0	0	0	0	0	0	0	0	0	0	0	0	0	0	0	0	0	0	0	0	0	0	0	0	0	0	0	0	0	0	0	0	0	0	0
EEF1B2	P24534	eukaryotic translation elongation factor 1 beta 2(EEF1B2)	1933	2	15.77	0	0	0	0	0	0	0	0	0	0	0	0	0	0	0	0	0	0	0	0	0	0	0	0	0	0	0	0	0	0	0	0	0	0	751835	0	0	0	0	0	0	0	0	0
RPP40	O75818	ribonuclease P/MRP subunit p40(RPP40)	10799	3	15.68	0	0	0	0	0	0	0	0	0	0	0	0	0	0	0	0	0	0	0	0	0	0	0	0	0	0	0	0	0	0	0	0	0	0	0	0	0	0	0	0	0	0	0	0
FAM90A20P	A6NIJ5	family with sequence similarity 90 member A20, pseudogene(FAM90A20P)	728430	4	15.63	0	0	0	0	0	0	0	0	0	0	0	0	0	0	0	0	0	0	0	0	0	0	0	0	0	0	0	0	0	0	0	0	0	0	0	0	0	0	0	0	0	0	0	8048661
PSMB6	P28072	proteasome 20S subunit beta 6(PSMB6)	5694	2	15.63	0	0	0	0	0	0	0	0	0	0	0	0	0	0	0	0	0	0	0	0	0	0	0	0	0	0	0	0	0	0	0	0	0	0	0	0	0	0	0	0	0	0	0	0
SFPQ	P23246	splicing factor proline and glutamine rich(SFPQ)	6421	6	15.62	0	0	0	0	0	0	0	0	0	0	0	0	0	0	0	0	0	0	0	0	0	0	0	0	0	0	0	0	0	0	0	0	0	0	0	0	0	0	0	0	0	0	0	0
SLC6A1	P30531	solute carrier family 6 member 1(SLC6A1)	6529	5	15.6	0	0	0	0	0	0	0	0	0	0	0	0	0	0	0	0	0	0	0	0	0	0	0	0	0	0	0	0	0	0	0	0	0	0	0	0	0	0	0	0	0	0	0	0
GALNT9	Q9HCQ5	polypeptide N-acetylgalactosaminyltransferase 9(GALNT9)	50614	5	15.55	0	0	0	0	0	0	0	0	0	0	0	0	0	0	0	0	0	0	0	0	0	0	0	0	0	0	0	0	0	0	0	0	0	0	0	0	0	0	0	0	0	0	0	0
ZBTB48	P10074	zinc finger and BTB domain containing 48(ZBTB48)	3104	6	15.51	0	0	0	0	0	0	0	0	0	0	0	0	0	0	0	0	0	0	0	0	0	0	0	0	0	0	0	7503624	0	0	0	0	0	0	0	0	0	0	0	0	0	0	0	0
CAST	P20810	calpastatin(CAST)	831	6	15.46	0	0	0	0	0	0	0	0	0	0	0	0	12391902	0	0	0	0	0	0	0	0	0	0	0	0	0	0	0	0	0	0	0	0	0	0	0	0	0	0	0	0	0	0	0
ALDOB	P05062	aldolase, fructose-bisphosphate B(ALDOB)	229	4	15.4	0	0	0	0	0	0	0	0	0	0	0	0	0	0	0	0	0	0	1161291	0	0	0	795497	0	0	0	0	0	0	0	0	0	0	0	0	0	0	0	0	0	0	0	0	0
PCBP1	Q15365	poly(rC) binding protein 1(PCBP1)	5093	3	15.39	0	0	0	0	0	0	0	0	0	0	0	0	0	0	0	0	0	0	0	0	0	0	0	0	0	0	0	0	0	0	0	0	0	0	0	0	0	0	0	0	0	0	0	0
TANGO6	Q9C0B7	transport and golgi organization 6 homolog(TANGO6)	79613	9	15.39	0	0	0	0	0	0	0	0	0	0	0	0	0	0	0	0	0	0	0	0	0	0	0	0	0	0	0	0	0	0	0	0	0	0	0	0	0	0	0	0	0	0	0	0
CCDC6	Q16204	coiled-coil domain containing 6(CCDC6)	8030	4	15.36	0	0	0	0	0	0	0	0	0	0	0	0	0	0	0	0	0	0	0	0	0	0	0	0	0	0	0	0	0	0	0	0	0	0	0	0	0	0	0	0	0	0	0	0
SLC15A4	Q8N697	solute carrier family 15 member 4(SLC15A4)	121260	5	15.36	0	775451196	0	0	129731170	84943892	0	0	0	0	0	202222809	0	0	2166753617	0	0	2075477904	213463362	1535871032	0	0	432585070	0	515064500	448018446	0	344721880	1454039112	1164627981	0	450652579	1596781591	0	393401665	0	248331947	315311001	1190609481	265824532	302890281	262200592	866757332	0
SEMA6C	Q9H3T2	semaphorin 6C(SEMA6C)	10500	8	15.32	0	0	0	0	0	0	0	0	0	0	0	0	0	0	0	0	0	0	0	0	0	0	0	0	0	0	0	0	0	0	0	0	0	0	0	0	0	0	0	0	0	0	0	0
HRC	P23327	histidine rich calcium binding protein(HRC)	3270	6	15.27	0	0	7554227	8929901	0	18130814	0	0	0	0	0	0	0	0	0	0	0	14784789	0	0	36785332	30152340	0	0	0	0	0	0	0	0	0	0	0	0	0	16078009	0	0	0	0	0	0	0	0
ST8SIA4	Q92187	ST8 alpha-N-acetyl-neuraminide alpha-2,8-sialyltransferase 4(ST8SIA4)	7903	3	15.26	0	0	0	0	0	0	0	0	0	0	0	0	0	0	0	0	0	0	0	1557153	0	0	0	0	0	0	0	0	0	0	0	0	0	0	0	0	0	0	0	0	0	0	0	0
CHMP4C	Q96CF2	charged multivesicular body protein 4C(CHMP4C)	92421	2	15.25	0	0	0	0	0	0	0	0	0	0	0	0	0	0	0	0	0	0	0	0	0	0	0	0	0	0	0	0	0	0	0	0	0	0	0	0	0	0	0	0	0	0	0	0
DNAL4	O96015	dynein axonemal light chain 4(DNAL4)	10126	1	15.24	0	0	0	0	0	0	0	0	0	0	0	0	0	0	0	0	0	0	0	10160602	0	0	0	0	0	0	0	0	105287934	55820691	0	0	0	0	0	0	0	0	0	120136498	0	0	0	0
YWHAQ	P27348	tyrosine 3-monooxygenase/tryptophan 5-monooxygenase activation protein theta(YWHAQ)	10971	2	15.23	0	0	0	0	0	0	0	0	0	0	0	0	0	0	0	0	0	0	0	0	0	0	0	0	0	0	0	0	0	0	0	0	0	0	0	0	0	0	0	0	0	0	0	0
INTU	Q9ULD6	inturned planar cell polarity protein(INTU)	27152	8	15.19	0	0	0	0	0	0	0	0	0	0	0	0	0	0	0	0	0	0	0	10981152	0	0	0	0	0	0	0	0	0	0	0	0	0	0	0	0	0	0	0	0	0	0	0	0
ROR1	Q01973	receptor tyrosine kinase like orphan receptor 1(ROR1)	4919	8	15.16	0	0	0	0	0	0	0	0	0	0	0	0	0	0	0	0	0	0	0	0	0	0	0	0	0	0	0	0	0	0	0	0	0	0	0	0	0	0	0	0	0	0	0	0
PARN	O95453	poly(A)-specific ribonuclease(PARN)	5073	5	15.09	0	0	0	0	0	0	0	0	0	0	0	0	0	0	0	0	0	0	0	0	0	0	0	0	0	0	0	0	0	0	0	0	0	0	0	0	0	0	0	0	0	0	0	0
ZNF782	Q6ZMW2	zinc finger protein 782(ZNF782)	158431	6	15.09	0	0	0	0	0	0	0	0	0	0	0	0	0	0	0	0	0	0	0	0	0	0	0	0	0	0	0	0	0	0	0	0	0	0	0	0	0	0	0	0	0	0	0	0
IGLV2-23	P01705	immunoglobulin lambda variable 2-23(IGLV2-23)	28813	1	15.08	0	0	0	0	921956	0	0	0	0	0	0	0	0	0	0	0	0	0	0	0	0	0	2360968	0	0	0	0	0	4124713	0	0	0	0	0	0	0	0	0	0	0	0	0	0	0
XRCC5	P13010	X-ray repair cross complementing 5(XRCC5)	7520	6	15.07	0	0	0	0	0	0	0	0	0	0	0	0	0	0	0	0	0	0	0	0	0	0	0	0	0	0	0	0	0	0	0	0	0	0	0	0	0	0	0	0	0	0	0	0
OLFM1	Q99784	olfactomedin 1(OLFM1)	10439	4	15.05	0	0	0	0	0	0	0	0	0	0	0	0	0	0	0	0	0	0	0	0	0	0	0	0	0	0	0	0	0	0	0	0	0	0	0	0	0	0	0	0	0	0	0	0
ELL2	O00472	elongation factor for RNA polymerase II 2(ELL2)	22936	5	15.05	0	0	0	0	0	4496471	0	0	0	0	0	0	0	0	0	0	0	0	0	0	0	0	0	0	0	0	0	0	9484537	0	0	0	0	0	0	0	0	0	0	0	0	0	0	0
GIT2	Q14161	GIT ArfGAP 2(GIT2)	9815	6	15.05	0	0	0	0	0	0	0	0	0	0	0	0	0	0	0	0	0	0	0	0	0	0	0	0	0	0	0	0	0	0	0	0	0	0	0	0	0	0	0	0	0	0	0	0
TMEM131	Q92545	transmembrane protein 131(TMEM131)	23505	15	15.04	0	0	0	0	0	0	0	0	0	0	0	0	0	0	0	0	0	0	78871453	0	0	93068473	0	0	0	0	0	0	0	0	0	0	99055416	0	0	0	46222714	49304443	73128138	0	0	0	0	21598354
FAM109A	Q8N4B1	Sesquipedalian-1 (Ses1) (27 kDa inositol polyphosphate phosphatase-interacting protein A) (IPIP27A) (PH domain-containing endocytic trafficking adaptor 1)		2	15.04	0	0	0	0	0	0	4016234	0	0	0	0	0	0	0	0	0	0	0	0	0	0	0	0	0	0	0	0	0	0	0	0	0	0	0	0	0	0	0	0	0	0	0	0	0
KRT83	P78385	keratin 83(KRT83)	3889	1	15	0	0	0	0	0	0	0	0	0	0	0	0	0	0	0	0	0	0	0	0	0	0	0	0	0	0	0	0	0	0	0	0	0	0	0	0	0	0	0	0	0	0	0	0
KRT86	O43790	keratin 86(KRT86)	3892	1	15	0	0	28198336	0	0	0	0	0	0	0	0	0	0	0	0	0	0	0	0	0	0	0	0	0	0	0	0	0	0	0	0	0	0	0	3585950	0	0	0	0	0	0	4831404	0	0
IGLV10-54	A0A075B6I4	immunoglobulin lambda variable 10-54(IGLV10-54)	28772	1	14.98	0	803942	1550008	0	0	0	0	0	0	3513222	0	0	0	0	2596663	0	0	0	0	0	0	0	0	0	0	0	1244763	0	0	0	0	0	0	0	0	0	0	0	0	0	1417848	0	0	0
RTCA	O00442	RNA 3'-terminal phosphate cyclase(RTCA)	8634	3	14.96	0	0	0	0	0	0	0	0	0	0	0	0	0	0	0	0	0	0	0	0	0	0	0	0	0	0	0	0	0	0	0	0	0	0	0	0	0	0	0	0	0	0	0	0
SCART1	Q4G0T1	scavenger receptor family member expressed on T cells 1(SCART1)	619207	8	14.86	0	0	0	0	0	0	0	0	0	0	0	0	0	238259792	0	0	0	0	0	0	0	0	0	0	0	0	0	0	0	0	0	0	0	0	0	0	0	0	0	0	0	0	0	0
MOSPD3	O75425	motile sperm domain containing 3(MOSPD3)	64598	2	14.83	0	0	0	0	0	0	0	0	0	0	0	0	0	0	0	0	0	0	0	0	0	0	0	0	0	0	0	0	0	0	0	0	0	0	0	0	0	0	0	0	0	0	0	0
PPIL2	Q13356	peptidylprolyl isomerase like 2(PPIL2)	23759	4	14.78	0	0	0	0	0	0	0	0	0	0	0	0	0	0	0	0	0	0	0	0	0	0	0	0	0	0	0	0	0	0	0	0	0	0	0	0	0	0	0	0	0	0	0	0
DDX55	Q8NHQ9	DEAD-box helicase 55(DDX55)	57696	5	14.77	0	0	0	0	0	0	0	0	0	0	0	0	0	0	0	0	0	0	0	0	0	0	0	0	0	0	0	0	0	0	0	0	0	0	0	0	0	0	0	0	0	0	0	0
PI16	Q6UXB8	peptidase inhibitor 16(PI16)	221476	5	14.7	0	0	0	0	0	0	0	0	0	0	0	0	0	0	0	0	0	0	0	0	0	0	0	0	0	3529191	0	0	0	1798166	0	0	0	0	0	0	0	0	0	0	0	0	0	0
HELQ	Q8TDG4	helicase, POLQ like(HELQ)	113510	9	14.68	0	0	0	0	0	0	0	0	0	0	0	0	0	0	0	0	0	0	0	0	0	0	0	0	0	0	0	0	0	0	0	0	0	0	0	0	4118988	0	0	0	0	0	0	0
ADGRG6	Q86SQ4	adhesion G protein-coupled receptor G6(ADGRG6)	57211	10	14.67	0	0	40581805	140223776	65021705	6538336	21716111	13530449	118868472	62616416	79745132	89292340	67263593	0	24214234	0	0	15651642	34900153	0	23073796	0	0	0	117047368	27263147	56176363	19582666	27176424	41190704	82560063	0	65566260	77719860	17975417	0	0	42709349	31213945	14410481	42735657	0	27560843	20026935
FCHO1	O14526	FCH and mu domain containing endocytic adaptor 1(FCHO1)	23149	7	14.65	0	0	0	0	0	0	0	0	0	0	0	0	0	0	0	0	0	0	0	0	0	0	0	0	0	0	0	0	0	0	0	0	0	0	0	0	0	0	0	0	0	0	0	0
SRP9	P49458	signal recognition particle 9(SRP9)	6726	1	14.6	0	0	0	0	0	0	0	0	0	0	0	0	0	0	0	0	0	0	0	0	0	0	0	0	0	0	0	0	0	0	0	0	0	0	0	0	0	0	0	0	0	0	0	0
TPMT	P51580	thiopurine S-methyltransferase(TPMT)	7172	2	14.57	0	0	0	0	0	0	0	0	0	0	0	0	1149856584	0	0	15265607	652079811	0	0	0	0	0	0	0	0	0	0	0	0	0	0	0	0	0	0	0	0	2328518709	0	0	0	0	0	0
COX17	Q14061	cytochrome c oxidase copper chaperone COX17(COX17)	10063	1	14.56	0	0	0	0	0	0	0	0	0	0	0	0	0	0	0	0	0	0	0	0	0	0	0	0	0	0	0	0	0	0	0	0	0	0	0	0	0	0	0	0	0	0	0	0
PDCD5	O14737	programmed cell death 5(PDCD5)	9141	1	14.55	0	0	0	0	0	0	0	0	0	0	0	0	0	0	0	0	0	0	0	0	0	0	0	0	0	0	0	0	0	0	0	0	0	0	0	0	0	0	0	0	0	0	0	0
SP100	P23497	SP100 nuclear antigen(SP100)	6672	7	14.53	0	0	0	0	0	0	0	0	0	0	0	0	0	0	0	0	0	0	0	0	0	0	0	0	0	0	0	0	0	0	0	0	0	1415104	0	0	0	0	0	0	0	0	0	0
KIF18B	Q86Y91	kinesin family member 18B(KIF18B)	146909	7	14.5	0	0	0	0	0	0	0	0	0	0	0	0	0	0	0	0	0	0	0	0	0	0	0	0	0	0	0	0	0	0	0	0	0	0	0	0	0	0	0	0	0	0	0	0
G3BP2	Q9UN86	G3BP stress granule assembly factor 2(G3BP2)	9908	4	14.49	0	0	0	0	0	0	0	0	0	0	0	0	0	0	0	0	0	0	0	0	0	0	0	0	0	0	0	0	0	0	0	0	0	0	0	0	0	0	0	0	0	0	0	0
RPL8	P62917	ribosomal protein L8(RPL8)	6132	2	14.47	0	0	0	0	0	0	0	0	0	0	0	0	0	0	0	0	0	0	0	0	0	0	0	0	0	0	0	0	0	0	0	0	0	0	0	0	0	0	0	0	0	0	0	0
CRISP3	P54108	cysteine rich secretory protein 3(CRISP3)	10321	2	14.43	0	0	0	0	0	0	0	0	0	0	0	0	0	0	0	0	0	0	0	0	0	0	0	0	0	0	0	0	0	0	0	0	0	0	0	0	0	0	0	0	0	0	0	0
IGKV1D-42	A0A075B6H8	immunoglobulin kappa variable 1D-42 (non-functional)(IGKV1D-42)	28892	1	14.39	0	0	0	0	0	0	0	0	0	0	0	0	0	0	0	0	0	0	0	0	0	0	0	0	0	0	0	0	0	0	0	0	0	0	0	0	0	0	0	0	0	0	0	0
PML	P29590	PML nuclear body scaffold(PML)	5371	7	14.35	0	0	0	0	0	0	0	0	0	0	0	0	0	0	0	0	0	0	0	0	0	0	0	0	0	0	0	0	0	0	0	0	0	0	0	0	0	0	0	0	0	0	0	0
MICU3	Q86XE3	mitochondrial calcium uptake family member 3(MICU3)	286097	4	14.34	0	0	0	0	0	0	0	0	0	0	0	0	0	0	0	0	0	0	0	0	0	0	0	58123135	0	0	0	0	0	0	0	0	0	0	0	0	0	0	0	0	0	0	0	0
SH3D19	Q5HYK7	SH3 domain containing 19(SH3D19)	152503	6	14.32	0	0	0	0	0	0	0	0	0	0	0	0	0	0	0	0	0	0	0	0	0	0	0	0	0	0	0	0	0	0	0	0	0	0	0	0	0	0	0	0	0	0	1385022	0
SH3RF3	Q8TEJ3	SH3 domain containing ring finger 3(SH3RF3)	344558	7	14.31	0	0	0	0	0	0	0	0	0	0	0	0	0	0	0	0	0	0	0	0	0	0	0	0	0	0	0	0	0	0	0	0	0	0	0	0	0	0	0	0	0	0	0	0
HIF3A	Q9Y2N7	hypoxia inducible factor 3 subunit alpha(HIF3A)	64344	5	14.25	0	0	0	0	0	0	0	0	0	0	0	0	0	0	0	0	0	0	0	0	0	0	0	0	0	0	0	0	0	0	0	0	0	0	0	0	0	0	0	0	0	0	0	0
LRRC4C	Q9HCJ2	leucine rich repeat containing 4C(LRRC4C)	57689	5	14.25	0	0	0	0	0	0	0	0	0	0	0	0	0	0	0	0	0	0	0	0	0	0	0	0	0	0	0	0	0	0	0	0	0	0	0	0	0	0	0	0	0	0	0	0
KRT71	Q3SY84	keratin 71(KRT71)	112802	4	14.19	0	0	0	0	0	0	0	0	0	0	0	0	0	0	0	0	0	0	0	0	0	0	0	0	0	0	0	0	0	0	0	0	0	0	0	0	0	0	0	0	0	0	0	0
APEX2	Q9UBZ4	apurinic/apyrimidinic endodeoxyribonuclease 2(APEX2)	27301	4	14.18	0	0	0	0	0	0	0	0	0	0	0	0	0	0	0	0	0	0	0	0	0	0	0	0	0	0	0	0	0	80129710	0	0	0	0	0	0	0	0	0	27485180	0	0	0	0
ZNF518B	Q9C0D4	zinc finger protein 518B(ZNF518B)	85460	8	14.18	0	0	0	0	0	0	0	0	0	0	0	0	0	0	0	0	0	0	0	0	0	0	0	0	0	0	0	0	0	0	0	0	0	0	0	0	0	0	0	0	0	0	0	0
LINC00158	P58513	long intergenic non-protein coding RNA 158(LINC00158)	54072	1	14.13	0	0	0	0	0	0	0	0	16053195	0	0	0	0	0	0	0	0	0	0	0	0	0	0	0	0	0	0	0	0	0	0	0	0	0	21424528	0	0	0	0	0	0	0	0	0
KRT85	P78386	keratin 85(KRT85)	3891	1	14	0	0	0	0	0	0	0	10369800	0	0	0	0	0	0	16818183	0	0	0	0	0	0	0	0	0	0	0	0	0	0	0	0	0	0	0	0	0	0	0	0	0	0	0	0	0
PGAM1	P18669	phosphoglycerate mutase 1(PGAM1)	5223	2	13.98	0	0	0	0	0	0	0	0	0	0	0	0	0	0	0	0	0	0	0	0	0	0	0	0	0	0	0	0	0	0	0	0	0	0	0	0	0	0	0	0	0	0	0	0
RPL3	P39023	ribosomal protein L3(RPL3)	6122	3	13.92	0	0	0	0	0	0	0	0	0	0	0	0	0	0	0	0	0	0	0	0	0	0	0	0	0	0	0	0	0	0	0	0	0	0	0	0	0	0	0	0	0	0	0	0
MVK	Q03426	mevalonate kinase(MVK)	4598	3	13.91	0	0	0	0	0	0	0	0	0	0	0	0	0	0	0	0	0	0	0	0	0	0	0	1745804	0	0	0	0	0	0	0	0	0	0	0	0	0	0	0	0	0	0	0	0
ALX4	Q9H161	ALX homeobox 4(ALX4)	60529	3	13.9	0	0	0	0	0	0	0	0	0	0	0	0	0	0	0	0	0	0	0	0	0	0	0	0	0	0	0	0	0	0	0	0	0	0	0	0	0	0	0	0	0	0	0	0
POTEE	Q6S8J3	POTE ankyrin domain family member E(POTEE)	445582	8	13.9	0	0	0	0	0	0	0	0	0	0	0	0	0	0	0	0	0	0	0	0	0	0	0	0	0	0	0	0	0	0	0	0	0	0	0	0	0	0	0	0	0	0	0	0
DCD	P81605	dermcidin(DCD)	117159	1	13.89	0	0	0	0	0	0	0	0	0	0	0	0	0	0	0	0	0	0	0	0	0	0	0	0	0	0	689738	0	0	0	0	0	0	0	0	0	0	0	0	0	0	0	0	0
CCT8	P50990	chaperonin containing TCP1 subunit 8(CCT8)	10694	4	13.87	0	0	0	0	0	0	0	0	0	0	0	0	0	0	0	0	0	0	0	0	0	0	0	0	0	0	0	0	0	0	0	0	0	0	0	0	0	0	0	0	0	0	0	0
MAP2K7	O14733	mitogen-activated protein kinase kinase 7(MAP2K7)	5609	3	13.83	0	0	0	0	3832008	0	13609283	0	0	6935036	0	0	15515300	0	0	0	0	0	0	0	0	0	0	0	0	3735616	0	8108014	1657301	0	0	0	0	3595553	0	0	0	2397037	0	0	0	0	0	0
HNRNPK	P61978	heterogeneous nuclear ribonucleoprotein K(HNRNPK)	3190	4	13.8	0	0	0	0	0	0	0	0	0	0	0	0	0	0	0	0	0	0	0	0	0	0	0	0	0	0	0	0	0	0	0	0	0	0	0	0	0	0	0	0	0	0	0	0
KIF3A	Q9Y496	kinesin family member 3A(KIF3A)	11127	5	13.76	0	0	0	0	0	0	0	0	0	0	0	0	0	0	0	0	0	0	0	0	0	0	0	0	0	0	0	0	0	0	0	0	0	0	0	0	0	18349192	0	0	0	0	0	0
DAP3	P51398	death associated protein 3(DAP3)	7818	3	13.75	0	0	0	0	0	0	0	0	0	0	0	0	0	0	0	0	0	0	0	0	0	0	0	0	0	0	0	0	0	0	0	0	0	0	0	0	0	0	0	0	0	0	0	0
ELANE	P08246	elastase, neutrophil expressed(ELANE)	1991	2	13.74	0	0	0	0	0	0	0	0	0	0	0	0	0	0	0	0	0	0	0	0	0	0	0	0	0	0	0	0	0	0	0	0	0	0	0	0	0	0	0	0	0	0	0	0
PARP15	Q460N3	poly(ADP-ribose) polymerase family member 15(PARP15)	165631	5	13.74	0	0	0	0	0	0	0	0	0	0	0	0	0	0	0	0	0	0	0	0	0	0	0	0	0	0	0	0	0	0	0	0	0	0	0	0	0	0	0	0	0	0	0	0
ZNF250	P15622	zinc finger protein 250(ZNF250)	58500	4	13.71	0	0	0	0	0	0	0	0	0	0	0	0	0	0	0	0	0	0	0	0	0	0	0	0	0	0	0	0	0	0	0	0	0	0	0	0	0	0	0	0	0	0	0	0
GPT2	Q8TD30	glutamic--pyruvic transaminase 2(GPT2)	84706	4	13.7	0	0	0	0	0	0	0	0	0	0	0	0	0	0	0	0	0	0	0	0	0	0	0	0	0	0	0	0	0	0	0	0	0	0	0	0	0	0	0	0	0	0	0	15563102
IGKV1D-37	P0DSN7	immunoglobulin kappa variable 1D-37 (non-functional)(IGKV1D-37)	28894	1	13.7	0	0	0	0	5012514	0	0	0	0	0	7378718	0	0	0	0	0	0	0	0	0	0	0	0	0	1966871	0	0	0	0	0	0	0	0	0	0	0	0	0	0	0	0	0	0	0
SLC4A2	P04920	solute carrier family 4 member 2(SLC4A2)	6522	9	13.68	0	0	0	0	0	0	0	0	0	0	0	0	0	0	0	0	0	0	0	0	0	0	0	0	0	0	0	0	0	0	0	0	0	0	0	0	0	0	0	0	0	0	0	0
GANAB	Q14697	glucosidase II alpha subunit(GANAB)	23193	7	13.67	0	0	0	0	0	0	0	0	0	0	0	0	0	0	0	0	0	0	0	0	0	0	0	0	0	0	0	0	0	0	0	0	0	0	0	0	0	0	0	0	0	0	0	0
RPL36AL	Q969Q0	ribosomal protein L36a like(RPL36AL)	6166	1	13.66	0	0	0	0	0	0	0	0	0	0	0	0	0	0	0	0	0	0	0	0	0	0	0	0	0	0	0	0	0	0	0	0	0	0	0	0	0	0	0	0	0	0	0	0
AARSD1	Q9BTE6	alanyl-tRNA synthetase domain containing 1(AARSD1)	80755	3	13.62	0	0	0	0	0	0	0	0	0	0	0	0	0	0	0	0	0	0	0	0	0	0	0	0	0	0	0	0	0	0	0	0	0	0	0	0	0	0	0	0	0	0	0	0
SLC35A5	Q9BS91	solute carrier family 35 member A5(SLC35A5)	55032	3	13.59	0	0	0	0	0	0	0	0	0	0	0	0	0	0	0	0	0	0	0	0	0	0	0	0	0	0	0	0	0	0	0	0	0	0	0	0	0	0	0	0	0	0	0	0
PRSS57	Q6UWY2	serine protease 57(PRSS57)	400668	2	13.57	0	0	0	0	0	0	0	0	0	0	0	0	0	0	0	0	0	0	0	0	0	0	0	0	0	0	0	0	0	0	0	0	0	0	0	0	0	0	0	0	0	0	0	0
SYCP1	Q15431	synaptonemal complex protein 1(SYCP1)	6847	7	13.56	0	0	0	0	0	0	0	0	0	0	0	0	0	0	0	0	0	0	0	0	0	0	0	0	0	0	0	0	0	0	0	0	0	0	0	0	0	0	0	0	0	0	0	0
CARNS1	A5YM72	carnosine synthase 1(CARNS1)	57571	6	13.51	0	0	0	0	0	0	0	0	0	0	0	0	0	0	0	0	0	0	0	0	0	0	0	0	0	0	0	0	0	0	0	0	0	0	0	0	0	0	0	0	0	0	0	0
MTG2	Q9H4K7	mitochondrial ribosome associated GTPase 2(MTG2)	26164	3	13.5	0	0	0	0	0	0	0	0	0	0	0	0	0	0	0	0	0	0	0	0	0	0	0	0	0	0	0	0	0	0	0	0	0	0	0	0	0	0	0	0	0	0	0	0
APMAP	Q9HDC9	adipocyte plasma membrane associated protein(APMAP)	57136	2	13.5	0	0	0	0	0	0	0	0	0	0	0	0	0	0	0	0	0	0	0	0	0	0	0	0	0	0	0	0	0	0	0	0	0	801225	0	0	0	0	0	0	0	0	0	0
CCDC138	Q96M89	coiled-coil domain containing 138(CCDC138)	165055	5	13.48	0	0	0	0	0	0	0	0	0	0	0	0	0	0	0	0	0	0	0	0	0	0	0	0	0	0	0	0	0	0	0	0	0	0	0	0	0	0	0	0	0	0	0	0
EMCN	Q9ULC0	endomucin(EMCN)	51705	2	13.48	0	0	0	0	0	0	0	0	0	0	0	0	0	0	0	0	0	0	0	0	0	0	0	0	0	0	1683402	0	0	0	0	0	0	0	0	0	0	0	0	0	0	0	0	0
TMF1	P82094	TATA element modulatory factor 1(TMF1)	7110	8	13.44	0	0	0	0	0	0	0	0	0	0	0	0	0	0	0	0	0	0	0	0	0	0	0	0	0	0	0	0	0	0	0	0	0	0	0	0	0	0	0	0	0	0	0	0
H3F3A	P84243	Histone H3.3		1	13.41	0	0	0	0	0	0	0	0	0	0	0	0	0	0	0	0	0	0	0	0	0	0	0	0	0	0	0	0	0	0	0	0	0	0	0	0	0	0	0	0	0	0	0	0
RPS12	P25398	ribosomal protein S12(RPS12)	6206	1	13.32	0	0	0	0	0	0	0	0	0	0	0	0	0	0	0	0	0	0	0	0	0	0	0	0	0	0	0	0	0	0	0	0	0	0	0	0	0	0	0	0	0	0	0	0
STRA6	Q9BX79	signaling receptor and transporter of retinol STRA6(STRA6)	64220	5	13.32	0	0	0	0	0	0	0	0	0	0	0	0	0	0	0	0	0	0	2735463	0	0	0	0	0	0	0	0	0	0	0	0	0	0	0	0	0	0	0	0	0	0	1722814	1336874	0
MLLT1	Q03111	MLLT1 super elongation complex subunit(MLLT1)	4298	4	13.3	0	0	0	0	0	0	0	0	0	0	50485066	0	0	0	0	0	0	0	0	35665070	0	0	0	0	0	10978914	0	0	0	0	0	0	0	0	0	0	0	0	0	0	0	0	0	0
IGLV2-14	P01704	immunoglobulin lambda variable 2-14(IGLV2-14)	28815	1	13.3	0	0	0	0	30472256	0	1041445	0	0	0	0	0	0	10624167	0	3711444	13351667	2612355	0	0	0	0	17011014	0	0	0	1016190	0	0	0	0	0	0	0	0	0	0	2573331	0	4529683	0	0	0	0
CSF2RA	P15509	colony stimulating factor 2 receptor subunit alpha(CSF2RA)	1438	3	13.24	0	0	0	0	0	0	0	0	0	0	0	0	0	0	0	0	0	0	0	0	0	0	0	0	0	0	0	0	0	0	0	0	0	0	0	0	0	0	0	0	0	0	0	0
HEATR9	A2RTY3	HEAT repeat containing 9(HEATR9)	256957	4	13.24	0	22678135	0	0	0	0	0	0	0	0	0	0	0	0	0	23525890	0	0	0	0	0	0	0	0	0	30394624	0	0	0	0	0	0	0	0	0	0	0	0	0	0	0	0	0	0
PKM	P14618	pyruvate kinase M1/2(PKM)	5315	4	13.23	0	0	0	0	0	0	0	0	0	0	0	0	0	0	0	0	0	0	0	0	0	0	0	0	0	0	0	0	0	0	0	0	0	0	0	0	0	0	0	0	0	0	0	0
COBL	O75128	cordon-bleu WH2 repeat protein(COBL)	23242	9	13.22	0	0	0	0	0	0	0	0	0	0	0	0	0	0	0	0	0	0	0	0	0	12228115	0	0	0	0	0	0	11619382	0	0	0	0	0	0	0	0	0	0	0	0	0	0	0
KCNJ5	P48544	potassium inwardly rectifying channel subfamily J member 5(KCNJ5)	3762	3	13.21	0	0	0	0	0	0	0	0	0	0	0	0	0	0	0	0	0	0	0	0	0	0	0	0	0	0	0	0	0	0	0	0	0	0	0	0	0	0	0	0	0	0	0	0
ALDOA	P04075	aldolase, fructose-bisphosphate A(ALDOA)	226	4	13.2	0	0	0	0	0	0	0	0	0	0	0	0	0	0	0	0	0	0	0	0	0	0	0	0	0	0	0	0	0	0	0	0	0	0	0	0	0	0	0	0	0	0	0	0
SPZ1	Q9BXG8	spermatogenic leucine zipper 1(SPZ1)	84654	3	13.19	0	0	0	0	0	0	0	0	0	0	0	0	0	0	0	0	0	0	0	0	0	0	0	0	0	0	0	0	0	0	0	0	0	0	0	0	0	0	0	0	0	0	0	0
POGZ	Q7Z3K3	pogo transposable element derived with ZNF domain(POGZ)	23126	10	13.18	0	0	0	0	0	0	0	0	0	0	0	0	0	0	0	0	0	0	0	0	0	0	0	0	0	0	0	0	0	0	0	0	0	0	0	0	0	0	0	0	0	0	0	85437384
TFDP1	Q14186	transcription factor Dp-1(TFDP1)	7027	3	13.12	0	0	0	0	0	0	0	0	0	0	0	0	0	0	0	0	0	0	0	0	0	0	0	0	0	0	0	0	0	0	0	0	0	0	0	0	0	0	0	0	0	0	0	0
EIF5A2	Q9GZV4	eukaryotic translation initiation factor 5A2(EIF5A2)	56648	2	13.1	0	0	0	0	0	0	0	0	0	0	0	0	0	0	0	0	0	0	0	0	0	0	0	0	0	0	0	0	0	0	0	0	0	0	0	0	0	0	0	0	0	0	0	0
EIF5AL1	Q6IS14	eukaryotic translation initiation factor 5A like 1(EIF5AL1)	143244	2	13.1	0	0	0	0	0	0	0	0	0	0	0	0	0	0	0	0	0	0	0	0	0	0	0	0	0	0	0	0	0	0	0	0	0	0	0	0	0	0	0	0	0	0	0	0
RPL32	P62910	ribosomal protein L32(RPL32)	6161	1	13.09	0	0	0	0	0	0	0	0	0	0	0	0	0	0	0	0	0	0	0	0	0	0	0	0	0	0	0	0	0	0	0	0	0	0	0	0	0	0	0	0	0	0	0	0
C1QBP	Q07021	complement C1q binding protein(C1QBP)	708	2	13.04	0	0	0	0	0	0	0	0	0	0	0	0	0	0	0	0	0	0	0	0	0	0	0	0	0	0	0	0	0	0	0	0	0	0	0	0	0	0	0	0	0	0	0	0
APOLD1	Q96LR9	apolipoprotein L domain containing 1(APOLD1)	81575	2	13.03	0	0	0	0	0	0	0	0	0	0	0	0	0	0	0	0	0	0	0	0	0	0	0	0	0	0	0	0	0	0	0	0	0	0	0	0	0	0	0	0	0	0	0	0
SENP3	Q9H4L4	SUMO specific peptidase 3(SENP3)	26168	4	13.02	0	0	0	0	0	0	0	0	0	0	0	0	0	0	0	0	0	0	0	0	0	0	0	0	0	0	0	0	0	0	0	0	0	0	0	0	0	0	0	0	0	0	0	0
FCGR3A	P08637	Fc gamma receptor IIIa(FCGR3A)	2214	3	13	0	1562903	1966786	0	1429297	1398980	2650438	2115472	1147433	0	0	0	0	4194224	0	0	0	1878322	0	0	0	0	1756691	0	1478538	0	2854570	763094	938298	3205904	0	2942967	1923966	0	0	2394868	0	667066	1806368	1010320	1059024	0	0	0
KAT2B	Q92831	lysine acetyltransferase 2B(KAT2B)	8850	6	12.98	0	0	0	0	0	0	0	0	0	0	0	0	0	0	0	0	0	0	0	0	0	0	0	0	0	0	0	0	0	0	0	0	0	0	0	0	0	0	0	0	0	0	0	0
PSG6	Q00889	pregnancy specific beta-1-glycoprotein 6(PSG6)	5675	3	12.97	0	0	0	0	0	0	0	0	0	0	0	0	0	0	0	0	0	0	0	0	0	0	0	0	0	0	0	0	0	0	0	0	0	0	0	0	0	0	0	0	0	0	0	0
NFIB	O00712	nuclear factor I B(NFIB)	4781	3	12.96	0	0	0	0	0	0	0	0	0	0	0	0	0	0	0	0	0	0	0	0	0	0	0	0	0	0	0	0	0	0	0	0	0	0	0	0	0	0	0	0	0	0	0	0
TGFBI	Q15582	transforming growth factor beta induced(TGFBI)	7045	7	12.9	0	0	0	12887406	14762136	13216890	0	7430922	0	0	3079007	6083610	6123455	0	0	0	2150510	0	5625934	3539738	4287678	6304280	0	0	1921907	0	0	0	7244954	6139767	21836337	0	0	0	0	0	0	3437341	0	0	0	4487175	2884772	10562307
HSP90AA1	P07900	heat shock protein 90 alpha family class A member 1(HSP90AA1)	3320	5	12.87	0	0	0	0	0	0	0	0	0	0	0	0	0	0	0	0	0	0	0	0	0	0	0	0	0	0	0	0	0	0	0	0	0	0	0	0	0	0	0	0	0	0	0	0
KANSL1L	A0AUZ9	KAT8 regulatory NSL complex subunit 1 like(KANSL1L)	151050	7	12.85	0	0	0	0	0	0	0	0	0	0	0	0	0	0	0	0	0	0	0	0	0	0	0	0	0	0	0	0	0	0	0	0	0	0	0	11547050	0	0	0	0	0	0	0	0
SERPINA2	P20848	serpin family A member 2 (gene/pseudogene)(SERPINA2)	390502	3	12.83	0	0	0	0	0	0	0	0	0	0	0	0	0	0	0	0	0	0	0	0	0	0	0	0	0	0	0	0	0	0	0	0	0	0	0	0	0	0	0	0	0	0	0	0
RPL35A	P18077	ribosomal protein L35a(RPL35A)	6165	1	12.82	0	0	0	0	0	0	0	0	0	0	0	0	0	0	0	0	0	0	0	0	0	0	0	0	0	0	0	0	0	0	0	0	0	0	0	0	0	0	0	0	0	0	0	0
VDAC2	P45880	voltage dependent anion channel 2(VDAC2)	7417	2	12.81	0	0	0	0	0	0	0	0	0	0	0	0	0	0	0	0	0	0	0	0	0	0	0	0	0	0	0	0	0	0	0	0	0	0	0	0	0	0	0	0	0	0	0	0
CFHR5	Q9BXR6	complement factor H related 5(CFHR5)	81494	4	12.79	0	0	0	0	0	3386798	0	4108017	0	0	8176840	11811596	0	0	0	0	0	0	2412342	0	0	0	0	2182019	4223790	0	14758905	0	4454057	0	0	2610731	0	0	0	0	0	0	0	0	3083466	0	0	0
BEGAIN	Q9BUH8	brain enriched guanylate kinase associated(BEGAIN)	57596	4	12.73	0	0	0	0	0	0	0	0	0	0	0	0	0	0	0	0	0	0	0	0	0	0	0	0	0	0	0	0	0	0	0	0	0	0	0	0	0	0	0	0	0	0	0	0
BRWD1-AS2	P59051	BRWD1 antisense RNA 2(BRWD1-AS2)	103091865	1	12.71	0	0	0	0	0	0	0	0	0	0	0	0	0	0	0	0	0	0	0	0	0	0	0	0	0	0	0	0	0	0	0	0	0	0	0	0	0	0	0	0	0	0	0	0
SOCS4	Q8WXH5	suppressor of cytokine signaling 4(SOCS4)	122809	3	12.71	0	0	0	0	0	0	0	0	0	0	0	0	0	0	0	0	0	0	0	0	0	0	0	0	0	0	0	0	0	0	0	0	0	0	0	0	0	0	0	0	0	0	0	0
KRT6B	P04259	keratin 6B(KRT6B)	3854	4	12.7	0	0	39799141	0	0	0	0	0	0	7765840	0	0	0	0	0	0	0	0	0	0	0	0	0	0	0	0	0	0	0	0	0	0	6013460	0	0	0	0	0	0	0	0	0	0	0
ATXN7L1	Q9ULK2	ataxin 7 like 1(ATXN7L1)	222255	6	12.69	0	0	0	0	0	0	0	0	0	0	0	0	0	0	0	0	0	0	0	0	0	0	0	0	0	0	0	0	0	0	0	0	0	0	0	0	0	0	0	0	0	0	0	0
IGLV2-11	P01706	immunoglobulin lambda variable 2-11(IGLV2-11)	28816	1	12.68	0	0	0	0	91000888	0	0	0	176986526	0	0	0	0	0	0	78299410	0	0	0	0	0	0	0	0	0	0	0	0	0	0	0	0	125353255	0	0	0	0	0	0	0	259062735	0	83021084	445799113
NTRK3	Q16288	neurotrophic receptor tyrosine kinase 3(NTRK3)	4916	6	12.68	0	0	0	0	0	0	0	0	0	0	0	0	0	0	0	0	0	0	0	0	0	0	0	0	0	0	0	0	0	0	0	0	0	0	0	0	0	0	0	0	3719603	0	4757945	0
CYB5R3	P00387	cytochrome b5 reductase 3(CYB5R3)	1727	2	12.63	0	0	0	0	0	0	0	0	0	0	0	0	0	0	0	0	1739394	0	0	0	0	0	3006749	0	0	0	0	0	0	18932143	0	0	0	0	0	0	0	0	3371509	0	0	0	1246390	0
KHDRBS1	Q07666	KH RNA binding domain containing, signal transduction associated 1(KHDRBS1)	10657	3	12.62	0	0	0	0	0	0	0	0	0	0	0	0	0	0	0	0	0	0	0	0	0	0	0	0	0	0	0	0	0	0	0	0	0	0	0	0	0	0	0	0	0	0	0	0
NCOA5	Q9HCD5	nuclear receptor coactivator 5(NCOA5)	57727	4	12.6	0	0	0	0	0	0	0	0	445600511	0	0	0	0	0	0	0	0	0	0	0	0	0	0	0	0	0	0	566791024	0	0	0	0	0	0	0	0	0	0	0	0	0	0	0	0
PLCB2	Q00722	phospholipase C beta 2(PLCB2)	5330	8	12.6	0	0	0	0	0	0	0	0	0	0	0	0	0	0	0	0	0	0	0	0	0	0	0	0	0	0	0	0	0	0	0	0	0	0	0	0	0	0	0	0	0	0	0	0
CDK3	Q00526	cyclin dependent kinase 3(CDK3)	1018	2	12.55	0	0	0	0	0	0	0	0	0	0	0	0	0	0	0	0	0	0	0	0	0	0	0	0	0	0	0	0	0	0	0	0	0	0	0	0	0	0	0	0	0	0	0	0
PGK1	P00558	phosphoglycerate kinase 1(PGK1)	5230	3	12.53	0	0	0	0	0	0	0	0	0	0	0	0	0	0	0	0	0	0	0	0	0	0	0	0	0	0	0	0	0	0	0	0	0	0	0	0	0	0	0	0	0	0	0	0
AEBP1	Q8IUX7	AE binding protein 1(AEBP1)	165	8	12.52	0	0	0	0	0	0	0	0	0	0	0	0	0	0	0	0	0	0	0	0	0	0	0	0	0	0	0	0	0	0	0	0	0	0	0	0	0	0	0	0	0	0	0	0
GPHN	Q9NQX3	gephyrin(GPHN)	10243	5	12.48	0	0	0	0	0	0	0	0	0	0	0	0	0	0	0	0	0	0	0	0	0	0	0	0	0	0	0	0	0	0	0	0	0	0	0	0	0	0	0	0	0	0	0	0
RPL23	P62829	ribosomal protein L23(RPL23)	9349	1	12.43	0	0	0	0	0	0	0	0	0	0	0	0	0	0	0	0	0	0	0	0	0	0	0	0	0	0	0	0	0	0	0	0	0	0	0	0	0	0	0	0	0	0	0	0
CPOX	P36551	coproporphyrinogen oxidase(CPOX)	1371	3	12.37	0	0	0	0	0	0	0	0	0	0	0	0	0	0	0	0	0	0	0	0	0	0	0	0	0	0	0	0	0	0	0	0	0	0	0	0	0	0	0	0	0	0	0	0
FOXN2	P32314	forkhead box N2(FOXN2)	3344	3	12.37	0	0	0	0	0	0	0	0	0	0	0	0	0	0	0	0	0	0	0	0	0	0	0	0	0	0	0	0	0	0	0	0	0	0	0	0	0	0	0	0	0	0	0	0
JUP	P14923	junction plakoglobin(JUP)	3728	5	12.31	0	0	0	0	0	0	0	0	0	0	0	0	0	0	0	0	0	0	0	0	0	0	0	0	0	0	0	0	0	0	0	0	0	0	0	0	0	0	0	0	0	0	0	0
ISM2	Q6H9L7	isthmin 2(ISM2)	145501	4	12.29	0	0	0	0	0	0	0	8731288	0	0	0	0	0	0	0	0	0	0	0	0	0	0	0	0	0	0	0	0	0	0	0	0	0	7334890	0	0	0	0	0	0	0	0	0	0
FOXO3B	A0A2Z4LIS9	forkhead box O3B(FOXO3B)	2310	2	12.29	0	0	0	0	0	0	0	0	0	0	0	0	0	0	0	0	0	0	0	0	0	0	0	0	0	0	0	0	0	0	0	0	0	0	0	0	0	0	0	0	0	0	0	0
CENPB	P07199	centromere protein B(CENPB)	1059	4	12.28	0	0	0	0	0	0	0	0	0	0	0	0	0	0	0	0	0	0	0	0	0	0	0	0	0	0	0	0	0	0	0	0	0	0	0	0	0	0	0	0	0	0	0	0
SPIDR	Q14159	scaffold protein involved in DNA repair(SPIDR)	23514	6	12.25	0	0	0	0	0	0	0	0	0	0	0	0	0	0	0	0	0	0	0	0	0	0	0	0	0	0	0	0	0	0	0	0	0	0	0	0	0	0	0	0	0	0	0	0
STK11IP	Q8N1F8	serine/threonine kinase 11 interacting protein(STK11IP)	114790	7	12.25	0	0	0	0	0	0	0	0	0	0	0	0	0	0	0	0	0	0	0	0	19130012	0	0	0	0	0	0	0	0	0	0	0	0	0	0	0	0	0	0	0	0	0	0	0
CFHR4	Q92496	complement factor H related 4(CFHR4)	10877	4	12.21	0	0	0	0	0	0	0	0	0	0	0	2506285	0	0	0	0	0	0	0	0	0	0	0	0	0	0	0	0	0	0	0	0	0	0	7885083	0	0	0	0	0	0	0	0	9442564
MMRN1	Q13201	multimerin 1(MMRN1)	22915	8	12.21	0	0	0	0	0	0	0	0	0	0	0	0	0	0	0	0	0	0	0	0	0	0	0	0	0	0	0	0	0	0	0	0	0	0	0	0	0	0	0	0	0	0	0	0
ARID5B	Q14865	AT-rich interaction domain 5B(ARID5B)	84159	8	12.18	0	0	0	0	0	0	0	0	0	0	0	0	0	0	0	0	0	0	0	0	0	0	0	0	0	0	0	0	0	0	0	0	0	0	0	0	0	0	0	0	0	0	0	0
MUC3B	Q9H195	mucin 3B, cell surface associated(MUC3B)	57876	8	12.16	0	0	0	0	0	0	0	0	0	0	0	0	0	0	0	0	0	0	0	0	0	0	0	0	0	0	0	0	0	0	0	0	0	0	0	0	21577144	0	0	0	0	0	0	0
AFP	P02771	alpha fetoprotein(AFP)	174	4	12.15	0	0	0	0	0	0	0	0	0	0	0	0	0	0	0	0	0	0	0	0	0	0	0	0	0	0	0	0	0	0	0	0	0	0	0	0	0	0	0	0	0	0	0	0
MEFV	O15553	MEFV innate immuity regulator, pyrin(MEFV)	4210	5	12.13	0	0	0	0	0	0	0	0	0	0	0	0	0	0	0	0	0	0	0	0	0	0	0	0	0	0	0	0	0	0	0	0	0	0	0	0	0	0	0	0	0	0	0	0
CCDC144CP	Q8IYA2	coiled-coil domain containing 144C, pseudogene(CCDC144CP)	348254	8	12.08	0	0	0	0	0	0	0	0	0	0	0	0	0	0	0	0	0	0	0	0	0	0	0	0	0	0	0	0	0	0	0	0	0	0	0	0	0	0	0	0	0	0	0	0
FKBP1A	P62942	FKBP prolyl isomerase 1A(FKBP1A)	2280	1	12.07	0	0	0	0	0	0	0	0	0	0	0	0	0	0	0	0	0	0	0	0	0	0	0	0	0	0	0	0	0	0	0	0	0	0	0	0	0	0	0	0	0	0	0	0
POPDC3	Q9HBV1	popeye domain containing 3(POPDC3)	64208	2	12.04	0	0	1801285	0	0	0	0	0	0	0	0	0	0	0	0	0	0	0	0	0	0	0	0	0	0	0	0	0	0	0	0	0	0	0	0	0	0	0	0	0	0	0	0	0
C17ORF80	Q9BSJ5	chromosome 17 open reading frame 80(C17orf80)	55028	4	12.01	0	0	0	0	0	0	0	0	0	0	0	0	0	0	0	0	0	0	0	0	0	0	0	0	0	0	0	0	0	0	0	0	0	0	0	0	0	0	0	0	0	0	0	0
NOC3L	Q8WTT2	NOC3 like DNA replication regulator(NOC3L)	64318	5	11.98	0	0	0	0	0	0	0	0	0	0	0	0	0	0	0	0	0	0	0	0	0	0	0	0	0	0	0	0	0	0	0	0	0	0	0	0	0	0	0	0	0	0	0	0
PTMA	P06454	prothymosin alpha(PTMA)	5757	1	11.98	0	0	0	0	0	0	0	0	0	0	0	0	0	0	0	0	0	0	0	0	0	0	0	0	0	0	0	0	0	0	0	0	0	0	0	0	0	0	0	0	0	0	0	0
GGH	Q92820	gamma-glutamyl hydrolase(GGH)	8836	2	11.94	0	0	0	0	0	0	0	0	0	0	0	0	0	0	0	0	0	0	0	0	0	0	0	0	0	0	0	0	0	0	0	0	0	0	0	0	0	0	0	0	0	0	0	0
OR13J1	Q8NGT2	olfactory receptor family 13 subfamily J member 1(OR13J1)	392309	2	11.9	0	0	0	0	0	0	0	0	0	0	0	0	0	0	0	0	0	0	0	0	0	0	0	0	0	0	0	0	0	0	0	0	0	0	0	0	0	0	0	0	0	0	0	0
HSPA1L	P34931	heat shock protein family A (Hsp70) member 1 like(HSPA1L)	3305	4	11.89	0	0	0	0	0	0	0	0	0	0	0	0	0	0	0	0	0	0	0	0	0	0	0	0	0	0	0	0	0	0	0	0	0	0	0	0	0	0	0	0	0	0	0	0
CCDC141	Q6ZP82	coiled-coil domain containing 141(CCDC141)	285025	9	11.89	0	0	0	0	0	0	0	0	0	0	0	0	0	0	0	0	0	0	0	0	0	0	0	0	0	0	0	0	0	0	0	0	0	0	0	0	0	0	0	0	0	0	0	0
SLC25A31	Q9H0C2	solute carrier family 25 member 31(SLC25A31)	83447	2	11.89	0	0	0	0	0	0	0	0	0	0	0	0	0	0	0	0	0	0	0	0	0	0	0	0	0	0	0	0	0	0	0	0	0	0	0	0	0	0	0	0	0	0	0	0
MAGEA8	P43361	MAGE family member A8(MAGEA8)	4107	2	11.85	0	0	0	0	0	0	0	0	0	0	0	0	0	0	0	0	0	0	0	0	0	0	0	0	0	0	0	0	0	0	0	0	0	0	0	0	0	0	0	0	0	0	0	0
LPA	P08519	lipoprotein(a)(LPA)	4018	12	11.8	0	1815598	0	0	38125564	4972428	0	10510617	44609378	32462653	24991774	14991136	5560110	25288499	4190812	0	5009613	0	0	63869479	0	10560795	0	31831033	0	6029895	63456596	815803	12747081	0	0	26884161	0	0	0	3252147	0	3558664	0	0	7901277	0	0	2023230
ROCK2	O75116	Rho associated coiled-coil containing protein kinase 2(ROCK2)	9475	9	11.66	0	0	0	0	65126049	0	0	0	0	0	0	0	0	0	0	0	0	0	0	0	0	0	0	0	0	0	0	0	0	0	1984724	0	0	0	0	1295939	0	2938002	0	0	0	0	0	0
RPGRIP1	Q96KN7	RPGR interacting protein 1(RPGRIP1)	57096	8	11.66	0	0	0	0	0	0	0	0	0	0	0	0	0	0	0	0	0	0	0	0	0	0	0	0	0	0	0	0	0	0	0	0	0	0	0	0	0	0	0	0	0	0	0	0
ZBTB14	O43829	zinc finger and BTB domain containing 14(ZBTB14)	7541	3	11.66	0	0	0	0	0	0	0	0	0	0	0	0	0	0	0	0	0	0	0	0	0	0	0	0	0	0	0	0	0	0	0	0	0	0	0	0	0	0	0	18554087	0	0	0	0
IGFBP2	P18065	insulin like growth factor binding protein 2(IGFBP2)	3485	2	11.64	0	0	0	0	0	0	0	0	0	0	0	0	0	0	0	0	0	0	0	0	0	0	0	0	0	0	10908892	0	0	0	0	0	0	0	0	0	0	0	0	0	0	0	0	0
S100A8	P05109	S100 calcium binding protein A8(S100A8)	6279	1	11.64	0	0	0	0	0	0	0	0	0	0	0	0	0	0	0	0	0	0	0	0	0	0	0	0	0	0	0	0	0	0	0	0	0	0	0	0	0	0	0	0	0	0	0	0
DHRS7B	Q6IAN0	dehydrogenase/reductase 7B(DHRS7B)	25979	2	11.63	0	0	0	0	0	0	0	0	0	0	0	0	0	0	0	0	0	0	0	0	0	0	0	0	0	0	0	0	0	0	0	0	0	0	0	0	0	0	0	0	0	0	0	0
TUFM	P49411	Tu translation elongation factor, mitochondrial(TUFM)	7284	3	11.59	0	0	0	0	0	0	0	0	0	0	0	0	0	0	0	0	0	0	0	0	0	0	0	0	0	0	0	0	0	0	0	0	0	0	0	0	0	0	0	0	0	0	0	0
CRKL	P46109	CRK like proto-oncogene, adaptor protein(CRKL)	1399	2	11.56	0	0	0	0	0	0	0	0	0	0	0	0	0	0	0	0	0	0	0	0	0	0	0	0	0	0	0	0	0	0	0	0	0	0	0	0	0	0	0	0	0	0	0	0
MMRN2	Q9H8L6	multimerin 2(MMRN2)	79812	6	11.56	0	0	0	0	0	0	0	0	0	0	0	0	0	0	0	0	0	0	0	0	0	0	0	0	0	0	0	0	0	0	0	0	0	0	0	0	0	0	0	0	0	0	0	0
RNF40	O75150	ring finger protein 40(RNF40)	9810	6	11.56	0	0	0	0	0	0	0	0	0	0	0	0	0	0	0	0	0	39624241	0	0	0	0	0	0	0	0	0	0	0	0	0	0	0	0	0	0	0	0	0	0	26724630	0	0	54166280
LRWD1	Q9UFC0	leucine rich repeats and WD repeat domain containing 1(LRWD1)	222229	4	11.54	0	0	0	0	0	0	0	0	0	0	0	0	0	0	0	0	0	0	0	0	0	0	0	0	0	0	0	0	0	0	0	0	0	0	0	0	0	0	0	0	0	0	0	0
IGHV4-59	P01825	immunoglobulin heavy variable 4-59(IGHV4-59)	28392	1	11.53	0	18330900	17624378	138520452	105295678	0	0	33628737	0	35187813	70708939	0	0	2395604	23981220	11745978	13442104	0	27058787	10745409	31670283	0	44673596	26859716	0	16050699	0	11078438	0	36044570	0	0	0	32796715	127873988	2998738	5583839	11301594	22325419	0	104143788	0	15584332	23988862
ST3GAL6	Q9Y274	ST3 beta-galactoside alpha-2,3-sialyltransferase 6(ST3GAL6)	10402	2	11.48	0	0	0	0	0	0	0	0	0	0	0	0	0	0	0	0	0	0	0	0	0	0	0	0	0	0	0	0	0	0	0	0	0	0	0	0	0	0	0	0	0	0	0	0
CLC	Q05315	Charcot-Leyden crystal galectin(CLC)	1178	1	11.36	0	0	0	0	0	0	0	0	0	0	0	0	0	0	0	0	0	0	0	0	0	0	0	0	0	0	0	0	0	0	0	0	0	0	0	0	0	0	0	0	0	0	0	0
SPARCL1	Q14515	SPARC like 1(SPARCL1)	8404	4	11.33	0	0	0	0	0	0	0	0	0	0	0	0	0	0	0	0	0	0	0	0	0	0	0	0	0	0	0	0	0	0	0	0	0	0	0	0	0	0	0	0	0	0	0	0
ODF2L	Q9ULJ1	outer dense fiber of sperm tails 2 like(ODF2L)	57489	4	11.32	0	0	0	0	0	0	0	0	0	0	0	0	0	0	0	0	0	0	0	0	0	0	0	0	0	137645065	0	0	0	0	0	0	0	0	0	0	0	0	0	0	0	0	0	0
BCAS3	Q9H6U6	BCAS3 microtubule associated cell migration factor(BCAS3)	54828	6	11.31	0	0	0	0	0	0	0	0	0	0	0	0	0	0	0	0	0	0	0	0	0	0	0	0	0	0	0	0	0	0	0	0	0	0	0	0	394878754	0	98174787	0	0	0	0	0
HRH1	P35367	histamine receptor H1(HRH1)	3269	3	11.29	0	0	0	0	0	0	0	0	0	0	0	0	0	0	0	0	0	0	0	0	0	0	0	0	0	0	0	0	0	0	0	0	0	0	0	0	0	0	0	0	0	0	0	0
KIF1C	O43896	kinesin family member 1C(KIF1C)	10749	7	11.27	0	0	0	0	0	0	0	0	0	0	0	0	0	0	0	0	0	0	0	0	0	0	0	0	0	0	0	0	0	0	0	0	0	0	0	0	0	0	0	0	0	0	0	0
VIM	P08670	vimentin(VIM)	7431	3	11.24	0	0	0	0	0	0	0	0	0	0	0	0	0	0	0	0	0	0	0	0	0	0	0	0	0	0	0	0	0	0	0	0	0	0	0	0	0	0	0	0	0	0	0	0
FHDC1	Q9C0D6	FH2 domain containing 1(FHDC1)	85462	7	11.2	0	0	0	0	0	0	0	0	0	0	0	0	0	0	0	0	0	0	23008417	0	0	0	0	0	0	0	0	0	0	0	0	0	0	0	27125271	0	0	0	0	0	0	0	0	0
ZNF488	Q96MN9	zinc finger protein 488(ZNF488)	118738	2	11.2	0	0	0	0	0	0	0	0	0	0	0	0	0	0	0	0	0	0	0	0	0	0	0	0	0	0	0	0	0	0	0	0	0	0	0	0	0	0	0	0	0	0	0	0
DBH	P09172	dopamine beta-hydroxylase(DBH)	1621	5	11.2	0	0	0	0	0	0	0	0	0	0	2132150	0	0	0	0	0	0	0	0	0	0	0	0	0	0	0	0	0	0	0	0	0	0	0	5139308	0	0	0	0	0	0	0	0	0
CFAP53	Q96M91	cilia and flagella associated protein 53(CFAP53)	220136	3	11.15	0	0	0	0	0	0	0	0	0	0	0	0	0	0	0	0	0	0	0	0	0	0	0	0	0	0	0	0	0	0	0	0	0	0	0	0	0	0	0	0	0	0	0	0
MDH2	P40926	malate dehydrogenase 2(MDH2)	4191	2	11.15	0	0	0	0	0	0	0	0	0	0	0	0	0	0	0	0	0	0	0	0	0	0	0	0	0	0	0	0	0	0	0	0	0	0	0	0	0	0	0	0	0	0	0	0
HMGXB3	Q12766	HMG-box containing 3(HMGXB3)	22993	8	11.14	0	0	0	0	0	0	0	0	0	0	0	0	0	0	0	0	0	0	0	0	0	0	0	0	0	0	0	0	0	0	0	0	0	0	0	0	0	0	0	0	0	0	0	0
PCSK9	Q8NBP7	proprotein convertase subtilisin/kexin type 9(PCSK9)	255738	4	11.11	0	0	0	0	0	0	0	0	0	0	0	0	0	0	0	0	0	0	0	0	0	0	0	0	0	0	0	1503310	0	0	0	0	0	0	0	0	0	0	0	0	0	0	0	0
LRRC7	Q96NW7	leucine rich repeat containing 7(LRRC7)	57554	9	11.09	0	0	0	0	2273940	0	0	0	0	0	0	0	0	0	0	0	0	0	0	0	0	0	0	0	0	0	0	0	2901184	0	0	0	0	0	0	0	0	0	0	0	0	0	0	0
CPT1C	Q8TCG5	carnitine palmitoyltransferase 1C(CPT1C)	126129	5	11.07	0	0	0	0	0	0	0	0	0	0	0	0	0	0	0	0	0	0	0	0	0	0	0	0	0	0	0	0	0	0	0	0	0	0	0	0	0	0	0	0	0	0	0	0
NCAN	O14594	neurocan(NCAN)	1463	8	11.07	0	0	0	0	0	0	0	0	0	0	0	0	0	0	0	0	0	0	0	0	0	0	0	0	0	0	0	0	0	0	12466209	0	0	0	0	0	0	0	0	0	24285008	0	0	0
GDF10	P55107	growth differentiation factor 10(GDF10)	2662	3	11.05	0	0	0	0	0	0	801311	0	0	0	0	0	0	0	0	0	0	0	0	0	0	0	0	0	0	0	0	0	0	0	0	0	0	0	0	0	0	0	0	0	0	0	0	0
THBS4	P35443	thrombospondin 4(THBS4)	7060	6	10.93	0	0	0	0	0	0	0	0	0	0	0	0	0	0	0	0	0	0	0	0	0	0	0	0	0	0	0	0	0	0	0	0	0	0	0	0	0	0	0	0	0	0	0	0
PRSS2	P07478	serine protease 2(PRSS2)	5645	2	10.9	0	81379277	0	0	0	0	0	0	0	0	269942897	42462168	270787341	0	0	114638029	0	0	0	17051587	0	0	39263580	44528702	0	0	0	0	0	51188831	0	0	0	27912337	0	0	0	26067953	0	60213672	0	0	0	0
APLP1	P51693	amyloid beta precursor like protein 1(APLP1)	333	4	10.9	0	0	0	0	0	0	0	0	0	0	0	0	0	0	0	0	0	0	0	0	0	0	0	0	0	0	0	0	0	0	0	0	73708668	0	0	0	47574769	0	0	0	0	0	0	0
COL3A1	P02461	collagen type III alpha 1 chain(COL3A1)	1281	9	10.88	0	0	0	0	0	0	0	0	0	0	0	0	0	0	0	0	0	0	0	0	0	0	0	0	0	0	0	0	0	0	0	0	0	0	0	0	0	0	0	0	0	0	0	0
TMEM245	Q9H330	transmembrane protein 245(TMEM245)	23731	5	10.87	0	0	0	0	0	0	0	0	0	0	0	0	0	0	0	0	0	0	0	0	0	0	0	0	0	0	0	0	0	0	0	0	0	0	0	0	0	0	0	0	0	0	0	0
FDXR	P22570	ferredoxin reductase(FDXR)	2232	3	10.86	0	0	0	0	0	0	0	0	0	0	0	0	0	0	0	0	0	0	0	0	0	0	0	0	0	0	0	0	0	0	0	0	0	0	0	0	0	0	0	0	0	0	0	0
PPIAL4F	P0DN26	peptidylprolyl isomerase A like 4F(PPIAL4F)	728945	1	10.82	0	0	0	0	0	0	0	0	0	0	0	0	0	0	0	0	0	0	0	0	0	0	0	0	0	0	0	0	0	0	0	0	0	0	0	0	0	0	0	0	0	0	0	0
ABI3BP	Q7Z7G0	ABI family member 3 binding protein(ABI3BP)	25890	6	10.78	0	0	0	0	0	0	0	0	0	0	0	0	0	0	0	0	0	0	0	0	0	0	0	0	0	0	0	0	0	0	0	0	0	0	0	0	0	0	0	0	0	0	0	0
KDM5A	P29375	lysine demethylase 5A(KDM5A)	5927	10	10.77	0	0	0	0	0	0	0	0	0	0	0	0	0	0	0	0	0	0	0	0	0	2010515518	0	0	0	0	0	0	0	0	0	0	0	0	0	0	0	0	0	0	0	0	0	0
ZSWIM5	Q9P217	zinc finger SWIM-type containing 5(ZSWIM5)	57643	7	10.71	0	0	0	0	0	0	0	0	0	0	0	0	0	0	0	0	0	0	0	0	0	0	0	0	0	0	0	0	0	0	0	0	0	0	0	0	0	0	0	0	0	0	0	0
CYP3A5	P20815	cytochrome P450 family 3 subfamily A member 5(CYP3A5)	1577	3	10.7	0	0	0	0	0	0	0	0	0	0	0	0	0	0	0	0	0	0	0	0	0	0	0	0	0	0	0	0	0	0	0	0	0	0	0	0	0	0	0	0	0	0	0	0
CAPN10	Q9HC96	calpain 10(CAPN10)	11132	4	10.69	0	0	0	0	0	0	0	0	0	5981748	0	0	0	0	0	0	0	0	0	0	0	0	0	0	0	0	0	0	0	0	0	0	0	0	0	0	0	0	0	0	0	0	0	0
IRS1	P35568	insulin receptor substrate 1(IRS1)	3667	7	10.69	0	0	0	0	0	0	0	0	0	0	0	0	0	0	0	0	0	0	0	0	0	0	0	0	0	0	0	0	0	0	0	0	0	0	0	0	0	0	0	0	0	0	0	0
ABHD4	Q8TB40	abhydrolase domain containing 4, N-acyl phospholipase B(ABHD4)	63874	2	10.68	0	0	0	0	0	0	0	0	0	0	0	0	0	0	0	0	0	0	0	0	0	0	0	0	0	0	0	0	0	0	0	0	0	0	0	0	0	0	0	0	0	0	0	0
STIP1	P31948	stress induced phosphoprotein 1(STIP1)	10963	3	10.67	0	0	0	0	0	0	0	0	0	0	0	0	0	0	0	0	0	0	0	0	0	0	0	0	0	0	0	0	0	0	0	0	0	0	0	0	0	0	0	0	0	0	0	0
NEDD1	Q8NHV4	NEDD1 gamma-tubulin ring complex targeting factor(NEDD1)	121441	4	10.65	0	0	0	0	0	0	0	0	0	0	0	0	0	0	0	0	0	0	0	0	0	0	0	0	0	0	0	0	0	0	0	0	0	0	0	0	0	0	0	0	0	0	0	5832910
WHSC1L1	Q9BZ95	Histone-lysine N-methyltransferase NSD3 (EC 2.1.1.370) (EC 2.1.1.371) (Nuclear SET domain-containing protein 3) (Protein whistle) (WHSC1-like 1 isoform 9 with methyltransferase activity to lysine) (Wolf-Hirschhorn syndrome candidate 1-like protein 1) (WHSC1-like protein 1)		8	10.65	0	0	0	0	0	0	0	0	0	0	0	0	0	0	0	0	0	0	0	0	0	0	0	0	0	0	0	0	0	0	0	0	0	0	0	0	0	0	0	0	0	0	0	0
EIF4G3	O43432	eukaryotic translation initiation factor 4 gamma 3(EIF4G3)	8672	9	10.61	0	0	0	0	0	0	0	0	0	0	0	0	0	0	0	0	0	0	0	0	0	0	0	0	0	0	0	0	0	0	0	0	0	0	0	0	0	0	0	0	0	0	0	0
RBM25	P49756	RNA binding motif protein 25(RBM25)	58517	5	10.59	0	0	0	0	0	0	0	0	0	0	0	0	0	0	0	0	0	0	0	0	0	0	0	0	0	0	0	0	0	0	0	0	0	0	0	0	0	0	0	0	0	0	0	0
ATP9A	O75110	ATPase phospholipid transporting 9A (putative)(ATP9A)	10079	6	10.56	0	0	0	0	0	0	0	0	0	0	0	0	0	0	0	0	0	0	0	0	0	0	0	0	0	0	0	0	0	0	0	0	0	0	0	0	0	0	0	0	0	0	0	0
CCT4	P50991	chaperonin containing TCP1 subunit 4(CCT4)	10575	3	10.53	0	0	0	0	0	0	0	0	0	0	0	0	0	0	0	0	0	0	0	0	0	0	0	0	0	0	0	0	0	0	0	0	0	0	0	0	0	0	0	0	0	0	0	0
SLCO2B1	O94956	solute carrier organic anion transporter family member 2B1(SLCO2B1)	11309	4	10.53	0	0	0	0	0	0	0	0	0	0	0	0	0	0	0	0	0	0	0	0	0	0	0	0	0	0	0	0	0	0	0	0	0	0	0	0	0	0	0	0	0	0	0	0
IPO5	O00410	importin 5(IPO5)	3843	6	10.5	0	0	0	0	0	0	0	0	0	0	0	0	0	0	0	0	0	0	0	0	0	0	0	0	0	0	0	0	0	0	0	0	0	0	16096475	0	0	0	0	0	0	0	0	0
RNF181	Q9P0P0	ring finger protein 181(RNF181)	51255	1	10.49	0	0	0	0	0	0	0	0	0	0	0	0	0	0	0	0	0	0	0	0	0	0	0	0	0	0	0	0	0	0	0	0	0	0	0	0	0	0	0	0	0	0	0	0
HNRNPD	Q14103	heterogeneous nuclear ribonucleoprotein D(HNRNPD)	3184	2	10.45	0	0	0	0	0	0	0	0	0	0	0	0	0	0	0	0	0	0	0	0	0	0	0	0	0	0	0	0	0	0	0	0	0	0	0	0	0	0	0	0	0	0	0	0
JAG2	Q9Y219	jagged canonical Notch ligand 2(JAG2)	3714	7	10.45	0	0	0	0	0	0	0	0	0	0	0	0	0	0	0	0	0	0	0	0	0	0	0	0	0	0	0	0	0	0	0	0	0	0	0	0	0	0	0	0	0	0	0	0
PTMS	P20962	parathymosin(PTMS)	5763	1	10.43	0	0	0	0	0	0	0	0	0	0	0	0	0	0	0	0	0	0	0	0	0	0	0	0	0	0	0	0	0	0	0	0	0	0	0	0	0	0	0	0	0	0	0	0
ACBD5	Q5T8D3	acyl-CoA binding domain containing 5(ACBD5)	91452	3	10.42	0	0	0	0	0	0	0	0	0	0	0	0	0	0	0	0	0	0	0	3857222019	0	0	0	0	0	0	0	0	0	0	0	0	0	0	0	0	0	0	0	0	0	0	0	0
INHBC	P55103	inhibin subunit beta C(INHBC)	3626	2	10.41	0	0	0	0	0	0	0	0	0	0	0	0	0	0	0	0	0	0	0	0	0	0	0	0	0	0	0	0	0	0	0	0	0	0	0	0	0	0	0	0	0	0	0	0
CCT3	P49368	chaperonin containing TCP1 subunit 3(CCT3)	7203	3	10.37	0	0	0	0	0	0	0	0	0	0	0	0	0	0	0	0	0	0	0	0	0	0	0	0	0	0	0	0	0	0	0	0	0	0	0	0	0	0	0	0	0	0	0	0
CHMP4BP1	P59074	charged multivesicular body protein 4B pseudogene 1(CHMP4BP1)	100307126	1	10.34	0	0	0	0	0	0	0	0	0	0	0	0	0	0	0	0	0	0	0	0	0	0	0	0	0	0	0	0	0	0	0	0	0	0	0	0	0	0	0	0	0	0	0	0
RASGRF1	Q13972	Ras protein specific guanine nucleotide releasing factor 1(RASGRF1)	5923	7	10.32	0	0	0	0	0	0	0	0	0	0	0	0	0	0	0	0	0	0	0	0	0	0	0	0	0	0	0	0	0	0	0	0	0	0	0	0	0	0	0	0	0	0	0	0
SND1	Q7KZF4	staphylococcal nuclease and tudor domain containing 1(SND1)	27044	5	10.32	0	0	0	0	0	0	0	0	0	0	0	0	0	0	0	0	0	0	0	0	0	0	0	0	0	0	0	0	0	0	0	0	0	0	0	0	0	0	0	0	0	0	0	0
SAMD4B	Q5PRF9	sterile alpha motif domain containing 4B(SAMD4B)	55095	4	10.2	0	0	0	0	0	0	0	0	0	7784954	0	0	0	0	0	0	0	0	0	0	0	0	0	0	0	0	0	0	0	0	0	0	0	0	0	0	0	0	0	0	0	0	0	0
RPL12	P30050	ribosomal protein L12(RPL12)	6136	1	10.17	0	0	0	0	0	0	0	0	0	0	0	0	0	0	0	0	0	0	0	0	0	0	0	0	0	0	0	0	0	0	0	0	0	0	0	0	0	0	0	0	0	0	0	0
SLC25A3	Q00325	solute carrier family 25 member 3(SLC25A3)	5250	2	10.16	0	0	0	0	0	0	0	0	0	0	0	0	0	0	0	0	0	0	0	0	0	0	0	0	0	0	0	0	0	0	0	0	0	0	0	0	0	0	0	0	0	0	0	0
DEPDC5	O75140	DEP domain containing 5, GATOR1 subcomplex subunit(DEPDC5)	9681	9	10.15	0	0	0	0	0	0	0	0	0	0	0	0	0	0	0	0	0	0	0	0	0	0	0	0	0	0	0	0	0	0	0	0	0	0	0	0	0	0	0	0	0	0	0	0
PDE1A	P54750	phosphodiesterase 1A(PDE1A)	5136	3	10.14	0	0	0	0	0	0	0	0	0	0	0	0	0	0	0	0	0	0	0	0	0	0	0	0	0	0	0	0	0	0	0	0	0	0	0	0	0	0	0	0	0	0	0	0
OMA1	Q96E52	OMA1 zinc metallopeptidase(OMA1)	115209	3	10.1	0	0	0	0	0	0	0	0	0	0	0	0	0	0	0	0	0	0	0	0	0	0	0	0	0	0	0	0	0	0	0	0	0	0	0	0	0	0	0	0	0	0	0	0
RPL18	Q07020	ribosomal protein L18(RPL18)	6141	1	10.1	0	0	0	0	0	0	0	0	0	0	0	0	0	0	0	0	0	0	0	0	0	0	0	0	0	0	0	0	0	0	0	0	0	0	0	0	0	0	0	0	0	0	0	0
RC3H1	Q5TC82	ring finger and CCCH-type domains 1(RC3H1)	149041	6	10.09	0	0	0	0	0	0	0	0	0	0	0	0	0	0	0	0	0	0	0	0	0	0	0	0	0	0	0	0	0	0	0	0	0	0	0	0	0	0	0	0	0	0	0	0
VASP	P50552	vasodilator stimulated phosphoprotein(VASP)	7408	2	10.06	0	0	0	0	0	0	0	0	0	0	0	0	0	0	0	0	0	0	0	0	0	0	0	0	0	0	0	0	0	0	0	0	0	0	0	0	0	0	0	0	0	0	0	0
EYA2	O00167	EYA transcriptional coactivator and phosphatase 2(EYA2)	2139	3	10.01	0	0	0	0	0	0	0	0	0	0	0	0	0	0	0	0	0	0	0	0	0	0	0	0	0	0	0	0	0	0	0	0	0	0	0	0	0	0	0	0	0	0	0	0
RANBP1	P43487	RAN binding protein 1(RANBP1)	5902	2	10	0	0	0	0	0	0	0	0	0	0	0	0	0	0	0	0	0	0	0	0	0	0	0	0	0	0	0	0	0	0	0	0	0	0	0	0	0	0	0	0	0	0	0	0
ZNF836	Q6ZNA1	zinc finger protein 836(ZNF836)	162962	5	9.99	0	0	0	0	0	0	0	0	0	0	0	0	0	0	0	0	0	0	0	0	0	0	0	0	0	0	0	0	0	0	0	0	0	0	0	0	0	0	0	0	0	0	0	0
COQ4	Q9Y3A0	coenzyme Q4(COQ4)	51117	2	9.98	0	0	0	0	0	0	0	0	0	0	0	0	0	0	0	0	0	1399284974	0	0	0	0	0	0	0	4083911946	0	0	0	0	0	0	0	0	0	284487416	0	0	0	0	0	0	0	0
CC2D1A	Q6P1N0	coiled-coil and C2 domain containing 1A(CC2D1A)	54862	5	9.95	0	0	0	0	0	0	0	0	0	32096463	0	0	0	0	0	0	0	0	0	0	0	0	0	0	0	0	0	0	0	0	0	0	0	0	0	0	0	0	0	0	0	0	0	0
CTAGE9	A4FU28	CTAGE family member 9(CTAGE9)	643854	4	9.94	0	0	0	0	0	0	0	0	0	0	0	0	0	0	0	0	0	0	0	0	0	0	0	0	0	0	0	0	0	0	0	0	0	0	0	0	0	0	0	0	0	0	0	0
PLCH1	Q4KWH8	phospholipase C eta 1(PLCH1)	23007	9	9.92	0	0	0	0	0	0	0	0	0	0	0	0	0	0	1990230	0	0	0	0	0	0	0	0	0	0	0	0	0	0	0	0	0	0	0	0	0	0	0	0	0	0	0	0	0
IGHE	P01854	immunoglobulin heavy constant epsilon(IGHE)	3497	4	9.9	0	0	0	0	0	0	0	0	0	0	0	2884259	0	0	0	0	0	0	0	0	0	0	0	0	0	0	0	0	0	0	0	2686190	0	0	0	0	0	0	0	0	0	0	0	0
NEURL1B	A8MQ27	neuralized E3 ubiquitin protein ligase 1B(NEURL1B)	54492	3	9.88	0	0	0	0	0	0	0	0	0	0	0	0	0	0	0	0	0	0	2168758	0	0	0	0	0	0	0	0	0	0	0	0	0	0	0	0	0	0	0	0	0	0	0	0	4343761
KDM5C	P41229	lysine demethylase 5C(KDM5C)	8242	8	9.86	0	0	223422803	0	0	0	0	0	0	0	0	0	0	0	0	0	0	0	0	0	0	0	0	0	0	0	0	0	0	0	0	0	0	0	0	0	0	0	0	0	0	0	0	0
MASP2	O00187	MBL associated serine protease 2(MASP2)	10747	6	9.8	0	0	0	1753772	2262819	25801132	0	1661155	20495935	0	5205574	4883218	2812771	0	4835186	0	0	0	0	0	0	0	0	0	0	827359	0	0	3727978	0	0	0	0	0	0	0	0	0	1596258	4282077	0	0	0	0
AOC1	P19801	amine oxidase copper containing 1(AOC1)	26	4	9.78	0	0	0	0	0	0	0	0	0	0	0	0	0	0	0	0	0	0	0	0	0	0	0	0	0	0	0	0	0	0	0	0	0	0	0	0	0	0	0	0	0	0	0	0
FEN1	P39748	flap structure-specific endonuclease 1(FEN1)	2237	2	9.78	0	0	0	0	0	0	0	0	0	0	0	0	0	0	0	0	0	0	0	0	0	0	0	0	0	0	0	0	0	0	0	0	0	0	0	0	0	0	0	0	0	11871184	0	0
ADAMTS13	Q76LX8	ADAM metallopeptidase with thrombospondin type 1 motif 13(ADAMTS13)	11093	8	9.78	0	0	0	0	0	0	0	0	0	0	0	0	0	0	0	0	0	0	0	0	0	0	0	0	0	0	0	0	0	0	0	0	0	0	0	0	0	0	0	0	0	0	0	0
CPT1B	Q92523	carnitine palmitoyltransferase 1B(CPT1B)	1375	4	9.78	0	0	0	0	0	0	0	0	0	0	0	0	0	0	0	0	0	0	0	0	0	0	0	0	0	0	0	0	0	0	0	0	0	0	0	0	0	0	0	0	0	0	0	0
SHPRH	Q149N8	SNF2 histone linker PHD RING helicase(SHPRH)	257218	9	9.76	0	0	0	0	0	0	0	0	0	0	0	0	0	0	0	0	0	0	0	0	0	0	0	0	0	10990448	0	0	0	0	0	0	0	0	0	0	0	0	0	0	0	0	0	0
SPATA6L	Q8N4H0	spermatogenesis associated 6 like(SPATA6L)	55064	2	9.74	0	0	0	0	0	0	0	0	0	0	0	0	0	0	0	0	0	0	0	8336632	0	0	0	0	0	4546290	0	0	17718549	0	11514310	0	0	0	0	0	0	0	0	0	0	0	0	0
ZNF560	Q96MR9	zinc finger protein 560(ZNF560)	147741	4	9.71	0	0	0	0	0	0	0	0	0	0	0	0	0	0	0	0	0	0	0	0	0	0	0	0	0	0	0	0	0	0	0	0	0	0	0	0	0	0	0	0	0	0	0	0
ZNF267	Q14586	zinc finger protein 267(ZNF267)	10308	4	9.7	0	0	0	0	0	0	0	0	0	0	0	0	0	0	0	0	0	0	0	0	0	0	0	0	0	0	0	0	0	0	0	0	0	0	0	0	0	0	0	0	0	0	0	0
CKB	P12277	creatine kinase B(CKB)	1152	3	9.7	0	0	0	0	0	0	0	0	0	0	0	0	0	0	0	0	0	0	0	0	0	0	0	0	0	0	0	0	0	0	0	0	0	0	0	0	0	0	0	0	0	0	0	0
ZC3HAV1	Q7Z2W4	zinc finger CCCH-type containing, antiviral 1(ZC3HAV1)	56829	5	9.65	0	0	0	0	0	0	0	0	0	0	0	0	0	0	0	0	0	0	0	0	0	0	0	0	0	0	0	0	0	0	0	0	0	0	0	0	0	0	0	0	0	0	0	0
SENP5	Q96HI0	SUMO specific peptidase 5(SENP5)	205564	4	9.6	0	0	0	0	0	0	0	0	0	0	0	0	0	0	0	0	0	0	0	0	0	0	0	0	0	0	0	0	0	0	0	0	0	0	0	0	0	0	0	0	0	0	0	0
CDH5	P33151	cadherin 5(CDH5)	1003	6	9.6	0	0	0	0	0	0	0	2675870	0	0	0	2576838	0	0	0	0	2979724	0	0	0	0	4029389	0	0	0	0	0	0	0	4059629	0	0	0	0	0	1404085	0	0	0	0	0	0	0	0
MSN	P26038	moesin(MSN)	4478	3	9.59	0	0	0	0	0	0	0	0	0	0	0	0	0	0	0	0	0	0	0	0	0	0	0	0	0	0	0	0	0	0	0	0	0	0	0	0	0	0	0	0	0	0	0	0
EFS	O43281	embryonal Fyn-associated substrate(EFS)	10278	3	9.57	0	0	0	0	0	0	0	0	0	0	0	0	0	0	0	0	0	0	0	0	0	0	0	0	0	0	0	0	0	0	0	0	0	0	0	0	0	0	0	0	0	0	0	0
GRK6	P43250	G protein-coupled receptor kinase 6(GRK6)	2870	3	9.52	0	0	0	0	0	0	0	0	0	0	0	0	0	0	0	0	0	0	3061850	0	0	0	0	0	0	0	0	0	0	0	0	0	0	0	0	0	0	0	0	0	0	0	0	0
PTGDS	P41222	prostaglandin D2 synthase(PTGDS)	5730	1	9.52	0	0	0	0	0	0	0	0	0	0	0	0	0	0	0	0	0	0	0	0	0	0	0	0	0	0	8860710	0	0	0	0	0	0	0	0	0	0	0	0	0	0	0	0	0
SPATA7	Q9P0W8	spermatogenesis associated 7(SPATA7)	55812	3	9.48	0	0	0	0	0	0	0	0	0	0	0	0	0	0	0	0	0	0	0	0	0	0	0	0	0	0	0	0	0	0	0	0	0	0	0	0	0	0	0	0	0	0	0	0
SOS1	Q07889	SOS Ras/Rac guanine nucleotide exchange factor 1(SOS1)	6654	7	9.48	0	0	0	0	0	0	0	0	0	0	0	0	0	0	0	0	0	0	0	0	0	0	0	0	0	0	0	0	0	0	0	0	0	0	0	0	0	0	0	0	0	0	0	0
ANKRD44	Q8N8A2	ankyrin repeat domain 44(ANKRD44)	91526	5	9.45	0	0	0	0	0	0	0	0	0	0	0	0	0	0	0	0	0	0	0	0	0	0	0	0	0	0	0	0	0	0	0	0	0	0	0	0	0	0	0	0	0	0	0	0
IGF2BP1	Q9NZI8	insulin like growth factor 2 mRNA binding protein 1(IGF2BP1)	10642	3	9.43	0	0	0	0	0	0	0	0	0	0	0	0	0	0	0	0	0	0	0	0	0	0	0	0	0	0	0	0	0	0	0	0	0	0	0	0	0	0	0	0	0	0	0	0
DPYSL2	Q16555	dihydropyrimidinase like 2(DPYSL2)	1808	3	9.42	0	0	0	0	0	0	0	0	0	0	0	0	0	0	0	0	0	0	0	0	0	0	0	0	0	0	0	0	0	0	0	0	0	0	0	0	0	0	0	0	0	0	0	0
KCNH4	Q9UQ05	potassium voltage-gated channel subfamily H member 4(KCNH4)	23415	5	9.41	0	0	0	0	0	0	0	0	0	0	0	0	0	0	0	0	0	0	0	0	0	0	0	0	0	0	0	0	0	0	0	0	0	0	0	0	0	0	0	0	0	0	0	0
PRSS3	P35030	serine protease 3(PRSS3)	5646	2	9.4	0	0	0	0	0	0	0	0	0	38920085	0	0	56957294	0	0	0	276962539	8035848	179939276	0	0	0	0	0	128701225	0	0	0	0	15065559	0	0	28706960	0	0	16637083	50832025	0	0	0	0	0	0	0
COL8A1	P27658	collagen type VIII alpha 1 chain(COL8A1)	1295	4	9.4	0	0	0	0	0	0	0	0	0	0	0	0	0	0	0	0	0	0	0	0	0	0	0	0	0	0	0	0	0	0	0	0	0	0	0	0	0	0	0	0	0	0	0	0
TTLL2	Q9BWV7	tubulin tyrosine ligase like 2(TTLL2)	83887	3	9.4	0	0	0	2583345	0	0	0	0	0	0	0	6336886	0	0	0	0	0	0	0	0	0	0	0	0	0	0	0	0	0	0	0	0	0	0	0	0	0	0	0	0	0	0	0	0
PIGR	P01833	polymeric immunoglobulin receptor(PIGR)	5284	5	9.4	0	0	0	0	3030623	0	0	0	0	0	0	6300450	0	0	0	0	0	0	0	0	0	0	0	0	0	0	7233366	0	0	0	0	0	0	0	0	0	0	0	0	0	0	0	0	0
SSB	P05455	small RNA binding exonuclease protection factor La(SSB)	6741	2	9.38	0	0	0	0	0	0	0	0	0	0	0	0	0	0	0	0	0	0	0	0	0	0	0	0	0	0	7871697	0	0	0	0	0	0	0	0	0	0	0	0	0	0	0	0	0
KRT77	Q7Z794	keratin 77(KRT77)	374454	3	9.38	0	0	0	0	0	0	0	0	0	0	0	0	0	0	0	0	0	0	0	0	0	0	0	0	0	0	0	0	0	0	0	0	0	0	0	0	0	0	0	0	0	0	0	0
MPO	P05164	myeloperoxidase(MPO)	4353	4	9.37	0	0	0	0	0	0	0	0	0	0	0	0	0	0	0	0	0	0	0	0	0	0	0	0	0	0	0	0	0	0	0	0	0	0	0	0	0	0	0	0	0	0	0	0
PA2G4	Q9UQ80	proliferation-associated 2G4(PA2G4)	5036	2	9.36	0	0	0	0	0	0	0	0	0	0	0	0	0	0	0	0	0	0	0	0	0	0	0	0	0	0	0	0	0	0	0	0	0	0	0	0	0	0	0	0	0	0	0	0
WDHD1	O75717	WD repeat and HMG-box DNA binding protein 1(WDHD1)	11169	6	9.32	0	0	0	0	0	0	0	7936976	0	0	0	0	0	0	0	0	0	0	0	0	0	0	0	0	0	0	0	0	57322286	0	0	0	0	0	0	29694582	0	0	0	0	0	0	0	0
KIAA1522	Q9P206	KIAA1522(KIAA1522)	57648	5	9.31	0	0	0	0	0	0	0	0	0	0	0	0	0	0	0	0	0	0	0	0	0	0	0	0	0	0	0	0	0	0	0	0	0	0	0	0	0	0	0	0	0	0	0	0
CLASP1	Q7Z460	cytoplasmic linker associated protein 1(CLASP1)	23332	8	9.31	0	0	0	0	0	0	0	0	0	0	0	0	0	0	0	0	0	0	0	0	0	0	0	0	0	0	0	0	0	0	0	0	0	0	0	0	0	0	0	0	0	0	0	0
ZYG11A	Q6WRX3	zyg-11 family member A, cell cycle regulator(ZYG11A)	440590	4	9.3	0	0	0	0	0	0	0	0	0	0	0	0	0	0	0	0	0	0	0	0	0	0	0	0	0	0	0	0	0	0	0	0	0	0	0	0	0	0	0	0	0	0	313503031	0
RAB3GAP1	Q15042	RAB3 GTPase activating protein catalytic subunit 1(RAB3GAP1)	22930	5	9.26	0	0	0	0	0	0	0	0	0	0	0	0	0	0	0	0	0	0	0	0	0	0	0	0	0	0	0	0	0	0	0	0	0	0	0	0	0	0	0	0	0	0	0	0
GGA2	Q9UJY4	golgi associated, gamma adaptin ear containing, ARF binding protein 2(GGA2)	23062	3	9.22	0	0	0	0	0	0	0	0	0	0	0	0	0	0	0	0	0	0	0	0	0	0	0	0	0	0	0	0	0	0	0	0	0	0	0	0	0	0	0	0	0	0	0	0
MAP3K3	Q99759	mitogen-activated protein kinase kinase kinase 3(MAP3K3)	4215	3	9.2	0	0	0	0	0	0	0	0	0	0	0	0	0	0	0	0	0	0	0	0	0	0	0	0	0	0	0	0	0	0	0	0	0	0	0	0	0	0	0	0	0	0	0	0
TJP2	Q9UDY2	tight junction protein 2(TJP2)	9414	6	9.2	0	0	0	0	0	0	0	0	0	0	0	0	0	0	0	0	0	0	0	0	0	0	0	0	0	0	0	0	0	0	0	0	0	0	0	0	0	0	0	0	0	0	0	0
FAM157A	C9JC47	family with sequence similarity 157 member A(FAM157A)	728262	2	9.18	0	0	0	0	0	0	0	0	0	0	0	0	0	0	0	0	0	0	0	0	0	0	0	0	0	0	0	0	0	0	0	0	0	0	0	0	0	0	0	0	0	0	0	0
BEND3	Q5T5X7	BEN domain containing 3(BEND3)	57673	4	9.17	0	0	0	0	0	0	0	0	0	0	0	0	0	0	0	0	0	0	0	0	0	0	0	0	0	0	0	0	0	0	0	0	0	0	0	0	0	0	0	0	0	0	0	0
AOC3	Q16853	amine oxidase copper containing 3(AOC3)	8639	4	9.17	0	0	0	0	0	0	0	0	0	0	0	0	0	0	0	0	0	0	0	0	0	0	0	0	0	0	0	0	0	0	0	0	0	0	0	0	0	0	0	0	0	0	0	0
ZAP70	P43403	zeta chain of T cell receptor associated protein kinase 70(ZAP70)	7535	3	9.13	0	0	0	0	0	0	0	0	0	0	0	0	0	0	0	0	0	0	0	0	0	0	0	0	0	0	0	0	0	0	0	0	0	0	0	0	0	0	0	0	0	0	0	0
HSP90B1	P14625	heat shock protein 90 beta family member 1(HSP90B1)	7184	4	9.12	0	0	0	0	0	0	0	0	0	0	0	0	0	0	0	0	0	0	0	0	0	0	0	0	0	0	0	0	0	0	0	0	0	0	0	0	0	0	0	0	0	0	0	0
STRN	O43815	striatin(STRN)	6801	4	9.1	0	0	0	0	0	0	0	0	0	0	0	0	0	0	0	0	0	0	0	0	0	0	0	0	0	0	0	0	0	0	0	0	0	0	0	0	0	0	0	0	0	0	0	0
BIN1	O00499	bridging integrator 1(BIN1)	274	3	9.1	0	0	0	0	0	0	0	0	0	0	0	0	0	0	0	0	0	0	0	0	0	0	0	0	0	0	0	0	0	0	0	0	0	0	0	0	0	0	0	0	0	0	0	0
SLC45A1	Q9Y2W3	solute carrier family 45 member 1(SLC45A1)	50651	4	9.07	0	0	0	0	0	0	0	0	0	0	0	0	0	0	0	0	0	0	0	0	0	0	0	0	0	0	0	0	0	0	0	0	0	0	0	0	0	0	0	0	0	0	0	0
TBC1D31	Q96DN5	TBC1 domain family member 31(TBC1D31)	93594	5	9.05	0	0	0	0	0	0	0	0	0	0	0	0	0	0	0	0	0	0	0	0	0	0	0	0	0	0	0	0	0	0	0	0	0	0	0	0	0	0	0	0	0	0	0	0
RGS20	O76081	regulator of G protein signaling 20(RGS20)	8601	2	9.03	0	0	0	0	0	0	0	0	0	0	0	0	0	0	0	0	0	0	0	0	0	0	0	0	0	0	0	0	0	0	0	0	0	0	0	0	0	0	0	0	0	0	0	0
LOC107983988				4	9.02	0	0	0	0	0	0	0	0	0	0	0	0	0	0	0	0	0	0	0	0	0	0	0	0	0	0	0	0	0	0	0	0	0	0	0	0	0	0	0	0	0	0	0	0
KLB	Q86Z14	klotho beta(KLB)	152831	5	9	0	0	0	0	0	0	0	0	0	0	0	0	0	0	0	0	0	0	0	0	0	0	0	0	0	0	0	0	0	0	0	0	0	0	0	0	0	0	0	0	0	0	0	0
BCL9L	Q86UU0	BCL9 like(BCL9L)	283149	7	8.97	0	0	0	0	0	0	0	0	0	0	0	0	0	0	0	0	0	0	0	0	0	0	0	0	0	0	0	0	0	0	0	0	0	0	0	0	0	0	0	0	0	0	0	0
KDM3B	Q7LBC6	lysine demethylase 3B(KDM3B)	51780	9	8.97	0	0	0	0	0	0	0	0	0	0	0	0	0	0	0	0	0	0	0	0	0	0	0	0	0	0	0	0	0	0	0	0	0	0	0	0	0	0	0	0	0	0	0	0
ZNF227	Q86WZ6	zinc finger protein 227(ZNF227)	7770	4	8.96	0	0	0	0	0	0	0	0	0	0	0	0	0	0	0	0	0	0	0	0	0	0	0	0	0	0	0	0	0	0	0	0	0	0	0	0	0	0	0	0	0	0	0	0
KIF9	Q9HAQ2	kinesin family member 9(KIF9)	64147	4	8.94	0	0	0	0	0	0	0	0	0	0	0	0	0	0	0	0	0	0	0	0	0	0	0	0	0	0	0	0	0	0	0	0	0	0	0	0	0	0	0	0	0	0	0	0
H1FX	Q92522	Histone H1.10 (Histone H1x)		1	8.93	0	0	0	0	0	0	0	0	0	0	2593210	0	0	0	0	0	0	0	0	0	0	0	0	0	0	0	0	0	0	0	0	0	0	0	0	0	0	0	0	0	0	0	0	0
GPRIN1	Q7Z2K8	G protein regulated inducer of neurite outgrowth 1(GPRIN1)	114787	5	8.91	0	0	0	0	0	0	0	0	0	0	0	809051335	0	0	0	0	0	0	0	0	0	0	0	0	0	0	0	0	0	0	0	0	0	0	0	0	0	0	0	0	0	0	0	0
COL5A2	P05997	collagen type V alpha 2 chain(COL5A2)	1290	7	8.91	0	0	0	0	0	0	0	0	0	0	0	0	0	0	0	0	0	0	0	0	0	0	0	0	0	0	0	0	0	0	0	0	0	0	0	0	0	0	0	0	0	0	0	0
AFF1	P51825	AF4/FMR2 family member 1(AFF1)	4299	6	8.89	0	0	0	0	0	0	0	0	0	0	0	0	0	0	0	0	0	0	0	0	0	0	0	0	0	0	0	0	0	0	0	0	0	0	0	0	0	0	0	0	0	0	0	0
ENPP2	Q13822	ectonucleotide pyrophosphatase/phosphodiesterase 2(ENPP2)	5168	4	8.85	0	0	0	0	0	0	0	0	0	0	0	0	0	0	0	0	0	0	0	0	0	0	0	0	0	0	0	0	0	0	0	0	0	0	0	0	0	0	0	0	0	0	0	0
CCDC110	Q8TBZ0	coiled-coil domain containing 110(CCDC110)	256309	4	8.81	0	0	0	0	0	0	0	0	0	0	0	0	0	0	0	0	0	0	0	0	0	0	0	0	0	0	0	0	0	0	0	0	0	0	0	0	0	0	0	0	8958836	0	0	0
PRC1	O43663	protein regulator of cytokinesis 1(PRC1)	9055	3	8.8	0	0	0	0	0	0	0	0	0	0	0	0	0	0	0	0	0	0	0	0	0	0	0	0	0	0	0	0	0	0	0	0	0	0	0	0	0	0	0	0	0	0	0	0
SERBP1	Q8NC51	SERPINE1 mRNA binding protein 1(SERBP1)	26135	3	8.8	0	0	0	0	0	0	0	0	0	0	0	0	0	0	0	0	0	0	0	0	0	0	0	0	0	0	0	0	0	0	0	0	0	0	0	0	0	0	0	0	0	0	0	0
EIF4A1	P60842	eukaryotic translation initiation factor 4A1(EIF4A1)	1973	2	8.73	0	0	0	0	0	0	0	0	0	0	0	0	0	0	0	0	0	0	0	0	0	0	0	0	0	0	0	0	0	0	0	0	0	0	0	0	0	0	0	0	0	0	0	0
AK9	Q5TCS8	adenylate kinase 9(AK9)	221264	9	8.71	0	0	0	0	0	0	0	0	0	0	0	0	0	0	0	0	0	0	0	0	0	0	0	0	0	0	0	0	0	0	0	0	0	0	0	0	0	0	0	0	0	0	0	0
RPL4	P36578	ribosomal protein L4(RPL4)	6124	2	8.7	0	0	0	0	0	0	0	0	0	0	0	0	0	0	0	0	0	0	0	0	0	0	0	0	0	0	0	0	0	0	0	0	0	0	0	0	0	0	0	0	0	0	0	0
HSP90AB1	P08238	heat shock protein 90 alpha family class B member 1(HSP90AB1)	3326	4	8.7	0	0	0	0	0	0	0	0	0	0	0	0	0	0	0	0	0	0	0	0	0	0	0	0	0	0	0	0	0	0	0	0	0	0	0	0	0	0	0	0	0	0	0	0
LOC100288336				4	8.69	0	0	0	0	0	0	0	0	0	0	0	0	0	0	0	0	0	0	0	0	0	0	0	0	0	0	0	0	0	0	0	0	0	0	0	0	0	0	0	0	0	0	0	0
KRT20	P35900	keratin 20(KRT20)	54474	2	8.68	0	0	0	0	0	0	0	0	0	0	0	0	0	0	0	0	0	0	0	0	0	0	0	0	0	0	0	0	0	0	0	0	0	0	0	0	0	0	0	0	0	0	0	0
TTLL13P	A6NNM8	Tubulin polyglutamylase TTLL13 (EC 6.3.2.-) (Tubulin tyrosine ligase like 13) (Tubulin tyrosine ligase-like family member 13 pseudogene) (Tubulin--tyrosine ligase-like protein 13)		4	8.67	0	0	0	0	224068783	0	0	0	0	0	0	0	0	0	0	0	0	0	0	0	0	0	0	0	0	0	0	0	12503502	0	0	0	0	0	0	0	0	0	0	0	0	0	0	0
GP5	P40197	glycoprotein V platelet(GP5)	2814	3	8.6	0	0	0	0	0	0	0	0	0	0	0	0	0	0	0	0	0	0	0	0	0	0	0	0	0	0	0	0	0	0	0	0	0	0	0	0	0	0	0	0	0	0	0	0
VASN	Q6EMK4	vasorin(VASN)	114990	4	8.6	0	0	0	2037647	0	0	0	4307049	0	0	0	0	0	0	0	0	0	0	0	0	0	0	0	0	0	0	2614799	0	0	0	0	0	0	605558	0	0	0	0	0	0	0	0	0	0
COL14A1	Q05707	collagen type XIV alpha 1 chain(COL14A1)	7373	8	8.57	0	0	0	0	0	0	0	0	0	0	0	0	0	0	0	0	0	0	0	0	0	0	0	0	0	0	0	0	0	0	0	0	0	0	0	0	0	0	0	0	0	0	0	0
IGSF8	Q969P0	immunoglobulin superfamily member 8(IGSF8)	93185	3	8.56	0	0	0	0	0	0	0	0	0	0	0	0	0	0	0	0	0	0	0	0	0	0	0	0	0	0	0	0	0	0	0	0	0	0	0	0	0	0	0	0	0	0	0	0
ADAM15	Q13444	ADAM metallopeptidase domain 15(ADAM15)	8751	4	8.55	0	0	0	0	0	0	0	0	0	0	0	9073954	0	0	0	0	0	0	0	0	0	0	0	0	0	0	0	0	0	0	0	0	0	0	0	0	0	0	0	0	0	0	0	0
RIMBP2	O15034	RIMS binding protein 2(RIMBP2)	23504	5	8.54	0	0	0	0	0	0	0	0	0	0	0	0	0	0	0	0	0	0	0	0	0	0	0	0	0	0	0	0	0	0	0	0	0	0	0	0	0	0	0	0	0	0	0	0
XRN1	Q8IZH2	5'-3' exoribonuclease 1(XRN1)	54464	8	8.54	0	0	30054007	0	0	0	0	0	0	0	0	0	0	0	0	0	0	0	0	0	0	0	0	0	0	0	0	0	0	0	0	0	0	0	0	0	0	0	0	0	0	0	0	0
HSPA5	P11021	heat shock protein family A (Hsp70) member 5(HSPA5)	3309	3	8.53	0	0	0	0	0	0	0	0	0	0	0	0	0	0	0	0	0	0	0	0	0	0	0	0	0	0	0	0	0	0	0	0	0	0	0	0	0	0	0	0	0	0	0	0
FAM120C	Q9NX05	family with sequence similarity 120C(FAM120C)	54954	5	8.46	0	0	0	0	0	0	0	0	0	0	0	0	0	0	0	0	0	0	0	0	0	0	0	0	0	0	0	0	0	0	0	0	0	0	0	0	0	0	0	0	0	0	0	0
ZNF853	P0CG23	zinc finger protein 853(ZNF853)	54753	3	8.45	0	0	0	0	0	0	0	0	0	0	0	0	0	0	0	0	0	0	0	0	0	0	0	0	0	0	0	0	0	0	0	0	0	0	0	0	0	0	0	0	0	0	0	108189735
OVOS				3	8.42	0	0	0	0	0	0	0	0	0	0	0	0	0	0	0	0	0	0	0	0	0	0	0	0	0	0	0	0	0	0	0	0	0	0	0	0	0	0	0	0	0	0	0	0
SLIT1	O75093	slit guidance ligand 1(SLIT1)	6585	7	8.42	0	0	0	0	0	0	0	0	0	0	0	0	0	0	0	0	0	0	0	0	0	0	0	0	0	0	0	0	0	0	0	0	0	0	0	0	0	0	0	0	0	0	0	0
PCOLCE	Q15113	procollagen C-endopeptidase enhancer(PCOLCE)	5118	2	8.4	0	0	0	0	0	0	0	0	1688799	0	0	0	0	0	0	0	0	0	0	0	0	0	0	1474996	0	0	2686520	0	0	6486947	0	0	0	1154098	0	0	0	0	0	0	0	1091439	7356190	3730039
LNPEP	Q9UIQ6	leucyl and cystinyl aminopeptidase(LNPEP)	4012	5	8.4	0	0	0	0	0	0	0	0	0	0	0	0	0	0	0	0	0	0	0	0	0	0	0	0	0	0	0	0	0	0	0	0	0	0	0	0	0	0	0	0	0	0	0	0
ETV6	P41212	ETS variant transcription factor 6(ETV6)	2120	2	8.33	0	0	0	0	0	0	0	0	0	0	0	0	0	0	0	0	0	0	0	0	0	0	0	0	0	0	0	0	0	0	0	0	0	0	2018086	0	0	0	0	0	0	0	0	0
R3HDM1	Q15032	R3H domain containing 1(R3HDM1)	23518	5	8.31	0	0	0	0	6761684	0	0	0	0	41728467	0	0	0	0	0	0	8794347	0	0	0	0	0	5803651	0	0	0	0	0	0	0	0	0	0	0	0	0	0	0	0	0	0	0	0	0
APOF	Q13790	apolipoprotein F(APOF)	319	2	8.3	0	0	3596918	9955797	4732202	1601177	0	6574627	11464897	3943923	0	8669755	13943988	5780117	0	0	0	0	1334419	0	1470960	3791701	0	0	2982678	0	2398049	2684017	3113551	1437074	0	1307341	3694158	1113646	1858820	1639699	782692	1151144	0	0	0	0	0	0
TTLL12	Q14166	tubulin tyrosine ligase like 12(TTLL12)	23170	3	8.29	0	0	0	0	0	0	0	0	0	0	0	0	0	0	0	0	0	0	0	0	0	0	0	0	7454179	4334055	0	0	0	0	0	0	0	0	0	0	0	0	0	0	0	0	0	0
UNKNOWN				4	8.26	0	0	0	0	0	0	0	0	0	0	0	0	0	0	0	0	0	0	0	0	0	0	0	0	0	0	0	0	0	0	0	0	0	0	0	0	0	0	0	0	0	0	0	0
MYO18A	Q92614	myosin XVIIIA(MYO18A)	399687	9	8.19	0	0	0	0	0	0	0	0	0	0	0	0	0	0	0	0	0	0	0	0	0	0	0	0	0	0	0	0	0	0	0	0	0	0	0	0	0	0	0	0	0	0	0	0
DAG1	Q14118	dystroglycan 1(DAG1)	1605	4	8.18	0	0	0	0	0	0	0	0	0	0	0	0	0	0	0	0	0	0	0	0	0	0	0	0	0	0	1394890	0	0	0	0	0	0	0	0	0	0	0	0	0	0	0	0	0
LRPPRC	P42704	leucine rich pentatricopeptide repeat containing(LRPPRC)	10128	6	8.14	0	0	0	0	0	0	0	0	0	0	0	0	0	0	0	0	3246548	0	3859060	0	0	0	0	0	0	0	0	0	0	0	0	0	0	0	0	0	0	0	0	0	0	0	0	0
BECN2	A8MW95	beclin 2(BECN2)	441925	2	8.11	0	0	0	0	0	0	0	0	0	0	0	0	0	0	0	0	0	0	0	0	0	0	0	0	0	0	0	0	0	0	0	0	0	0	0	0	0	0	0	0	0	0	0	0
COL9A2	Q14055	collagen type IX alpha 2 chain(COL9A2)	1298	3	8.1	0	0	0	0	0	0	0	0	0	0	0	0	0	0	0	0	0	0	0	0	0	0	0	0	0	0	0	119555900	0	0	0	0	0	0	0	0	0	0	0	0	0	0	0	0
TMEM147	Q9BVK8	transmembrane protein 147(TMEM147)	10430	1	8.06	0	0	0	0	0	0	0	0	0	0	0	0	0	0	0	0	0	0	0	0	0	0	0	0	0	0	0	0	0	0	0	0	0	0	0	0	0	0	0	0	0	0	0	0
MIPOL1	Q8TD10	mirror-image polydactyly 1(MIPOL1)	145282	2	8.05	0	0	0	0	0	0	0	0	0	0	0	0	0	0	0	0	0	0	0	0	0	0	0	0	0	0	0	0	0	0	0	0	0	0	0	0	0	0	0	0	0	0	0	0
MTHFD1	P11586	methylenetetrahydrofolate dehydrogenase, cyclohydrolase and formyltetrahydrofolate synthetase 1(MTHFD1)	4522	4	8.05	0	0	0	0	0	0	0	0	0	0	0	0	0	0	0	0	0	7140843	0	0	0	0	0	0	0	0	0	0	0	0	0	0	0	0	0	0	0	0	0	0	0	0	0	0
FAM90A7P	A6NKC0	Putative protein FAM90A7		2	8.02	0	0	0	0	0	0	0	0	0	0	0	0	0	0	0	0	0	0	0	0	0	0	0	0	0	0	0	0	0	0	0	0	0	0	0	0	0	0	0	0	0	0	0	0
ATP11B	Q9Y2G3	ATPase phospholipid transporting 11B (putative)(ATP11B)	23200	5	8.01	0	0	0	0	0	0	0	0	0	0	0	0	0	0	0	0	0	0	0	0	0	0	0	0	0	0	0	0	0	0	0	0	0	0	0	0	0	0	0	0	0	0	0	0
CPE	P16870	carboxypeptidase E(CPE)	1363	2	7.99	0	0	0	0	0	0	0	0	0	0	0	0	0	0	0	0	0	0	0	0	0	0	0	0	0	0	0	0	0	0	0	0	0	0	0	0	0	0	0	0	0	0	0	0
CDK5RAP2	Q96SN8	CDK5 regulatory subunit associated protein 2(CDK5RAP2)	55755	8	7.98	0	0	0	0	0	0	0	0	0	0	0	0	0	0	0	0	0	0	0	0	0	0	0	0	0	0	0	0	0	0	0	0	0	0	0	0	0	0	0	0	0	0	0	0
KRT7	P08729	keratin 7(KRT7)	3855	2	7.98	0	0	0	0	0	0	0	0	0	0	0	0	0	0	0	0	0	0	0	0	0	0	0	0	0	0	0	0	0	0	0	0	0	0	0	0	0	0	0	0	0	0	0	0
HNRNPH2	P55795	heterogeneous nuclear ribonucleoprotein H2(HNRNPH2)	3188	2	7.96	0	0	0	0	0	0	0	0	0	0	0	0	0	0	0	0	0	0	0	0	0	0	0	0	0	0	0	0	0	0	0	0	0	0	0	0	0	0	0	0	0	0	0	0
DOCK3	Q8IZD9	dedicator of cytokinesis 3(DOCK3)	1795	9	7.94	0	0	0	0	0	0	0	0	0	0	0	0	0	0	0	0	0	0	0	75983194	0	0	0	0	0	0	0	0	0	0	0	0	0	0	0	0	0	0	0	0	0	0	0	0
SEMG1	P04279	semenogelin 1(SEMG1)	6406	2	7.94	0	0	0	0	0	0	0	0	0	0	0	0	0	0	0	0	0	0	0	0	0	0	0	0	0	0	0	0	0	0	0	0	0	0	0	0	0	0	0	0	0	0	0	0
CHST7	Q9NS84	carbohydrate sulfotransferase 7(CHST7)	56548	2	7.93	0	0	0	0	0	0	0	0	0	0	0	0	0	0	0	0	0	0	0	0	0	0	0	0	0	0	0	0	0	0	0	0	0	0	0	0	0	0	0	0	0	0	0	0
GRIN2A	Q12879	glutamate ionotropic receptor NMDA type subunit 2A(GRIN2A)	2903	6	7.9	0	0	0	0	0	0	0	0	0	0	0	0	0	0	0	0	0	0	0	0	0	0	0	0	0	0	0	0	0	0	0	0	0	0	0	0	0	0	0	0	0	0	0	0
CRTAC1	Q9NQ79	cartilage acidic protein 1(CRTAC1)	55118	4	7.9	0	0	0	0	0	0	0	0	0	0	0	0	0	0	0	0	0	0	0	0	0	0	0	0	0	0	0	0	0	0	0	0	0	0	0	0	0	0	0	0	0	0	0	0
NUCKS1	Q9H1E3	nuclear casein kinase and cyclin dependent kinase substrate 1(NUCKS1)	64710	1	7.89	0	0	0	0	0	0	0	0	0	0	0	0	0	0	0	0	0	0	0	0	0	0	0	0	0	0	0	0	0	0	0	0	0	0	0	0	0	0	0	0	0	0	0	0
FAM111B	Q6SJ93	FAM111 trypsin like peptidase B(FAM111B)	374393	3	7.88	0	0	0	0	0	0	0	0	0	0	0	0	0	0	0	0	0	0	0	0	0	0	0	0	0	0	0	0	0	0	0	0	0	0	0	0	0	0	0	0	0	0	0	0
PHLPP1	O60346	PH domain and leucine rich repeat protein phosphatase 1(PHLPP1)	23239	7	7.88	0	0	0	0	0	0	0	0	0	0	0	0	0	0	0	0	0	0	0	0	0	0	0	0	0	0	0	0	0	0	0	0	0	0	0	0	0	0	0	0	0	0	0	0
TRPM6	Q9BX84	transient receptor potential cation channel subfamily M member 6(TRPM6)	140803	9	7.88	0	0	0	0	0	0	0	0	0	0	0	0	0	0	0	0	0	0	0	0	0	0	0	0	0	0	0	0	0	0	0	0	0	0	0	0	0	0	0	0	0	0	0	0
ANPEP	P15144	alanyl aminopeptidase, membrane(ANPEP)	290	4	7.85	0	0	0	0	0	0	0	0	0	0	0	0	0	0	0	0	0	0	0	0	0	0	0	0	0	0	0	0	0	0	0	0	0	0	0	0	0	0	0	0	0	0	0	0
LRCH1	Q9Y2L9	leucine rich repeats and calponin homology domain containing 1(LRCH1)	23143	3	7.83	0	0	0	0	0	0	0	0	0	0	0	0	0	0	0	0	0	0	0	0	0	0	0	0	5096285	0	0	0	0	0	0	0	0	0	0	0	0	0	0	0	0	0	0	0
KRT36	O76013	keratin 36(KRT36)	8689	2	7.82	0	0	0	0	0	0	0	0	0	0	0	0	0	0	0	0	0	0	0	0	0	0	0	0	0	0	0	0	0	0	0	0	0	0	0	0	0	0	0	0	0	0	0	0
CTC1	Q2NKJ3	CST telomere replication complex component 1(CTC1)	80169	5	7.78	0	0	0	0	0	0	0	0	0	0	0	0	0	0	0	0	0	0	0	0	0	0	0	0	0	0	0	0	0	0	0	0	0	0	0	0	0	0	0	0	0	0	0	0
SLC26A5	P58743	solute carrier family 26 member 5(SLC26A5)	375611	3	7.78	0	0	0	0	0	0	0	0	0	0	0	0	0	0	0	0	0	0	0	0	0	0	0	0	0	0	0	0	0	0	0	0	0	0	0	0	0	0	0	0	0	0	0	0
SMARCA4	P51532	SWI/SNF related, matrix associated, actin dependent regulator of chromatin, subfamily a, member 4(SMARCA4)	6597	7	7.78	0	0	0	0	0	0	0	0	0	0	0	0	0	0	0	0	0	0	0	0	0	0	0	0	0	0	0	0	0	0	0	0	0	0	0	0	0	7151087	0	0	0	0	0	0
PLXNB1	O43157	plexin B1(PLXNB1)	5364	9	7.77	0	0	0	0	0	0	0	0	0	0	0	0	0	0	0	0	0	0	0	0	0	0	0	0	0	0	0	0	0	0	0	0	0	11293123	0	0	0	0	0	0	0	0	0	0
PTPN23	Q9H3S7	protein tyrosine phosphatase non-receptor type 23(PTPN23)	25930	7	7.77	0	0	0	0	0	0	0	0	0	0	0	0	0	0	0	0	0	0	0	0	0	0	0	0	0	0	0	0	0	0	0	0	0	0	0	0	0	0	0	0	0	0	0	0
GMIP	Q9P107	GEM interacting protein(GMIP)	51291	4	7.73	0	0	0	0	0	0	0	0	0	0	0	0	0	0	0	0	0	0	0	0	0	0	0	0	0	0	0	0	0	0	0	0	0	0	0	0	0	0	0	0	7546180	0	0	0
NID1	P14543	nidogen 1(NID1)	4811	5	7.73	0	0	0	0	0	0	0	0	0	0	0	0	0	0	0	0	0	0	0	0	0	0	0	0	0	0	0	0	0	0	0	0	0	0	0	0	0	0	0	0	0	0	0	0
DTL	Q9NZJ0	denticleless E3 ubiquitin protein ligase homolog(DTL)	51514	3	7.71	0	0	0	0	0	0	0	0	0	0	0	0	0	0	0	0	0	0	0	0	0	0	0	0	0	0	0	0	0	0	0	0	0	0	0	0	0	0	0	0	0	0	0	0
MST1	P26927	macrophage stimulating 1(MST1)	4485	5	7.7	0	0	0	4259259	7676751	1578460	0	10272809	15461981	10249943	10991934	18759338	0	0	0	0	5005161	0	0	0	6768068	9154284	0	0	7777399	0	4127649	7159958	24870016	8619189	7977138	0	0	0	4366652	0	0	0	0	0	0	0	0	9220790
MST1L	Q2TV78	macrophage stimulating 1 like (pseudogene)(MST1L)	11223	5	7.7	0	0	0	0	0	0	5406794	0	0	0	0	0	0	0	0	0	0	0	0	0	0	0	0	0	0	0	0	0	0	0	0	0	0	0	0	0	0	0	0	0	0	0	0	0
TRPM5	Q9NZQ8	transient receptor potential cation channel subfamily M member 5(TRPM5)	29850	5	7.66	0	0	0	0	0	0	0	0	0	0	0	0	0	0	0	0	0	0	0	0	0	0	0	0	0	0	0	0	0	0	0	0	0	0	0	0	0	0	0	0	0	0	0	0
PON3	Q15166	paraoxonase 3(PON3)	5446	2	7.6	0	0	0	0	0	0	0	0	0	0	0	0	0	0	0	0	0	3224361	0	0	0	0	0	0	0	0	0	0	0	0	0	0	0	0	0	0	0	0	0	0	0	0	0	0
PPIG	Q13427	peptidylprolyl isomerase G(PPIG)	9360	3	7.59	0	0	0	0	0	0	0	0	0	0	0	0	0	0	0	0	0	0	1450470	0	0	0	0	0	0	0	0	0	13194180	0	0	0	0	0	0	0	0	0	0	0	0	1244480	0	0
CDC42BPB	Q9Y5S2	CDC42 binding protein kinase beta(CDC42BPB)	9578	7	7.54	0	0	0	0	0	0	0	0	0	0	0	0	0	0	0	0	0	0	0	0	0	0	0	0	0	0	0	0	0	0	0	0	0	0	0	0	0	0	0	0	0	0	0	0
MYH11	P35749	myosin heavy chain 11(MYH11)	4629	8	7.54	0	0	0	0	0	0	0	0	0	0	0	0	0	0	0	0	0	0	0	0	0	0	0	0	0	0	0	0	0	0	0	0	0	0	0	0	0	0	0	0	0	0	0	0
MYO16	Q9Y6X6	myosin XVI(MYO16)	23026	8	7.54	0	0	0	0	0	0	0	0	0	0	0	0	0	0	0	0	0	0	0	0	0	0	0	0	0	0	0	0	0	0	0	0	0	0	0	0	0	0	0	0	3128935	0	0	0
HNRNPM	P52272	heterogeneous nuclear ribonucleoprotein M(HNRNPM)	4670	3	7.53	0	0	0	0	0	0	0	0	0	0	0	0	0	0	0	0	0	0	0	0	0	0	0	0	0	0	0	0	0	0	0	0	0	0	0	0	0	0	0	0	0	0	0	0
LTBP1	Q14766	latent transforming growth factor beta binding protein 1(LTBP1)	4052	7	7.5	0	0	0	0	0	0	0	0	0	0	0	0	0	0	0	0	0	0	0	0	0	0	0	0	0	0	0	0	0	0	0	0	0	0	0	0	0	0	0	0	0	0	0	0
HNRNPC	P07910	heterogeneous nuclear ribonucleoprotein C(HNRNPC)	3183	2	7.5	0	0	0	0	0	0	0	0	0	0	0	0	0	0	0	0	0	0	0	0	0	0	0	0	0	0	0	0	0	0	0	0	0	0	0	0	0	0	0	0	0	0	0	0
HNRNPCL1	O60812	heterogeneous nuclear ribonucleoprotein C like 1(HNRNPCL1)	343069	2	7.5	0	0	0	0	0	0	0	0	0	0	0	0	0	0	0	0	0	0	0	0	0	0	0	0	0	0	0	0	0	0	0	0	0	0	0	0	0	0	0	0	0	0	0	0
HSPD1	P10809	heat shock protein family D (Hsp60) member 1(HSPD1)	3329	3	7.5	0	0	0	0	0	0	0	0	0	0	0	0	0	0	0	0	0	0	0	0	0	0	0	0	0	0	0	0	0	0	0	0	0	0	0	0	0	0	0	0	0	0	0	0
AK2	P54819	adenylate kinase 2(AK2)	204	1	7.47	0	0	0	0	0	0	0	0	0	0	0	0	0	0	0	0	0	0	0	0	0	0	0	0	0	0	0	0	0	0	0	0	0	0	0	0	0	0	0	0	0	0	0	0
COL6A1	P12109	collagen type VI alpha 1 chain(COL6A1)	1291	4	7.45	0	0	0	0	0	0	0	0	0	0	0	0	0	0	0	0	0	0	0	0	0	0	0	0	0	0	0	0	0	0	0	0	0	0	0	0	0	0	0	0	0	0	0	0
ALS2	Q96Q42	alsin Rho guanine nucleotide exchange factor ALS2(ALS2)	57679	7	7.44	0	0	0	0	0	0	0	0	0	0	0	0	0	0	0	0	0	0	0	0	0	0	0	0	0	0	0	0	0	0	7097660	0	0	0	0	0	0	0	0	0	0	0	0	0
SFN	P31947	stratifin(SFN)	2810	1	7.41	0	0	0	0	0	0	0	0	0	0	0	0	0	0	0	0	0	0	0	0	0	0	0	0	0	0	0	0	0	0	0	0	0	0	0	0	0	0	0	0	0	0	0	0
PIGV	Q9NUD9	phosphatidylinositol glycan anchor biosynthesis class V(PIGV)	55650	2	7.38	0	0	0	0	0	0	0	0	0	0	0	0	0	2749382	0	0	0	0	0	0	0	0	0	0	0	0	0	0	0	0	0	0	0	0	0	0	0	0	0	0	0	0	0	0
ITGA2B	P08514	integrin subunit alpha 2b(ITGA2B)	3674	4	7.37	0	0	0	0	0	0	0	0	0	0	0	0	0	0	0	0	0	0	0	0	0	0	0	0	0	0	0	0	0	0	0	0	0	0	0	0	0	0	0	0	0	0	0	0
PIK3C2G	O75747	phosphatidylinositol-4-phosphate 3-kinase catalytic subunit type 2 gamma(PIK3C2G)	5288	6	7.36	0	0	0	0	0	0	0	0	0	0	0	3273809	0	0	0	0	0	0	0	0	0	0	20926468	0	0	0	0	0	0	0	0	0	0	0	0	0	0	0	0	0	0	0	0	0
TAF2	Q6P1X5	TATA-box binding protein associated factor 2(TAF2)	6873	5	7.35	0	0	0	0	0	0	0	0	0	0	0	0	0	0	0	0	0	0	0	0	0	0	0	0	0	0	0	0	0	0	0	0	0	0	0	0	0	0	0	0	0	0	0	0
AFF3	P51826	AF4/FMR2 family member 3(AFF3)	3899	5	7.34	0	0	0	0	0	0	0	0	0	0	0	0	0	0	0	0	0	0	0	0	0	0	0	0	0	0	0	0	0	0	0	0	0	0	0	0	0	0	0	0	0	0	0	0
SMARCA5	O60264	SWI/SNF related, matrix associated, actin dependent regulator of chromatin, subfamily a, member 5(SMARCA5)	8467	4	7.32	0	0	0	0	0	0	0	0	0	0	0	0	0	0	0	0	0	0	0	0	0	0	0	0	0	0	0	0	0	0	0	0	0	0	0	0	0	0	0	0	0	0	0	0
HOOK3	Q86VS8	hook microtubule tethering protein 3(HOOK3)	84376	3	7.3	0	0	0	0	0	0	0	0	0	0	0	0	0	0	0	0	19608887	0	0	0	0	0	0	0	0	0	0	0	0	0	0	0	0	0	0	0	0	0	0	0	0	0	0	0
RCC2	Q9P258	regulator of chromosome condensation 2(RCC2)	55920	2	7.24	0	0	0	0	0	0	0	0	0	0	0	0	0	0	0	0	0	0	0	0	0	0	0	0	0	0	0	0	0	0	0	0	0	0	0	0	0	0	0	0	0	0	0	0
KIAA0100	Q14667	Bridge-like lipid transfer protein family member 2 (Antigen MLAA-22) (Breast cancer-overexpressed gene 1 protein) (Protein hobbit homolog)		9	7.23	0	0	0	0	0	0	0	0	0	0	0	0	0	0	0	0	0	0	0	0	0	0	0	0	0	0	0	0	0	0	0	0	0	0	0	0	0	0	0	0	0	0	0	0
P4HB	P07237	prolyl 4-hydroxylase subunit beta(P4HB)	5034	2	7.23	0	0	0	0	0	0	0	0	0	0	0	0	0	0	0	0	0	0	0	0	0	0	0	0	0	0	0	0	0	0	0	0	0	0	0	0	0	0	0	0	0	0	0	0
CCDC144B	Q3MJ40	Putative coiled-coil domain-containing protein 144B (Coiled-coil domain-containing protein 144B, pseudogene)		3	7.22	0	0	0	0	0	0	0	0	0	0	0	0	0	0	0	0	0	0	0	0	0	0	0	0	0	0	0	0	0	0	0	0	0	0	0	0	0	0	0	0	0	0	0	0
YWHAH	Q04917	tyrosine 3-monooxygenase/tryptophan 5-monooxygenase activation protein eta(YWHAH)	7533	1	7.22	0	0	0	0	0	0	0	0	0	0	0	0	0	0	0	0	0	0	0	0	0	0	0	0	0	0	0	0	0	0	0	0	0	0	0	0	0	0	0	0	0	0	0	0
CSF1R	P07333	colony stimulating factor 1 receptor(CSF1R)	1436	4	7.21	0	0	0	0	0	0	0	0	0	0	0	0	0	0	0	0	0	0	0	0	0	0	0	0	0	0	0	0	0	0	0	0	0	0	0	0	0	0	0	0	0	0	0	0
KDM5B	Q9UGL1	lysine demethylase 5B(KDM5B)	10765	6	7.21	0	0	0	0	0	0	0	0	0	0	0	0	0	0	0	0	0	0	0	0	0	0	0	0	0	0	0	0	0	0	0	0	0	0	0	0	17257298	0	0	0	0	0	0	0
EFCAB13	Q8IY85	EF-hand calcium binding domain 13(EFCAB13)	124989	4	7.2	0	0	0	0	0	0	0	0	0	0	0	0	0	0	0	0	0	0	0	0	0	0	0	0	0	0	0	0	0	0	0	0	0	0	0	0	0	0	0	0	0	0	0	0
HLA-DRB3	P79483	major histocompatibility complex, class II, DR beta 3(HLA-DRB3)	3125	1	7.2	0	0	0	0	0	0	0	0	0	0	0	0	0	0	0	0	0	0	0	0	0	0	0	0	0	0	0	0	0	0	0	0	0	0	0	0	0	0	0	0	0	0	0	0
ZNF572	Q7Z3I7	zinc finger protein 572(ZNF572)	137209	2	7.19	0	0	0	0	0	0	0	0	0	0	0	0	0	0	0	0	0	0	0	0	0	0	0	0	0	0	0	0	0	0	0	0	0	0	0	0	0	0	0	0	0	0	0	0
PCDHB7	Q9Y5E2	protocadherin beta 7(PCDHB7)	56129	3	7.17	0	0	0	0	0	0	0	0	0	0	0	0	0	0	0	0	0	0	0	0	0	0	0	0	0	0	0	0	0	0	0	0	0	0	0	0	0	0	0	0	0	0	0	0
CD44	P16070	CD44 molecule (Indian blood group)(CD44)	960	3	7.14	0	0	0	0	0	0	0	0	0	0	0	0	0	0	2334729	0	0	0	0	0	0	2527629	0	0	0	0	0	0	0	0	0	0	0	0	0	0	0	0	2167539	0	0	0	0	1155551
TPI1	P60174	triosephosphate isomerase 1(TPI1)	7167	1	7.14	0	0	0	0	0	0	0	0	0	0	0	0	0	0	0	0	0	0	0	0	0	0	0	0	0	0	0	0	0	0	0	0	0	0	0	0	0	0	0	0	0	0	0	0
LAD1	O00515	ladinin 1(LAD1)	3898	2	7.12	0	0	0	0	0	0	0	0	0	0	0	0	0	0	0	0	0	0	0	0	0	0	0	7564881	0	0	0	0	0	0	0	0	0	0	0	0	0	0	0	0	0	0	0	0
PSMA7	O14818	proteasome 20S subunit alpha 7(PSMA7)	5688	1	7.08	0	0	0	0	0	0	0	0	0	0	0	0	0	0	0	0	0	0	0	0	0	0	0	0	0	0	0	0	0	0	0	0	0	0	0	0	0	0	0	0	0	0	0	0
TFR2	Q9UP52	transferrin receptor 2(TFR2)	7036	3	7.03	0	0	0	0	0	0	0	0	0	0	0	0	0	0	0	0	0	0	0	0	0	0	0	0	0	0	0	0	0	0	0	0	0	0	0	0	0	0	0	0	0	0	0	0
DUOX1	Q9NRD9	dual oxidase 1(DUOX1)	53905	6	6.99	0	0	0	0	0	0	0	0	0	0	0	0	0	0	0	0	0	0	0	0	0	0	0	0	0	0	0	0	0	0	0	0	0	0	0	0	0	0	0	0	0	0	0	0
PDIA5	Q14554	protein disulfide isomerase family A member 5(PDIA5)	10954	2	6.99	0	0	0	0	0	0	0	0	0	0	0	0	0	0	0	0	0	0	0	1217716	0	0	0	0	0	0	0	0	0	0	0	0	0	0	0	0	0	0	0	0	0	0	0	0
SHMT2	P34897	serine hydroxymethyltransferase 2(SHMT2)	6472	2	6.95	0	0	0	0	0	0	0	0	0	0	0	0	0	0	0	0	0	0	0	0	0	0	0	0	0	0	0	0	0	0	0	0	0	0	0	0	0	0	0	0	0	0	0	0
ITGA8	P53708	integrin subunit alpha 8(ITGA8)	8516	4	6.94	0	0	0	0	0	0	0	0	0	0	0	0	0	0	0	0	0	0	0	0	0	0	0	0	0	0	0	0	0	0	0	0	0	0	0	0	0	0	0	0	0	0	0	0
CGNL1	Q0VF96	cingulin like 1(CGNL1)	84952	5	6.93	0	0	0	0	0	0	0	0	0	0	0	0	0	0	0	0	0	0	0	0	0	0	0	0	0	0	0	0	0	0	0	0	0	0	0	0	0	0	0	0	0	0	0	0
KRT78	Q8N1N4	keratin 78(KRT78)	196374	2	6.91	0	0	0	0	0	0	0	0	0	0	0	0	0	0	0	0	0	0	0	0	0	0	0	0	0	0	0	0	0	0	0	0	0	0	0	0	0	0	0	0	0	0	0	0
CCDC173	Q0VFZ6	Cilia- and flagella- associated protein 210 (Coiled-coil domain-containing protein 173)		2	6.9	0	0	0	18802709	0	0	0	0	0	0	27927196	0	0	0	0	0	0	0	0	0	0	0	0	0	0	0	0	0	0	0	0	0	0	0	0	0	0	0	0	0	0	0	0	0
CDCA2	Q69YH5	cell division cycle associated 2(CDCA2)	157313	4	6.9	0	0	0	0	0	0	0	0	0	0	0	0	0	0	0	0	0	0	0	0	0	0	0	0	0	0	0	0	0	0	0	0	0	0	0	0	0	0	0	0	0	0	0	0
EEF2	P13639	eukaryotic translation elongation factor 2(EEF2)	1938	6	6.9	0	0	0	0	0	0	0	0	0	0	0	0	0	0	0	0	0	0	0	0	0	0	0	0	0	0	0	0	0	0	0	0	0	0	0	0	0	0	0	0	0	0	0	0
EIF3A	Q14152	eukaryotic translation initiation factor 3 subunit A(EIF3A)	8661	5	6.88	0	0	0	0	0	0	0	0	0	0	0	0	0	0	0	0	0	0	0	0	0	0	0	0	0	0	0	0	0	0	0	0	0	0	0	0	0	0	0	0	0	0	0	0
TIGD7	Q6NT04	tigger transposable element derived 7(TIGD7)	91151	2	6.87	0	0	0	0	0	0	0	0	0	0	0	0	0	0	0	0	0	0	0	0	0	0	0	0	0	0	0	0	0	0	0	0	0	0	0	0	0	0	0	0	0	0	0	0
CAT	P04040	catalase(CAT)	847	2	6.86	0	0	0	0	0	0	0	0	0	0	0	0	0	0	0	0	0	0	0	0	0	0	0	0	0	0	0	0	0	0	0	0	0	0	0	0	0	0	0	0	0	0	0	0
ZNF513	Q8N8E2	zinc finger protein 513(ZNF513)	130557	2	6.84	0	0	0	0	0	0	0	0	0	0	0	0	0	0	0	0	0	0	0	0	0	0	0	0	0	0	0	0	0	0	0	0	0	0	0	0	0	0	0	0	0	0	0	0
PASD1	Q8IV76	PAS domain containing repressor 1(PASD1)	139135	3	6.83	0	0	0	0	0	0	0	0	0	0	0	0	0	0	0	0	0	0	0	0	0	0	0	0	0	0	0	0	0	0	0	0	0	0	0	0	0	0	0	0	0	0	0	0
RASL12	Q9NYN1	RAS like family 12(RASL12)	51285	1	6.82	0	0	21147175	0	0	0	0	0	13857963	0	0	0	0	0	60213157	0	0	0	4841386	0	14084414	0	0	0	11767049	0	0	0	0	0	0	0	0	0	0	0	0	0	0	0	0	0	0	0
PLCL1	Q15111	phospholipase C like 1 (inactive)(PLCL1)	5334	4	6.82	0	0	0	0	0	0	0	0	0	0	0	0	0	0	0	0	0	0	0	0	0	0	0	0	0	0	0	0	0	0	0	0	0	0	0	0	0	0	0	0	0	0	0	0
ACTN1	P12814	actinin alpha 1(ACTN1)	87	4	6.8	0	0	0	0	0	0	0	0	0	0	0	0	0	0	0	0	0	0	0	0	0	0	0	0	0	0	0	0	0	0	0	0	0	0	0	0	0	0	0	0	0	0	0	0
ACTN2	P35609	actinin alpha 2(ACTN2)	88	4	6.8	0	0	0	0	0	0	0	0	0	0	0	0	0	0	0	0	0	0	0	0	0	0	0	0	0	0	0	0	0	0	0	0	0	0	0	0	0	0	0	0	0	0	0	0
ROCK1	Q13464	Rho associated coiled-coil containing protein kinase 1(ROCK1)	6093	5	6.79	0	0	0	0	0	0	0	0	0	0	0	0	0	0	0	0	23401729	0	0	0	0	0	0	0	0	0	0	0	0	0	0	0	0	0	0	0	0	0	0	0	0	0	0	0
CCDC63	Q8NA47	coiled-coil domain containing 63(CCDC63)	160762	2	6.77	0	0	0	0	0	0	0	0	0	0	0	0	0	7657925	0	0	0	0	0	0	0	0	0	0	0	0	0	0	0	0	0	0	0	0	0	0	0	0	0	0	0	0	0	0
PLEKHH1	Q9ULM0	pleckstrin homology, MyTH4 and FERM domain containing H1(PLEKHH1)	57475	5	6.76	0	0	0	0	0	0	0	0	0	0	0	0	0	0	0	0	0	0	0	0	0	0	0	0	0	0	0	0	0	0	0	0	0	0	0	0	0	0	0	0	0	0	0	0
UBA1	P22314	ubiquitin like modifier activating enzyme 1(UBA1)	7317	4	6.74	0	0	0	0	0	0	0	0	0	0	0	0	0	0	0	0	0	0	0	0	0	0	0	0	0	0	0	0	0	0	0	0	0	0	0	0	0	0	0	0	0	0	0	0
UCKL1	Q9NWZ5	uridine-cytidine kinase 1 like 1(UCKL1)	54963	2	6.73	0	0	0	0	0	0	0	0	0	0	0	0	0	0	0	0	0	0	0	0	0	0	0	0	0	0	0	0	0	0	0	0	0	0	0	0	0	0	0	0	0	0	0	0
C1ORF87	Q8N0U7	chromosome 1 open reading frame 87(C1orf87)	127795	2	6.7	0	0	0	0	0	0	0	0	0	0	0	0	0	0	0	0	0	0	0	0	0	0	0	0	0	0	0	0	0	0	0	0	0	0	0	0	0	0	0	0	0	0	0	0
NPHP3	Q7Z494	nephrocystin 3(NPHP3)	27031	5	6.7	0	0	0	0	0	0	0	0	57435605	0	0	0	0	0	0	0	0	0	0	0	0	0	0	0	0	0	0	0	0	0	0	0	0	0	0	0	0	0	0	0	0	0	0	0
COG5	Q9UP83	component of oligomeric golgi complex 5(COG5)	10466	3	6.68	0	0	0	0	0	0	0	0	0	0	0	9707259	0	0	0	0	0	0	0	0	0	0	0	0	0	0	0	0	0	0	0	0	0	0	0	0	0	0	0	0	0	0	0	0
PLXDC2	Q6UX71	plexin domain containing 2(PLXDC2)	84898	2	6.62	0	0	0	0	0	0	0	0	2058132	0	0	0	0	0	0	0	0	0	0	875841	0	0	0	0	0	0	679541	0	0	4211650	0	0	0	0	761946	0	919528	0	0	0	0	0	0	0
STAU1	O95793	staufen double-stranded RNA binding protein 1(STAU1)	6780	2	6.62	0	0	0	0	0	0	0	0	0	0	0	0	0	0	0	0	0	0	0	0	0	0	0	0	0	0	0	0	0	0	0	0	0	0	0	0	0	0	0	0	0	0	0	0
VCL	P18206	vinculin(VCL)	7414	4	6.61	0	0	0	0	0	0	0	0	0	0	0	0	0	0	0	0	0	0	0	0	0	0	0	0	0	0	0	0	0	0	0	0	0	0	0	0	0	0	0	0	0	0	0	0
MSH5	O43196	mutS homolog 5(MSH5)	4439	3	6.61	0	0	0	0	0	0	0	0	0	0	0	0	0	0	0	0	0	0	0	0	0	0	0	0	0	0	0	0	0	0	0	0	0	0	0	0	0	0	0	0	0	0	0	0
NCL	P19338	nucleolin(NCL)	4691	5	6.6	0	0	0	0	0	0	0	0	0	0	0	0	0	0	0	0	0	0	0	0	0	0	0	0	0	0	0	0	0	0	0	0	0	0	0	0	0	0	0	0	0	0	0	0
FAM83D	Q9H4H8	family with sequence similarity 83 member D(FAM83D)	81610	2	6.59	0	0	4821697	0	0	0	0	0	0	0	0	0	0	0	0	0	0	0	30041779	0	0	0	0	0	0	0	0	0	0	0	0	0	0	0	0	0	0	0	0	0	0	0	0	0
NPM1	P06748	nucleophosmin 1(NPM1)	4869	1	6.57	0	0	0	0	0	0	0	0	0	0	0	0	0	0	0	0	0	0	0	0	0	0	0	0	0	0	0	0	0	0	0	0	0	0	0	0	0	0	0	0	0	0	0	0
USP6	P35125	ubiquitin specific peptidase 6(USP6)	9098	5	6.57	0	0	0	0	0	0	0	0	0	0	0	0	0	0	0	0	0	0	0	0	0	0	0	0	0	0	0	0	0	0	0	0	0	0	0	0	0	0	0	0	0	0	0	0
ANLN	Q9NQW6	anillin, actin binding protein(ANLN)	54443	4	6.52	0	0	0	0	0	0	0	0	0	0	0	0	0	0	0	0	0	0	0	0	0	0	0	0	0	0	0	0	0	0	0	0	0	0	0	0	0	0	0	0	0	0	0	0
ZNF32	P17041	zinc finger protein 32(ZNF32)	7580	1	6.51	0	0	0	0	0	0	0	0	0	0	0	0	0	0	0	0	0	0	0	0	0	0	0	0	0	0	0	0	0	0	0	0	0	0	0	0	0	0	0	0	0	0	0	0
SPTBN1	Q01082	spectrin beta, non-erythrocytic 1(SPTBN1)	6711	8	6.5	0	0	0	1847237	0	0	5821718	4351147	0	1794996	0	0	0	0	0	0	0	0	3803980	0	0	0	0	18025217	0	11635085	0	0	1632098	0	0	0	0	0	4849681	2588671	0	0	0	0	2596534	5290398	0	6486805
COMP	P49747	cartilage oligomeric matrix protein(COMP)	1311	2	6.5	0	0	0	0	0	0	0	0	0	0	0	0	0	0	0	0	0	0	0	0	0	0	0	0	0	0	0	0	13615204	0	0	0	0	0	0	0	0	0	0	0	6828409	0	0	3410143
KNTC1	P50748	kinetochore associated 1(KNTC1)	9735	8	6.49	0	0	0	0	0	27706407	0	0	0	0	0	0	0	0	0	0	0	0	0	0	0	0	0	0	0	0	0	0	0	0	0	0	0	0	0	0	0	0	0	0	0	0	0	0
DPYSL4	O14531	dihydropyrimidinase like 4(DPYSL4)	10570	2	6.48	0	0	0	0	0	0	0	0	0	0	0	0	0	0	0	0	0	0	0	0	0	0	0	0	0	0	0	0	0	0	0	0	0	0	0	0	0	0	0	0	0	0	0	0
WDR63	Q8IWG1	Dynein axonemal intermediate chain 3 (Testis development protein NYD-SP29) (WD repeat-containing protein 63)		3	6.45	0	0	0	0	0	0	0	0	0	0	0	0	0	0	0	0	0	0	0	0	0	0	0	0	512455904	0	0	0	0	0	0	0	0	0	0	0	0	0	0	0	0	0	0	0
ITPRIP	Q8IWB1	inositol 1,4,5-trisphosphate receptor interacting protein(ITPRIP)	85450	2	6.43	0	0	0	0	0	0	0	0	0	0	0	0	0	0	0	0	0	0	0	0	0	0	0	0	0	0	0	0	0	0	0	0	0	0	0	0	0	0	0	0	0	0	0	0
ZCCHC6	Q5VYS8	Terminal uridylyltransferase 7 (TUTase 7) (EC 2.7.7.52) (Zinc finger CCHC domain-containing protein 6)		5	6.43	0	0	0	0	0	0	0	0	0	0	0	0	0	0	0	0	0	0	0	0	0	0	0	0	0	0	0	0	0	0	0	0	0	0	0	0	0	0	0	0	0	0	0	0
DNAH6	Q9C0G6	dynein axonemal heavy chain 6(DNAH6)	1768	14	6.42	0	0	0	0	0	0	0	0	0	0	519753357	0	296504672	281205073	0	67835963	118923970	0	0	0	0	161820409	0	0	0	0	0	0	0	0	0	0	0	822742524	0	0	0	0	0	0	0	0	0	0
GPI	P06744	glucose-6-phosphate isomerase(GPI)	2821	2	6.42	0	0	0	0	0	0	0	0	0	0	0	0	0	0	0	0	0	0	0	0	0	0	0	0	0	0	0	0	0	0	0	0	0	0	0	0	0	0	0	0	0	0	0	0
KPRP	Q5T749	keratinocyte proline rich protein(KPRP)	448834	2	6.4	0	0	0	0	0	0	0	0	0	0	0	0	0	0	0	0	0	0	0	0	0	0	0	0	0	0	0	0	0	0	0	0	0	0	0	0	0	0	0	0	0	0	0	0
NRXN2	Q9P2S2	neurexin 2(NRXN2)	9379	6	6.4	0	0	0	0	0	0	0	0	0	0	0	0	0	0	0	0	0	0	0	0	0	0	0	0	0	0	0	0	0	0	3065176	0	0	0	0	0	0	0	0	0	0	0	0	0
SET	Q01105	SET nuclear proto-oncogene(SET)	6418	1	6.39	0	0	0	0	0	0	0	0	0	0	0	0	0	0	0	0	0	0	0	0	0	0	0	0	0	0	0	0	0	0	0	0	0	0	0	0	0	0	0	0	0	0	0	0
DCDC1	M0R2J8	doublecortin domain containing 1(DCDC1)	341019	6	6.37	0	0	29038602	0	84281380	0	0	0	0	0	0	75434910	0	0	0	0	0	7722808	0	0	0	0	42908764	5112387	57785662	0	0	0	23619757	0	0	0	0	0	0	0	0	0	0	0	0	0	0	45690445
TRIP12	Q14669	thyroid hormone receptor interactor 12(TRIP12)	9320	7	6.37	0	0	0	0	0	0	0	0	0	0	0	0	0	0	0	0	0	0	0	0	0	0	0	0	0	0	0	0	0	0	0	0	0	0	0	0	0	0	0	0	0	0	0	0
ICAM2	P13598	intercellular adhesion molecule 2(ICAM2)	3384	1	6.34	0	0	0	0	0	0	0	0	0	0	0	0	0	0	0	0	0	0	0	0	0	0	0	0	0	0	0	0	0	0	0	0	3481459	0	0	0	0	0	0	0	0	0	0	0
KPNB1	Q14974	karyopherin subunit beta 1(KPNB1)	3837	3	6.33	0	0	0	0	0	0	0	0	0	0	0	0	0	0	0	0	0	0	0	0	0	0	0	0	0	0	0	0	0	0	0	0	0	0	0	0	0	0	0	0	0	0	0	0
ZNF57	Q68EA5	zinc finger protein 57(ZNF57)	126295	2	6.33	0	0	0	0	0	0	0	0	0	0	0	0	0	0	0	0	0	0	0	0	0	0	0	0	0	0	0	0	0	0	0	0	0	0	0	0	0	0	0	0	0	0	0	0
KIDINS220	Q9ULH0	kinase D interacting substrate 220(KIDINS220)	57498	6	6.32	0	0	0	0	0	0	0	0	0	0	0	0	0	0	0	0	0	0	0	0	0	0	0	0	0	0	0	0	0	0	0	0	0	0	0	0	0	0	0	0	0	0	0	0
PTPN21	Q16825	protein tyrosine phosphatase non-receptor type 21(PTPN21)	11099	4	6.29	0	0	0	0	0	0	0	0	0	0	0	0	0	0	0	0	0	0	0	0	0	0	0	0	0	0	0	0	0	0	0	0	0	0	0	0	0	0	0	0	0	0	0	0
TMPRSS13	Q9BYE2	transmembrane serine protease 13(TMPRSS13)	84000	2	6.25	0	0	0	0	0	0	0	0	0	0	0	0	0	0	0	0	0	0	0	0	0	0	0	0	0	0	0	0	0	0	0	0	0	0	0	0	0	0	0	0	0	0	0	0
ABCA12	Q86UK0	ATP binding cassette subfamily A member 12(ABCA12)	26154	9	6.25	0	0	0	0	0	0	0	0	0	0	0	0	0	0	0	0	0	0	0	0	0	0	28458784	0	0	0	0	0	0	0	0	0	0	0	0	0	0	0	0	0	0	0	0	0
IL1RAP	Q9NPH3	interleukin 1 receptor accessory protein(IL1RAP)	3556	2	6.25	0	0	0	0	0	0	0	0	0	0	0	0	0	0	0	0	0	0	0	0	0	0	0	0	0	0	0	0	0	0	0	0	0	0	0	0	0	0	0	0	0	0	0	0
TTC13	Q8NBP0	tetratricopeptide repeat domain 13(TTC13)	79573	3	6.25	0	0	0	0	0	0	0	0	0	0	0	0	0	0	0	0	0	0	0	0	0	0	0	0	0	0	0	0	0	0	0	0	0	0	0	0	0	0	0	0	0	0	0	0
RPSA	P08865	ribosomal protein SA(RPSA)	3921	1	6.23	0	0	0	0	0	0	0	0	0	0	0	0	0	0	0	0	0	0	0	0	0	0	0	0	0	0	0	0	0	0	0	0	0	0	0	0	0	0	0	0	0	0	0	0
KIAA1524	Q8TCG1	Protein CIP2A (Cancerous inhibitor of PP2A) (p90 autoantigen)		3	6.22	0	0	0	0	0	0	0	0	0	0	0	0	0	0	0	0	0	0	0	0	0	0	0	0	0	0	0	0	0	0	0	0	0	0	0	0	5248804	0	0	0	0	0	0	0
RDX	P35241	radixin(RDX)	5962	2	6.19	0	0	0	0	0	0	0	0	0	0	0	0	0	0	0	0	0	0	0	0	0	0	0	0	0	0	0	0	0	0	0	0	0	0	0	0	0	0	0	0	0	0	0	0
SPTBN2	O15020	spectrin beta, non-erythrocytic 2(SPTBN2)	6712	8	6.18	0	0	0	0	0	0	0	0	0	18865398	24657798	34120316	41599650	0	0	0	0	0	0	0	0	0	0	0	0	0	0	0	76459110	0	0	0	0	0	0	0	0	0	0	0	0	0	0	0
FREM1	Q5H8C1	FRAS1 related extracellular matrix 1(FREM1)	158326	7	6.14	0	0	0	0	0	0	0	0	0	0	0	0	0	0	0	0	0	0	0	0	0	0	0	0	0	0	0	0	0	0	0	0	0	0	0	0	0	0	0	0	0	0	0	0
ZYX	Q15942	zyxin(ZYX)	7791	2	6.14	0	0	0	0	0	0	0	0	0	0	0	0	0	0	0	0	0	0	0	0	0	0	0	0	0	0	0	0	0	0	0	0	0	0	0	0	0	0	0	0	0	0	0	0
PRSS12	P56730	serine protease 12(PRSS12)	8492	3	6.11	0	0	0	0	0	0	0	0	0	0	0	0	0	0	0	0	0	0	0	0	0	0	0	0	0	0	0	0	0	0	0	0	0	0	0	0	0	0	0	0	0	0	0	0
PYROXD2	Q8N2H3	pyridine nucleotide-disulphide oxidoreductase domain 2(PYROXD2)	84795	2	6.07	0	0	0	0	0	0	0	0	0	0	0	0	0	0	0	0	5042730	0	0	0	0	0	0	0	0	0	0	0	0	0	0	0	0	0	0	0	0	0	0	0	0	0	0	0
FGL1	Q08830	fibrinogen like 1(FGL1)	2267	1	6.03	0	0	0	0	7236801	0	0	0	0	0	0	0	3413568	0	43377605	934184	0	0	0	0	2330204	1042656	0	0	734102	0	1765664	0	0	0	0	0	0	0	0	0	0	0	0	0	0	0	0	0
LAMB3	Q13751	laminin subunit beta 3(LAMB3)	3914	4	6.03	0	0	0	0	0	0	0	0	0	0	0	0	0	0	0	0	0	0	0	0	0	0	0	0	0	0	0	0	0	0	0	0	0	0	0	0	0	0	0	0	0	0	0	0
CHL1	O00533	cell adhesion molecule L1 like(CHL1)	10752	4	6.02	0	0	0	0	0	0	0	0	0	0	0	0	0	0	0	0	0	0	0	0	0	0	0	0	0	0	0	0	0	0	0	0	0	0	0	0	0	0	0	0	0	0	0	0
OCRL	Q01968	OCRL inositol polyphosphate-5-phosphatase(OCRL)	4952	3	6.02	0	0	0	0	0	0	0	0	0	0	0	0	0	0	0	0	0	0	0	0	0	0	0	0	0	0	0	0	0	0	0	0	0	0	0	0	0	0	0	0	0	0	0	0
GP1BA	P07359	glycoprotein Ib platelet subunit alpha(GP1BA)	2811	4	6	0	0	0	0	0	0	0	0	0	16707525	0	0	0	0	0	0	0	0	0	0	0	0	0	0	0	0	0	0	0	0	0	0	0	2569237	0	0	0	0	0	0	1176614	1983496	0	0
ADAM12	O43184	ADAM metallopeptidase domain 12(ADAM12)	8038	3	5.99	0	0	0	0	0	0	0	0	0	0	0	0	0	0	0	0	0	0	0	0	0	0	0	0	0	0	0	0	0	0	0	0	0	0	0	0	0	0	0	0	0	0	0	0
HSPA8	P11142	heat shock protein family A (Hsp70) member 8(HSPA8)	3312	2	5.98	0	0	0	0	0	0	0	0	0	0	0	0	0	0	0	0	0	0	0	0	0	0	0	0	0	0	0	0	0	0	0	0	0	0	0	0	0	0	0	0	0	0	0	0
ICOSLG	O75144	inducible T cell costimulator ligand(ICOSLG)	23308	1	5.98	0	0	0	0	0	0	0	0	0	0	0	0	0	0	0	0	0	0	0	0	0	0	0	0	0	0	0	0	0	0	0	0	0	0	0	0	0	0	0	0	0	0	0	0
ZBTB7C	A1YPR0	zinc finger and BTB domain containing 7C(ZBTB7C)	201501	2	5.97	0	0	0	0	0	0	0	0	0	0	0	0	0	0	0	0	0	0	0	0	0	0	0	0	0	0	0	0	0	0	0	0	0	0	0	0	0	0	0	0	0	0	0	0
OBSL1	O75147	obscurin like cytoskeletal adaptor 1(OBSL1)	23363	6	5.93	0	0	0	0	0	0	0	0	0	0	0	0	0	0	0	0	0	0	0	0	0	0	0	0	0	0	0	0	0	0	0	0	0	0	0	0	0	0	0	0	0	0	0	0
POLR2B	P30876	RNA polymerase II subunit B(POLR2B)	5431	4	5.93	0	0	0	0	0	0	0	0	0	0	0	0	0	0	0	0	0	0	0	0	0	1522912	0	0	0	0	0	0	803296	0	0	0	0	0	0	0	0	0	0	0	0	0	0	0
NAV2	Q8IVL1	neuron navigator 2(NAV2)	89797	8	5.92	0	0	0	0	0	0	0	0	0	0	0	0	0	0	0	0	0	0	0	0	0	0	0	0	0	0	0	0	0	0	0	0	0	0	0	0	0	0	0	0	0	0	0	0
RTN4	Q9NQC3	reticulon 4(RTN4)	57142	4	5.86	0	0	0	0	0	15533926	0	0	0	0	0	0	0	0	0	0	0	0	0	0	0	0	0	0	0	0	0	0	0	0	0	0	0	0	0	0	0	0	0	0	0	0	0	0
OGN	P20774	osteoglycin(OGN)	4969	1	5.84	0	0	0	0	0	0	0	0	0	0	0	0	0	0	0	0	0	0	0	0	0	0	0	0	0	0	0	0	0	0	0	0	0	0	0	0	0	0	0	0	0	0	0	0
DDX58	O95786	DExD/H-box helicase 58(DDX58)	23586	3	5.83	0	0	0	0	0	0	0	0	0	0	0	0	0	0	0	0	0	0	0	0	0	0	0	0	0	0	0	0	0	0	0	0	0	0	0	0	0	0	0	0	0	0	0	0
PKN2	Q16513	protein kinase N2(PKN2)	5586	3	5.83	0	0	0	0	0	0	0	0	0	0	0	0	0	0	0	0	0	0	0	0	0	0	0	0	0	0	0	0	0	0	0	0	0	0	0	0	0	0	0	0	0	0	0	0
PLXNA1	Q9UIW2	plexin A1(PLXNA1)	5361	6	5.82	0	0	0	0	0	0	0	0	0	0	0	0	0	0	0	0	0	0	0	0	0	0	0	0	0	0	0	0	0	0	0	0	0	0	0	0	0	0	0	0	0	0	0	0
COL5A1	P20908	collagen type V alpha 1 chain(COL5A1)	1289	6	5.79	0	0	0	0	0	0	0	0	0	0	0	0	0	0	0	0	0	0	0	0	0	0	0	0	0	0	0	0	0	0	0	0	0	0	0	0	0	0	0	0	0	0	0	0
OR10H5	Q8NGA6	olfactory receptor family 10 subfamily H member 5(OR10H5)	284433	1	5.79	0	0	0	0	0	0	0	0	0	0	0	0	0	0	0	0	0	0	0	0	0	0	0	0	0	0	0	0	0	0	0	0	0	0	0	0	0	0	0	0	0	0	0	0
ZNF687	Q8N1G0	zinc finger protein 687(ZNF687)	57592	4	5.79	0	0	0	0	0	0	0	0	0	0	0	0	0	0	0	0	0	0	0	0	0	0	0	0	0	0	0	0	0	0	0	0	0	0	0	0	0	0	0	0	0	0	0	0
SOWAHD	A6NJG2	sosondowah ankyrin repeat domain family member D(SOWAHD)	347454	1	5.73	0	0	0	0	0	0	0	0	0	0	0	0	0	0	0	0	0	0	0	0	0	0	0	0	0	0	0	0	0	0	0	0	0	0	0	0	0	0	0	0	0	0	0	0
KIAA1324	Q6UXG2	Endosome/lysosome-associated apoptosis and autophagy regulator 1 (Estrogen-induced gene 121 protein)		3	5.71	0	0	0	0	0	0	0	0	0	0	0	0	0	0	0	0	0	0	0	0	0	0	6260418	0	0	0	0	0	0	0	0	0	0	0	0	0	0	0	0	0	0	0	0	0
SH3TC1	Q8TE82	SH3 domain and tetratricopeptide repeats 1(SH3TC1)	54436	4	5.71	0	0	0	0	0	0	0	0	0	0	0	0	0	0	0	0	0	0	0	0	0	0	0	0	0	0	0	0	0	0	0	0	0	0	0	0	0	0	0	0	0	0	0	0
CCT7	Q99832	chaperonin containing TCP1 subunit 7(CCT7)	10574	2	5.7	0	0	0	0	0	0	0	14809835	0	0	0	0	0	0	0	0	0	0	0	0	0	0	0	0	0	0	0	0	0	0	0	0	0	0	0	0	0	0	0	0	0	0	0	0
PAM	P19021	peptidylglycine alpha-amidating monooxygenase(PAM)	5066	3	5.69	0	0	0	0	0	0	0	0	0	0	0	0	0	0	0	0	0	0	0	0	0	0	0	0	0	0	0	0	0	0	0	0	0	13325215	0	0	0	0	0	0	0	0	0	0
NSD1	Q96L73	nuclear receptor binding SET domain protein 1(NSD1)	64324	8	5.68	0	0	0	0	0	0	0	0	0	0	0	0	0	0	0	0	0	0	0	0	0	76316273	0	0	0	0	0	0	0	0	0	0	18666189	0	16569549	0	0	0	0	0	0	0	0	0
NUAK1	O60285	NUAK family kinase 1(NUAK1)	9891	2	5.66	0	0	0	0	0	0	0	0	0	0	0	0	0	0	0	0	0	0	0	0	0	0	0	0	0	0	0	0	0	0	0	0	0	0	0	0	0	0	0	0	0	0	0	0
PLS3	P13797	plastin 3(PLS3)	5358	2	5.66	0	0	0	0	0	0	0	0	0	0	0	0	0	0	0	0	0	0	0	0	0	0	0	0	0	0	0	0	0	0	0	0	0	0	0	0	0	0	0	0	0	0	0	0
DHRS7	Q9Y394	dehydrogenase/reductase 7(DHRS7)	51635	1	5.66	0	0	0	0	0	0	0	0	0	0	0	0	0	0	0	0	0	0	0	0	0	0	0	0	0	0	0	0	0	0	0	0	0	0	0	0	0	0	0	0	0	0	0	0
ZFR2	Q9UPR6	zinc finger RNA binding protein 2(ZFR2)	23217	3	5.66	0	0	0	0	0	0	0	0	0	0	0	0	0	0	0	0	0	0	0	0	0	0	0	0	0	0	0	0	0	0	0	0	0	0	0	0	0	0	0	0	0	0	0	0
PHOX2B	Q99453	paired like homeobox 2B(PHOX2B)	8929	1	5.65	0	0	0	0	0	0	0	0	0	0	0	0	0	0	0	0	0	0	0	0	0	0	0	0	0	0	0	0	0	0	0	0	0	0	0	0	0	0	0	0	0	0	0	0
C19ORF68	Q86XI8	Uncharacterized protein ZSWIM9		2	5.63	0	0	0	0	0	0	912990	0	0	0	0	0	0	0	0	0	0	0	0	0	0	0	0	0	0	0	7294811	0	0	0	0	0	0	0	0	0	0	0	0	0	0	0	0	0
RPL14	P50914	ribosomal protein L14(RPL14)	9045	1	5.6	0	0	0	0	0	0	0	0	0	0	0	0	0	0	0	0	0	0	0	0	0	0	0	0	0	0	0	0	0	0	0	0	0	0	0	0	0	0	0	0	0	0	0	0
TOPAZ1	Q8N9V7	testis and ovary specific TOPAZ 1(TOPAZ1)	375337	5	5.58	0	0	0	0	0	0	0	0	0	0	0	0	0	0	0	0	0	0	0	0	0	0	0	0	0	0	0	0	0	0	0	0	0	0	0	0	0	0	0	0	0	0	0	0
C16ORF86	Q6ZW13	chromosome 16 open reading frame 86(C16orf86)	388284	1	5.57	0	0	0	0	0	0	0	0	0	0	0	0	0	0	0	0	0	0	0	0	0	0	0	0	0	0	0	0	0	0	0	0	0	0	0	0	0	0	0	0	0	0	0	0
NRCAM	Q92823	neuronal cell adhesion molecule(NRCAM)	4897	4	5.55	0	0	0	0	0	0	0	0	0	0	0	0	0	0	0	0	0	0	0	0	0	0	0	0	0	0	0	0	0	0	0	0	0	0	0	0	0	0	0	0	0	0	0	0
CXXC5	Q7LFL8	CXXC finger protein 5(CXXC5)	51523	1	5.54	0	0	0	0	0	0	0	0	0	0	0	0	0	0	0	0	0	0	0	0	0	0	0	0	0	0	0	0	0	0	0	0	0	0	0	0	0	0	0	0	0	0	0	0
NAA25	Q14CX7	N-alpha-acetyltransferase 25, NatB auxiliary subunit(NAA25)	80018	3	5.52	0	0	0	0	0	0	0	0	0	0	0	0	0	0	0	0	0	0	0	0	0	0	0	0	0	0	0	0	0	0	0	0	0	0	0	0	0	0	0	0	0	0	0	0
MDH1	P40925	malate dehydrogenase 1(MDH1)	4190	1	5.51	0	0	0	0	0	0	0	0	0	0	0	0	0	0	0	0	0	0	0	0	0	0	0	0	0	0	0	0	0	0	0	0	0	0	0	0	0	0	0	0	0	0	0	0
COL6A2	P12110	collagen type VI alpha 2 chain(COL6A2)	1292	3	5.5	0	0	0	0	0	0	0	0	0	0	0	0	0	0	0	0	0	0	0	0	0	0	0	0	0	0	0	0	0	0	0	0	0	0	0	0	0	0	0	0	0	0	0	0
RALBP1	Q15311	ralA binding protein 1(RALBP1)	10928	2	5.49	0	0	0	0	0	0	0	0	0	0	0	0	0	0	5504211	0	0	0	0	0	0	0	0	0	0	0	0	0	0	0	0	0	0	0	0	0	0	0	2380786	0	0	0	0	4027841
DSP	P15924	desmoplakin(DSP)	1832	9	5.46	0	0	0	0	0	0	0	0	0	0	0	0	0	0	0	0	0	0	0	0	0	0	0	0	0	0	0	0	0	0	0	0	0	0	0	0	0	0	0	0	0	0	0	0
MOV10	Q9HCE1	Mov10 RISC complex RNA helicase(MOV10)	4343	3	5.43	0	0	0	0	0	0	0	0	0	0	0	0	0	0	0	0	0	0	0	0	0	0	0	0	0	0	0	0	0	0	0	0	0	0	0	0	0	0	0	0	0	0	0	0
MAN1A1	P33908	mannosidase alpha class 1A member 1(MAN1A1)	4121	2	5.41	0	0	0	0	0	0	0	0	0	0	0	0	0	0	0	0	0	0	0	0	0	0	0	0	0	0	0	0	0	0	0	0	0	0	0	0	0	0	0	0	0	0	0	0
FHL1	Q13642	four and a half LIM domains 1(FHL1)	2273	1	5.41	0	0	0	0	0	0	0	0	0	0	0	0	0	0	0	0	0	0	0	0	0	0	0	0	0	0	0	0	0	0	0	0	0	0	0	0	0	0	0	0	0	0	0	0
HIP1R	O75146	huntingtin interacting protein 1 related(HIP1R)	9026	3	5.4	0	0	0	0	0	0	0	0	0	0	0	0	0	0	0	0	0	0	0	0	0	0	0	0	0	0	0	0	0	0	0	0	0	0	0	0	0	0	0	0	0	0	0	0
RP1L1	Q8IWN7	RP1 like 1(RP1L1)	94137	7	5.39	0	0	0	0	0	0	0	0	0	0	0	0	0	0	0	0	0	0	0	0	0	0	0	0	0	0	0	0	0	0	0	0	0	0	0	0	0	0	0	0	0	0	0	0
DNAJC14	Q6Y2X3	DnaJ heat shock protein family (Hsp40) member C14(DNAJC14)	85406	2	5.35	0	0	0	0	0	0	0	0	0	0	0	0	0	0	0	0	0	0	0	0	0	0	0	0	0	0	0	0	0	0	0	0	0	0	0	0	0	0	0	0	0	0	0	0
LTN1	O94822	listerin E3 ubiquitin protein ligase 1(LTN1)	26046	5	5.32	0	0	0	0	0	0	0	0	0	0	0	0	0	0	0	0	0	0	0	0	0	0	0	0	0	0	0	0	0	0	0	0	0	0	0	0	0	0	0	0	0	0	0	0
RAP1GAP	P47736	RAP1 GTPase activating protein(RAP1GAP)	5909	2	5.3	0	7094675	0	0	0	0	0	0	0	0	0	0	0	0	0	0	0	0	0	0	0	0	0	0	0	0	0	0	0	0	0	0	0	0	0	0	0	5897924	0	0	0	0	0	0
FUT2	Q10981	fucosyltransferase 2(FUT2)	2524	1	5.29	0	0	0	0	0	0	0	0	0	0	0	0	0	0	0	0	0	0	0	0	0	0	0	0	0	0	0	0	0	0	0	0	0	0	0	0	0	0	0	0	0	0	0	0
ZNF615	Q8N8J6	zinc finger protein 615(ZNF615)	284370	2	5.28	0	0	0	0	0	0	0	0	0	0	0	0	0	0	0	0	0	0	0	0	0	0	0	0	0	0	0	0	0	0	0	0	0	0	0	0	0	0	0	0	0	0	0	0
FBN1	P35555	fibrillin 1(FBN1)	2200	8	5.26	0	0	0	0	0	0	0	0	0	0	0	0	0	0	0	0	0	0	0	0	0	0	0	0	0	0	0	0	0	0	0	0	0	0	0	0	0	0	0	0	0	0	0	0
PTK7	Q13308	protein tyrosine kinase 7 (inactive)(PTK7)	5754	3	5.26	0	0	0	0	0	0	0	0	0	0	0	0	0	13510017	0	0	0	0	0	0	0	0	0	0	0	0	0	0	0	0	0	0	0	0	0	0	0	0	0	0	0	0	0	0
SATB2	Q9UPW6	SATB homeobox 2(SATB2)	23314	2	5.26	0	0	0	0	0	0	0	0	0	0	0	0	0	0	0	0	0	0	0	0	0	0	0	0	0	0	0	0	0	0	0	0	0	0	0	0	0	0	0	0	0	0	0	0
FAM179A	Q6ZUX3	TOG array regulator of axonemal microtubules protein 2 (Crescerin-2)		3	5.24	0	0	0	0	0	0	0	0	0	0	0	0	0	0	0	0	0	0	0	0	0	0	0	0	0	0	0	0	0	0	0	0	0	0	0	0	0	0	0	0	0	0	0	0
ADAMTSL4	Q6UY14	ADAMTS like 4(ADAMTSL4)	54507	3	5.24	0	0	0	0	0	0	0	0	0	0	0	0	0	0	0	0	0	0	0	0	0	0	0	0	0	0	0	0	0	0	0	0	0	0	0	0	0	0	0	0	0	0	0	0
TRAP1	Q12931	TNF receptor associated protein 1(TRAP1)	10131	2	5.22	0	0	0	0	0	0	0	0	0	0	0	0	0	0	0	0	0	0	0	0	0	0	0	0	0	0	0	0	0	0	0	0	0	0	0	0	0	0	0	0	0	0	0	0
MXRA5	Q9NR99	matrix remodeling associated 5(MXRA5)	25878	8	5.21	0	0	0	0	0	0	0	0	0	0	0	0	0	0	0	0	0	0	0	0	0	0	0	0	0	0	0	0	0	0	0	0	0	0	0	0	0	0	0	0	0	0	0	0
ZZEF1	O43149	zinc finger ZZ-type and EF-hand domain containing 1(ZZEF1)	23140	8	5.21	0	0	0	0	0	0	0	0	0	0	7456455	15458012	0	9209711	0	16966853	0	0	0	0	0	0	5305553	0	38646799	75447289	0	0	0	0	0	0	0	0	0	0	16520933	0	0	0	0	0	0	0
CDH13	P55290	cadherin 13(CDH13)	1012	2	5.2	0	0	0	0	0	0	0	0	0	0	0	0	0	0	0	0	0	0	0	0	0	0	0	0	0	0	0	0	0	0	0	0	0	0	0	0	0	0	0	0	0	0	0	0
SAMD15	Q9P1V8	sterile alpha motif domain containing 15(SAMD15)	161394	2	5.19	0	0	0	0	0	0	0	0	0	0	0	0	0	0	0	0	0	0	0	0	0	0	0	0	0	0	0	0	0	0	0	0	0	0	0	0	0	0	0	0	0	0	0	0
FRMPD3	Q5JV73	FERM and PDZ domain containing 3(FRMPD3)	84443	5	5.18	0	0	0	0	0	0	0	0	0	0	0	0	0	0	0	0	0	0	0	0	0	0	0	0	0	0	0	0	0	0	0	0	0	0	0	0	0	0	0	0	0	0	0	0
ACLY	P53396	ATP citrate lyase(ACLY)	47	3	5.11	0	0	0	0	0	0	0	0	0	0	0	0	0	0	0	0	0	0	0	0	0	0	0	0	0	0	0	0	0	0	0	0	0	0	0	0	0	0	0	0	0	0	0	0
LPO	P22079	lactoperoxidase(LPO)	4025	2	5.08	0	0	0	0	0	0	0	0	0	0	0	0	0	0	0	0	0	0	0	0	0	0	0	0	0	0	0	0	0	0	0	0	0	0	0	0	0	0	0	0	0	0	0	0
ADAMTS17	Q8TE56	ADAM metallopeptidase with thrombospondin type 1 motif 17(ADAMTS17)	170691	3	5.06	0	0	0	0	0	0	0	0	0	0	0	0	0	0	0	0	0	0	0	0	0	0	0	0	0	0	0	0	0	0	0	0	0	0	0	0	0	0	0	0	0	0	0	0
RBBP6	Q7Z6E9	RB binding protein 6, ubiquitin ligase(RBBP6)	5930	5	5.05	0	0	0	0	0	0	153474450	0	0	0	0	0	0	0	0	0	0	0	0	0	0	0	0	0	0	0	0	0	0	0	0	0	0	0	0	0	0	0	0	0	0	0	0	0
SUGP2	Q8IX01	SURP and G-patch domain containing 2(SUGP2)	10147	3	5.05	0	0	0	0	0	0	0	0	0	0	0	0	0	0	0	0	0	0	0	0	0	0	0	0	0	0	0	0	0	0	0	0	0	0	0	0	0	0	0	0	0	0	0	0
NOLC1	Q14978	nucleolar and coiled-body phosphoprotein 1(NOLC1)	9221	2	5.04	0	0	0	0	0	0	0	0	0	0	0	0	0	0	0	0	0	0	0	0	0	0	0	0	0	0	0	0	0	0	0	0	0	0	0	0	0	0	0	0	0	0	0	0
ZDHHC20	Q5W0Z9	zinc finger DHHC-type palmitoyltransferase 20(ZDHHC20)	253832	1	5.01	0	0	0	0	0	0	0	0	0	0	0	0	0	0	0	0	0	0	0	0	0	0	0	0	0	0	0	0	0	0	0	0	0	0	0	0	0	0	0	0	0	0	0	0
MFHAS1	Q9Y4C4	multifunctional ROCO family signaling regulator 1(MFHAS1)	9258	3	5	0	0	0	0	0	0	0	0	0	0	0	0	0	0	0	0	0	0	0	0	0	0	0	0	0	0	0	0	0	0	0	0	0	0	0	0	0	0	0	0	0	0	0	0
SLC26A2	P50443	solute carrier family 26 member 2(SLC26A2)	1836	2	4.96	0	0	0	0	0	0	0	0	0	0	0	0	0	0	0	0	0	12812714	0	0	0	0	0	0	0	0	0	0	0	0	0	0	0	0	0	0	0	0	0	0	0	0	0	0
ABHD12B	Q7Z5M8	abhydrolase domain containing 12B(ABHD12B)	145447	1	4.92	0	0	0	0	0	3955466	4152444	0	0	0	0	0	0	5579192	0	0	0	0	0	0	0	0	0	0	0	0	0	0	0	0	30542173	0	0	0	0	0	0	12462715	0	0	0	4598245	0	0
PLEKHA4	Q9H4M7	pleckstrin homology domain containing A4(PLEKHA4)	57664	2	4.91	0	0	0	0	0	0	0	0	0	0	0	0	0	0	0	0	0	0	0	0	0	0	0	0	0	0	0	0	0	0	0	0	0	0	0	0	0	0	0	0	0	0	0	0
ZNF407	Q9C0G0	zinc finger protein 407(ZNF407)	55628	6	4.88	0	0	0	0	0	0	0	0	0	0	0	0	0	0	0	0	0	0	0	0	0	0	0	0	0	0	0	0	0	0	0	0	0	0	0	0	0	0	0	0	0	0	0	0
L3MBTL3	Q96JM7	L3MBTL histone methyl-lysine binding protein 3(L3MBTL3)	84456	2	4.85	0	0	0	0	0	0	0	0	0	0	0	0	0	0	0	0	0	0	0	0	0	0	0	0	0	0	0	0	0	0	0	0	0	0	0	0	0	0	0	0	0	0	0	0
PXDN	Q92626	peroxidasin(PXDN)	7837	4	4.83	0	0	0	0	0	0	0	0	0	0	0	0	0	0	0	0	0	0	0	0	0	0	0	0	0	0	0	0	0	0	0	0	0	0	0	0	0	0	0	0	0	0	0	0
KLHDC7A	Q5VTJ3	kelch domain containing 7A(KLHDC7A)	127707	2	4.75	0	0	0	0	0	0	0	0	0	0	0	0	0	0	0	0	0	0	0	0	0	0	0	0	0	0	0	0	0	0	0	0	0	0	0	0	0	0	0	0	0	0	0	0
GPR179	Q6PRD1	G protein-coupled receptor 179(GPR179)	440435	6	4.74	0	0	0	0	0	0	0	0	0	0	0	0	0	0	0	0	0	0	0	0	0	0	0	0	0	0	0	0	0	0	0	0	0	0	0	0	0	0	0	0	0	0	0	0
ITPR1	Q14643	inositol 1,4,5-trisphosphate receptor type 1(ITPR1)	3708	7	4.73	0	0	0	0	0	0	0	0	0	0	0	0	0	0	0	0	0	0	0	0	0	0	6267388	0	0	0	0	0	0	0	0	0	0	2146354	0	0	0	0	0	0	0	0	0	0
VNN1	O95497	vanin 1(VNN1)	8876	1	4.7	0	0	0	0	0	0	0	0	0	0	0	0	0	0	0	0	0	0	0	0	0	0	0	0	0	0	0	0	0	0	0	0	0	0	0	0	0	0	0	0	0	0	0	0
NAV1	Q8NEY1	neuron navigator 1(NAV1)	89796	5	4.69	0	0	0	0	0	0	0	0	0	0	0	0	0	0	0	0	0	0	0	0	0	0	0	0	0	0	0	0	0	0	0	0	0	0	0	0	0	0	0	0	0	0	0	0
CDK12	Q9NYV4	cyclin dependent kinase 12(CDK12)	51755	4	4.67	0	0	0	0	0	0	0	0	0	0	99818757	0	0	0	0	0	0	0	0	0	0	0	0	0	0	0	0	0	0	0	0	0	0	0	0	0	0	0	0	0	0	0	0	0
WDR81	Q562E7	WD repeat domain 81(WDR81)	124997	5	4.61	0	0	0	0	0	0	0	0	0	0	0	0	0	0	0	0	0	0	0	0	0	0	0	0	0	0	0	0	0	0	0	0	0	0	0	0	0	0	0	0	0	0	0	0
KIAA0922	A2VDJ0	Transmembrane protein 131-like		4	4.6	0	0	0	0	0	0	0	0	0	0	0	0	0	0	0	0	0	0	0	0	0	0	0	0	0	0	0	0	0	0	0	0	0	0	0	0	0	0	0	0	0	0	0	0
VCP	P55072	valosin containing protein(VCP)	7415	2	4.58	0	0	0	0	0	0	0	0	0	0	0	0	0	0	0	0	0	0	0	0	0	0	0	0	0	0	0	0	0	0	0	0	0	0	0	0	0	0	0	0	0	0	0	0
CEP192	Q8TEP8	centrosomal protein 192(CEP192)	55125	6	4.56	0	0	0	0	0	0	0	0	0	0	0	0	0	0	0	0	0	0	0	0	0	0	0	0	0	0	0	0	0	0	0	0	0	0	0	0	0	0	0	0	0	0	0	0
COL16A1	Q07092	collagen type XVI alpha 1 chain(COL16A1)	1307	4	4.55	0	0	0	0	0	0	0	0	0	0	0	0	0	0	0	0	0	0	0	0	0	0	0	0	0	0	0	0	0	0	0	0	0	0	0	0	0	0	0	0	0	0	0	0
PREX1	Q8TCU6	phosphatidylinositol-3,4,5-trisphosphate dependent Rac exchange factor 1(PREX1)	57580	4	4.54	0	0	0	0	0	0	0	0	0	0	0	0	0	0	0	0	0	0	0	0	0	0	0	0	0	0	0	0	0	0	0	0	0	0	0	0	0	0	0	0	0	0	0	0
MYH10	P35580	myosin heavy chain 10(MYH10)	4628	5	4.51	0	0	0	0	0	0	0	0	0	0	0	0	0	0	0	0	0	0	0	0	0	0	0	0	0	0	0	0	0	0	0	0	0	0	0	0	0	0	0	0	0	0	0	0
DENND1C	Q8IV53	DENN domain containing 1C(DENND1C)	79958	2	4.5	0	0	0	0	0	0	0	0	0	0	0	0	0	0	0	0	0	0	0	0	0	0	0	0	0	0	0	0	0	0	0	0	0	0	0	0	0	0	0	0	0	0	0	0
TDO2	P48775	tryptophan 2,3-dioxygenase(TDO2)	6999	1	4.49	0	0	0	0	0	0	0	0	0	0	0	0	0	0	0	0	0	0	0	0	0	0	0	0	0	0	0	0	0	0	0	0	0	0	0	0	0	0	0	0	0	0	0	0
TROAP	Q12815	trophinin associated protein(TROAP)	10024	2	4.48	0	0	0	0	0	0	0	0	0	0	0	0	0	0	0	0	0	0	0	0	0	0	0	0	0	0	0	0	0	0	0	0	0	0	0	0	0	0	0	0	0	0	0	0
COG4	Q9H9E3	component of oligomeric golgi complex 4(COG4)	25839	2	4.48	0	0	0	0	0	0	0	0	0	0	0	0	0	0	0	0	0	0	0	0	0	0	0	0	0	0	0	0	0	0	0	0	0	0	0	0	0	0	0	0	0	0	0	0
SERPINB3	P29508	serpin family B member 3(SERPINB3)	6317	1	4.48	0	0	0	0	0	0	0	0	0	0	0	0	0	0	0	0	0	0	0	0	0	0	0	0	0	0	0	0	0	0	0	0	0	0	0	0	0	0	0	0	0	0	0	0
FBN3	Q75N90	fibrillin 3(FBN3)	84467	7	4.47	0	0	0	0	0	0	0	0	0	0	0	0	0	0	0	0	0	0	0	0	0	0	0	0	0	0	0	0	0	0	0	0	0	0	0	0	0	0	0	0	0	0	0	0
STAT5A	P42229	signal transducer and activator of transcription 5A(STAT5A)	6776	2	4.47	0	0	0	0	0	0	0	0	0	0	0	0	0	0	0	0	0	0	0	0	0	0	0	0	0	0	0	0	0	0	0	0	0	0	0	0	0	0	0	0	0	0	0	0
FLII	Q13045	FLII actin remodeling protein(FLII)	2314	3	4.46	0	0	0	0	0	0	0	0	0	0	0	0	0	0	0	0	0	0	0	0	0	0	0	0	0	0	0	0	0	0	0	0	0	0	0	0	0	0	0	0	0	0	0	0
KIAA0513	O60268	KIAA0513(KIAA0513)	9764	1	4.44	0	0	0	0	0	0	0	0	0	0	0	0	0	0	0	0	0	0	0	0	0	0	0	0	0	0	0	0	0	0	0	0	0	0	0	0	0	0	0	0	0	0	0	0
CEP95	Q96GE4	centrosomal protein 95(CEP95)	90799	2	4.44	0	0	0	0	0	0	0	0	0	0	0	0	0	0	0	0	0	0	0	0	0	0	0	0	0	0	0	0	0	0	0	0	0	0	0	0	0	0	0	0	0	0	0	0
PEX1	O43933	peroxisomal biogenesis factor 1(PEX1)	5189	3	4.44	0	0	0	0	0	0	0	0	0	0	0	0	0	0	0	0	0	0	0	0	0	0	0	0	0	0	0	0	0	0	0	0	0	0	0	0	0	0	0	0	0	0	0	0
TSC22D4	Q9Y3Q8	TSC22 domain family member 4(TSC22D4)	81628	1	4.44	0	0	2767043	0	0	2044442	1105048	0	0	0	0	0	0	0	0	0	0	0	4052388	0	0	0	0	1109054	0	0	0	0	0	0	935912	0	0	0	0	0	0	0	0	8356336	0	742126	0	0
CCDC87	Q9NVE4	coiled-coil domain containing 87(CCDC87)	55231	2	4.41	0	0	0	0	0	0	0	0	0	0	0	0	0	0	0	0	0	0	0	0	0	0	0	0	0	0	0	0	0	0	0	0	0	0	0	0	0	0	0	0	0	0	0	0
CCDC175	P0C221	coiled-coil domain containing 175(CCDC175)	729665	2	4.41	0	0	0	0	0	0	0	0	0	0	0	0	0	0	0	0	0	0	0	0	0	0	0	0	0	0	0	0	0	0	0	0	0	0	0	0	0	0	0	0	0	0	0	0
KRT31	Q15323	keratin 31(KRT31)	3881	1	4.4	0	0	0	0	0	0	0	0	0	0	0	0	0	0	0	0	0	0	0	0	0	0	0	0	0	0	0	0	0	0	0	0	0	0	0	0	0	0	0	0	0	0	0	0
ZC3H4	Q9UPT8	zinc finger CCCH-type containing 4(ZC3H4)	23211	3	4.36	0	0	0	0	0	0	0	0	0	0	0	0	0	0	0	0	0	0	0	0	0	0	0	0	0	0	0	0	0	0	0	0	0	0	0	0	0	0	0	0	0	0	0	0
KRT17	Q04695	keratin 17(KRT17)	3872	1	4.34	0	0	7749707	0	0	0	0	0	0	0	0	0	0	0	0	0	0	0	0	0	0	0	0	0	0	0	0	0	0	0	0	0	0	0	0	0	0	0	0	0	0	0	0	0
MTUS1	Q9ULD2	microtubule associated scaffold protein 1(MTUS1)	57509	3	4.33	0	0	0	0	0	0	667399310	0	0	0	0	0	0	0	0	0	0	0	0	0	0	0	0	0	0	0	0	0	0	0	0	0	0	0	0	0	0	0	0	0	0	0	0	0
GCC2	Q8IWJ2	GRIP and coiled-coil domain containing 2(GCC2)	9648	4	4.32	0	0	0	0	0	0	0	0	0	0	0	0	0	0	0	0	0	0	0	0	0	0	0	0	0	0	0	0	0	0	0	0	0	0	0	0	0	0	0	0	0	0	0	0
PDE4A	P27815	phosphodiesterase 4A(PDE4A)	5141	2	4.28	0	0	0	0	0	0	0	29443044	0	0	0	0	0	0	0	0	0	0	0	0	0	0	0	0	0	0	0	0	0	0	0	0	0	0	0	0	0	0	0	0	0	0	0	0
VAV1	P15498	vav guanine nucleotide exchange factor 1(VAV1)	7409	2	4.28	0	0	0	0	11643895	0	0	0	0	0	0	0	0	11499885	0	0	0	0	0	0	0	0	0	0	0	0	0	0	0	3152172	0	0	0	0	0	0	0	0	0	0	0	0	0	0
PLA2G4F	Q68DD2	phospholipase A2 group IVF(PLA2G4F)	255189	2	4.27	0	0	0	0	0	0	0	0	0	0	0	0	0	0	0	0	0	0	0	0	0	0	0	0	0	0	0	0	0	0	0	0	0	0	0	0	0	0	0	0	0	0	0	0
SPTBN5	Q9NRC6	spectrin beta, non-erythrocytic 5(SPTBN5)	51332	9	4.27	0	0	0	0	0	0	0	0	0	0	0	0	0	0	0	0	0	0	0	183449401	0	0	0	0	0	0	0	0	0	0	0	0	0	0	0	0	0	0	0	0	0	0	0	0
TNPO1	Q92973	transportin 1(TNPO1)	3842	2	4.26	0	0	0	0	0	0	0	0	0	0	0	0	0	0	0	0	0	0	0	0	0	0	0	0	0	0	0	0	0	0	0	0	0	0	0	0	0	0	0	0	0	0	0	0
IFI44L	Q53G44	interferon induced protein 44 like(IFI44L)	10964	1	4.26	0	0	0	0	0	0	0	0	0	0	0	0	0	0	0	0	0	0	0	0	0	0	0	0	0	0	0	0	0	0	0	0	0	0	0	0	0	0	0	0	0	0	0	0
AP5B1	Q2VPB7	adaptor related protein complex 5 subunit beta 1(AP5B1)	91056	2	4.2	0	0	0	0	0	0	0	0	0	0	0	0	0	0	0	0	0	0	0	0	0	0	0	0	0	0	0	0	0	0	0	0	0	0	0	0	0	0	0	0	0	0	0	0
ARHGEF26	Q96DR7	Rho guanine nucleotide exchange factor 26(ARHGEF26)	26084	2	4.19	0	0	0	0	0	0	0	0	0	0	0	0	0	0	0	0	0	0	0	0	0	0	0	0	0	0	0	0	0	0	0	0	0	0	0	0	0	0	0	0	0	0	0	0
FIG4	Q92562	FIG4 phosphoinositide 5-phosphatase(FIG4)	9896	2	4.19	0	0	0	0	0	0	0	0	0	0	0	0	0	0	0	0	0	0	0	0	0	0	0	0	0	0	0	0	0	0	0	0	0	0	0	0	0	0	0	0	0	0	0	0
NUP188	Q5SRE5	nucleoporin 188(NUP188)	23511	4	4.16	0	0	0	0	0	0	0	0	0	0	0	0	0	0	0	0	0	0	0	0	0	0	0	0	0	0	0	0	0	0	0	0	0	0	0	0	0	0	0	0	0	0	0	0
RAB11FIP1	Q6WKZ4	RAB11 family interacting protein 1(RAB11FIP1)	80223	3	4.16	0	0	0	0	0	0	0	0	0	0	0	0	0	0	0	0	0	0	0	0	0	0	0	0	0	0	0	0	0	0	0	0	0	0	0	0	0	0	0	0	0	0	0	0
ECT2L	Q008S8	epithelial cell transforming 2 like(ECT2L)	345930	2	4.15	0	0	0	0	0	0	0	0	0	0	0	0	0	0	0	0	0	0	0	0	0	0	0	0	0	0	0	0	0	0	0	0	0	0	0	0	0	0	0	0	0	0	0	0
UBE2O	Q9C0C9	ubiquitin conjugating enzyme E2 O(UBE2O)	63893	3	4.15	0	0	0	5153546	0	0	0	0	0	0	0	0	0	0	0	0	0	0	0	5534342	0	0	0	0	0	0	2156958	2191108	0	0	0	0	0	0	0	0	0	0	0	0	0	0	0	0
MYO7A	Q13402	myosin VIIA(MYO7A)	4647	5	4.14	0	0	0	0	31788925	0	0	0	0	0	0	0	0	0	0	0	0	0	0	0	0	0	0	0	0	0	0	0	0	0	0	0	0	0	0	0	0	0	0	0	0	0	0	0
TACC2	O95359	transforming acidic coiled-coil containing protein 2(TACC2)	10579	7	4.14	0	0	0	0	0	0	0	0	0	0	0	0	0	0	0	0	0	0	0	0	0	0	0	0	0	0	0	0	0	0	0	0	0	0	0	0	0	0	0	0	0	0	0	0
DCAF13	Q9NV06	DDB1 and CUL4 associated factor 13(DCAF13)	25879	1	4.13	0	0	0	0	0	0	0	0	0	0	0	0	0	0	0	0	0	0	0	0	0	0	0	0	0	0	0	0	0	0	0	0	0	0	0	0	0	0	0	0	0	0	0	0
TUBB8B	A6NNZ2	tubulin beta 8B(TUBB8B)	260334	1	4.12	0	0	0	0	0	0	0	0	0	0	0	0	0	0	0	0	0	0	0	0	0	0	0	0	0	0	0	0	0	0	0	0	0	0	0	0	0	0	0	0	0	0	0	0
ZBP1	Q9H171	Z-DNA binding protein 1(ZBP1)	81030	1	4.08	0	0	0	0	0	0	0	0	0	0	0	0	0	0	0	0	0	0	0	0	0	0	0	0	0	0	0	0	0	0	0	0	0	0	0	0	0	0	0	0	0	0	0	0
PGAP1	Q75T13	post-GPI attachment to proteins inositol deacylase 1(PGAP1)	80055	2	4.05	0	0	0	0	0	0	23340184	0	0	0	0	0	0	0	0	0	0	0	0	0	0	0	0	0	0	0	0	0	0	0	0	0	0	0	0	0	0	0	0	0	0	0	0	0
VPS13A	Q96RL7	vacuolar protein sorting 13 homolog A(VPS13A)	23230	7	4.05	0	0	0	0	0	0	0	0	0	0	0	0	0	0	0	0	0	0	0	0	0	0	0	0	0	0	0	0	0	0	0	0	0	0	0	0	0	0	0	0	0	0	0	0
PKD1	P98161	polycystin 1, transient receptor potential channel interacting(PKD1)	5310	9	3.96	0	0	0	0	0	0	0	0	0	0	0	0	0	0	0	0	0	0	0	0	0	0	0	0	0	0	0	0	0	0	0	0	0	0	0	0	0	0	0	0	0	0	0	0
GSK3A	P49840	glycogen synthase kinase 3 alpha(GSK3A)	2931	1	3.95	0	0	0	0	0	0	0	0	0	0	0	0	0	0	0	0	0	0	0	0	0	0	0	0	0	0	0	0	0	0	0	0	0	0	0	0	0	0	0	0	0	0	0	0
SLC46A2	Q9BY10	solute carrier family 46 member 2(SLC46A2)	57864	1	3.95	0	0	0	0	0	0	0	0	0	0	0	0	0	0	0	0	0	0	0	0	0	0	0	0	0	0	0	0	0	0	0	0	0	0	0	0	0	0	0	0	0	0	0	0
WDR41	Q9HAD4	WD repeat domain 41(WDR41)	55255	1	3.94	0	0	10908714	0	0	4502059	11537529	0	0	3005927	0	0	4686307	0	5224449	5578408	0	5612530	0	3814311	0	5996536	9234024	0	0	0	0	0	0	0	0	0	6448381	0	0	0	3326190	0	3287297	0	0	8825986	0	0
RGMA	Q96B86	repulsive guidance molecule BMP co-receptor a(RGMA)	56963	1	3.93	0	0	0	0	0	0	0	0	0	0	0	0	0	0	0	0	0	0	0	0	0	0	0	0	0	0	0	0	0	0	0	0	0	0	0	0	0	0	0	0	0	0	0	0
DLG5	Q8TDM6	discs large MAGUK scaffold protein 5(DLG5)	9231	4	3.92	0	0	0	0	0	0	0	0	0	0	0	0	0	0	0	0	0	0	0	0	0	0	0	0	0	0	0	0	0	0	0	0	0	0	0	0	0	0	0	0	0	0	0	0
WDFY4	Q6ZS81	WDFY family member 4(WDFY4)	57705	7	3.9	0	0	0	0	0	0	0	0	0	0	0	0	0	0	0	0	0	0	0	0	0	0	0	0	0	0	0	0	0	0	0	0	0	0	0	0	0	0	0	0	0	0	0	0
FHAD1	B1AJZ9	forkhead associated phosphopeptide binding domain 1(FHAD1)	114827	3	3.86	0	0	0	0	0	0	0	0	0	0	0	0	0	0	0	0	0	0	0	0	0	0	0	0	0	0	0	0	0	0	0	0	0	0	0	0	0	0	0	0	0	0	0	0
SMCR8	Q8TEV9	SMCR8-C9orf72 complex subunit(SMCR8)	140775	2	3.86	0	0	0	0	0	0	0	0	0	0	0	0	0	0	0	0	0	0	0	0	0	0	6998803	0	0	0	0	0	0	0	0	0	0	0	0	0	0	0	0	0	0	0	0	0
EFCAB6	Q5THR3	EF-hand calcium binding domain 6(EFCAB6)	64800	3	3.84	0	0	0	0	0	0	0	0	0	0	0	0	0	0	0	0	0	0	0	0	0	0	0	0	0	0	0	0	0	0	0	0	0	0	0	0	0	0	0	0	0	0	0	0
FLG2	Q5D862	filaggrin 2(FLG2)	388698	5	3.84	0	0	0	0	0	0	0	0	0	0	0	0	0	0	0	0	0	0	0	0	0	0	0	0	0	0	0	0	0	0	0	0	0	0	0	0	0	0	0	0	0	0	0	0
SLC4A1	P02730	solute carrier family 4 member 1 (Diego blood group)(SLC4A1)	6521	2	3.83	0	0	0	0	0	0	0	0	0	0	0	0	0	0	0	0	0	0	0	0	0	0	0	0	0	0	0	0	0	0	0	0	0	0	0	0	0	0	0	0	0	0	0	0
SON	P18583	SON DNA and RNA binding protein(SON)	6651	5	3.83	0	0	0	0	0	0	0	0	0	0	0	0	0	0	0	0	0	0	0	0	0	0	0	0	0	0	0	0	0	0	0	0	0	0	0	0	0	0	0	0	0	0	0	0
ZNF469	Q96JG9	zinc finger protein 469(ZNF469)	84627	8	3.83	0	0	0	0	0	0	0	0	0	0	0	0	0	3529739	0	0	0	0	4204971	0	0	0	0	0	0	0	0	0	0	1478158	0	0	0	0	0	0	0	0	0	0	0	0	0	0
PITPNM3	Q9BZ71	PITPNM family member 3(PITPNM3)	83394	2	3.82	0	0	0	0	0	0	0	0	0	0	0	0	0	0	0	0	0	0	0	0	0	0	0	0	0	0	0	0	0	0	0	0	0	0	0	0	0	0	0	0	0	0	0	0
GSDMC	Q9BYG8	gasdermin C(GSDMC)	56169	1	3.79	0	0	0	0	0	0	0	0	0	0	0	0	0	0	0	0	0	0	0	0	0	0	0	0	0	0	0	0	0	0	0	0	0	0	0	0	0	0	0	0	0	0	0	0
ATP7B	P35670	ATPase copper transporting beta(ATP7B)	540	3	3.78	0	0	0	0	0	0	0	0	0	0	0	0	0	0	0	0	0	0	0	0	0	0	0	0	0	0	0	0	0	0	0	0	0	0	0	0	0	0	0	0	0	0	0	0
TNS2	Q63HR2	tensin 2(TNS2)	23371	3	3.77	0	0	0	0	0	0	0	0	0	0	0	0	0	0	0	0	0	0	0	0	0	0	0	0	0	0	0	0	0	0	0	0	0	0	0	0	0	0	0	0	0	0	0	0
MYO18B	Q8IUG5	myosin XVIIIB(MYO18B)	84700	5	3.75	0	0	0	0	0	0	0	0	0	0	0	0	0	0	0	0	0	0	0	0	0	0	0	0	0	0	0	0	0	0	0	0	0	0	0	0	0	0	0	0	0	0	0	0
SCUBE3	Q8IX30	signal peptide, CUB domain and EGF like domain containing 3(SCUBE3)	222663	2	3.75	0	0	0	0	0	0	0	0	0	0	0	0	0	0	0	0	0	0	0	0	0	0	0	0	0	0	0	0	0	0	0	0	0	0	0	0	0	0	0	0	0	0	0	0
GSPT1	P15170	G1 to S phase transition 1(GSPT1)	2935	1	3.74	0	0	29801094	0	0	0	0	0	0	0	0	0	0	0	0	0	0	0	0	0	0	0	0	0	0	0	0	0	0	0	0	0	0	0	0	0	0	0	0	0	0	0	0	0
COL7A1	Q02388	collagen type VII alpha 1 chain(COL7A1)	1294	6	3.69	0	0	0	0	0	0	0	0	0	0	0	0	0	0	0	0	0	0	0	0	0	0	0	0	0	0	0	0	0	0	0	0	0	0	0	0	0	0	0	0	0	0	0	0
KIF11	P52732	kinesin family member 11(KIF11)	3832	2	3.66	0	0	0	0	0	0	0	0	0	0	0	0	0	0	0	0	0	0	0	0	0	0	0	0	0	0	0	0	22309663	0	0	0	0	0	0	0	0	0	0	0	0	0	0	0
MYH9	P35579	myosin heavy chain 9(MYH9)	4627	4	3.65	0	0	0	0	0	0	0	0	0	0	0	0	0	0	0	0	0	0	0	0	0	0	0	0	0	0	0	0	0	0	0	0	0	0	0	0	0	0	0	0	0	0	0	0
KIF17	Q9P2E2	kinesin family member 17(KIF17)	57576	2	3.64	0	0	0	0	0	0	0	0	0	0	0	0	0	0	0	0	0	0	0	0	0	0	0	0	0	0	0	0	0	0	0	0	0	0	0	0	0	0	0	0	0	0	0	0
C10ORF71	Q711Q0	chromosome 10 open reading frame 71(C10orf71)	118461	3	3.64	0	0	0	0	22353975	0	0	0	0	0	0	0	0	0	0	0	0	0	0	0	0	0	0	0	0	0	0	0	0	0	0	0	0	0	0	0	0	0	0	0	0	0	0	0
PHGDH	O43175	phosphoglycerate dehydrogenase(PHGDH)	26227	1	3.62	0	0	0	0	0	0	0	0	0	0	0	0	0	0	0	0	0	0	0	0	0	0	0	0	0	0	0	0	0	0	0	0	0	0	0	0	0	0	0	0	0	0	0	0
BPIFB1	Q8TDL5	BPI fold containing family B member 1(BPIFB1)	92747	1	3.61	0	0	0	0	0	0	0	0	0	0	0	0	0	0	0	0	0	0	0	0	0	0	0	0	0	0	0	0	0	0	0	0	0	0	0	0	0	0	0	0	0	0	0	0
CYP4F12	Q9HCS2	cytochrome P450 family 4 subfamily F member 12(CYP4F12)	66002	1	3.57	0	0	0	0	0	0	0	0	0	0	0	0	0	0	0	0	0	0	0	0	0	0	0	0	0	0	0	0	0	0	0	0	0	0	0	0	0	0	0	0	0	0	0	0
ZBTB18	Q99592	zinc finger and BTB domain containing 18(ZBTB18)	10472	1	3.56	0	0	0	0	0	0	0	0	0	0	0	0	0	0	0	0	0	0	0	0	0	0	0	0	0	0	0	0	0	0	0	0	0	0	0	0	0	0	0	0	0	0	0	0
EPRS	P07814	Bifunctional glutamate/proline--tRNA ligase (Bifunctional aminoacyl-tRNA synthetase) (Cell proliferation-inducing gene 32 protein) (Glutamatyl-prolyl-tRNA synthetase) [Includes: Glutamate--tRNA ligase (EC 6.1.1.17) (Glutamyl-tRNA synthetase) (GluRS); Proline--tRNA ligase (EC 6.1.1.15) (Prolyl-tRNA synthetase)]		3	3.55	0	0	0	0	0	0	0	0	0	0	0	0	0	0	0	0	0	0	0	0	0	0	0	0	0	0	0	0	0	0	0	0	0	0	0	0	0	0	0	0	0	0	0	0
DIP2C	Q9Y2E4	disco interacting protein 2 homolog C(DIP2C)	22982	3	3.55	0	0	0	0	0	0	0	0	0	0	0	0	0	0	0	0	0	0	0	0	0	0	0	0	0	0	0	0	0	0	0	0	0	0	0	0	0	0	0	0	0	0	0	0
ADGRB3	O60242	adhesion G protein-coupled receptor B3(ADGRB3)	577	3	3.54	0	0	0	0	0	0	0	0	0	0	0	0	0	0	0	0	0	0	0	0	0	0	0	0	0	0	0	0	0	0	0	0	0	0	0	0	0	0	0	0	0	0	0	0
CROCC	Q5TZA2	ciliary rootlet coiled-coil, rootletin(CROCC)	9696	4	3.54	0	0	0	0	0	0	0	0	0	0	0	0	0	0	0	0	0	0	0	0	0	0	0	0	0	0	0	0	0	0	0	0	0	0	0	0	0	0	0	0	0	0	0	0
SHANK1	Q9Y566	SH3 and multiple ankyrin repeat domains 1(SHANK1)	50944	4	3.54	0	0	0	0	0	0	0	0	0	0	0	0	0	0	0	0	0	0	0	0	0	0	0	0	0	0	0	0	0	0	0	0	0	0	0	0	0	0	0	0	0	0	0	1645452
KRT82	Q9NSB4	keratin 82(KRT82)	3888	1	3.5	0	0	0	0	0	0	0	0	0	0	0	0	0	0	0	0	0	0	0	0	0	0	0	0	0	0	0	0	0	0	0	0	0	0	0	0	0	0	0	0	0	0	0	0
CSMD2	Q7Z408	CUB and Sushi multiple domains 2(CSMD2)	114784	7	3.5	0	0	0	0	0	0	0	0	0	0	5926833	0	0	0	0	0	0	0	0	0	0	0	0	0	0	0	0	0	0	0	0	0	0	0	0	0	0	0	0	0	0	0	0	0
MGAM2	Q2M2H8	maltase-glucoamylase 2 (putative)(MGAM2)	93432	5	3.5	0	0	0	0	0	0	0	0	0	0	0	0	0	0	0	0	0	0	0	0	0	0	0	58833582	0	0	0	0	0	0	0	0	0	0	0	0	0	0	0	0	0	0	0	0
RASSF10	A6NK89	Ras association domain family member 10(RASSF10)	644943	1	3.49	0	0	0	0	0	0	0	0	0	0	0	0	0	0	0	0	0	0	2181408	0	0	0	0	0	0	0	0	0	0	0	0	0	0	0	0	0	2882592	0	0	0	0	0	0	0
EYS	Q5T1H1	eyes shut homolog(EYS)	346007	6	3.47	0	0	0	0	0	0	0	0	0	0	0	0	0	0	0	0	0	0	0	0	0	0	0	0	0	0	0	0	0	0	0	0	0	0	0	0	0	0	0	0	0	0	0	0
BOC	Q9BWV1	BOC cell adhesion associated, oncogene regulated(BOC)	91653	2	3.45	0	0	0	0	0	0	0	0	0	0	0	0	0	0	0	0	0	0	0	0	0	0	0	0	0	0	0	0	0	0	0	0	0	0	0	0	0	0	0	0	0	0	166593317	0
HEATR1	Q9H583	HEAT repeat containing 1(HEATR1)	55127	4	3.44	0	0	0	0	0	0	0	0	0	4881840	0	0	0	0	19068419	0	0	0	0	0	0	0	0	0	0	0	0	0	0	0	0	6449461	0	0	0	0	0	0	0	0	0	0	0	0
KDM4C	Q9H3R0	lysine demethylase 4C(KDM4C)	23081	2	3.43	0	0	0	0	0	0	0	0	0	0	0	0	0	0	0	0	0	0	0	0	0	0	0	0	0	0	0	0	0	0	0	0	0	0	0	0	0	0	0	0	0	0	0	0
KIF14	Q15058	kinesin family member 14(KIF14)	9928	3	3.42	0	0	0	0	0	0	0	0	0	0	0	0	0	0	0	0	0	0	0	0	0	0	0	0	0	0	0	0	0	0	0	0	0	0	0	0	0	0	0	0	0	0	0	0
THSD7A	Q9UPZ6	thrombospondin type 1 domain containing 7A(THSD7A)	221981	3	3.38	0	0	0	0	0	0	0	0	0	0	0	0	0	0	0	0	0	0	0	0	0	0	0	0	0	0	0	0	0	0	0	0	0	0	0	0	0	0	0	0	0	0	0	0
ATR	Q13535	ATR serine/threonine kinase(ATR)	545	5	3.36	0	0	0	0	0	0	0	0	0	0	0	0	0	0	0	0	0	0	0	0	0	0	0	0	0	0	0	0	0	0	0	0	0	0	0	0	0	0	0	0	0	0	0	0
ADAMTS10	Q9H324	ADAM metallopeptidase with thrombospondin type 1 motif 10(ADAMTS10)	81794	2	3.34	0	0	0	0	0	0	0	0	0	0	0	0	0	0	0	0	0	0	0	0	0	0	0	0	0	0	0	0	0	0	0	0	0	0	0	0	0	0	0	0	0	0	0	0
RNF17	Q9BXT8	ring finger protein 17(RNF17)	56163	3	3.34	0	0	0	0	0	0	0	0	0	0	0	0	0	0	0	0	0	0	0	0	0	0	0	0	0	0	0	0	0	0	0	0	0	0	0	0	0	0	0	0	0	0	0	0
PTBP1	P26599	polypyrimidine tract binding protein 1(PTBP1)	5725	1	3.32	0	0	0	0	0	0	0	0	0	0	0	0	0	0	0	0	0	0	0	0	0	0	0	0	0	0	0	0	0	0	0	0	0	0	0	0	0	0	0	0	0	0	0	0
MCOLN3	Q8TDD5	mucolipin TRP cation channel 3(MCOLN3)	55283	1	3.29	0	0	0	0	0	0	0	0	0	0	0	0	0	0	0	0	0	0	0	0	0	0	0	0	0	0	0	0	0	0	0	0	0	0	0	0	0	0	0	0	0	0	0	0
SMC5	Q8IY18	structural maintenance of chromosomes 5(SMC5)	23137	2	3.28	0	0	0	0	0	0	0	0	0	0	0	0	0	0	0	0	0	0	0	0	0	0	0	0	0	0	0	0	0	0	0	0	0	0	0	0	0	0	0	0	0	0	0	0
MYCBP2	O75592	MYC binding protein 2(MYCBP2)	23077	8	3.27	0	0	0	0	0	0	0	0	0	0	0	0	0	0	0	0	0	0	0	0	0	0	0	0	0	0	0	0	0	0	0	0	0	0	0	0	0	0	0	0	0	0	0	0
TDRD7	Q8NHU6	tudor domain containing 7(TDRD7)	23424	2	3.26	0	0	0	0	0	0	0	0	0	0	0	0	0	0	0	0	0	0	0	0	0	0	0	0	0	0	0	0	0	0	0	0	0	0	0	0	0	0	0	0	0	0	0	0
SPEG	Q15772	striated muscle enriched protein kinase(SPEG)	10290	6	3.23	0	0	0	0	0	0	0	0	0	0	0	0	0	0	0	0	0	0	0	0	0	0	0	0	0	0	0	0	0	0	0	0	0	0	0	0	0	0	0	0	0	0	0	0
HSPG2	P98160	heparan sulfate proteoglycan 2(HSPG2)	3339	8	3.19	0	0	0	0	0	0	0	0	0	0	0	0	0	0	0	4890612	0	0	0	0	0	6733031	0	0	0	0	10605447	0	0	0	0	0	0	0	0	0	1264389	0	0	0	0	0	0	13246792
ASNS	P08243	asparagine synthetase (glutamine-hydrolyzing)(ASNS)	440	1	3.18	0	0	0	0	0	0	0	0	0	0	0	0	0	0	0	0	0	0	0	0	0	0	0	0	0	0	0	0	0	0	0	0	0	0	0	0	0	0	0	0	0	0	0	0
CALR	P27797	calreticulin(CALR)	811	1	3.1	0	0	0	0	0	0	0	0	0	0	0	0	0	0	0	0	0	0	0	0	0	0	0	0	0	0	0	0	0	0	0	0	0	0	0	0	0	0	0	0	0	0	0	0
COL12A1	Q99715	collagen type XII alpha 1 chain(COL12A1)	1303	5	3.09	0	0	0	0	0	0	0	0	0	0	0	0	0	0	0	0	0	0	0	0	0	0	0	0	0	0	0	0	0	0	0	0	0	0	0	0	0	0	0	0	0	0	0	0
INPP5D	Q92835	inositol polyphosphate-5-phosphatase D(INPP5D)	3635	2	3.08	0	0	0	0	0	0	0	0	0	0	0	0	0	0	0	0	0	0	0	0	0	0	0	0	0	0	0	0	0	0	0	0	0	0	0	0	0	0	0	0	0	0	0	0
LCP1	P13796	lymphocyte cytosolic protein 1(LCP1)	3936	1	3.07	0	0	0	0	0	0	0	0	0	0	0	0	0	0	0	0	0	0	0	0	0	0	0	0	0	0	0	0	0	0	0	0	0	0	0	0	0	0	0	0	0	0	0	0
PDE9A	O76083	phosphodiesterase 9A(PDE9A)	5152	1	3.04	0	0	0	0	0	0	0	0	0	0	0	0	0	0	0	0	0	0	0	0	0	0	0	0	0	0	0	0	0	0	0	0	0	0	0	0	0	0	0	0	0	0	0	7014277
CEP290	O15078	centrosomal protein 290(CEP290)	80184	4	3.03	0	0	0	0	0	0	0	0	0	0	0	0	0	0	0	0	0	0	0	0	0	0	0	0	0	0	0	0	0	0	0	0	0	0	0	0	0	0	0	0	0	0	0	0
COLGALT1	Q8NBJ5	collagen beta(1-O)galactosyltransferase 1(COLGALT1)	79709	1	3.02	0	0	0	0	0	0	0	0	0	0	0	0	0	0	0	0	0	0	0	0	0	0	0	0	0	0	0	0	0	0	0	0	0	0	0	0	0	0	0	0	0	0	0	0
JARID2	Q92833	jumonji and AT-rich interaction domain containing 2(JARID2)	3720	2	3.02	0	0	0	0	0	0	0	0	0	0	0	0	0	0	0	0	0	0	0	0	0	0	0	0	0	0	0	0	0	0	0	0	0	0	0	0	0	0	0	0	0	0	0	0
LINGO2	Q7L985	leucine rich repeat and Ig domain containing 2(LINGO2)	158038	1	3.02	0	0	0	0	0	0	0	0	0	0	0	0	0	0	0	0	0	0	0	0	0	0	0	0	0	0	0	0	0	0	0	0	0	0	0	0	0	0	0	0	0	0	0	0
PRKCZ	Q05513	protein kinase C zeta(PRKCZ)	5590	1	3	0	0	0	0	0	0	0	0	0	0	0	0	0	0	0	0	0	0	0	0	0	0	0	0	0	0	0	0	0	0	0	0	0	0	0	0	0	0	0	0	0	0	0	0
PHLDB2	Q86SQ0	pleckstrin homology like domain family B member 2(PHLDB2)	90102	2	2.97	0	0	0	0	0	0	0	0	0	0	0	0	0	0	0	0	0	0	0	0	0	0	0	0	0	0	0	0	0	0	0	0	0	0	0	0	0	0	0	0	0	0	0	0
ALPK3	Q96L96	alpha kinase 3(ALPK3)	57538	3	2.96	0	0	0	0	0	0	0	0	0	0	0	0	0	0	0	0	0	0	0	0	0	0	0	0	0	0	0	0	0	0	0	0	0	0	0	0	0	0	0	0	0	0	0	0
FBLN2	P98095	fibulin 2(FBLN2)	2199	2	2.95	0	0	0	0	0	0	0	0	0	0	0	0	0	0	0	0	0	0	0	0	0	0	0	0	0	0	0	0	0	0	0	0	0	0	0	0	0	0	0	0	0	0	0	0
CEP250	Q9BV73	centrosomal protein 250(CEP250)	11190	4	2.94	0	0	0	0	0	18682834	0	0	0	0	0	0	0	0	0	0	0	32022271	0	0	0	0	0	0	0	0	0	0	0	0	0	0	0	0	0	0	0	0	0	0	0	0	0	0
CUBN	O60494	cubilin(CUBN)	8029	6	2.93	0	0	0	0	0	0	0	0	0	0	0	0	0	0	0	0	0	0	0	0	0	0	0	0	0	0	0	0	0	0	0	0	0	0	0	0	0	0	0	0	0	0	0	0
ZNF646	O15015	zinc finger protein 646(ZNF646)	9726	3	2.93	0	0	0	0	0	0	0	0	0	0	0	0	0	0	0	0	0	0	0	0	0	0	0	0	0	0	0	0	0	0	0	0	0	0	0	0	0	0	0	0	0	0	0	0
KIAA0825	Q8IV33	KIAA0825(KIAA0825)	285600	2	2.91	0	0	0	0	0	0	0	0	0	0	0	0	0	0	0	0	0	0	0	0	0	0	0	0	0	0	0	0	0	0	0	0	0	0	0	0	0	0	0	0	0	0	0	0
TLN1	Q9Y490	talin 1(TLN1)	7094	4	2.87	0	0	0	0	0	0	0	0	0	0	0	0	0	0	0	0	0	0	0	0	0	0	0	0	0	0	0	0	0	0	0	0	8827476	0	0	0	0	0	0	0	0	0	0	0
MKI67	P46013	marker of proliferation Ki-67(MKI67)	4288	5	2.86	0	0	0	0	0	0	0	0	0	0	0	0	0	0	0	0	0	0	0	0	0	0	0	0	0	0	0	0	0	0	0	0	0	0	0	25717514	0	0	0	0	0	0	0	0
LMNB2	Q03252	lamin B2(LMNB2)	84823	1	2.85	0	0	0	0	0	0	0	0	0	0	0	0	0	0	0	0	0	0	0	0	0	0	0	0	0	0	0	0	0	0	0	0	0	0	0	0	0	0	0	0	0	0	0	0
MYH8	P13535	myosin heavy chain 8(MYH8)	4626	3	2.82	0	0	0	0	0	0	0	0	0	0	0	0	0	0	0	0	0	0	0	0	0	0	0	0	0	0	0	0	0	0	0	0	0	0	0	0	0	0	0	0	0	0	0	0
SRP72	O76094	signal recognition particle 72(SRP72)	6731	1	2.8	0	0	0	0	0	0	0	0	0	0	0	0	0	0	0	0	0	0	0	0	0	0	0	0	0	0	0	0	0	0	0	0	0	0	0	0	0	0	0	0	0	0	0	0
KIF26A	Q9ULI4	kinesin family member 26A(KIF26A)	26153	3	2.8	0	0	0	0	0	0	0	0	0	0	0	0	0	0	0	0	0	0	0	0	0	0	0	0	0	0	0	0	0	0	0	0	0	0	0	0	0	0	0	0	0	0	0	0
MCAM	P43121	melanoma cell adhesion molecule(MCAM)	4162	1	2.79	0	0	0	0	0	0	0	0	0	0	0	0	0	0	0	0	0	0	0	0	0	0	0	0	0	0	0	0	0	0	0	0	0	0	0	0	0	0	0	0	0	0	0	0
HDGFRP2	Q7Z4V5	Hepatoma-derived growth factor-related protein 2 (HDGF-related protein 2) (HRP-2) (Hepatoma-derived growth factor 2) (HDGF-2)		1	2.77	0	0	0	0	0	0	0	0	0	0	0	0	0	0	0	0	0	0	0	0	0	0	0	0	0	0	0	0	0	0	0	0	0	0	0	0	0	0	0	0	0	0	0	0
PAK6	Q9NQU5	p21 (RAC1) activated kinase 6(PAK6)	56924	1	2.77	0	0	0	0	0	0	0	0	0	0	0	0	0	0	0	0	0	0	0	0	0	0	0	0	0	0	0	0	0	0	0	0	0	0	0	0	0	0	0	0	0	0	0	0
EVPL	Q92817	envoplakin(EVPL)	2125	3	2.76	0	0	0	0	0	0	0	0	0	0	0	0	0	25747805	0	0	0	0	0	0	0	0	0	0	0	0	0	0	0	0	0	0	0	0	0	0	0	0	0	0	0	0	0	0
FLNA	P21333	filamin A(FLNA)	2316	4	2.76	0	0	0	0	0	0	0	0	0	0	0	0	0	0	0	0	0	0	0	0	0	0	0	0	0	0	0	0	0	0	0	0	3617141	0	0	0	0	0	0	0	0	0	0	0
DNAH14	Q0VDD8	dynein axonemal heavy chain 14(DNAH14)	127602	5	2.73	0	0	0	0	0	0	0	0	0	0	0	0	0	0	0	0	0	0	0	0	0	0	0	0	0	0	0	0	0	0	0	0	0	0	0	0	0	0	0	0	0	0	0	0
MAPK8IP3	Q9UPT6	mitogen-activated protein kinase 8 interacting protein 3(MAPK8IP3)	23162	2	2.73	0	0	0	0	0	0	0	0	0	0	0	0	0	0	0	0	0	0	0	0	0	0	0	0	0	0	0	0	0	0	0	0	0	0	0	0	0	0	0	0	0	0	0	0
NAIP	Q13075	NLR family apoptosis inhibitory protein(NAIP)	4671	2	2.73	0	0	0	0	0	0	0	0	0	0	0	0	0	0	0	0	0	0	0	0	0	0	0	0	0	0	0	0	0	0	0	0	0	0	0	0	0	0	0	0	0	0	0	0
COL1A2	P08123	collagen type I alpha 2 chain(COL1A2)	1278	2	2.69	0	0	0	0	0	0	0	0	0	0	0	0	0	0	0	0	0	0	0	0	0	0	0	0	0	0	0	0	0	0	0	0	0	0	0	0	0	0	0	0	0	0	0	0
FERMT3	Q86UX7	FERM domain containing kindlin 3(FERMT3)	83706	1	2.69	0	0	0	0	0	0	0	0	0	0	0	0	0	0	0	0	0	0	0	0	0	0	0	0	0	0	0	0	0	0	0	0	0	0	0	0	0	0	0	0	0	0	0	0
TPRN	Q4KMQ1	taperin(TPRN)	286262	1	2.68	0	0	0	0	0	0	0	0	0	0	0	0	0	0	0	0	0	0	0	0	0	0	0	0	0	0	0	0	0	0	0	0	0	0	0	0	0	0	0	0	0	0	49959854	0
LZTS3	O60299	leucine zipper tumor suppressor family member 3(LZTS3)	9762	1	2.63	0	0	0	0	0	0	0	0	0	0	0	0	0	0	0	0	0	0	0	0	0	0	0	0	0	0	0	0	0	0	0	0	0	0	0	0	0	0	0	0	0	2053260	0	0
CEP78	Q5JTW2	centrosomal protein 78(CEP78)	84131	1	2.6	0	0	0	0	0	0	0	0	0	0	0	0	0	0	0	0	0	0	0	0	0	0	0	0	0	0	0	0	0	0	0	0	0	0	0	0	0	0	0	0	0	0	0	0
EIF4B	P23588	eukaryotic translation initiation factor 4B(EIF4B)	1975	1	2.6	0	0	0	0	0	0	0	0	0	0	0	0	0	0	0	0	0	0	0	0	0	0	0	0	0	0	0	0	0	0	0	0	0	0	0	0	0	0	0	0	0	0	0	0
ABCC5	O15440	ATP binding cassette subfamily C member 5(ABCC5)	10057	2	2.58	0	0	0	0	0	0	0	0	0	0	0	0	0	0	22164543	0	0	0	0	0	0	0	0	0	0	0	0	0	0	0	0	0	0	0	0	0	0	0	0	0	0	0	0	0
FOXK1	P85037	forkhead box K1(FOXK1)	221937	1	2.58	0	0	0	0	0	0	0	0	0	0	0	0	0	0	0	0	0	0	0	0	0	0	0	0	0	0	0	0	0	0	0	0	0	0	0	0	0	0	0	0	0	0	0	0
C10ORF90	Q96M02	chromosome 10 open reading frame 90(C10orf90)	118611	1	2.55	0	0	0	0	0	0	0	0	0	0	0	0	0	0	0	0	0	0	0	0	0	0	0	0	0	0	0	0	0	0	0	0	0	0	0	0	0	0	0	0	0	0	0	0
SVEP1	Q4LDE5	sushi, von Willebrand factor type A, EGF and pentraxin domain containing 1(SVEP1)	79987	5	2.53	0	0	0	0	0	0	0	0	0	0	0	0	0	0	0	0	0	0	0	0	0	0	0	0	0	0	0	0	0	0	0	0	0	0	0	0	0	0	0	0	0	0	0	0
CCDC144A	A2RUR9	coiled-coil domain containing 144A(CCDC144A)	9720	2	2.52	0	8227079	0	0	0	0	0	0	0	0	0	0	0	0	0	0	0	0	0	0	0	0	0	0	0	0	0	0	72214974	0	0	0	0	11664637	0	0	0	0	0	0	0	0	0	0
AOC2	O75106	amine oxidase copper containing 2(AOC2)	314	1	2.52	0	0	0	0	0	0	0	0	0	0	0	0	0	0	0	0	0	0	0	0	0	0	0	0	0	0	0	0	0	0	0	0	0	0	0	0	0	0	0	0	0	0	0	0
ATM	Q13315	ATM serine/threonine kinase(ATM)	472	4	2.52	0	0	0	0	0	0	0	0	0	0	0	0	0	0	0	0	0	0	0	0	0	0	0	0	0	0	0	0	0	0	0	0	0	0	0	0	0	0	0	0	0	0	0	0
ASH1L	Q9NR48	ASH1 like histone lysine methyltransferase(ASH1L)	55870	4	2.5	0	0	0	0	0	0	0	0	0	0	0	0	0	0	0	0	0	0	0	0	0	0	0	0	0	0	0	0	0	0	0	0	0	0	0	0	0	0	0	0	0	0	0	0
KIAA1958	Q8N8K9	KIAA1958(KIAA1958)	158405	1	2.5	0	0	0	0	0	0	0	0	0	0	0	0	0	0	0	0	0	0	0	0	0	0	0	0	0	0	0	0	0	0	0	0	0	0	0	0	0	0	0	0	0	0	0	0
NBN	O60934	nibrin(NBN)	4683	1	2.5	0	0	0	0	0	0	0	0	0	0	0	0	0	0	0	0	0	0	0	0	0	0	0	0	0	0	0	0	0	0	0	0	0	0	0	0	0	0	0	0	0	0	0	0
ZNF132	P52740	zinc finger protein 132(ZNF132)	7691	1	2.5	0	0	0	0	0	0	0	0	0	0	0	0	0	0	0	0	0	0	0	0	0	0	0	0	0	0	0	0	0	0	0	0	0	0	0	0	0	0	0	0	0	0	0	0
IL31RA	Q8NI17	interleukin 31 receptor A(IL31RA)	133396	1	2.49	0	0	0	0	0	0	0	0	0	0	0	0	0	0	0	0	0	0	0	0	0	0	0	0	0	0	0	0	0	0	0	0	0	0	0	0	0	0	0	0	0	0	0	0
KIF26B	Q2KJY2	kinesin family member 26B(KIF26B)	55083	3	2.49	0	0	0	0	11862746	0	0	0	0	0	0	0	0	0	0	0	0	0	0	0	0	0	0	0	0	0	0	0	0	0	0	0	0	0	0	0	0	0	0	0	0	0	0	0
TMC7	Q7Z402	transmembrane channel like 7(TMC7)	79905	1	2.48	0	0	0	0	0	0	0	0	0	0	0	0	0	0	0	0	0	0	0	0	0	0	0	0	0	0	0	0	0	0	0	0	0	0	0	0	0	0	0	0	0	0	0	0
ASXL2	Q76L83	ASXL transcriptional regulator 2(ASXL2)	55252	2	2.46	0	0	0	0	0	0	0	0	0	0	0	0	0	0	0	0	0	0	0	0	0	0	0	0	0	0	0	0	0	0	0	0	0	0	0	0	0	0	0	0	0	0	0	0
TPX2	Q9ULW0	TPX2 microtubule nucleation factor(TPX2)	22974	1	2.46	0	0	0	0	0	0	0	0	0	0	0	0	0	0	0	0	0	0	0	0	0	0	0	0	0	0	0	0	0	0	0	0	0	0	0	0	0	0	0	0	0	0	0	0
TBC1D12	O60347	TBC1 domain family member 12(TBC1D12)	23232	1	2.45	0	0	0	0	0	0	0	0	0	0	0	0	34930676	0	41080294	0	0	0	0	76872882	0	0	0	0	0	0	0	0	0	0	0	0	0	0	0	0	0	0	0	0	0	0	0	0
OSBPL11	Q9BXB4	oxysterol binding protein like 11(OSBPL11)	114885	1	2.45	0	0	0	0	0	0	0	0	0	0	0	0	0	0	0	0	0	0	0	0	0	0	0	0	0	0	0	0	0	0	0	0	0	0	0	0	0	0	0	0	0	0	0	0
OVOS2	Q6IE36	alpha-2-macroglobulin like 1 pseudogene(OVOS2)	144203	2	2.44	0	0	0	0	0	0	0	0	0	0	0	0	0	0	0	0	0	0	0	0	0	0	0	0	0	0	0	0	0	0	0	0	0	0	0	0	0	0	0	0	0	0	0	0
EIF4G1	Q04637	eukaryotic translation initiation factor 4 gamma 1(EIF4G1)	1981	2	2.41	0	0	0	0	0	0	0	0	0	0	0	0	0	0	0	0	0	0	0	0	0	0	0	0	0	0	0	0	0	0	0	0	0	0	0	0	0	0	0	0	0	0	0	0
BRWD1	Q9NSI6	bromodomain and WD repeat domain containing 1(BRWD1)	54014	3	2.4	0	0	0	13079453	6622882	0	0	0	0	0	0	0	0	0	0	0	0	0	0	0	0	0	0	0	0	0	0	0	0	0	0	0	0	0	0	0	0	0	0	0	0	0	0	0
ZNF318	Q5VUA4	zinc finger protein 318(ZNF318)	24149	3	2.37	0	0	0	0	0	0	0	0	0	0	0	0	0	0	0	0	0	0	0	0	0	0	0	0	0	0	0	0	0	0	0	0	0	0	0	0	0	0	0	0	0	0	0	0
PCDHB5	Q9Y5E4	protocadherin beta 5(PCDHB5)	26167	1	2.34	0	0	0	0	0	0	0	0	0	0	0	0	0	0	0	0	0	0	0	0	0	0	0	0	0	0	0	0	0	0	0	0	0	0	0	0	0	0	0	0	0	0	0	0
IQGAP1	P46940	IQ motif containing GTPase activating protein 1(IQGAP1)	8826	2	2.33	0	0	0	0	0	0	0	0	0	0	0	0	0	0	0	0	0	0	0	0	0	0	0	0	0	0	0	0	0	0	0	0	0	0	0	0	0	0	0	0	0	0	0	0
USP1	O94782	ubiquitin specific peptidase 1(USP1)	7398	1	2.33	0	0	0	0	0	0	0	0	0	0	0	0	0	0	0	0	0	0	0	0	0	0	0	0	0	0	0	0	0	0	0	0	0	0	0	0	0	0	0	0	0	0	0	0
PRPF8	Q6P2Q9	pre-mRNA processing factor 8(PRPF8)	10594	3	2.31	0	0	0	0	0	0	0	0	0	0	0	0	0	0	0	0	0	0	0	0	0	0	0	0	0	0	0	0	0	0	0	0	0	0	0	0	0	0	0	0	0	0	0	0
RANBP2	P49792	RAN binding protein 2(RANBP2)	5903	4	2.3	0	0	0	0	0	0	0	0	0	0	0	0	0	0	0	0	0	0	0	0	0	0	0	0	0	0	0	0	0	0	0	0	0	0	0	0	0	0	0	0	0	0	0	0
FAM160B1	Q5W0V3	FHF complex subunit HOOK interacting protein 2A (FHIP2A)		1	2.29	0	0	0	0	0	0	0	0	0	0	0	0	0	0	0	0	0	0	0	0	0	0	0	0	0	0	0	0	0	0	0	0	0	0	0	0	0	0	0	0	0	0	0	0
ZC3H13	Q5T200	zinc finger CCCH-type containing 13(ZC3H13)	23091	2	2.29	0	0	0	0	0	0	0	0	0	0	0	0	0	0	0	0	0	0	0	0	0	0	0	0	0	0	0	0	0	0	0	0	0	0	0	0	0	0	0	0	0	0	0	0
KIFC2	Q96AC6	kinesin family member C2(KIFC2)	90990	1	2.28	0	0	0	0	0	0	0	0	0	0	0	0	0	0	0	0	0	0	0	0	0	0	0	0	0	0	0	0	0	0	0	0	0	0	0	0	0	0	0	0	0	0	0	0
PLAA	Q9Y263	phospholipase A2 activating protein(PLAA)	9373	1	2.26	0	0	0	0	0	0	0	0	0	0	0	0	0	0	0	0	0	0	0	0	0	0	0	0	0	0	0	0	0	0	0	0	0	0	0	0	0	0	0	0	0	0	0	0
ZNF831	Q5JPB2	zinc finger protein 831(ZNF831)	128611	2	2.26	0	0	0	0	0	0	0	0	0	0	0	0	0	0	0	0	0	0	0	0	0	0	0	0	0	0	0	0	0	0	0	0	0	0	0	0	0	0	0	0	0	0	0	0
SYNM	O15061	synemin(SYNM)	23336	2	2.25	0	0	0	0	0	0	0	0	0	9730649	0	0	0	0	0	0	0	0	0	0	0	0	0	0	0	0	0	0	0	0	0	0	0	0	0	0	0	0	0	0	0	0	0	0
HECW1	Q76N89	HECT, C2 and WW domain containing E3 ubiquitin protein ligase 1(HECW1)	23072	2	2.25	0	0	0	0	0	0	0	0	0	0	0	0	0	0	0	0	0	0	0	0	0	0	0	0	0	0	0	0	0	0	0	0	0	0	0	0	0	0	0	0	0	0	0	0
USP9Y	O00507	ubiquitin specific peptidase 9 Y-linked(USP9Y)	8287	3	2.24	0	0	0	0	0	0	0	0	0	0	0	0	0	0	0	0	0	0	3639794	0	0	0	0	0	0	0	0	0	0	0	0	0	0	0	0	0	0	0	0	0	0	0	0	0
HECTD4	Q9Y4D8	HECT domain E3 ubiquitin protein ligase 4(HECTD4)	283450	5	2.19	0	0	6640086	0	0	7880220	0	0	0	0	0	0	0	0	3265734	0	0	0	0	0	0	0	0	0	26385826	0	0	0	3263956	0	0	0	0	0	0	0	0	0	0	0	0	0	0	0
TRIM28	Q13263	tripartite motif containing 28(TRIM28)	10155	1	2.17	0	0	0	0	0	0	0	0	0	0	0	0	0	0	0	0	0	0	0	0	0	0	0	0	0	0	0	0	0	0	0	0	0	0	0	0	0	0	0	0	0	0	0	0
EIF3B	P55884	eukaryotic translation initiation factor 3 subunit B(EIF3B)	8662	1	2.16	0	0	0	0	0	0	0	0	0	0	0	0	0	0	0	0	0	0	0	0	0	0	0	0	0	0	0	0	0	0	0	0	0	0	0	0	0	0	0	0	0	0	0	0
KCNQ2	O43526	potassium voltage-gated channel subfamily Q member 2(KCNQ2)	3785	1	2.15	0	0	0	0	0	0	0	0	0	0	0	0	0	0	0	0	0	0	0	0	0	0	0	0	0	0	0	0	0	0	0	0	0	0	0	0	0	0	0	0	0	0	0	0
HSPA4	P34932	heat shock protein family A (Hsp70) member 4(HSPA4)	3308	1	2.14	0	0	0	0	0	0	0	0	0	0	0	0	0	0	0	0	0	0	0	0	0	0	0	0	0	0	0	0	0	0	0	0	0	0	0	0	0	0	0	0	0	0	0	0
COL4A2	P08572	collagen type IV alpha 2 chain(COL4A2)	1284	2	2.13	0	0	0	0	0	0	0	0	0	0	0	0	0	0	0	0	0	0	0	0	0	0	0	0	0	0	0	0	0	0	0	0	0	0	0	0	0	0	0	0	0	0	0	0
SPTAN1	Q13813	spectrin alpha, non-erythrocytic 1(SPTAN1)	6709	3	2.13	0	0	0	0	0	0	0	0	0	0	0	0	0	0	0	0	0	0	0	0	0	0	0	0	0	0	0	0	0	0	0	0	0	0	0	0	0	0	0	0	0	0	0	0
TLR5	O60602	toll like receptor 5(TLR5)	7100	1	2.13	0	0	0	0	0	0	0	0	0	0	0	0	0	0	0	0	0	0	0	0	0	0	0	0	0	0	0	0	0	0	0	0	0	0	0	0	0	0	0	0	0	0	0	0
CASZ1	Q86V15	castor zinc finger 1(CASZ1)	54897	2	2.12	0	0	0	0	0	0	0	0	0	0	0	0	0	0	0	0	0	0	0	0	0	0	0	0	0	0	0	0	0	0	0	0	0	0	0	0	0	0	0	0	0	0	0	0
E2F7	Q96AV8	E2F transcription factor 7(E2F7)	144455	1	2.11	0	0	0	0	0	0	0	0	0	0	0	0	0	0	0	0	0	0	0	0	0	0	0	0	0	0	0	0	0	0	0	0	0	0	0	0	0	0	0	0	0	0	0	0
PATJ	Q8NI35	PATJ crumbs cell polarity complex component(PATJ)	10207	2	2.09	0	0	0	0	0	0	0	0	0	0	0	0	0	0	0	0	0	0	0	0	0	0	0	0	0	0	0	0	0	0	0	0	0	0	0	0	0	0	0	0	0	0	0	0
LAMB2	P55268	laminin subunit beta 2(LAMB2)	3913	2	2.07	0	0	0	0	0	0	0	0	0	0	0	0	0	0	0	0	0	0	0	0	0	0	0	0	0	0	0	0	0	0	0	0	0	0	0	0	0	0	0	0	0	0	0	0
LRRIQ1	Q96JM4	leucine rich repeats and IQ motif containing 1(LRRIQ1)	84125	2	2.06	0	0	0	0	0	0	0	0	0	0	0	0	0	0	0	0	0	0	0	0	0	0	0	0	0	0	0	0	0	0	0	0	0	0	0	0	0	0	0	0	0	0	0	0
COL11A1	P12107	collagen type XI alpha 1 chain(COL11A1)	1301	2	2.05	0	0	0	0	0	0	0	0	0	0	0	0	0	0	0	4586626	0	0	0	0	0	0	0	0	0	0	0	0	0	0	0	0	0	0	0	0	0	10655275	11582795	12168566	14145734	0	0	16880676
AXIN1	O15169	axin 1(AXIN1)	8312	1	2.05	0	0	0	0	0	0	0	0	0	0	0	0	0	0	0	0	0	0	0	0	0	0	0	0	0	0	0	0	0	0	0	0	0	0	0	0	0	0	0	0	0	0	0	0
KIAA1551	Q9HCM1	Retroelement silencing factor 1		2	2.04	0	0	0	0	0	0	0	0	0	0	0	0	0	0	0	0	0	0	0	0	0	0	0	0	0	0	0	0	0	0	0	0	0	0	0	0	0	0	0	0	0	0	0	0
KCNB1	Q14721	potassium voltage-gated channel subfamily B member 1(KCNB1)	3745	1	2.03	0	0	0	0	0	0	0	0	0	0	0	0	0	0	0	0	0	0	0	0	0	0	0	0	0	0	0	0	0	0	0	0	0	0	0	0	0	0	0	0	0	0	0	0
KMT2B	Q9UMN6	lysine methyltransferase 2B(KMT2B)	9757	3	2.03	0	0	0	0	0	0	0	0	0	0	0	0	0	0	0	0	0	0	0	0	0	0	0	0	0	0	0	0	0	0	0	0	0	0	0	0	0	0	0	0	0	0	0	0
TG	P01266	thyroglobulin(TG)	7038	3	2.01	0	0	0	0	0	0	0	0	0	0	0	0	0	0	0	0	0	0	0	0	0	0	0	0	0	0	0	0	0	0	0	0	0	0	0	0	0	0	0	0	0	0	0	0
COL18A1	P39060	collagen type XVIII alpha 1 chain(COL18A1)	80781	2	1.99	0	0	0	0	0	0	0	0	0	0	0	0	0	0	0	0	0	0	0	0	0	0	0	0	0	0	7640215	0	0	0	0	0	0	0	0	0	0	0	0	0	0	0	0	0
VPS13D	Q5THJ4	vacuolar protein sorting 13 homolog D(VPS13D)	55187	5	1.99	0	0	0	0	0	0	0	0	0	0	0	0	0	0	0	0	0	0	0	0	0	0	0	0	0	0	0	0	0	0	0	0	0	0	0	0	0	0	0	0	0	0	0	0
KIF20B	Q96Q89	kinesin family member 20B(KIF20B)	9585	2	1.97	0	0	0	0	0	0	0	0	0	0	0	0	78653752	0	0	0	0	0	0	0	0	0	0	0	0	0	0	0	0	0	0	0	0	0	0	0	0	0	0	0	0	0	0	0
NCKAP5	O14513	NCK associated protein 5(NCKAP5)	344148	2	1.96	0	0	0	0	0	0	0	13797110	0	0	0	0	0	0	0	0	0	0	0	0	0	0	0	0	0	0	0	0	0	0	0	0	0	0	0	0	0	0	0	0	0	0	0	0
ANK1	P16157	ankyrin 1(ANK1)	286	2	1.95	0	0	0	0	0	0	0	5658012	0	0	0	0	0	0	0	0	0	0	0	0	0	0	0	0	0	0	0	0	0	0	0	0	0	0	0	0	0	0	0	0	0	0	0	0
FLNC	Q14315	filamin C(FLNC)	2318	3	1.95	0	0	0	0	0	0	0	0	0	0	0	0	0	0	0	0	0	86611496	0	0	0	0	9851028	0	0	0	0	0	0	0	0	0	0	0	0	0	0	0	0	0	0	0	0	0
MIA3	Q5JRA6	MIA SH3 domain ER export factor 3(MIA3)	375056	2	1.93	0	0	0	0	0	0	0	0	0	0	0	0	0	0	0	0	0	0	0	0	0	0	0	0	0	0	0	0	0	0	0	0	0	0	0	0	0	0	0	0	0	0	0	0
FSIP2	Q5CZC0	fibrous sheath interacting protein 2(FSIP2)	401024	7	1.92	0	0	0	0	0	0	0	0	0	0	0	0	0	0	0	0	0	0	0	0	0	0	0	0	0	0	0	0	0	0	0	0	0	0	0	0	0	0	0	0	0	0	0	0
KIAA0753	Q2KHM9	KIAA0753(KIAA0753)	9851	1	1.92	0	0	0	0	0	0	0	0	0	0	0	0	0	0	0	0	0	0	0	0	0	0	0	0	0	0	0	0	0	0	0	0	0	0	0	0	0	0	0	0	0	0	0	0
KIF5B	P33176	kinesin family member 5B(KIF5B)	3799	1	1.91	0	0	0	0	0	0	0	0	0	0	0	0	0	0	0	0	0	0	0	0	0	0	0	0	0	0	0	0	0	0	0	0	0	0	0	0	0	0	0	0	0	0	0	0
MSH2	P43246	mutS homolog 2(MSH2)	4436	1	1.89	0	0	0	0	0	0	0	0	0	0	0	0	0	0	0	0	0	0	0	0	0	0	0	0	0	0	0	0	0	0	0	0	0	0	0	0	0	0	0	0	0	0	0	0
NEK9	Q8TD19	NIMA related kinase 9(NEK9)	91754	1	1.89	0	0	0	0	0	0	0	0	0	0	48278649	0	0	0	0	0	0	0	0	0	0	0	0	0	0	0	0	0	0	0	0	0	0	0	0	0	0	0	0	0	0	0	0	0
ZNF316	A6NFI3	zinc finger protein 316(ZNF316)	100131017	1	1.75	0	0	0	0	0	0	0	0	0	0	0	0	0	0	0	0	0	0	0	0	0	0	0	0	0	0	0	0	0	0	0	0	0	0	0	0	0	0	0	0	0	0	0	0
MICAL1	Q8TDZ2	microtubule associated monooxygenase, calponin and LIM domain containing 1(MICAL1)	64780	1	1.71	0	0	0	0	0	0	0	0	0	0	0	0	0	0	0	0	0	0	0	0	0	0	0	0	0	0	0	0	0	0	0	0	0	0	0	0	0	0	0	0	0	0	0	0
SDK2	Q58EX2	sidekick cell adhesion molecule 2(SDK2)	54549	2	1.68	0	0	0	0	0	0	0	0	0	0	0	0	0	0	0	0	0	0	0	0	0	0	0	0	0	0	0	0	0	0	0	0	0	0	0	0	0	0	0	0	0	0	0	0
GLI1	P08151	GLI family zinc finger 1(GLI1)	2735	1	1.67	0	0	0	0	0	0	0	0	0	0	0	0	0	0	0	0	0	0	0	0	0	0	0	0	0	0	0	0	0	0	0	0	0	0	0	0	0	0	0	0	0	0	0	0
DAAM1	Q9Y4D1	dishevelled associated activator of morphogenesis 1(DAAM1)	23002	1	1.62	0	0	0	0	0	0	0	0	0	0	0	0	0	0	0	0	0	0	0	0	0	0	0	0	0	0	0	0	0	0	0	0	0	0	0	0	0	0	0	0	0	0	0	0
SRCAP	Q6ZRS2	Snf2 related CREBBP activator protein(SRCAP)	10847	3	1.62	0	0	0	0	0	0	0	0	0	0	0	0	0	0	0	0	0	0	0	0	0	0	0	0	0	0	0	0	0	0	0	0	0	0	0	0	0	0	0	0	0	0	0	0
CEP126	Q9P2H0	centrosomal protein 126(CEP126)	57562	1	1.6	0	0	0	0	0	0	0	0	0	0	0	0	0	0	0	0	0	0	0	0	0	0	0	0	0	0	0	0	0	0	0	0	0	0	0	0	0	0	0	0	0	0	0	0
SPOCD1	Q6ZMY3	SPOC domain containing 1(SPOCD1)	90853	1	1.57	0	0	0	0	0	0	0	0	0	0	0	0	0	0	0	0	0	0	0	0	0	0	0	0	0	0	0	0	0	0	0	0	0	0	21775567	0	0	0	0	0	0	0	0	23096446
LYST	Q99698	lysosomal trafficking regulator(LYST)	1130	3	1.52	0	0	0	0	0	0	0	0	0	0	0	0	0	0	0	0	0	0	0	0	0	0	0	0	0	0	0	0	0	0	3760476	0	0	0	0	0	0	0	0	0	0	0	0	0
FASN	P49327	fatty acid synthase(FASN)	2194	2	1.51	0	0	0	0	0	0	30979796	0	0	0	0	0	0	0	0	0	0	0	0	0	0	0	0	0	0	25899834	0	0	0	0	0	0	0	0	11869844	0	0	0	0	0	0	0	0	0
MYO9A	B2RTY4	myosin IXA(MYO9A)	4649	2	1.48	0	0	0	0	0	0	0	0	0	0	0	0	0	0	0	0	0	0	0	0	0	0	0	0	0	0	0	0	0	0	0	0	0	38818416	0	0	0	0	0	0	0	0	0	0
CACHD1	Q5VU97	cache domain containing 1(CACHD1)	57685	1	1.47	0	0	0	0	0	0	0	0	0	0	0	16426382	0	0	0	2091762	0	0	0	0	0	0	0	11947219	0	0	0	0	7667009	0	0	0	0	0	0	0	9178028	2080330	0	9177677	2819537	0	2429410	0
SPTA1	P02549	spectrin alpha, erythrocytic 1(SPTA1)	6708	2	1.47	0	0	0	0	0	0	0	0	0	0	0	0	0	0	0	0	0	0	0	0	0	0	0	0	0	0	0	0	0	0	0	0	0	0	0	0	0	0	0	0	0	0	0	0
INF2	Q27J81	inverted formin 2(INF2)	64423	1	1.45	0	0	0	0	0	0	0	0	0	0	0	0	0	0	0	0	0	0	0	0	0	0	0	0	0	0	0	0	0	0	0	0	0	0	0	0	0	0	0	0	0	0	0	0
CADPS2	Q86UW7	calcium dependent secretion activator 2(CADPS2)	93664	1	1.41	0	0	0	0	0	0	0	0	0	0	0	0	0	0	0	0	0	0	0	0	0	0	0	0	0	0	0	0	0	0	0	0	0	0	0	0	0	0	0	0	0	0	0	0
DHX9	Q08211	DExH-box helicase 9(DHX9)	1660	1	1.41	0	0	0	0	0	0	0	0	0	0	0	0	0	0	0	0	0	0	0	0	0	0	0	0	0	0	0	0	0	0	0	0	0	0	0	0	0	0	0	0	0	0	0	0
SYNE2	Q8WXH0	spectrin repeat containing nuclear envelope protein 2(SYNE2)	23224	6	1.4	0	0	0	0	0	0	0	0	0	0	0	0	0	0	0	398906008	0	0	0	0	0	0	0	0	0	0	0	0	0	0	0	0	0	0	0	0	0	0	0	0	0	0	0	0
VRTN	Q9H8Y1	vertebrae development associated(VRTN)	55237	1	1.4	0	0	0	0	0	0	0	0	0	0	0	0	0	0	0	0	0	0	0	0	0	0	0	0	0	0	0	0	0	0	0	0	0	0	0	0	0	0	0	0	0	0	0	0
BDP1	A6H8Y1	B double prime 1, subunit of RNA polymerase III transcription initiation factor IIIB(BDP1)	55814	2	1.39	0	0	0	0	0	0	0	0	0	0	0	0	0	0	0	0	0	0	0	0	0	0	0	0	0	0	0	0	0	0	0	0	0	0	0	0	0	0	0	0	0	0	0	0
COL20A1	Q9P218	collagen type XX alpha 1 chain(COL20A1)	57642	1	1.39	0	0	0	0	0	0	0	0	0	0	0	0	0	0	0	0	0	0	0	0	0	0	0	0	0	0	0	0	0	0	0	0	0	0	0	0	0	0	0	0	0	0	0	0
FLG	P20930	filaggrin(FLG)	2312	3	1.36	0	0	0	0	0	0	0	0	0	0	0	0	0	0	0	0	0	0	0	0	0	0	0	0	0	0	0	0	0	0	0	0	0	0	0	0	0	0	0	0	0	0	0	0
ABCC4	O15439	ATP binding cassette subfamily C member 4(ABCC4)	10257	1	1.35	0	0	0	0	0	0	0	0	0	0	0	0	0	0	0	0	0	0	0	0	0	0	0	0	0	0	0	0	0	0	0	0	0	0	0	0	0	0	0	0	0	0	0	0
PRRC2C	Q9Y520	proline rich coiled-coil 2C(PRRC2C)	23215	2	1.32	0	0	0	0	0	0	0	0	0	0	0	0	0	0	0	0	0	0	0	0	0	0	0	0	0	0	0	0	0	0	0	0	0	0	0	0	0	0	0	0	0	0	0	0
LRRC9	Q6ZRR7	leucine rich repeat containing 9(LRRC9)	341883	1	1.3	0	0	0	0	0	0	0	0	0	0	0	0	0	0	0	0	0	0	0	0	0	0	0	0	0	0	0	0	0	0	0	0	0	0	0	0	0	0	0	0	0	0	0	0
COL1A1	P02452	collagen type I alpha 1 chain(COL1A1)	1277	1	1.29	0	0	0	0	0	0	0	0	0	0	0	0	0	0	0	0	0	0	0	0	0	0	0	0	0	0	0	0	0	0	0	0	0	0	0	0	0	0	0	0	0	0	0	0
ANKRD30B	Q9BXX2	ankyrin repeat domain 30B(ANKRD30B)	374860	1	1.26	0	0	0	0	0	0	0	0	0	0	0	0	0	0	0	0	0	0	0	0	0	0	0	0	0	0	0	0	0	0	0	0	0	0	0	0	0	0	0	0	0	0	0	0
FGD6	Q6ZV73	FYVE, RhoGEF and PH domain containing 6(FGD6)	55785	1	1.26	0	0	0	0	0	0	0	0	0	0	0	0	0	0	0	0	0	0	0	0	0	0	0	0	0	0	0	0	0	0	0	0	0	0	0	0	0	0	0	0	0	0	0	0
TNXB	P22105	tenascin XB(TNXB)	7148	3	1.25	0	0	0	0	0	0	0	0	0	0	0	0	0	0	0	0	0	0	0	0	0	0	0	0	0	0	0	0	0	0	0	0	0	0	0	0	0	0	0	0	0	0	0	0
COL6A3	P12111	collagen type VI alpha 3 chain(COL6A3)	1293	2	1.21	0	0	0	0	0	0	0	0	0	0	0	0	0	0	0	0	0	0	0	0	0	0	0	0	0	0	0	0	0	0	0	0	0	0	0	0	0	0	0	0	0	0	0	0
FRMPD1	Q5SYB0	FERM and PDZ domain containing 1(FRMPD1)	22844	1	1.2	0	0	0	0	0	0	0	0	0	0	0	0	0	0	0	0	0	0	0	0	0	0	0	0	0	0	0	0	0	0	0	0	0	0	0	0	0	0	0	0	0	0	0	0
ZMYM4	Q5VZL5	zinc finger MYM-type containing 4(ZMYM4)	9202	1	1.19	0	0	0	0	0	0	0	0	0	0	0	0	0	0	0	0	0	0	0	0	0	0	0	0	0	0	0	0	0	0	0	0	0	0	0	0	0	0	0	0	0	0	0	0
DNAH10	Q8IVF4	dynein axonemal heavy chain 10(DNAH10)	196385	3	1.17	0	0	0	0	0	0	0	0	0	0	0	0	0	0	0	0	0	0	0	0	0	0	0	0	0	0	0	0	0	0	0	0	0	0	0	0	0	0	0	0	0	0	0	0
SAMD9L	Q8IVG5	sterile alpha motif domain containing 9 like(SAMD9L)	219285	1	1.14	0	0	0	0	0	0	0	0	0	0	0	0	0	0	0	54343434	0	0	0	0	0	0	0	0	0	4660528	0	0	0	0	0	0	0	0	0	0	0	0	0	0	0	0	0	0
DNAH5	Q8TE73	dynein axonemal heavy chain 5(DNAH5)	1767	3	1.14	0	0	0	0	0	0	0	0	0	0	0	0	0	0	0	0	0	0	0	0	0	0	0	0	0	0	0	0	0	0	0	0	0	0	0	0	0	0	0	0	0	0	0	0
CAMSAP1	Q5T5Y3	calmodulin regulated spectrin associated protein 1(CAMSAP1)	157922	1	1.13	0	0	0	0	0	0	0	0	0	0	0	0	0	0	0	0	0	0	0	0	0	0	0	0	0	0	0	0	0	0	0	0	0	0	0	0	0	0	0	0	0	0	0	0
LMO7	Q8WWI1	LIM domain 7(LMO7)	4008	1	1.07	0	0	0	0	0	0	0	0	0	0	0	0	0	0	0	0	0	0	0	0	0	0	0	0	0	0	0	0	0	0	0	0	0	0	0	0	0	0	0	0	0	0	0	0
UBR4	Q5T4S7	ubiquitin protein ligase E3 component n-recognin 4(UBR4)	23352	3	1.02	0	0	29353067	0	0	0	0	0	0	0	0	0	0	0	0	0	0	0	0	25024594	0	0	0	0	0	0	0	0	0	0	0	21315003	0	0	0	0	0	0	0	22607964	0	0	0	0
KIAA1549L	Q6ZVL6	KIAA1549 like(KIAA1549L)	25758	1	1.01	0	0	0	0	0	0	0	0	0	0	0	0	0	0	0	0	0	0	0	0	0	0	0	0	0	0	0	0	0	0	0	0	0	0	0	0	0	0	0	0	0	0	0	0
SYNE1	Q8NF91	spectrin repeat containing nuclear envelope protein 1(SYNE1)	23345	5	1	0	0	0	0	0	0	0	0	0	0	0	0	0	0	0	0	0	0	0	0	0	0	0	0	0	0	0	0	0	0	0	0	0	0	0	0	0	0	0	0	0	0	0	0
ZNFX1	Q9P2E3	zinc finger NFX1-type containing 1(ZNFX1)	57169	1	0.96	0	0	0	0	72122713	0	0	0	0	0	0	0	0	0	0	0	0	0	0	0	0	0	0	0	0	0	0	0	0	0	0	609336752	0	0	0	0	0	0	0	0	0	0	0	0
MYH7B	A7E2Y1	myosin heavy chain 7B(MYH7B)	57644	1	0.94	0	0	0	0	0	0	0	0	0	0	0	0	0	0	0	0	0	0	0	0	0	0	0	0	0	0	0	0	0	0	0	0	0	0	0	0	0	0	0	0	0	0	0	0
RAPGEF1	Q13905	Rap guanine nucleotide exchange factor 1(RAPGEF1)	2889	1	0.9	0	0	0	0	0	0	0	0	0	0	0	0	0	0	0	0	0	0	0	0	0	0	0	0	0	0	0	0	0	0	0	0	0	0	0	0	0	0	6344174	0	0	0	0	0
SPTB	P11277	spectrin beta, erythrocytic(SPTB)	6710	1	0.88	0	0	0	0	0	0	0	0	0	0	0	0	0	0	0	0	0	0	0	0	0	0	0	0	0	0	0	0	0	0	0	0	0	0	0	0	0	0	0	0	0	0	0	0
DOCK7	Q96N67	dedicator of cytokinesis 7(DOCK7)	85440	1	0.82	0	0	0	0	0	0	0	0	0	0	0	0	0	0	0	0	0	0	0	0	0	0	0	0	0	0	0	0	0	0	0	0	0	0	0	0	0	0	0	0	0	0	0	0
SACS	Q9NZJ4	sacsin molecular chaperone(SACS)	26278	2	0.81	0	0	0	0	0	0	0	0	0	0	0	0	0	0	0	0	0	0	0	0	0	0	0	0	0	0	0	0	0	0	0	0	0	0	0	0	0	0	0	0	0	0	0	0
DNAH17	Q9UFH2	dynein axonemal heavy chain 17(DNAH17)	8632	2	0.8	0	0	0	0	0	0	0	0	0	0	0	0	0	0	0	0	0	0	0	0	0	0	0	0	0	0	0	0	0	0	0	0	0	0	0	0	0	0	0	0	0	0	0	0
HIVEP3	Q5T1R4	HIVEP zinc finger 3(HIVEP3)	59269	1	0.8	0	0	0	0	0	0	0	0	0	0	0	0	0	0	0	0	0	0	0	0	0	0	0	0	0	0	0	0	0	0	0	0	0	0	0	0	0	0	0	0	0	0	0	0
ABCA1	O95477	ATP binding cassette subfamily A member 1(ABCA1)	19	1	0.79	0	0	0	0	0	0	0	0	0	0	0	0	0	0	0	0	0	0	11302867	0	0	0	0	0	0	0	0	0	0	0	0	0	0	0	0	0	0	0	0	0	0	0	0	0
MACF1	Q9UPN3	microtubule actin crosslinking factor 1(MACF1)	23499	3	0.78	0	0	0	0	0	0	0	0	0	0	0	0	0	0	0	0	0	0	0	0	0	0	0	0	0	0	0	0	0	0	0	0	0	0	0	0	0	0	12230082	0	0	0	0	0
F8	P00451	coagulation factor VIII(F8)	2157	1	0.77	0	0	0	0	0	0	0	0	0	0	0	0	0	0	0	0	0	0	0	0	0	0	0	0	0	0	0	0	0	0	0	0	0	0	0	0	0	0	0	0	0	0	0	0
ZNF462	Q96JM2	zinc finger protein 462(ZNF462)	58499	1	0.76	0	0	0	0	0	0	0	0	0	0	0	0	0	0	0	0	0	0	0	0	0	0	0	0	0	0	0	0	0	0	0	0	0	0	0	0	0	0	0	0	0	0	0	0
PDE4DIP	Q5VU43	phosphodiesterase 4D interacting protein(PDE4DIP)	9659	1	0.75	0	0	0	0	0	0	0	0	0	0	0	0	0	0	0	0	0	0	0	0	0	0	0	0	0	0	0	0	0	0	0	0	0	0	0	0	0	0	0	0	0	0	0	0
UNC79	Q9P2D8	unc-79 homolog, NALCN channel complex subunit(UNC79)	57578	1	0.72	0	0	0	0	0	0	0	0	0	0	0	0	0	0	0	0	0	0	0	0	0	0	0	0	0	0	0	0	0	0	0	0	0	0	0	0	0	0	0	0	0	0	0	0
BOD1L1	Q8NFC6	biorientation of chromosomes in cell division 1 like 1(BOD1L1)	259282	1	0.57	0	0	0	0	0	0	0	0	0	0	0	0	0	0	0	0	0	0	0	0	0	0	0	0	0	0	0	0	0	0	0	0	0	0	0	0	0	0	0	0	0	0	0	0
HTT	P42858	huntingtin(HTT)	3064	1	0.57	0	0	0	0	0	0	0	0	0	0	0	0	0	0	0	0	31669742	0	0	0	0	0	0	0	0	0	0	0	0	0	0	0	0	0	0	0	0	0	0	0	0	0	0	0
NEB	P20929	nebulin(NEB)	4703	2	0.54	0	0	0	0	0	0	0	0	0	0	0	0	0	0	0	0	0	0	0	0	0	0	0	0	0	0	0	68162143	0	0	0	0	0	0	0	0	0	0	0	0	0	0	0	0
RELN	P78509	reelin(RELN)	5649	1	0.54	0	0	0	0	0	0	0	0	0	0	0	0	0	0	0	0	0	0	0	0	0	0	0	0	0	0	0	0	0	38375813	0	0	0	0	0	0	0	0	0	0	0	0	0	0
SZT2	Q5T011	SZT2 subunit of KICSTOR complex(SZT2)	23334	1	0.52	0	0	0	0	0	0	0	0	0	0	0	0	0	0	0	0	0	0	0	0	0	0	0	0	0	0	0	0	0	0	0	0	0	0	0	0	0	0	0	0	0	0	0	0
RNF123	Q5XPI4	ring finger protein 123(RNF123)	63891	1	0.5	0	0	0	0	0	0	0	0	0	0	0	0	0	0	0	0	0	0	0	0	0	0	0	0	0	0	0	0	0	0	0	0	0	0	0	0	0	0	0	0	0	0	0	0
KMT2A	Q03164	lysine methyltransferase 2A(KMT2A)	4297	1	0.45	0	0	11145510	0	0	0	0	0	0	0	50111532	0	0	0	18122418	0	0	0	0	0	0	0	0	0	0	0	0	0	0	0	0	0	12502227	0	0	0	0	15810181	0	0	0	0	0	0
BSN	Q9UPA5	bassoon presynaptic cytomatrix protein(BSN)	8927	1	0.45	0	0	0	0	0	0	0	0	0	0	0	0	0	0	0	0	0	0	0	0	0	0	0	0	0	0	0	0	0	0	0	0	0	0	0	0	0	0	0	0	0	0	0	0
[truncated: 368 more columns]
