# Supplementary material for: Widespread Molecular Imprints in the Serum Proteome of COVID-19 Convalescents Uncovering Immune System Sequelae
Source: Mol Cell Proteomics. 2026 Feb 12;25(4):101525. doi: 10.1016/j.mcpro.2026.101525 (PMC13068859; doi:10.1016/j.mcpro.2026.101525)
Supplement: Supplemental Table S3 [file mmc3.xlsx]

## Sheet: ncAAs by Byonic
Supplemental Table S3. Delta mass clusters by open search using Byonic Note 1：Protein samples from 412 individuals, 412 raw data by Q Exactive HF-X Note 2：Byonic generated 335,137 delta masses out of 55,628,388 total peptides, which clustered generated a list of 10,408 potential ncAAs (FDR < 0.01) Note 3：ncAAs are assigned as: Protein ID @ + position + amino acid + delta mass Note 4: "XG" represe…
ncAAs	Modified Peptide	ncAA Position	Protein ID (uniprot)	uniprot_gn_symbol	Description	entrezgene_id	ncAA Position	ncAA Amino Acid	Clustered Delta Mass	RSquared
ARID4A@1079N-17.026	[R].PSDGnSGLMAKK.[Q]	N5(-16.98205737)	P29374	ARID4A	AT-rich interaction domain 4A(ARID4A)	5926	1079	N	-17.026	0.876736
CP@573D+239.127	[K].dVDKEFYLFPTVFDENESLLLEDNIR.[M]	D1(+239.118288692)	P00450	CP	ceruloplasmin(CP)	1356	573	D	239.127	0.0823593
F12@600T+242.139	[K].PGVYtDVAYYLAWIR.[E]	T5(+242.122460521)	P00748	F12	coagulation factor XII(F12)	2161	600	T	242.139	0.317371
FN1@2261V+14.016	[R].GATYNvIVEALKDQQR.[H]	V6(+14.008604647)	P02751	FN1	fibronectin 1(FN1)	2335	2261	V	14.016	0.765042
GPLD1@698T+12.039	[R].MYALtSDAQPLLLSTFSGDRR.[F]	T5(+12.027134862)	P80108	GPLD1	glycosylphosphatidylinositol specific phospholipase D1(GPLD1)	2822	698	T	12.039	0.152837
CFI@574G+244.123	[K].VANYFDWISYHVgR.[P]	G13(+244.113805638)	P05156	CFI	complement factor I(CFI)	3426	574	G	244.123	0.379442
ALB@362H+156.102	[R].hPDYSVVLLLRLAKTYETTLEK.[C]	H1(+156.089679106)	P02768	ALB	albumin(ALB)	213	362	H	156.102	0.876572
C3@784N+0.994	[R].SEFPESWLWNVEDLKEPPKnGISTK.[L]	N20(+0.975694935)	P01024	C3	complement C3(C3)	718	784	N	0.994	0.37981
CFI@20V+128.094	[K].vTYTSQEDLVEKK.[C]	V1(+128.087029707)	P05156	CFI	complement factor I(CFI)	3426	20	V	128.094	0.72447
A2M@639N+0.994	[K].DLTGFPGPLNDQDnEDCINR.[H]	N14(+0.971107243)	P01023	A2M	alpha-2-macroglobulin(A2M)	2	639	N	0.994	0.37981
C4BPA@538C+209.178	[K].cEWETPEGCEQVLTGK.[R]	C1(+209.168013046)	P04003	C4BPA	complement component 4 binding protein alpha(C4BPA)	722	538	C	209.178	0.818551
CLEC3B@106G+30.01	[R].GGTLgTPQTGSENDALYEYLR.[Q]	G5(+29.996653574)	P05452	CLEC3B	C-type lectin domain family 3 member B(CLEC3B)	7123	106	G	30.01	0.595777
APOC3@22E-71.037	[R].ASeAEDASLLSFMQGYMK.[H]	E3(-71.029790099)	P02656	APOC3	apolipoprotein C3(APOC3)	345	22	E	-71.037	0.814798
TTN@11449P-43.114	[K].PEAPpPKVPEAPK.[E]	P5(-43.107111022)	Q8WZ42	TTN	titin(TTN)	7273	11449	P	-43.114	0.0902133
FCN3@228G+244.123	[K].FSEGTAGDSLSLHSgR.[P]	G15(+244.115029014)	O75636	FCN3	ficolin 3(FCN3)	8547	228	G	244.123	0.379442
TF@448I-14.015	[K].SDNCEDTPEAGYFAiAVVK.[K]	I15(-13.997046323)	P02787	TF	transferrin(TF)	7018	448	I	-14.015	0.808671
FN1@263N+0.994	[R].GNLLQCICTGnGRGEWK.[C]	N11(+0.973975879)	P02751	FN1	fibronectin 1(FN1)	2335	263	N	0.994	0.37981
APOA4@248N+467.029	[K].EELKAR.[I]	N1(+467.024402472)	P06727	APOA4	apolipoprotein A4(APOA4)	337	248	N	467.029	0.389182
CPN2@305A+30.01	[R].VLPAGLFAHTPCLVGLSLTHNQLETVaEGTFAHLSNLR.[S]	A27(+29.99436771)	P22792	CPN2	carboxypeptidase N subunit 2(CPN2)	1370	305	A	30.01	0.595777
ITIH1@371N+0.994	[R].GFSLDEATNLnGGLLR.[G]	N11(+0.975637977)	P19827	ITIH1	inter-alpha-trypsin inhibitor heavy chain 1(ITIH1)	3697	371	N	0.994	0.37981
ITIH2@292N+0.994	[K].AGELEVFnGYFVHFFAPDNLDPIPK.[N]	N8(+0.971447242)	P19823	ITIH2	inter-alpha-trypsin inhibitor heavy chain 2(ITIH2)	3698	292	N	0.994	0.37981
GC@252L+17.027	[K].VPTADLEDVlPLAEDITNILSK.[C]	L10(+17.022049144)	P02774	GC	GC vitamin D binding protein(GC)	2638	252	L	17.027	0.477017
PROS1@418N+0.994	[K].EAVMDINKPGPLFKPEnGLLETK.[V]	N17(+0.973492314)	P07225	PROS1	protein S(PROS1)	5627	418	N	0.994	0.37981
COL11A1@140E+227.152	[R].SPVFLFeDHTGK.[P]	E7(+227.145633207)	P12107	COL11A1	collagen type XI alpha 1 chain(COL11A1)	1301	140	E	227.152	0.0337854
CFH@274N+0.994	[K].SCDNPYIPnGDYSPLR.[I]	N9(+0.971160568)	P08603	CFH	complement factor H(CFH)	3075	274	N	0.994	0.37981
HRG@335N+0.994	[R].DHSHGPPLPQGPPPLLPMSCSSCQHATFGTnGAQR.[H]	N31(+0.979433522)	P04196	HRG	histidine rich glycoprotein(HRG)	3273	335	N	0.994	0.37981
THBS1@21I+270.145	[R].iPESGGDNSVFDIFELTGAAR.[K]	I1(+270.136284585)	P07996	THBS1	thrombospondin 1(THBS1)	7057	21	I	270.145	0.158064
TTN@26229V-2.015	[R].vTLVDVTR.[N]	V1(-2.01348165)	Q8WZ42	TTN	titin(TTN)	7273	26229	V	-2.015	0.882352
IGF2@30E+390.205	[R].PSeTLCGGELVDTLQFVCGDR.[G]	E3(+390.194595518)	P01344	IGF2	insulin like growth factor 2(IGF2)	3481	30	E	390.205	0.0398019
PON1@60N+0.994	[K].GIETGSEDLEILPnGLAFISSGLK.[Y]	N14(+0.973245242)	P27169	PON1	paraoxose 1(PON1)	5444	60	N	0.994	0.37981
IGLC3@42W+31.99	[K].ATLVCLISDFYPGAVTVAwK.[A]	W19(+31.979291497)	P0DOY3	IGLC3	immunoglobulin lambda constant 3 (Kern-Oz+ marker)(IGLC3)	3539	42	W	31.99	0.863501
ITIH3@266N+0.994	[R].ESPGNVQIVnGYFVHFFAPQGLPVVPK.[N]	N10(+0.976509373)	Q06033	ITIH3	inter-alpha-trypsin inhibitor heavy chain 3(ITIH3)	3699	266	N	0.994	0.37981
IGLC2@42W+31.99	[K].ATLVCLISDFYPGAVTVAwK.[A]	W19(+31.982452039)	P0DOY2	IGLC2	immunoglobulin lambda constant 2(IGLC2)	3538	42	W	31.99	0.863501
CFH@457N+0.994	[K].SSIDIEnGFISESQYTYALK.[E]	N7(+0.971389101)	P08603	CFH	complement factor H(CFH)	3075	457	N	0.994	0.37981
IGHA2@269R-28.039	[K].YLTWASrQEPSQGTTTYAVTSILR.[V]	R7(-28.024282301)	P01877	IGHA2	immunoglobulin heavy constant alpha 2 (A2m marker)(IGHA2)	3494	269	R	-28.039	0.147202
AGT@268M-29.994	[K].TGCSLmGASVDSTLAFNTYVHFQGK.[M]	M6(-29.981857068)	P01019	AGT	angiotensinogen(AGT)	183	268	M	-29.994	0.188549
C5@62K+18.959	[K].SYPDkK.[F]	K5(+18.956877056)	P01031	C5	complement C5(C5)	727	62	K	18.959	0.584632
SERPI3@400L+270.145	[R].PFlMIIVPTDTQNIFFMSK.[V]	L3(+270.134792811)	P01011	SERPI3	serpin family A member 3(SERPI3)	12	400	L	270.145	0.158064
APOH@266V+14.016	[K].ASCKvPVKK.[A]	V5(+14.012101502)	P02749	APOH	apolipoprotein H(APOH)	350	266	V	14.016	0.765042
HPX@257C+209.178	[R].cSPHLVLSALTSDNHGATYAFSGTHYWR.[L]	C1(+209.149396645)	P02790	HPX	hemopexin(HPX)	3263	257	C	209.178	0.818551
C4BPA@439Q-17.026	[K].qSSSYSFFKEEIIYECDKGYILVGQAK.[L]	Q1(-16.994892624)	P04003	C4BPA	complement component 4 binding protein alpha(C4BPA)	722	439	Q	-17.026	0.876736
APOB@1422Y-60.053	[K].NTFTLSyDGSLR.[H]	Y7(-60.047941104)	P04114	APOB	apolipoprotein B(APOB)	338	1422	Y	-60.053	0.423075
CP@568N+0.994	[K].KGSLHAnGR.[Q]	N7(+0.979797482)	P00450	CP	ceruloplasmin(CP)	1356	568	N	0.994	0.37981
IGKV1D-43@31F-60.035	[R].MTQSPfSLSASVGDR.[V]	F6(-60.032232064)	A0A0B4J1Z2	IGKV1D-43	immunoglobulin kappa variable 1D-43(IGKV1D-43)	28891	31	F	-60.035	0.157557
APOA2@24Q-17.026	[R].qAKEPCVESLVSQYFQTVTDYGKDLMEK.[V]	Q1(-17.018380252)	P02652	APOA2	apolipoprotein A2(APOA2)	336	24	Q	-17.026	0.876736
C1QA@85P+15.995	[K].VGYpGPSGPLGAR.[G]	P4(+15.991038254)	P02745	C1QA	complement C1q A chain(C1QA)	712	85	P	15.995	0.780434
A2M@483N+0.994	[K].SFVHLEPMSHELPCGHTQTVQAHYILnGGTLLGLK.[K]	N27(+0.970885066)	P01023	A2M	alpha-2-macroglobulin(A2M)	2	483	N	0.994	0.37981
APOH@204K-147.027	[R].EVkCPFPSRPDNGFVNYPAKPTLYYK.[D]	K3(-147.019059283)	P02749	APOH	apolipoprotein H(APOH)	350	204	K	-147.027	0.0656873
PON1@224N+0.994	[R].VVAEGFDFAnGINISPDGK.[Y]	N10(+0.978313205)	P27169	PON1	paraoxose 1(PON1)	5444	224	N	0.994	0.37981
APOA1@20H+156.102	[R].hFWQQDEPPQSPWDR.[V]	H1(+156.096648911)	P02647	APOA1	apolipoprotein A1(APOA1)	335	20	H	156.102	0.876572
CLEC3B@181N+0.994	[K].NWETEITAQPDGGKTENCAVLSGAAnGK.[W]	N26(+0.976972589)	P05452	CLEC3B	C-type lectin domain family 3 member B(CLEC3B)	7123	181	N	0.994	0.37981
LTF@110H+235.121	[R].ThYYAVAVVKK.[G]	H2(+235.114022876)	P02788	LTF	lactotransferrin(LTF)	4057	110	H	235.121	0.0966738
THBS1@147L+0.994	[K].QHVVSVEEAlLATGQWK.[S]	L10(+0.999116754)	P07996	THBS1	thrombospondin 1(THBS1)	7057	147	L	0.994	0.37981
AFM@421N+422.105	[K].HFQnLGK.[D]	N4(+422.099899121)	P43652	AFM	afamin(AFM)	173	421	N	422.105	0.743663
A2M@651N+0.994	[R].HNVYInGITYTPVSSTNEK.[D]	N6(+0.973320148)	P01023	A2M	alpha-2-macroglobulin(A2M)	2	651	N	0.994	0.37981
IGHG2@161V+31.99	[R].TPEVTCVVVDVSHEDPEVQFNWYVDGvEVHK.[T]	V27(+31.945888333)	P01859	IGHG2	immunoglobulin heavy constant gamma 2 (G2m marker)(IGHG2)	3501	161	V	31.99	0.863501
SERPI1@338N+0.994	[K].VFSnGADLSGVTEEAPLK.[L]	N4(+0.973158805)	P01009	SERPI1	serpin family A member 1(SERPI1)	5265	338	N	0.994	0.37981
KRT1@422L+0.994	[K].QISNlQQSISDAEQR.[G]	L5(+0.993291023)	P04264	KRT1	keratin 1(KRT1)	3848	422	L	0.994	0.37981
APOB@723N+0.994	[K].ALYWVnGQVPDGVSK.[V]	N6(+0.970730373)	P04114	APOB	apolipoprotein B(APOB)	338	723	N	0.994	0.37981
C5@1428L+0.994	[R].EESSSGSSHAVMDISlPTGISANEEDLK.[A]	L16(+0.983996007)	P01031	C5	complement C5(C5)	727	1428	L	0.994	0.37981
CFH@146C+150.104	[K].cLPVTAPENGK.[I]	C1(+150.099419232)	P08603	CFH	complement factor H(CFH)	3075	146	C	150.104	0.638792
CFH@217N+0.994	[K].SPDVInGSPISQK.[I]	N6(+0.978009744)	P08603	CFH	complement factor H(CFH)	3075	217	N	0.994	0.37981
IGKC@42K+195.793	[R].EAKVQWkVDLQSGNSQESVTEQDSK.[D]	K7(+195.779065399)	P01834	IGKC	immunoglobulin kappa constant(IGKC)	3514	42	K	195.793	0.0612033
APOB@3156T+469.123	[K].tGLKEFLK.[T]	T1(+469.116108927)	P04114	APOB	apolipoprotein B(APOB)	338	3156	T	469.123	0.204028
FN1@683S+298.203	[K].PGVVYEGQLIsIQQYGHQEVTR.[F]	S11(+298.187297363)	P02751	FN1	fibronectin 1(FN1)	2335	683	S	298.203	0.0316575
APOB@3156T+468.132	[K].tGLKEFLK.[T]	T1(+468.12715629)	P04114	APOB	apolipoprotein B(APOB)	338	3156	T	468.132	0.431554
HABP2@428S+239.054	[K].PVDGHCALEsK.[Y]	S10(+239.05287093)	Q14520	HABP2	hyaluron binding protein 2(HABP2)	3026	428	S	239.054	0.169901
APOH@92N+0.994	[R].VCPFAGILEnGAVR.[Y]	N10(+0.974546958)	P02749	APOH	apolipoprotein H(APOH)	350	92	N	0.994	0.37981
APOB@3156T+467.128	[K].tGLKEFLK.[T]	T1(+467.114857706)	P04114	APOB	apolipoprotein B(APOB)	338	3156	T	467.128	0.486297
IGHG3@245N+0.994	[R].VVSVLTVLHQDWLnGKEYK.[C]	N14(+0.975773058)	P01860	IGHG3	immunoglobulin heavy constant gamma 3 (G3m marker)(IGHG3)	3502	245	N	0.994	0.37981
GC@265C+209.178	[K].cCESASEDCMAK.[E]	C1(+209.172185156)	P02774	GC	GC vitamin D binding protein(GC)	2638	265	C	209.178	0.818551
HP@142L+300.143	[K].lPECEAVCGKPK.[N]	L1(+300.135739537)	P00738	HP	haptoglobin(HP)	3240	142	L	300.143	0.392617
IGHV3-30@50S+27.011	[R].LSCAASGFTFSsYGMHWVR.[Q]	S12(+27.00262375)	P01768	IGHV3-30	immunoglobulin heavy variable 3-30(IGHV3-30)	28439	50	S	27.011	0.4527
C5@1428L+2.005	[R].EESSSGSSHAVMDISlPTGISANEEDLK.[A]	L16(+1.997301671)	P01031	C5	complement C5(C5)	727	1428	L	2.005	0.908308
ITIH4@256N+0.994	[R].AISGGSIQIEnGYFVHYFAPEGLTTMPK.[N]	N11(+0.973112592)	Q14624	ITIH4	inter-alpha-trypsin inhibitor heavy chain 4(ITIH4)	3700	256	N	0.994	0.37981
PLG@787P+416.207	[K].DKYILQGVTSWGLGCARpNK.[P]	P18(+416.193885866)	P00747	PLG	plasminogen(PLG)	5340	787	P	416.207	0.0205167
APOE@20V+128.094	[K].vEQAVETEPEPELR.[Q]	V1(+128.089697901)	P02649	APOE	apolipoprotein E(APOE)	348	20	V	128.094	0.72447
APOB@3167Q-18.01	[K].qSFDLSVK.[A]	Q1(-18.007639977)	P04114	APOB	apolipoprotein B(APOB)	338	3167	Q	-18.01	0.903255
APOC3@20A-71.037	[R].aSEAEDASLLSFMQGYMK.[H]	A1(-71.02625006)	P02656	APOC3	apolipoprotein C3(APOC3)	345	20	A	-71.037	0.814798
IGHG2@194N+0.994	[R].VVSVLTVVHQDWLnGK.[E]	N14(+0.972703282)	P01859	IGHG2	immunoglobulin heavy constant gamma 2 (G2m marker)(IGHG2)	3501	194	N	0.994	0.37981
AHSG@138S+79.967	[K].CDSSPDsAEDVRK.[V]	S7(+79.964578465)	P02765	AHSG	alpha 2-HS glycoprotein(AHSG)	197	138	S	79.967	0.491858
IGFALS@282L+0.994	[R].VAGLlEDTFPGLLGLR.[V]	L5(+0.995701408)	P35858	IGFALS	insulin like growth factor binding protein acid labile subunit(IGFALS)	3483	282	L	0.994	0.37981
SERPIND1@229Q-18.01	[K].qFPILLDFK.[T]	Q1(-18.005173213)	P05546	SERPIND1	serpin family D member 1(SERPIND1)	3053	229	Q	-18.01	0.903255
SERPI7@275G+40.032	[K].EgQMESVEAAMSSK.[T]	G2(+40.027207272)	P05543	SERPI7	serpin family A member 7(SERPI7)	6906	275	G	40.032	0.957583
CP@58N+0.994	[K].LISVDTEHSNIYLQnGPDR.[I]	N15(+0.978091827)	P00450	CP	ceruloplasmin(CP)	1356	58	N	0.994	0.37981
C6@195N+0.994	[R].KYNPIPSVQLMGnGFHFLAGEPR.[G]	N13(+0.974327982)	P13671	C6	complement C6(C6)	729	195	N	0.994	0.37981
LGALS3BP@567N+0.994	[K].STSSFPCPAGHFnGFR.[T]	N13(+0.978891989)	Q08380	LGALS3BP	galectin 3 binding protein(LGALS3BP)	3959	567	N	0.994	0.37981
ERN1@283T+297.437	[K].LTPtLYVGK.[Y]	T4(+297.422915275)	O75460	ERN1	endoplasmic reticulum to nucleus sigling 1(ERN1)	2081	283	T	297.437	0.00585093
HRG@39N+471.053	[K].ALDLInKR.[R]	N6(+471.047059926)	P04196	HRG	histidine rich glycoprotein(HRG)	3273	39	N	471.053	0.609246
ITIH1@220T+498.073	[K].ELAAQtIKK.[S]	T6(+498.066284507)	P19827	ITIH1	inter-alpha-trypsin inhibitor heavy chain 1(ITIH1)	3697	220	T	498.073	0.195539
C7@389S+14.016	[R].GGGAGFISGLsYLELDNPAGNK.[R]	S11(+13.998222492)	P10643	C7	complement C7(C7)	730	389	S	14.016	0.765042
C3@517L+0.994	[R].QVREPGQDLVVlPLSITTDFIPSFR.[L]	L12(+0.988093652)	P01024	C3	complement C3(C3)	718	517	L	0.994	0.37981
IGHV3-33@50S+27.011	[R].LSCAASGFTFSsYGMHWVR.[Q]	S12(+27.003173067)	P01772	IGHV3-33	immunoglobulin heavy variable 3-33(IGHV3-33)	28434	50	S	27.011	0.4527
CPN2@81L+0.994	[K].VVFlNTQLCQFRPDAFGGLPR.[L]	L4(+0.994777412)	P22792	CPN2	carboxypeptidase N subunit 2(CPN2)	1370	81	L	0.994	0.37981
PON1@80N+475.026	[K].SFNPnSPGK.[I]	N5(+475.021313551)	P27169	PON1	paraoxose 1(PON1)	5444	80	N	475.026	0.114655
SERPI3@154T+430.177	[R].FtEDAKR.[L]	T2(+430.167563652)	P01011	SERPI3	serpin family A member 3(SERPI3)	12	154	T	430.177	0.216815
IGKV2-30@51Y-26.005	[R].SSQSLVySDGNTYLNWFQQRPGQSPR.[R]	Y7(-25.998194594)	P06310	IGKV2-30	immunoglobulin kappa variable 2-30(IGKV2-30)	28919	51	Y	-26.005	0.300879
APOA1@88L+269.185	[R].EQlGPVTQEFWDNLEKETEGLRQEMSK.[D]	L3(+269.170367335)	P02647	APOA1	apolipoprotein A1(APOA1)	335	88	L	269.185	0.221743
FN1@141C+12	[R].cHEGGQSYK.[I]	C1(+11.995280297)	P02751	FN1	fibronectin 1(FN1)	2335	141	C	12	0.688511
FN1@2261V+15.018	[R].GATYNvIVEALKDQQR.[H]	V6(+15.012070365)	P02751	FN1	fibronectin 1(FN1)	2335	2261	V	15.018	0.102929
C1R@341G+40.032	[K].QgYQLIEGNQVLHSFTAVCQDDGTWHR.[A]	G2(+40.022203519)	P00736	C1R	complement C1r(C1R)	715	341	G	40.032	0.957583
RBP4@113S+260.14	[K].YWGVAsFLQK.[G]	S6(+260.134536289)	P02753	RBP4	retinol binding protein 4(RBP4)	5950	113	S	260.14	0.131524
APOA1@208N+0.994	[R].LEALKEnGGAR.[L]	N7(+0.971246352)	P02647	APOA1	apolipoprotein A1(APOA1)	335	208	N	0.994	0.37981
ITIH1@185Q-17.026	[K].qLVHHFEIDVDIFEPQGISK.[L]	Q1(-17.017380691)	P19827	ITIH1	inter-alpha-trypsin inhibitor heavy chain 1(ITIH1)	3697	185	Q	-17.026	0.876736
IGHV3-20@114H+26.005	[R].AEDTALYhCAR.[-]	H8(+26.000649059)	A0A0C4DH32	IGHV3-20	immunoglobulin heavy variable 3-20(IGHV3-20)	28445	114	H	26.005	0.355437
C3@418K+210.136	[K].LSINTHPSQk.[P]	K10(+210.133579216)	P01024	C3	complement C3(C3)	718	418	K	210.136	0.17137
HRG@494Q+474.331	[K].PDNqPFPQSVSESCPGK.[F]	Q4(+474.324535232)	P04196	HRG	histidine rich glycoprotein(HRG)	3273	494	Q	474.331	0.0986346
APOB@3580N+0.994	[K].NHLQLEGLFFTnGEHTSK.[A]	N12(+0.972995497)	P04114	APOB	apolipoprotein B(APOB)	338	3580	N	0.994	0.37981
C4BPA@300I-12.036	[K].WNPSPPACEPNSCiNLPDIPHASWETYPRPTK.[E]	I14(-12.024946297)	P04003	C4BPA	complement component 4 binding protein alpha(C4BPA)	722	300	I	-12.036	0.0873854
F11@506D+462.213	[R].PICLPSKGdR.[N]	D9(+462.207036612)	P03951	F11	coagulation factor XI(F11)	2160	506	D	462.213	0.158487
IGHM@191G+30.01	[K].ESDWLgQSMFTCR.[V]	G6(+29.996159574)	P01871	IGHM	immunoglobulin heavy constant mu(IGHM)	3507	191	G	30.01	0.595777
ALB@559H-109.053	[K].QTALVELVKhK.[P]	H10(-109.04925058)	P02768	ALB	albumin(ALB)	213	559	H	-109.053	0.546922
AGT@268M-28.994	[K].TGCSLmGASVDSTLAFNTYVHFQGK.[M]	M6(-28.983613801)	P01019	AGT	angiotensinogen(AGT)	183	268	M	-28.994	0.0432958
HPR@42N+0.994	[R].QLFALYSGNDVTDISDDRFPKPPEIAnGYVEHLFR.[Y]	N27(+0.9714347)	P00739	HPR	haptoglobin-related protein(HPR)	3250	42	N	0.994	0.37981
CFH@638N+0.994	[K].EQVQSCGPPPELLnGNVK.[E]	N14(+0.980004194)	P08603	CFH	complement factor H(CFH)	3075	638	N	0.994	0.37981
TF@664N+0.994	[K].LHDRnTYEK.[Y]	N5(+0.979378185)	P02787	TF	transferrin(TF)	7018	664	N	0.994	0.37981
APOH@288N+1.99	[K].FKnGMLHGDK.[V]	N3(+1.980023865)	P02749	APOH	apolipoprotein H(APOH)	350	288	N	1.99	0.46107
TTN@10385S+345.206	[R].AEVsK.[K]	S4(+345.202272274)	Q8WZ42	TTN	titin(TTN)	7273	10385	S	345.206	0.588528
SERPI3@256D+303.172	[R].dEELSCTVVELK.[Y]	D1(+303.164235309)	P01011	SERPI3	serpin family A member 3(SERPI3)	12	256	D	303.172	0.329442
SAA1@22F-87.032	[R].SFfSFLGEAFDGAR.[D]	F3(-87.027787404)	P0DJI8	SAA1	serum amyloid A1(SAA1)	6288	22	F	-87.032	0.697506
IGHV3-30-3@50S+27.011	[R].LSCAASGFTFSsYAMHWVR.[Q]	S12(+27.004979057)	P0DP02	IGHV3-30-3	immunoglobulin heavy variable 3-30-3(IGHV3-30-3)	57290	50	S	27.011	0.4527
KNG1@81G+40.032	[K].EgDCPVQSGK.[T]	G2(+40.027688471)	P01042	KNG1	kininogen 1(KNG1)	3827	81	G	40.032	0.957583
TF@240D+342.163	[R].dQYELLCLDNTRKPVDEYKDCHLAQVPSHTVVAR.[S]	D1(+342.157037856)	P02787	TF	transferrin(TF)	7018	240	D	342.163	0.019139
C7@142N+0.994	[R].RPSCDIDKPPPNIELTGnGYNELTGQFR.[N]	N18(+0.971419905)	P10643	C7	complement C7(C7)	730	142	N	0.994	0.37981
TF@279E+242.139	[K].eDLIWELLNQAQEHFGKDK.[S]	E1(+242.125522941)	P02787	TF	transferrin(TF)	7018	279	E	242.139	0.317371
CFI@231N+0.994	[K].ADSPMDDFFQCVnGK.[Y]	N13(+0.979358093)	P05156	CFI	complement factor I(CFI)	3426	231	N	0.994	0.37981
KNG1@101K+247.902	[K].DAAkAATGECTATVGKR.[S]	K4(+247.895817235)	P01042	KNG1	kininogen 1(KNG1)	3827	101	K	247.902	0.079881
SERPI1@400E-14.015	[K].FNKPFVFLMIeQNTK.[S]	E11(-14.009756701)	P01009	SERPI1	serpin family A member 1(SERPI1)	5265	400	E	-14.015	0.808671
ALB@68N+253.935	[K].LVnEVTEFAKTCVADESAENCDK.[S]	N3(+253.915935562)	P02768	ALB	albumin(ALB)	213	68	N	253.935	0.203217
PLG@313N+468.234	[R].TPEnFPCK.[N]	N4(+468.213055738)	P00747	PLG	plasminogen(PLG)	5340	313	N	468.234	0.40069
IGKC@42K+194.787	[R].EAKVQWkVDLQSGNSQESVTEQDSK.[D]	K7(+194.769055633)	P01834	IGKC	immunoglobulin kappa constant(IGKC)	3514	42	K	194.787	0.0395961
ORM1@192K+285.142	[K].DKCEPLEKQHEk.[E]	K12(+285.134792825)	P02763	ORM1	orosomucoid 1(ORM1)	5004	192	K	285.142	0.341316
C1R@498L+0.994	[R].WIlTAAHTLYPK.[E]	L3(+0.997909985)	P00736	C1R	complement C1r(C1R)	715	498	L	0.994	0.37981
HP@287N+0.994	[R].VGYVSGWGRNFK.[F]	N10(+0.981800183)	P00738	HP	haptoglobin(HP)	3240	287	N	0.994	0.37981
PRSS3P2@79E-14.015	[R].LGEHNIeVLEGNEQFIAK.[I]	E7(-14.008555632)	Q8NHM4	PRSS3P2	PRSS3 pseudogene 2(PRSS3P2)	154754	79	E	-14.015	0.808671
APOA1@248S+200.137	[K].PALEDLRQGLLPVLEsFK.[V]	S16(+200.128257419)	P02647	APOA1	apolipoprotein A1(APOA1)	335	248	S	200.137	0.179217
ALB@596G+128.094	[K].CCKADDKETCFAEEgK.[K]	G15(+128.081233104)	P02768	ALB	albumin(ALB)	213	596	G	128.094	0.72447
APOB@709G+40.032	[K].QgFFPDSVNK.[A]	G2(+40.026277029)	P04114	APOB	apolipoprotein B(APOB)	338	709	G	40.032	0.957583
APOA1@86E+269.185	[R].eQLGPVTQEFWDNLEKETEGLRQEMSK.[D]	E1(+269.1719065)	P02647	APOA1	apolipoprotein A1(APOA1)	335	86	E	269.185	0.221743
PZP@1145T+13.979	[K].EGtHGSHVYTK.[A]	T3(+13.972134462)	P20742	PZP	PZP alpha-2-macroglobulin like(PZP)	5858	1145	T	13.979	0.783017
IGLC7@89V+318.1	[R].vTHEGSTVEK.[T]	V1(+318.09345462)	A0M8Q6	IGLC7	immunoglobulin lambda constant 7(IGLC7)	28834	89	V	318.1	0.514437
HRG@253N+0.994	[K].NLVINCEVFDPQEHENInGVPPHLGHPFHWGGHER.[S]	N18(+0.970587372)	P04196	HRG	histidine rich glycoprotein(HRG)	3273	253	N	0.994	0.37981
C8A@122L+2.005	[R].HLVCNGDQDClDGSDEDDCEDVR.[A]	L11(+1.999373581)	P07357	C8A	complement C8 alpha chain(C8A)	731	122	L	2.005	0.908308
FN1@1943N+0.994	[R].TKTETITGFQVDAVPAnGQTPIQR.[T]	N17(+0.974391116)	P02751	FN1	fibronectin 1(FN1)	2335	1943	N	0.994	0.37981
C1S@344N+0.994	[R].VGATSFYSTCQSnGK.[W]	N13(+0.979596658)	P09871	C1S	complement C1s(C1S)	716	344	N	0.994	0.37981
IGHG1@298S+411.074	[K].LTVDKsR.[W]	S6(+411.071180587)	P01857	IGHG1	immunoglobulin heavy constant gamma 1 (G1m marker)(IGHG1)	3500	298	S	411.074	0.243426
PLG@736N+0.994	[K].VCNRYEFLnGR.[V]	N9(+0.981124608)	P00747	PLG	plasminogen(PLG)	5340	736	N	0.994	0.37981
A2M@189Q-17.026	[K].qFSFPLSSEPFQGSYK.[V]	Q1(-17.01610845)	P01023	A2M	alpha-2-macroglobulin(A2M)	2	189	Q	-17.026	0.876736
APOH@202E-147.027	[R].eVKCPFPSRPDNGFVNYPAKPTLYYK.[D]	E1(-147.023697955)	P02749	APOH	apolipoprotein H(APOH)	350	202	E	-147.027	0.0656873
APOB@1912N+0.994	[R].SVMAPFTMTIDAHTnGNGK.[L]	N15(+0.978601849)	P04114	APOB	apolipoprotein B(APOB)	338	1912	N	0.994	0.37981
IGKC@42K+196.798	[R].EAKVQWkVDLQSGNSQESVTEQDSK.[D]	K7(+196.786511688)	P01834	IGKC	immunoglobulin kappa constant(IGKC)	3514	42	K	196.798	0.0288594
ALB@299L-85.076	[K].YICENQDSISSKlK.[E]	L13(-85.069814702)	P02768	ALB	albumin(ALB)	213	299	L	-85.076	0.00197684
C2@387T+405.095	[K].tAVDHIR.[E]	T1(+405.091404177)	P06681	C2	complement C2(C2)	717	387	T	405.095	0.108982
IGHV3-74@99Y-15.995	[K].NTLyLQMNSLR.[A]	Y4(-15.98994268)	A0A0B4J1X5	IGHV3-74	immunoglobulin heavy variable 3-74(IGHV3-74)	28408	99	Y	-15.995	0.401763
SERPING1@327S-6.265	[K].VPMMNsKKYPVAHFIDQTLK.[A]	S6(-6.25564548)	P05155	SERPING1	serpin family G member 1(SERPING1)	710	327	S	-6.265	0.0623647
LRG1@102N+0.994	[K].LQELHLSSnGLESLSPEFLRPVPQLR.[V]	N9(+0.977201138)	P02750	LRG1	leucine rich alpha-2-glycoprotein 1(LRG1)	116844	102	N	0.994	0.37981
GSN@555G+40.032	[R].EgGQTAPASTR.[L]	G2(+40.026199512)	P06396	GSN	gelsolin(GSN)	2934	555	G	40.032	0.957583
HP@289N+0.994	[R].nFKFTDHLK.[Y]	N3(+0.976873685)	P00738	HP	haptoglobin(HP)	3240	289	N	0.994	0.37981
PF4@64G+40.032	[K].AgPHCPTAQLIATLK.[N]	G2(+40.026969365)	P02776	PF4	platelet factor 4(PF4)	5196	64	G	40.032	0.957583
APOB@3522N+0.994	[R].EYSGTIASEANTYLnSK.[S]	N15(+0.981695769)	P04114	APOB	apolipoprotein B(APOB)	338	3522	N	0.994	0.37981
IGHG1@198N+0.994	[R].VVSVLTVLHQDWLnGKEYK.[C]	N14(+0.975528917)	P01857	IGHG1	immunoglobulin heavy constant gamma 1 (G1m marker)(IGHG1)	3500	198	N	0.994	0.37981
ITIH2@581R-127.997	[K].HADPDFTrK.[L]	R8(-127.99790672)	P19823	ITIH2	inter-alpha-trypsin inhibitor heavy chain 2(ITIH2)	3698	581	R	-127.997	0.121028
C8A@569N+0.994	[R].ECDNPAPQnGGASCPGR.[K]	N9(+0.98058565)	P07357	C8A	complement C8 alpha chain(C8A)	731	569	N	0.994	0.37981
HRG@454Q-18.01	[R].qIGSVYR.[L]	Q1(-18.007144599)	P04196	HRG	histidine rich glycoprotein(HRG)	3273	454	Q	-18.01	0.903255
ITIH4@32G+258.122	[K].NgIDIYSLTVDSR.[V]	G2(+258.113705943)	Q14624	ITIH4	inter-alpha-trypsin inhibitor heavy chain 4(ITIH4)	3700	32	G	258.122	0.221954
IGHV5-51@96S+27.011	[K].SIsTAYLQWSSLK.[A]	S3(+27.002908837)	A0A0C4DH38	IGHV5-51	immunoglobulin heavy variable 5-51(IGHV5-51)	28388	96	S	27.011	0.4527
SERPING1@291N+0.994	[R].LVLLIYLSAK.[W]	N5(+0.979820714)	P05155	SERPING1	serpin family G member 1(SERPING1)	710	291	N	0.994	0.37981
ITIH1@42Q-17.026	[R].qAVDTAVDGVFIR.[S]	Q1(-17.021642314)	P19827	ITIH1	inter-alpha-trypsin inhibitor heavy chain 1(ITIH1)	3697	42	Q	-17.026	0.876736
APOD@58N+0.994	[R].WYEIEKIPTTFEnGR.[C]	N13(+0.972907605)	P05090	APOD	apolipoprotein D(APOD)	347	58	N	0.994	0.37981
CFB@562N+0.994	[R].DLEIEVVLFHPNYNInGKK.[E]	N16(+0.976170506)	P00751	CFB	complement factor B(CFB)	629	562	N	0.994	0.37981
ALB@564T+409.095	[K].AtKEQLK.[A]	T2(+409.086571162)	P02768	ALB	albumin(ALB)	213	564	T	409.095	0.303017
APOA4@22V-71.037	[R].AEvSADQVATVMWDYFSQLSNK.[E]	V3(-71.033396352)	P06727	APOA4	apolipoprotein A4(APOA4)	337	22	V	-71.037	0.814798
CFH@309C+150.104	[K].cTSTGWIPAPR.[C]	C1(+150.096730765)	P08603	CFH	complement factor H(CFH)	3075	309	C	150.104	0.638792
F2@165T+30.01	[R].NPDSSTtGPWCYTTDPTVR.[R]	T7(+29.991505353)	P00734	F2	coagulation factor II, thrombin(F2)	2147	165	T	30.01	0.595777
AGT@97T+492.232	[K].LDtEDKLR.[A]	T3(+492.228685646)	P01019	AGT	angiotensinogen(AGT)	183	97	T	492.232	0.212333
FN1@2475S+79.967	[R].TNTNVNCPIECFMPLDVQADREDsRE.[-]	S24(+79.964894667)	P02751	FN1	fibronectin 1(FN1)	2335	2475	S	79.967	0.491858
IGFALS@473L+0.994	[R].LAElPADALGPLQR.[A]	L4(+0.997850906)	P35858	IGFALS	insulin like growth factor binding protein acid labile subunit(IGFALS)	3483	473	L	0.994	0.37981
IGHM@152G+40.032	[R].EgKQVGSGVTTDQVQAEAK.[E]	G2(+40.026580835)	P01871	IGHM	immunoglobulin heavy constant mu(IGHM)	3507	152	G	40.032	0.957583
ERN1@283T+297.043	[K].LTPtLYVGK.[Y]	T4(+297.035097892)	O75460	ERN1	endoplasmic reticulum to nucleus sigling 1(ERN1)	2081	283	T	297.043	0.0421778
PLG@68S+437.114	[R].AFQYHsK.[E]	S6(+437.108223624)	P00747	PLG	plasminogen(PLG)	5340	68	S	437.114	0.133598
GSN@280L+2.005	[K].PAlPAGTEDTAKEDAANR.[K]	L3(+2.000077401)	P06396	GSN	gelsolin(GSN)	2934	280	L	2.005	0.908308
PRSS3@136K+8.911	[R].LGEHNIkVLEGNEQFIAK.[I]	K7(+8.907139774)	P35030	PRSS3	serine protease 3(PRSS3)	5646	136	K	8.911	0.0336556
HPX@104G+40.032	[R].QgHNSVFLIK.[G]	G2(+40.02340781)	P02790	HPX	hemopexin(HPX)	3263	104	G	40.032	0.957583
ALB@410N+404.208	[K].PLVEEPQnLIK.[Q]	N8(+404.198368744)	P02768	ALB	albumin(ALB)	213	410	N	404.208	0.380042
SERPINC1@62A+128.094	[K].aTEDEGSEQKIPEATNRR.[V]	A1(+128.093042228)	P01008	SERPINC1	serpin family C member 1(SERPINC1)	462	62	A	128.094	0.72447
C3@742S+412.732	[R].AsHLGLAR.[S]	S2(+412.726609297)	P01024	C3	complement C3(C3)	718	742	S	412.732	0.489428
APOB@618A+28.033	[K].EaLKESQLPTVMDFR.[K]	A2(+28.02837909)	P04114	APOB	apolipoprotein B(APOB)	338	618	A	28.033	0.203561
APOA1@141Q-17.026	[R].qKVEPLRAELQEGAR.[Q]	Q1(-17.002113363)	P02647	APOA1	apolipoprotein A1(APOA1)	335	141	Q	-17.026	0.876736
APOB@2071L+2.005	[K].YDKNQDVHSINlPFFETLQEYFER.[N]	L12(+1.997986083)	P04114	APOB	apolipoprotein B(APOB)	338	2071	L	2.005	0.908308
APOA1@240Q-18.01	[R].qGLLPVLESFK.[V]	Q1(-18.001439434)	P02647	APOA1	apolipoprotein A1(APOA1)	335	240	Q	-18.01	0.903255
AGT@268M-27.998	[K].TGCSLmGASVDSTLAFNTYVHFQGK.[M]	M6(-27.9806974)	P01019	AGT	angiotensinogen(AGT)	183	268	M	-27.998	0.00566211
RBP4@160N+0.994	[R].DPnGLPPEAQK.[I]	N3(+0.980332603)	P02753	RBP4	retinol binding protein 4(RBP4)	5950	160	N	0.994	0.37981
HPX@257C+154.099	[R].cSPHLVLSALTSDNHGATYAFSGTHYWR.[L]	C1(+154.085431801)	P02790	HPX	hemopexin(HPX)	3263	257	C	154.099	0.765193
PRSS1@79E-14.015	[R].LGEHNIeVLEGNEQFIAK.[I]	E7(-14.012963449)	P07477	PRSS1	serine protease 1(PRSS1)	5644	79	E	-14.015	0.808671
APOB@1615L+0.994	[R].FFSLlSGSLNSHGLELDILGTDK.[I]	L5(+0.98703922)	P04114	APOB	apolipoprotein B(APOB)	338	1615	L	0.994	0.37981
APOB@2127N+0.994	[K].LPQQANDYLnSFNWER.[Q]	N10(+0.976763785)	P04114	APOB	apolipoprotein B(APOB)	338	2127	N	0.994	0.37981
APOH@124C+209.178	[K].cTEEGKWSPELPVCAPIICPPPSIPTFATLR.[V]	C1(+209.169546106)	P02749	APOH	apolipoprotein H(APOH)	350	124	C	209.178	0.818551
ALB@410N+275.163	[K].PLVEEPQnLIK.[Q]	N8(+275.153324799)	P02768	ALB	albumin(ALB)	213	410	N	275.163	0.460172
A2M@37S+458.251	[K].PQYMVLVPsLLHTETTEK.[G]	S9(+458.237410613)	P01023	A2M	alpha-2-macroglobulin(A2M)	2	37	S	458.251	0.211171
SERPI4@140G+40.032	[R].VgSALFLSHNLK.[F]	G2(+40.025580901)	P29622	SERPI4	serpin family A member 4(SERPI4)	5267	140	G	40.032	0.957583
ITIH4@669Q-17.026	[R].qLGLPGPPDVPDHAAYHPFR.[R]	Q1(-17.005568442)	Q14624	ITIH4	inter-alpha-trypsin inhibitor heavy chain 4(ITIH4)	3700	669	Q	-17.026	0.876736
HABP2@428S+241.179	[K].PVDGHCALEsK.[Y]	S10(+241.167996521)	Q14520	HABP2	hyaluron binding protein 2(HABP2)	3026	428	S	241.179	0.5915
CFB@649N+0.994	[K].EVYIKnGDKK.[G]	N6(+0.984180171)	P00751	CFB	complement factor B(CFB)	629	649	N	0.994	0.37981
ORM1@77T+497.242	[K].TEDtIFLR.[E]	T4(+497.234987587)	P02763	ORM1	orosomucoid 1(ORM1)	5004	77	T	497.242	0.254614
ITIH4@755G+40.032	[R].QgPVNLLSDPEQGVEVTGQYER.[E]	G2(+40.024866867)	Q14624	ITIH4	inter-alpha-trypsin inhibitor heavy chain 4(ITIH4)	3700	755	G	40.032	0.957583
IGKC@30N+0.994	[K].SGTASVVCLLnNFYPR.[E]	N11(+0.970763395)	P01834	IGKC	immunoglobulin kappa constant(IGKC)	3514	30	N	0.994	0.37981
HPX@360V-1.008	[K].EVGTPHGIILDSvDAAFICPGSSR.[L]	V13(-0.983592278)	P02790	HPX	hemopexin(HPX)	3263	360	V	-1.008	0.896257
HPX@421N+0.994	[K].SLGPNSCSAnGPGLYLIHGPNLYCYSDVEK.[L]	N10(+0.970741966)	P02790	HPX	hemopexin(HPX)	3263	421	N	0.994	0.37981
TF@240D+342.169	[R].dQYELLCLDNTRKPVDEYKDCHLAQVPSHTVVAR.[S]	D1(+342.166925551)	P02787	TF	transferrin(TF)	7018	240	D	342.169	0.0450504
IGKV1-5@53S+14.016	[R].ASQSISsWLAWYQQKPGK.[A]	S7(+14.008782152)	P01602	IGKV1-5	immunoglobulin kappa variable 1-5(IGKV1-5)	28299	53	S	14.016	0.765042
A2M@851N+0.994	[K].EQAPHCICAnGR.[Q]	N10(+0.977978496)	P01023	A2M	alpha-2-macroglobulin(A2M)	2	851	N	0.994	0.37981
SERPI3@226T+198.124	[K].WEMPFDPQDtHQSR.[F]	T10(+198.104779796)	P01011	SERPI3	serpin family A member 3(SERPI3)	12	226	T	198.124	0.187017
ITIH4@557L+0.994	[R].LWAYLTIQQLlEQTVSASDADQQALR.[N]	L11(+0.997276666)	Q14624	ITIH4	inter-alpha-trypsin inhibitor heavy chain 4(ITIH4)	3700	557	L	0.994	0.37981
KNG1@129T+18.029	[K].FSVATQTCQItPAEGPVVTAQYDCLGCVHPISTQSPDLEPILR.[H]	T11(+18.014854853)	P01042	KNG1	kininogen 1(KNG1)	3827	129	T	18.029	0.361583
IGHV1-24@49T-14.015	[K].VSGYTLtELSMHWVR.[Q]	T7(-14.009255424)	A0A0C4DH33	IGHV1-24	immunoglobulin heavy variable 1-24(IGHV1-24)	28467	49	T	-14.015	0.808671
C2@387T+406.097	[K].tAVDHIR.[E]	T1(+406.094822146)	P06681	C2	complement C2(C2)	717	387	T	406.097	0.255182
ERN1@283T+298.144	[K].LTPtLYVGK.[Y]	T4(+298.133852775)	O75460	ERN1	endoplasmic reticulum to nucleus sigling 1(ERN1)	2081	283	T	298.144	0.0813121
APOB@4277S+473.166	[R].ELLKDLsK.[E]	S7(+473.163058817)	P04114	APOB	apolipoprotein B(APOB)	338	4277	S	473.166	0.0541433
C4A@692G+40.032	[K].LgQYASPTAK.[R]	G2(+40.030503774)	P0C0L4	C4A	complement C4A (Rodgers blood group)(C4A)	720	692	G	40.032	0.957583
AHSG@104Q-17.026	[R].qLKEHAVEGDCDFQLLK.[L]	Q1(-17.017116247)	P02765	AHSG	alpha 2-HS glycoprotein(AHSG)	197	104	Q	-17.026	0.876736
IGHV1-18@114Y-15.995	[R].SDDTAVYyCAR.[-]	Y8(-15.991185822)	A0A0C4DH31	IGHV1-18	immunoglobulin heavy variable 1-18(IGHV1-18)	28468	114	Y	-15.995	0.401763
FN1@2345N+0.994	[R].WCHDnGVNYK.[I]	N5(+0.981642363)	P02751	FN1	fibronectin 1(FN1)	2335	2345	N	0.994	0.37981
C4B@692G+40.032	[K].LgQYASPTAK.[R]	G2(+40.029527211)	P0C0L5	C4B	complement C4B (Chido blood group)(C4B)	721	692	G	40.032	0.957583
AFM@421N+422.188	[K].HFQnLGK.[D]	N4(+422.181472608)	P43652	AFM	afamin(AFM)	173	421	N	422.188	0.452086
IGHG3@246G-17.026	[R].VVSVLTVLHQDWLNgK.[E]	G15(-17.024514165)	P01860	IGHG3	immunoglobulin heavy constant gamma 3 (G3m marker)(IGHG3)	3502	246	G	-17.026	0.876736
C5@123N+0.994	[K].RMPITYDnGFLFIHTDKPVYTPDQSVK.[V]	N8(+0.97772417)	P01031	C5	complement C5(C5)	727	123	N	0.994	0.37981
APOB@4047E+255.174	[R].eSDEETQIKVNWEEEAASGLLTSLKDNVPK.[A]	E1(+255.16262972)	P04114	APOB	apolipoprotein B(APOB)	338	4047	E	255.174	0.00955927
C3@451N+0.994	[R].TMQALPYSTVGnSNNYLHLSVLR.[T]	N12(+0.973051271)	P01024	C3	complement C3(C3)	718	451	N	0.994	0.37981
APOL1@128N+244.123	[K].nWHDKGQQYR.[N]	N1(+244.118141796)	O14791	APOL1	apolipoprotein L1(APOL1)	8542	128	N	244.123	0.379442
CFH@136N+0.994	[R].ECDTDGWTnDIPICEVVK.[C]	N9(+0.973021659)	P08603	CFH	complement factor H(CFH)	3075	136	N	0.994	0.37981
CFH@339N+405.287	[K].HGGLYHEnMR.[R]	N8(+405.282246986)	P08603	CFH	complement factor H(CFH)	3075	339	N	405.287	0.329031
IGHV3-74@50S+27.011	[R].LSCAASGFTFSsYWMHWVR.[Q]	S12(+27.011608017)	A0A0B4J1X5	IGHV3-74	immunoglobulin heavy variable 3-74(IGHV3-74)	28408	50	S	27.011	0.4527
IGHV1-45@50Y-41.076	[K].ASGYTFTyRYLHWVR.[Q]	Y8(-41.07148822)	A0A0A0MS14	IGHV1-45	immunoglobulin heavy variable 1-45(IGHV1-45)	28466	50	Y	-41.076	0.00486006
IGHV3-9@49D-58.005	[R].LSCAASGFTFdDYAMHWVR.[Q]	D11(-57.992052335)	P01782	IGHV3-9	immunoglobulin heavy variable 3-9(IGHV3-9)	28451	49	D	-58.005	0.102169
PGLYRP2@551P+168.091	[R].TWPHFTATVKpR.[P]	P11(+168.085924052)	Q96PD5	PGLYRP2	peptidoglycan recognition protein 2(PGLYRP2)	114770	551	P	168.091	0.131101
ITIH2@580T+244.199	[K].HADPDFtR.[K]	T7(+244.194041161)	P19823	ITIH2	inter-alpha-trypsin inhibitor heavy chain 2(ITIH2)	3698	580	T	244.199	0.210632
ALB@453N+0.994	[K].KVPQVSTPTLVEVSRnLGK.[V]	N16(+0.97969669)	P02768	ALB	albumin(ALB)	213	453	N	0.994	0.37981
APOB@2871N+0.994	[K].NTLELSnGVIVK.[I]	N7(+0.980885163)	P04114	APOB	apolipoprotein B(APOB)	338	2871	N	0.994	0.37981
APOC3@50V+2.005	[K].TAKDALSSvQESQVAQQAR.[G]	V9(+1.998031734)	P02656	APOC3	apolipoprotein C3(APOC3)	345	50	V	2.005	0.908308
IGKC@84V+14.016	[K].vYACEVTHQGLSSPVTK.[S]	V1(+14.002410542)	P01834	IGKC	immunoglobulin kappa constant(IGKC)	3514	84	V	14.016	0.765042
LUM@321L+0.994	[R].ISETSlPPDMYECLR.[V]	L6(+0.998158973)	P51884	LUM	lumican(LUM)	4060	321	L	0.994	0.37981
HRG@511G+40.032	[K].SgFPQVSMFFTHTFPK.[-]	G2(+40.022425364)	P04196	HRG	histidine rich glycoprotein(HRG)	3273	511	G	40.032	0.957583
IGKV4-1@51Y-26.005	[K].SSQSVLySSNNK.[N]	Y7(-26.001423762)	P06312	IGKV4-1	immunoglobulin kappa variable 4-1(IGKV4-1)	28908	51	Y	-26.005	0.300879
C3@1420Q-18.01	[K].qLANGVDR.[Y]	Q1(-18.008701117)	P01024	C3	complement C3(C3)	718	1420	Q	-18.01	0.903255
SERPINC1@397S+211.932	[K].LPGIVAEGRDDLYVsDAFHK.[A]	S15(+211.920979085)	P01008	SERPINC1	serpin family C member 1(SERPINC1)	462	397	S	211.932	0.0355288
C7@633L+2.005	[K].IACVlPVLMDGIQSHPQKPFYTVGEK.[V]	L5(+1.99613254)	P10643	C7	complement C7(C7)	730	633	L	2.005	0.908308
ORM1@183C+243.121	[K].cEPLEKQHEKER.[K]	C1(+243.114446308)	P02763	ORM1	orosomucoid 1(ORM1)	5004	183	C	243.121	0.762351
CFB@540S+416.18	[K].VsVGGEKR.[D]	S2(+416.176456516)	P00751	CFB	complement factor B(CFB)	629	540	S	416.18	0.162549
APOB@1648G+40.032	[R].IgQDGISTSATTNLK.[C]	G2(+40.024401493)	P04114	APOB	apolipoprotein B(APOB)	338	1648	G	40.032	0.957583
HABP2@428S+239.166	[K].PVDGHCALEsK.[Y]	S10(+239.155409993)	Q14520	HABP2	hyaluron binding protein 2(HABP2)	3026	428	S	239.166	0.288117
A1BG@446V+411.211	[K].TvRTPGAAANLELIFVGPQHAGNYR.[C]	V2(+411.190957747)	P04217	A1BG	alpha-1-B glycoprotein(A1BG)	1	446	V	411.211	0.517899
IGHM@154Q-17.026	[K].qVGSGVTTDQVQAEAK.[E]	Q1(-17.002021398)	P01871	IGHM	immunoglobulin heavy constant mu(IGHM)	3507	154	Q	-17.026	0.876736
TF@532G+40.032	[K].EgYYGYTGAFR.[C]	G2(+40.027965089)	P02787	TF	transferrin(TF)	7018	532	G	40.032	0.957583
APOA1@241G+40.032	[R].QgLLPVLESFK.[V]	G2(+40.025782246)	P02647	APOA1	apolipoprotein A1(APOA1)	335	241	G	40.032	0.957583
PROS1@379N+0.994	[K].ITTGGDVInNGLWNMVSVEELEHSISIK.[I]	N9(+0.983055446)	P07225	PROS1	protein S(PROS1)	5627	379	N	0.994	0.37981
PROS1@478T+466.006	[K].HCLVtVEK.[G]	T5(+466.00345365)	P07225	PROS1	protein S(PROS1)	5627	478	T	466.006	0.00661115
C3@1373T+443.298	[K].PAPEtEKRPQDAK.[N]	T5(+443.294633912)	P01024	C3	complement C3(C3)	718	1373	T	443.298	0.0286835
C3@742S+411.211	[R].AsHLGLAR.[S]	S2(+411.207474776)	P01024	C3	complement C3(C3)	718	742	S	411.211	0.517899
IGHG1@267N+0.994	[K].GFYPSDIAVEWESnGQPENNYK.[T]	N14(+0.973409814)	P01857	IGHG1	immunoglobulin heavy constant gamma 1 (G1m marker)(IGHG1)	3500	267	N	0.994	0.37981
C4B@992E+17.027	[R].VTASDPLDTLGSeGALSPGGVASLLR.[L]	E13(+17.021756126)	P0C0L5	C4B	complement C4B (Chido blood group)(C4B)	721	992	E	17.027	0.477017
APOH@306K+81.083	[K].kCSYTEDAQCIDGTIEVPK.[C]	K1(+81.078680008)	P02749	APOH	apolipoprotein H(APOH)	350	306	K	81.083	0.0362353
C1QB@129T+484.9	[R].tINVPLRR.[D]	T1(+484.894596639)	P02746	C1QB	complement C1q B chain(C1QB)	713	129	T	484.9	0.112501
APOB@581L+0.994	[K].IVQIlPWEQNEQVK.[N]	L5(+0.998457735)	P04114	APOB	apolipoprotein B(APOB)	338	581	L	0.994	0.37981
IGHA1@283Q-17.026	[R].qEPSQGTTTFAVTSILR.[V]	Q1(-17.014784218)	P01876	IGHA1	immunoglobulin heavy constant alpha 1(IGHA1)	3493	283	Q	-17.026	0.876736
A2M@615A+259.134	[K].PDAELSaSSVYNLLPEK.[D]	A7(+259.120799277)	P01023	A2M	alpha-2-macroglobulin(A2M)	2	615	A	259.134	0.085681
APOH@23C+213.125	[R].TcPKPDDLPFSTVVPLK.[T]	C2(+213.118216018)	P02749	APOH	apolipoprotein H(APOH)	350	23	C	213.125	0.0566855
APOB@1400L+0.994	[K].ADSVVDLlSYNVQGSGETTYDHK.[N]	L8(+0.979768946)	P04114	APOB	apolipoprotein B(APOB)	338	1400	L	0.994	0.37981
ALB@124E+382.197	[R].NeCFLQHK.[D]	E2(+382.187610032)	P02768	ALB	albumin(ALB)	213	124	E	382.197	0.731802
IGHV3-33@99Y-15.995	[K].NTLyLQMNSLR.[A]	Y4(-15.989210258)	P01772	IGHV3-33	immunoglobulin heavy variable 3-33(IGHV3-33)	28434	99	Y	-15.995	0.401763
IGHM@316Q-17.026	[K].qTISRPK.[G]	Q1(-17.02431935)	P01871	IGHM	immunoglobulin heavy constant mu(IGHM)	3507	316	Q	-17.026	0.876736
C9@74N+0.994	[R].SIEVFGQFnGKR.[C]	N9(+0.981752084)	P02748	C9	complement C9(C9)	735	74	N	0.994	0.37981
HP@61E+269.185	[R].TeGDGVYTLNDKKQWINK.[A]	E2(+269.18024433)	P00738	HP	haptoglobin(HP)	3240	61	E	269.185	0.221742
C2@387T+403.154	[K].tAVDHIR.[E]	T1(+403.146091677)	P06681	C2	complement C2(C2)	717	387	T	403.154	0.0625797
FGG@240G+40.032	[K].EgFGHLSPTGTTEFWLGNEK.[I]	G2(+40.025333879)	P02679	FGG	fibrinogen gamma chain(FGG)	2266	240	G	40.032	0.957583
C3@517L+2.005	[R].QVREPGQDLVVlPLSITTDFIPSFR.[L]	L12(+1.998103418)	P01024	C3	complement C3(C3)	718	517	L	2.005	0.908308
CFB@61V+17.027	[R].LLQEGQALEYvCPSGFYPYPVQTR.[T]	V11(+17.022106694)	P00751	CFB	complement factor B(CFB)	629	61	V	17.027	0.477017
IGHA1@243N+0.994	[K].SGNTFRPEVHLLPPPSEELALnELVTLTCLAR.[G]	N22(+0.971713868)	P01876	IGHA1	immunoglobulin heavy constant alpha 1(IGHA1)	3493	243	N	0.994	0.37981
APOB@2231L+0.994	[K].TIHDLHlFIENIDFNK.[S]	L7(+0.992133682)	P04114	APOB	apolipoprotein B(APOB)	338	2231	L	0.994	0.37981
HP@257S-68.226	[K].VsVNERVMPICLPSKDYAEVGR.[V]	S2(-68.208205518)	P00738	HP	haptoglobin(HP)	3240	257	S	-68.226	0.107226
F2@252N+0.994	[K].HQDFnSAVQLVENFCR.[N]	N5(+0.973942585)	P00734	F2	coagulation factor II, thrombin(F2)	2147	252	N	0.994	0.37981
APOB@1710L+0.994	[K].AALTELSlGSAYQAMILGVDSK.[N]	L8(+0.995498857)	P04114	APOB	apolipoprotein B(APOB)	338	1710	L	0.994	0.37981
ITIH1@220T+499.074	[K].ELAAQtIKK.[S]	T6(+499.065582603)	P19827	ITIH1	inter-alpha-trypsin inhibitor heavy chain 1(ITIH1)	3697	220	T	499.074	0.110369
FN1@35Q-17.026	[R].QAQqMVQPQSPVAVSQSKPGCYDNGKHYQINQQWER.[T]	Q4(-17.009192895)	P02751	FN1	fibronectin 1(FN1)	2335	35	Q	-17.026	0.876736
TTR@43S-144.053	[R].GsPAINVAVHVFR.[K]	S2(-144.047077007)	P02766	TTR	transthyretin(TTR)	7276	43	S	-144.053	0.673304
ITIH4@902N+0.994	[R].VQGnDHSATR.[E]	N4(+0.978614235)	Q14624	ITIH4	inter-alpha-trypsin inhibitor heavy chain 4(ITIH4)	3700	902	N	0.994	0.37981
IGHV3-43@112L-14.015	[R].TEDTAlYYCAK.[D]	L6(-14.009038785)	A0A0B4J1X8	IGHV3-43	immunoglobulin heavy variable 3-43(IGHV3-43)	28426	112	L	-14.015	0.808671
KNG1@247N+0.994	[R].IASFSQnCDIYPGKDFVQPPTK.[I]	N7(+0.979409481)	P01042	KNG1	kininogen 1(KNG1)	3827	247	N	0.994	0.37981
APOH@288N+0.994	[K].FKnGMLHGDK.[V]	N3(+0.978162292)	P02749	APOH	apolipoprotein H(APOH)	350	288	N	0.994	0.37981
TTR@131L+0.994	[R].YTIAALlSPYSYSTTAVVTNPK.[E]	L7(+0.985275044)	P02766	TTR	transthyretin(TTR)	7276	131	L	0.994	0.37981
IGHG2@195G-17.026	[R].VVSVLTVVHQDWLNgK.[E]	G15(-17.017849555)	P01859	IGHG2	immunoglobulin heavy constant gamma 2 (G2m marker)(IGHG2)	3501	195	G	-17.026	0.876736
KNG1@332S+79.967	[R].ETTCSKEsNEELTESCETKK.[L]	S8(+79.964433124)	P01042	KNG1	kininogen 1(KNG1)	3827	332	S	79.967	0.491858
APOA1@254L-1.008	[K].VSFlSALEEYTK.[K]	L4(-0.98680486)	P02647	APOA1	apolipoprotein A1(APOA1)	335	254	L	-1.008	0.896257
LRG1@198N+0.994	[R].TLDLGEnQLETLPPDLLR.[G]	N7(+0.99300941)	P02750	LRG1	leucine rich alpha-2-glycoprotein 1(LRG1)	116844	198	N	0.994	0.37981
PRSS2@79E-14.015	[R].LGEHNIeVLEGNEQFIAK.[I]	E7(-14.010508757)	P07478	PRSS2	serine protease 2(PRSS2)	5645	79	E	-14.015	0.808671
JCHAIN@82R+352.138	[R].TrFVYHLSDLCK.[K]	R2(+352.132370585)	P01591	JCHAIN	joining chain of multimeric IgA and IgM(JCHAIN)	3512	82	R	352.138	0.0101528
AGT@97T+493.236	[K].LDtEDKLR.[A]	T3(+493.232469826)	P01019	AGT	angiotensinogen(AGT)	183	97	T	493.236	0.0840781
COL11A1@140E+227.163	[R].SPVFLFeDHTGK.[P]	E7(+227.156497465)	P12107	COL11A1	collagen type XI alpha 1 chain(COL11A1)	1301	140	E	227.163	0.0348619
C6@301Q-17.026	[K].qAIQASHKK.[D]	Q1(-17.02607194)	P13671	C6	complement C6(C6)	729	301	Q	-17.026	0.876736
AMBP@70L+0.994	[R].MTVSTLVlGEGATEAEISMTSTR.[W]	L8(+0.989897478)	P02760	AMBP	alpha-1-microglobulin/bikunin precursor(AMBP)	259	70	L	0.994	0.37981
APOB@1422Y-59.951	[K].NTFTLSyDGSLR.[H]	Y7(-59.946134464)	P04114	APOB	apolipoprotein B(APOB)	338	1422	Y	-59.951	0.0877675
APOB@1438S+373.115	[K].FsHVEK.[L]	S2(+373.111741821)	P04114	APOB	apolipoprotein B(APOB)	338	1438	S	373.115	0.143924
PROS1@565L+2.005	[R].IQAlSLCSDQQSHLEFR.[V]	L4(+1.996095665)	P07225	PROS1	protein S(PROS1)	5627	565	L	2.005	0.908308
SERPINF2@136L+0.994	[R].LQQVlHAGSGPCLPHLLSR.[L]	L5(+0.988097736)	P08697	SERPINF2	serpin family F member 2(SERPINF2)	5345	136	L	0.994	0.37981
PLG@179L+0.994	[R].YDYCDIlECEEECMHCSGENYDGK.[I]	L7(+0.993389099)	P00747	PLG	plasminogen(PLG)	5340	179	L	0.994	0.37981
FN1@2457N+0.994	[R].TNTNVnCPIECFMPLDVQADREDSRE.[-]	N6(+0.995168105)	P02751	FN1	fibronectin 1(FN1)	2335	2457	N	0.994	0.37981
AFM@290S+462.048	[K].VMNHICsK.[Q]	S7(+462.043555362)	P43652	AFM	afamin(AFM)	173	290	S	462.048	0.201056
C3@345G+40.032	[R].SgIPIVTSPYQIHFTK.[T]	G2(+40.025371859)	P01024	C3	complement C3(C3)	718	345	G	40.032	0.957583
A2M@854Q-18.01	[R].qTVSWAVTPK.[S]	Q1(-18.004274167)	P01023	A2M	alpha-2-macroglobulin(A2M)	2	854	Q	-18.01	0.903255
APOB@450N+0.994	[R].ATLYALSHAVnNYHK.[T]	N11(+0.978608354)	P04114	APOB	apolipoprotein B(APOB)	338	450	N	0.994	0.37981
AMBP@339V-1.008	[R].EYCGvPGDGDEELLR.[F]	V5(-0.994114002)	P02760	AMBP	alpha-1-microglobulin/bikunin precursor(AMBP)	259	339	V	-1.008	0.896257
IGHM@191G+27.994	[K].ESDWLgQSMFTCR.[V]	G6(+27.98688223)	P01871	IGHM	immunoglobulin heavy constant mu(IGHM)	3507	191	G	27.994	0.622646
ORM1@181D+128.094	[K].dKCEPLEKQHEK.[E]	D1(+128.089809915)	P02763	ORM1	orosomucoid 1(ORM1)	5004	181	D	128.094	0.72447
APOA1@248S+201.136	[K].PALEDLRQGLLPVLEsFK.[V]	S16(+201.131234855)	P02647	APOA1	apolipoprotein A1(APOA1)	335	248	S	201.136	0.0125103
GC@378V-1.008	[K].SLGECCDvEDSTTCFK.[G]	V8(-0.998863867)	P02774	GC	GC vitamin D binding protein(GC)	2638	378	V	-1.008	0.896257
APOB@2123N+0.994	[K].LPQQAnDYLNSFNWER.[Q]	N6(+0.971880972)	P04114	APOB	apolipoprotein B(APOB)	338	2123	N	0.994	0.37981
C4B@1548L+0.994	[R].ECVGFEAVQEVPVGlVQPASATLYDYYNPER.[R]	L15(+0.985654319)	P0C0L5	C4B	complement C4B (Chido blood group)(C4B)	721	1548	L	0.994	0.37981
APOB@1919L-1.008	[K].LAlWGEHTGQLYSK.[F]	L3(-0.990275844)	P04114	APOB	apolipoprotein B(APOB)	338	1919	L	-1.008	0.896257
GC@447D-137.058	[K].HSdFASNCCSINSPPLYCDSEIDAELK.[N]	D3(-137.0522141)	P02774	GC	GC vitamin D binding protein(GC)	2638	447	D	-137.058	0.618097
IGHV3-35@107A+28.033	[R].aEDTAVYYCVR.[-]	A1(+28.030142866)	A0A0C4DH35	IGHV3-35	immunoglobulin heavy variable 3-35 (non-functiol)(IGHV3-35)	28432	107	A	28.033	0.203561
APOB@4273L+0.994	[R].ELlKDLSKEAQEVFK.[A]	L3(+0.997460788)	P04114	APOB	apolipoprotein B(APOB)	338	4273	L	0.994	0.37981
APOH@209S+210.178	[K].CPFPsRPDNGFVNYPAKPTLYYK.[D]	S5(+210.171285747)	P02749	APOH	apolipoprotein H(APOH)	350	209	S	210.178	0.171037
APOA2@26K-17.026	[R].QAkEPCVESLVSQYFQTVTDYGK.[D]	K3(-17.022240234)	P02652	APOA2	apolipoprotein A2(APOA2)	336	26	K	-17.026	0.876736
PRSS1@79E-14.015	[R].LGEHNIeVLEGNEQFIAK.[I]	E7(-14.00806735)	P07477	PRSS1	serine protease 1(PRSS1)	5644	79	E	-14.015	0.808671
AFM@290S+463.052	[K].VMNHICsK.[Q]	S7(+463.047431095)	P43652	AFM	afamin(AFM)	173	290	S	463.052	0.141084
CFH@992L+0.994	[K].TDCLSlPSFEIPMGEKK.[D]	L6(+0.979009874)	P08603	CFH	complement factor H(CFH)	3075	992	L	0.994	0.37981
CP@263N+0.994	[R].MYSVnGYTFGSLPGLSMCAEDRVK.[W]	N5(+0.977214842)	P00450	CP	ceruloplasmin(CP)	1356	263	N	0.994	0.37981
C9@48W+162.053	[R].MSPwSEWSQCDPCLR.[Q]	W4(+162.040962923)	P02748	C9	complement C9(C9)	735	48	W	162.053	0.502194
IGHV1OR15-1@114Y-15.995	[R].SDDTAVYyCAR.[-]	Y8(-15.992528595)	P23083	IGHV1OR15-1	immunoglobulin heavy variable 1/OR15-1 (non-functiol)(IGHV1OR15-1)	388077	114	Y	-15.995	0.401763
TF@139T+476.182	[K].KSCHtGLGR.[S]	T5(+476.176393875)	P02787	TF	transferrin(TF)	7018	139	T	476.182	0.0204417
GSN@662M+282.072	[K].KmDAHPPR.[L]	M2(+282.070879409)	P06396	GSN	gelsolin(GSN)	2934	662	M	282.072	0.120591
APOA2@73T+424.098	[K].SKEQLtPLIKK.[A]	T6(+424.089875337)	P02652	APOA2	apolipoprotein A2(APOA2)	336	73	T	424.098	0.177724
CFI@245N+0.994	[K].ACDGInDCGDQSDELCCK.[A]	N6(+0.988969788)	P05156	CFI	complement factor I(CFI)	3426	245	N	0.994	0.37981
PROS1@380N+0.994	[K].ITTGGDVINnGLWNMVSVEELEHSISIK.[I]	N10(+0.98452029)	P07225	PROS1	protein S(PROS1)	5627	380	N	0.994	0.37981
C3@125L+0.994	[K].VVLVSlQSGYLFIQTDK.[T]	L6(+0.996642588)	P01024	C3	complement C3(C3)	718	125	L	0.994	0.37981
CFI@575R+244.123	[K].VANYFDWISYHVGr.[P]	R14(+244.114538059)	P05156	CFI	complement factor I(CFI)	3426	575	R	244.123	0.379442
CFB@111N+0.994	[R].AIHCPRPHDFEnGEYWPR.[S]	N12(+0.979922874)	P00751	CFB	complement factor B(CFB)	629	111	N	0.994	0.37981
FN1@1041Q-17.026	[R].qYNVGPSVSKYPLR.[N]	Q1(-17.022915175)	P02751	FN1	fibronectin 1(FN1)	2335	1041	Q	-17.026	0.876736
GSN@405L+0.994	[K].NWRDPDQTDGlGLSYLSSHIANVER.[V]	L11(+0.996755996)	P06396	GSN	gelsolin(GSN)	2934	405	L	0.994	0.37981
APOA1@106L+388.14	[R].EQLGPVTQEFWDNLEKETEGlR.[Q]	L21(+388.123475505)	P02647	APOA1	apolipoprotein A1(APOA1)	335	106	L	388.14	0.0934396
A2M@295N+0.994	[K].FSGQLnSHGCFYQQVK.[T]	N6(+0.975707272)	P01023	A2M	alpha-2-macroglobulin(A2M)	2	295	N	0.994	0.37981
C8A@122L+0.994	[R].HLVCNGDQDClDGSDEDDCEDVR.[A]	L11(+0.993025924)	P07357	C8A	complement C8 alpha chain(C8A)	731	122	L	0.994	0.37981
C3@1044G+40.032	[R].QgALELIK.[K]	G2(+40.024619607)	P01024	C3	complement C3(C3)	718	1044	G	40.032	0.957583
IGLC7@89V+128.059	[R].vTHEGSTVEK.[T]	V1(+128.051950714)	A0M8Q6	IGLC7	immunoglobulin lambda constant 7(IGLC7)	28834	89	V	128.059	0.255495
FGA@296N+0.994	[R].NPSSAGSWnSGSSGPGSTGNR.[N]	N9(+0.981240627)	P02671	FGA	fibrinogen alpha chain(FGA)	2243	296	N	0.994	0.37981
ITIH1@649Q-85.176	[R].RTFVLSALqPSPTHSSSNTQR.[L]	Q9(-85.165872372)	P19827	ITIH1	inter-alpha-trypsin inhibitor heavy chain 1(ITIH1)	3697	649	Q	-85.176	0.00167871
ITIH1@649Q-88.171	[R].RTFVLSALqPSPTHSSSNTQR.[L]	Q9(-88.160928524)	P19827	ITIH1	inter-alpha-trypsin inhibitor heavy chain 1(ITIH1)	3697	649	Q	-88.171	0.0149985
APOH@263S+481.29	[K].AsCKVPVKK.[A]	S2(+481.285434163)	P02749	APOH	apolipoprotein H(APOH)	350	263	S	481.29	0.00137569
LPA@4406L+0.994	[R].LFlEPTQADIALLK.[L]	L3(+1.000755198)	P08519	LPA	lipoprotein(a)(LPA)	4018	4406	L	0.994	0.37981
CFH@794N+0.994	[R].GKEGWIHTVCInGR.[W]	N12(+0.975878857)	P08603	CFH	complement factor H(CFH)	3075	794	N	0.994	0.37981
FGA@497L+0.994	[K].TVIGPDGHKEVTKEVVTSEDGSDCPEAMDlGTLSGIGTLDGFR.[H]	L30(+0.986962675)	P02671	FGA	fibrinogen alpha chain(FGA)	2243	497	L	0.994	0.37981
SERPI1@204T+204.138	[K].ELDRDtVFALVNYIFFK.[G]	T6(+204.132662536)	P01009	SERPI1	serpin family A member 1(SERPI1)	5265	204	T	204.138	0.308878
IGHM@98E+432.036	[K].eKNVPLPVIAELPPK.[V]	E1(+432.027452629)	P01871	IGHM	immunoglobulin heavy constant mu(IGHM)	3507	98	E	432.036	0.0913345
RBP4@189N+0.994	[R].LIVHnGYCDGR.[S]	N5(+0.980286623)	P02753	RBP4	retinol binding protein 4(RBP4)	5950	189	N	0.994	0.37981
CPN2@320L+0.994	[R].SLMlSYITHLPAGIFR.[D]	L4(+0.99158201)	P22792	CPN2	carboxypeptidase N subunit 2(CPN2)	1370	320	L	0.994	0.37981
C4A@549H-39.998	[R].TLTSVSVFVDHHLAPSFYFVAFYYhGDHPVANSLR.[V]	H25(-39.993023371)	P0C0L4	C4A	complement C4A (Rodgers blood group)(C4A)	720	549	H	-39.998	0.00748137
CLU@51N+0.994	[K].YVNKEIQVnGVK.[Q]	N11(+0.980997249)	P10909	CLU	clusterin(CLU)	1191	51	N	0.994	0.37981
C3@471L+0.994	[R].TELRPGETlNVNFLLR.[M]	L9(+0.992689794)	P01024	C3	complement C3(C3)	718	471	L	0.994	0.37981
HRG@39N+473.181	[K].ALDLInKR.[R]	N6(+473.169984731)	P04196	HRG	histidine rich glycoprotein(HRG)	3273	39	N	473.181	0.0893093
CFI@155L+0.994	[R].EANVAClDLGFQQGADTQR.[R]	L7(+0.999697655)	P05156	CFI	complement factor I(CFI)	3426	155	L	0.994	0.37981
APOH@240L-1.008	[K].ATFGCHDGYSlDGPEEIECTK.[L]	L11(-0.995416073)	P02749	APOH	apolipoprotein H(APOH)	350	240	L	-1.008	0.896257
APOA2@27E-17.026	[R].QAKePCVESLVSQYFQTVTDYGK.[D]	E4(-17.018198627)	P02652	APOA2	apolipoprotein A2(APOA2)	336	27	E	-17.026	0.876736
IGHV3-30@99Y-15.995	[K].NTLyLQMNSLR.[A]	Y4(-15.990675101)	P01768	IGHV3-30	immunoglobulin heavy variable 3-30(IGHV3-30)	28439	99	Y	-15.995	0.401763
IGLV3-21@84N+0.994	[R].FSGSnSGNTATLTISR.[V]	N5(+0.976795292)	P80748	IGLV3-21	immunoglobulin lambda variable 3-21(IGLV3-21)	28796	84	N	0.994	0.37981
SERPI3@347T+480.025	[K].ADLSGItGAR.[N]	T7(+480.019269914)	P01011	SERPI3	serpin family A member 3(SERPI3)	12	347	T	480.025	0.211174
APOA1@40T+224.15	[K].DLAtVYVDVLKDSGR.[D]	T4(+224.144528399)	P02647	APOA1	apolipoprotein A1(APOA1)	335	40	T	224.15	0.0866289
C6@119A+58.006	[R].SVLRPSQFGGQPCTaPLVAFQPCIPSK.[L]	A15(+58.002430399)	P13671	C6	complement C6(C6)	729	119	A	58.006	0.204843
IGHV3-30-3@99Y-15.995	[K].NTLyLQMNSLR.[A]	Y4(-15.989332328)	P0DP02	IGHV3-30-3	immunoglobulin heavy variable 3-30-3(IGHV3-30-3)	57290	99	Y	-15.995	0.401763
TF@381S+239.166	[K].CDEWSVNsVGK.[I]	S8(+239.160467082)	P02787	TF	transferrin(TF)	7018	381	S	239.166	0.288117
APOB@741T+392.086	[K].VLVDHFGYtK.[D]	T9(+392.081367555)	P04114	APOB	apolipoprotein B(APOB)	338	741	T	392.086	0.172749
IGLC7@88R-30.057	[R].SYSCrVTHEGSTVEK.[T]	R5(-30.048156908)	A0M8Q6	IGLC7	immunoglobulin lambda constant 7(IGLC7)	28834	88	R	-30.057	0.264856
C1R@541S+12	[R].VsVHPDYR.[Q]	S2(+11.996680884)	P00736	C1R	complement C1r(C1R)	715	541	S	12	0.688511
APOA1@40T+227.163	[K].DLAtVYVDVLKDSGRDYVSQFEGSALGK.[Q]	T4(+227.156022881)	P02647	APOA1	apolipoprotein A1(APOA1)	335	40	T	227.163	0.0348619
A2M@498L+0.994	[K].KLSFYYlIMAK.[G]	L7(+0.995844748)	P01023	A2M	alpha-2-macroglobulin(A2M)	2	498	L	0.994	0.37981
APOB@3238S+427.279	[K].sHDELPR.[T]	S1(+427.270881003)	P04114	APOB	apolipoprotein B(APOB)	338	3238	S	427.279	0.120415
SERPINC1@304L+0.994	[R].VAEGTQVLElPFKGDDITMVLILPKPEK.[S]	L10(+0.987769546)	P01008	SERPINC1	serpin family C member 1(SERPINC1)	462	304	L	0.994	0.37981
THBS1@523T-30.011	[R].LCNNPtPQFGGK.[D]	T6(-30.006830848)	P07996	THBS1	thrombospondin 1(THBS1)	7057	523	T	-30.011	0.398147
C3@397V-1.008	[R].VPVAVQGEDTvQSLTQGDGVAK.[L]	V11(-0.984802671)	P01024	C3	complement C3(C3)	718	397	V	-1.008	0.896257
IGKV2-29@95D+14.016	[R].FSGSGSGTdFTLK.[I]	D9(+14.01357995)	A2NJV5	IGKV2-29	immunoglobulin kappa variable 2-29(IGKV2-29)	28920	95	D	14.016	0.765042
CLU@163L+0.994	[R].IDSLlENDRQQTHMLDVMQDHFSR.[A]	L5(+0.999098882)	P10909	CLU	clusterin(CLU)	1191	163	L	0.994	0.37981
APOB@1438S+375.112	[K].FsHVEK.[L]	S2(+375.110978881)	P04114	APOB	apolipoprotein B(APOB)	338	1438	S	375.112	0.0744281
IGHG3@242D+21.981	[R].VVSVLTVLHQdWLNGK.[E]	D11(+21.98134521)	P01860	IGHG3	immunoglobulin heavy constant gamma 3 (G3m marker)(IGHG3)	3502	242	D	21.981	0.939808
C3@956G+40.032	[R].EgVQKEDIPPADLSDQVPDTESETR.[I]	G2(+40.022141818)	P01024	C3	complement C3(C3)	718	956	G	40.032	0.957583
APOB@3156T+469.751	[K].tGLKEFLK.[T]	T1(+469.745717081)	P04114	APOB	apolipoprotein B(APOB)	338	3156	T	469.751	0.0820519
IGLV6-57@63A+15.995	[R].PGSaPTTVIYEDNQRPSGVPDR.[F]	A4(+15.988796583)	P01721	IGLV6-57	immunoglobulin lambda variable 6-57(IGLV6-57)	28778	63	A	15.995	0.780434
CFH@434N+0.994	[K].AQTTVTCMEnGWSPTPR.[C]	N10(+0.973920713)	P08603	CFH	complement factor H(CFH)	3075	434	N	0.994	0.37981
C3@725L+0.994	[K].VFlDCCNYITELRR.[Q]	L3(+0.996706834)	P01024	C3	complement C3(C3)	718	725	L	0.994	0.37981
PLG@418N+0.994	[K].TPENYPGLTMNYCR.[N]	N7(+0.980028641)	P00747	PLG	plasminogen(PLG)	5340	418	N	0.994	0.37981
C4A@1135N+0.994	[R].SMQGGLVGnDETVALTAFVTIALHHGLAVFQDEGAEPLKQR.[V]	N9(+1.003437226)	P0C0L4	C4A	complement C4A (Rodgers blood group)(C4A)	720	1135	N	0.994	0.37981
APOB@545L+0.994	[K].DKDQEVLlQTFLDDASPGDKR.[L]	L8(+0.992758803)	P04114	APOB	apolipoprotein B(APOB)	338	545	L	0.994	0.37981
KNG1@188Q-18.01	[R].qVVAGLNFR.[I]	Q1(-18.005915019)	P01042	KNG1	kininogen 1(KNG1)	3827	188	Q	-18.01	0.903255
FGB@229V-2.015	[R].TPCTvSCNIPVVSGK.[E]	V5(-2.004036527)	P02675	FGB	fibrinogen beta chain(FGB)	2244	229	V	-2.015	0.882352
APOH@210R+210.178	[K].CPFPSrPDNGFVNYPAKPTLYYK.[D]	R6(+210.161899619)	P02749	APOH	apolipoprotein H(APOH)	350	210	R	210.178	0.171037
FGA@194L-1.008	[R].EVDlKDYEDQQK.[Q]	L4(-1.000397675)	P02671	FGA	fibrinogen alpha chain(FGA)	2243	194	L	-1.008	0.896257
SERPI7@128L+0.994	[K].ELElQIGLFIGK.[H]	L4(+0.999452838)	P05543	SERPI7	serpin family A member 7(SERPI7)	6906	128	L	0.994	0.37981
MBL2@142N+0.994	[K].FFLTnGEIMTFEK.[V]	N5(+0.986267134)	P11226	MBL2	mannose binding lectin 2(MBL2)	4153	142	N	0.994	0.37981
C4B@1479G+40.032	[K].VgLSGMAIADVTLLSGFHALR.[A]	G2(+40.02873799)	P0C0L5	C4B	complement C4B (Chido blood group)(C4B)	721	1479	G	40.032	0.957583
AGT@97T+492.131	[K].LDtEDKLR.[A]	T3(+492.127977639)	P01019	AGT	angiotensinogen(AGT)	183	97	T	492.131	0.0326159
APOH@204K-146.051	[R].EVkCPFPSRPDNGFVNYPAKPTLYYK.[D]	K3(-146.020524127)	P02749	APOH	apolipoprotein H(APOH)	350	204	K	-146.051	0.0871863
APOB@2452G-17.026	[R].LNgEIQALELPQKAEALK.[L]	G3(-17.01687563)	P04114	APOB	apolipoprotein B(APOB)	338	2452	G	-17.026	0.876736
IGHG1@199G-17.026	[R].VVSVLTVLHQDWLNgK.[E]	G15(-17.012062993)	P01857	IGHG1	immunoglobulin heavy constant gamma 1 (G1m marker)(IGHG1)	3500	199	G	-17.026	0.876736
IGLC7@88R-29.052	[R].SYSCrVTHEGSTVEK.[T]	R5(-29.042541673)	A0M8Q6	IGLC7	immunoglobulin lambda constant 7(IGLC7)	28834	88	R	-29.052	0.20772
ITIH2@580T+479.995	[K].HADPDFtR.[K]	T7(+479.990292523)	P19823	ITIH2	inter-alpha-trypsin inhibitor heavy chain 2(ITIH2)	3698	580	T	479.995	0.231035
IGKC@26V-1.008	[K].SGTASVvCLLNNFYPR.[E]	V7(-0.983582308)	P01834	IGKC	immunoglobulin kappa constant(IGKC)	3514	26	V	-1.008	0.896257
IGLV3-25@70S+14.016	[K].DsERPSGIPER.[F]	S2(+14.01336547)	P01717	IGLV3-25	immunoglobulin lambda variable 3-25(IGLV3-25)	28793	70	S	14.016	0.765042
HBA1@19G+40.032	[K].VgAHAGEYGAEALER.[M]	G2(+40.023075562)	P69905	HBA1	hemoglobin subunit alpha 1(HBA1)	3039	19	G	40.032	0.957583
HBA1@19G+40.032	[K].VgAHAGEYGAEALER.[M]	G2(+40.023075562)	P69905	HBA1	hemoglobin subunit alpha 1(HBA1)	3040	19	G	40.032	0.957583
HBA2@19G+40.032	[K].VgAHAGEYGAEALER.[M]	G2(+40.023075562)	P69905	HBA2	hemoglobin subunit alpha 2(HBA2)	3040	19	G	40.032	0.957583
HBA2@19G+40.032	[K].VgAHAGEYGAEALER.[M]	G2(+40.023075562)	P69905	HBA2	hemoglobin subunit alpha 2(HBA2)	3039	19	G	40.032	0.957583
CFH@98L+2.005	[K].RPCGHPGDTPFGTFTlTGGNVFEYGVK.[A]	L16(+1.996219294)	P08603	CFH	complement factor H(CFH)	3075	98	L	2.005	0.908308
APOA1@40T+226.16	[K].DLAtVYVDVLK.[D]	T4(+226.152320789)	P02647	APOA1	apolipoprotein A1(APOA1)	335	40	T	226.16	0.33566
ALB@403P+128.094	[K].pLVEEPQNLIK.[Q]	P1(+128.084477142)	P02768	ALB	albumin(ALB)	213	403	P	128.094	0.72447
C1S@268L+0.994	[K].SlDIIFQTDLTGQKK.[G]	L4(+1.001337591)	P09871	C1S	complement C1s(C1S)	716	268	L	0.994	0.37981
IGHV3-11@99Y-15.995	[K].NSLyLQMNSLR.[A]	Y4(-15.989185193)	P01762	IGHV3-11	immunoglobulin heavy variable 3-11(IGHV3-11)	28450	99	Y	-15.995	0.401763
C4B@141L-14.015	[R].GHlFLQTDQPIYNPGQR.[V]	L3(-14.009360308)	P0C0L5	C4B	complement C4B (Chido blood group)(C4B)	721	141	L	-14.015	0.808671
IGHV4-59@101L+14.016	[K].lSSVTAADTAVYYCAR.[-]	L1(+14.014867315)	P01825	IGHV4-59	immunoglobulin heavy variable 4-59(IGHV4-59)	28392	101	L	14.016	0.765042
IGLV1-40@59Q+9	[R].VTISCTGSSSNIGAGYDVHWYQqLPGTAPK.[L]	Q23(+8.989725689)	P01703	IGLV1-40	immunoglobulin lambda variable 1-40(IGLV1-40)	28825	59	Q	9	0.288118
IGKV1-5@53S+27.011	[R].ASQSISsWLAWYQQKPGK.[A]	S7(+27.001213792)	P01602	IGKV1-5	immunoglobulin kappa variable 1-5(IGKV1-5)	28299	53	S	27.011	0.4527
FGA@98N+0.994	[K].nNKDSHSLTTNIMEILR.[G]	N1(+0.979564011)	P02671	FGA	fibrinogen alpha chain(FGA)	2243	98	N	0.994	0.37981
PROS1@459G+40.032	[K].QgASGIKEIIQEK.[Q]	G2(+40.024627637)	P07225	PROS1	protein S(PROS1)	5627	459	G	40.032	0.957583
C3@1163N+0.994	[K].DICEEQVnSLPGSITK.[A]	N8(+0.979389076)	P01024	C3	complement C3(C3)	718	1163	N	0.994	0.37981
CP@181S+390.095	[R].IYHsHIDAPK.[D]	S4(+390.090137187)	P00450	CP	ceruloplasmin(CP)	1356	181	S	390.095	0.134909
HPR@223V-1.008	[R].VGYvSGWGQSDNFK.[L]	V4(-1.005743968)	P00739	HPR	haptoglobin-related protein(HPR)	3250	223	V	-1.008	0.896257
APOA1@39A+209.178	[K].DLaTVYVDVLKDSGR.[D]	A3(+209.143355444)	P02647	APOA1	apolipoprotein A1(APOA1)	335	39	A	209.178	0.818551
TF@213C+209.178	[K].cLKDGAGDVAFVK.[H]	C1(+209.170283129)	P02787	TF	transferrin(TF)	7018	213	C	209.178	0.818551
APOA2@31E+128.094	[K].EPCVeSLVSQYFQTVTDYGKDLMEK.[V]	E5(+128.081575823)	P02652	APOA2	apolipoprotein A2(APOA2)	336	31	E	128.094	0.72447
IGHM@249L+0.994	[K].LTCLVTDlTTYDSVTISWTR.[Q]	L8(+0.988402267)	P01871	IGHM	immunoglobulin heavy constant mu(IGHM)	3507	249	L	0.994	0.37981
CFB@33P+111.032	[R].pQGSCSLEGVEIK.[G]	P1(+111.028678912)	P00751	CFB	complement factor B(CFB)	629	33	P	111.032	0.0615065
APOH@141I+17.027	[K].WSPELPVCAPIiCPPPSIPTFATLR.[V]	I12(+17.024579608)	P02749	APOH	apolipoprotein H(APOH)	350	141	I	17.027	0.477017
TF@317S+439.172	[K].DsAHGFLK.[V]	S2(+439.166292971)	P02787	TF	transferrin(TF)	7018	317	S	439.172	0.467996
PROS1@478T+465.006	[K].HCLVtVEK.[G]	T5(+465.00067655)	P07225	PROS1	protein S(PROS1)	5627	478	T	465.006	0.0123826
C4BPA@300I-11.029	[K].WNPSPPACEPNSCiNLPDIPHASWETYPRPTK.[E]	I14(-11.023725594)	P04003	C4BPA	complement component 4 binding protein alpha(C4BPA)	722	300	I	-11.029	0.162679
IGHG1@298S+409.135	[K].LTVDKsR.[W]	S6(+409.129072433)	P01857	IGHG1	immunoglobulin heavy constant gamma 1 (G1m marker)(IGHG1)	3500	298	S	409.135	0.0266558
C3@1112Q-17.026	[K].qKPDGVFQEDAPVIHQEMIGGLR.[N]	Q1(-17.000922688)	P01024	C3	complement C3(C3)	718	1112	Q	-17.026	0.876736
TF@587R-127.997	[K].NLNEKDYELLCLDGTrK.[P]	R16(-127.976037826)	P02787	TF	transferrin(TF)	7018	587	R	-127.997	0.121028
FN1@38Q-17.026	[R].QAQQMVqPQSPVAVSQSKPGCYDNGKHYQINQQWER.[T]	Q7(-17.023841333)	P02751	FN1	fibronectin 1(FN1)	2335	38	Q	-17.026	0.876736
SERPI1@380I+17.027	[K].GTEAAGAMFLEAiPMSIPPEVK.[F]	I13(+17.021213474)	P01009	SERPI1	serpin family A member 1(SERPI1)	5265	380	I	17.027	0.477017
F13B@412L+0.994	[K].HPPVVMNGAVADGIlASYATGSSVEYR.[C]	L15(+0.997896418)	P05160	F13B	coagulation factor XIII B chain(F13B)	2165	412	L	0.994	0.37981
ALB@58C-45.988	[K].ALVLIAFAQYLQQcPFEDHVK.[L]	C14(-45.974173727)	P02768	ALB	albumin(ALB)	213	58	C	-45.988	0.304194
CPN1@130N+0.994	[R].IHILPSMnPDGYEVAAAQGPNKPGYLVGR.[N]	N8(+0.996318384)	P15169	CPN1	carboxypeptidase N subunit 1(CPN1)	1369	130	N	0.994	0.37981
KNG1@101K+244.123	[K].DAAkAATGECTATVGKR.[S]	K4(+244.112675145)	P01042	KNG1	kininogen 1(KNG1)	3827	101	K	244.123	0.379442
TF@147W+31.99	[R].SAGwNIPIGLLYCDLPEPR.[K]	W4(+31.9795914)	P02787	TF	transferrin(TF)	7018	147	W	31.99	0.863501
HPX@167E+456.206	[R].eWFWDLATGTMK.[E]	E1(+456.197926451)	P02790	HPX	hemopexin(HPX)	3263	167	E	456.206	0.0526777
ITIH2@466S+459.202	[K].RLsNENHGIAQR.[I]	S3(+459.182587287)	P19823	ITIH2	inter-alpha-trypsin inhibitor heavy chain 2(ITIH2)	3698	466	S	459.202	0.0433604
A1BG@121L+17.027	[K].SLPAPWlSMAPVSWITPGLK.[T]	L7(+17.020805424)	P04217	A1BG	alpha-1-B glycoprotein(A1BG)	1	121	L	17.027	0.477017
C7@566V+2.005	[R].LLEPHCFPLSLvPTEFCPSPPALK.[D]	V12(+1.998637284)	P10643	C7	complement C7(C7)	730	566	V	2.005	0.908308
CP@721Q-17.026	[R].qSEDSTFYLGER.[T]	Q1(-17.020819086)	P00450	CP	ceruloplasmin(CP)	1356	721	Q	-17.026	0.876736
PROS1@565L+0.994	[R].IQAlSLCSDQQSHLEFR.[V]	L4(+0.997987755)	P07225	PROS1	protein S(PROS1)	5627	565	L	0.994	0.37981
IGKV2-30@51Y-25	[R].SSQSLVySDGNTYLNWFQQRPGQSPR.[R]	Y7(-24.975476229)	P06310	IGKV2-30	immunoglobulin kappa variable 2-30(IGKV2-30)	28919	51	Y	-25	0.00265776
C4B@1688L+0.994	[R].LEPGKEYLIMGlDGATYDLEGHPQYLLDSNSWIEEMPSER.[L]	L12(+0.991033733)	P0C0L5	C4B	complement C4B (Chido blood group)(C4B)	721	1688	L	0.994	0.37981
GSN@604L+2.005	[K].TPSAAYlWVGTGASEAEKTGAQELLR.[V]	L7(+1.997304062)	P06396	GSN	gelsolin(GSN)	2934	604	L	2.005	0.908308
F2@604T+396.299	[K].YGFYtHVFR.[L]	T5(+396.294040597)	P00734	F2	coagulation factor II, thrombin(F2)	2147	604	T	396.299	0.131217
IGLV3-9@84N+0.994	[R].FSGSnSGNTATLTISR.[A]	N5(+0.983265018)	A0A075B6K5	IGLV3-9	immunoglobulin lambda variable 3-9(IGLV3-9)	28804	84	N	0.994	0.37981
C3@287S+443.02	[R].ISLPEsLK.[R]	S6(+443.014808836)	P01024	C3	complement C3(C3)	718	287	S	443.02	0.0808813
IGKV2D-29@98L+28.005	[R].FSGSGSGTDFTlK.[I]	L12(+28.004180536)	A0A075B6S2	IGKV2D-29	immunoglobulin kappa variable 2D-29(IGKV2D-29)	28882	98	L	28.005	0.187542
IGHV4-59@101L+14.016	[K].lSSVTAADTAVYYCAR.[-]	L1(+14.017064581)	P01825	IGHV4-59	immunoglobulin heavy variable 4-59(IGHV4-59)	28392	101	L	14.016	0.765042
GC@406L+0.994	[K].ELSSFIDKGQElCADYSENTFTEYKK.[K]	L12(+0.987650726)	P02774	GC	GC vitamin D binding protein(GC)	2638	406	L	0.994	0.37981
TF@217G+40.032	[K].DgAGDVAFVK.[H]	G2(+40.025120582)	P02787	TF	transferrin(TF)	7018	217	G	40.032	0.957583
CP@1018I+17.027	[R].GVYSSDVFDiFPGTYQTLEMFPR.[T]	I10(+17.021212657)	P00450	CP	ceruloplasmin(CP)	1356	1018	I	17.027	0.477017
KLKB1@506S+246.104	[K].PICLPsK.[G]	S6(+246.101915724)	P03952	KLKB1	kallikrein B1(KLKB1)	3818	506	S	246.104	0.317844
APOB@601L+0.994	[K].NFVASHIANIlNSEELDIQDLK.[K]	L11(+0.995156006)	P04114	APOB	apolipoprotein B(APOB)	338	601	L	0.994	0.37981
GC@406L+2.005	[K].ELSSFIDKGQElCADYSENTFTEYKK.[K]	L12(+1.996378753)	P02774	GC	GC vitamin D binding protein(GC)	2638	406	L	2.005	0.908308
FGB@302G+40.032	[K].QgFGNVATNTDGK.[N]	G2(+40.026587264)	P02675	FGB	fibrinogen beta chain(FGB)	2244	302	G	40.032	0.957583
IGHV3-7@99Y-15.995	[K].NSLyLQMNSLR.[A]	Y4(-15.989063123)	P01780	IGHV3-7	immunoglobulin heavy variable 3-7(IGHV3-7)	28452	99	Y	-15.995	0.401763
CFB@302S+340.123	[K].VAsYGVKPR.[Y]	S3(+340.118343535)	P00751	CFB	complement factor B(CFB)	629	302	S	340.123	0.217938
HRG@39N+468.139	[K].ALDLInKR.[R]	N6(+468.135957631)	P04196	HRG	histidine rich glycoprotein(HRG)	3273	39	N	468.139	0.221748
CFH@607N+467.213	[K].PGFTIVGPnSVQCYHFGLSPDLPICK.[E]	N9(+467.206711493)	P08603	CFH	complement factor H(CFH)	3075	607	N	467.213	0.0227868
ALB@482N+0.994	[R].MPCAEDYLSVVLnQLCVLHEK.[T]	N13(+0.970712958)	P02768	ALB	albumin(ALB)	213	482	N	0.994	0.37981
FGB@30S-104.058	[K].sQGVNDNEEGFFSAR.[G]	S1(-104.051588409)	P02675	FGB	fibrinogen beta chain(FGB)	2244	30	S	-104.058	0.0356036
A2M@1088N+0.994	[R].SSGSLLnIK.[G]	N7(+0.980471184)	P01023	A2M	alpha-2-macroglobulin(A2M)	2	1088	N	0.994	0.37981
KNG1@369N+0.994	[K].IYPTVnCQPLGMISLMK.[R]	N6(+0.981947495)	P01042	KNG1	kininogen 1(KNG1)	3827	369	N	0.994	0.37981
C4B@307N+0.994	[K].LVnGQSHISLSK.[A]	N3(+0.980810301)	P0C0L5	C4B	complement C4B (Chido blood group)(C4B)	721	307	N	0.994	0.37981
A2M@854Q-17.026	[R].qTVSWAVTPK.[S]	Q1(-16.977906979)	P01023	A2M	alpha-2-macroglobulin(A2M)	2	854	Q	-17.026	0.876736
IGLC2@71Y+14.984	[K].YAASSyLSLTPEQWK.[S]	Y6(+14.978621875)	P0DOY2	IGLC2	immunoglobulin lambda constant 2(IGLC2)	3538	71	Y	14.984	0.436676
KNG1@188Q-17.026	[R].qVVAGLNFR.[I]	Q1(-17.023798319)	P01042	KNG1	kininogen 1(KNG1)	3827	188	Q	-17.026	0.876736
ALB@351L-1.008	[K].DVFlGMFLYEYAR.[R]	L4(-0.987114742)	P02768	ALB	albumin(ALB)	213	351	L	-1.008	0.896257
APOB@3445N+0.994	[R].MNFKQELnGNTK.[S]	N8(+0.981985289)	P04114	APOB	apolipoprotein B(APOB)	338	3445	N	0.994	0.37981
IGHV3-49@110E-30.011	[K].TeDTAVYYCTR.[-]	E2(-30.0072938)	A0A0A0MS15	IGHV3-49	immunoglobulin heavy variable 3-49(IGHV3-49)	28423	110	E	-30.011	0.398147
APOA2@73T+213.084	[K].EQLtPLIK.[K]	T4(+213.080166902)	P02652	APOA2	apolipoprotein A2(APOA2)	336	73	T	213.084	0.0658157
ITIH3@41N+0.994	[R].SLPEGVAnGIEVYSTK.[I]	N8(+0.982364479)	Q06033	ITIH3	inter-alpha-trypsin inhibitor heavy chain 3(ITIH3)	3699	41	N	0.994	0.37981
SERPINC1@110L+0.994	[R].FATTFYQHLADSKNDNDNIFlSPLSISTAFAMTK.[L]	L21(+0.974832257)	P01008	SERPINC1	serpin family C member 1(SERPINC1)	462	110	L	0.994	0.37981
CPN2@490V+2.005	[R].SQCTYSNPEGTvVLACDQAQCR.[W]	V12(+2.000708971)	P22792	CPN2	carboxypeptidase N subunit 2(CPN2)	1370	490	V	2.005	0.908308
IGHA2@269R-27.044	[K].YLTWASrQEPSQGTTTYAVTSILR.[V]	R7(-27.03551277)	P01877	IGHA2	immunoglobulin heavy constant alpha 2 (A2m marker)(IGHA2)	3494	269	R	-27.044	0.00870101
A2M@1413N+0.994	[R].TEVSSnHVLIYLDK.[V]	N6(+0.983449257)	P01023	A2M	alpha-2-macroglobulin(A2M)	2	1413	N	0.994	0.37981
APOB@2451N+0.994	[R].LnGEIQALELPQKAEALK.[L]	N2(+0.979143799)	P04114	APOB	apolipoprotein B(APOB)	338	2451	N	0.994	0.37981
A2M@1305L+17.027	[R].LLLQQVSlPELPGEYSMK.[V]	L8(+17.021105561)	P01023	A2M	alpha-2-macroglobulin(A2M)	2	1305	L	17.027	0.477017
SERPI1@377L+0.994	[K].AVLTIDEKGTEAAGAMFlEAIPMSIPPEVK.[F]	L18(+0.988322084)	P01009	SERPI1	serpin family A member 1(SERPI1)	5265	377	L	0.994	0.37981
APOA1@201R+163.87	[R].LAArLEALKENGGAR.[L]	R4(+163.861915931)	P02647	APOA1	apolipoprotein A1(APOA1)	335	201	R	163.87	0.121979
CFH@571L+0.994	[R].ECElPKIDVHLVPDR.[K]	L4(+0.994572409)	P08603	CFH	complement factor H(CFH)	3075	571	L	0.994	0.37981
A1BG@267N+0.994	[R].IFFHLVALGDGGHYTCR.[Y]	N6(+0.973725865)	P04217	A1BG	alpha-1-B glycoprotein(A1BG)	1	267	N	0.994	0.37981
AFM@290S+464.062	[K].VMNHICsK.[Q]	S7(+464.053504093)	P43652	AFM	afamin(AFM)	173	290	S	464.062	0.066756
IGKC@21G+40.032	[K].SgTASVVCLLNNFYPR.[E]	G2(+40.024108122)	P01834	IGKC	immunoglobulin kappa constant(IGKC)	3514	21	G	40.032	0.957583
C7@168V+2.005	[R].KvFSGDGKDFYR.[L]	V2(+1.99638044)	P10643	C7	complement C7(C7)	730	168	V	2.005	0.908308
F12@207A+26.015	[R].LCHCPVGYTGaFCDVDTK.[A]	A11(+26.011432513)	P00748	F12	coagulation factor XII(F12)	2161	207	A	26.015	0.569775
APOA4@292L+0.994	[K].SLAElGGHLDQQVEEFR.[R]	L5(+0.998801587)	P06727	APOA4	apolipoprotein A4(APOA4)	337	292	L	0.994	0.37981
SERPI1@140N+0.994	[R].TLNQPDSQLQLTTGnGLFLSEGLK.[L]	N15(+0.973771906)	P01009	SERPI1	serpin family A member 1(SERPI1)	5265	140	N	0.994	0.37981
A1BG@288N+0.994	[R].YRLHDNQnGWSGDSAPVELILSDETLPAPEFSPEPESGR.[A]	N8(+0.974846244)	P04217	A1BG	alpha-1-B glycoprotein(A1BG)	1	288	N	0.994	0.37981
ORM1@77T+499.247	[K].TEDtIFLR.[E]	T4(+499.23999247)	P02763	ORM1	orosomucoid 1(ORM1)	5004	77	T	499.247	0.0856359
IGHG3@246G+403.174	[R].VVSVLTVLHQDWLNgK.[E]	G15(+403.169442275)	P01860	IGHG3	immunoglobulin heavy constant gamma 3 (G3m marker)(IGHG3)	3502	246	G	403.174	0.144859
CFH@115N+0.994	[K].AVYTCnEGYQLLGEINYR.[E]	N6(+0.992262243)	P08603	CFH	complement factor H(CFH)	3075	115	N	0.994	0.37981
HBB@5T+475.136	[M].VHLtPEEK.[S]	T4(+475.130623074)	P68871	HBB	hemoglobin subunit beta(HBB)	3043	5	T	475.136	0.0323277
ALB@347K+162.053	[K].NYAEAkDVFLGMFLYEYAR.[R]	K6(+162.033577414)	P02768	ALB	albumin(ALB)	213	347	K	162.053	0.502194
APOB@784L+2.005	[R].ILGEElGFASLHDLQLLGK.[L]	L6(+2.002727562)	P04114	APOB	apolipoprotein B(APOB)	338	784	L	2.005	0.908308
APOA1@258E+21.981	[K].VSFLSALeEYTK.[K]	E8(+21.973278148)	P02647	APOA1	apolipoprotein A1(APOA1)	335	258	E	21.981	0.939808
FGA@565P+15.995	[K].ESSSHHpGIAEFPSR.[G]	P7(+15.989125887)	P02671	FGA	fibrinogen alpha chain(FGA)	2243	565	P	15.995	0.780434
IGLV6-57@72N+0.994	[R].PGSAPTTVIYEDnQRPSGVPDR.[F]	N13(+0.985317579)	P01721	IGLV6-57	immunoglobulin lambda variable 6-57(IGLV6-57)	28778	72	N	0.994	0.37981
IGHM@191G+27.997	[K].ESDWLgQSMFTCR.[V]	G6(+27.995549222)	P01871	IGHM	immunoglobulin heavy constant mu(IGHM)	3507	191	G	27.997	0.409905
APOB@2684L+0.994	[R].TIDQMLNSElQWPVPDIYLR.[D]	L10(+1.00180083)	P04114	APOB	apolipoprotein B(APOB)	338	2684	L	0.994	0.37981
APOB@3238S+428.285	[K].sHDELPR.[T]	S1(+428.278327292)	P04114	APOB	apolipoprotein B(APOB)	338	3238	S	428.285	0.0832455
A2M@1242Q-17.026	[K].QqQGGFSSTQDTVVALHALSK.[Y]	Q2(-17.01743959)	P01023	A2M	alpha-2-macroglobulin(A2M)	2	1242	Q	-17.026	0.876736
APOB@3486L+0.994	[K].LSLESlTSYFSIESSTKGDVK.[G]	L6(+0.993059504)	P04114	APOB	apolipoprotein B(APOB)	338	3486	L	0.994	0.37981
FGB@106C-2.015	[R].KAPDAGGCLHADPDLGVLcPTGCQLQEALLQQERPIR.[N]	C19(-2.002360884)	P02675	FGB	fibrinogen beta chain(FGB)	2244	106	C	-2.015	0.882352
APOB@1544L+0.994	[R].YEDGTLSlTSTSDLQSGIIK.[N]	L8(+0.997449921)	P04114	APOB	apolipoprotein B(APOB)	338	1544	L	0.994	0.37981
APOB@1542L+2.005	[R].YEDGTlSLTSTSDLQSGIIK.[N]	L6(+1.997449921)	P04114	APOB	apolipoprotein B(APOB)	338	1542	L	2.005	0.908308
AFM@306K+64.032	[K].IKECCEKk.[I]	K8(+64.029107277)	P43652	AFM	afamin(AFM)	173	306	K	64.032	0.500602
ALB@564T+410.073	[K].AtKEQLK.[A]	T2(+410.069298213)	P02768	ALB	albumin(ALB)	213	564	T	410.073	0.120352
IGHV3-43@108E-44.026	[R].TeDTALYYCAK.[D]	E2(-44.022100309)	A0A0B4J1X8	IGHV3-43	immunoglobulin heavy variable 3-43(IGHV3-43)	28426	108	E	-44.026	0.115863
HP@142L-113.084	[K].lPECEAVCGKPK.[N]	L1(-113.076344345)	P00738	HP	haptoglobin(HP)	3240	142	L	-113.084	0.867191
HPX@168W+456.206	[R].EwFWDLATGTMK.[E]	W2(+456.19377606)	P02790	HPX	hemopexin(HPX)	3263	168	W	456.206	0.0526777
C3@1448L+0.994	[R].NTLIIYlDKVSHSEDDCLAFK.[V]	L7(+0.989680784)	P01024	C3	complement C3(C3)	718	1448	L	0.994	0.37981
IGHV1-18@50S+27.011	[K].ASGYTFTsYGISWVR.[Q]	S8(+27.004283198)	A0A0C4DH31	IGHV1-18	immunoglobulin heavy variable 1-18(IGHV1-18)	28468	50	S	27.011	0.4527
IGHG4@14C+47.985	[K].GPSVFPLAPcSR.[S]	C10(+47.985815729)	P01861	IGHG4	immunoglobulin heavy constant gamma 4 (G4m marker)(IGHG4)	3503	14	C	47.985	0.943267
APOA2@27E+128.094	[K].ePCVESLVSQYFQTVTDYGKDLMEK.[V]	E1(+128.086872595)	P02652	APOA2	apolipoprotein A2(APOA2)	336	27	E	128.094	0.72447
F13B@344N+0.994	[K].VACEEPPFIEnGAANLHSK.[I]	N11(+0.977997399)	P05160	F13B	coagulation factor XIII B chain(F13B)	2165	344	N	0.994	0.37981
GC@33S+408.16	[K].EFsHLGK.[E]	S3(+408.157239117)	P02774	GC	GC vitamin D binding protein(GC)	2638	33	S	408.16	0.0060454
GC@31E-18.01	[K].eFSHLGK.[E]	E1(-18.009526161)	P02774	GC	GC vitamin D binding protein(GC)	2638	31	E	-18.01	0.903255
TF@580L-80.957	[K].DYElLCLDGTRKPVEEYANCHLAR.[A]	L4(-80.942117846)	P02787	TF	transferrin(TF)	7018	580	L	-80.957	0.0102619
KNG1@101K+249.168	[K].DAAkAATGECTATVGKR.[S]	K4(+249.161442235)	P01042	KNG1	kininogen 1(KNG1)	3827	101	K	249.168	0.0127775
GC@137V-1.008	[K].HQPQEFPTYvEPTNDEICEAFR.[K]	V10(-0.990115951)	P02774	GC	GC vitamin D binding protein(GC)	2638	137	V	-1.008	0.896257
APOA4@98L+459.202	[K].lKEEIGKELEELR.[A]	L1(+459.192017292)	P06727	APOA4	apolipoprotein A4(APOA4)	337	98	L	459.202	0.0433604
C4BPA@372N+0.994	[K].LNnGEITQHRK.[S]	N3(+0.980401658)	P04003	C4BPA	complement component 4 binding protein alpha(C4BPA)	722	372	N	0.994	0.37981
CFH@320C+154.099	[R].cTLKPCDYPDIK.[H]	C1(+154.09854614)	P08603	CFH	complement factor H(CFH)	3075	320	C	154.099	0.765193
TF@595N+0.994	[R].KPVEEYAnCHLAR.[A]	N8(+0.973198609)	P02787	TF	transferrin(TF)	7018	595	N	0.994	0.37981
ALB@386A-2.015	[K].CCaAADPHECYAK.[V]	A3(-2.006450236)	P02768	ALB	albumin(ALB)	213	386	A	-2.015	0.882352
KLKB1@506S+228.03	[K].PICLPsK.[G]	S6(+228.025682814)	P03952	KLKB1	kallikrein B1(KLKB1)	3818	506	S	228.03	0.399935
LUM@189L+0.994	[K].SLEYlDLSFNQIAR.[L]	L5(+0.999697577)	P51884	LUM	lumican(LUM)	4060	189	L	0.994	0.37981
F12@478L+17.027	[R].LQEDADGSCALlSPYVQPVCLPSGAAR.[P]	L12(+17.023779708)	P00748	F12	coagulation factor XII(F12)	2161	478	L	17.027	0.477017
A1BG@96G+40.032	[R].SgLSTGWTQLSK.[L]	G2(+40.028862046)	P04217	A1BG	alpha-1-B glycoprotein(A1BG)	1	96	G	40.032	0.957583
IGHA2@176L-1.008	[R].DLCGCYSVSSVlPGCAQPWNHGETFTCTAAHPELK.[T]	L12(-1.000926491)	P01877	IGHA2	immunoglobulin heavy constant alpha 2 (A2m marker)(IGHA2)	3494	176	L	-1.008	0.896257
CD5L@215L-1.008	[R].EATlQDCPSGPWGK.[N]	L4(-0.985714449)	O43866	CD5L	CD5 molecule like(CD5L)	922	215	L	-1.008	0.896257
GC@413N+0.994	[K].ELSSFIDKGQELCADYSEnTFTEYK.[K]	N19(+0.973604954)	P02774	GC	GC vitamin D binding protein(GC)	2638	413	N	0.994	0.37981
SERPI1@402N+390.205	[K].PFVFLMIEQnTKSPLFMGK.[V]	N10(+390.211912073)	P01009	SERPI1	serpin family A member 1(SERPI1)	5265	402	N	390.205	0.0398019
C4BPA@448E+275.163	[K].eEIIYECDKGYILVGQAK.[L]	E1(+275.157572213)	P04003	C4BPA	complement component 4 binding protein alpha(C4BPA)	722	448	E	275.163	0.460172
ALB@362H-137.058	[R].hPDYSVVLLLR.[L]	H1(-137.054278147)	P02768	ALB	albumin(ALB)	213	362	H	-137.058	0.618097
IGHV3-9@99Y-15.995	[K].NSLyLQMNSLR.[A]	Y4(-15.989307264)	P01782	IGHV3-9	immunoglobulin heavy variable 3-9(IGHV3-9)	28451	99	Y	-15.995	0.401763
CFH@936E-14.015	[K].SPPeISHGVVAHMSDSYQYGEEVTYK.[C]	E4(-14.000506659)	P08603	CFH	complement factor H(CFH)	3075	936	E	-14.015	0.808671
APOB@3156T+468.139	[K].tGLKEFLK.[T]	T1(+468.135487589)	P04114	APOB	apolipoprotein B(APOB)	338	3156	T	468.139	0.221748
KNG1@274N+0.994	[R].DIPTnSPELEETLTHTITK.[L]	N5(+0.992316478)	P01042	KNG1	kininogen 1(KNG1)	3827	274	N	0.994	0.37981
FGA@121N+0.994	[R].GDFSSAnNRDNTYNR.[V]	N7(+0.980835449)	P02671	FGA	fibrinogen alpha chain(FGA)	2243	121	N	0.994	0.37981
IGHM@326L-1.008	[K].GVAlHRPDVYLLPPAR.[E]	L4(-0.98883866)	P01871	IGHM	immunoglobulin heavy constant mu(IGHM)	3507	326	L	-1.008	0.896257
APOA1@132W-130.115	[K].KwQEEMELYR.[Q]	W2(-130.106379489)	P02647	APOA1	apolipoprotein A1(APOA1)	335	132	W	-130.115	0.293123
SOD1@123K-14.015	[R].TLVVHEkADDLGK.[G]	K7(-14.025543261)	P00441	SOD1	superoxide dismutase 1(SOD1)	6647	123	K	-14.015	0.808671
B2M@44N+0.994	[K].SNFLnCYVSGFHPSDIEVDLLK.[N]	N5(+0.991732978)	P61769	B2M	beta-2-microglobulin(B2M)	567	44	N	0.994	0.37981
GSN@604L+0.994	[K].TPSAAYlWVGTGASEAEK.[T]	L7(+0.999129415)	P06396	GSN	gelsolin(GSN)	2934	604	L	0.994	0.37981
IGLV1-40@73S+14.016	[K].LLIYGNsNRPSGVPDR.[F]	S7(+14.007921467)	P01703	IGLV1-40	immunoglobulin lambda variable 1-40(IGLV1-40)	28825	73	S	14.016	0.765042
F12@181N+479.274	[R].TnPCLHGGR.[C]	N2(+479.268820712)	P00748	F12	coagulation factor XII(F12)	2161	181	N	479.274	0.0123295
SERPI3@226T+200.137	[K].WEMPFDPQDtHQSR.[F]	T10(+200.130841808)	P01011	SERPI3	serpin family A member 3(SERPI3)	12	226	T	200.137	0.179217
IGHV3-15@55W+13.006	[R].LSCAASGFTFSWMSwVR.[Q]	W17(+12.994297905)	A0A0B4J1V0	IGHV3-15	immunoglobulin heavy variable 3-15(IGHV3-15)	28448	55	W	13.006	0.286154
ALB@170H+240.158	[R].hPYFYAPELLFFAK.[R]	H1(+240.151658282)	P02768	ALB	albumin(ALB)	213	170	H	240.158	0.261434
ALB@24R-113.097	[R].rDAHKSEVAHR.[F]	R1(-113.094244878)	P02768	ALB	albumin(ALB)	213	24	R	-113.097	0.0273524
APOA4@147N-27.011	[R].TQVnTQAEQLRR.[Q]	N4(-27.010113972)	P06727	APOA4	apolipoprotein A4(APOA4)	337	147	N	-27.011	0.24074
APOL1@106N+487.455	[R].nEADELRK.[A]	N1(+487.452908188)	O14791	APOL1	apolipoprotein L1(APOL1)	8542	106	N	487.455	0.0160239
ITIH2@328Q-18.01	[K].qTVEAMK.[T]	Q1(-18.009546842)	P19823	ITIH2	inter-alpha-trypsin inhibitor heavy chain 2(ITIH2)	3698	328	Q	-18.01	0.903255
C4B@766L+17.027	[R].ALEILQEEDlIDEDDIPVR.[S]	L10(+17.020539482)	P0C0L5	C4B	complement C4B (Chido blood group)(C4B)	721	766	L	17.027	0.477017
ORM1@184E+128.094	[K].DKCePLEKQHEK.[E]	E4(+128.086147806)	P02763	ORM1	orosomucoid 1(ORM1)	5004	184	E	128.094	0.72447
IGKV1D-33@73A+28.033	[K].LLIYDaSNLETGVPSR.[F]	A6(+28.028972657)	P01593	IGKV1D-33	immunoglobulin kappa variable 1D-33(IGKV1D-33)	28896	73	A	28.033	0.203561
HPX@333G+40.032	[K].gGYTLVSGYPK.[R]	G1(+40.030142865)	P02790	HPX	hemopexin(HPX)	3263	333	G	40.032	0.957583
GC@432D+14.016	[K].LPdATPTELAK.[L]	D3(+14.01338296)	P02774	GC	GC vitamin D binding protein(GC)	2638	432	D	14.016	0.765042
SERPI1@227T+183.104	[K].WERPFEVKDtEEEDFHVDQVTTVK.[V]	T10(+183.093700364)	P01009	SERPI1	serpin family A member 1(SERPI1)	5265	227	T	183.104	0.0209084
TF@287N+0.994	[R].SMGGKEDLIWELLnQAQEHFGKDK.[S]	N14(+0.970796809)	P02787	TF	transferrin(TF)	7018	287	N	0.994	0.37981
ITIH4@155G+40.032	[R].LgVYELLLK.[V]	G2(+40.030725175)	Q14624	ITIH4	inter-alpha-trypsin inhibitor heavy chain 4(ITIH4)	3700	155	G	40.032	0.957583
IGHV1-8@50S+27.011	[K].ASGYTFTsYDINWVR.[Q]	S8(+27.008412665)	P0DP01	IGHV1-8	immunoglobulin heavy variable 1-8(IGHV1-8)	28472	50	S	27.011	0.4527
A2M@906E+21.981	[K].DTVIKPLLVePEGLEK.[E]	E10(+21.975142543)	P01023	A2M	alpha-2-macroglobulin(A2M)	2	906	E	21.981	0.939808
C4BPA@468C-2.015	[K].LScSYSHWSAPAPQCK.[A]	C3(-2.006225207)	P04003	C4BPA	complement component 4 binding protein alpha(C4BPA)	722	468	C	-2.015	0.882352
FGA@203Q-18.01	[K].qLEQVIAK.[D]	Q1(-18.007769409)	P02671	FGA	fibrinogen alpha chain(FGA)	2243	203	Q	-18.01	0.903255
APOC2@76S+449.148	[K].LRDLYsK.[S]	S6(+449.143884365)	P02655	APOC2	apolipoprotein C2(APOC2)	344	76	S	449.148	0.0166707
IGLV2-18@60P-10.02	[R].VSWYQQpPGTAPK.[L]	P7(-10.018671051)	A0A075B6J9	IGLV2-18	immunoglobulin lambda variable 2-18(IGLV2-18)	28814	60	P	-10.02	0.656181
A2M@197E+21.981	[K].QFSFPLSSePFQGSYK.[V]	E9(+21.971243986)	P01023	A2M	alpha-2-macroglobulin(A2M)	2	197	E	21.981	0.939808
ALB@415N-17.026	[K].QnCELFEQLGEYK.[F]	N2(-16.968808013)	P02768	ALB	albumin(ALB)	213	415	N	-17.026	0.876736
CFH@582R-128.134	[K].IDVHLVPDrK.[K]	R9(-128.127744714)	P08603	CFH	complement factor H(CFH)	3075	582	R	-128.134	0.244002
ITIH2@292N+1.99	[K].AGELEVFnGYFVHFFAPDNLDPIPK.[N]	N8(+1.978161109)	P19823	ITIH2	inter-alpha-trypsin inhibitor heavy chain 2(ITIH2)	3698	292	N	1.99	0.46107
IGHG1@127P+224.15	[K].SCDKTHTCPPCPAPELLGGPSVFLFpPK.[P]	P26(+224.148948333)	P01857	IGHG1	immunoglobulin heavy constant gamma 1 (G1m marker)(IGHG1)	3500	127	P	224.15	0.0866289
BTD@90L+0.994	[R].QEALELMNQNlDIYEQQVMTAAQK.[D]	L11(+0.992274359)	P43251	BTD	biotinidase(BTD)	686	90	L	0.994	0.37981
APOB@1421S-60.053	[K].NTFTLsYDGSLR.[H]	S6(-60.051603214)	P04114	APOB	apolipoprotein B(APOB)	338	1421	S	-60.053	0.423075
F12@207A+26.005	[R].LCHCPVGYTGaFCDVDTK.[A]	A11(+26.002386023)	P00748	F12	coagulation factor XII(F12)	2161	207	A	26.005	0.355437
A1BG@230L+0.994	[K].VTlTCVAPLSGVDFQLRR.[G]	L3(+1.002905943)	P04217	A1BG	alpha-1-B glycoprotein(A1BG)	1	230	L	0.994	0.37981
ORM1@183C+371.212	[K].cEPLEKQHEKER.[K]	C1(+371.207952167)	P02763	ORM1	orosomucoid 1(ORM1)	5004	183	C	371.212	0.101586
SERPI1@182N+0.994	[K].KQInDYVEK.[G]	N4(+0.980261823)	P01009	SERPI1	serpin family A member 1(SERPI1)	5265	182	N	0.994	0.37981
FGB@326N+0.994	[K].NYCGLPGEYWLGnDK.[I]	N13(+0.979949903)	P02675	FGB	fibrinogen beta chain(FGB)	2244	326	N	0.994	0.37981
APOB@2071L+0.994	[K].YDKNQDVHSINlPFFETLQEYFER.[N]	L12(+0.997131591)	P04114	APOB	apolipoprotein B(APOB)	338	2071	L	0.994	0.37981
APOB@2494N+0.994	[K].ITLIInWLQEALSSASLAHMK.[A]	N6(+1.000593689)	P04114	APOB	apolipoprotein B(APOB)	338	2494	N	0.994	0.37981
C4A@307N+0.994	[K].LVnGQSHISLSK.[A]	N3(+0.983495848)	P0C0L4	C4A	complement C4A (Rodgers blood group)(C4A)	720	307	N	0.994	0.37981
SERPIND1@421N+0.994	[R].MLFDKnGNMAGISDQR.[I]	N6(+0.977935177)	P05546	SERPIND1	serpin family D member 1(SERPIND1)	3053	421	N	0.994	0.37981
C4B@1088L+0.994	[K].VLSlAQEQVGGSPEK.[L]	L4(+0.999124385)	P0C0L5	C4B	complement C4B (Chido blood group)(C4B)	721	1088	L	0.994	0.37981
C3@606N+450.149	[K].GVFVLnKK.[N]	N6(+450.135347401)	P01024	C3	complement C3(C3)	718	606	N	450.149	0.197922
C4B@84L+0.994	[K].VDFTLSSERDFAlLSLQVPLKDAK.[S]	L13(+0.997977773)	P0C0L5	C4B	complement C4B (Chido blood group)(C4B)	721	84	L	0.994	0.37981
A2M@265T+187.122	[K].PVPGHVtVSICR.[K]	T7(+187.11541298)	P01023	A2M	alpha-2-macroglobulin(A2M)	2	265	T	187.122	0.210353
CP@786Q-18.01	[R].qYTDSTFR.[V]	Q1(-18.008291875)	P00450	CP	ceruloplasmin(CP)	1356	786	Q	-18.01	0.903255
APOB@221G+40.032	[R].TgISPLALIK.[G]	G2(+40.030593389)	P04114	APOB	apolipoprotein B(APOB)	338	221	G	40.032	0.957583
APOB@4081L+0.994	[K].ATGVlYDYVNKYHWEHTGLTLR.[E]	L5(+0.996322775)	P04114	APOB	apolipoprotein B(APOB)	338	4081	L	0.994	0.37981
ALB@24R-116.071	[R].rDAHKSEVAHR.[F]	R1(-116.068318223)	P02768	ALB	albumin(ALB)	213	24	R	-116.071	0.0950623
CLU@162L+0.994	[R].IDSlLENDRQQTHMLDVMQDHFSR.[A]	L4(+0.999682661)	P10909	CLU	clusterin(CLU)	1191	162	L	0.994	0.37981
FGA@236N+258.122	[K].PVPDLVPGnFK.[S]	N9(+258.122115484)	P02671	FGA	fibrinogen alpha chain(FGA)	2243	236	N	258.122	0.221954
FGB@286Q-17.026	[R].qDGSVDFGRK.[W]	Q1(-16.980009563)	P02675	FGB	fibrinogen beta chain(FGB)	2244	286	Q	-17.026	0.876736
LUM@208L+0.994	[R].LPSGLPVSLlTLYLDNNK.[I]	L10(+1.000103892)	P51884	LUM	lumican(LUM)	4060	208	L	0.994	0.37981
APOB@2064Q+227.163	[K].YDKNqDVHSINLPFFETLQEYFER.[N]	Q5(+227.156786273)	P04114	APOB	apolipoprotein B(APOB)	338	2064	Q	227.163	0.0348619
SERPINF2@197Q-17.026	[K].qEDDLANINQWVK.[E]	Q1(-17.023637286)	P08697	SERPINF2	serpin family F member 2(SERPINF2)	5345	197	Q	-17.026	0.876736
TF@288Q-17.026	[R].SMGGKEDLIWELLNqAQEHFGKDK.[S]	Q15(-17.013299588)	P02787	TF	transferrin(TF)	7018	288	Q	-17.026	0.876736
SERPI1@136L+0.994	[R].TLNQPDSQLQlTTGNGLFLSEGLK.[L]	L11(+0.982486647)	P01009	SERPI1	serpin family A member 1(SERPI1)	5265	136	L	0.994	0.37981
ORM1@77T+496.175	[K].TEDtIFLR.[E]	T4(+496.170229286)	P02763	ORM1	orosomucoid 1(ORM1)	5004	77	T	496.175	0.0468459
HRG@39N+472.06	[K].ALDLInKR.[R]	N6(+472.050752553)	P04196	HRG	histidine rich glycoprotein(HRG)	3273	39	N	472.06	0.158251
A2M@1431F+17.027	[K].VSNQTLSLFfTVLQDVPVR.[D]	F10(+17.029591587)	P01023	A2M	alpha-2-macroglobulin(A2M)	2	1431	F	17.027	0.477017
APOA1@40T+225.102	[K].DLAtVYVDVLK.[D]	T4(+225.071876453)	P02647	APOA1	apolipoprotein A1(APOA1)	335	40	T	225.102	0.0780724
F11@507R+462.213	[R].PICLPSKGDr.[N]	R10(+462.208501456)	P03951	F11	coagulation factor XI(F11)	2160	507	R	462.213	0.158487
SERPI1@180Q-18.01	[K].qINDYVEK.[G]	Q1(-18.006501233)	P01009	SERPI1	serpin family A member 1(SERPI1)	5265	180	Q	-18.01	0.903255
ALB@559H-149.178	[K].QTALVELVKhK.[P]	H10(-149.17466454)	P02768	ALB	albumin(ALB)	213	559	H	-149.178	0.234579
APOA4@330G+40.032	[K].LgPHAGDVEGHLSFLEK.[D]	G2(+40.025332693)	P06727	APOA4	apolipoprotein A4(APOA4)	337	330	G	40.032	0.957583
ITIH2@254T+486.18	[K].AHVSFKPtVAQQR.[I]	T8(+486.176980551)	P19823	ITIH2	inter-alpha-trypsin inhibitor heavy chain 2(ITIH2)	3698	254	T	486.18	0.225751
TF@317S+436.145	[K].DsAHGFLK.[V]	S2(+436.140932864)	P02787	TF	transferrin(TF)	7018	317	S	436.145	0.413731
TF@580L-79.967	[K].DYElLCLDGTRKPVEEYANCHLAR.[A]	L4(-79.945779955)	P02787	TF	transferrin(TF)	7018	580	L	-79.967	0.00228738
SERPINC1@262S+214.121	[K].FsPENTRK.[E]	S2(+214.114002081)	P01008	SERPINC1	serpin family C member 1(SERPINC1)	462	262	S	214.121	0.00655012
IGLV1-44@58Q+9	[R].VTISCSGSSSNIGSNTVNWYQqLPGTAPK.[L]	Q22(+8.987590647)	P01699	IGLV1-44	immunoglobulin lambda variable 1-44(IGLV1-44)	28823	58	Q	9	0.288118
IGHG3@235V-1.008	[R].VVSvLTVLHQDWLNGK.[E]	V4(-1.001273057)	P01860	IGHG3	immunoglobulin heavy constant gamma 3 (G3m marker)(IGHG3)	3502	235	V	-1.008	0.896257
FGB@276N+0.994	[R].VYCDMNTEnGGWTVIQNR.[Q]	N9(+0.977497642)	P02675	FGB	fibrinogen beta chain(FGB)	2244	276	N	0.994	0.37981
C3@562S+500.182	[K].DSCVGsLVVK.[S]	S6(+500.176776681)	P01024	C3	complement C3(C3)	718	562	S	500.182	0.0474039
C1R@340Q+41.015	[K].qGYQLIEGNQVLHSFTAVCQDDGTWHR.[A]	Q1(+41.019029691)	P00736	C1R	complement C1r(C1R)	715	340	Q	41.015	0.327715
A1BG@269V+2.005	[R].IFFHLvALGDGGHYTCR.[Y]	V8(+1.996736119)	P04217	A1BG	alpha-1-B glycoprotein(A1BG)	1	269	V	2.005	0.908308
APOB@2313I-14.015	[R].INDiLEHVK.[H]	I4(-14.014161862)	P04114	APOB	apolipoprotein B(APOB)	338	2313	I	-14.015	0.808671
APOA1@49S+224.15	[K].DLATVYVDVLKDsGR.[D]	S13(+224.141598711)	P02647	APOA1	apolipoprotein A1(APOA1)	335	49	S	224.15	0.0866289
IGHV6-1@109V+2.005	[K].NQFSLQLNSvTPEDTAVYYCAR.[-]	V10(+2.012748561)	A0A0B4J1U7	IGHV6-1	immunoglobulin heavy variable 6-1(IGHV6-1)	28385	109	V	2.005	0.908308
ECM1@96L+0.994	[K].LLPAQlPAEKEVGPPLPQEAVPLQK.[E]	L6(+1.000590783)	Q16610	ECM1	extracellular matrix protein 1(ECM1)	1893	96	L	0.994	0.37981
A2M@194L+0.994	[K].QFSFPlSSEPFQGSYK.[V]	L6(+0.993033537)	P01023	A2M	alpha-2-macroglobulin(A2M)	2	194	L	0.994	0.37981
HPX@257C+69.988	[R].cSPHLVLSALTSDNHGATYAFSGTHYWR.[L]	C1(+69.978254066)	P02790	HPX	hemopexin(HPX)	3263	257	C	69.988	0.789145
HPX@257C+210.178	[R].cSPHLVLSALTSDNHGATYAFSGTHYWR.[L]	C1(+210.162824379)	P02790	HPX	hemopexin(HPX)	3263	257	C	210.178	0.171037
C5@1325N+398.198	[K].GALHnYK.[M]	N5(+398.197706768)	P01031	C5	complement C5(C5)	727	1325	N	398.198	0.606782
APOB@1399L+0.994	[K].ADSVVDlLSYNVQGSGETTYDHK.[N]	L7(+0.993318751)	P04114	APOB	apolipoprotein B(APOB)	338	1399	L	0.994	0.37981
C3@1117V+239.127	[K].PDGvFQEDAPVIHQEMIGGLR.[N]	V4(+239.116864525)	P01024	C3	complement C3(C3)	718	1117	V	239.127	0.0823593
IGHV5-51@77T-27.998	[K].GLEWMGIIYPGDSDtR.[Y]	T15(-27.999175184)	A0A0C4DH38	IGHV5-51	immunoglobulin heavy variable 5-51(IGHV5-51)	28388	77	T	-27.998	0.00566211
C3@1528T+393.137	[K].SDDKVtLEER.[L]	T6(+393.132866201)	P01024	C3	complement C3(C3)	718	1528	T	393.137	0.363365
C3@1423N+0.994	[R].YRGDQDATMSILDISMMTGFAPDTDDLKQLAnGVDR.[Y]	N32(+0.979470929)	P01024	C3	complement C3(C3)	718	1423	N	0.994	0.37981
APOA2@54S+225.362	[K].sPELQAEAK.[S]	S1(+225.350859607)	P02652	APOA2	apolipoprotein A2(APOA2)	336	54	S	225.362	0.269107
IGHA2@279Y-16.041	[R].QEPSQGTTTyAVTSILR.[V]	Y10(-16.039361926)	P01877	IGHA2	immunoglobulin heavy constant alpha 2 (A2m marker)(IGHA2)	3494	279	Y	-16.041	0.208504
C3@1513C+154.099	[R].cAEENCFIQK.[S]	C1(+154.0940319)	P01024	C3	complement C3(C3)	718	1513	C	154.099	0.765194
APOB@2287Q-17.026	[K].qHIEAIDVR.[V]	Q1(-17.023189432)	P04114	APOB	apolipoprotein B(APOB)	338	2287	Q	-17.026	0.876736
A2M@265T+185.115	[K].PVPGHVtVSICR.[K]	T7(+185.109309464)	P01023	A2M	alpha-2-macroglobulin(A2M)	2	265	T	185.115	0.16708
CFB@61V+2.005	[R].LLQEGQALEYvCPSGFYPYPVQTR.[T]	V11(+1.998486089)	P00751	CFB	complement factor B(CFB)	629	61	V	2.005	0.908308
SERPI1@402N+389.207	[K].PFVFLMIEQnTKSPLFMGK.[V]	N10(+389.209592737)	P01009	SERPI1	serpin family A member 1(SERPI1)	5265	402	N	389.207	0.10648
GSN@81V+2.005	[R].VEKFDLVPvPTNLYGDFFTGDAYVILK.[T]	V9(+2.003766956)	P06396	GSN	gelsolin(GSN)	2934	81	V	2.005	0.908308
SERPINC1@262S+489.343	[K].FsPENTRK.[E]	S2(+489.338458868)	P01008	SERPINC1	serpin family C member 1(SERPINC1)	462	262	S	489.343	0.0501357
VTN@200W+31.99	[R].DVwGIEGPIDAAFTR.[I]	W3(+31.982798823)	P04004	VTN	vitronectin(VTN)	7448	200	W	31.99	0.863501
IGHV3-20@112L-14.015	[R].AEDTAlYHCAR.[-]	L6(-14.012778675)	A0A0C4DH32	IGHV3-20	immunoglobulin heavy variable 3-20(IGHV3-20)	28445	112	L	-14.015	0.808671
GSN@407L+0.994	[K].NWRDPDQTDGLGlSYLSSHIANVER.[V]	L13(+0.995291152)	P06396	GSN	gelsolin(GSN)	2934	407	L	0.994	0.37981
ITIH2@229T+452.265	[R].FLHVPDtFEGHFDGVPVISK.[G]	T7(+452.259647249)	P19823	ITIH2	inter-alpha-trypsin inhibitor heavy chain 2(ITIH2)	3698	229	T	452.265	0.346409
ALB@412I+162.053	[K].VFDEFKPLVEEPQNLiKQNCELFEQLGEYK.[F]	I16(+162.051367362)	P02768	ALB	albumin(ALB)	213	412	I	162.053	0.502194
HPX@258S+69.988	[R].CsPHLVLSALTSDNHGATYAFSGTHYWR.[L]	S2(+69.963117348)	P02790	HPX	hemopexin(HPX)	3263	258	S	69.988	0.789145
FGB@318L-1.008	[K].NYCGlPGEYWLGNDK.[I]	L5(-1.002227831)	P02675	FGB	fibrinogen beta chain(FGB)	2244	318	L	-1.008	0.896257
PON1@91N+0.994	[K].ILLMDLnEEDPTVLELGITGSK.[F]	N7(+0.994912966)	P27169	PON1	paraoxose 1(PON1)	5444	91	N	0.994	0.37981
IGHV2-5@69L+0.994	[K].ALEWlALIYWDDDKR.[Y]	L5(+1.003281273)	P01817	IGHV2-5	immunoglobulin heavy variable 2-5(IGHV2-5)	28457	69	L	0.994	0.37981
A2M@1089N+0.994	[R].SSGSLLNIK.[G]	N8(+0.97864013)	P01023	A2M	alpha-2-macroglobulin(A2M)	2	1089	N	0.994	0.37981
AFM@305K-146.105	[K].IKECCEkK.[I]	K7(-146.104803856)	P43652	AFM	afamin(AFM)	173	305	K	-146.105	0.26619
ITIH1@502Q-17.026	[K].qYYEGSEIVVAGR.[I]	Q1(-17.019039917)	P19827	ITIH1	inter-alpha-trypsin inhibitor heavy chain 1(ITIH1)	3697	502	Q	-17.026	0.876736
C1R@285L+0.994	[K].QRPPDLDTSSVDlLFFTDESGDSR.[G]	L15(+0.998128209)	P00736	C1R	complement C1r(C1R)	715	285	L	0.994	0.37981
CFB@505S+446.965	[K].ISVIRPsK.[G]	S7(+446.961015675)	P00751	CFB	complement factor B(CFB)	629	505	S	446.965	0.0961277
APOE@66Q+17.027	[R].WVQTLSEQVqEELLSSQVTQELR.[A]	Q10(+17.022500373)	P02649	APOE	apolipoprotein E(APOE)	348	66	Q	17.027	0.477017
APOB@3839D+21.981	[K].SVSDGIAALdLVANK.[I]	D10(+21.982416991)	P04114	APOB	apolipoprotein B(APOB)	338	3839	D	21.981	0.939808
TTR@118N+0.994	[K].ALGISPFHEHAEVVFTAnDSGPRR.[Y]	N18(+0.976598733)	P02766	TTR	transthyretin(TTR)	7276	118	N	0.994	0.37981
ITIH4@31N+257.142	[K].nGIDIYSLTVDSR.[V]	N1(+257.127744029)	Q14624	ITIH4	inter-alpha-trypsin inhibitor heavy chain 4(ITIH4)	3700	31	N	257.142	0.0339177
APOB@3299L+0.994	[R].VPSYTLIlPSLELPVLHVPR.[N]	L8(+0.99219503)	P04114	APOB	apolipoprotein B(APOB)	338	3299	L	0.994	0.37981
CFH@498G+40.032	[K].DgWSAQPTCIK.[S]	G2(+40.029177512)	P08603	CFH	complement factor H(CFH)	3075	498	G	40.032	0.957583
IGHM@103L+0.994	[K].NVPlPVIAELPPKVSVFVPPR.[D]	L4(+0.996496971)	P01871	IGHM	immunoglobulin heavy constant mu(IGHM)	3507	103	L	0.994	0.37981
IGHA2@103V+297.115	[R].vPPPPPCCHPR.[L]	V1(+297.110345725)	P01877	IGHA2	immunoglobulin heavy constant alpha 2 (A2m marker)(IGHA2)	3494	103	V	297.115	0.09261
APOB@4081L-1.008	[K].ATGVlYDYVNK.[Y]	L5(-0.984088343)	P04114	APOB	apolipoprotein B(APOB)	338	4081	L	-1.008	0.896257
ALB@58C+47.985	[K].ALVLIAFAQYLQQcPFEDHVK.[L]	C14(+47.968954793)	P02768	ALB	albumin(ALB)	213	58	C	47.985	0.943267
IGHG1@138R-121.187	[K].DTLMISrTPEVTCVVVDVSHEDPEVK.[F]	R7(-121.177564098)	P01857	IGHG1	immunoglobulin heavy constant gamma 1 (G1m marker)(IGHG1)	3500	138	R	-121.187	0.0164112
APOA4@292L-1.008	[K].SLAElGGHLDQQVEEFRR.[R]	L5(-0.991055637)	P06727	APOA4	apolipoprotein A4(APOA4)	337	292	L	-1.008	0.896257
IGLC3@71Y+14.984	[K].YAASSyLSLTPEQWK.[S]	Y6(+14.976058398)	P0DOY3	IGLC3	immunoglobulin lambda constant 3 (Kern-Oz+ marker)(IGLC3)	3539	71	Y	14.984	0.436676
THBS1@126G+40.032	[K].AgTLDLSLTVQGK.[Q]	G2(+40.027352377)	P07996	THBS1	thrombospondin 1(THBS1)	7057	126	G	40.032	0.957583
PLG@313N+469.235	[R].TPEnFPCK.[N]	N4(+469.225720533)	P00747	PLG	plasminogen(PLG)	5340	313	N	469.235	0.362028
TF@518M+16.997	[K].LCmGSGLNLCEPNNKEGYYGYTGAFR.[C]	M3(+16.984652334)	P02787	TF	transferrin(TF)	7018	518	M	16.997	0.336553
C4A@141L-14.015	[R].GHlFLQTDQPIYNPGQR.[V]	L3(-14.01045894)	P0C0L4	C4A	complement C4A (Rodgers blood group)(C4A)	720	141	L	-14.015	0.808671
APOB@784L+0.994	[R].ILGEElGFASLHDLQLLGK.[L]	L6(+0.988811547)	P04114	APOB	apolipoprotein B(APOB)	338	784	L	0.994	0.37981
HPX@388G+40.032	[K].SgAQATWTELPWPHEK.[V]	G2(+40.022819345)	P02790	HPX	hemopexin(HPX)	3263	388	G	40.032	0.957583
APOB@3744L+0.994	[K].LNDLNSVlVMPTFHVPFTDLQVPSCK.[L]	L8(+0.998918042)	P04114	APOB	apolipoprotein B(APOB)	338	3744	L	0.994	0.37981
IGKV2D-29@91G+14.016	[R].FSGSgSGTDFTLK.[I]	G5(+14.015166864)	A0A075B6S2	IGKV2D-29	immunoglobulin kappa variable 2D-29(IGKV2D-29)	28882	91	G	14.016	0.765042
IGKV2D-29@95D+14.016	[R].FSGSGSGTdFTLK.[I]	D9(+14.014922724)	A0A075B6S2	IGKV2D-29	immunoglobulin kappa variable 2D-29(IGKV2D-29)	28882	95	D	14.016	0.765042
IGLV1-47@88G+40.032	[K].SgTSASLAISGLR.[S]	G2(+40.027972775)	P01700	IGLV1-47	immunoglobulin lambda variable 1-47(IGLV1-47)	28822	88	G	40.032	0.957583
AFM@569L+0.994	[K].LKHELTDEELQSlFTNFANVVDK.[C]	L13(+0.997165452)	P43652	AFM	afamin(AFM)	173	569	L	0.994	0.37981
ALB@569K+163.056	[K].ATKEQLkAVMDDFAAFVEK.[C]	K7(+163.045710441)	P02768	ALB	albumin(ALB)	213	569	K	163.056	0.254516
ALB@470M+172.096	[R].mPCAEDYLSVVLNQLCVLHEKTPVSDRVTK.[C]	M1(+172.086867944)	P02768	ALB	albumin(ALB)	213	470	M	172.096	0.132711
C4B@1093V+2.005	[K].VLSLAQEQvGGSPEKLQETSNWLLSQQQADGSFQDLSPVIHR.[S]	V9(+1.999788155)	P0C0L5	C4B	complement C4B (Chido blood group)(C4B)	721	1093	V	2.005	0.908308
TF@601A-71.037	[R].aPNHAVVTRK.[D]	A1(-71.034126197)	P02787	TF	transferrin(TF)	7018	601	A	-71.037	0.814798
CP@47V-1.008	[K].LISvDTEHSNIYLQNGPDR.[I]	V4(-0.995004956)	P00450	CP	ceruloplasmin(CP)	1356	47	V	-1.008	0.896257
IGHM@305V-1.008	[R].FTCTvTHTDLPSPLK.[Q]	V5(-0.988604922)	P01871	IGHM	immunoglobulin heavy constant mu(IGHM)	3507	305	V	-1.008	0.896257
C5@1428L+1.99	[R].EESSSGSSHAVMDISlPTGISANEEDLK.[A]	L16(+1.993090245)	P01031	C5	complement C5(C5)	727	1428	L	1.99	0.461069
IGHG2@106C-2.015	[K].CCVEcPPCPAPPVAGPSVFLFPPKPK.[D]	C5(-2.00378027)	P01859	IGHG2	immunoglobulin heavy constant gamma 2 (G2m marker)(IGHG2)	3501	106	C	-2.015	0.882352
FGG@387N+0.994	[K].ASTPnGYDNGIIWATWK.[T]	N5(+0.979758891)	P02679	FGG	fibrinogen gamma chain(FGG)	2266	387	N	0.994	0.37981
C4B@1347N+0.994	[K].SHALQLnNR.[Q]	N7(+0.979787465)	P0C0L5	C4B	complement C4B (Chido blood group)(C4B)	721	1347	N	0.994	0.37981
SERPI1@307S+426.242	[R].sASLHLPK.[L]	S1(+426.236236161)	P01009	SERPI1	serpin family A member 1(SERPI1)	5265	307	S	426.242	0.0835705
FGG@189Q-17.026	[K].qSGLYFIKPLK.[A]	Q1(-17.021868509)	P02679	FGG	fibrinogen gamma chain(FGG)	2266	189	Q	-17.026	0.876736
IGLV3-21@87N+0.994	[R].FSGSNSGnTATLTISR.[V]	N8(+0.982044315)	P80748	IGLV3-21	immunoglobulin lambda variable 3-21(IGLV3-21)	28796	87	N	0.994	0.37981
C4B@992E+18.029	[R].VTASDPLDTLGSeGALSPGGVASLLR.[L]	E13(+18.018032981)	P0C0L5	C4B	complement C4B (Chido blood group)(C4B)	721	992	E	18.029	0.361582
IGLL1@196V-31.004	[R].SYSCQvMHEGSTVEK.[T]	V6(-31.004410968)	P15814	IGLL1	immunoglobulin lambda like polypeptide 1(IGLL1)	3543	196	V	-31.004	0.112906
A2M@621L+259.134	[K].PDAELSASSVYNlLPEKDLTGFPGPLNDQDNEDCINR.[H]	L13(+259.12093071)	P01023	A2M	alpha-2-macroglobulin(A2M)	2	621	L	259.134	0.085681
C3@1235Y+17.027	[K].QLYNVEATSyALLALLQLK.[D]	Y10(+17.027876969)	P01024	C3	complement C3(C3)	718	1235	Y	17.027	0.477017
A2M@613L+259.134	[K].PDAElSASSVYNLLPEK.[D]	L5(+259.120982382)	P01023	A2M	alpha-2-macroglobulin(A2M)	2	613	L	259.134	0.085681
IGKC@75S+14.016	[K].SLIYAASsLQSGVPSR.[F]	S8(+14.010113096)	P01601	IGKC	immunoglobulin kappa constant(IGKC)	3514	75	S	14.016	0.765042
IGHG1@180N+349.14	[R].EEQYnSTYR.[V]	N5(+349.134768655)	P01857	IGHG1	immunoglobulin heavy constant gamma 1 (G1m marker)(IGHG1)	3500	180	N	349.14	0.0848808
IGHG2@176N+349.14	[R].EEQFnSTFR.[V]	N5(+349.138147704)	P01859	IGHG2	immunoglobulin heavy constant gamma 2 (G2m marker)(IGHG2)	3501	176	N	349.14	0.0848808
AFM@290S+464.257	[K].VMNHICsK.[Q]	S7(+464.257849796)	P43652	AFM	afamin(AFM)	173	290	S	464.257	0.0149669
ALB@341K+340.151	[K].SHCIAEVENDEMPADLPSLAADFVESKDVCkNYAEAK.[D]	K31(+340.144154383)	P02768	ALB	albumin(ALB)	213	341	K	340.151	0.0270895
IGHD@172L+0.994	[K].TPECPSHTQPLGVYlLTPAVQDLWLR.[D]	L15(+0.996579003)	P01880	IGHD	immunoglobulin heavy constant delta(IGHD)	3495	172	L	0.994	0.37981
C3@606N+454.159	[K].GVFVLnKK.[N]	N6(+454.154878651)	P01024	C3	complement C3(C3)	718	606	N	454.159	0.130451
APOB@143L+0.994	[K].QVFlYPEKDEPTYILNIKR.[G]	L4(+0.995435474)	P04114	APOB	apolipoprotein B(APOB)	338	143	L	0.994	0.37981
F2@345K-17.026	[K].kSLEDKTER.[E]	K1(-17.026547138)	P00734	F2	coagulation factor II, thrombin(F2)	2147	345	K	-17.026	0.876736
IGHV4-39@110L+14.016	[K].lSSVTAADTAVYYCAR.[-]	L1(+14.017186651)	P01824	IGHV4-39	immunoglobulin heavy variable 4-39(IGHV4-39)	28394	110	L	14.016	0.765042
PZP@1145T+125.011	[K].EGtHGSHVYTK.[A]	T3(+125.006758626)	P20742	PZP	PZP alpha-2-macroglobulin like(PZP)	5858	1145	T	125.011	0.111764
C7@665L+2.005	[K].VTVSCSGGMSlEGPSAFLCGSSLK.[W]	L11(+1.997301851)	P10643	C7	complement C7(C7)	730	665	L	2.005	0.908308
F2@255V+2.005	[K].HQDFNSAvQLVENFCR.[N]	V8(+1.997366798)	P00734	F2	coagulation factor II, thrombin(F2)	2147	255	V	2.005	0.908308
C3@1513C+209.178	[R].cAEENCFIQK.[S]	C1(+209.169349283)	P01024	C3	complement C3(C3)	718	1513	C	209.178	0.818551
APOB@1811N+0.994	[K].YLDLTNnGK.[L]	N9(+0.980841536)	P04114	APOB	apolipoprotein B(APOB)	338	1811	N	0.994	0.37981
TF@542C+209.178	[R].cLVEKGDVAFVK.[H]	C1(+209.169943145)	P02787	TF	transferrin(TF)	7018	542	C	209.178	0.818551
C3@1657V+17.027	[K].QCQDLGAFTESMvVFGCPN.[-]	V13(+17.027066956)	P01024	C3	complement C3(C3)	718	1657	V	17.027	0.477017
ALB@410N+405.207	[K].PLVEEPQnLIK.[Q]	N8(+405.193730072)	P02768	ALB	albumin(ALB)	213	410	N	405.207	0.23849
C4A@992E+17.027	[R].VTASDPLDTLGSeGALSPGGVASLLR.[L]	E13(+17.023404075)	P0C0L4	C4A	complement C4A (Rodgers blood group)(C4A)	720	992	E	17.027	0.477017
APOH@25K+213.125	[R].TCPkPDDLPFSTVVPLKTFYEPGEEITYSCKPGYVSR.[G]	K4(+213.118054314)	P02749	APOH	apolipoprotein H(APOH)	350	25	K	213.125	0.0566855
A2M@357S+377.216	[K].VDsHFR.[Q]	S3(+377.210050027)	P01023	A2M	alpha-2-macroglobulin(A2M)	2	357	S	377.216	0.112451
ALB@118Q-17.026	[K].qEPERNECFLQHKDDNPNLPR.[L]	Q1(-16.98805631)	P02768	ALB	albumin(ALB)	213	118	Q	-17.026	0.876736
TF@580L-86.993	[K].DYElLCLDGTRKPVEEYANCHLAR.[A]	L4(-86.981180346)	P02787	TF	transferrin(TF)	7018	580	L	-86.993	0.00413222
CFH@992L+2.005	[K].TDCLSlPSFEIPMGEKK.[D]	L6(+1.996343858)	P08603	CFH	complement factor H(CFH)	3075	992	L	2.005	0.908308
IGLV1-51@72N+0.994	[K].LLIYDNnKRPSGIPDR.[F]	N7(+0.978714806)	P01701	IGLV1-51	immunoglobulin lambda variable 1-51(IGLV1-51)	28820	72	N	0.994	0.37981
APOB@1875L+0.994	[R].LNTDIAGlASAIDMSTNYNSDSLHFSNVFR.[S]	L8(+0.975695013)	P04114	APOB	apolipoprotein B(APOB)	338	1875	L	0.994	0.37981
APOB@1615L+2.005	[R].FFSLlSGSLNSHGLELDILGTDK.[I]	L5(+2.001443517)	P04114	APOB	apolipoprotein B(APOB)	338	1615	L	2.005	0.908308
IGHV3-9@103N+0.994	[K].NSLYLQMnSLR.[A]	N8(+0.975292346)	P01782	IGHV3-9	immunoglobulin heavy variable 3-9(IGHV3-9)	28451	103	N	0.994	0.37981
TF@589P-10.02	[R].KpVEEYANCHLAR.[A]	P2(-10.01253245)	P02787	TF	transferrin(TF)	7018	589	P	-10.02	0.656181
TF@684C+69.988	[K].cSTSSLLEACTFR.[R]	C1(+69.980767778)	P02787	TF	transferrin(TF)	7018	684	C	69.988	0.789145
IGLV3-10@42S+499.286	[R].ITCsGDALPK.[K]	S4(+499.289472643)	A0A075B6K4	IGLV3-10	immunoglobulin lambda variable 3-10(IGLV3-10)	28803	42	S	499.286	0.0294318
C4A@1111Q+17.027	[K].LQETSNWLLSQqQADGSFQDPCPVLDR.[S]	Q12(+17.020961558)	P0C0L4	C4A	complement C4A (Rodgers blood group)(C4A)	720	1111	Q	17.027	0.477017
SERPI3@181N+493.087	[K].KLInDYVK.[N]	N4(+493.083292664)	P01011	SERPI3	serpin family A member 3(SERPI3)	12	181	N	493.087	0.0239657
APOB@2878N+0.994	[K].InNQLTLDSNTK.[Y]	N2(+0.981473428)	P04114	APOB	apolipoprotein B(APOB)	338	2878	N	0.994	0.37981
HPX@160L+0.994	[R].GECQAEGVlFFQGDREWFWDLATGTMK.[E]	L9(+0.993218525)	P02790	HPX	hemopexin(HPX)	3263	160	L	0.994	0.37981
AFM@160N+0.994	[R].ESLLnHFLYEVAR.[R]	N5(+0.975923966)	P43652	AFM	afamin(AFM)	173	160	N	0.994	0.37981
KNG1@383P+15.995	[K].RPpGFSPFR.[S]	P3(+15.991553365)	P01042	KNG1	kininogen 1(KNG1)	3827	383	P	15.995	0.780434
APOH@202E-146.051	[R].eVKCPFPSRPDNGFVNYPAKPTLYYK.[D]	E1(-146.027848346)	P02749	APOH	apolipoprotein H(APOH)	350	202	E	-146.051	0.0871863
TF@446F-14.015	[K].SDNCEDTPEAGYfAIAVVKK.[S]	F13(-14.011456221)	P02787	TF	transferrin(TF)	7018	446	F	-14.015	0.808671
C4A@1582L+0.994	[R].LLATlCSAEVCQCAEGK.[C]	L5(+1.002388374)	P0C0L4	C4A	complement C4A (Rodgers blood group)(C4A)	720	1582	L	0.994	0.37981
HBA1@81L+0.994	[K].KVADALTVAHVDDMPlSALSDLHAHK.[L]	L20(+0.998302474)	P69905	HBA1	hemoglobin subunit alpha 1(HBA1)	3039	81	L	0.994	0.37981
HBA1@81L+0.994	[K].KVADALTVAHVDDMPlSALSDLHAHK.[L]	L20(+0.998302474)	P69905	HBA1	hemoglobin subunit alpha 1(HBA1)	3040	81	L	0.994	0.37981
HBA2@81L+0.994	[K].KVADALTVAHVDDMPlSALSDLHAHK.[L]	L20(+0.998302474)	P69905	HBA2	hemoglobin subunit alpha 2(HBA2)	3040	81	L	0.994	0.37981
HBA2@81L+0.994	[K].KVADALTVAHVDDMPlSALSDLHAHK.[L]	L20(+0.998302474)	P69905	HBA2	hemoglobin subunit alpha 2(HBA2)	3039	81	L	0.994	0.37981
IGKV2-30@95D+14.016	[R].FSGSGSGTdFTLK.[I]	D9(+14.010772333)	P06310	IGKV2-30	immunoglobulin kappa variable 2-30(IGKV2-30)	28919	95	D	14.016	0.765042
SERPI1@403T+389.207	[K].PFVFLMIEQNtK.[S]	T11(+389.201016533)	P01009	SERPI1	serpin family A member 1(SERPI1)	5265	403	T	389.207	0.10648
FGB@401N+0.994	[R].TMTIHnGMFFSTYDRDNDGWLTSDPRK.[Q]	N6(+0.975912586)	P02675	FGB	fibrinogen beta chain(FGB)	2244	401	N	0.994	0.37981
SERPINF1@112L+2.005	[R].ALYYDlISSPDIHGTYKELLDTVTAPQK.[N]	L6(+1.997997549)	P36955	SERPINF1	serpin family F member 1(SERPINF1)	5176	112	L	2.005	0.908308
CFB@562N+129.082	[R].DLEIEVVLFHPNYNInGK.[K]	N16(+129.078274637)	P00751	CFB	complement factor B(CFB)	629	562	N	129.082	0.0259777
APOC3@24E-71.037	[R].ASEAeDASLLSFMQGYMK.[H]	E5(-71.028569396)	P02656	APOC3	apolipoprotein C3(APOC3)	345	24	E	-71.037	0.814798
APOA2@54S+486.213	[K].sPELQAEAK.[S]	S1(+486.206833869)	P02652	APOA2	apolipoprotein A2(APOA2)	336	54	S	486.213	0.473052
C1R@541S+486.213	[R].VsVHPDYR.[Q]	S2(+486.220117304)	P00736	C1R	complement C1r(C1R)	715	541	S	486.213	0.473052
FGA@550E-18.01	[R].GSeSGIFTNTK.[E]	E3(-18.004146199)	P02671	FGA	fibrinogen alpha chain(FGA)	2243	550	E	-18.01	0.903255
IGHG2@192W+31.99	[R].VVSVLTVVHQDwLNGK.[E]	W12(+31.981540093)	P01859	IGHG2	immunoglobulin heavy constant gamma 2 (G2m marker)(IGHG2)	3501	192	W	31.99	0.863501
C3@1572G+40.032	[K].SgSDEVQVGQQR.[T]	G2(+40.027024254)	P01024	C3	complement C3(C3)	718	1572	G	40.032	0.957583
APOB@140Q-17.026	[K].qVFLYPEKDEPTYILNIKR.[G]	Q1(-17.020969696)	P04114	APOB	apolipoprotein B(APOB)	338	140	Q	-17.026	0.876736
CFB@516V+2.005	[K].GHESCMGAVvSEYFVLTAAHCFTVDDKEHSIK.[V]	V10(+1.997320249)	P00751	CFB	complement factor B(CFB)	629	516	V	2.005	0.908308
ITIH4@220S+466.006	[K].PTLsQQQK.[S]	S4(+465.997434648)	Q14624	ITIH4	inter-alpha-trypsin inhibitor heavy chain 4(ITIH4)	3700	220	S	466.006	0.00661115
C3@723V-127.094	[K].KvFLDCCNYITELRR.[Q]	V2(-127.078663899)	P01024	C3	complement C3(C3)	718	723	V	-127.094	0.112573
APOM@150S+396.031	[R].sPHPPEK.[C]	S1(+396.030188986)	O95445	APOM	apolipoprotein M(APOM)	55937	150	S	396.031	0.137426
APOA4@58L+0.994	[K].SELTQQlLFQDKLGEVNTYAGDLQK.[K]	L7(+0.992366134)	P06727	APOA4	apolipoprotein A4(APOA4)	337	58	L	0.994	0.37981
CFH@250V-2.015	[R].GDAvCTESGWRPLPSCEEK.[S]	V4(-2.005178741)	P08603	CFH	complement factor H(CFH)	3075	250	V	-2.015	0.882352
IGHM@319S+410.057	[K].QTIsRPK.[G]	S4(+410.051473027)	P01871	IGHM	immunoglobulin heavy constant mu(IGHM)	3507	319	S	410.057	0.018189
ALB@366S-18.01	[R].RHPDYsVVLLLR.[L]	S6(-17.998236934)	P02768	ALB	albumin(ALB)	213	366	S	-18.01	0.903255
IGHG1@298S+409.095	[K].LTVDKsR.[W]	S6(+409.081922775)	P01857	IGHG1	immunoglobulin heavy constant gamma 1 (G1m marker)(IGHG1)	3500	298	S	409.095	0.303017
PZP@189L+0.994	[K].LEAGINQlSFPLSSEPIQGSYR.[V]	L8(+1.005921497)	P20742	PZP	PZP alpha-2-macroglobulin like(PZP)	5858	189	L	0.994	0.37981
ORM1@43W+31.99	[K].wFYIASAFR.[N]	W1(+31.985524711)	P02763	ORM1	orosomucoid 1(ORM1)	5004	43	W	31.99	0.863501
IGKC@3V+57.021	[R].TvAAPSVFIFPPSDEQLK.[S]	V2(+57.017281023)	P01834	IGKC	immunoglobulin kappa constant(IGKC)	3514	3	V	57.021	0.357754
APOB@3725V-99.068	[K].vLADKFIIPGLK.[L]	V1(-99.06676857)	P04114	APOB	apolipoprotein B(APOB)	338	3725	V	-99.068	0.728157
IGKV1D-43@30P-60.035	[R].MTQSpFSLSASVGDR.[V]	P5(-60.033941048)	A0A0B4J1Z2	IGKV1D-43	immunoglobulin kappa variable 1D-43(IGKV1D-43)	28891	30	P	-60.035	0.157557
LUM@275N+0.994	[K].NIPTVNEnLENYYLEVNQLEK.[F]	N8(+0.997379222)	P51884	LUM	lumican(LUM)	4060	275	N	0.994	0.37981
LYZ@103L+2.005	[K].TPGAVCHLSCSALlQDNIADAVACAK.[R]	L16(+2.007394575)	P61626	LYZ	lysozyme(LYZ)	4069	103	L	2.005	0.908308
A2M@651N+1.99	[R].HNVYInGITYTPVSSTNEK.[D]	N6(+1.981376789)	P01023	A2M	alpha-2-macroglobulin(A2M)	2	651	N	1.99	0.461069
APOA1@132W-130.066	[K].KwQEEMELYR.[Q]	W2(-130.057307224)	P02647	APOA1	apolipoprotein A1(APOA1)	335	132	W	-130.066	0.22765
IGKV2-29@91G+14.016	[R].FSGSgSGTDFTLK.[I]	G5(+14.01357995)	A2NJV5	IGKV2-29	immunoglobulin kappa variable 2-29(IGKV2-29)	28920	91	G	14.016	0.765042
IGHD@344A-2.015	[R].VPaPPSPQPATYTCVVSHEDSR.[T]	A3(-1.997647765)	P01880	IGHD	immunoglobulin heavy constant delta(IGHD)	3495	344	A	-2.015	0.882352
FGB@289S+486.251	[R].QDGsVDFGR.[K]	S4(+486.247325422)	P02675	FGB	fibrinogen beta chain(FGB)	2244	289	S	486.251	0.000390634
C4B@1133V+2.005	[R].SMQGGLvGNDETVALTAFVTIALHHGLAVFQDEGAEPLK.[Q]	V7(+2.003654189)	P0C0L5	C4B	complement C4B (Chido blood group)(C4B)	721	1133	V	2.005	0.908308
KRT10@375L+0.994	[R].NVQAlEIELQSQLALK.[Q]	L5(+1.000736385)	P13645	KRT10	keratin 10(KRT10)	3858	375	L	0.994	0.37981
ITIH2@160L+2.005	[R].SSAlDMENFRTEVNVLPGAK.[V]	L4(+2.000149637)	P19823	ITIH2	inter-alpha-trypsin inhibitor heavy chain 2(ITIH2)	3698	160	L	2.005	0.908308
IGLC2@63N-16.041	[K].QSnNKYAASSYLSLTPEQWK.[S]	N3(-16.040116412)	P0DOY2	IGLC2	immunoglobulin lambda constant 2(IGLC2)	3538	63	N	-16.041	0.208504
TF@213C+154.099	[K].cLKDGAGDVAFVK.[H]	C1(+154.093012622)	P02787	TF	transferrin(TF)	7018	213	C	154.099	0.765193
C3@722K+28.005	[K].kVFLDCCNYITELR.[R]	K1(+28.00060983)	P01024	C3	complement C3(C3)	718	722	K	28.005	0.187542
HP@128N+0.994	[R].TEGDGVYTLnNEK.[Q]	N10(+0.979821632)	P00738	HP	haptoglobin(HP)	3240	128	N	0.994	0.37981
IGHV3-15@97K-15.012	[R].DDSkNTLYLQMNSLK.[T]	K4(-15.009520794)	A0A0B4J1V0	IGHV3-15	immunoglobulin heavy variable 3-15(IGHV3-15)	28448	97	K	-15.012	0.134778
ORM1@191E+285.142	[K].DKCEPLEKQHeK.[E]	E11(+285.136990091)	P02763	ORM1	orosomucoid 1(ORM1)	5004	191	E	285.142	0.341316
CLEC3B@54L+0.994	[R].LDTlAQEVALLK.[E]	L4(+0.999155296)	P05452	CLEC3B	C-type lectin domain family 3 member B(CLEC3B)	7123	54	L	0.994	0.37981
FN1@839T+473.061	[R].WSRPQAPItGYR.[I]	T9(+473.032478778)	P02751	FN1	fibronectin 1(FN1)	2335	839	T	473.061	0.0690378
IGKV3-20@50S+14.016	[R].ASQSVsSSYLAWYQQKPGQAPR.[L]	S6(+14.000147364)	P01619	IGKV3-20	immunoglobulin kappa variable 3-20(IGKV3-20)	28912	50	S	14.016	0.765042
HPX@106N+0.994	[R].QGHnSVFLIK.[G]	N4(+0.981341301)	P02790	HPX	hemopexin(HPX)	3263	106	N	0.994	0.37981
APOB@3984T+386.238	[K].SPAFtDLHLR.[Y]	T5(+386.226733867)	P04114	APOB	apolipoprotein B(APOB)	338	3984	T	386.238	0.052444
CPN2@57V-1.008	[K].NIIFvETSFTTLETR.[A]	V5(-1.009591846)	P22792	CPN2	carboxypeptidase N subunit 2(CPN2)	1370	57	V	-1.008	0.896257
C3@1091N+204.138	[K].VFSLAVnLIAIDSQVLCGAVK.[W]	N7(+204.140565843)	P01024	C3	complement C3(C3)	718	1091	N	204.138	0.308878
IGHG2@106C-3.027	[K].CCVEcPPCPAPPVAGPSVFLFPPKPK.[D]	C5(-3.016353512)	P01859	IGHG2	immunoglobulin heavy constant gamma 2 (G2m marker)(IGHG2)	3501	106	C	-3.027	0.397657
LRG1@104L+0.994	[K].LQELHLSSNGlESLSPEFLRPVPQLR.[V]	L11(+0.998550157)	P02750	LRG1	leucine rich alpha-2-glycoprotein 1(LRG1)	116844	104	L	0.994	0.37981
APOB@1400L+2.005	[K].ADSVVDLlSYNVQGSGETTYDHK.[N]	L8(+1.996688971)	P04114	APOB	apolipoprotein B(APOB)	338	1400	L	2.005	0.908308
GC@445H-137.058	[K].hSDFASNCCSINSPPLYCDSEIDAELK.[N]	H1(-137.057157947)	P02774	GC	GC vitamin D binding protein(GC)	2638	445	H	-137.058	0.618097
IGLV1-51@58Q+9	[K].VTISCSGSSSNIGNNYVSWYQqLPGTAPK.[L]	Q22(+8.995072907)	P01701	IGLV1-51	immunoglobulin lambda variable 1-51(IGLV1-51)	28820	58	Q	9	0.288118
IGHG1@298S+407.998	[K].LTVDKsR.[W]	S6(+407.992170577)	P01857	IGHG1	immunoglobulin heavy constant gamma 1 (G1m marker)(IGHG1)	3500	298	S	407.998	0.025321
SERPINC1@408N+0.994	[K].AFLEVnEEGSEAAASTAVVIAGR.[S]	N6(+0.99100031)	P01008	SERPINC1	serpin family C member 1(SERPINC1)	462	408	N	0.994	0.37981
FGA@590N+0.994	[K].QFTSSTSYnRGDSTFESK.[S]	N9(+0.978843385)	P02671	FGA	fibrinogen alpha chain(FGA)	2243	590	N	0.994	0.37981
PLG@313N+464.342	[R].TPEnFPCK.[N]	N4(+464.332684644)	P00747	PLG	plasminogen(PLG)	5340	313	N	464.342	0.0802921
FGB@286Q-18.01	[R].qDGSVDFGR.[K]	Q1(-18.006445471)	P02675	FGB	fibrinogen beta chain(FGB)	2244	286	Q	-18.01	0.903255
ALB@348D+162.053	[K].NYAEAKdVFLGMFLYEYAR.[R]	D7(+162.036507101)	P02768	ALB	albumin(ALB)	213	348	D	162.053	0.502194
APOH@213N+0.994	[K].CPFPSRPDnGFVNYPAKPTLYYK.[D]	N9(+0.978733115)	P02749	APOH	apolipoprotein H(APOH)	350	213	N	0.994	0.37981
F2@165T+29.976	[R].NPDSSTtGPWCYTTDPTVR.[R]	T7(+29.988575665)	P00734	F2	coagulation factor II, thrombin(F2)	2147	165	T	29.976	0.122183
IGLV1-47@70S+27.011	[K].LLIYsNNQRPSGVPDR.[F]	S5(+27.005780824)	P01700	IGLV1-47	immunoglobulin lambda variable 1-47(IGLV1-47)	28822	70	S	27.011	0.4527
A1BG@121L+18.029	[K].SLPAPWlSMAPVSWITPGLK.[T]	L7(+18.020744388)	P04217	A1BG	alpha-1-B glycoprotein(A1BG)	1	121	L	18.029	0.361582
SERPI3@404V+2.005	[R].FNRPFLMIIvPTDTQNIFFMSK.[V]	V10(+1.999855068)	P01011	SERPI3	serpin family A member 3(SERPI3)	12	404	V	2.005	0.908308
LCAT@363V+2.005	[R].TYIYDHGFPYTDPVGvLYEDGDDTVATR.[S]	V16(+2.004715262)	P04180	LCAT	lecithin-cholesterol acyltransferase(LCAT)	3931	363	V	2.005	0.908308
PF4V1@36A-71.037	[R].AEaEEDGDLQCLCVK.[T]	A3(-71.032459157)	P10720	PF4V1	platelet factor 4 variant 1(PF4V1)	5197	36	A	-71.037	0.814798
A2M@494S+456.123	[K].KLsFYYLIMAK.[G]	S3(+456.118664714)	P01023	A2M	alpha-2-macroglobulin(A2M)	2	494	S	456.123	0.0472359
CP@263N+1.99	[R].MYSVnGYTFGSLPGLSMCAEDR.[V]	N5(+1.978617757)	P00450	CP	ceruloplasmin(CP)	1356	263	N	1.99	0.461069
C5@1155A+128.059	[K].aFDICPLVK.[I]	A1(+128.051253021)	P01031	C5	complement C5(C5)	727	1155	A	128.059	0.255495
A2M@562N+0.994	[K].YDVEnCLANKVDLSFSPSQSLPASHAHLR.[V]	N5(+0.973200514)	P01023	A2M	alpha-2-macroglobulin(A2M)	2	562	N	0.994	0.37981
APOA2@73T+213.422	[K].EQLtPLIK.[K]	T4(+213.413052644)	P02652	APOA2	apolipoprotein A2(APOA2)	336	73	T	213.422	0.0935549
TF@380N+1.99	[R].LKCDEWSVnSVGKIECVSAETTEDCIAK.[I]	N9(+1.978403728)	P02787	TF	transferrin(TF)	7018	380	N	1.99	0.46107
C7@184L+0.994	[R].LSGNVlSYTFQVK.[I]	L6(+0.997823459)	P10643	C7	complement C7(C7)	730	184	L	0.994	0.37981
TF@471T+476.182	[K].KSCHtAVGR.[T]	T5(+476.176760086)	P02787	TF	transferrin(TF)	7018	471	T	476.182	0.0204417
GSN@63G+40.032	[K].AgKEPGLQIWR.[V]	G2(+40.028836718)	P06396	GSN	gelsolin(GSN)	2934	63	G	40.032	0.957583
FGG@51I+17.027	[R].FGSYCPTTCGiADFLSTYQTK.[V]	I11(+17.021341744)	P02679	FGG	fibrinogen gamma chain(FGG)	2266	51	I	17.027	0.477017
HRG@39N+473.061	[K].ALDLInKR.[R]	N6(+473.051240834)	P04196	HRG	histidine rich glycoprotein(HRG)	3273	39	N	473.061	0.0690378
ALB@286K+162.053	[K].VHTECCHGDLLECADDRADLAkYICENQDSISSK.[L]	K22(+162.047929944)	P02768	ALB	albumin(ALB)	213	286	K	162.053	0.502194
IGKV1D-37@72S-30.011	[K].LLIYsASNLQSGVPSR.[F]	S5(-30.0030584)	P0DSN7	IGKV1D-37	immunoglobulin kappa variable 1D-37 (non-functiol)(IGKV1D-37)	28894	72	S	-30.011	0.398147
C4B@108V-1.008	[R].GPEvQLVAHSPWLK.[D]	V4(-0.998701645)	P0C0L5	C4B	complement C4B (Chido blood group)(C4B)	721	108	V	-1.008	0.896257
C4A@1548L+0.994	[R].ECVGFEAVQEVPVGlVQPASATLYDYYNPER.[R]	L15(+0.988217796)	P0C0L4	C4A	complement C4A (Rodgers blood group)(C4A)	720	1548	L	0.994	0.37981
SERPI7@212N+0.994	[K].AQWAnPFDPSKTEDSSSFLIDK.[T]	N5(+0.990975815)	P05543	SERPI7	serpin family A member 7(SERPI7)	6906	212	N	0.994	0.37981
APOB@1396V+272.097	[R].YHMKADSvVDLLSYNVQGSGETTYDHK.[N]	V8(+272.088705819)	P04114	APOB	apolipoprotein B(APOB)	338	1396	V	272.097	0.0551209
PON1@58L+1.99	[K].GIETGSEDLEIlPNGLAFISSGLK.[Y]	L12(+1.984963992)	P27169	PON1	paraoxose 1(PON1)	5444	58	L	1.99	0.46107
C3@896V+2.005	[K].SSLSvPYVIVPLKTGLQEVEVK.[A]	V5(+2.002305018)	P01024	C3	complement C3(C3)	718	896	V	2.005	0.908308
AGT@225Q-17.026	[K].QPFVqGLALYTPVVLPR.[S]	Q5(-17.022522716)	P01019	AGT	angiotensinogen(AGT)	183	225	Q	-17.026	0.876736
AGT@221Q-17.026	[K].qPFVQGLALYTPVVLPR.[S]	Q1(-17.020691661)	P01019	AGT	angiotensinogen(AGT)	183	221	Q	-17.026	0.876736
C4B@1135N+0.994	[R].SMQGGLVGnDETVALTAFVTIALHHGLAVFQDEGAEPLKQR.[V]	N9(+0.994159882)	P0C0L5	C4B	complement C4B (Chido blood group)(C4B)	721	1135	N	0.994	0.37981
CFB@61V+18.029	[R].LLQEGQALEYvCPSGFYPYPVQTR.[T]	V11(+18.02039771)	P00751	CFB	complement factor B(CFB)	629	61	V	18.029	0.361583
KLKB1@506S+230.147	[K].PICLPsK.[G]	S6(+230.143053419)	P03952	KLKB1	kallikrein B1(KLKB1)	3818	506	S	230.147	0.0163014
ALB@413K+162.053	[K].VFDEFKPLVEEPQNLIkQNCELFEQLGEYK.[F]	K17(+162.040381033)	P02768	ALB	albumin(ALB)	213	413	K	162.053	0.502194
IGKV1-27@77Q+9	[K].LLIYAASTLqSGVPSR.[F]	Q10(+8.996552358)	A0A075B6S5	IGKV1-27	immunoglobulin kappa variable 1-27(IGKV1-27)	28935	77	Q	9	0.288118
CFH@961E+12	[K].CFeGFGIDGPAIAK.[C]	E3(+11.997364928)	P08603	CFH	complement factor H(CFH)	3075	961	E	12	0.688511
C1QB@167L+0.994	[K].VPGlYYFTYHASSR.[G]	L4(+0.994063185)	P02746	C1QB	complement C1q B chain(C1QB)	713	167	L	0.994	0.37981
A2M@32M+474.246	[K].PQYmVLVPSLLHTETTEK.[G]	M4(+474.237484935)	P01023	A2M	alpha-2-macroglobulin(A2M)	2	32	M	474.246	0.0598565
ALB@42N+273.303	[K].DLGEEnFK.[A]	N6(+273.291643407)	P02768	ALB	albumin(ALB)	213	42	N	273.303	0.36612
CFB@302S+488.595	[K].VAsYGVKPR.[Y]	S3(+488.590236846)	P00751	CFB	complement factor B(CFB)	629	302	S	488.595	0.0699921
C1R@616N+0.994	[R].LPVAnPQACENWLR.[G]	N5(+0.998723403)	P00736	C1R	complement C1r(C1R)	715	616	N	0.994	0.37981
AGT@97T+493.133	[K].LDtEDKLR.[A]	T3(+493.124162941)	P01019	AGT	angiotensinogen(AGT)	183	97	T	493.133	0.0136563
C5@1346L+2.005	[K].NFLGRPVEVLLNDDlIVSTGFGSGLATVHVTTVVHK.[T]	L15(+2.003010204)	P01031	C5	complement C5(C5)	727	1346	L	2.005	0.908308
IGLC2@40V+31.99	[K].ATLVCLISDFYPGAVTvAWK.[A]	V17(+31.984099988)	P0DOY2	IGLC2	immunoglobulin lambda constant 2(IGLC2)	3538	40	V	31.99	0.863501
C3@905T+500.25	[K].tGLQEVEVK.[A]	T1(+500.243990122)	P01024	C3	complement C3(C3)	718	905	T	500.25	0.218813
IGHM@114S+447.182	[K].VsVFVPPR.[D]	S2(+447.177237129)	P01871	IGHM	immunoglobulin heavy constant mu(IGHM)	3507	114	S	447.182	0.116274
HPX@103Q-17.026	[R].qGHNSVFLIK.[G]	Q1(-17.01565469)	P02790	HPX	hemopexin(HPX)	3263	103	Q	-17.026	0.876736
GSN@542K+228.092	[K].EPAHLMSLFGGk.[P]	K12(+228.090704494)	P06396	GSN	gelsolin(GSN)	2934	542	K	228.092	0.0654895
SERPINF2@136L+2.005	[R].LQQVlHAGSGPCLPHLLSR.[L]	L5(+1.996642658)	P08697	SERPINF2	serpin family F member 2(SERPINF2)	5345	136	L	2.005	0.908308
CFH@457N+1.99	[K].SSIDIEnGFISESQYTYALK.[E]	N7(+1.977736757)	P08603	CFH	complement factor H(CFH)	3075	457	N	1.99	0.46107
IGKV1D-39@53S+14.016	[R].ASQSISsYLNWYQQKPGK.[A]	S7(+14.013703884)	P04432	IGKV1D-39	immunoglobulin kappa variable 1D-39(IGKV1D-39)	28893	53	S	14.016	0.765042
FGA@358G+494.253	[R].PGSTgTWNPGSSER.[G]	G5(+494.255155969)	P02671	FGA	fibrinogen alpha chain(FGA)	2243	358	G	494.253	0.070998
TF@334L-1.008	[K].MYlGYEYVTAIR.[N]	L3(-0.990259093)	P02787	TF	transferrin(TF)	7018	334	L	-1.008	0.896257
APOB@1292N+0.994	[K].nSLKIEIPLPFGGK.[S]	N1(+0.977807473)	P04114	APOB	apolipoprotein B(APOB)	338	1292	N	0.994	0.37981
HRG@144L+0.994	[K].DSPVlIDFFEDTERYR.[K]	L5(+1.001756879)	P04196	HRG	histidine rich glycoprotein(HRG)	3273	144	L	0.994	0.37981
IGKV2-29@95D+14.016	[R].FSGSGSGTdFTLK.[I]	D9(+14.013091669)	A2NJV5	IGKV2-29	immunoglobulin kappa variable 2-29(IGKV2-29)	28920	95	D	14.016	0.765042
IGLC3@71Y+13.979	[K].YAASSyLSLTPEQWK.[S]	Y6(+13.973250781)	P0DOY3	IGLC3	immunoglobulin lambda constant 3 (Kern-Oz+ marker)(IGLC3)	3539	71	Y	13.979	0.783017
C3@189L+18.029	[K].QDSLSSQNQLGVlPLSWDIPELVNMGQWK.[I]	L13(+18.015743196)	P01024	C3	complement C3(C3)	718	189	L	18.029	0.361583
C3@188V+17.027	[K].QDSLSSQNQLGvLPLSWDIPELVNMGQWK.[I]	V12(+17.020748078)	P01024	C3	complement C3(C3)	718	188	V	17.027	0.477017
C5@123N+1.99	[R].MPITYDnGFLFIHTDKPVYTPDQSVK.[V]	N7(+1.977699944)	P01031	C5	complement C5(C5)	727	123	N	1.99	0.461069
FGB@335M+41.015	[R].mGPTELLIEMEDWKGDKVK.[A]	M1(+41.027672294)	P02675	FGB	fibrinogen beta chain(FGB)	2244	335	M	41.015	0.327715
CPN2@320L+2.005	[R].SLMlSYITHLPAGIFR.[D]	L4(+2.001395384)	P22792	CPN2	carboxypeptidase N subunit 2(CPN2)	1370	320	L	2.005	0.908308
A2M@920L+0.994	[K].ETTFNSLlCPSGGEVSEELSLK.[L]	L8(+0.997757451)	P01023	A2M	alpha-2-macroglobulin(A2M)	2	920	L	0.994	0.37981
AHSG@346S+203.08	[R].TVVQPsVGAAAGPVVPPCPGR.[I]	S6(+203.06430969)	P02765	AHSG	alpha 2-HS glycoprotein(AHSG)	197	346	S	203.08	0.0955444
APOA1@157K-17.026	[R].QkLHELQEK.[L]	K2(-17.014420131)	P02647	APOA1	apolipoprotein A1(APOA1)	335	157	K	-17.026	0.876736
FGA@530P+15.995	[K].TFpGFFSPMLGEFVSETESR.[G]	P3(+15.989036793)	P02671	FGA	fibrinogen alpha chain(FGA)	2243	530	P	15.995	0.780434
IGLC2@71Y+13.979	[K].YAASSyLSLTPEQWK.[S]	Y6(+13.97679082)	P0DOY2	IGLC2	immunoglobulin lambda constant 2(IGLC2)	3538	71	Y	13.979	0.783017
IGLC2@71Y+44.983	[K].YAASSyLSLTPEQWK.[S]	Y6(+44.97264043)	P0DOY2	IGLC2	immunoglobulin lambda constant 2(IGLC2)	3538	71	Y	44.983	0.314987
ITIH2@580T+477.996	[K].HADPDFtR.[K]	T7(+477.99297807)	P19823	ITIH2	inter-alpha-trypsin inhibitor heavy chain 2(ITIH2)	3698	580	T	477.996	0.0899959
PROS1@380N+1.99	[K].ITTGGDVINnGLWNMVSVEELEHSISIK.[I]	N10(+1.987572047)	P07225	PROS1	protein S(PROS1)	5627	380	N	1.99	0.46107
APOA1@74W+15.995	[K].LLDNwDSVTSTFSK.[L]	W5(+15.982907302)	P02647	APOA1	apolipoprotein A1(APOA1)	335	74	W	15.995	0.780434
SERPI4@143L+0.994	[R].VGSAlFLSHNLK.[F]	L5(+1.000556487)	P29622	SERPI4	serpin family A member 4(SERPI4)	5267	143	L	0.994	0.37981
GSN@586G+40.032	[K].AgALNSNDAFVLK.[T]	G2(+40.029631631)	P06396	GSN	gelsolin(GSN)	2934	586	G	40.032	0.957583
FCN2@175L+0.994	[R].LGEFWlGNDNIHALTAQGTSELR.[V]	L6(+1.002553689)	Q15485	FCN2	ficolin 2(FCN2)	2220	175	L	0.994	0.37981
IGHV3-30@78Y-26.005	[K].yYADSVK.[G]	Y1(-26.006390989)	P01768	IGHV3-30	immunoglobulin heavy variable 3-30(IGHV3-30)	28439	78	Y	-26.005	0.300879
CP@624N+0.994	[K].MHSMnGFMYGNQPGLTMCK.[G]	N5(+0.982662822)	P00450	CP	ceruloplasmin(CP)	1356	624	N	0.994	0.37981
AFM@421N+423.108	[K].HFQnLGK.[D]	N4(+423.105789014)	P43652	AFM	afamin(AFM)	173	421	N	423.108	0.0532275
APOB@3238S+425.137	[K].sHDELPR.[T]	S1(+425.133307761)	P04114	APOB	apolipoprotein B(APOB)	338	3238	S	425.137	0.0350422
APOB@3238S+424.135	[K].sHDELPR.[T]	S1(+424.131995505)	P04114	APOB	apolipoprotein B(APOB)	338	3238	S	424.135	0.103498
ALB@558K+42.011	[K].KQTALVELVkHKPK.[A]	K10(+42.010732873)	P02768	ALB	albumin(ALB)	213	558	K	42.011	0.549471
TF@106S+355.223	[K].PVVAEFYGsK.[E]	S9(+355.221162253)	P02787	TF	transferrin(TF)	7018	106	S	355.223	0.0509662
F12@478L+0.994	[R].LQEDADGSCALlSPYVQPVCLPSGAAR.[P]	L12(+0.991614181)	P00748	F12	coagulation factor XII(F12)	2161	478	L	0.994	0.37981
ALB@223K-32.002	[R].LkCASLQK.[F]	K2(-31.999568311)	P02768	ALB	albumin(ALB)	213	223	K	-32.002	0.611421
C4BPA@491N+0.994	[R].KPELVnGR.[L]	N6(+0.982268034)	P04003	C4BPA	complement component 4 binding protein alpha(C4BPA)	722	491	N	0.994	0.37981
HP@139G-71.037	[K].AVgDKLPECEAVCGKPK.[N]	G3(-71.028563214)	P00738	HP	haptoglobin(HP)	3240	139	G	-71.037	0.814798
AFM@159L+0.994	[R].ESLlNHFLYEVAR.[R]	L4(+0.979341934)	P43652	AFM	afamin(AFM)	173	159	L	0.994	0.37981
TF@652D+416.255	[R].dDTVCLAK.[L]	D1(+416.252063694)	P02787	TF	transferrin(TF)	7018	652	D	416.255	0.1198
C3@1061Q-17.026	[R].qPSSAFAAFVK.[R]	Q1(-17.021852292)	P01024	C3	complement C3(C3)	718	1061	Q	-17.026	0.876736
TF@592E-18.01	[R].KPVEeYANCHLAR.[A]	E5(-18.004977377)	P02787	TF	transferrin(TF)	7018	592	E	-18.01	0.903255
FGG@251E+21.981	[K].EGFGHLSPTGTTeFWLGNEK.[I]	E13(+21.966190813)	P02679	FGG	fibrinogen gamma chain(FGG)	2266	251	E	21.981	0.939808
ALB@589E+243.121	[K].eTCFAEEGKK.[L]	E1(+243.114422351)	P02768	ALB	albumin(ALB)	213	589	E	243.121	0.762351
APOA2@27E+310.16	[K].ePCVESLVSQYFQTVTDYGK.[D]	E1(+310.151459596)	P02652	APOA2	apolipoprotein A2(APOA2)	336	27	E	310.16	0.0245331
C7@389S+15.018	[R].GGGAGFISGLsYLELDNPAGNK.[R]	S11(+15.011087624)	P10643	C7	complement C7(C7)	730	389	S	15.018	0.102929
IGKV3-20@52S+27.011	[R].ASQSVSSsYLAWYQQKPGQAPR.[L]	S8(+27.003748438)	P01619	IGKV3-20	immunoglobulin kappa variable 3-20(IGKV3-20)	28912	52	S	27.011	0.4527
APOB@3782N+0.994	[R].TSSFALnLPTLPEVKFPEVDVLTK.[Y]	N7(+0.984976064)	P04114	APOB	apolipoprotein B(APOB)	338	3782	N	0.994	0.37981
CFI@428N+0.994	[R].IIFHENYGTYQnDIALIEMK.[K]	N14(+0.980194112)	P05156	CFI	complement factor I(CFI)	3426	428	N	0.994	0.37981
ALB@244S+438.207	[R].LsQRFPK.[A]	S2(+438.200628943)	P02768	ALB	albumin(ALB)	213	244	S	438.207	0.421574
FGG@371N+0.994	[K].CHAGHLnGVYYQGGTYSK.[A]	N7(+0.975638283)	P02679	FGG	fibrinogen gamma chain(FGG)	2266	371	N	0.994	0.37981
APOB@2071L+1.99	[K].YDKNQDVHSINlPFFETLQEYFER.[N]	L12(+1.995239501)	P04114	APOB	apolipoprotein B(APOB)	338	2071	L	1.99	0.46107
CFD@147L+0.994	[R].VDRDVAPGTlCDVAGWGIVNHAGR.[R]	L10(+1.004110814)	P00746	CFD	complement factor D(CFD)	1675	147	L	0.994	0.37981
CFH@1117N+0.994	[K].CGPPPPIDnGDITSFPLSVYAPASSVEYQCQNLYQLEGNKR.[I]	N9(+0.981564492)	P08603	CFH	complement factor H(CFH)	3075	1117	N	0.994	0.37981
IGHV5-51@96S+14.016	[K].SIsTAYLQWSSLK.[A]	S3(+14.01181997)	A0A0C4DH38	IGHV5-51	immunoglobulin heavy variable 5-51(IGHV5-51)	28388	96	S	14.016	0.765042
ITIH4@314V+2.005	[R].DQFNLIvFSTEATQWRPSLVPASAENVNK.[A]	V7(+1.996421905)	Q14624	ITIH4	inter-alpha-trypsin inhibitor heavy chain 4(ITIH4)	3700	314	V	2.005	0.908308
ALB@75K+162.053	[K].LVNEVTEFAkTCVADESAENCDK.[S]	K10(+162.040691422)	P02768	ALB	albumin(ALB)	213	75	K	162.053	0.502194
IGKV3-20@83F+14.016	[R].fSGSGSGTDFTLTISR.[L]	F1(+14.008822208)	P01619	IGKV3-20	immunoglobulin kappa variable 3-20(IGKV3-20)	28912	83	F	14.016	0.765042
FGB@318L+0.994	[K].NYCGlPGEYWLGNDK.[I]	L5(+0.998504591)	P02675	FGB	fibrinogen beta chain(FGB)	2244	318	L	0.994	0.37981
CP@160L+0.994	[K].VYPGEQYTYMLlATEEQSPGEGDGNCVTR.[I]	L12(+0.98096991)	P00450	CP	ceruloplasmin(CP)	1356	160	L	0.994	0.37981
IGLV3-10@70S+27.011	[K].SGQAPVLVIYEDsKRPSGIPER.[F]	S13(+27.0110909)	A0A075B6K4	IGLV3-10	immunoglobulin lambda variable 3-10(IGLV3-10)	28803	70	S	27.011	0.4527
A2M@1430F+17.027	[K].VSNQTLSLfFTVLQDVPVR.[D]	F9(+17.021534947)	P01023	A2M	alpha-2-macroglobulin(A2M)	2	1430	F	17.027	0.477017
IGHV4-34@108L+14.016	[K].lSSVTAADTAVYYCAR.[-]	L1(+14.014623174)	P06331	IGHV4-34	immunoglobulin heavy variable 4-34(IGHV4-34)	28395	108	L	14.016	0.765042
IGLC2@71Y+14.984	[K].YAASSyLSLTPEQWK.[S]	Y6(+14.973739062)	P0DOY2	IGLC2	immunoglobulin lambda constant 2(IGLC2)	3538	71	Y	14.984	0.436676
GSN@305N+0.994	[K].VSnGAGTMSVSLVADENPFAQGALK.[S]	N3(+0.976138374)	P06396	GSN	gelsolin(GSN)	2934	305	N	0.994	0.37981
FGG@141N+0.994	[R].YLQEIYnSNNQK.[I]	N7(+0.980517517)	P02679	FGG	fibrinogen gamma chain(FGG)	2266	141	N	0.994	0.37981
IGHV3-7@78Y-26.005	[K].yYVDSVK.[G]	Y1(-26.004243852)	P01780	IGHV3-7	immunoglobulin heavy variable 3-7(IGHV3-7)	28452	78	Y	-26.005	0.300879
APOB@3238S+427.209	[K].sHDELPR.[T]	S1(+427.208442038)	P04114	APOB	apolipoprotein B(APOB)	338	3238	S	427.209	0.123866
SERPI4@337G+40.032	[R].LgFTDLFSK.[W]	G2(+40.029857422)	P29622	SERPI4	serpin family A member 4(SERPI4)	5267	337	G	40.032	0.957583
AGT@184L+0.994	[K].VLSAlQAVQGLLVAQGR.[A]	L5(+1.000394974)	P01019	AGT	angiotensinogen(AGT)	183	184	L	0.994	0.37981
FGG@45C-2.015	[R].FGSYcPTTCGIADFLSTYQTK.[V]	C5(-2.008979442)	P02679	FGG	fibrinogen gamma chain(FGG)	2266	45	C	-2.015	0.882352
IGHV3-7@103N+0.994	[K].NSLYLQMnSLR.[A]	N8(+0.978832385)	P01780	IGHV3-7	immunoglobulin heavy variable 3-7(IGHV3-7)	28452	103	N	0.994	0.37981
HPR@260C-45.988	[K].YVMLPVADQYDCITHYEGSTcPK.[W]	C21(-45.984463068)	P00739	HPR	haptoglobin-related protein(HPR)	3250	260	C	-45.988	0.304194
A2M@33V+272.151	[K].PQYMvLVPSLLHTETTEK.[G]	V5(+272.140500071)	P01023	A2M	alpha-2-macroglobulin(A2M)	2	33	V	272.151	0.0910904
APOL1@106N+488.156	[R].nEADELRK.[A]	N1(+488.153378159)	O14791	APOL1	apolipoprotein L1(APOL1)	8542	106	N	488.156	0.124536
SERPINF2@280L+0.994	[R].WFLlEQPEIQVAHFPFK.[N]	L4(+0.998230998)	P08697	SERPINF2	serpin family F member 2(SERPINF2)	5345	280	L	0.994	0.37981
A2M@1343L+0.994	[K].YNILPEKEEFPFAlGVQTLPQTCDEPK.[A]	L14(+0.988522325)	P01023	A2M	alpha-2-macroglobulin(A2M)	2	1343	L	0.994	0.37981
C3@1556N+0.994	[K].VQLSnDFDEYIMAIEQTIK.[S]	N5(+0.992027214)	P01024	C3	complement C3(C3)	718	1556	N	0.994	0.37981
TF@153L-1.008	[R].SAGWNIPIGlLYCDLPEPR.[K]	L10(-0.997703522)	P02787	TF	transferrin(TF)	7018	153	L	-1.008	0.896257
AFM@179L+0.994	[R].RNPFVFAPTLlTVAVHFEEVAK.[S]	L11(+0.989939711)	P43652	AFM	afamin(AFM)	173	179	L	0.994	0.37981
ITIH4@669Q-14.974	[R].qLGLPGPPDVPDHAAYHPFR.[R]	Q1(-14.965542666)	Q14624	ITIH4	inter-alpha-trypsin inhibitor heavy chain 4(ITIH4)	3700	669	Q	-14.974	0.113833
IGKV2-30@98L+28.005	[R].FSGSGSGTDFTlK.[I]	L12(+28.00161706)	P06310	IGKV2-30	immunoglobulin kappa variable 2-30(IGKV2-30)	28919	98	L	28.005	0.187542
HPR@223V-2.015	[R].VGYvSGWGQSDNFK.[L]	V4(-2.004523265)	P00739	HPR	haptoglobin-related protein(HPR)	3250	223	V	-2.015	0.882352
CFH@98L+0.994	[K].RPCGHPGDTPFGTFTlTGGNVFEYGVK.[A]	L16(+0.988406794)	P08603	CFH	complement factor H(CFH)	3075	98	L	0.994	0.37981
ITIH1@496T+306.081	[K].PLLVDVDLQYPQDAVLALtQNHHK.[Q]	T19(+306.073185515)	P19827	ITIH1	inter-alpha-trypsin inhibitor heavy chain 1(ITIH1)	3697	496	T	306.081	0.0116358
CFB@634S+391.08	[K].ALFVsEEEKK.[L]	S5(+391.07695502)	P00751	CFB	complement factor B(CFB)	629	634	S	391.08	0.0401658
CLEC3B@60L+2.005	[K].SRLDTLAQEVAlLKEQQALQTVCLK.[G]	L12(+1.999478022)	P05452	CLEC3B	C-type lectin domain family 3 member B(CLEC3B)	7123	60	L	2.005	0.908308
CFH@790T+186.031	[K].EGWIHtVCINGR.[W]	T6(+186.027303157)	P08603	CFH	complement factor H(CFH)	3075	790	T	186.031	0.0203085
IGHV4-59@101L+14.016	[K].lSSVTAADTAVYYCAR.[-]	L1(+14.015233526)	P01825	IGHV4-59	immunoglobulin heavy variable 4-59(IGHV4-59)	28392	101	L	14.016	0.765042
IGHA1@232L+2.005	[K].SGNTFRPEVHlLPPPSEELALNELVTLTCLAR.[G]	L11(+1.996812604)	P01876	IGHA1	immunoglobulin heavy constant alpha 1(IGHA1)	3493	232	L	2.005	0.908308
C4A@1544V+2.005	[R].ECVGFEAVQEvPVGLVQPASATLYDYYNPERR.[C]	V11(+2.004097876)	P0C0L4	C4A	complement C4A (Rodgers blood group)(C4A)	720	1544	V	2.005	0.908308
TF@518M+17.998	[K].LCmGSGLNLCEPNNKEGYYGYTGAFR.[C]	M3(+17.98092919)	P02787	TF	transferrin(TF)	7018	518	M	17.998	0.199608
GSN@616T+442.254	[K].tGAQELLR.[V]	T1(+442.251804266)	P06396	GSN	gelsolin(GSN)	2934	616	T	442.254	0.0318312
SERPI1@377L+2.005	[K].AVLTIDEKGTEAAGAMFlEAIPMSIPPEVK.[F]	L18(+1.996867006)	P01009	SERPI1	serpin family A member 1(SERPI1)	5265	377	L	2.005	0.908308
SERPI3@399F+270.145	[R].PfLMIIVPTDTQNIFFMSK.[V]	F2(+270.148891932)	P01011	SERPI3	serpin family A member 3(SERPI3)	12	399	F	270.145	0.158064
HP@384A-2.015	[K].SCAVaEYGVYVK.[V]	A5(-2.003303238)	P00738	HP	haptoglobin(HP)	3240	384	A	-2.015	0.882352
IGHG1@188V-1.008	[R].VVSvLTVLHQDWLNGK.[E]	V4(-0.983878038)	P01857	IGHG1	immunoglobulin heavy constant gamma 1 (G1m marker)(IGHG1)	3500	188	V	-1.008	0.896257
F12@600T+243.121	[K].PGVYtDVAYYLAWIR.[E]	T5(+243.11806599)	P00748	F12	coagulation factor XII(F12)	2161	600	T	243.121	0.762351
ALB@429N+0.994	[K].QNCELFEQLGEYKFQLLVR.[Y]	N16(+0.974177318)	P02768	ALB	albumin(ALB)	213	429	N	0.994	0.37981
APOB@4487I-129.106	[K].KiISDYHQQFR.[Y]	I2(-129.095438966)	P04114	APOB	apolipoprotein B(APOB)	338	4487	I	-129.106	0.0263004
B2M@43L+2.005	[K].SNFlNCYVSGFHPSDIEVDLLK.[N]	L4(+2.003207587)	P61769	B2M	beta-2-microglobulin(B2M)	567	43	L	2.005	0.908308
IGHV4-34@97V+14.016	[R].VTISvDTSKNQFSLK.[L]	V5(+14.014425639)	P06331	IGHV4-34	immunoglobulin heavy variable 4-34(IGHV4-34)	28395	97	V	14.016	0.765042
BTD@90L+2.005	[R].QEALELMNQNlDIYEQQVMTAAQK.[D]	L11(+2.002101019)	P43251	BTD	biotinidase(BTD)	686	90	L	2.005	0.908308
CFH@1063Q-17.026	[R].qMSKYPSGER.[V]	Q1(-17.025397633)	P08603	CFH	complement factor H(CFH)	3075	1063	Q	-17.026	0.876736
APOB@4155L+2.005	[K].AQNLYQElLTQEGQASFQGLKDNVFDGLVR.[V]	L8(+1.999644718)	P04114	APOB	apolipoprotein B(APOB)	338	4155	L	2.005	0.908308
APOB@4276L+0.994	[R].ELLKDlSKEAQEVFK.[A]	L6(+1.003686374)	P04114	APOB	apolipoprotein B(APOB)	338	4276	L	0.994	0.37981
ALB@550Q-18.01	[K].qTALVELVK.[H]	Q1(-18.005225695)	P02768	ALB	albumin(ALB)	213	550	Q	-18.01	0.903255
TF@317S+437.159	[K].DsAHGFLK.[V]	S2(+437.142611331)	P02787	TF	transferrin(TF)	7018	317	S	437.159	0.496677
IGHG1@138R-122.185	[K].DTLMISrTPEVTCVVVDVSHEDPEVK.[F]	R7(-122.175610973)	P01857	IGHG1	immunoglobulin heavy constant gamma 1 (G1m marker)(IGHG1)	3500	138	R	-122.185	0.019841
A2M@1407R+129.848	[R].SNHVSrTEVSSNHVLIYLDK.[V]	R6(+129.845158451)	P01023	A2M	alpha-2-macroglobulin(A2M)	2	1407	R	129.848	0.000281171
CFH@741L+0.994	[R].SITCIHGVWTQlPQCVAIDKLK.[K]	L12(+0.992819815)	P08603	CFH	complement factor H(CFH)	3075	741	L	0.994	0.37981
IGKV1-6@72A-14.015	[K].LLIYaASSLQSGVPSR.[F]	A5(-14.007132435)	A0A0C4DH72	IGKV1-6	immunoglobulin kappa variable 1-6(IGKV1-6)	28943	72	A	-14.015	0.808671
HP@67T+477.118	[R].TEGDGVYtLNDKK.[Q]	T8(+477.110401741)	P00738	HP	haptoglobin(HP)	3240	67	T	477.118	0.164902
A2M@194L-1.008	[K].QFSFPlSSEPFQGSYK.[V]	L6(-0.990473685)	P01023	A2M	alpha-2-macroglobulin(A2M)	2	194	L	-1.008	0.896257
A2M@1069W+31.99	[R].AYIFIDEAHITQALIwLSQR.[Q]	W16(+31.987353229)	P01023	A2M	alpha-2-macroglobulin(A2M)	2	1069	W	31.99	0.863501
IGKV3-15@50S-30.011	[R].ASQSVsSNLAWYQQKPGQAPR.[L]	S6(-30.003636514)	P01624	IGKV3-15	immunoglobulin kappa variable 3-15(IGKV3-15)	28913	50	S	-30.011	0.398147
IGHM@143Q-18.01	[R].qIQVSWLR.[E]	Q1(-18.000080708)	P01871	IGHM	immunoglobulin heavy constant mu(IGHM)	3507	143	Q	-18.01	0.903255
SERPI3@347T+482.265	[K].ADLSGItGAR.[N]	T7(+482.260389299)	P01011	SERPI3	serpin family A member 3(SERPI3)	12	347	T	482.265	0.00110907
ALB@42N+273.556	[K].DLGEEnFK.[A]	N6(+273.53114536)	P02768	ALB	albumin(ALB)	213	42	N	273.556	0.0319873
APOA1@40T+229.072	[K].DLAtVYVDVLKDSGR.[D]	T4(+229.060591773)	P02647	APOA1	apolipoprotein A1(APOA1)	335	40	T	229.072	0.0175336
F12@478L+2.005	[R].LQEDADGSCALlSPYVQPVCLPSGAAR.[P]	L12(+1.998877364)	P00748	F12	coagulation factor XII(F12)	2161	478	L	2.005	0.908308
C8B@253G+40.032	[K].SgFSFGFK.[I]	G2(+40.030461581)	P07358	C8B	complement C8 beta chain(C8B)	732	253	G	40.032	0.957583
APOB@1972L-1.008	[K].VSALlTPAEQTGTWK.[L]	L5(-0.985381239)	P04114	APOB	apolipoprotein B(APOB)	338	1972	L	-1.008	0.896257
IGLC7@89V+231.067	[R].vTHEGSTVEK.[T]	V1(+231.063303253)	A0M8Q6	IGLC7	immunoglobulin lambda constant 7(IGLC7)	28834	89	V	231.067	0.252633
IGHM@94N+0.994	[K].VQHPnGNKEK.[N]	N5(+0.983169161)	P01871	IGHM	immunoglobulin heavy constant mu(IGHM)	3507	94	N	0.994	0.37981
FGB@437C+73.983	[R].cHAANPNGR.[Y]	C1(+73.98097158)	P02675	FGB	fibrinogen beta chain(FGB)	2244	437	C	73.983	0.577315
TF@380N+0.994	[R].LKCDEWSVnSVGKIECVSAETTEDCIAK.[I]	N9(+0.971140544)	P02787	TF	transferrin(TF)	7018	380	N	0.994	0.37981
FGA@451S-18.01	[K].VTsGSTTTTR.[R]	S3(-18.006043591)	P02671	FGA	fibrinogen alpha chain(FGA)	2243	451	S	-18.01	0.903255
CFH@774N+0.994	[K].EFDHnSNIR.[Y]	N5(+0.982286059)	P08603	CFH	complement factor H(CFH)	3075	774	N	0.994	0.37981
A2M@517Q-17.026	[K].qEDMKGHFSISIPVKSDIAPVAR.[L]	Q1(-17.02750779)	P01023	A2M	alpha-2-macroglobulin(A2M)	2	517	Q	-17.026	0.876736
IGHV3-30-3@99Y-48.034	[K].NTLyLQMNSLR.[A]	Y4(-48.033765922)	P0DP02	IGHV3-30-3	immunoglobulin heavy variable 3-30-3(IGHV3-30-3)	57290	99	Y	-48.034	0.0136688
HP@127L-1.008	[K].LRTEGDGVYTlNNEK.[Q]	L11(-0.994415876)	P00738	HP	haptoglobin(HP)	3240	127	L	-1.008	0.896257
CLU@133S+365.171	[R].SGsGLVGR.[Q]	S3(+365.167691477)	P10909	CLU	clusterin(CLU)	1191	133	S	365.171	0.0290878
PLG@774L+2.005	[K].YIlQGVTSWGLGCARPNKPGVYVR.[V]	L3(+1.999134832)	P00747	PLG	plasminogen(PLG)	5340	774	L	2.005	0.908308
IGKV1-8@75Q+9	[K].LLIYAASTLqSGVPSR.[F]	Q10(+8.993086641)	A0A0C4DH67	IGKV1-8	immunoglobulin kappa variable 1-8(IGKV1-8)	28942	75	Q	9	0.288118
A2M@919L+2.005	[K].ETTFNSlLCPSGGEVSEELSLKLPPNVVEESAR.[A]	L7(+1.997896747)	P01023	A2M	alpha-2-macroglobulin(A2M)	2	919	L	2.005	0.908308
ALB@170H+254.175	[R].hPYFYAPELLFFAK.[R]	H1(+254.168015704)	P02768	ALB	albumin(ALB)	213	170	H	254.175	0.148627
ITIH2@469N+0.994	[R].LSNEnHGIAQR.[I]	N5(+0.979939629)	P19823	ITIH2	inter-alpha-trypsin inhibitor heavy chain 2(ITIH2)	3698	469	N	0.994	0.37981
HP@257S-67.223	[K].VsVNERVMPICLPSKDYAEVGR.[V]	S2(-67.208205518)	P00738	HP	haptoglobin(HP)	3240	257	S	-67.223	0.0203792
ITIH4@837L+0.994	[K].TGLLLlSDPDKVTIGLLFWDGRGEGLR.[L]	L6(+1.002517412)	Q14624	ITIH4	inter-alpha-trypsin inhibitor heavy chain 4(ITIH4)	3700	837	L	0.994	0.37981
CFH@607N+466.212	[K].PGFTIVGPnSVQCYHFGLSPDLPICK.[E]	N9(+466.210983954)	P08603	CFH	complement factor H(CFH)	3075	607	N	466.212	0.246998
CFH@607N+468.234	[K].PGFTIVGPnSVQCYHFGLSPDLPICK.[E]	N9(+468.214157782)	P08603	CFH	complement factor H(CFH)	3075	607	N	468.234	0.400691
IGHV3-43@113Y+33.994	[R].TEDTALyYCAK.[D]	Y7(+33.988763949)	A0A0B4J1X8	IGHV3-43	immunoglobulin heavy variable 3-43(IGHV3-43)	28426	113	Y	33.994	0.157333
HRG@98S+409.056	[R].RPsEIVIGQCK.[V]	S3(+409.051092361)	P04196	HRG	histidine rich glycoprotein(HRG)	3273	98	S	409.056	0.0293936
IGHG4@205N+0.994	[K].VSnKGLPSSIEK.[T]	N3(+0.983254627)	P01861	IGHG4	immunoglobulin heavy constant gamma 4 (G4m marker)(IGHG4)	3503	205	N	0.994	0.37981
GSN@405L+2.005	[K].NWRDPDQTDGlGLSYLSSHIANVER.[V]	L11(+1.997793594)	P06396	GSN	gelsolin(GSN)	2934	405	L	2.005	0.908308
SERPI3@347T+476.254	[K].ADLSGItGAR.[N]	T7(+476.242444963)	P01011	SERPI3	serpin family A member 3(SERPI3)	12	347	T	476.254	0.228135
THBS1@321N+0.994	[R].RPPLCYHnGVQYR.[N]	N8(+0.982685619)	P07996	THBS1	thrombospondin 1(THBS1)	7057	321	N	0.994	0.37981
THBS1@179L+0.994	[K].MEElDVPIQSVFTR.[D]	L6(+0.99857301)	P07996	THBS1	thrombospondin 1(THBS1)	7057	179	L	0.994	0.37981
ITIH4@871V+2.005	[R].DTDRFSSHvGGTLGQFYQEVLWGSPAASDDGRR.[T]	V9(+2.003201926)	Q14624	ITIH4	inter-alpha-trypsin inhibitor heavy chain 4(ITIH4)	3700	871	V	2.005	0.908308
SAA4@46N+0.994	[R].AYWDIMISnHQNSNR.[Y]	N9(+0.974059352)	P35542	SAA4	serum amyloid A4, constitutive(SAA4)	6291	46	N	0.994	0.37981
VTN@470L+0.994	[R].SIAQYWlGCPAPGH.[L]	L7(+1.002698322)	P04004	VTN	vitronectin(VTN)	7448	470	L	0.994	0.37981
IGKC@19K+156.102	[R].TVAAPSVFIFPPSDEQLk.[S]	K18(+156.096308264)	P01834	IGKC	immunoglobulin kappa constant(IGKC)	3514	19	K	156.102	0.876572
APOA1@220A-71.037	[K].aTEHLSTLSEK.[A]	A1(-71.033497615)	P02647	APOA1	apolipoprotein A1(APOA1)	335	220	A	-71.037	0.814798
ITIH4@144L+0.994	[K].ITFElVYEELLK.[R]	L5(+0.998981605)	Q14624	ITIH4	inter-alpha-trypsin inhibitor heavy chain 4(ITIH4)	3700	144	L	0.994	0.37981
IGKV2-30@50V+2.005	[R].SSQSLvYSDGNTYLNWFQQRPGQSPR.[R]	V6(+1.99669174)	P06310	IGKV2-30	immunoglobulin kappa variable 2-30(IGKV2-30)	28919	50	V	2.005	0.908308
C3@772L+0.994	[R].SEFPESWlWNVEDLKEPPK.[N]	L8(+0.999163944)	P01024	C3	complement C3(C3)	718	772	L	0.994	0.37981
IGHA1@169S+466.212	[K].sAVQGPPER.[D]	S1(+466.209150436)	P01876	IGHA1	immunoglobulin heavy constant alpha 1(IGHA1)	3493	169	S	466.212	0.246998
ALB@479V+2.005	[R].MPCAEDYLSvVLNQLCVLHEKTPVSDRVTK.[C]	V10(+1.998685429)	P02768	ALB	albumin(ALB)	213	479	V	2.005	0.908308
IGHV3-35@78H-101.048	[R].ThYADSVK.[G]	H2(-101.046539994)	A0A0C4DH35	IGHV3-35	immunoglobulin heavy variable 3-35 (non-functiol)(IGHV3-35)	28432	78	H	-101.048	0.397941
FGB@89A+128.094	[K].aPDAGGCLHADPDLGVLCPTGCQLQEALLQQERPIR.[N]	A1(+128.089672446)	P02675	FGB	fibrinogen beta chain(FGB)	2244	89	A	128.094	0.72447
IGHV3-74@114Y-15.995	[R].AEDTAVYyCAR.[-]	Y8(-15.992145873)	A0A0B4J1X5	IGHV3-74	immunoglobulin heavy variable 3-74(IGHV3-74)	28408	114	Y	-15.995	0.401763
HPX@360V+17.027	[K].EVGTPHGIILDSvDAAFICPGSSR.[L]	V13(+17.020802253)	P02790	HPX	hemopexin(HPX)	3263	360	V	17.027	0.477017
APOB@3744L+2.005	[K].LNDLNSVlVMPTFHVPFTDLQVPSCK.[L]	L8(+1.999393037)	P04114	APOB	apolipoprotein B(APOB)	338	3744	L	2.005	0.908308
IGKV1D-33@78T-30.011	[K].LLIYDASNLEtGVPSR.[F]	T11(-30.004108397)	P01593	IGKV1D-33	immunoglobulin kappa variable 1D-33(IGKV1D-33)	28896	78	T	-30.011	0.398147
IGHA2@175V+2.005	[R].DLCGCYSVSSvLPGCAQPWNHGETFTCTAAHPELK.[T]	V11(+1.997778485)	P01877	IGHA2	immunoglobulin heavy constant alpha 2 (A2m marker)(IGHA2)	3494	175	V	2.005	0.908308
PROZ@371L+0.994	[R].GSWFLTGVlGSQPVGGQAHMVLVTK.[V]	L9(+0.995718591)	P22891	PROZ	protein Z, vitamin K dependent plasma glycoprotein(PROZ)	8858	371	L	0.994	0.37981
IGKV3-20@97S+14.016	[R].FSGSGSGTDFTLTIsR.[L]	S15(+14.008944279)	P01619	IGKV3-20	immunoglobulin kappa variable 3-20(IGKV3-20)	28912	97	S	14.016	0.765042
TF@609R-128.134	[R].APNHAVVTrK.[D]	R9(-128.127204811)	P02787	TF	transferrin(TF)	7018	609	R	-128.134	0.244002
PLG@313N+466.249	[R].TPEnFPCK.[N]	N4(+466.245495924)	P00747	PLG	plasminogen(PLG)	5340	313	N	466.249	0.0669719
APOE@67E+17.027	[R].WVQTLSEQVQeELLSSQVTQELR.[A]	E11(+17.022134162)	P02649	APOE	apolipoprotein E(APOE)	348	67	E	17.027	0.477017
TF@542C+69.988	[R].cLVEKGDVAFVK.[H]	C1(+69.983663848)	P02787	TF	transferrin(TF)	7018	542	C	69.988	0.789145
IGLC3@42W+15.995	[K].ATLVCLISDFYPGAVTVAwK.[A]	W19(+15.989789544)	P0DOY3	IGLC3	immunoglobulin lambda constant 3 (Kern-Oz+ marker)(IGLC3)	3539	42	W	15.995	0.780434
ITIH2@516N+0.994	[R].NVQFNYPHTSVTDVTQnNFHNYFGGSEIVVAGK.[F]	N17(+0.984707373)	P19823	ITIH2	inter-alpha-trypsin inhibitor heavy chain 2(ITIH2)	3698	516	N	0.994	0.37981
C3@1043Q-17.026	[R].qGALELIKK.[G]	Q1(-17.023529446)	P01024	C3	complement C3(C3)	718	1043	Q	-17.026	0.876736
TF@287N+242.139	[K].EDLIWELLnQAQEHFGKDK.[S]	N9(+242.112352633)	P02787	TF	transferrin(TF)	7018	287	N	242.139	0.317371
SERPI3@347T+479.02	[K].ADLSGItGAR.[N]	T7(+479.019147844)	P01011	SERPI3	serpin family A member 3(SERPI3)	12	347	T	479.02	0.00638527
FGG@152E+410.098	[K].eKVAQLEAQCQEPCKDTVQIHDITGK.[D]	E1(+410.097190254)	P02679	FGG	fibrinogen gamma chain(FGG)	2266	152	E	410.098	0.0359597
CFI@573V+244.123	[K].VANYFDWISYHvGR.[P]	V12(+244.121496067)	P05156	CFI	complement factor I(CFI)	3426	573	V	244.123	0.379442
AZGP1@209V+2.005	[K].NILDRQDPPSvVVTSHQAPGEK.[K]	V11(+2.00548779)	P25311	AZGP1	alpha-2-glycoprotein 1, zinc-binding(AZGP1)	563	209	V	2.005	0.908308
IGKV3-20@52S+14.016	[R].ASQSVSSsYLAWYQQKPGQAPR.[L]	S8(+13.999781153)	P01619	IGKV3-20	immunoglobulin kappa variable 3-20(IGKV3-20)	28912	52	S	14.016	0.765042
IGKV3-20@50S-86.032	[R].ASQSVsSSYLAWYQQKPGQAPR.[L]	S6(-86.029637792)	P01619	IGKV3-20	immunoglobulin kappa variable 3-20(IGKV3-20)	28912	50	S	-86.032	0.0572876
ITIH1@253N+0.994	[K].GHVLFRPTVSQQQSCPTCSTSLLnGHFK.[V]	N24(+0.992515046)	P19827	ITIH1	inter-alpha-trypsin inhibitor heavy chain 1(ITIH1)	3697	253	N	0.994	0.37981
GSN@374Q-17.026	[K].qTQVSVLPEGGETPLFK.[Q]	Q1(-17.023756415)	P06396	GSN	gelsolin(GSN)	2934	374	Q	-17.026	0.876736
C4B@85L+0.994	[R].DFALlSLQVPLKDAK.[S]	L5(+0.999251162)	P0C0L5	C4B	complement C4B (Chido blood group)(C4B)	721	85	L	0.994	0.37981
APOB@2597M+17.027	[K].TILGTmPAFEVSLQALQK.[A]	M6(+17.02358324)	P04114	APOB	apolipoprotein B(APOB)	338	2597	M	17.027	0.477017
APOB@1788L+0.994	[K].QTVNLQlQPYSLVTTLNSDLK.[Y]	L7(+1.000851137)	P04114	APOB	apolipoprotein B(APOB)	338	1788	L	0.994	0.37981
APOA1@262K+28.005	[K].VSFLSALEEYTkK.[L]	K12(+28.001409754)	P02647	APOA1	apolipoprotein A1(APOA1)	335	262	K	28.005	0.187542
APOA4@175L+0.994	[R].EDSlQASLRPHADELK.[A]	L6(+0.99884289)	P06727	APOA4	apolipoprotein A4(APOA4)	337	175	L	0.994	0.37981
HP@83L+300.143	[K].lPECEADDGCPKPPEIAHGYVEHSVR.[Y]	L1(+300.114978038)	P00738	HP	haptoglobin(HP)	3240	83	L	300.143	0.392617
C8B@91Q+7.011	[R].YAYLLqPSQFHGEPCNFSDKEVEDCVTNRPCR.[S]	Q6(+6.998497377)	P07358	C8B	complement C8 beta chain(C8B)	732	91	Q	7.011	0.149124
C3@752D+21.981	[R].SNLdEDIIAEENIVSR.[S]	D4(+21.97956073)	P01024	C3	complement C3(C3)	718	752	D	21.981	0.939808
IGLV1-40@73S+27.011	[K].LLIYGNsNRPSGVPDR.[F]	S7(+27.008226643)	P01703	IGLV1-40	immunoglobulin lambda variable 1-40(IGLV1-40)	28825	73	S	27.011	0.4527
C4B@1582L+0.994	[R].LLATlCSAEVCQCAEGK.[C]	L5(+1.004219428)	P0C0L5	C4B	complement C4B (Chido blood group)(C4B)	721	1582	L	0.994	0.37981
C3@606N+451.151	[K].GVFVLnKK.[N]	N6(+451.148469959)	P01024	C3	complement C3(C3)	718	606	N	451.151	0.0635827
ITIH2@466S-113.084	[R].LsNENHGIAQR.[I]	S2(-113.077433418)	P19823	ITIH2	inter-alpha-trypsin inhibitor heavy chain 2(ITIH2)	3698	466	S	-113.084	0.867191
ITIH4@760L+0.994	[R].QGPVNLlSDPEQGVEVTGQYEREK.[A]	L7(+1.000347862)	Q14624	ITIH4	inter-alpha-trypsin inhibitor heavy chain 4(ITIH4)	3700	760	L	0.994	0.37981
AZGP1@182L+2.005	[K].AYlEEECPATLRK.[Y]	L3(+1.996996065)	P25311	AZGP1	alpha-2-glycoprotein 1, zinc-binding(AZGP1)	563	182	L	2.005	0.908308
ALB@550Q-17.026	[K].qTALVELVK.[H]	Q1(-16.987281359)	P02768	ALB	albumin(ALB)	213	550	Q	-17.026	0.876736
C2@664L+0.994	[R].EVVTDQFlCSGTQEDESPCKGESGGAVFLER.[R]	L8(+0.983849197)	P06681	C2	complement C2(C2)	717	664	L	0.994	0.37981
SERPING1@473V+2.005	[R].TLLVFEvQQPFLFVLWDQQHK.[F]	V7(+1.99830683)	P05155	SERPING1	serpin family G member 1(SERPING1)	710	473	V	2.005	0.908308
ECM1@195L+2.005	[R].QHVVYGPWNlPQSSYSHLTR.[Q]	L10(+1.996421573)	Q16610	ECM1	extracellular matrix protein 1(ECM1)	1893	195	L	2.005	0.908308
IGHG1@196W+31.99	[R].VVSVLTVLHQDwLNGK.[E]	W12(+31.978402236)	P01857	IGHG1	immunoglobulin heavy constant gamma 1 (G1m marker)(IGHG1)	3500	196	W	31.99	0.863501
IGKV3-20@93T+12.039	[R].FSGSGSGTDFtLTISR.[L]	T11(+12.024569279)	P01619	IGKV3-20	immunoglobulin kappa variable 3-20(IGKV3-20)	28912	93	T	12.039	0.152837
AHSG@326L-1.008	[R].HTFMGVVSlGSPSGEVSHPR.[K]	L9(-0.990962499)	P02765	AHSG	alpha 2-HS glycoprotein(AHSG)	197	326	L	-1.008	0.896257
AHSG@193L+0.994	[R].AQLVPlPPSTYVEFTVSGTDCVAK.[E]	L6(+0.992199435)	P02765	AHSG	alpha 2-HS glycoprotein(AHSG)	197	193	L	0.994	0.37981
SERPI1@249G+40.032	[R].LgMFNIQHCK.[K]	G2(+40.023521873)	P01009	SERPI1	serpin family A member 1(SERPI1)	5265	249	G	40.032	0.957583
IGHV4-34@101L+14.016	[K].lSSVTAADTAVYYCAR.[-]	L1(+14.015477667)	P06331	IGHV4-34	immunoglobulin heavy variable 4-34(IGHV4-34)	28395	101	L	14.016	0.765042
ALB@584K+385.35	[K].CCkADDKETCFAEEGK.[K]	K3(+385.347529491)	P02768	ALB	albumin(ALB)	213	584	K	385.35	0.0212592
APOA1@37D+227.163	[K].dLATVYVDVLKDSGRDYVSQFEGSALGK.[Q]	D1(+227.158660679)	P02647	APOA1	apolipoprotein A1(APOA1)	335	37	D	227.163	0.0348619
C7@389S+13.006	[R].GGGAGFISGLsYLELDNPAGNKR.[R]	S11(+12.993411654)	P10643	C7	complement C7(C7)	730	389	S	13.006	0.286154
IGLV3-21@84N-27.011	[R].FSGSnSGNTATLTISR.[V]	N5(-27.009166622)	P80748	IGLV3-21	immunoglobulin lambda variable 3-21(IGLV3-21)	28796	84	N	-27.011	0.24074
CFB@686V-1.008	[R].FLCTGGvSPYADPNTCR.[G]	V7(-1.005246567)	P00751	CFB	complement factor B(CFB)	629	686	V	-1.008	0.896257
IGKV1D-39@72A-14.015	[K].LLIYaASSLQSGVPSR.[F]	A5(-14.009940053)	P04432	IGKV1D-39	immunoglobulin kappa variable 1D-39(IGKV1D-39)	28893	72	A	-14.015	0.808671
C7@168V-127.094	[R].KvFSGDGKDFYR.[L]	V2(-127.090594658)	P10643	C7	complement C7(C7)	730	168	V	-127.094	0.112573
GPLD1@698T+13.006	[R].MYALtSDAQPLLLSTFSGDRR.[F]	T5(+13.039341893)	P80108	GPLD1	glycosylphosphatidylinositol specific phospholipase D1(GPLD1)	2822	698	T	13.006	0.286154
A2M@614S+259.134	[K].PDAELsASSVYNLLPEK.[D]	S6(+259.131493716)	P01023	A2M	alpha-2-macroglobulin(A2M)	2	614	S	259.134	0.085681
ITIH4@672L+2.005	[R].QLGlPGPPDVPDHAAYHPFR.[R]	L4(+1.996567788)	Q14624	ITIH4	inter-alpha-trypsin inhibitor heavy chain 4(ITIH4)	3700	672	L	2.005	0.908308
APOA2@54S+488.219	[K].sPELQAEAK.[S]	S1(+488.214402228)	P02652	APOA2	apolipoprotein A2(APOA2)	336	54	S	488.219	0.283382
F12@478L+18.029	[R].LQEDADGSCALlSPYVQPVCLPSGAAR.[P]	L12(+18.020056563)	P00748	F12	coagulation factor XII(F12)	2161	478	L	18.029	0.361583
TF@654T+429.248	[R].DDtVCLAK.[L]	T3(+429.245550163)	P02787	TF	transferrin(TF)	7018	654	T	429.248	0.196525
FGB@104V-1.008	[R].KAPDAGGCLHADPDLGvLCPTGCQLQEALLQQERPIR.[N]	V17(-0.997552393)	P02675	FGB	fibrinogen beta chain(FGB)	2244	104	V	-1.008	0.896257
ITIH4@557L+2.005	[R].LWAYLTIQQLlEQTVSASDADQQALR.[N]	L11(+1.996300104)	Q14624	ITIH4	inter-alpha-trypsin inhibitor heavy chain 4(ITIH4)	3700	557	L	2.005	0.908308
IGHV1OR15-1@113Y-15.995	[R].SDDTAVyYCAR.[-]	Y7(-15.994970001)	P23083	IGHV1OR15-1	immunoglobulin heavy variable 1/OR15-1 (non-functiol)(IGHV1OR15-1)	388077	113	Y	-15.995	0.401763
IGHV1-8@114Y-15.995	[R].SEDTAVYyCAR.[-]	Y8(-15.991332956)	P0DP01	IGHV1-8	immunoglobulin heavy variable 1-8(IGHV1-8)	28472	114	Y	-15.995	0.401763
TF@487Y+44.983	[R].TAGWNIPMGLLyNK.[I]	Y12(+44.974771337)	P02787	TF	transferrin(TF)	7018	487	Y	44.983	0.314987
AMBP@303W+31.99	[R].AFIQLwAFDAVK.[G]	W6(+31.987942832)	P02760	AMBP	alpha-1-microglobulin/bikunin precursor(AMBP)	259	303	W	31.99	0.863501
C3@189L+17.027	[K].QDSLSSQNQLGVlPLSWDIPELVNMGQWK.[I]	L13(+17.023311555)	P01024	C3	complement C3(C3)	718	189	L	17.027	0.477017
C4B@1292Q-18.01	[R].qGSFQGGFR.[S]	Q1(-18.006538631)	P0C0L5	C4B	complement C4B (Chido blood group)(C4B)	721	1292	Q	-18.01	0.903255
KRT1@445N+0.994	[K].NKLnDLEDALQQAKEDLAR.[L]	N4(+0.99635961)	P04264	KRT1	keratin 1(KRT1)	3848	445	N	0.994	0.37981
APOA2@54S+225.102	[K].sPELQAEAK.[S]	S1(+225.082182849)	P02652	APOA2	apolipoprotein A2(APOA2)	336	54	S	225.102	0.0780724
IGHV3-9@49D+14.016	[R].LSCAASGFTFdDYAMHWVR.[Q]	D11(+14.011426669)	P01782	IGHV3-9	immunoglobulin heavy variable 3-9(IGHV3-9)	28451	49	D	14.016	0.765042
APOM@113T+467.082	[R].tEGRPDMK.[T]	T1(+467.080345727)	O95445	APOM	apolipoprotein M(APOM)	55937	113	T	467.082	0.007972
APOM@113T+464.257	[R].tEGRPDMK.[T]	T1(+464.245049096)	O95445	APOM	apolipoprotein M(APOM)	55937	113	T	464.257	0.0149669
KLKB1@506S+227.061	[K].PICLPsK.[G]	S6(+227.059740431)	P03952	KLKB1	kallikrein B1(KLKB1)	3818	506	S	227.061	0.268854
HP@83L+468.234	[K].lPECEADDGCPKPPEIAHGYVEHSVR.[Y]	L1(+468.214268951)	P00738	HP	haptoglobin(HP)	3240	83	L	468.234	0.40069
HP@282S+487.298	[R].VGYVsGWGR.[N]	S5(+487.292760198)	P00738	HP	haptoglobin(HP)	3240	282	S	487.298	0.250049
APOA1@40T+228.092	[K].DLAtVYVDVLK.[D]	T4(+228.084327625)	P02647	APOA1	apolipoprotein A1(APOA1)	335	40	T	228.092	0.0654895
TF@213C+150.104	[K].cLKDGAGDVAFVK.[H]	C1(+150.095576098)	P02787	TF	transferrin(TF)	7018	213	C	150.104	0.638792
IGHV4-4@102L+14.016	[K].lSSVTAADTAVYYCAR.[-]	L1(+14.017797003)	A0A075B6R2	IGHV4-4	immunoglobulin heavy variable 4-4(IGHV4-4)	28401	102	L	14.016	0.765042
A2M@1410V-1.008	[R].TEvSSNHVLIYLDK.[V]	V3(-1.001366276)	P01023	A2M	alpha-2-macroglobulin(A2M)	2	1410	V	-1.008	0.896257
CP@193L+0.994	[R].IYHSHIDAPKDIASGlIGPLIICK.[K]	L16(+0.994174984)	P00450	CP	ceruloplasmin(CP)	1356	193	L	0.994	0.37981
AGT@97T+494.253	[K].LDtEDKLR.[A]	T3(+494.254198342)	P01019	AGT	angiotensinogen(AGT)	183	97	T	494.253	0.070998
ALB@242R-42.02	[K].AWAVArLSQR.[F]	R6(-42.020697272)	P02768	ALB	albumin(ALB)	213	242	R	-42.02	0.287591
TF@139T+412.703	[K].SCHtGLGR.[S]	T4(+412.698541951)	P02787	TF	transferrin(TF)	7018	139	T	412.703	0.174797
A2M@37S+459.253	[K].PQYMVLVPsLLHTETTEK.[G]	S9(+459.242442069)	P01023	A2M	alpha-2-macroglobulin(A2M)	2	37	S	459.253	0.0613944
C3@797D+241.179	[K].dSITTWEILAVSMSDKK.[G]	D1(+241.17770732)	P01024	C3	complement C3(C3)	718	797	D	241.179	0.5915
C3@519L+17.027	[R].EPGQDLVVLPlSITTDFIPSFR.[L]	L11(+17.025461245)	P01024	C3	complement C3(C3)	718	519	L	17.027	0.477017
C4B@549H-39.998	[R].TLTSVSVFVDHHLAPSFYFVAFYYhGDHPVANSLR.[V]	H25(-39.991802668)	P0C0L5	C4B	complement C4B (Chido blood group)(C4B)	721	549	H	-39.998	0.00748137
KRT2@306L+0.994	[K].VDLlNQEIEFLK.[V]	L4(+0.998132746)	P35908	KRT2	keratin 2(KRT2)	3849	306	L	0.994	0.37981
ALB@78V-2.015	[K].TCvADESAENCDKSLHTLFGDK.[L]	V3(-1.99652234)	P02768	ALB	albumin(ALB)	213	78	V	-2.015	0.882352
C8B@511N+0.994	[K].EVSSCHCAPCQGnGVPVLK.[G]	N13(+0.983091582)	P07358	C8B	complement C8 beta chain(C8B)	732	511	N	0.994	0.37981
APOA1@108Q-17.026	[R].qEMSKDLEEVK.[A]	Q1(-17.018935306)	P02647	APOA1	apolipoprotein A1(APOA1)	335	108	Q	-17.026	0.876736
CP@181S+389.081	[R].IYHsHIDAPK.[D]	S4(+389.078418437)	P00450	CP	ceruloplasmin(CP)	1356	181	S	389.081	0.0651698
IGLV3-9@87N+0.994	[R].FSGSNSGnTATLTISR.[A]	N8(+0.983509159)	A0A075B6K5	IGLV3-9	immunoglobulin lambda variable 3-9(IGLV3-9)	28804	87	N	0.994	0.37981
CFD@147L+2.005	[R].VDRDVAPGTlCDVAGWGIVNHAGR.[R]	L10(+2.005087377)	P00746	CFD	complement factor D(CFD)	1675	147	L	2.005	0.908308
IGLC3@12F+17.027	[K].AAPSVTLfPPSSEELQANK.[A]	F8(+17.020821661)	P0DOY3	IGLC3	immunoglobulin lambda constant 3 (Kern-Oz+ marker)(IGLC3)	3539	12	F	17.027	0.477017
HBA1@42T-101.048	[K].tYFPHFDLSHGSAQVK.[G]	T1(-101.037943382)	P69905	HBA1	hemoglobin subunit alpha 1(HBA1)	3039	42	T	-101.048	0.397941
HBA1@42T-101.048	[K].tYFPHFDLSHGSAQVK.[G]	T1(-101.037943382)	P69905	HBA1	hemoglobin subunit alpha 1(HBA1)	3040	42	T	-101.048	0.397941
HBA2@42T-101.048	[K].tYFPHFDLSHGSAQVK.[G]	T1(-101.037943382)	P69905	HBA2	hemoglobin subunit alpha 2(HBA2)	3040	42	T	-101.048	0.397941
HBA2@42T-101.048	[K].tYFPHFDLSHGSAQVK.[G]	T1(-101.037943382)	P69905	HBA2	hemoglobin subunit alpha 2(HBA2)	3039	42	T	-101.048	0.397941
C4B@254T+497.306	[K].PYILtVPGHLDEMQLDIQAR.[Y]	T5(+497.307989446)	P0C0L5	C4B	complement C4B (Chido blood group)(C4B)	721	254	T	497.306	0.0783179
COL11A1@144G+227.152	[R].SPVFLFEDHTgK.[P]	G11(+227.145999418)	P12107	COL11A1	collagen type XI alpha 1 chain(COL11A1)	1301	144	G	227.152	0.0337854
HBA1@114L+0.994	[K].LLSHCLLVTLAAHlPAEFTPAVHASLDKFLASVSTVLTSK.[Y]	L14(+1.001632615)	P69905	HBA1	hemoglobin subunit alpha 1(HBA1)	3039	114	L	0.994	0.37981
HBA1@114L+0.994	[K].LLSHCLLVTLAAHlPAEFTPAVHASLDKFLASVSTVLTSK.[Y]	L14(+1.001632615)	P69905	HBA1	hemoglobin subunit alpha 1(HBA1)	3040	114	L	0.994	0.37981
HBA2@114L+0.994	[K].LLSHCLLVTLAAHlPAEFTPAVHASLDKFLASVSTVLTSK.[Y]	L14(+1.001632615)	P69905	HBA2	hemoglobin subunit alpha 2(HBA2)	3040	114	L	0.994	0.37981
HBA2@114L+0.994	[K].LLSHCLLVTLAAHlPAEFTPAVHASLDKFLASVSTVLTSK.[Y]	L14(+1.001632615)	P69905	HBA2	hemoglobin subunit alpha 2(HBA2)	3039	114	L	0.994	0.37981
TTN@11675K-45.049	[K].PEAPPAkVPEVPK.[E]	K7(-45.06575425)	Q8WZ42	TTN	titin(TTN)	7273	11675	K	-45.049	0.110142
HRG@39N+473.144	[K].ALDLInKR.[R]	N6(+473.136018666)	P04196	HRG	histidine rich glycoprotein(HRG)	3273	39	N	473.144	0.0107781
C3@1247D+21.981	[K].DFdFVPPVVR.[W]	D3(+21.978732995)	P01024	C3	complement C3(C3)	718	1247	D	21.981	0.939808
IGHV1-3@114Y-15.995	[R].SEDTAVYyCAR.[-]	Y8(-15.991210886)	A0A0C4DH29	IGHV1-3	immunoglobulin heavy variable 1-3(IGHV1-3)	28473	114	Y	-15.995	0.401763
CPN2@305A+28.999	[R].VLPAGLFAHTPCLVGLSLTHNQLETVaEGTFAHLSNLR.[S]	A27(+28.994869278)	P22792	CPN2	carboxypeptidase N subunit 2(CPN2)	1370	305	A	28.999	0.0555254
IGLV3-25@42S+499.286	[R].ITCsGDALPK.[Q]	S4(+499.289564196)	P01717	IGLV3-25	immunoglobulin lambda variable 3-25(IGLV3-25)	28793	42	S	499.286	0.0294318
CP@808L-1.008	[R].KAEEEHLGIlGPQLHADVGDK.[V]	L10(-1.011156267)	P00450	CP	ceruloplasmin(CP)	1356	808	L	-1.008	0.896257
APOB@3715N+0.994	[K].NPnGYSFSIPVK.[V]	N3(+0.982735979)	P04114	APOB	apolipoprotein B(APOB)	338	3715	N	0.994	0.37981
IGHV3-30-3@69V+14.016	[K].GLEWVAvISYDGSNK.[Y]	V7(+14.007425166)	P0DP02	IGHV3-30-3	immunoglobulin heavy variable 3-30-3(IGHV3-30-3)	57290	69	V	14.016	0.765042
IGLV2-11@38T-28.994	[R].SVSGSPGQSVtISCTGTSSDVGGYNYVSWYQQHPGK.[A]	T11(-29.002917273)	P01706	IGLV2-11	immunoglobulin lambda variable 2-11(IGLV2-11)	28816	38	T	-28.994	0.0432958
ITIH4@779G+40.032	[K].AgFSWIEVTFK.[N]	G2(+40.028420915)	Q14624	ITIH4	inter-alpha-trypsin inhibitor heavy chain 4(ITIH4)	3700	779	G	40.032	0.957583
IGKV1D-13@75S+14.016	[K].LLIYDASsLESGVPSR.[F]	S8(+14.014017853)	A0A0B4J2D9	IGKV1D-13	immunoglobulin kappa variable 1D-13(IGKV1D-13)	28902	75	S	14.016	0.765042
C3@916V-71.037	[K].AAvYHHFISDGVR.[K]	V3(-71.030036225)	P01024	C3	complement C3(C3)	718	916	V	-71.037	0.814798
ITIH2@580T+479.02	[K].HADPDFtR.[K]	T7(+479.002163861)	P19823	ITIH2	inter-alpha-trypsin inhibitor heavy chain 2(ITIH2)	3698	580	T	479.02	0.00638527
TF@112T+452.265	[K].EDPQtFYYAVAVVK.[K]	T5(+452.262271978)	P02787	TF	transferrin(TF)	7018	112	T	452.265	0.346409
SERPINF2@391V+2.005	[R].GISEQSLVVSGVQHQSTLELSEVGvEAAAATSIAMSR.[M]	V25(+2.006371841)	P08697	SERPINF2	serpin family F member 2(SERPINF2)	5345	391	V	2.005	0.908308
CFB@505S+445.96	[K].ISVIRPsK.[G]	S7(+445.955675099)	P00751	CFB	complement factor B(CFB)	629	505	S	445.96	0.0487411
IGLC3@33F+17.027	[K].ATLVCLISDfYPGAVTVAWK.[A]	F10(+17.020904187)	P0DOY3	IGLC3	immunoglobulin lambda constant 3 (Kern-Oz+ marker)(IGLC3)	3539	33	F	17.027	0.477017
HP@257S-70.243	[K].VsVNERVMPICLPSKDYAEVGR.[V]	S2(-70.232863721)	P00738	HP	haptoglobin(HP)	3240	257	S	-70.243	0.0453692
TF@283W+31.99	[R].SMGGKEDLIwELLNQAQEHFGKDK.[S]	W10(+31.979084303)	P02787	TF	transferrin(TF)	7018	283	W	31.99	0.863501
IGHG3@161A-49.049	[R].CPaPELLGGPSVFLFPPKPK.[D]	A3(-49.045072161)	P01860	IGHG3	immunoglobulin heavy constant gamma 3 (G3m marker)(IGHG3)	3502	161	A	-49.049	0.0203834
ALB@85N+0.994	[K].TCVADESAEnCDKSLHTLFGDK.[L]	N10(+0.974913207)	P02768	ALB	albumin(ALB)	213	85	N	0.994	0.37981
C4A@1548L+17.027	[R].ECVGFEAVQEVPVGlVQPASATLYDYYNPER.[R]	L15(+17.020932639)	P0C0L4	C4A	complement C4A (Rodgers blood group)(C4A)	720	1548	L	17.027	0.477017
IGHG2@204N+0.994	[K].VSnKGLPAPIEK.[T]	N3(+0.979406463)	P01859	IGHG2	immunoglobulin heavy constant gamma 2 (G2m marker)(IGHG2)	3501	204	N	0.994	0.37981
SERPI4@293L+0.994	[R].EIEEVlTPEMLMR.[W]	L6(+1.002650782)	P29622	SERPI4	serpin family A member 4(SERPI4)	5267	293	L	0.994	0.37981
APCS@152L+0.994	[K].IVlGQEQDSYGGKFDR.[S]	L3(+0.990972849)	P02743	APCS	amyloid P component, serum(APCS)	325	152	L	0.994	0.37981
IGFALS@337L+2.005	[R].SFEGlGQLEVLTLDHNQLQEVK.[A]	L5(+1.999098227)	P35858	IGFALS	insulin like growth factor binding protein acid labile subunit(IGFALS)	3483	337	L	2.005	0.908308
IGHV3-74@51Y-26.005	[R].LSCAASGFTFSSyWMHWVR.[Q]	Y13(-26.000612301)	A0A0B4J1X5	IGHV3-74	immunoglobulin heavy variable 3-74(IGHV3-74)	28408	51	Y	-26.005	0.300879
SERPI1@210N+0.994	[K].ELDRDTVFALVnYIFFK.[G]	N12(+0.980074646)	P01009	SERPI1	serpin family A member 1(SERPI1)	5265	210	N	0.994	0.37981
CFH@309C+209.178	[K].cTSTGWIPAPR.[C]	C1(+209.179616508)	P08603	CFH	complement factor H(CFH)	3075	309	C	209.178	0.818551
IGKV3-20@78G+58.006	[R].ATgIPDRFSGSGSGTDFTLTISR.[L]	G3(+58.00150161)	P01619	IGKV3-20	immunoglobulin kappa variable 3-20(IGKV3-20)	28912	78	G	58.006	0.204843
C5@1325N+399.034	[K].GALHnYK.[M]	N5(+399.032118389)	P01031	C5	complement C5(C5)	727	1325	N	399.034	0.0340034
C3@212N+0.994	[R].AYYEnSPQQVFSTEFEVK.[E]	N5(+0.991108171)	P01024	C3	complement C3(C3)	718	212	N	0.994	0.37981
IGLC2@71Y+13.979	[K].YAASSyLSLTPEQWK.[S]	Y6(+13.971053516)	P0DOY2	IGLC2	immunoglobulin lambda constant 2(IGLC2)	3538	71	Y	13.979	0.783017
IGHV3-11@103N+0.994	[K].NSLYLQMnSLR.[A]	N8(+0.981395861)	P01762	IGHV3-11	immunoglobulin heavy variable 3-11(IGHV3-11)	28450	103	N	0.994	0.37981
SERPI1@169V-1.008	[K].LYHSEAFTvNFGDTEEAKK.[Q]	V9(-1.002774153)	P01009	SERPI1	serpin family A member 1(SERPI1)	5265	169	V	-1.008	0.896257
IGLC3@72L-1.008	[K].YAASSYlSLTPEQWK.[S]	L7(-1.003508111)	P0DOY3	IGLC3	immunoglobulin lambda constant 3 (Kern-Oz+ marker)(IGLC3)	3539	72	L	-1.008	0.896257
ITIH1@364L+0.994	[R].GFSlDEATNLNGGLLR.[G]	L4(+0.992971962)	P19827	ITIH1	inter-alpha-trypsin inhibitor heavy chain 1(ITIH1)	3697	364	L	0.994	0.37981
IGLV1-47@71N+0.994	[K].LLIYSnNQRPSGVPDR.[F]	N6(+0.982465394)	P01700	IGLV1-47	immunoglobulin lambda variable 1-47(IGLV1-47)	28822	71	N	0.994	0.37981
CLU@278G+40.032	[R].EgDDDRTVCR.[E]	G2(+40.030560105)	P10909	CLU	clusterin(CLU)	1191	278	G	40.032	0.957583
CLU@277E-18.01	[R].eGDDDRTVCR.[E]	E1(-18.008105666)	P10909	CLU	clusterin(CLU)	1191	277	E	-18.01	0.903255
IGLV1-51@71N+0.994	[K].LLIYDnNKRPSGIPDR.[F]	N6(+0.981108463)	P01701	IGLV1-51	immunoglobulin lambda variable 1-51(IGLV1-51)	28820	71	N	0.994	0.37981
FCN3@226H+244.123	[K].FSEGTAGDSLSLhSGR.[P]	H13(+244.123987895)	O75636	FCN3	ficolin 3(FCN3)	8547	226	H	244.123	0.379442
APOA1@74W+31.99	[K].LLDNwDSVTSTFSK.[L]	W5(+31.972409255)	P02647	APOA1	apolipoprotein A1(APOA1)	335	74	W	31.99	0.863501
IGKV2-30@93G+58.006	[R].FSGSGSgTDFTLK.[I]	G7(+58.004546747)	P06310	IGKV2-30	immunoglobulin kappa variable 2-30(IGKV2-30)	28919	93	G	58.006	0.204843
C4A@1292Q-18.01	[R].qGSFQGGFR.[S]	Q1(-18.010994197)	P0C0L4	C4A	complement C4A (Rodgers blood group)(C4A)	720	1292	Q	-18.01	0.903255
A1BG@121L+0.994	[K].SLPAPWlSMAPVSWITPGLK.[T]	L7(+0.997014999)	P04217	A1BG	alpha-1-B glycoprotein(A1BG)	1	121	L	0.994	0.37981
PLG@785A+416.207	[K].DKYILQGVTSWGLGCaRPNK.[P]	A16(+416.195900026)	P00747	PLG	plasminogen(PLG)	5340	785	A	416.207	0.0205167
PLG@783G+416.207	[K].DKYILQGVTSWGLgCARPNK.[P]	G14(+416.202308717)	P00747	PLG	plasminogen(PLG)	5340	783	G	416.207	0.0205167
FGB@443N+0.994	[R].CHAANPnGR.[Y]	N7(+0.978347068)	P02675	FGB	fibrinogen beta chain(FGB)	2244	443	N	0.994	0.37981
B2M@43L+0.994	[K].SNFlNCYVSGFHPSDIEVDLLK.[N]	L4(+1.003085517)	P61769	B2M	beta-2-microglobulin(B2M)	567	43	L	0.994	0.37981
C4B@1544V+18.029	[R].ECVGFEAVQEvPVGLVQPASATLYDYYNPERR.[C]	V11(+18.016304907)	P0C0L5	C4B	complement C4B (Chido blood group)(C4B)	721	1544	V	18.029	0.361582
IGHG3@161A+432.145	[R].CPaPELLGGPSVFLFPPKPK.[D]	A3(+432.133320314)	P01860	IGHG3	immunoglobulin heavy constant gamma 3 (G3m marker)(IGHG3)	3502	161	A	432.145	0.0322008
C5@1407S+400.857	[R].IVACAsYKPSR.[E]	S6(+400.853587008)	P01031	C5	complement C5(C5)	727	1407	S	400.857	0.0263272
IGKV3-20@93T-14.015	[R].FSGSGSGTDFtLTISR.[L]	T11(-14.000577206)	P01619	IGKV3-20	immunoglobulin kappa variable 3-20(IGKV3-20)	28912	93	T	-14.015	0.808671
APOA1@40T+229.168	[K].DLAtVYVDVLKDSGR.[D]	T4(+229.161068926)	P02647	APOA1	apolipoprotein A1(APOA1)	335	40	T	229.168	0.0540322
C4A@1686M+5.006	[R].LRLEPGKEYLImGLDGATYDLEGHPQYLLDSNSWIEEMPSER.[L]	M12(+5.000682943)	P0C0L4	C4A	complement C4A (Rodgers blood group)(C4A)	720	1686	M	5.006	0.0969561
APOB@4277S+473.061	[R].ELLKDLsK.[E]	S7(+473.036532939)	P04114	APOB	apolipoprotein B(APOB)	338	4277	S	473.061	0.0690378
TF@285L+0.994	[K].EDLIWElLNQAQEHFGK.[D]	L7(+0.995624509)	P02787	TF	transferrin(TF)	7018	285	L	0.994	0.37981
ITIH2@467N+0.994	[R].LSnENHGIAQR.[I]	N3(+0.98030584)	P19823	ITIH2	inter-alpha-trypsin inhibitor heavy chain 2(ITIH2)	3698	467	N	0.994	0.37981
CP@581F-15.012	[R].QKDVDKEFYLfPTVFDENESLLLEDNIR.[M]	F11(-15.009372931)	P00450	CP	ceruloplasmin(CP)	1356	581	F	-15.012	0.134778
APOB@2581V-1.008	[K].ALvEQGFTVPEIK.[T]	V3(-1.017791826)	P04114	APOB	apolipoprotein B(APOB)	338	2581	V	-1.008	0.896257
IGHV3-20@113Y+26.005	[R].AEDTALyHCAR.[-]	Y7(+26.003090465)	A0A0C4DH32	IGHV3-20	immunoglobulin heavy variable 3-20(IGHV3-20)	28445	113	Y	26.005	0.355437
SERPINC1@110L+2.005	[R].FATTFYQHLADSKNDNDNIFlSPLSISTAFAMTK.[L]	L21(+1.997537335)	P01008	SERPINC1	serpin family C member 1(SERPINC1)	462	110	L	2.005	0.908308
APOA1@40T+225.048	[K].DLAtVYVDVLK.[D]	T4(+225.03159325)	P02647	APOA1	apolipoprotein A1(APOA1)	335	40	T	225.048	0.0517874
C3@1015M+16.997	[K].HLIVTPSGCGEQNmIGMTPTVIAVHYLDETEQWEK.[F]	M14(+16.984336908)	P01024	C3	complement C3(C3)	718	1015	M	16.997	0.336553
ALB@125C+47.985	[K].QEPERNEcFLQHKDDNPNLPR.[L]	C8(+47.968791835)	P02768	ALB	albumin(ALB)	213	125	C	47.985	0.943267
C3@1230V+2.005	[K].QLYNvEATSYALLALLQLKDFDFVPPVVR.[W]	V5(+2.003285522)	P01024	C3	complement C3(C3)	718	1230	V	2.005	0.908308
IGHM@352L+0.994	[R].ESATITClVTGFSPADVFVQWMQR.[G]	L8(+1.006073611)	P01871	IGHM	immunoglobulin heavy constant mu(IGHM)	3507	352	L	0.994	0.37981
IGHM@353V+2.005	[R].ESATITCLvTGFSPADVFVQWMQR.[G]	V9(+2.020722049)	P01871	IGHM	immunoglobulin heavy constant mu(IGHM)	3507	353	V	2.005	0.908308
TF@303L+0.994	[K].EFQlFSSPHGK.[D]	L4(+1.001058455)	P02787	TF	transferrin(TF)	7018	303	L	0.994	0.37981
C4A@1347N+0.994	[K].SHALQLnNR.[Q]	N7(+0.981130238)	P0C0L4	C4A	complement C4A (Rodgers blood group)(C4A)	720	1347	N	0.994	0.37981
IGKV1D-39@24I-103.009	[R].CDiQMTQSPSSLSASVGDR.[V]	I3(-103.000922791)	P04432	IGKV1D-39	immunoglobulin kappa variable 1D-39(IGKV1D-39)	28893	24	I	-103.009	0.151839
IGKV1D-39@25Q-103.009	[R].CDIqMTQSPSSLSASVGDR.[V]	Q4(-103.001763997)	P04432	IGKV1D-39	immunoglobulin kappa variable 1D-39(IGKV1D-39)	28893	25	Q	-103.009	0.151839
FGA@556N+0.994	[R].GSESGIFTnTK.[E]	N9(+0.982181926)	P02671	FGA	fibrinogen alpha chain(FGA)	2243	556	N	0.994	0.37981
HPX@257C+256.169	[R].cSPHLVLSALTSDNHGATYAFSGTHYWR.[L]	C1(+256.158185707)	P02790	HPX	hemopexin(HPX)	3263	257	C	256.169	0.0412936
IGKV2-40@96D+14.016	[R].FSGSGSGTdFTLK.[I]	D9(+14.017119989)	A0A087WW87	IGKV2-40	immunoglobulin kappa variable 2-40(IGKV2-40)	28916	96	D	14.016	0.765042
IGLL5@179Y+13.979	[K].YAASSyLSLTPEQWK.[S]	Y6(+13.980575)	B9A064	IGLL5	immunoglobulin lambda like polypeptide 5(IGLL5)	100423062	179	Y	13.979	0.783017
A2M@751V+2.005	[R].KYFPETWIWDLVVVNSAGvAEVGVTVPDTITEWK.[A]	V19(+2.000787537)	P01023	A2M	alpha-2-macroglobulin(A2M)	2	751	V	2.005	0.908308
GC@429K+436.145	[R].LKAkLPDATPTELAK.[L]	K4(+436.145442139)	P02774	GC	GC vitamin D binding protein(GC)	2638	429	K	436.145	0.413731
ALB@183K+42.011	[R].HPYFYAPELLFFAkR.[Y]	K14(+42.013010633)	P02768	ALB	albumin(ALB)	213	183	K	42.011	0.549471
PROS1@207L+0.994	[K].DCKDVDECSlKPSICGTAVCK.[N]	L10(+1.008256893)	P07225	PROS1	protein S(PROS1)	5627	207	L	0.994	0.37981
HBA1@105C+31.99	[K].LLSHcLLVTLAAHLPAEFTPAVHASLDK.[F]	C5(+31.989000902)	P69905	HBA1	hemoglobin subunit alpha 1(HBA1)	3039	105	C	31.99	0.863501
HBA1@105C+31.99	[K].LLSHcLLVTLAAHLPAEFTPAVHASLDK.[F]	C5(+31.989000902)	P69905	HBA1	hemoglobin subunit alpha 1(HBA1)	3040	105	C	31.99	0.863501
HBA2@105C+31.99	[K].LLSHcLLVTLAAHLPAEFTPAVHASLDK.[F]	C5(+31.989000902)	P69905	HBA2	hemoglobin subunit alpha 2(HBA2)	3040	105	C	31.99	0.863501
HBA2@105C+31.99	[K].LLSHcLLVTLAAHLPAEFTPAVHASLDK.[F]	C5(+31.989000902)	P69905	HBA2	hemoglobin subunit alpha 2(HBA2)	3039	105	C	31.99	0.863501
HBA1@105C+47.985	[K].LLSHcLLVTLAAHLPAEFTPAVHASLDK.[F]	C5(+47.981920824)	P69905	HBA1	hemoglobin subunit alpha 1(HBA1)	3039	105	C	47.985	0.943267
HBA1@105C+47.985	[K].LLSHcLLVTLAAHLPAEFTPAVHASLDK.[F]	C5(+47.981920824)	P69905	HBA1	hemoglobin subunit alpha 1(HBA1)	3040	105	C	47.985	0.943267
HBA2@105C+47.985	[K].LLSHcLLVTLAAHLPAEFTPAVHASLDK.[F]	C5(+47.981920824)	P69905	HBA2	hemoglobin subunit alpha 2(HBA2)	3040	105	C	47.985	0.943267
HBA2@105C+47.985	[K].LLSHcLLVTLAAHLPAEFTPAVHASLDK.[F]	C5(+47.981920824)	P69905	HBA2	hemoglobin subunit alpha 2(HBA2)	3039	105	C	47.985	0.943267
HBA1@105C+166.012	[K].LLSHcLLVTLAAHLPAEFTPAVHASLDK.[F]	C5(+166.016100512)	P69905	HBA1	hemoglobin subunit alpha 1(HBA1)	3039	105	C	166.012	0.354191
HBA1@105C+166.012	[K].LLSHcLLVTLAAHLPAEFTPAVHASLDK.[F]	C5(+166.016100512)	P69905	HBA1	hemoglobin subunit alpha 1(HBA1)	3040	105	C	166.012	0.354191
HBA2@105C+166.012	[K].LLSHcLLVTLAAHLPAEFTPAVHASLDK.[F]	C5(+166.016100512)	P69905	HBA2	hemoglobin subunit alpha 2(HBA2)	3040	105	C	166.012	0.354191
HBA2@105C+166.012	[K].LLSHcLLVTLAAHLPAEFTPAVHASLDK.[F]	C5(+166.016100512)	P69905	HBA2	hemoglobin subunit alpha 2(HBA2)	3039	105	C	166.012	0.354191
HBA1@114L+79.967	[K].LLSHCLLVTLAAHlPAEFTPAVHASLDK.[F]	L14(+79.962633715)	P69905	HBA1	hemoglobin subunit alpha 1(HBA1)	3039	114	L	79.967	0.491858
HBA1@114L+79.967	[K].LLSHCLLVTLAAHlPAEFTPAVHASLDK.[F]	L14(+79.962633715)	P69905	HBA1	hemoglobin subunit alpha 1(HBA1)	3040	114	L	79.967	0.491858
HBA2@114L+79.967	[K].LLSHCLLVTLAAHlPAEFTPAVHASLDK.[F]	L14(+79.962633715)	P69905	HBA2	hemoglobin subunit alpha 2(HBA2)	3040	114	L	79.967	0.491858
HBA2@114L+79.967	[K].LLSHCLLVTLAAHlPAEFTPAVHASLDK.[F]	L14(+79.962633715)	P69905	HBA2	hemoglobin subunit alpha 2(HBA2)	3039	114	L	79.967	0.491858
IGHV2-5@75D-130.04	[K].ALEWLALIYWdDDKR.[Y]	D11(-130.03687986)	P01817	IGHV2-5	immunoglobulin heavy variable 2-5(IGHV2-5)	28457	75	D	-130.04	0.0170838
IGHV2-5@68W-15.024	[K].ALEwLALIYWDDDKR.[Y]	W4(-15.020095192)	P01817	IGHV2-5	immunoglobulin heavy variable 2-5(IGHV2-5)	28457	68	W	-15.024	0.229279
IGHV2-5@74W-99.038	[K].ALEWLALIYwDDDKR.[Y]	W10(-99.043715798)	P01817	IGHV2-5	immunoglobulin heavy variable 2-5(IGHV2-5)	28457	74	W	-99.038	0.00556726
APOC3@50V-1.008	[K].DALSSvQESQVAQQAR.[G]	V6(-0.986079095)	P02656	APOC3	apolipoprotein C3(APOC3)	345	50	V	-1.008	0.896257
A2M@1305L+18.029	[R].LLLQQVSlPELPGEYSMK.[V]	L8(+18.017565522)	P01023	A2M	alpha-2-macroglobulin(A2M)	2	1305	L	18.029	0.361583
APOB@1542L+0.994	[R].YEDGTlSLTSTSDLQSGIIK.[N]	L6(+1.000623749)	P04114	APOB	apolipoprotein B(APOB)	338	1542	L	0.994	0.37981
APOB@1544L+2.005	[R].YEDGTLSlTSTSDLQSGIIK.[N]	L8(+1.997205781)	P04114	APOB	apolipoprotein B(APOB)	338	1544	L	2.005	0.908308
APOA1@251V-99.068	[K].vSFLSALEEYTKK.[L]	V1(-99.057720026)	P02647	APOA1	apolipoprotein A1(APOA1)	335	251	V	-99.068	0.728157
IGKV2-29@80F-10.02	[R].fSGVPDR.[F]	F1(-10.008011189)	A2NJV5	IGKV2-29	immunoglobulin kappa variable 2-29(IGKV2-29)	28920	80	F	-10.02	0.656181
GSN@616T+441.13	[K].tGAQELLR.[V]	T1(+441.127719793)	P06396	GSN	gelsolin(GSN)	2934	616	T	441.13	0.0655206
CP@944K+156.102	[K].TYSDHPEk.[V]	K8(+156.095222559)	P00450	CP	ceruloplasmin(CP)	1356	944	K	156.102	0.876572
IGHG3@161A-45.049	[R].CPaPELLGGPSVFLFPPKPK.[D]	A3(-45.036161029)	P01860	IGHG3	immunoglobulin heavy constant gamma 3 (G3m marker)(IGHG3)	3502	161	A	-45.049	0.110142
SHBG@273N+0.994	[K].QAAGSGHLLALGTPEnPSWLSLHLQDQK.[V]	N16(+1.004593855)	P04278	SHBG	sex hormone binding globulin(SHBG)	6462	273	N	0.994	0.37981
PLG@744L+2.005	[R].VQSTElCAGHLAGGTDSCQGDSGGPLVCFEKDK.[Y]	L6(+1.997168725)	P00747	PLG	plasminogen(PLG)	5340	744	L	2.005	0.908308
HBB@111L+0.994	[R].LLGNVlVCVLAHHFGK.[E]	L6(+0.998641694)	P68871	HBB	hemoglobin subunit beta(HBB)	3043	111	L	0.994	0.37981
APOA1@108Q+326.207	[R].qEMSKDLEEVK.[A]	Q1(+326.201022111)	P02647	APOA1	apolipoprotein A1(APOA1)	335	108	Q	326.207	0.0350154
CLU@48N+0.994	[K].YVNKEIQVNGVK.[Q]	N8(+0.982828303)	P10909	CLU	clusterin(CLU)	1191	48	N	0.994	0.37981
C4A@766L+17.027	[R].ALEILQEEDlIDEDDIPVR.[S]	L10(+17.025117119)	P0C0L4	C4A	complement C4A (Rodgers blood group)(C4A)	720	766	L	17.027	0.477017
C5@126L+0.994	[K].RMPITYDNGFlFIHTDKPVYTPDQSVK.[V]	L11(+1.000354926)	P01031	C5	complement C5(C5)	727	126	L	0.994	0.37981
HBB@89L+0.994	[K].GTFATlSELHCDKLHVDPENFR.[L]	L6(+0.996526801)	P68871	HBB	hemoglobin subunit beta(HBB)	3043	89	L	0.994	0.37981
VWF@1630V+2.005	[R].LPGDIQVVPIGvGPNVQELER.[I]	V12(+2.003180522)	P04275	VWF	von Willebrand factor(VWF)	7450	1630	V	2.005	0.908308
IGLC2@52G+40.032	[K].AgVETTTPSKQSNNK.[Y]	G2(+40.029564446)	P0DOY2	IGLC2	immunoglobulin lambda constant 2(IGLC2)	3538	52	G	40.032	0.957583
IGHG1@317N+0.994	[R].WQQGNVFSCSVMHEALHnHYTQK.[S]	N18(+0.97837049)	P01857	IGHG1	immunoglobulin heavy constant gamma 1 (G1m marker)(IGHG1)	3500	317	N	0.994	0.37981
CP@270L+0.994	[R].MYSVNGYTFGSlPGLSMCAEDR.[V]	L12(+0.999539529)	P00450	CP	ceruloplasmin(CP)	1356	270	L	0.994	0.37981
IGKV6D-21@69Y-15.995	[K].yASQSISGVPSR.[F]	Y1(-15.995536667)	A0A0A0MT36	IGKV6D-21	immunoglobulin kappa variable 6D-21 (non-functiol)(IGKV6D-21)	28870	69	Y	-15.995	0.401763
ALB@75K+163.056	[K].LVNEVTEFAkTCVADESAENCDK.[S]	K10(+163.043376969)	P02768	ALB	albumin(ALB)	213	75	K	163.056	0.254516
GC@251V+2.005	[K].LAQKVPTADLEDvLPLAEDITNILSK.[C]	V13(+2.005387488)	P02774	GC	GC vitamin D binding protein(GC)	2638	251	V	2.005	0.908308
C4B@1145V-1.008	[R].SMQGGLVGNDETVALTAFvTIALHHGLAVFQDEGAEPLKQR.[V]	V19(-1.007793243)	P0C0L5	C4B	complement C4B (Chido blood group)(C4B)	721	1145	V	-1.008	0.896257
A2M@720L+128.094	[R].lVHVEEPHTETVR.[K]	L1(+128.088677422)	P01023	A2M	alpha-2-macroglobulin(A2M)	2	720	L	128.094	0.72447
F2@588V+2.005	[R].WYQMGIvSWGEGCDRDGKYGFYTHVFR.[L]	V7(+2.007479246)	P00734	F2	coagulation factor II, thrombin(F2)	2147	588	V	2.005	0.908308
AFM@331G+40.032	[R].EgKFTDSENVCQER.[D]	G2(+40.027717153)	P43652	AFM	afamin(AFM)	173	331	G	40.032	0.957583
IGHG3@209V-1.008	[K].WYvDGVEVHK.[T]	V3(-1.00002394)	P01860	IGHG3	immunoglobulin heavy constant gamma 3 (G3m marker)(IGHG3)	3502	209	V	-1.008	0.896257
FGA@176K-113.084	[K].RLEVDIDIkIR.[S]	K9(-113.080057095)	P02671	FGA	fibrinogen alpha chain(FGA)	2243	176	K	-113.084	0.867191
ALB@111M+13.979	[R].ETYGEmADCCAK.[Q]	M6(+13.973795562)	P02768	ALB	albumin(ALB)	213	111	M	13.979	0.783017
ALB@389D-20.894	[K].CCAAAdPHECYAKVFDEFKPLVEEPQNLIK.[Q]	D6(-20.889059144)	P02768	ALB	albumin(ALB)	213	389	D	-20.894	0.0098813
C4BPA@250V-1.008	[R].KPDVSHGEMvSGFGPIYNYK.[D]	V10(-1.001172212)	P04003	C4BPA	complement component 4 binding protein alpha(C4BPA)	722	250	V	-1.008	0.896257
IGLC7@88R-45.049	[R].SYSCrVTHEGSTVEK.[T]	R5(-45.036817655)	A0M8Q6	IGLC7	immunoglobulin lambda constant 7(IGLC7)	28834	88	R	-45.049	0.110142
IGHV3-30@50S-30.011	[R].LSCAASGFTFSsYGMHWVR.[Q]	S12(-30.010376738)	P01768	IGHV3-30	immunoglobulin heavy variable 3-30(IGHV3-30)	28439	50	S	-30.011	0.398147
HPX@257C+150.104	[R].cSPHLVLSALTSDNHGATYAFSGTHYWR.[L]	C1(+150.093488441)	P02790	HPX	hemopexin(HPX)	3263	257	C	150.104	0.638792
ALB@564T+409.135	[K].AtKEQLK.[A]	T2(+409.122917597)	P02768	ALB	albumin(ALB)	213	564	T	409.135	0.0266558
C4B@601L+0.994	[K].LHLETDSLALVAlGALDTALYAAGSK.[S]	L13(+1.012222837)	P0C0L5	C4B	complement C4B (Chido blood group)(C4B)	721	601	L	0.994	0.37981
A2M@1429L+0.994	[R].TEVSSNHVLIYLDKVSNQTLSlFFTVLQDVPVR.[D]	L22(+1.005003408)	P01023	A2M	alpha-2-macroglobulin(A2M)	2	1429	L	0.994	0.37981
CP@529N+0.994	[K].EVGPTDPVCLAK.[M]	N6(+0.983794199)	P00450	CP	ceruloplasmin(CP)	1356	529	N	0.994	0.37981
C5@1458G+40.032	[K].DgHVILQLNSIPSSDFLCVR.[F]	G2(+40.02736956)	P01031	C5	complement C5(C5)	727	1458	G	40.032	0.957583
ALB@147M+16.997	[R].LVRPEVDVmCTAFHDNEETFLKK.[Y]	M9(+16.983947899)	P02768	ALB	albumin(ALB)	213	147	M	16.997	0.336553
PLG@313N+464.303	[R].TPEnFPCK.[N]	N4(+464.290753492)	P00747	PLG	plasminogen(PLG)	5340	313	N	464.303	0.0291873
C3@1235Y+18.029	[K].QLYNVEATSyALLALLQLK.[D]	Y10(+18.028914567)	P01024	C3	complement C3(C3)	718	1235	Y	18.029	0.361583
C3@1234S+17.027	[K].QLYNVEATsYALLALLQLK.[D]	S9(+17.027327653)	P01024	C3	complement C3(C3)	718	1234	S	17.027	0.477017
ALB@244S+433.12	[R].LsQRFPK.[A]	S2(+433.115790075)	P02768	ALB	albumin(ALB)	213	244	S	433.12	0.304831
AZGP1@182L+0.994	[K].AYlEEECPATLRK.[Y]	L3(+1.001726289)	P25311	AZGP1	alpha-2-glycoprotein 1, zinc-binding(AZGP1)	563	182	L	0.994	0.37981
IGKV2-29@98L+28.005	[R].FSGSGSGTDFTlK.[I]	L12(+28.004668818)	A2NJV5	IGKV2-29	immunoglobulin kappa variable 2-29(IGKV2-29)	28920	98	L	28.005	0.187542
ALB@589E+358.148	[K].eTCFAEEGKK.[L]	E1(+358.143841297)	P02768	ALB	albumin(ALB)	213	589	E	358.148	0.637689
A2M@77L+0.994	[R].SLFTDlEAENDVLHCVAFAVPK.[S]	L6(+0.980212653)	P01023	A2M	alpha-2-macroglobulin(A2M)	2	77	L	0.994	0.37981
APOB@733V+392.086	[K].vLVDHFGYTK.[D]	V1(+392.080390993)	P04114	APOB	apolipoprotein B(APOB)	338	733	V	392.086	0.172749
C3@1451V-99.068	[K].vSHSEDDCLAFK.[V]	V1(-99.065337043)	P01024	C3	complement C3(C3)	718	1451	V	-99.068	0.728157
SERPI5@280N+0.994	[K].MQQVEnGLSEK.[T]	N6(+0.984753361)	P05154	SERPI5	serpin family A member 5(SERPI5)	5104	280	N	0.994	0.37981
IGHD@172L+2.005	[K].TPECPSHTQPLGVYlLTPAVQDLWLR.[D]	L15(+2.009884667)	P01880	IGHD	immunoglobulin heavy constant delta(IGHD)	3495	172	L	2.005	0.908308
IGHD@172L-1.008	[K].TPECPSHTQPLGVYlLTPAVQDLWLR.[D]	L15(-1.035159278)	P01880	IGHD	immunoglobulin heavy constant delta(IGHD)	3495	172	L	-1.008	0.896257
ALB@501C-2.015	[K].CcTESLVNRR.[P]	C2(-2.015318573)	P02768	ALB	albumin(ALB)	213	501	C	-2.015	0.882352
APOA1@74W+13.979	[K].LLDNwDSVTSTFSK.[L]	W5(+13.969235427)	P02647	APOA1	apolipoprotein A1(APOA1)	335	74	W	13.979	0.783017
IGLC7@90T+231.067	[R].VtHEGSTVEK.[T]	T2(+231.060739777)	A0M8Q6	IGLC7	immunoglobulin lambda constant 7(IGLC7)	28834	90	T	231.067	0.252633
PROS1@551L+0.994	[K].SQDIlLSVENTVIYR.[I]	L5(+0.993669273)	P07225	PROS1	protein S(PROS1)	5627	551	L	0.994	0.37981
PROS1@551L-1.008	[K].SQDIlLSVENTVIYR.[I]	L5(-1.023908852)	P07225	PROS1	protein S(PROS1)	5627	551	L	-1.008	0.896257
C3@1145A+30.01	[R].NNNEKDMALTaFVLISLQEAK.[D]	A11(+30.010024065)	P01024	C3	complement C3(C3)	718	1145	A	30.01	0.595777
A2M@33V+128.094	[K].PQYMvLVPSLLHTETTEK.[G]	V5(+128.08384616)	P01023	A2M	alpha-2-macroglobulin(A2M)	2	33	V	128.094	0.72447
IGKV3-20@95T+12.039	[R].FSGSGSGTDFTLtISR.[L]	T13(+12.029574162)	P01619	IGKV3-20	immunoglobulin kappa variable 3-20(IGKV3-20)	28912	95	T	12.039	0.152837
IGLC3@71Y+44.983	[K].YAASSyLSLTPEQWK.[S]	Y6(+44.971785937)	P0DOY3	IGLC3	immunoglobulin lambda constant 3 (Kern-Oz+ marker)(IGLC3)	3539	71	Y	44.983	0.314987
APOC1@43T+429.248	[K].EFGNtLEDKAR.[E]	T5(+429.255371747)	P02654	APOC1	apolipoprotein C1(APOC1)	341	43	T	429.248	0.196525
TF@85L+17.027	[R].AIAANEADAVTLDAGlVYDAYLAPNNLKPVVAEFYGSK.[E]	L16(+17.021346966)	P02787	TF	transferrin(TF)	7018	85	L	17.027	0.477017
IGHV4-39@122Y-15.995	[K].LSSVTAADTAVYyCAR.[-]	Y13(-15.99086999)	P01824	IGHV4-39	immunoglobulin heavy variable 4-39(IGHV4-39)	28394	122	Y	-15.995	0.401763
TF@380N+210.178	[K].CDEWSVnSVGKIECVSAETTEDCIAK.[I]	N7(+210.17464264)	P02787	TF	transferrin(TF)	7018	380	N	210.178	0.171037
C3@1513C+150.104	[R].cAEENCFIQK.[S]	C1(+150.09793815)	P01024	C3	complement C3(C3)	718	1513	C	150.104	0.638792
A2M@546L+0.994	[R].LLIYAVlPTGDVIGDSAKYDVENCLANK.[V]	L7(+0.988808041)	P01023	A2M	alpha-2-macroglobulin(A2M)	2	546	L	0.994	0.37981
A2M@1137E+21.981	[K].TAQeGDHGSHVYTK.[A]	E4(+21.973523568)	P01023	A2M	alpha-2-macroglobulin(A2M)	2	1137	E	21.981	0.939808
TTR@132S+17.027	[R].YTIAALLsPYSYSTTAVVTNPKE.[-]	S8(+17.025798545)	P02766	TTR	transthyretin(TTR)	7276	132	S	17.027	0.477017
HPX@204N+0.994	[R].YYCFQGnQFLR.[F]	N7(+0.981853776)	P02790	HPX	hemopexin(HPX)	3263	204	N	0.994	0.37981
GSN@380L+0.994	[K].QTQVSVlPEGGETPLFK.[Q]	L7(+0.997104322)	P06396	GSN	gelsolin(GSN)	2934	380	L	0.994	0.37981
ALB@558K-109.053	[K].QTALVELVkHK.[P]	K9(-109.051617665)	P02768	ALB	albumin(ALB)	213	558	K	-109.053	0.546922
ALB@351L+52.911	[K].DVFlGMFLYEYAR.[R]	L4(+52.904975102)	P02768	ALB	albumin(ALB)	213	351	L	52.911	0.718766
IGHV3-11@98L-14.015	[K].NSlYLQMNSLR.[A]	L3(-14.010547498)	P01762	IGHV3-11	immunoglobulin heavy variable 3-11(IGHV3-11)	28450	98	L	-14.015	0.808671
APOE@34Q-17.026	[R].qQTEWQSGQR.[W]	Q1(-17.025388132)	P02649	APOE	apolipoprotein E(APOE)	348	34	Q	-17.026	0.876736
APOE@35Q-17.026	[R].QqTEWQSGQR.[W]	Q2(-16.969113718)	P02649	APOE	apolipoprotein E(APOE)	348	35	Q	-17.026	0.876736
C4A@992E+18.029	[R].VTASDPLDTLGSeGALSPGGVASLLR.[L]	E13(+18.026089622)	P0C0L4	C4A	complement C4A (Rodgers blood group)(C4A)	720	992	E	18.029	0.361582
LTF@548T+184.095	[R].YYGYtGAFR.[C]	T5(+184.091533628)	P02788	LTF	lactotransferrin(LTF)	4057	548	T	184.095	0.176898
C4A@1544V+17.027	[R].ECVGFEAVQEvPVGLVQPASATLYDYYNPERR.[C]	V11(+17.025093969)	P0C0L4	C4A	complement C4A (Rodgers blood group)(C4A)	720	1544	V	17.027	0.477017
SERPIND1@300V+2.005	[K].GSWvNKFPVEMTHNHNFR.[L]	V4(+1.997810908)	P05546	SERPIND1	serpin family D member 1(SERPIND1)	3053	300	V	2.005	0.908308
SERPI1@54L+0.994	[K].ITPNlAEFAFSLYR.[Q]	L5(+0.999185696)	P01009	SERPI1	serpin family A member 1(SERPI1)	5265	54	L	0.994	0.37981
SERPINC1@262S+213.084	[K].FsPENTRK.[E]	S2(+213.079639288)	P01008	SERPINC1	serpin family C member 1(SERPINC1)	462	262	S	213.084	0.0658157
ALB@244S+439.004	[R].LsQRFPK.[A]	S2(+438.999609656)	P02768	ALB	albumin(ALB)	213	244	S	439.004	0.207951
IGHV3-13@106A+58.006	[R].aGDTAVYYCAR.[-]	A1(+58.00200596)	P01766	IGHV3-13	immunoglobulin heavy variable 3-13(IGHV3-13)	28449	106	A	58.006	0.204843
C4A@203V+2.005	[R].KKEVYMPSSIFQDDFvIPDISEPGTWK.[I]	V16(+2.002094814)	P0C0L4	C4A	complement C4A (Rodgers blood group)(C4A)	720	203	V	2.005	0.908308
GSN@616T+444.257	[K].tGAQELLR.[V]	T1(+444.253604803)	P06396	GSN	gelsolin(GSN)	2934	616	T	444.257	0.0189601
GSN@616T+443.169	[K].tGAQELLR.[V]	T1(+443.160465154)	P06396	GSN	gelsolin(GSN)	2934	616	T	443.169	0.000208836
A2M@265T+186.119	[K].PVPGHVtVSICR.[K]	T7(+186.114602292)	P01023	A2M	alpha-2-macroglobulin(A2M)	2	265	T	186.119	0.0357096
KLKB1@506S+229.097	[K].PICLPsK.[G]	S6(+229.093248732)	P03952	KLKB1	kallikrein B1(KLKB1)	3818	506	S	229.097	0.195099
IGHG2@227V-3.027	[R].EPQvYTLPPSREEMTK.[N]	V4(-3.029791258)	P01859	IGHG2	immunoglobulin heavy constant gamma 2 (G2m marker)(IGHG2)	3501	227	V	-3.027	0.397657
IGLV5-45@78Q+9	[R].YKSDSDKqQGSGVPSR.[F]	Q8(+8.995927312)	A0A087WSX0	IGLV5-45	immunoglobulin lambda variable 5-45(IGLV5-45)	28781	78	Q	9	0.288118
F12@600T+244.123	[K].PGVYtDVAYYLAWIR.[E]	T5(+244.126610911)	P00748	F12	coagulation factor XII(F12)	2161	600	T	244.123	0.379442
F12@600T+241.179	[K].PGVYtDVAYYLAWIR.[E]	T5(+241.171214324)	P00748	F12	coagulation factor XII(F12)	2161	600	T	241.179	0.5915
C1QC@162V+479.231	[K].vPGLYYFVYHASHTANLCVLLYRSGVKVVTFCGHTSK.[T]	V1(+479.23164669)	P02747	C1QC	complement C1q C chain(C1QC)	714	162	V	479.231	0.0403284
IGKV1-27@71Y-76.03	[K].LLIyAASTLQSGVPSR.[F]	Y4(-76.024491484)	A0A075B6S5	IGKV1-27	immunoglobulin kappa variable 1-27(IGKV1-27)	28935	71	Y	-76.03	0.121499
IGLC2@18E+21.981	[K].AAPSVTLFPPSSEeLQANK.[A]	E14(+21.974631334)	P0DOY2	IGLC2	immunoglobulin lambda constant 2(IGLC2)	3538	18	E	21.981	0.939808
IGLC2@12F+17.027	[K].AAPSVTLfPPSSEELQANK.[A]	F8(+17.028328985)	P0DOY2	IGLC2	immunoglobulin lambda constant 2(IGLC2)	3538	12	F	17.027	0.477017
CP@940D+21.981	[K].TYSdHPEK.[V]	D4(+21.977729883)	P00450	CP	ceruloplasmin(CP)	1356	940	D	21.981	0.939808
F12@211V+26.015	[R].LCHCPVGYTGAFCDvDTK.[A]	V15(+26.015582903)	P00748	F12	coagulation factor XII(F12)	2161	211	V	26.015	0.569775
SERPI4@176V-1.008	[K].LFHTNFYDTvGTIQLINDHVKK.[E]	V10(-1.009699084)	P29622	SERPI4	serpin family A member 4(SERPI4)	5267	176	V	-1.008	0.896257
C8B@443L-1.008	[R].GGASEHITTLAYQElPTADLMQEWGDAVQYNPAIIK.[V]	L15(-1.0244114)	P07358	C8B	complement C8 beta chain(C8B)	732	443	L	-1.008	0.896257
ALB@549K-17.026	[K].kQTALVELVK.[H]	K1(-17.010405997)	P02768	ALB	albumin(ALB)	213	549	K	-17.026	0.876736
SERPI3@53N+0.994	[R].GTHVDLGLASAnVDFAFSLYK.[Q]	N12(+0.998652092)	P01011	SERPI3	serpin family A member 3(SERPI3)	12	53	N	0.994	0.37981
IGKV3-20@49V+14.016	[R].ASQSvSSSYLAWYQQKPGQAPR.[L]	V5(+13.998499415)	P01619	IGKV3-20	immunoglobulin kappa variable 3-20(IGKV3-20)	28912	49	V	14.016	0.765042
C4A@1112Q+17.027	[K].LQETSNWLLSQQqADGSFQDPCPVLDR.[S]	Q13(+17.020961558)	P0C0L4	C4A	complement C4A (Rodgers blood group)(C4A)	720	1112	Q	17.027	0.477017
IGHV5-51@73G+58.006	[K].GLEWMGIIYPgDSDTR.[Y]	G11(+58.00228966)	A0A0C4DH38	IGHV5-51	immunoglobulin heavy variable 5-51(IGHV5-51)	28388	73	G	58.006	0.204843
ITIH1@444L+0.994	[R].GRFPLYNLGFGHNVDFNFlEVMSMENNGR.[A]	L19(+0.996859177)	P19827	ITIH1	inter-alpha-trypsin inhibitor heavy chain 1(ITIH1)	3697	444	L	0.994	0.37981
CLEC3B@54L+2.005	[R].LDTlAQEVALLKEQQALQTVCLK.[G]	L4(+2.004626737)	P05452	CLEC3B	C-type lectin domain family 3 member B(CLEC3B)	7123	54	L	2.005	0.908308
IGKV3-20@91D+14.016	[R].FSGSGSGTdFTLTISR.[L]	D9(+14.014071232)	P01619	IGKV3-20	immunoglobulin kappa variable 3-20(IGKV3-20)	28912	91	D	14.016	0.765042
AFM@421N+423.19	[K].HFQnLGK.[D]	N4(+423.184799024)	P43652	AFM	afamin(AFM)	173	421	N	423.19	0.00721483
IGKC@31N+0.994	[K].SGTASVVCLLNnFYPR.[E]	N12(+0.975205675)	P01834	IGKC	immunoglobulin kappa constant(IGKC)	3514	31	N	0.994	0.37981
SERPINF2@53G+40.032	[K].LgNQEPGGQTALK.[S]	G2(+40.031045184)	P08697	SERPINF2	serpin family F member 2(SERPINF2)	5345	53	G	40.032	0.957583
PROS1@382L+0.994	[K].ITTGGDVINNGlWNMVSVEELEHSISIK.[I]	L12(+1.00228152)	P07225	PROS1	protein S(PROS1)	5627	382	L	0.994	0.37981
PROS1@379N+1.99	[K].ITTGGDVInNGLWNMVSVEELEHSISIK.[I]	N9(+1.987022731)	P07225	PROS1	protein S(PROS1)	5627	379	N	1.99	0.46107
FN1@38Q-18.01	[R].QAQQMVqPQSPVAVSQSKPGCYDNGKHYQINQQWER.[T]	Q7(-18.011634301)	P02751	FN1	fibronectin 1(FN1)	2335	38	Q	-18.01	0.903255
ORM2@138K+456.206	[K].TLMFGSYLDDEk.[N]	K12(+456.212763862)	P19652	ORM2	orosomucoid 2(ORM2)	5005	138	K	456.206	0.0526777
C8A@407T+427.167	[K].FGGGKtER.[A]	T6(+427.18727935)	P07357	C8A	complement C8 alpha chain(C8A)	731	407	T	427.167	0.00847424
C8A@407T+425.209	[K].FGGGKtER.[A]	T6(+425.211846)	P07357	C8A	complement C8 alpha chain(C8A)	731	407	T	425.209	0.12557
APOA1@40T+230.073	[K].DLAtVYVDVLKDSGR.[D]	T4(+230.052609454)	P02647	APOA1	apolipoprotein A1(APOA1)	335	40	T	230.073	0.0652299
APOA1@156Q-17.026	[R].qKLHELQEK.[L]	Q1(-17.021622279)	P02647	APOA1	apolipoprotein A1(APOA1)	335	156	Q	-17.026	0.876736
C4A@537L-1.008	[R].TLTSVSVFVDHHlAPSFYFVAFYYHGDHPVANSLR.[V]	L13(-1.02390716)	P0C0L4	C4A	complement C4A (Rodgers blood group)(C4A)	720	537	L	-1.008	0.896257
ALB@351L+53.915	[K].DVFlGMFLYEYAR.[R]	L4(+53.910102055)	P02768	ALB	albumin(ALB)	213	351	L	53.915	0.393251
CFH@844L+0.994	[K].VSVLCQENYlIQEGEEITCK.[D]	L10(+0.993169456)	P08603	CFH	complement factor H(CFH)	3075	844	L	0.994	0.37981
TF@684C+154.099	[K].cSTSSLLEACTFR.[R]	C1(+154.091851762)	P02787	TF	transferrin(TF)	7018	684	C	154.099	0.765193
C3@378N+0.994	[K].YFKPGMPFDLMVFVTnPDGSPAYRVPVAVQGEDTVQSLTQGDGVAK.[L]	N16(+1.004415237)	P01024	C3	complement C3(C3)	718	378	N	0.994	0.37981
A2M@194L+2.005	[K].QFSFPlSSEPFQGSYK.[V]	L6(+1.999381193)	P01023	A2M	alpha-2-macroglobulin(A2M)	2	194	L	2.005	0.908308
C3@989Q+17.027	[R].ILLQGTPVAqMTEDAVDAER.[L]	Q10(+17.02062559)	P01024	C3	complement C3(C3)	718	989	Q	17.027	0.477017
APOA2@29C+31.99	[K].EPcVESLVSQYFQTVTDYGKDLMEK.[V]	C3(+31.969149065)	P02652	APOA2	apolipoprotein A2(APOA2)	336	29	C	31.99	0.863501
AHSG@29Q-17.026	[R].qPNCDDPETEEAALVAIDYINQNLPWGYK.[H]	Q1(-17.02121553)	P02765	AHSG	alpha 2-HS glycoprotein(AHSG)	197	29	Q	-17.026	0.876736
ECM1@195L+0.994	[R].QHVVYGPWNlPQSSYSHLTR.[Q]	L10(+1.004220786)	Q16610	ECM1	extracellular matrix protein 1(ECM1)	1893	195	L	0.994	0.37981
IGHV1-46@114Y-15.995	[R].SEDTAVYyCAR.[-]	Y8(-15.991699167)	P01743	IGHV1-46	immunoglobulin heavy variable 1-46(IGHV1-46)	28465	114	Y	-15.995	0.401763
ALB@27H+26.015	[R].DAhKSEVAHR.[F]	H3(+26.009660481)	P02768	ALB	albumin(ALB)	213	27	H	26.015	0.569774
ALB@192C-2.015	[K].AAFTEcCQAADK.[A]	C6(-2.006452891)	P02768	ALB	albumin(ALB)	213	192	C	-2.015	0.882352
IGHM@72L-1.008	[K].YAATSQVlLPSKDVMQGTDEHVVCK.[V]	L8(-0.994174373)	P01871	IGHM	immunoglobulin heavy constant mu(IGHM)	3507	72	L	-1.008	0.896257
APOL1@128N+242.139	[K].nWHDKGQQYR.[N]	N1(+242.108925488)	O14791	APOL1	apolipoprotein L1(APOL1)	8542	128	N	242.139	0.317371
HPX@167E+496.245	[R].eWFWDLATGTMK.[E]	E1(+496.237599303)	P02790	HPX	hemopexin(HPX)	3263	167	E	496.245	0.0028094
APOH@307C+209.178	[K].cSYTEDAQCIDGTIEVPK.[C]	C1(+209.168516073)	P02749	APOH	apolipoprotein H(APOH)	350	307	C	209.178	0.818551
ALB@555E-109.053	[K].KQTALVeLVKHK.[P]	E7(-109.052508275)	P02768	ALB	albumin(ALB)	213	555	E	-109.053	0.546922
APOA4@25D-71.037	[R].AEVSAdQVATVMWDYFSQLSNK.[E]	D6(-71.026072133)	P06727	APOA4	apolipoprotein A4(APOA4)	337	25	D	-71.037	0.814798
APOA1@40T+228.167	[K].DLAtVYVDVLKDSGR.[D]	T4(+228.15217108)	P02647	APOA1	apolipoprotein A1(APOA1)	335	40	T	228.167	0.238648
HPX@257C+218.166	[R].cSPHLVLSALTSDNHGATYAFSGTHYWR.[L]	C1(+218.160627113)	P02790	HPX	hemopexin(HPX)	3263	257	C	218.166	0.018556
IGHG4@235Q-31.004	[R].EPQVYTLPPSqEEMTK.[N]	Q11(-31.001343576)	P01861	IGHG4	immunoglobulin heavy constant gamma 4 (G4m marker)(IGHG4)	3503	235	Q	-31.004	0.112906
C3@1574D+21.981	[K].SGSdEVQVGQQR.[T]	D4(+21.978928551)	P01024	C3	complement C3(C3)	718	1574	D	21.981	0.939808
ALB@584K+383.279	[K].CCkADDKETCFAEEGK.[K]	K3(+383.274592479)	P02768	ALB	albumin(ALB)	213	584	K	383.279	0.0228796
C8A@44W+162.053	[R].AATPAAVTCQLSNwSEWTDCFPCQDKK.[Y]	W14(+162.046526361)	P07357	C8A	complement C8 alpha chain(C8A)	731	44	W	162.053	0.502194
SERPINF2@34Q-17.026	[R].qLTSGPNQEQVSPLTLLK.[L]	Q1(-17.023458873)	P08697	SERPINF2	serpin family F member 2(SERPINF2)	5345	34	Q	-17.026	0.876736
APOA2@54S+225.636	[K].sPELQAEAK.[S]	S1(+225.604277575)	P02652	APOA2	apolipoprotein A2(APOA2)	336	54	S	225.636	0.035775
IGKV1D-39@77Q+9	[K].LLIYAASSLqSGVPSR.[F]	Q10(+9.002803009)	P04432	IGKV1D-39	immunoglobulin kappa variable 1D-39(IGKV1D-39)	28893	77	Q	9	0.288118
A2M@178W+31.99	[R].IAQwQSFQLEGGLK.[Q]	W4(+31.988472144)	P01023	A2M	alpha-2-macroglobulin(A2M)	2	178	W	31.99	0.863501
PON1@41N+0.994	[R].EVQPVELPnCNLVK.[G]	N9(+0.983507615)	P27169	PON1	paraoxose 1(PON1)	5444	41	N	0.994	0.37981
IGKV1-12@72A-14.015	[K].LLIYaASSLQSGVPSR.[F]	A5(-14.011282826)	A0A0C4DH73	IGKV1-12	immunoglobulin kappa variable 1-12(IGKV1-12)	28940	72	A	-14.015	0.808671
IGKC@84V+496.147	[K].HKvYACEVTHQGLSSPVTK.[S]	V3(+496.136377459)	P01834	IGKC	immunoglobulin kappa constant(IGKC)	3514	84	V	496.147	0.0993979
ITIH1@88D+21.981	[R].EVAFdLEIPK.[T]	D5(+21.979523768)	P19827	ITIH1	inter-alpha-trypsin inhibitor heavy chain 1(ITIH1)	3697	88	D	21.981	0.939808
TF@542C+195.161	[R].cLVEKGDVAFVK.[H]	C1(+195.15651541)	P02787	TF	transferrin(TF)	7018	542	C	195.161	0.401457
TF@542C+181.147	[R].cLVEKGDVAFVK.[H]	C1(+181.141989043)	P02787	TF	transferrin(TF)	7018	542	C	181.147	0.247189
ITIH4@882V+2.005	[R].FSSHVGGTLGQFYQEvLWGSPAASDDGR.[R]	V16(+1.99810288)	Q14624	ITIH4	inter-alpha-trypsin inhibitor heavy chain 4(ITIH4)	3700	882	V	2.005	0.908308
TF@608T+483.775	[R].APNHAVVtR.[K]	T8(+483.772890184)	P02787	TF	transferrin(TF)	7018	608	T	483.775	0.32313
SERPINC1@84S+457.125	[R].RVWELsK.[A]	S6(+457.122711961)	P01008	SERPINC1	serpin family C member 1(SERPINC1)	462	84	S	457.125	0.0298424
APOB@1203S+497.306	[K].sLHMYANR.[L]	S1(+497.309973576)	P04114	APOB	apolipoprotein B(APOB)	338	1203	S	497.306	0.0783179
HP@47S+383.058	[K].PPEIAHGYVEHsVR.[Y]	S12(+383.039453911)	P00738	HP	haptoglobin(HP)	3240	47	S	383.058	0.0307993
IGHV3-72@95D+14.016	[R].FTISRDdSK.[N]	D7(+14.014053486)	A0A0B4J1Y9	IGHV3-72	immunoglobulin heavy variable 3-72(IGHV3-72)	28410	95	D	14.016	0.765042
GPLD1@682L+0.994	[K].VAFlTVTLHQGGATR.[M]	L4(+0.999783413)	P80108	GPLD1	glycosylphosphatidylinositol specific phospholipase D1(GPLD1)	2822	682	L	0.994	0.37981
IGLC2@71Y+45.987	[K].YAASSyLSLTPEQWK.[S]	Y6(+45.98045293)	P0DOY2	IGLC2	immunoglobulin lambda constant 2(IGLC2)	3538	71	Y	45.987	0.351625
IGHV3-72@91I-14.015	[R].FTiSRDDSK.[N]	I3(-14.013046123)	A0A0B4J1Y9	IGHV3-72	immunoglobulin heavy variable 3-72(IGHV3-72)	28410	91	I	-14.015	0.808671
FN1@1117L-3.027	[K].lGVRPSQGGEAPR.[E]	L1(-3.045014031)	P02751	FN1	fibronectin 1(FN1)	2335	1117	L	-3.027	0.397657
LTF@110H-146.082	[R].QPRThYYAVAVVK.[K]	H5(-146.089390711)	P02788	LTF	lactotransferrin(LTF)	4057	110	H	-146.082	0.0490639
HRG@39N+471.14	[K].ALDLInKR.[R]	N6(+471.133485707)	P04196	HRG	histidine rich glycoprotein(HRG)	3273	39	N	471.14	0.0272866
PON1@58L+2.005	[K].GIETGSEDLEIlPNGLAFISSGLK.[Y]	L12(+1.998147586)	P27169	PON1	paraoxose 1(PON1)	5444	58	L	2.005	0.908308
C4B@945V-1.008	[K].EGAIHREELvYELNPLDHR.[G]	V10(-1.00222299)	P0C0L5	C4B	complement C4B (Chido blood group)(C4B)	721	945	V	-1.008	0.896257
LYZ@103L+0.994	[K].TPGAVCHLSCSALlQDNIADAVACAK.[R]	L16(+0.999948286)	P61626	LYZ	lysozyme(LYZ)	4069	103	L	0.994	0.37981
C3@1469V-1.008	[K].VHQYFNvELIQPGAVK.[V]	V7(-0.988247505)	P01024	C3	complement C3(C3)	718	1469	V	-1.008	0.896257
APOA1@252S-99.068	[K].VsFLSALEEYTKK.[L]	S2(-99.063823542)	P02647	APOA1	apolipoprotein A1(APOA1)	335	252	S	-99.068	0.728157
F13B@404N+0.994	[K].HPPVVMnGAVADGILASYATGSSVEYR.[C]	N7(+0.98489593)	P05160	F13B	coagulation factor XIII B chain(F13B)	2165	404	N	0.994	0.37981
F13B@412L+2.005	[K].HPPVVMNGAVADGIlASYATGSSVEYR.[C]	L15(+2.008821711)	P05160	F13B	coagulation factor XIII B chain(F13B)	2165	412	L	2.005	0.908308
SERPIND1@303F+120.022	[K].fPVEMTHNHNFR.[L]	F1(+120.013067837)	P05546	SERPIND1	serpin family D member 1(SERPIND1)	3053	303	F	120.022	0.584786
SERPI1@400E+7.967	[K].FNKPFVFLMIeQNTK.[S]	E11(+7.963218012)	P01009	SERPI1	serpin family A member 1(SERPI1)	5265	400	E	7.967	0.0170361
IGHV3-20@112L+26.005	[R].AEDTAlYHCAR.[-]	L6(+26.001503551)	A0A0C4DH32	IGHV3-20	immunoglobulin heavy variable 3-20(IGHV3-20)	28445	112	L	26.005	0.355437
CLU@162L+2.005	[R].IDSlLENDRQQTHMLDVMQDHFSR.[A]	L4(+1.999743696)	P10909	CLU	clusterin(CLU)	1191	162	L	2.005	0.908308
IGLC2@63N+0.994	[K].QSnNKYAASSYLSLTPEQWK.[S]	N3(+0.984785932)	P0DOY2	IGLC2	immunoglobulin lambda constant 2(IGLC2)	3538	63	N	0.994	0.37981
IGLC2@64N-17.026	[K].QSNnKYAASSYLSLTPEQWK.[S]	N4(-17.024491412)	P0DOY2	IGLC2	immunoglobulin lambda constant 2(IGLC2)	3538	64	N	-17.026	0.876736
TF@147W+15.995	[R].SAGwNIPIGLLYCDLPEPR.[K]	W4(+15.990821868)	P02787	TF	transferrin(TF)	7018	147	W	15.995	0.780434
HP@301L-1.008	[K].YVMlPVADQDQCIR.[H]	L4(-0.983445837)	P00738	HP	haptoglobin(HP)	3240	301	L	-1.008	0.896257
APOA1@247E+21.981	[R].QGLLPVLeSFK.[V]	E8(+21.978541035)	P02647	APOA1	apolipoprotein A1(APOA1)	335	247	E	21.981	0.939808
IGLV4-69@93A+30.01	[R].FSGSSSGaER.[Y]	A8(+30.009076918)	A0A075B6H9	IGLV4-69	immunoglobulin lambda variable 4-69(IGLV4-69)	28784	93	A	30.01	0.595777
CLU@342N+454.12	[R].KYnELLK.[S]	N3(+454.119638059)	P10909	CLU	clusterin(CLU)	1191	342	N	454.12	0.0323503
IGHG1@267N+22.967	[K].GFYPSDIAVEWESnGQPENNYK.[T]	N14(+22.958931195)	P01857	IGHG1	immunoglobulin heavy constant gamma 1 (G1m marker)(IGHG1)	3500	267	N	22.967	0.444609
ALB@322M+16.997	[K].SHCIAEVENDEmPADLPSLAADFVESK.[D]	M12(+16.983672237)	P02768	ALB	albumin(ALB)	213	322	M	16.997	0.336553
HP@162I-113.084	[R].iLGGHLDAK.[G]	I1(-113.082602622)	P00738	HP	haptoglobin(HP)	3240	162	I	-113.084	0.867191
IGFBP3@149V+2.005	[R].SAGSvESPSVSSTHR.[V]	V5(+2.001886025)	P17936	IGFBP3	insulin like growth factor binding protein 3(IGFBP3)	3486	149	V	2.005	0.908308
C3@1507R-113.084	[K].LCrDELCR.[C]	R3(-113.082188959)	P01024	C3	complement C3(C3)	718	1507	R	-113.084	0.867191
HPX@104G-17.026	[R].QgHNSVFLIK.[G]	G2(-17.017607815)	P02790	HPX	hemopexin(HPX)	3263	104	G	-17.026	0.876736
TF@235N+1.99	[K].HSTIFENLAnKADRDQYELLCLDNTR.[K]	N10(+1.976766806)	P02787	TF	transferrin(TF)	7018	235	N	1.99	0.46107
AGT@207T+30.01	[R].ADSQAQLLLStVVGVFTAPGLHLK.[Q]	T11(+29.996967005)	P01019	AGT	angiotensinogen(AGT)	183	207	T	30.01	0.595777
ALB@511C+47.985	[R].RPcFSALEVDETYVPK.[E]	C3(+47.964957958)	P02768	ALB	albumin(ALB)	213	511	C	47.985	0.943267
TF@652D+303.172	[R].dDTVCLAK.[L]	D1(+303.166126194)	P02787	TF	transferrin(TF)	7018	652	D	303.172	0.329442
KRT10@186G+40.032	[K].HgNSHQGEPR.[D]	G2(+40.027952785)	P13645	KRT10	keratin 10(KRT10)	3858	186	G	40.032	0.957583
C4A@1145V-1.008	[R].SMQGGLVGNDETVALTAFvTIALHHGLAVFQDEGAEPLKQR.[V]	V19(-1.007304962)	P0C0L4	C4A	complement C4A (Rodgers blood group)(C4A)	720	1145	V	-1.008	0.896257
IGHV3-72@43A+30.01	[R].LSCAaSGFTFSDHYMDWVR.[Q]	A5(+30.009981285)	A0A0B4J1Y9	IGHV3-72	immunoglobulin heavy variable 3-72(IGHV3-72)	28410	43	A	30.01	0.595777
C1S@268L+2.005	[K].SlDIIFQTDLTGQKK.[G]	L4(+2.005487981)	P09871	C1S	complement C1s(C1S)	716	268	L	2.005	0.908308
C4B@84L+2.005	[K].VDFTLSSERDFAlLSLQVPLKDAK.[S]	L13(+1.996818105)	P0C0L5	C4B	complement C4B (Chido blood group)(C4B)	721	84	L	2.005	0.908308
IGHV3-9@47T-14.015	[R].LSCAASGFtFDDYAMHWVR.[Q]	T9(-14.014696378)	P01782	IGHV3-9	immunoglobulin heavy variable 3-9(IGHV3-9)	28451	47	T	-14.015	0.808671
IGHV3-9@47T+13.006	[R].LSCAASGFtFDDYAMHWVR.[Q]	T9(+12.989515047)	P01782	IGHV3-9	immunoglobulin heavy variable 3-9(IGHV3-9)	28451	47	T	13.006	0.286154
ITIH1@55S+396.031	[R].sLKVNCK.[V]	S1(+396.056899946)	P19827	ITIH1	inter-alpha-trypsin inhibitor heavy chain 1(ITIH1)	3697	55	S	396.031	0.137426
RBP4@172Q-17.026	[R].qRQEELCLAR.[Q]	Q1(-17.024112321)	P02753	RBP4	retinol binding protein 4(RBP4)	5950	172	Q	-17.026	0.876736
IGHV1-24@47T-14.015	[K].VSGYtLTELSMHWVR.[Q]	T5(-14.014748588)	A0A0C4DH33	IGHV1-24	immunoglobulin heavy variable 1-24(IGHV1-24)	28467	47	T	-14.015	0.808671
A2M@183L+0.994	[R].IAQWQSFQlEGGLKQFSFPLSSEPFQGSYK.[V]	L9(+0.993134851)	P01023	A2M	alpha-2-macroglobulin(A2M)	2	183	L	0.994	0.37981
IGHG2@106C-17.993	[R].KCCVEcPPCPAPPVAGPSVFLFPPKPK.[D]	C6(-17.989747785)	P01859	IGHG2	immunoglobulin heavy constant gamma 2 (G2m marker)(IGHG2)	3501	106	C	-17.993	0.567051
SERPINF1@112L+0.994	[R].ALYYDlISSPDIHGTYKELLDTVTAPQK.[N]	L6(+0.996336313)	P36955	SERPINF1	serpin family F member 1(SERPINF1)	5176	112	L	0.994	0.37981
PLG@289V+2.005	[R].GNVAvTVSGHTCQHWSAQTPHTHNR.[T]	V5(+1.998261246)	P00747	PLG	plasminogen(PLG)	5340	289	V	2.005	0.908308
AHSG@346S+204.085	[R].TVVQPsVGAAAGPVVPPCPGR.[I]	S6(+204.074319455)	P02765	AHSG	alpha 2-HS glycoprotein(AHSG)	197	346	S	204.085	0.0948653
APOB@2453E-17.026	[R].LNGeIQALELPQK.[A]	E4(-17.02180921)	P04114	APOB	apolipoprotein B(APOB)	338	2453	E	-17.026	0.876736
ALB@590T+478.326	[K].ADDKEtCFAEEGK.[K]	T6(+478.305757846)	P02768	ALB	albumin(ALB)	213	590	T	478.326	0.0507976
ALB@560K-149.178	[K].QTALVELVKHk.[P]	K11(-149.173565907)	P02768	ALB	albumin(ALB)	213	560	K	-149.178	0.234579
SERPI1@227T+184.095	[K].WERPFEVKDtEEEDFHVDQVTTVK.[V]	T10(+184.096507981)	P01009	SERPI1	serpin family A member 1(SERPI1)	5265	227	T	184.095	0.176898
FGG@152E+405.095	[K].eKVAQLEAQCQEPCKDTVQIHDITGK.[D]	E1(+405.095664375)	P02679	FGG	fibrinogen gamma chain(FGG)	2266	152	E	405.095	0.108982
FGA@604A-131.039	[K].MaDEAGSEADHEGTHSTK.[R]	A2(-131.033746985)	P02671	FGA	fibrinogen alpha chain(FGA)	2243	604	A	-131.039	0.174285
APOB@4156L+0.994	[K].AQNLYQELlTQEGQASFQGLK.[D]	L9(+1.001258632)	P04114	APOB	apolipoprotein B(APOB)	338	4156	L	0.994	0.37981
APOB@3561S+421.256	[R].IYsLWEHSTK.[N]	S3(+421.251390577)	P04114	APOB	apolipoprotein B(APOB)	338	3561	S	421.256	0.0914768
ITIH4@786T+258.152	[K].AGFSWIEVtFK.[N]	T9(+258.133523454)	Q14624	ITIH4	inter-alpha-trypsin inhibitor heavy chain 4(ITIH4)	3700	786	T	258.152	0.00206263
C5@1488L+0.994	[R].IFELFEVGFlSPATFTVYEYHRPDK.[Q]	L10(+1.003000928)	P01031	C5	complement C5(C5)	727	1488	L	0.994	0.37981
TF@317S+435.14	[K].DsAHGFLK.[V]	S2(+435.13568384)	P02787	TF	transferrin(TF)	7018	317	S	435.14	0.146621
ALB@584K+384.279	[K].CCkADDKETCFAEEGK.[K]	K3(+384.272334179)	P02768	ALB	albumin(ALB)	213	584	K	384.279	0.0277773
C3@1118F+238.143	[K].PDGVfQEDAPVIHQEMIGGLR.[N]	F5(+238.113677411)	P01024	C3	complement C3(C3)	718	1118	F	238.143	0.24948
IGKC@27C+31.99	[K].SGTASVVcLLNNFYPR.[E]	C8(+31.986632536)	P01834	IGKC	immunoglobulin kappa constant(IGKC)	3514	27	C	31.99	0.863501
HP@335N+0.994	[K].SPVGVQPILnEHTFCAGMSK.[Y]	N10(+0.975656816)	P00738	HP	haptoglobin(HP)	3240	335	N	0.994	0.37981
CFH@844L-1.008	[K].VSVLCQENYlIQEGEEITCK.[D]	L10(-0.986566872)	P08603	CFH	complement factor H(CFH)	3075	844	L	-1.008	0.896257
TTR@43S-146.051	[R].GsPAINVAVHVFR.[K]	S2(-146.0474127)	P02766	TTR	transthyretin(TTR)	7276	43	S	-146.051	0.0871863
C3@606N+454.142	[K].GVFVLnKK.[N]	N6(+454.138399159)	P01024	C3	complement C3(C3)	718	606	N	454.142	0.0513923
IGLC7@88R-44.054	[R].SYSCrVTHEGSTVEK.[T]	R5(-44.044019804)	A0M8Q6	IGLC7	immunoglobulin lambda constant 7(IGLC7)	28834	88	R	-44.054	0.0292298
APOH@325C+209.178	[K].cFKEHSSLAFWK.[T]	C1(+209.175221678)	P02749	APOH	apolipoprotein H(APOH)	350	325	C	209.178	0.818551
CPB2@145T+421.256	[R].HPDMLtK.[I]	T6(+421.255888562)	Q96IY4	CPB2	carboxypeptidase B2(CPB2)	1361	145	T	421.256	0.0914768
IGKV1-16@54Y-76.03	[R].ASQGISNyLAWFQQKPGK.[A]	Y8(-76.026612635)	P04430	IGKV1-16	immunoglobulin kappa variable 1-16(IGKV1-16)	28938	54	Y	-76.03	0.121499
HPX@395E+21.981	[K].SGAQATWTeLPWPHEK.[V]	E9(+21.976920907)	P02790	HPX	hemopexin(HPX)	3263	395	E	21.981	0.939808
TF@684C+12	[K].cSTSSLLEACTFR.[R]	C1(+11.995294145)	P02787	TF	transferrin(TF)	7018	684	C	12	0.688511
F2@604T+395.496	[K].YGFYtHVFR.[L]	T5(+395.49032966)	P00734	F2	coagulation factor II, thrombin(F2)	2147	604	T	395.496	0.0852236
APOB@1392K+272.097	[R].YHMkADSVVDLLSYNVQGSGETTYDHK.[N]	K4(+272.089926522)	P04114	APOB	apolipoprotein B(APOB)	338	1392	K	272.097	0.0551209
ALB@534H+84.058	[K].EFETFTFhADICTLSEKER.[Q]	H10(+84.038468235)	P02768	ALB	albumin(ALB)	213	534	H	84.058	0.723663
LRG1@154V-1.008	[K].ENQLEvLEVSWLHGLK.[A]	V6(-1.009893447)	P02750	LRG1	leucine rich alpha-2-glycoprotein 1(LRG1)	116844	154	V	-1.008	0.896257
SERPI1@403T+387.226	[K].PFVFLMIEQNtK.[S]	T11(+387.216689282)	P01009	SERPI1	serpin family A member 1(SERPI1)	5265	403	T	387.226	0.0136228
HPX@390Q+41.015	[K].SGAqATWTELPWPHEKVDGALCMEK.[S]	Q4(+41.006456932)	P02790	HPX	hemopexin(HPX)	3263	390	Q	41.015	0.327715
TF@449A-14.015	[K].SDNCEDTPEAGYFAIaVVK.[K]	A16(-13.994849058)	P02787	TF	transferrin(TF)	7018	449	A	-14.015	0.808671
IGKV4-1@49V+14.016	[K].SSQSvLYSSNNK.[N]	V5(+14.014567449)	P06312	IGKV4-1	immunoglobulin kappa variable 4-1(IGKV4-1)	28908	49	V	14.016	0.765042
CFH@571L+2.005	[R].ECElPKIDVHLVPDR.[K]	L4(+2.00353129)	P08603	CFH	complement factor H(CFH)	3075	571	L	2.005	0.908308
C3@1586S+399.034	[R].TFIsPIK.[C]	S4(+399.029417313)	P01024	C3	complement C3(C3)	718	1586	S	399.034	0.0340034
IGHG2@194N+22.967	[R].VVSVLTVVHQDWLnGK.[E]	N14(+22.960116753)	P01859	IGHG2	immunoglobulin heavy constant gamma 2 (G2m marker)(IGHG2)	3501	194	N	22.967	0.444609
C1S@653V+2.005	[K].FYAAGLvSWGPQCGTYGLYTR.[V]	V7(+2.00431597)	P09871	C1S	complement C1s(C1S)	716	653	V	2.005	0.908308
FGB@316C+31.99	[K].NYcGLPGEYWLGNDKISQLTR.[M]	C3(+31.987940576)	P02675	FGB	fibrinogen beta chain(FGB)	2244	316	C	31.99	0.863501
CFH@959C+69.988	[K].cFEGFGIDGPAIAK.[C]	C1(+69.986134459)	P08603	CFH	complement factor H(CFH)	3075	959	C	69.988	0.789145
CFH@960F+57.985	[K].CfEGFGIDGPAIAK.[C]	F2(+57.985646178)	P08603	CFH	complement factor H(CFH)	3075	960	F	57.985	0.377879
CFH@1011G+40.032	[K].AgEQVTYTCATYYK.[M]	G2(+40.030738486)	P08603	CFH	complement factor H(CFH)	3075	1011	G	40.032	0.957583
TF@591E-97.053	[K].PVeEYANCHLAR.[A]	E3(-97.049924169)	P02787	TF	transferrin(TF)	7018	591	E	-97.053	0.143234
CFB@301A-99.068	[K].VaSYGVKPR.[Y]	A2(-99.065694692)	P00751	CFB	complement factor B(CFB)	629	301	A	-99.068	0.728157
APOA1@49S+226.16	[K].DLATVYVDVLKDsGR.[D]	S13(+226.141659747)	P02647	APOA1	apolipoprotein A1(APOA1)	335	49	S	226.16	0.33566
IGHG3@209V-2.015	[K].WYvDGVEVHK.[T]	V3(-2.010949233)	P01860	IGHG3	immunoglobulin heavy constant gamma 3 (G3m marker)(IGHG3)	3502	209	V	-2.015	0.882352
CFB@505S+447.973	[K].ISVIRPsK.[G]	S7(+447.966173146)	P00751	CFB	complement factor B(CFB)	629	505	S	447.973	0.00260233
APOA1@75D+21.981	[K].LLDNWdSVTSTFSK.[L]	D6(+21.972409255)	P02647	APOA1	apolipoprotein A1(APOA1)	335	75	D	21.981	0.939808
KRT1@435N+472.407	[R].GELKDAK.[N]	N3(+472.409136237)	P04264	KRT1	keratin 1(KRT1)	3848	435	N	472.407	0.0558008
CD14@244L+0.994	[R].NTGMETPTGVCAAlAAAGVQPHSLDLSHNSLR.[A]	L14(+1.006744217)	P08571	CD14	CD14 molecule(CD14)	929	244	L	0.994	0.37981
IGLV1-47@72N+0.994	[K].LLIYSNnQRPSGVPDR.[F]	N7(+0.982831605)	P01700	IGLV1-47	immunoglobulin lambda variable 1-47(IGLV1-47)	28822	72	N	0.994	0.37981
IGKV1-8@70A+43.991	[K].LLIYaASTLQSGVPSR.[F]	A5(+43.988570039)	A0A0C4DH67	IGKV1-8	immunoglobulin kappa variable 1-8(IGKV1-8)	28942	70	A	43.991	0.0760929
IGKV1-9@72A+43.991	[K].LLIYaASTLQSGVPSR.[F]	A5(+43.987715547)	A0A0C4DH69	IGKV1-9	immunoglobulin kappa variable 1-9(IGKV1-9)	28941	72	A	43.991	0.0760929
FCN3@229R+244.123	[K].FSEGTAGDSLSLHSGr.[P]	R16(+244.120875102)	O75636	FCN3	ficolin 3(FCN3)	8547	229	R	244.123	0.379442
CNDP1@347L+0.994	[R].YPSlSIHGIEGAFDEPGTK.[T]	L4(+1.012143762)	Q96KN2	CNDP1	carnosine dipeptidase 1(CNDP1)	84735	347	L	0.994	0.37981
C3@644L+0.994	[K].DYAGVFSDAGlTFTSSSGQQTAQR.[A]	L11(+1.000262932)	P01024	C3	complement C3(C3)	718	644	L	0.994	0.37981
C4B@959E-14.015	[R].TLeIPGNSDPNMIPDGDFNSYVR.[V]	E3(-14.011613295)	P0C0L5	C4B	complement C4B (Chido blood group)(C4B)	721	959	E	-14.015	0.808671
IGLV1-40@60L+33.994	[R].VTISCTGSSSNIGAGYDVHWYQQlPGTAPK.[L]	L24(+33.976372276)	P01703	IGLV1-40	immunoglobulin lambda variable 1-40(IGLV1-40)	28825	60	L	33.994	0.157333
IGLV2-14@74N+0.994	[K].LMIYEVSnRPSGVSNR.[F]	N8(+0.985099894)	P01704	IGLV2-14	immunoglobulin lambda variable 2-14(IGLV2-14)	28815	74	N	0.994	0.37981
ITIH4@220S+465.006	[K].PTLsQQQK.[S]	S4(+464.992460283)	Q14624	ITIH4	inter-alpha-trypsin inhibitor heavy chain 4(ITIH4)	3700	220	S	465.006	0.0123826
IGHV1-8@50S+14.016	[K].ASGYTFTsYDINWVR.[Q]	S8(+14.014149969)	P0DP01	IGHV1-8	immunoglobulin heavy variable 1-8(IGHV1-8)	28472	50	S	14.016	0.765042
IGHV1-8@53I-14.015	[K].ASGYTFTSYDiNWVR.[Q]	I11(-14.012339288)	P0DP01	IGHV1-8	immunoglobulin heavy variable 1-8(IGHV1-8)	28472	53	I	-14.015	0.808671
SERPI3@347T+482.099	[K].ADLSGItGAR.[N]	T7(+482.09770009)	P01011	SERPI3	serpin family A member 3(SERPI3)	12	347	T	482.099	0.0605837
PGLYRP2@464H+27.011	[R].GWhWVGAHTLGHNSR.[G]	H3(+27.002111096)	Q96PD5	PGLYRP2	peptidoglycan recognition protein 2(PGLYRP2)	114770	464	H	27.011	0.4527
PLG@120N+0.994	[K].TKnGITCQK.[W]	N3(+0.983391702)	P00747	PLG	plasminogen(PLG)	5340	120	N	0.994	0.37981
IGHG1@187S-18.01	[R].VVsVLTVLHQDWLNGK.[E]	S3(-18.004080674)	P01857	IGHG1	immunoglobulin heavy constant gamma 1 (G1m marker)(IGHG1)	3500	187	S	-18.01	0.903255
APOA2@31E-17.026	[R].QAKEPCVeSLVSQYFQTVTDYGKDLMEK.[V]	E8(-17.009224978)	P02652	APOA2	apolipoprotein A2(APOA2)	336	31	E	-17.026	0.876736
TF@603N+0.994	[R].APnHAVVTRK.[D]	N3(+0.977775658)	P02787	TF	transferrin(TF)	7018	603	N	0.994	0.37981
FGB@104V+19.001	[R].KAPDAGGCLHADPDLGvLCPTGCQLQEALLQQERPIR.[N]	V17(+19.013433935)	P02675	FGB	fibrinogen beta chain(FGB)	2244	104	V	19.001	0.0639571
FN1@1881V+2.005	[K].YEvSVYALKDTLTSRPAQGVVTTLENVSPPRR.[A]	V3(+2.00727823)	P02751	FN1	fibronectin 1(FN1)	2335	1881	V	2.005	0.908308
FN1@1886L+0.994	[K].YEVSVYAlKDTLTSRPAQGVVTTLENVSPPRR.[A]	L8(+1.007827547)	P02751	FN1	fibronectin 1(FN1)	2335	1886	L	0.994	0.37981
IGHV1-69@52A-14.015	[K].ASGGTFSSYaISWVR.[Q]	A10(-14.011102964)	P01742	IGHV1-69	immunoglobulin heavy variable 1-69(IGHV1-69)	28461	52	A	-14.015	0.808671
FN1@1883V-1.008	[K].YEVSvYALKDTLTSRPAQGVVTTLENVSPPRR.[A]	V5(-1.026169035)	P02751	FN1	fibronectin 1(FN1)	2335	1883	V	-1.008	0.896257
IGHG2@184V-1.008	[R].VVSvLTVVHQDWLNGK.[E]	V4(-0.988247505)	P01859	IGHG2	immunoglobulin heavy constant gamma 2 (G2m marker)(IGHG2)	3501	184	V	-1.008	0.896257
TF@684C+57.985	[K].cSTSSLLEACTFR.[R]	C1(+57.9815002)	P02787	TF	transferrin(TF)	7018	684	C	57.985	0.377879
ALB@27H+27.994	[R].DAhKSEVAHR.[F]	H3(+27.987199543)	P02768	ALB	albumin(ALB)	213	27	H	27.994	0.622646
C7@368N+0.994	[K].AASGTQnNVLR.[G]	N7(+0.978244773)	P10643	C7	complement C7(C7)	730	368	N	0.994	0.37981
IGKV2-29@98L+28.005	[R].FSGSGSGTDFTlK.[I]	L12(+28.002471552)	A2NJV5	IGKV2-29	immunoglobulin kappa variable 2-29(IGKV2-29)	28920	98	L	28.005	0.187542
ALB@244S+435.801	[R].LsQRFPK.[A]	S2(+435.783087439)	P02768	ALB	albumin(ALB)	213	244	S	435.801	0.00919477
ALB@97K+299.131	[K].SLHTLFGDk.[L]	K9(+299.10723057)	P02768	ALB	albumin(ALB)	213	97	K	299.131	0.576041
C3@906G+40.032	[K].TgLQEVEVK.[A]	G2(+40.027420156)	P01024	C3	complement C3(C3)	718	906	G	40.032	0.957583
IGKV2-29@54G+28.005	[K].SSQSLLHSDgK.[T]	G10(+28.004573305)	A2NJV5	IGKV2-29	immunoglobulin kappa variable 2-29(IGKV2-29)	28920	54	G	28.005	0.187542
FGA@603M+16.997	[K].mADEAGSEADHEGTHSTKR.[G]	M1(+16.985917274)	P02671	FGA	fibrinogen alpha chain(FGA)	2243	603	M	16.997	0.336553
C3@967L+0.994	[R].EGVQKEDIPPADlSDQVPDTESETR.[I]	L13(+0.996140841)	P01024	C3	complement C3(C3)	718	967	L	0.994	0.37981
C4A@254T+427.167	[K].PYILtVPGHLDEMQLDIQAR.[Y]	T5(+427.157585535)	P0C0L4	C4A	complement C4A (Rodgers blood group)(C4A)	720	254	T	427.167	0.00847424
ALB@591C+47.985	[K].ADDKETcFAEEGKK.[L]	C7(+47.974737417)	P02768	ALB	albumin(ALB)	213	591	C	47.985	0.943267
C7@633L+1.99	[K].IACVlPVLMDGIQSHPQKPFYTVGEK.[V]	L5(+1.990822482)	P10643	C7	complement C7(C7)	730	633	L	1.99	0.46107
ALB@125C+30.96	[K].QEPERNEcFLQHKDDNPNLPR.[L]	C8(+30.950237147)	P02768	ALB	albumin(ALB)	213	125	C	30.96	0.269122
F2@235L+0.994	[R].LAVTTHGLPClAWASAQAK.[A]	L11(+0.999883662)	P00734	F2	coagulation factor II, thrombin(F2)	2147	235	L	0.994	0.37981
AHSG@193L+17.027	[R].AQLVPlPPSTYVEFTVSGTDCVAK.[E]	L6(+17.022825797)	P02765	AHSG	alpha 2-HS glycoprotein(AHSG)	197	193	L	17.027	0.477017
C4A@1108L+0.994	[K].LQETSNWLlSQQQADGSFQDPCPVLDR.[S]	L9(+0.992349356)	P0C0L4	C4A	complement C4A (Rodgers blood group)(C4A)	720	1108	L	0.994	0.37981
APOB@1710L+2.005	[K].AALTELSlGSAYQAMILGVDSK.[N]	L8(+1.999405107)	P04114	APOB	apolipoprotein B(APOB)	338	1710	L	2.005	0.908308
C3@1120E+258.152	[K].PDGVFQeDAPVIHQEMIGGLR.[N]	E7(+258.14201101)	P01024	C3	complement C3(C3)	718	1120	E	258.152	0.00206263
IGKV2-29@55K+28.005	[K].SSQSLLHSDGk.[T]	K11(+28.003108461)	A2NJV5	IGKV2-29	immunoglobulin kappa variable 2-29(IGKV2-29)	28920	55	K	28.005	0.187542
IGHG1@189L-1.008	[R].VVSVlTVLHQDWLNGKEYK.[C]	L5(-0.992135737)	P01857	IGHG1	immunoglobulin heavy constant gamma 1 (G1m marker)(IGHG1)	3500	189	L	-1.008	0.896257
ALB@42N+472.407	[K].DLGEEnFK.[A]	N6(+472.397281976)	P02768	ALB	albumin(ALB)	213	42	N	472.407	0.0558008
ALB@589E+411.175	[K].eTCFAEEGKK.[L]	E1(+411.169706917)	P02768	ALB	albumin(ALB)	213	589	E	411.175	0.39578
ALB@244S+439.209	[R].LsQRFPK.[A]	S2(+439.203039831)	P02768	ALB	albumin(ALB)	213	244	S	439.209	0.174321
SERPI1@302N+0.994	[K].FLEnEDRR.[S]	N4(+0.982215279)	P01009	SERPI1	serpin family A member 1(SERPI1)	5265	302	N	0.994	0.37981
APOE@123G+40.032	[R].LgADMEDVCGR.[L]	G2(+40.029771625)	P02649	APOE	apolipoprotein E(APOE)	348	123	G	40.032	0.957583
IGHG1@107H+243.121	[K].ThTCPPCPAPELLGGPSVFLFPPKPK.[D]	H2(+243.1136069)	P01857	IGHG1	immunoglobulin heavy constant gamma 1 (G1m marker)(IGHG1)	3500	107	H	243.121	0.762351
CLU@173L+0.994	[R].QQTHMlDVMQDHFSR.[A]	L6(+1.000691258)	P10909	CLU	clusterin(CLU)	1191	173	L	0.994	0.37981
TF@286L+0.994	[K].EDLIWELlNQAQEHFGKDK.[S]	L8(+0.986511428)	P02787	TF	transferrin(TF)	7018	286	L	0.994	0.37981
HP@71K+141.091	[R].TEGDGVYTLNDkK.[Q]	K12(+141.084671478)	P00738	HP	haptoglobin(HP)	3240	71	K	141.091	0.0892831
IGHV2-5@107D+14.016	[K].NQVVLTMTNMdPVDTATYYCAHR.[-]	D11(+14.00620657)	P01817	IGHV2-5	immunoglobulin heavy variable 2-5(IGHV2-5)	28457	107	D	14.016	0.765042
ALB@484L-20.025	[K].RMPCAEDYLSVVLNQlCVLHEK.[T]	L16(-20.01255247)	P02768	ALB	albumin(ALB)	213	484	L	-20.025	0.642469
ALB@429N+477.269	[K].FQLLVR.[Y]	N3(+477.259956155)	P02768	ALB	albumin(ALB)	213	429	N	477.269	0.419815
GSN@380L+2.005	[K].QTQVSVlPEGGETPLFK.[Q]	L7(+2.000888502)	P06396	GSN	gelsolin(GSN)	2934	380	L	2.005	0.908308
TF@317S+442.131	[K].DsAHGFLKVPPR.[M]	S2(+442.124289781)	P02787	TF	transferrin(TF)	7018	317	S	442.131	0.0562411
ORM2@114E-18.01	[R].eHVAHLLFLR.[D]	E1(-18.00484586)	P19652	ORM2	orosomucoid 2(ORM2)	5005	114	E	-18.01	0.903255
HPX@78S+411.175	[K].sHKWDR.[E]	S1(+411.168207357)	P02790	HPX	hemopexin(HPX)	3263	78	S	411.175	0.39578
IGKV1-6@77Q+9	[K].LLIYAASSLqSGVPSR.[F]	Q10(+8.99482069)	A0A0C4DH72	IGKV1-6	immunoglobulin kappa variable 1-6(IGKV1-6)	28943	77	Q	9	0.288118
A2M@1245Q-17.026	[K].QQqGGFSSTQDTVVALHALSK.[Y]	Q5(-17.012068496)	P01023	A2M	alpha-2-macroglobulin(A2M)	2	1245	Q	-17.026	0.876736
CPN1@350N+0.994	[K].GMVLDEnYNNLAVISVSGINHDVTSGDHGDYFR.[L]	N7(+1.008572688)	P15169	CPN1	carboxypeptidase N subunit 1(CPN1)	1369	350	N	0.994	0.37981
CPN1@347L+2.005	[K].GMVlDENYNNLAVISVSGINHDVTSGDHGDYFR.[L]	L4(+2.003275916)	P15169	CPN1	carboxypeptidase N subunit 1(CPN1)	1369	347	L	2.005	0.908308
ALB@214K+42.011	[K].LDELRDEGkASSAK.[Q]	K9(+42.007301934)	P02768	ALB	albumin(ALB)	213	214	K	42.011	0.549471
C5@1052G+40.032	[K].EgMLSIMSYR.[N]	G2(+40.032230704)	P01031	C5	complement C5(C5)	727	1052	G	40.032	0.957583
GC@252L+0.994	[K].LAQKVPTADLEDVlPLAEDITNILSK.[C]	L14(+1.000491389)	P02774	GC	GC vitamin D binding protein(GC)	2638	252	L	0.994	0.37981
C3@518P+17.027	[R].EPGQDLVVLpLSITTDFIPSFR.[L]	P10(+17.02967267)	P01024	C3	complement C3(C3)	718	518	P	17.027	0.477017
CFH@62V+14.016	[R].SLGNvIMVCR.[K]	V5(+14.010495129)	P08603	CFH	complement factor H(CFH)	3075	62	V	14.016	0.765042
HBB@49L+0.994	[R].FFESFGDlSTPDAVMGNPK.[V]	L8(+0.991890078)	P68871	HBB	hemoglobin subunit beta(HBB)	3043	49	L	0.994	0.37981
APOB@4155L+0.994	[K].DKAQNLYQElLTQEGQASFQGLKDNVFDGLVR.[V]	L10(+1.006522848)	P04114	APOB	apolipoprotein B(APOB)	338	4155	L	0.994	0.37981
C4A@84L+2.005	[K].VDFTLSSERDFAlLSLQVPLKDAK.[S]	L13(+1.997184316)	P0C0L4	C4A	complement C4A (Rodgers blood group)(C4A)	720	84	L	2.005	0.908308
C4B@1688L+2.005	[R].LEPGKEYLIMGlDGATYDLEGHPQYLLDSNSWIEEMPSER.[L]	L12(+2.00568217)	P0C0L5	C4B	complement C4B (Chido blood group)(C4B)	721	1688	L	2.005	0.908308
C4B@1684L+2.005	[R].LEPGKEYlIMGLDGATYDLEGHPQYLLDSNSWIEEMPSER.[L]	L8(+2.00880825)	P0C0L5	C4B	complement C4B (Chido blood group)(C4B)	721	1684	L	2.005	0.908308
HP@73Q-30.519	[K].qWINKAVGDKLPECEADDGCPKPPEIAHGYVEHSVR.[Y]	Q1(-30.542008695)	P00738	HP	haptoglobin(HP)	3240	73	Q	-30.519	0.0184074
IGHV1-18@50S+27.997	[K].ASGYTFTsYGISWVR.[Q]	S8(+27.999034175)	A0A0C4DH31	IGHV1-18	immunoglobulin heavy variable 1-18(IGHV1-18)	28468	50	S	27.997	0.409905
IGHV1-18@50S+14.016	[K].ASGYTFTsYGISWVR.[Q]	S8(+14.010630854)	A0A0C4DH31	IGHV1-18	immunoglobulin heavy variable 1-18(IGHV1-18)	28468	50	S	14.016	0.765042
IGLV3-9@82G+14.016	[R].FSgSNSGNTATLTISR.[A]	G3(+14.00755701)	A0A075B6K5	IGLV3-9	immunoglobulin lambda variable 3-9(IGLV3-9)	28804	82	G	14.016	0.765042
IGF2@32L+390.205	[R].PSETlCGGELVDTLQFVCGDR.[G]	L5(+390.212356748)	P01344	IGF2	insulin like growth factor 2(IGF2)	3481	32	L	390.205	0.0398019
IGHV3-35@108E+28.033	[R].AeDTAVYYCVR.[-]	E2(+28.030997358)	A0A0C4DH35	IGHV3-35	immunoglobulin heavy variable 3-35 (non-functiol)(IGHV3-35)	28432	108	E	28.033	0.203561
C5@357V+2.005	[K].LNLvATPLFLKPGIPYPIK.[V]	V4(+1.996469797)	P01031	C5	complement C5(C5)	727	357	V	2.005	0.908308
AFM@421N+417.147	[K].HFQnLGK.[D]	N4(+417.141952344)	P43652	AFM	afamin(AFM)	173	421	N	417.147	0.0389429
AHSG@78F+17.027	[K].VWPQQPSGELfEIEIDTLETTCHVLDPTPVAR.[C]	F11(+17.023644144)	P02765	AHSG	alpha 2-HS glycoprotein(AHSG)	197	78	F	17.027	0.477017
IGHV3-30@99Y-48.034	[K].NTLyLQMNSLR.[A]	Y4(-48.03291143)	P01768	IGHV3-30	immunoglobulin heavy variable 3-30(IGHV3-30)	28439	99	Y	-48.034	0.0136688
PLG@777V+2.005	[K].DKYILQGvTSWGLGCARPNKPGVYVR.[V]	V8(+2.003911194)	P00747	PLG	plasminogen(PLG)	5340	777	V	2.005	0.908308
A2M@545V-1.008	[R].LLIYAvLPTGDVIGDSAK.[Y]	V6(-0.989381553)	P01023	A2M	alpha-2-macroglobulin(A2M)	2	545	V	-1.008	0.896257
HBB@68V+129.099	[K].vLGAFSDGLAHLDNLKGTFATLSELHCDKLHVDPENFR.[L]	V1(+129.103708224)	P68871	HBB	hemoglobin subunit beta(HBB)	3043	68	V	129.099	0.0745704
HBB@69L+128.094	[K].VlGAFSDGLAHLDNLKGTFATLSELHCDKLHVDPENFR.[L]	L2(+128.083492301)	P68871	HBB	hemoglobin subunit beta(HBB)	3043	69	L	128.094	0.72447
HBB@68V+128.094	[K].vLGAFSDGLAHLDNLKGTFATLSELHCDKLHVDPENFR.[L]	V1(+128.100900607)	P68871	HBB	hemoglobin subunit beta(HBB)	3043	68	V	128.094	0.72447
APOH@205C-147.027	[R].EVKcPFPSRPDNGFVNYPAKPTLYYK.[D]	C4(-147.019290138)	P02749	APOH	apolipoprotein H(APOH)	350	205	C	-147.027	0.0656873
IGHG2@106C-4.032	[K].CCVEcPPCPAPPVAGPSVFLFPPKPK.[D]	C5(-4.020320798)	P01859	IGHG2	immunoglobulin heavy constant gamma 2 (G2m marker)(IGHG2)	3501	106	C	-4.032	0.384143
IGHG3@278V-3.027	[R].EPQvYTLPPSREEMTK.[N]	V4(-3.025762938)	P01860	IGHG3	immunoglobulin heavy constant gamma 3 (G3m marker)(IGHG3)	3502	278	V	-3.027	0.397657
IGHV3-9@98L-14.015	[K].NSlYLQMNSLR.[A]	L3(-14.010547498)	P01782	IGHV3-9	immunoglobulin heavy variable 3-9(IGHV3-9)	28451	98	L	-14.015	0.808671
IGHV3-9@96N-12.995	[K].nSLYLQMNSLR.[A]	N1(-12.991016248)	P01782	IGHV3-9	immunoglobulin heavy variable 3-9(IGHV3-9)	28451	96	N	-12.995	0.0476911
IGHV3-33@90S+418.227	[K].GRFTIsR.[D]	S6(+418.235154219)	P01772	IGHV3-33	immunoglobulin heavy variable 3-33(IGHV3-33)	28434	90	S	418.227	0.00377076
APOB@1438S+371.212	[K].FsHVEK.[L]	S2(+371.215684692)	P04114	APOB	apolipoprotein B(APOB)	338	1438	S	371.212	0.101586
IGHG3@350G+316.177	[K].SRWQQgNIFSCSVMHEALHNR.[F]	G6(+316.173864319)	P01860	IGHG3	immunoglobulin heavy constant gamma 3 (G3m marker)(IGHG3)	3502	350	G	316.177	0.0094188
APOB@4155L+1.99	[K].DKAQNLYQElLTQEGQASFQGLKDNVFDGLVR.[V]	L10(+1.983207418)	P04114	APOB	apolipoprotein B(APOB)	338	4155	L	1.99	0.46107
HP@124V+2.005	[R].TEGDGvYTLNNEKQWINK.[A]	V6(+2.001311092)	P00738	HP	haptoglobin(HP)	3240	124	V	2.005	0.908308
TF@580L+7.011	[K].NLNEKDYElLCLDGTRKPVEEYANCHLAR.[A]	L9(+7.005215657)	P02787	TF	transferrin(TF)	7018	580	L	7.011	0.149124
SERPINF2@375V+2.005	[R].GISEQSLVvSGVQHQSTLELSEVGVEAAAATSIAMSR.[M]	V9(+1.999244014)	P08697	SERPINF2	serpin family F member 2(SERPINF2)	5345	375	V	2.005	0.908308
ITIH4@276V+2.005	[K].NVvFVIDKSGSMSGR.[K]	V3(+1.999038863)	Q14624	ITIH4	inter-alpha-trypsin inhibitor heavy chain 4(ITIH4)	3700	276	V	2.005	0.908308
IGKV2-40@117R+184.095	[R].VEAEDVGVYYCMQr.[I]	R14(+184.113382743)	A0A087WW87	IGKV2-40	immunoglobulin kappa variable 2-40(IGKV2-40)	28916	117	R	184.095	0.176898
KLKB1@477V-99.068	[K].vSEGNHDIALIK.[L]	V1(-99.067292198)	P03952	KLKB1	kallikrein B1(KLKB1)	3818	477	V	-99.068	0.728157
IGHG1@196W+3.998	[R].VVSVLTVLHQDwLNGK.[E]	W12(+3.990866694)	P01857	IGHG1	immunoglobulin heavy constant gamma 1 (G1m marker)(IGHG1)	3500	196	W	3.998	0.315376
APOL1@106N+489.158	[R].nEADELRK.[A]	N1(+489.155605942)	O14791	APOL1	apolipoprotein L1(APOL1)	8542	106	N	489.158	0.255702
SERPINF2@280L+2.005	[R].WFLlEQPEIQVAHFPFK.[N]	L4(+2.001465861)	P08697	SERPINF2	serpin family F member 2(SERPINF2)	5345	280	L	2.005	0.908308
IGKV3-20@50S-86.188	[R].ASQSVsSSYLAWYQQKPGQAPR.[L]	S6(-86.18124912)	P01619	IGKV3-20	immunoglobulin kappa variable 3-20(IGKV3-20)	28912	50	S	-86.188	0.0253223
LGALS3BP@143L+0.994	[R].ELSEAlGQIFDSQR.[G]	L6(+1.005812026)	Q08380	LGALS3BP	galectin 3 binding protein(LGALS3BP)	3959	143	L	0.994	0.37981
PZP@860Q-18.01	[R].qTLSWTVTPK.[T]	Q1(-18.010347316)	P20742	PZP	PZP alpha-2-macroglobulin like(PZP)	5858	860	Q	-18.01	0.903255
C4A@84L+0.994	[K].VDFTLSSERDFAlLSLQVPLKDAK.[S]	L13(+1.003287832)	P0C0L4	C4A	complement C4A (Rodgers blood group)(C4A)	720	84	L	0.994	0.37981
IGHG1@188V+78.013	[R].VVSvLTVLHQDWLNGK.[E]	V4(+78.007821181)	P01857	IGHG1	immunoglobulin heavy constant gamma 1 (G1m marker)(IGHG1)	3500	188	V	78.013	0.32475
TF@137C-2.015	[K].KScHTGLGR.[S]	C3(-2.015273747)	P02787	TF	transferrin(TF)	7018	137	C	-2.015	0.882352
IGHV3-11@111A-14.015	[R].AEDTaVYYCAR.[-]	A5(-14.013019897)	P01762	IGHV3-11	immunoglobulin heavy variable 3-11(IGHV3-11)	28450	111	A	-14.015	0.808671
FN1@1940V+2.005	[K].TETITGFQVDAvPANGQTPIQR.[T]	V12(+2.012662491)	P02751	FN1	fibronectin 1(FN1)	2335	1940	V	2.005	0.908308
CLEC3B@60L+0.994	[K].SRLDTLAQEVAlLKEQQALQTVCLK.[G]	L12(+0.995693842)	P05452	CLEC3B	C-type lectin domain family 3 member B(CLEC3B)	7123	60	L	0.994	0.37981
IGLV3-21@94S+27.011	[R].FSGSNSGNTATLTIsR.[VA]	S15(+27.010974979)	P80748	IGLV3-21	immunoglobulin lambda variable 3-21(IGLV3-21)	28796	94	S	27.011	0.4527
IGLV3-21@87N+0.994	[R].FSGSNSGnTATLTISR.[VA]	N8(+0.986560917)	P80748	IGLV3-21	immunoglobulin lambda variable 3-21(IGLV3-21)	28796	87	N	0.994	0.37981
KRT1@188N+0.994	[K].SLnNQFASFIDKVR.[F]	N3(+1.001958563)	P04264	KRT1	keratin 1(KRT1)	3848	188	N	0.994	0.37981
ALB@489E-101.048	[R].MPCAEDYLSVVLNQLCVLHeK.[T]	E20(-101.030643102)	P02768	ALB	albumin(ALB)	213	489	E	-101.048	0.397941
IGHG2@102C+154.099	[K].cCVECPPCPAPPVAGPSVFLFPPKPK.[D]	C1(+154.094364261)	P01859	IGHG2	immunoglobulin heavy constant gamma 2 (G2m marker)(IGHG2)	3501	102	C	154.099	0.765194
ITIH1@90E+21.981	[R].EVAFDLeIPK.[T]	E7(+21.982697596)	P19827	ITIH1	inter-alpha-trypsin inhibitor heavy chain 1(ITIH1)	3697	90	E	21.981	0.939808
PGLYRP2@511G+40.032	[R].AgLLRPDYALLGHR.[Q]	G2(+40.030313391)	Q96PD5	PGLYRP2	peptidoglycan recognition protein 2(PGLYRP2)	114770	511	G	40.032	0.957583
APOE@245D+257.142	[R].dRLDEVKEQVAEVR.[A]	D1(+257.143980303)	P02649	APOE	apolipoprotein E(APOE)	348	245	D	257.142	0.0339177
APOB@2086Q-17.026	[R].qTIIVVLENVQR.[N]	Q1(-17.024446386)	P04114	APOB	apolipoprotein B(APOB)	338	2086	Q	-17.026	0.876736
ALB@198K+156.102	[K].AAFTECCQAADk.[A]	K12(+156.096574452)	P02768	ALB	albumin(ALB)	213	198	K	156.102	0.876572
HABP2@375L+0.994	[K].VVlGDQDLKKEEFHEQSFR.[V]	L3(+0.99769383)	Q14520	HABP2	hyaluron binding protein 2(HABP2)	3026	375	L	0.994	0.37981
HABP2@373V+2.005	[K].vVLGDQDLKKEEFHEQSFR.[V]	V1(+2.002210432)	Q14520	HABP2	hyaluron binding protein 2(HABP2)	3026	373	V	2.005	0.908308
IGHA1@41W+31.99	[K].VFPLSLCSTQPDGNVVIACLVQGFFPQEPLSVTwSESGQGVTAR.[N]	W34(+31.980656624)	P01876	IGHA1	immunoglobulin heavy constant alpha 1(IGHA1)	3493	41	W	31.99	0.863501
IGHA1@31F+17.027	[K].VFPLSLCSTQPDGNVVIACLVQGfFPQEPLSVTWSESGQGVTAR.[N]	F24(+17.026555062)	P01876	IGHA1	immunoglobulin heavy constant alpha 1(IGHA1)	3493	31	F	17.027	0.477017
SERPI3@401M+270.145	[R].PFLmIIVPTDTQNIFFMSK.[V]	M4(+270.157314783)	P01011	SERPI3	serpin family A member 3(SERPI3)	12	401	M	270.145	0.158064
C4B@975N+0.994	[R].TLEIPGNSDPNMIPDGDFnSYVR.[V]	N19(+0.974701543)	P0C0L5	C4B	complement C4B (Chido blood group)(C4B)	721	975	N	0.994	0.37981
C3@1448L+2.005	[R].NTLIIYlDKVSHSEDDCLAFK.[V]	L7(+2.000667113)	P01024	C3	complement C3(C3)	718	1448	L	2.005	0.908308
IGLV3-21@82G+14.016	[R].FSgSNSGNTATLTISR.[V]	G3(+14.01121912)	P80748	IGLV3-21	immunoglobulin lambda variable 3-21(IGLV3-21)	28796	82	G	14.016	0.765042
C3@742S+413.238	[R].AsHLGLAR.[S]	S2(+413.234543868)	P01024	C3	complement C3(C3)	718	742	S	413.238	0.0400151
C3@742S+409.095	[R].AsHLGLAR.[S]	S2(+409.086747237)	P01024	C3	complement C3(C3)	718	742	S	409.095	0.303017
C4B@1544V+17.027	[R].ECVGFEAVQEvPVGLVQPASATLYDYYNPERR.[C]	V11(+17.026314673)	P0C0L5	C4B	complement C4B (Chido blood group)(C4B)	721	1544	V	17.027	0.477017
C4B@1544V+2.005	[R].ECVGFEAVQEvPVGLVQPASATLYDYYNPERR.[C]	V11(+2.006783423)	P0C0L5	C4B	complement C4B (Chido blood group)(C4B)	721	1544	V	2.005	0.908308
B2M@43L-1.008	[K].SNFlNCYVSGFHPSDIEVDLLK.[N]	L4(-1.020596124)	P61769	B2M	beta-2-microglobulin(B2M)	567	43	L	-1.008	0.896257
IGKV1D-33@60Q+9	[R].VTITCQASQDISNYLNWYQqKPGK.[A]	Q20(+8.999836257)	P01593	IGKV1D-33	immunoglobulin kappa variable 1D-33(IGKV1D-33)	28896	60	Q	9	0.288118
SERPI1@403T+390.205	[K].PFVFLMIEQNtK.[S]	T11(+390.202725518)	P01009	SERPI1	serpin family A member 1(SERPI1)	5265	403	T	390.205	0.0398019
APOA1@89G+269.185	[R].EQLgPVTQEFWDNLEKETEGLRQEMSK.[D]	G4(+269.170123194)	P02647	APOA1	apolipoprotein A1(APOA1)	335	89	G	269.185	0.221743
IGLC2@12F+17.027	[K].AAPSVTLfPPSSEELQANK.[A]	F8(+17.022835821)	P0DOY2	IGLC2	immunoglobulin lambda constant 2(IGLC2)	3538	12	F	17.027	0.477017
IGKC@84V+13.006	[K].vYACEVTHQGLSSPVTK.[S]	V1(+12.995879781)	P01834	IGKC	immunoglobulin kappa constant(IGKC)	3514	84	V	13.006	0.286154
CP@160L+2.005	[R].ADDKVYPGEQYTYMLlATEEQSPGEGDGNCVTR.[I]	L16(+1.996178915)	P00450	CP	ceruloplasmin(CP)	1356	160	L	2.005	0.908308
ALB@529E-18.01	[K].EFeTFTFHADICTLSEKER.[Q]	E5(-17.998288216)	P02768	ALB	albumin(ALB)	213	529	E	-18.01	0.903255
C5@1403V-113.084	[R].IvACASYKPSR.[E]	V2(-113.082055365)	P01031	C5	complement C5(C5)	727	1403	V	-113.084	0.867191
KLKB1@506S+230.073	[K].PICLPsK.[G]	S6(+230.068407423)	P03952	KLKB1	kallikrein B1(KLKB1)	3818	506	S	230.073	0.0652299
A2M@562N+1.99	[K].YDVEnCLANKVDLSFSPSQSLPASHAHLR.[V]	N5(+1.977072302)	P01023	A2M	alpha-2-macroglobulin(A2M)	2	562	N	1.99	0.461069
APOA2@54S+486.238	[K].sPELQAEAK.[S]	S1(+486.23567298)	P02652	APOA2	apolipoprotein A2(APOA2)	336	54	S	486.238	0.0129242
A2M@831S+17.027	[R].VSVQLEAsPAFLAVPVEK.[E]	S8(+17.024120186)	P01023	A2M	alpha-2-macroglobulin(A2M)	2	831	S	17.027	0.477017
PLG@313N+467.213	[R].TPEnFPCK.[N]	N4(+467.208722242)	P00747	PLG	plasminogen(PLG)	5340	313	N	467.213	0.0227868
CP@543V+2.005	[K].MYYSAvDPTKDIFTGLIGPMK.[I]	V6(+1.99700671)	P00450	CP	ceruloplasmin(CP)	1356	543	V	2.005	0.908308
CFH@1050N+0.994	[R].DTSCVnPPTVQYIVSR.[Q]	N6(+0.996773542)	P08603	CFH	complement factor H(CFH)	3075	1050	N	0.994	0.37981
CLU@165N+0.994	[R].IDSLLEnDRQQTHMLDVMQDHFSR.[A]	N7(+0.983399561)	P10909	CLU	clusterin(CLU)	1191	165	N	0.994	0.37981
IGHG1@305V+310.16	[K].SRWQQGNvFSCSVMHEALHNHYTQK.[S]	V8(+310.157094127)	P01857	IGHG1	immunoglobulin heavy constant gamma 1 (G1m marker)(IGHG1)	3500	305	V	310.16	0.0245331
IGHG1@305V+2.005	[K].SRWQQGNvFSCSVMHEALHNHYTQK.[S]	V8(+2.005496086)	P01857	IGHG1	immunoglobulin heavy constant gamma 1 (G1m marker)(IGHG1)	3500	305	V	2.005	0.908308
IGHG3@244L+403.174	[R].VVSVLTVLHQDWlNGK.[E]	L13(+403.172738173)	P01860	IGHG3	immunoglobulin heavy constant gamma 3 (G3m marker)(IGHG3)	3502	244	L	403.174	0.144859
IGHG3@242D+31.99	[R].VVSVLTVLHQdWLNGK.[E]	D11(+31.990304091)	P01860	IGHG3	immunoglobulin heavy constant gamma 3 (G3m marker)(IGHG3)	3502	242	D	31.99	0.863501
APOH@117N+0.994	[R].YTTFEYPNTISFSCNTGFYLnGADSAK.[C]	N21(+0.988633194)	P02749	APOH	apolipoprotein H(APOH)	350	117	N	0.994	0.37981
VWF@1626V+2.005	[K].RLPGDIQVvPIGVGPNVQELER.[I]	V9(+2.000763342)	P04275	VWF	von Willebrand factor(VWF)	7450	1626	V	2.005	0.908308
ITIH1@238V+303.172	[R].PTvSQQQSCPTCSTSLLNGHFK.[V]	V3(+303.168710471)	P19827	ITIH1	inter-alpha-trypsin inhibitor heavy chain 1(ITIH1)	3697	238	V	303.172	0.329442
IGHG3@234S-18.01	[R].VVsVLTVLHQDWLNGK.[E]	S3(-18.012137315)	P01860	IGHG3	immunoglobulin heavy constant gamma 3 (G3m marker)(IGHG3)	3502	234	S	-18.01	0.903255
IGHG3@238V-1.008	[R].VVSVLTvLHQDWLNGK.[E]	V7(-1.004128423)	P01860	IGHG3	immunoglobulin heavy constant gamma 3 (G3m marker)(IGHG3)	3502	238	V	-1.008	0.896257
IGHG3@235V-98.066	[R].VVSvLTVLHQDWLNGK.[E]	V4(-98.068215337)	P01860	IGHG3	immunoglobulin heavy constant gamma 3 (G3m marker)(IGHG3)	3502	235	V	-98.066	0.352318
ALB@461C+12	[K].cCKHPEAK.[R]	C1(+11.996102908)	P02768	ALB	albumin(ALB)	213	461	C	12	0.688511
GSN@314L+0.994	[K].VSNGAGTMSVSlVADENPFAQGALKSEDCFILDHGKDGK.[I]	L12(+1.007486985)	P06396	GSN	gelsolin(GSN)	2934	314	L	0.994	0.37981
APOB@1914N+0.994	[R].SVMAPFTMTIDAHTNGnGK.[L]	N17(+0.982494813)	P04114	APOB	apolipoprotein B(APOB)	338	1914	N	0.994	0.37981
TF@542C+154.099	[R].cLVEKGDVAFVK.[H]	C1(+154.094381621)	P02787	TF	transferrin(TF)	7018	542	C	154.099	0.765193
IGHV3-33@78Y-26.005	[K].yYADSVK.[G]	Y1(-26.006329954)	P01772	IGHV3-33	immunoglobulin heavy variable 3-33(IGHV3-33)	28434	78	Y	-26.005	0.300879
HPX@141S+162.053	[K].GYPKLLQDEFPGIPsPLDAAVECHR.[G]	S15(+162.045705489)	P02790	HPX	hemopexin(HPX)	3263	141	S	162.053	0.502194
APOB@84V+2.005	[R].INCKVELEvPQLCSFILK.[T]	V9(+1.997702547)	P04114	APOB	apolipoprotein B(APOB)	338	84	V	2.005	0.908308
KRT1@445N+437.159	[K].NKLnDLEDALQQAK.[E]	N4(+437.156592738)	P04264	KRT1	keratin 1(KRT1)	3848	445	N	437.159	0.496677
ITIH3@266N+1.99	[R].ESPGNVQIVnGYFVHFFAPQGLPVVPK.[N]	N10(+1.979194919)	Q06033	ITIH3	inter-alpha-trypsin inhibitor heavy chain 3(ITIH3)	3699	266	N	1.99	0.46107
ITIH1@132N+0.994	[R].KAAISGEGLVR.[A]	N8(+0.981752084)	P19827	ITIH1	inter-alpha-trypsin inhibitor heavy chain 1(ITIH1)	3697	132	N	0.994	0.37981
KLKB1@380N+0.994	[R].LCNTGDnSVCTTK.[T]	N7(+0.9865387)	P03952	KLKB1	kallikrein B1(KLKB1)	3818	380	N	0.994	0.37981
AHSG@43V+2.005	[R].QPNCDDPETEEAALvAIDYINQNLPWGYK.[H]	V15(+1.997291409)	P02765	AHSG	alpha 2-HS glycoprotein(AHSG)	197	43	V	2.005	0.908308
IGHG1@195D+21.981	[R].VVSVLTVLHQdWLNGK.[E]	D11(+21.969016108)	P01857	IGHG1	immunoglobulin heavy constant gamma 1 (G1m marker)(IGHG1)	3500	195	D	21.981	0.939808
HBB@13T+465.748	[K].SAVtALWGK.[V]	T4(+465.753631029)	P68871	HBB	hemoglobin subunit beta(HBB)	3043	13	T	465.748	0.00530889
ORM1@144V+2.005	[K].NWGLSvYADKPETTKEQLGEFYEALDCLR.[I]	V6(+2.008376779)	P02763	ORM1	orosomucoid 1(ORM1)	5004	144	V	2.005	0.908308
IGHV1-18@106R-55.053	[R].SLrSDDTAVYYCAR.[-]	R3(-55.049575763)	A0A0C4DH31	IGHV1-18	immunoglobulin heavy variable 1-18(IGHV1-18)	28468	106	R	-55.053	0.057036
ALB@88K+156.102	[K].TCVADESAENCDk.[S]	K13(+156.093432476)	P02768	ALB	albumin(ALB)	213	88	K	156.102	0.876572
SERPIND1@301N+0.994	[K].GSWVnKFPVEMTHNHNFR.[L]	N5(+0.997980728)	P05546	SERPIND1	serpin family D member 1(SERPIND1)	3053	301	N	0.994	0.37981
APOA1@241G+26.015	[R].QgLLPVLESFK.[V]	G2(+26.008814472)	P02647	APOA1	apolipoprotein A1(APOA1)	335	241	G	26.015	0.569774
FGG@190S-18.01	[K].QsGLYFIKPLK.[A]	S2(-18.007752156)	P02679	FGG	fibrinogen gamma chain(FGG)	2266	190	S	-18.01	0.903255
PLG@581V-2.015	[R].vVGGCVAHPHSWPWQVSLR.[T]	V1(-2.011270959)	P00747	PLG	plasminogen(PLG)	5340	581	V	-2.015	0.882352
HBB@89L-1.008	[K].GTFATlSELHCDKLHVDPENFR.[L]	L6(-0.985589898)	P68871	HBB	hemoglobin subunit beta(HBB)	3043	89	L	-1.008	0.896257
F2@126G+40.032	[R].SgIECQLWR.[S]	G2(+40.030476063)	P00734	F2	coagulation factor II, thrombin(F2)	2147	126	G	40.032	0.957583
IGKV1-9@77Q+9	[K].LLIYAASTLqSGVPSR.[F]	Q10(+8.997467886)	A0A0C4DH69	IGKV1-9	immunoglobulin kappa variable 1-9(IGKV1-9)	28941	77	Q	9	0.288118
HBB@140N+0.994	[K].VVAGVALAHKYH.[-]	N7(+0.981404767)	P68871	HBB	hemoglobin subunit beta(HBB)	3043	140	N	0.994	0.37981
SERPINF1@58V-3.027	[K].LAAAvSNFGYDLYR.[V]	V5(-3.022038001)	P36955	SERPINF1	serpin family F member 1(SERPINF1)	5176	58	V	-3.027	0.397657
IGHV1-45@51R-41.076	[K].ASGYTFTYrYLHWVR.[Q]	R9(-41.072220642)	A0A0A0MS14	IGHV1-45	immunoglobulin heavy variable 1-45(IGHV1-45)	28466	51	R	-41.076	0.00486006
IGHG1@305V+14.016	[R].WQQGNvFSCSVMHEALHNHYTQK.[S]	V6(+14.004907496)	P01857	IGHG1	immunoglobulin heavy constant gamma 1 (G1m marker)(IGHG1)	3500	305	V	14.016	0.765042
PLG@521N+432.176	[R].HSIFTPETnPR.[A]	N9(+432.168628126)	P00747	PLG	plasminogen(PLG)	5340	521	N	432.176	0.0120885
IGKV3-20@53Y-15.995	[R].ASQSVSSSyLAWYQQKPGQAPR.[L]	Y9(-15.989415624)	P01619	IGKV3-20	immunoglobulin kappa variable 3-20(IGKV3-20)	28912	53	Y	-15.995	0.401763
APOE@21E+128.094	[K].VeQAVETEPEPELR.[Q]	E2(+128.091040675)	P02649	APOE	apolipoprotein E(APOE)	348	21	E	128.094	0.72447
ITIH2@97N+0.994	[K].VVNnSPQPQNVVFDVQIPK.[G]	N4(+0.977363222)	P19823	ITIH2	inter-alpha-trypsin inhibitor heavy chain 2(ITIH2)	3698	97	N	0.994	0.37981
ALB@322M+14.984	[K].SHCIAEVENDEmPADLPSLAADFVESK.[D]	M12(+14.952836197)	P02768	ALB	albumin(ALB)	213	322	M	14.984	0.436676
IGKV1-12@72A+30.01	[K].LLIYaASSLQSGVPSR.[F]	A5(+30.012398815)	A0A0C4DH73	IGKV1-12	immunoglobulin kappa variable 1-12(IGKV1-12)	28940	72	A	30.01	0.595777
F12@268N+0.994	[R].nPDNDIRPWCFVLNR.[D]	N1(+1.00194709)	P00748	F12	coagulation factor XII(F12)	2161	268	N	0.994	0.37981
C3@1444L+0.994	[K].AFSDRNTlIIYLDKVSHSEDDCLAFK.[V]	L8(+1.00277831)	P01024	C3	complement C3(C3)	718	1444	L	0.994	0.37981
PLG@262C+209.178	[R].cTTPPPSSGPTYQCLK.[G]	C1(+209.178737238)	P00747	PLG	plasminogen(PLG)	5340	262	C	209.178	0.818551
IGLV1-47@86K-27.044	[R].FSGSkSGTSASLAISGLR.[S]	K5(-27.046120015)	P01700	IGLV1-47	immunoglobulin lambda variable 1-47(IGLV1-47)	28822	86	K	-27.044	0.00870101
FGG@120M+129.099	[K].MLEEImKYEASILTHDSSIR.[Y]	M6(+129.094432388)	P02679	FGG	fibrinogen gamma chain(FGG)	2266	120	M	129.099	0.0745704
F12@42V+2.005	[K].YKAEEHTVVLTvTGEPCHFPFQYHR.[Q]	V12(+2.003225053)	P00748	F12	coagulation factor XII(F12)	2161	42	V	2.005	0.908308
ALB@223K+161.015	[R].LkCASLQK.[F]	K2(+161.01227251)	P02768	ALB	albumin(ALB)	213	223	K	161.015	0.194756
APOA1@119A+70.041	[R].QEMSKDLEEVKaK.[V]	A12(+70.048790417)	P02647	APOA1	apolipoprotein A1(APOA1)	335	119	A	70.041	0.285901
IGLC2@77E+21.981	[K].YAASSYLSLTPeQWK.[S]	E12(+21.975862006)	P0DOY2	IGLC2	immunoglobulin lambda constant 2(IGLC2)	3538	77	E	21.981	0.939808
IGKC@89V-1.008	[K].VYACEvTHQGLSSPVTK.[S]	V6(-0.995378906)	P01834	IGKC	immunoglobulin kappa constant(IGKC)	3514	89	V	-1.008	0.896257
ORM1@184E+371.212	[K].CePLEKQHEKER.[K]	E2(+371.20880666)	P02763	ORM1	orosomucoid 1(ORM1)	5004	184	E	371.212	0.101586
FGA@603M-130.04	[K].mADEAGSEADHEGTHSTK.[R]	M1(-130.033380775)	P02671	FGA	fibrinogen alpha chain(FGA)	2243	603	M	-130.04	0.0170838
SERPI1@136L+17.027	[R].TLNQPDSQLQlTTGNGLFLSEGLK.[L]	L11(+17.022891921)	P01009	SERPI1	serpin family A member 1(SERPI1)	5265	136	L	17.027	0.477017
C4A@1082V-28.039	[R].DSSTWLTAFvLK.[V]	V10(-28.028479472)	P0C0L4	C4A	complement C4A (Rodgers blood group)(C4A)	720	1082	V	-28.039	0.147202
FGG@159A-2.015	[K].VAQLEaQCQEPCKDTVQIHDITGKDCQDIANK.[G]	A6(-1.998692087)	P02679	FGG	fibrinogen gamma chain(FGG)	2266	159	A	-2.015	0.882352
AFM@569L+2.005	[K].LKHELTDEELQSlFTNFANVVDK.[C]	L13(+2.005161057)	P43652	AFM	afamin(AFM)	173	569	L	2.005	0.908308
ALB@555E+21.981	[K].QTALVeLVK.[H]	E6(+21.977806532)	P02768	ALB	albumin(ALB)	213	555	E	21.981	0.939808
TF@402N+0.994	[K].IMnGEADAMSLDGGFVYIAGK.[C]	N3(+0.977237821)	P02787	TF	transferrin(TF)	7018	402	N	0.994	0.37981
IGHV3-15@78T-30.011	[K].TDGGtTDYAAPVK.[G]	T5(-30.01173018)	A0A0B4J1V0	IGHV3-15	immunoglobulin heavy variable 3-15(IGHV3-15)	28448	78	T	-30.011	0.398147
IGHV3-43@112L+33.994	[R].TEDTAlYYCAK.[D]	L6(+33.986200473)	A0A0B4J1X8	IGHV3-43	immunoglobulin heavy variable 3-43(IGHV3-43)	28426	112	L	33.994	0.157333
IGHG1@169N+0.994	[K].FNWYVDGVEVHK.[T]	N12(+0.976630161)	P01857	IGHG1	immunoglobulin heavy constant gamma 1 (G1m marker)(IGHG1)	3500	169	N	0.994	0.37981
SERPI3@371E+21.981	[K].AVLDVFEEGTeASAATAVK.[I]	E11(+21.963967259)	P01011	SERPI3	serpin family A member 3(SERPI3)	12	371	E	21.981	0.939808
APOH@269K+128.059	[K].ASCKVPVk.[K]	K8(+128.053048407)	P02749	APOH	apolipoprotein H(APOH)	350	269	K	128.059	0.255495
IGKV3D-20@93T+12.039	[R].FSGSGSGTDFtLTISR.[L]	T11(+12.02884174)	A0A0C4DH25	IGKV3D-20	immunoglobulin kappa variable 3D-20(IGKV3D-20)	28874	93	T	12.039	0.152837
IGKV3D-20@97S+14.016	[R].FSGSGSGTDFTLTIsR.[L]	S15(+14.013705021)	A0A0C4DH25	IGKV3D-20	immunoglobulin kappa variable 3D-20(IGKV3D-20)	28874	97	S	14.016	0.765042
APOA1@73N+0.994	[K].LLDnWDSVTSTFSK.[L]	N4(+0.976925857)	P02647	APOA1	apolipoprotein A1(APOA1)	335	73	N	0.994	0.37981
ALB@207D-113.084	[K].LdELRDEGK.[A]	D2(-113.08031247)	P02768	ALB	albumin(ALB)	213	207	D	-113.084	0.867191
HP@318V-1.008	[R].HYEGSTvPEKK.[T]	V7(-0.989436723)	P00738	HP	haptoglobin(HP)	3240	318	V	-1.008	0.896257
IGLV3-21@84N-26.005	[R].FSGSnSGNTATLTISR.[V]	N5(-26.002818966)	P80748	IGLV3-21	immunoglobulin lambda variable 3-21(IGLV3-21)	28796	84	N	-26.005	0.300879
FN1@2088L+2.005	[R].KKTDELPQlVTLPHPNLHGPEILDVPSTVQK.[T]	L9(+1.997899711)	P02751	FN1	fibronectin 1(FN1)	2335	2088	L	2.005	0.908308
FN1@2089V+2.005	[R].KKTDELPQLvTLPHPNLHGPEILDVPSTVQK.[T]	V10(+2.006444633)	P02751	FN1	fibronectin 1(FN1)	2335	2089	V	2.005	0.908308
IGKV1D-37@25Q-103.009	[R].CDIqLTQSPSSLSASVGDR.[V]	Q4(-103.004449816)	P0DSN7	IGKV1D-37	immunoglobulin kappa variable 1D-37 (non-functiol)(IGKV1D-37)	28894	25	Q	-103.009	0.151839
TF@461D+21.981	[K].SASDLTWdNLK.[G]	D8(+21.976903426)	P02787	TF	transferrin(TF)	7018	461	D	21.981	0.939808
IGHA2@274Q-17.026	[R].QEPSqGTTTYAVTSILR.[V]	Q5(-17.021051379)	P01877	IGHA2	immunoglobulin heavy constant alpha 2 (A2m marker)(IGHA2)	3494	274	Q	-17.026	0.876736
IGKC@72A-14.015	[K].SLIYaASSLQSGVPSR.[F]	A5(-14.015277529)	P01601	IGKC	immunoglobulin kappa constant(IGKC)	3514	72	A	-14.015	0.808671
ITIH1@468L+2.005	[R].IYEDHDATQQlQGFYSQVAK.[P]	L11(+1.997756623)	P19827	ITIH1	inter-alpha-trypsin inhibitor heavy chain 1(ITIH1)	3697	468	L	2.005	0.908308
ITIH1@468L+0.994	[R].IYEDHDATQQlQGFYSQVAK.[P]	L11(+1.002103406)	P19827	ITIH1	inter-alpha-trypsin inhibitor heavy chain 1(ITIH1)	3697	468	L	0.994	0.37981
APOA4@334G+40.032	[K].LGPHAgDVEGHLSFLEKDLR.[D]	G6(+40.031327728)	P06727	APOA4	apolipoprotein A4(APOA4)	337	334	G	40.032	0.957583
ALB@99C+120.026	[K].SLHTLFGDKLcTVATLR.[E]	C11(+120.023661117)	P02768	ALB	albumin(ALB)	213	99	C	120.026	0.688242
IGHG1@191V-1.008	[R].VVSVLTvLHQDWLNGK.[E]	V7(-0.983620611)	P01857	IGHG1	immunoglobulin heavy constant gamma 1 (G1m marker)(IGHG1)	3500	191	V	-1.008	0.896257
SERPI1@151V-113.084	[K].LvDKFLEDVKK.[L]	V2(-113.080148831)	P01009	SERPI1	serpin family A member 1(SERPI1)	5265	151	V	-113.084	0.867191
ITIH3@390V+2.005	[R].STSIvIMLTDGDANVGESRPEK.[I]	V5(+2.006922774)	Q06033	ITIH3	inter-alpha-trypsin inhibitor heavy chain 3(ITIH3)	3699	390	V	2.005	0.908308
IGKV1-17@75S+14.016	[R].LIYAASsLQSGVPSR.[F]	S7(+14.011623928)	P01599	IGKV1-17	immunoglobulin kappa variable 1-17(IGKV1-17)	28937	75	S	14.016	0.765042
CP@739V+2.005	[R].TYYIAAvEVEWDYSPQR.[E]	V7(+2.007640447)	P00450	CP	ceruloplasmin(CP)	1356	739	V	2.005	0.908308
IGLV3-25@49Q+9	[K].qYAYWYQQK.[P]	Q1(+8.999824933)	P01717	IGLV3-25	immunoglobulin lambda variable 3-25(IGLV3-25)	28793	49	Q	9	0.288118
TF@680N+374.1	[K].AVGnLRK.[C]	N4(+374.098878035)	P02787	TF	transferrin(TF)	7018	680	N	374.1	0.0884864
IGKV3-15@51S+27.011	[R].ASQSVSsNLAWYQQKPGQAPR.[L]	S7(+27.005152549)	P01624	IGKV3-15	immunoglobulin kappa variable 3-15(IGKV3-15)	28913	51	S	27.011	0.4527
LUM@207L+0.994	[R].LPSGLPVSlLTLYLDNNK.[I]	L9(+1.007258292)	P51884	LUM	lumican(LUM)	4060	207	L	0.994	0.37981
TF@542C+150.104	[R].cLVEKGDVAFVK.[H]	C1(+150.097603198)	P02787	TF	transferrin(TF)	7018	542	C	150.104	0.638792
TF@213C+69.988	[K].cLKDGAGDVAFVK.[H]	C1(+69.983759692)	P02787	TF	transferrin(TF)	7018	213	C	69.988	0.789145
TF@82D+17.027	[R].AIAANEADAVTLdAGLVYDAYLAPNNLKPVVAEFYGSK.[E]	D13(+17.021102825)	P02787	TF	transferrin(TF)	7018	82	D	17.027	0.477017
APOB@1988N+0.994	[K].TQFnNNEYSQDLDAYNTK.[D]	N4(+1.000159701)	P04114	APOB	apolipoprotein B(APOB)	338	1988	N	0.994	0.37981
AGT@268M-30.011	[K].TGCSLmGASVDSTLAFNTYVHFQGK.[M]	M6(-30.001815564)	P01019	AGT	angiotensinogen(AGT)	183	268	M	-30.011	0.398147
PON1@55L+2.005	[K].GIETGSEDlEILPNGLAFISSGLKYPGIK.[S]	L9(+2.024873941)	P27169	PON1	paraoxose 1(PON1)	5444	55	L	2.005	0.908308
HP@293T+377.228	[K].FtDHLK.[Y]	T2(+377.225181112)	P00738	HP	haptoglobin(HP)	3240	293	T	377.228	0.0397272
ALB@170H+184.095	[R].hPYFYAPELLFFAK.[R]	H1(+184.088425861)	P02768	ALB	albumin(ALB)	213	170	H	184.095	0.176898
C9@48W+163.056	[R].MSPwSEWSQCDPCLR.[Q]	W4(+163.050728548)	P02748	C9	complement C9(C9)	735	48	W	163.056	0.254516
IGHD@242N+0.994	[R].SLWGTSVTCTLNHPSLPPQR.[L]	N4(+0.995628086)	P01880	IGHD	immunoglobulin heavy constant delta(IGHD)	3495	242	N	0.994	0.37981
APOB@1938L+0.994	[K].AEPlAFTFSHDYKGSTSHHLVSR.[K]	L4(+1.008296281)	P04114	APOB	apolipoprotein B(APOB)	338	1938	L	0.994	0.37981
IGLV1-51@71N-14.974	[K].LLIYDnNKR.[P]	N6(-14.974413815)	P01701	IGLV1-51	immunoglobulin lambda variable 1-51(IGLV1-51)	28820	71	N	-14.974	0.113833
AHSG@193L+2.005	[R].AQLVPlPPSTYVEFTVSGTDCVAK.[E]	L6(+1.99805881)	P02765	AHSG	alpha 2-HS glycoprotein(AHSG)	197	193	L	2.005	0.908308
IGHG4@314N+0.994	[R].WQEGNVFSCSVMHEALHnHYTQK.[S]	N18(+0.971649827)	P01861	IGHG4	immunoglobulin heavy constant gamma 4 (G4m marker)(IGHG4)	3503	314	N	0.994	0.37981
C3@473V+2.005	[R].TELRPGETLNvNFLLR.[M]	V11(+1.99903745)	P01024	C3	complement C3(C3)	718	473	V	2.005	0.908308
SERPINC1@304L+2.005	[R].VAEGTQVLElPFKGDDITMVLILPKPEK.[S]	L10(+2.001807632)	P01008	SERPINC1	serpin family C member 1(SERPINC1)	462	304	L	2.005	0.908308
C3@988A+17.027	[R].ILLQGTPVaQMTEDAVDAER.[L]	A9(+17.02062559)	P01024	C3	complement C3(C3)	718	988	A	17.027	0.477017
ALB@97K+398.198	[K].SLHTLFGDk.[L]	K9(+398.186698343)	P02768	ALB	albumin(ALB)	213	97	K	398.198	0.606782
GSN@616T+442.131	[K].tGAQELLR.[V]	T1(+442.128940496)	P06396	GSN	gelsolin(GSN)	2934	616	T	442.131	0.0562411
C4B@691L+475.026	[K].AINEKlGQYASPTAK.[R]	L6(+475.028010208)	P0C0L5	C4B	complement C4B (Chido blood group)(C4B)	721	691	L	475.026	0.114655
ITIH2@465L-113.084	[R].lSNENHGIAQR.[I]	L1(-113.078898261)	P19823	ITIH2	inter-alpha-trypsin inhibitor heavy chain 2(ITIH2)	3698	465	L	-113.084	0.867191
APOE@66Q+18.029	[R].WVQTLSEQVqEELLSSQVTQELR.[A]	Q10(+18.031228401)	P02649	APOE	apolipoprotein E(APOE)	348	66	Q	18.029	0.361582
APOA1@96W+31.99	[K].LREQLGPVTQEFwDNLEK.[E]	W13(+31.985994813)	P02647	APOA1	apolipoprotein A1(APOA1)	335	96	W	31.99	0.863501
HP@257S-69.235	[K].VsVNERVMPICLPSKDYAEVGR.[V]	S2(-69.215041455)	P00738	HP	haptoglobin(HP)	3240	257	S	-69.235	0.0180489
FGA@434V-113.084	[K].LvTSKGDKELR.[T]	V2(-113.077895804)	P02671	FGA	fibrinogen alpha chain(FGA)	2243	434	V	-113.084	0.867191
TF@292H+98.074	[R].SMGGKEDLIWELLNQAQEhFGKDK.[S]	H19(+98.065265944)	P02787	TF	transferrin(TF)	7018	292	H	98.074	0.841146
GC@99N+0.994	[K].SCESnSPFPVHPGTAECCTK.[E]	N5(+0.979806883)	P02774	GC	GC vitamin D binding protein(GC)	2638	99	N	0.994	0.37981
FN1@1174L+0.994	[K].VVTPlSPPTNLHLEANPDTGVLTVSWER.[S]	L5(+1.005894722)	P02751	FN1	fibronectin 1(FN1)	2335	1174	L	0.994	0.37981
FGA@122N+0.994	[R].GDFSSANnRDNTYNR.[V]	N8(+0.985046874)	P02671	FGA	fibrinogen alpha chain(FGA)	2243	122	N	0.994	0.37981
PZP@845N+0.994	[K].ASPAFLASQnTK.[G]	N10(+0.985715795)	P20742	PZP	PZP alpha-2-macroglobulin like(PZP)	5858	845	N	0.994	0.37981
IGHV5-51@112M-29.994	[K].ASDTAmYYCAR.[-]	M6(-29.991981955)	A0A0C4DH38	IGHV5-51	immunoglobulin heavy variable 5-51(IGHV5-51)	28388	112	M	-29.994	0.188549
IGLC3@33F+18.029	[K].ATLVCLISDfYPGAVTVAWK.[A]	F10(+18.023040418)	P0DOY3	IGLC3	immunoglobulin lambda constant 3 (Kern-Oz+ marker)(IGLC3)	3539	33	F	18.029	0.361582
HP@62G-101.048	[R].TEgDGVYTLNDKK.[Q]	G3(-101.040328522)	P00738	HP	haptoglobin(HP)	3240	62	G	-101.048	0.397941
GSN@407L+2.005	[K].NWRDPDQTDGLGlSYLSSHIANVER.[V]	L13(+2.003836074)	P06396	GSN	gelsolin(GSN)	2934	407	L	2.005	0.908308
SERPI1@227T+186.119	[K].WERPFEVKDtEEEDFHVDQVTTVK.[V]	T10(+186.117992356)	P01009	SERPI1	serpin family A member 1(SERPI1)	5265	227	T	186.119	0.0357096
C3@417Q+210.136	[K].LSINTHPSqK.[P]	Q9(+210.135654411)	P01024	C3	complement C3(C3)	718	417	Q	210.136	0.17137
C4B@1483M+16.997	[K].VGLSGmAIADVTLLSGFHALR.[A]	M6(+16.994545016)	P0C0L5	C4B	complement C4B (Chido blood group)(C4B)	721	1483	M	16.997	0.336553
CFI@406R-19.042	[K].rIVIEYVDR.[I]	R1(-19.042723932)	P05156	CFI	complement factor I(CFI)	3426	406	R	-19.042	0.172248
IGHM@303C+47.985	[R].FTcTVTHTDLPSPLK.[Q]	C3(+47.976727109)	P01871	IGHM	immunoglobulin heavy constant mu(IGHM)	3507	303	C	47.985	0.943267
ITIH1@444L+2.005	[R].GRFPLYNLGFGHNVDFNFlEVMSMENNGR.[A]	L19(+2.000765427)	P19827	ITIH1	inter-alpha-trypsin inhibitor heavy chain 1(ITIH1)	3697	444	L	2.005	0.908308
APOB@3566S+423.25	[R].IYSLWEHsTK.[N]	S8(+423.243456007)	P04114	APOB	apolipoprotein B(APOB)	338	3566	S	423.25	0.107263
APOB@3561S+423.25	[R].IYsLWEHSTK.[N]	S3(+423.245042921)	P04114	APOB	apolipoprotein B(APOB)	338	3561	S	423.25	0.107263
IGLC7@88R-30.519	[R].SYSCrVTHEGSTVEK.[T]	R5(-30.503235033)	A0M8Q6	IGLC7	immunoglobulin lambda constant 7(IGLC7)	28834	88	R	-30.519	0.0184074
SERPI7@367V+2.005	[K].GTEAAAvPEVELSDQPENTFLHPIIQIDR.[S]	V7(+1.999315317)	P05543	SERPI7	serpin family A member 7(SERPI7)	6906	367	V	2.005	0.908308
SERPI7@378N+0.994	[K].GTEAAAVPEVELSDQPEnTFLHPIIQIDR.[S]	N18(+0.977953012)	P05543	SERPI7	serpin family A member 7(SERPI7)	6906	378	N	0.994	0.37981
FN1@38Q-15.024	[R].QAQQMVqPQSPVAVSQSKPGCYDNGKHYQINQQWER.[T]	Q7(-15.028235864)	P02751	FN1	fibronectin 1(FN1)	2335	38	Q	-15.024	0.229279
IGHG1@198N+22.967	[R].VVSVLTVLHQDWLnGKEYK.[C]	N14(+22.958683214)	P01857	IGHG1	immunoglobulin heavy constant gamma 1 (G1m marker)(IGHG1)	3500	198	N	22.967	0.444609
C1QC@127Q-17.026	[R].qTHQPPAPNSLIR.[F]	Q1(-17.025279895)	P02747	C1QC	complement C1q C chain(C1QC)	714	127	Q	-17.026	0.876736
ECM1@96L+2.005	[K].LLPAQlPAEKEVGPPLPQEAVPLQK.[E]	L6(+2.014628869)	Q16610	ECM1	extracellular matrix protein 1(ECM1)	1893	96	L	2.005	0.908308
APOA4@67G+40.032	[K].LgEVNTYAGDLQK.[K]	G2(+40.023963612)	P06727	APOA4	apolipoprotein A4(APOA4)	337	67	G	40.032	0.957583
TF@48V+465.748	[K].SvIPSDGPSVACVKK.[A]	V2(+465.729226281)	P02787	TF	transferrin(TF)	7018	48	V	465.748	0.00530889
ALB@564T+410.098	[K].AtKEQLK.[A]	T2(+410.096306269)	P02768	ALB	albumin(ALB)	213	564	T	410.098	0.0359597
IGKV1-9@71Y-76.03	[K].LLIyAASTLQSGVPSR.[F]	Y4(-76.022660429)	A0A0C4DH69	IGKV1-9	immunoglobulin kappa variable 1-9(IGKV1-9)	28941	71	Y	-76.03	0.121499
IGHA2@103V-99.068	[R].vPPPPPCCHPR.[L]	V1(-99.063970681)	P01877	IGHA2	immunoglobulin heavy constant alpha 2 (A2m marker)(IGHA2)	3494	103	V	-99.068	0.728157
IGKV1-9@70A+43.991	[K].LLIYaASTLQSGVPSR.[F]	A5(+43.990279024)	A0A0C4DH69	IGKV1-9	immunoglobulin kappa variable 1-9(IGKV1-9)	28941	70	A	43.991	0.0760929
IGKV1-9@75Q+9	[K].LLIYAASTLqSGVPSR.[F]	Q10(+9.000166719)	A0A0C4DH69	IGKV1-9	immunoglobulin kappa variable 1-9(IGKV1-9)	28941	75	Q	9	0.288118
C4B@1583C-2.015	[R].LLATLcSAEVCQCAEGK.[C]	C6(-2.01067315)	P0C0L5	C4B	complement C4B (Chido blood group)(C4B)	721	1583	C	-2.015	0.882352
IGKC@4A+57.021	[R].TVaAPSVFIFPPSDEQLK.[S]	A3(+57.013985125)	P01834	IGKC	immunoglobulin kappa constant(IGKC)	3514	4	A	57.021	0.357754
IGKV1-6@72A+30.01	[K].LLIYaASSLQSGVPSR.[F]	A5(+30.008858775)	A0A0C4DH72	IGKV1-6	immunoglobulin kappa variable 1-6(IGKV1-6)	28943	72	A	30.01	0.595777
FN1@1868V+2.005	[K].EINLAPDSSSvVVSGLMVATK.[Y]	V11(+2.002350985)	P02751	FN1	fibronectin 1(FN1)	2335	1868	V	2.005	0.908308
ORM1@77T+496.245	[K].TEDtIFLR.[E]	T4(+496.242372841)	P02763	ORM1	orosomucoid 1(ORM1)	5004	77	T	496.245	0.0028094
APOB@3486L+2.005	[K].LSLESlTSYFSIESSTKGDVK.[G]	L6(+2.005266536)	P04114	APOB	apolipoprotein B(APOB)	338	3486	L	2.005	0.908308
TF@48V+400.014	[K].SvIPSDGPSVACVK.[K]	V2(+400.011445158)	P02787	TF	transferrin(TF)	7018	48	V	400.014	0.0410579
APOB@1399L+2.005	[K].ADSVVDlLSYNVQGSGETTYDHK.[N]	L7(+1.997286036)	P04114	APOB	apolipoprotein B(APOB)	338	1399	L	2.005	0.908308
PROS1@668S+383.058	[R].AHSCPsVWKK.[T]	S6(+383.076304595)	P07225	PROS1	protein S(PROS1)	5627	668	S	383.058	0.0307993
TF@542C+195.166	[R].cLVEKGDVAFVK.[H]	C1(+195.16432791)	P02787	TF	transferrin(TF)	7018	542	C	195.166	0.216689
RBP4@87V+2.005	[R].LLNNWDvCADMVGTFTDTEDPAKFK.[M]	V7(+2.008304762)	P02753	RBP4	retinol binding protein 4(RBP4)	5950	87	V	2.005	0.908308
KNG1@101K+243.121	[K].DAAkAATGECTATVGKR.[S]	K4(+243.114933446)	P01042	KNG1	kininogen 1(KNG1)	3827	101	K	243.121	0.762351
IGHV3-20@114H+26.015	[R].AEDTALYhCAR.[-]	H8(+26.00894984)	A0A0C4DH32	IGHV3-20	immunoglobulin heavy variable 3-20(IGHV3-20)	28445	114	H	26.015	0.569775
A2M@1265G+40.032	[K].YgAATFTR.[T]	G2(+40.030716658)	P01023	A2M	alpha-2-macroglobulin(A2M)	2	1265	G	40.032	0.957583
ALB@529E-17.026	[K].EFeTFTFHADICTLSEKER.[Q]	E5(-16.970748074)	P02768	ALB	albumin(ALB)	213	529	E	-17.026	0.876736
C4A@761L+0.994	[R].ALEIlQEEDLIDEDDIPVR.[S]	L5(+0.998641147)	P0C0L4	C4A	complement C4A (Rodgers blood group)(C4A)	720	761	L	0.994	0.37981
C7@725L+0.994	[K].MPYECGPSlDVCAQDER.[S]	L9(+0.998784673)	P10643	C7	complement C7(C7)	730	725	L	0.994	0.37981
IGLV3-21@66V+14.016	[K].SVHWYQQKPGQAPVLVvYDDSDRPSGIPER.[F]	V17(+14.016968101)	P80748	IGLV3-21	immunoglobulin lambda variable 3-21(IGLV3-21)	28796	66	V	14.016	0.765042
SERPINF2@459S+371.212	[K].EQQDSPGNKDFLQsLK.[G]	S14(+371.209357207)	P08697	SERPINF2	serpin family F member 2(SERPINF2)	5345	459	S	371.212	0.101586
FGA@236N+0.994	[K].MKPVPDLVPGnFKSQLQK.[V]	N11(+0.978573538)	P02671	FGA	fibrinogen alpha chain(FGA)	2243	236	N	0.994	0.37981
APOB@741T+391.098	[K].VLVDHFGYtK.[D]	T9(+391.097602907)	P04114	APOB	apolipoprotein B(APOB)	338	741	T	391.098	0.0268783
A1BG@123M+17.027	[K].SLPAPWLSmAPVSWITPGLK.[T]	M9(+17.021904056)	P04217	A1BG	alpha-1-B glycoprotein(A1BG)	1	123	M	17.027	0.477017
A1BG@123M+18.029	[K].SLPAPWLSmAPVSWITPGLK.[T]	M9(+18.025871342)	P04217	A1BG	alpha-1-B glycoprotein(A1BG)	1	123	M	18.029	0.361582
IGLC3@50K-27.044	[K].ADSSPVkAGVETTTPSK.[Q]	K7(-27.042411654)	P0DOY3	IGLC3	immunoglobulin lambda constant 3 (Kern-Oz+ marker)(IGLC3)	3539	50	K	-27.044	0.00870101
KLKB1@210A+58.006	[K].VLSNVESGFSLKPCALSEIGCHMNIFQHLaFSDVDVAR.[V]	A30(+58.004690257)	P03952	KLKB1	kallikrein B1(KLKB1)	3818	210	A	58.006	0.204843
F9@245N+0.994	[R].VVGGEDAKPGQFPWQVVLnGK.[V]	N19(+0.981720594)	P00740	F9	coagulation factor IX(F9)	2158	245	N	0.994	0.37981
ALB@416C+31.99	[K].QNcELFEQLGEYK.[F]	C3(+31.980776948)	P02768	ALB	albumin(ALB)	213	416	C	31.99	0.863501
C1QB@164V+2.005	[K].vPGLYYFTYHASSR.[G]	V1(+2.004988478)	P02746	C1QB	complement C1q B chain(C1QB)	713	164	V	2.005	0.908308
TF@317S+443.13	[K].DsAHGFLKVPPR.[M]	S2(+443.125754625)	P02787	TF	transferrin(TF)	7018	317	S	443.13	0.0386855
APOH@310T+210.178	[K].CSYtEDAQCIDGTIEVPK.[C]	T4(+210.174131307)	P02749	APOH	apolipoprotein H(APOH)	350	310	T	210.178	0.171037
APOC3@23A-71.037	[R].ASEaEDASLLSFMQGYMK.[H]	A4(-71.03809088)	P02656	APOC3	apolipoprotein C3(APOC3)	345	23	A	-71.037	0.814798
APOC3@25D-71.037	[R].ASEAEdASLLSFMQGYMK.[H]	D6(-71.041752989)	P02656	APOC3	apolipoprotein C3(APOC3)	345	25	D	-71.037	0.814798
CFB@302S+341.127	[K].VAsYGVKPR.[Y]	S3(+341.122402373)	P00751	CFB	complement factor B(CFB)	629	302	S	341.127	0.177854
HBD@89L+0.994	[K].GTFSQlSELHCDKLHVDPENFR.[L]	L6(+1.00490776)	P02042	HBD	hemoglobin subunit delta(HBD)	3045	89	L	0.994	0.37981
A1BG@457L+0.994	[R].TPGAAANLElIFVGPQHAGNYR.[C]	L10(+0.988862928)	P04217	A1BG	alpha-1-B glycoprotein(A1BG)	1	457	L	0.994	0.37981
IGLV1-47@70S+14.016	[K].LLIYsNNQRPSGVPDR.[F]	S5(+14.011701234)	P01700	IGLV1-47	immunoglobulin lambda variable 1-47(IGLV1-47)	28822	70	S	14.016	0.765042
ALB@170H+57.989	[R].hPYFYAPELLFFAK.[R]	H1(+57.988158385)	P02768	ALB	albumin(ALB)	213	170	H	57.989	0.446449
ALB@429N-17.026	[K].FQLLVR.[Y]	N3(-16.988992961)	P02768	ALB	albumin(ALB)	213	429	N	-17.026	0.876736
IGHA1@162W+31.99	[R].DASGVTFTwTPSSGK.[S]	W9(+31.986467103)	P01876	IGHA1	immunoglobulin heavy constant alpha 1(IGHA1)	3493	162	W	31.99	0.863501
IGKV1-16@72A+15.995	[K].SLIYaASSLQSGVPSK.[F]	A5(+15.994898802)	P04430	IGKV1-16	immunoglobulin kappa variable 1-16(IGKV1-16)	28938	72	A	15.995	0.780434
SERPI1@403T+388.232	[K].PFVFLMIEQNtK.[S]	T11(+388.224867993)	P01009	SERPI1	serpin family A member 1(SERPI1)	5265	403	T	388.232	0.0011685
ALB@557V-109.053	[K].QTALVELvKHK.[P]	V8(-109.052228016)	P02768	ALB	albumin(ALB)	213	557	V	-109.053	0.546922
C3@644L+2.005	[K].DYAGVFSDAGlTFTSSSGQQTAQR.[A]	L11(+2.002582268)	P01024	C3	complement C3(C3)	718	644	L	2.005	0.908308
A2M@847C-2.015	[R].VSVQLEASPAFLAVPVEKEQAPHcICANGR.[Q]	C24(-2.009051547)	P01023	A2M	alpha-2-macroglobulin(A2M)	2	847	C	-2.015	0.882352
TF@499F-6.789	[R].FDEFfSEGCAPGSK.[K]	F5(-6.784367456)	P02787	TF	transferrin(TF)	7018	499	F	-6.789	0.142387
ALB@581K+156.102	[K].AVMDDFAAFVEk.[C]	K12(+156.096104141)	P02768	ALB	albumin(ALB)	213	581	K	156.102	0.876572
IGKV1D-39@72A+30.01	[K].LLIYaASSLQSGVPSR.[F]	A5(+30.011178111)	P04432	IGKV1D-39	immunoglobulin kappa variable 1D-39(IGKV1D-39)	28893	72	A	30.01	0.595777
TF@313L-1.008	[K].DLlFKDSAHGFLK.[V]	L3(-0.992600512)	P02787	TF	transferrin(TF)	7018	313	L	-1.008	0.896257
APOM@151P-87.032	[R].SpHPPEK.[C]	P2(-87.032572386)	O95445	APOM	apolipoprotein M(APOM)	55937	151	P	-87.032	0.697506
HBB@82L+128.094	[K].VLGAFSDGLAHLDNlK.[G]	L15(+128.088960456)	P68871	HBB	hemoglobin subunit beta(HBB)	3043	82	L	128.094	0.72447
IGLC3@61Q-16.041	[K].qSNNKYAASSYLSLTPEQWK.[S]	Q1(-16.03962813)	P0DOY3	IGLC3	immunoglobulin lambda constant 3 (Kern-Oz+ marker)(IGLC3)	3539	61	Q	-16.041	0.208504
IGHV3-7@114Y-15.995	[R].AEDTAVYyCAR.[-]	Y8(-15.993976928)	P01780	IGHV3-7	immunoglobulin heavy variable 3-7(IGHV3-7)	28452	114	Y	-15.995	0.401763
IGHV3-7@113Y-15.995	[R].AEDTAVyYCAR.[-]	Y7(-15.993976928)	P01780	IGHV3-7	immunoglobulin heavy variable 3-7(IGHV3-7)	28452	113	Y	-15.995	0.401763
IGHG3@159C+195.161	[R].cPAPELLGGPSVFLFPPKPK.[D]	C1(+195.156832135)	P01860	IGHG3	immunoglobulin heavy constant gamma 3 (G3m marker)(IGHG3)	3502	159	C	195.161	0.401457
C5@758L+0.994	[K].TLlPVSKPEIR.[S]	L3(+1.002059184)	P01031	C5	complement C5(C5)	727	758	L	0.994	0.37981
C5@758L+2.005	[K].TLlPVSKPEIR.[S]	L3(+2.000258647)	P01031	C5	complement C5(C5)	727	758	L	2.005	0.908308
GC@431P-113.084	[K].LpDATPTELAK.[L]	P2(-113.082320165)	P02774	GC	GC vitamin D binding protein(GC)	2638	431	P	-113.084	0.867191
C3@188V+5.006	[R].TVMVNIENPEGIPVKQDSLSSQNQLGvLPLSWDIPELVNMGQWK.[I]	V27(+5.012947193)	P01024	C3	complement C3(C3)	718	188	V	5.006	0.0969561
C3@184N+0.994	[R].TVMVNIENPEGIPVKQDSLSSQnQLGVLPLSWDIPELVNMGQWK.[I]	N23(+1.004110382)	P01024	C3	complement C3(C3)	718	184	N	0.994	0.37981
APOE@96L+2.005	[K].AYKSElEEQLTPVAEETR.[A]	L6(+2.001113524)	P02649	APOE	apolipoprotein E(APOE)	348	96	L	2.005	0.908308
C1R@498L+2.005	[R].WIlTAAHTLYPK.[E]	L3(+2.002243481)	P00736	C1R	complement C1r(C1R)	715	498	L	2.005	0.908308
ALB@25D-116.071	[R].RdAHKSEVAHR.[F]	D2(-116.068488042)	P02768	ALB	albumin(ALB)	213	25	D	-116.071	0.0950623
ALB@244S+437.968	[R].LsQRFPK.[A]	S2(+437.962042517)	P02768	ALB	albumin(ALB)	213	244	S	437.968	0.182449
IGFALS@148L+0.994	[R].SLALGTFAHTPAlASLGLSNNR.[L]	L13(+0.99900448)	P35858	IGFALS	insulin like growth factor binding protein acid labile subunit(IGFALS)	3483	148	L	0.994	0.37981
IGKV1D-43@32S-60.035	[R].MTQSPFsLSASVGDR.[V]	S7(-60.03064515)	A0A0B4J1Z2	IGKV1D-43	immunoglobulin kappa variable 1D-43(IGKV1D-43)	28891	32	S	-60.035	0.157557
ALB@464H+15.995	[K].CCKhPEAK.[R]	H4(+15.989938357)	P02768	ALB	albumin(ALB)	213	464	H	15.995	0.780434
HP@124V-2.015	[R].TEGDGvYTLNNEKQWINK.[A]	V6(-2.010346623)	P00738	HP	haptoglobin(HP)	3240	124	V	-2.015	0.882352
IGLV1-36@70Y-76.03	[K].LLIYyDDLLPSGVSDR.[F]	Y5(-76.029825151)	A0A0B4J1U3	IGLV1-36	immunoglobulin lambda variable 1-36(IGLV1-36)	28826	70	Y	-76.03	0.121499
FGG@418L+270.145	[R].lTIGEGQQHHLGGAK.[Q]	L1(+270.138357119)	P02679	FGG	fibrinogen gamma chain(FGG)	2266	418	L	270.145	0.158064
APOB@2362V-113.084	[K].LvELAHQYK.[L]	V2(-113.081930346)	P04114	APOB	apolipoprotein B(APOB)	338	2362	V	-113.084	0.867191
C3@1118F+239.127	[K].PDGVfQEDAPVIHQEMIGGLR.[N]	F5(+239.115399682)	P01024	C3	complement C3(C3)	718	1118	F	239.127	0.0823593
C3@1119Q+238.143	[K].PDGVFqEDAPVIHQEMIGGLR.[N]	Q6(+238.114043622)	P01024	C3	complement C3(C3)	718	1119	Q	238.143	0.24948
ITIH4@673P+15.995	[R].QLGLpGPPDVPDHAAYHPFR.[R]	P5(+15.986361631)	Q14624	ITIH4	inter-alpha-trypsin inhibitor heavy chain 4(ITIH4)	3700	673	P	15.995	0.780434
IGKV2-30@99K+28.005	[R].FSGSGSGTDFTLk.[I]	K13(+28.004302607)	P06310	IGKV2-30	immunoglobulin kappa variable 2-30(IGKV2-30)	28919	99	K	28.005	0.187542
PF4@84L+0.994	[K].IClDLQAPLYKK.[I]	L3(+1.005768293)	P02776	PF4	platelet factor 4(PF4)	5196	84	L	0.994	0.37981
A1BG@63N+0.994	[K].nGVAQEPVHLDSPAIK.[H]	N1(+0.982246285)	P04217	A1BG	alpha-1-B glycoprotein(A1BG)	1	63	N	0.994	0.37981
C4A@85L+0.994	[K].VDFTLSSERDFALlSLQVPLKDAK.[S]	L14(+1.010978261)	P0C0L4	C4A	complement C4A (Rodgers blood group)(C4A)	720	85	L	0.994	0.37981
ITIH1@258V-99.068	[K].vTYDVSRDK.[I]	V1(-99.06873525)	P19827	ITIH1	inter-alpha-trypsin inhibitor heavy chain 1(ITIH1)	3697	258	V	-99.068	0.728157
C4B@141L-12.012	[R].GHlFLQTDQPIYNPGQR.[V]	L3(-12.006295263)	P0C0L5	C4B	complement C4B (Chido blood group)(C4B)	721	141	L	-12.012	0.0593014
ALB@347K+163.056	[K].NYAEAkDVFLGMFLYEYAR.[R]	K6(+163.044332888)	P02768	ALB	albumin(ALB)	213	347	K	163.056	0.254516
C1S@233N+0.994	[R].REDFDVEAADSAGnCLDSLVFVAGDR.[Q]	N14(+1.000255269)	P09871	C1S	complement C1s(C1S)	716	233	N	0.994	0.37981
C2@750L+0.994	[R].QHLGDVLNFlPL.[-]	L10(+1.002173768)	P06681	C2	complement C2(C2)	717	750	L	0.994	0.37981
IGHV4-4@105V-1.008	[K].LSSvTAADTAVYYCAR.[-]	V4(-1.020533076)	A0A075B6R2	IGHV4-4	immunoglobulin heavy variable 4-4(IGHV4-4)	28401	105	V	-1.008	0.896257
ALB@55L+162.053	[K].ALVLIAFAQYlQQCPFEDHVKLVNEVTEFAK.[T]	L11(+162.038379549)	P02768	ALB	albumin(ALB)	213	55	L	162.053	0.502194
SERPI1@135Q+17.027	[R].TLNQPDSQLqLTTGNGLFLSEGLK.[L]	Q10(+17.021793288)	P01009	SERPI1	serpin family A member 1(SERPI1)	5265	135	Q	17.027	0.477017
HPR@213N+0.994	[R].VMPICLPSKnYAEVGR.[V]	N10(+1.002906485)	P00739	HPR	haptoglobin-related protein(HPR)	3250	213	N	0.994	0.37981
IGHG2@183S-18.01	[R].VVsVLTVVHQDWLNGK.[E]	S3(-18.004421821)	P01859	IGHG2	immunoglobulin heavy constant gamma 2 (G2m marker)(IGHG2)	3501	183	S	-18.01	0.903255
CFB@733Q-17.026	[K].qVPAHAR.[D]	Q1(-17.024572904)	P00751	CFB	complement factor B(CFB)	629	733	Q	-17.026	0.876736
IGHG1@147V-1.008	[R].TPEVTCVVvDVSHEDPEVK.[F]	V9(-0.996393507)	P01857	IGHG1	immunoglobulin heavy constant gamma 1 (G1m marker)(IGHG1)	3500	147	V	-1.008	0.896257
IGKV3-20@50S+15.018	[R].ASQSVsSSYLAWYQQKPGQAPR.[L]	S6(+15.011805079)	P01619	IGKV3-20	immunoglobulin kappa variable 3-20(IGKV3-20)	28912	50	S	15.018	0.102929
A2M@184E+21.981	[R].IAQWQSFQLeGGLK.[Q]	E10(+21.969673315)	P01023	A2M	alpha-2-macroglobulin(A2M)	2	184	E	21.981	0.939808
APOA1@253F-99.068	[K].VSfLSALEEYTKK.[L]	F3(-99.064678034)	P02647	APOA1	apolipoprotein A1(APOA1)	335	253	F	-99.068	0.728157
C3@1015M+19.001	[K].HLIVTPSGCGEQNmIGMTPTVIAVHYLDETEQWEK.[F]	M14(+18.992637689)	P01024	C3	complement C3(C3)	718	1015	M	19.001	0.0639571
FN1@487Q-17.026	[K].qHDMGHMMR.[C]	Q1(-17.026337073)	P02751	FN1	fibronectin 1(FN1)	2335	487	Q	-17.026	0.876736
C6@432S+458.251	[K].HEGsFIQGAEK.[S]	S4(+458.255469372)	P13671	C6	complement C6(C6)	729	432	S	458.251	0.211171
SERPINC1@64E+128.094	[K].ATeDEGSEQKIPEATNRR.[V]	E3(+128.091577384)	P01008	SERPINC1	serpin family C member 1(SERPINC1)	462	64	E	128.094	0.72447
ORM1@130L+0.994	[K].TYMlAFDVNDEKNWGLSVYADKPETTK.[E]	L4(+0.976564446)	P02763	ORM1	orosomucoid 1(ORM1)	5004	130	L	0.994	0.37981
TF@447A-14.015	[K].SDNCEDTPEAGYFaIAVVKK.[S]	A14(-14.013470381)	P02787	TF	transferrin(TF)	7018	447	A	-14.015	0.808671
ECM1@213L+0.994	[R].QGETLNFlEIGYSR.[C]	L8(+1.000335373)	Q16610	ECM1	extracellular matrix protein 1(ECM1)	1893	213	L	0.994	0.37981
ECM1@210L+0.994	[R].QGETlNFLEIGYSR.[C]	L5(+0.997039474)	Q16610	ECM1	extracellular matrix protein 1(ECM1)	1893	210	L	0.994	0.37981
IGKC@87C+47.985	[K].VYAcEVTHQGLSSPVTK.[S]	C4(+47.972882813)	P01834	IGKC	immunoglobulin kappa constant(IGKC)	3514	87	C	47.985	0.943267
HBB@89L+2.005	[K].GTFATlSELHCDKLHVDPENFR.[L]	L6(+1.997015082)	P68871	HBB	hemoglobin subunit beta(HBB)	3043	89	L	2.005	0.908308
KNG1@483L+0.994	[K].FKLDDDlEHQGGHVLDHGHK.[H]	L7(+1.001945129)	P01042	KNG1	kininogen 1(KNG1)	3827	483	L	0.994	0.37981
A2M@1139D+21.981	[K].TAQEGdHGSHVYTK.[A]	D6(+21.97047181)	P01023	A2M	alpha-2-macroglobulin(A2M)	2	1139	D	21.981	0.939808
ALB@418L-1.008	[K].QNCElFEQLGEYK.[F]	L5(-0.98333438)	P02768	ALB	albumin(ALB)	213	418	L	-1.008	0.896257
IGLV3-10@69D-87.032	[K].SGQAPVLVIYEdSK.[R]	D12(-87.033088049)	A0A075B6K4	IGLV3-10	immunoglobulin lambda variable 3-10(IGLV3-10)	28803	69	D	-87.032	0.697506
ALB@416C+47.985	[K].QNcELFEQLGEYK.[F]	C3(+47.972476167)	P02768	ALB	albumin(ALB)	213	416	C	47.985	0.943267
APOB@3544L+2.005	[K].IDDIWNlEVKENFAGEATLQR.[I]	L7(+2.005160469)	P04114	APOB	apolipoprotein B(APOB)	338	3544	L	2.005	0.908308
IGHV4-38-2@102L+27.011	[K].lSSVTAADTAVYYCAR.[-]	L1(+27.017674932)	P0DP08	IGHV4-38-2	immunoglobulin heavy variable 4-38-2(IGHV4-38-2)	28389	102	L	27.011	0.4527
APOB@2108V-128.134	[K].HINIDQFvRK.[Y]	V8(-128.137579898)	P04114	APOB	apolipoprotein B(APOB)	338	2108	V	-128.134	0.244002
IGHV4-38-2@113Y-15.995	[K].LSSVTAADTAVyYCAR.[-]	Y12(-15.995264521)	P0DP08	IGHV4-38-2	immunoglobulin heavy variable 4-38-2(IGHV4-38-2)	28389	113	Y	-15.995	0.401763
CPN2@465G+40.032	[K].AgGSWDLAVQER.[A]	G2(+40.032163578)	P22792	CPN2	carboxypeptidase N subunit 2(CPN2)	1370	465	G	40.032	0.957583
C3@867L-3.027	[R].VELlHNPAFCSLATTK.[R]	L4(-3.021599874)	P01024	C3	complement C3(C3)	718	867	L	-3.027	0.397657
ITIH4@765Q+17.027	[R].QGPVNLLSDPEqGVEVTGQYER.[E]	Q12(+17.024622726)	Q14624	ITIH4	inter-alpha-trypsin inhibitor heavy chain 4(ITIH4)	3700	765	Q	17.027	0.477017
GC@252L+2.005	[K].VPTADLEDVlPLAEDITNILSK.[C]	L10(+2.000442699)	P02774	GC	GC vitamin D binding protein(GC)	2638	252	L	2.005	0.908308
IGHV4-34@99L+28.005	[R].VTISVDTSKNQFSlK.[L]	L14(+28.006660888)	P06331	IGHV4-34	immunoglobulin heavy variable 4-34(IGHV4-34)	28395	99	L	28.005	0.187542
IGHA1@214P-101.048	[K].TpLTATLSK.[S]	P2(-101.046680664)	P01876	IGHA1	immunoglobulin heavy constant alpha 1(IGHA1)	3493	214	P	-101.048	0.397941
C3@397V+17.027	[R].VPVAVQGEDTvQSLTQGDGVAK.[L]	V11(+17.022887758)	P01024	C3	complement C3(C3)	718	397	V	17.027	0.477017
C3@474N+0.994	[R].TELRPGETLNVnFLLR.[M]	N12(+0.982618993)	P01024	C3	complement C3(C3)	718	474	N	0.994	0.37981
ALB@525E+105.1	[K].eFETFTFHADICTLSEKER.[Q]	E1(+105.078934543)	P02768	ALB	albumin(ALB)	213	525	E	105.1	0.180574
HRG@43R-116.071	[R].rDGYLFQLLR.[I]	R1(-116.069210807)	P04196	HRG	histidine rich glycoprotein(HRG)	3273	43	R	-116.071	0.0950623
A2M@1217L+18.029	[K].APVGHFYEPQAPSAEVEMTSYVLLAYlTAQPAPTSEDLTSATNIVK.[W]	L27(+18.021661922)	P01023	A2M	alpha-2-macroglobulin(A2M)	2	1217	L	18.029	0.361583
A2M@1217L+2.005	[K].APVGHFYEPQAPSAEVEMTSYVLLAYlTAQPAPTSEDLTSATNIVK.[W]	L27(+2.002618953)	P01023	A2M	alpha-2-macroglobulin(A2M)	2	1217	L	2.005	0.908308
IGHG1@306F-5.905	[R].WQQGNVfSCSVMHEALHNHYTQK.[S]	F7(-5.898962133)	P01857	IGHG1	immunoglobulin heavy constant gamma 1 (G1m marker)(IGHG1)	3500	306	F	-5.905	0.010242
TTR@43S-143.049	[R].GsPAINVAVHVFR.[K]	S2(-143.044116802)	P02766	TTR	transthyretin(TTR)	7276	43	S	-143.049	0.0273744
IGKV2D-24@98L+28.005	[R].FSGSGAGTDFTlK.[I]	L12(+28.007029729)	A0A075B6R9	IGKV2D-24	immunoglobulin kappa variable 2D-24 (non-functiol)(IGKV2D-24)	28885	98	L	28.005	0.187542
APOB@1423D-60.053	[K].NTFTLSYdGSLR.[H]	D8(-60.051725284)	P04114	APOB	apolipoprotein B(APOB)	338	1423	D	-60.053	0.423075
CPN2@180L+2.005	[K].TLNLAQNlLAQLPEELFHPLTSLQTLK.[L]	L8(+1.997536421)	P22792	CPN2	carboxypeptidase N subunit 2(CPN2)	1370	180	L	2.005	0.908308
IGHG1@208N+422.105	[K].VSnKALPAPIEK.[T]	N3(+422.110580412)	P01857	IGHG1	immunoglobulin heavy constant gamma 1 (G1m marker)(IGHG1)	3500	208	N	422.105	0.743663
CLU@71L+0.994	[K].TLlSNLEEAKK.[K]	L3(+1.001164874)	P10909	CLU	clusterin(CLU)	1191	71	L	0.994	0.37981
IGKV1D-13@72D+13.006	[K].LLIYdASSLESGVPSR.[F]	D5(+13.03257254)	A0A0B4J2D9	IGKV1D-13	immunoglobulin kappa variable 1D-13(IGKV1D-13)	28902	72	D	13.006	0.286154
A2M@1462E+21.981	[K].VYDYYETDEFAIAeYPCSK.[D]	E14(+21.984520184)	P01023	A2M	alpha-2-macroglobulin(A2M)	2	1462	E	21.981	0.939808
C4B@1091E+21.981	[K].VLSLAQeQVGGSPEK.[L]	E7(+21.977273799)	P0C0L5	C4B	complement C4B (Chido blood group)(C4B)	721	1091	E	21.981	0.939808
HP@69N+0.994	[K].LRTEGDGVYTLnDK.[K]	N12(+0.979444838)	P00738	HP	haptoglobin(HP)	3240	69	N	0.994	0.37981
ERN1@283T+300.143	[K].LTPtLYVGK.[Y]	T4(+300.152407463)	O75460	ERN1	endoplasmic reticulum to nucleus sigling 1(ERN1)	2081	283	T	300.143	0.392617
APOB@1265N+0.994	[K].EFNLQnMGLPDFHIPENLFLK.[S]	N6(+0.996472503)	P04114	APOB	apolipoprotein B(APOB)	338	1265	N	0.994	0.37981
ALB@244S+438.015	[R].LsQRFPK.[A]	S2(+438.001776404)	P02768	ALB	albumin(ALB)	213	244	S	438.015	0.0304663
IGHV5-51@105L+28.005	[K].SISTAYLQWSSlK.[A]	L12(+28.002054345)	A0A0C4DH38	IGHV5-51	immunoglobulin heavy variable 5-51(IGHV5-51)	28388	105	L	28.005	0.187542
A2M@1345V+17.027	[K].YNILPEKEEFPFALGvQTLPQTCDEPK.[A]	V16(+17.020674566)	P01023	A2M	alpha-2-macroglobulin(A2M)	2	1345	V	17.027	0.477017
C4B@728C-2.015	[R].VQQPDcREPFLSCCQFAESLR.[K]	C6(-2.016147042)	P0C0L5	C4B	complement C4B (Chido blood group)(C4B)	721	728	C	-2.015	0.882352
APOA1@41V-1.008	[K].DLATvYVDVLKDSGR.[D]	V5(-0.988820131)	P02647	APOA1	apolipoprotein A1(APOA1)	335	41	V	-1.008	0.896257
ALB@222L-32.002	[R].lKCASLQK.[F]	L1(-31.999690381)	P02768	ALB	albumin(ALB)	213	222	L	-32.002	0.611421
TF@48V+460.972	[K].SvIPSDGPSVACVKK.[A]	V2(+460.964272668)	P02787	TF	transferrin(TF)	7018	48	V	460.972	0.00987353
APOA1@40T+428.169	[R].VKDLAtVYVDVLK.[D]	T6(+428.164725105)	P02647	APOA1	apolipoprotein A1(APOA1)	335	40	T	428.169	0.301557
IGKC@84V+9.631	[K].vYACEVTHQGLSSPVTK.[S]	V1(+9.625274312)	P01834	IGKC	immunoglobulin kappa constant(IGKC)	3514	84	V	9.631	0.0927691
APOB@3745V+2.005	[K].LNDLNSVLvMPTFHVPFTDLQVPSCK.[L]	V9(+2.003543428)	P04114	APOB	apolipoprotein B(APOB)	338	3745	V	2.005	0.908308
ITIH4@433N+498.161	[K].LALDnGGLAR.[R]	N5(+498.153625996)	Q14624	ITIH4	inter-alpha-trypsin inhibitor heavy chain 4(ITIH4)	3700	433	N	498.161	0.0903458
CFHR1@92V+2.005	[R].LCFFPFvENGHSESSGQTHLEGDTVQIICNTGYR.[L]	V7(+2.000978939)	Q03591	CFHR1	complement factor H related 1(CFHR1)	3078	92	V	2.005	0.908308
KRT9@15G+40.032	[R].SgGGGGGGLGSGGSIR.[S]	G2(+40.032371777)	P35527	KRT9	keratin 9(KRT9)	3857	15	G	40.032	0.957583
SERPI1@134L+0.994	[R].TLNQPDSQlQLTTGNGLFLSEGLK.[L]	L9(+0.993303156)	P01009	SERPI1	serpin family A member 1(SERPI1)	5265	134	L	0.994	0.37981
IGKV1D-33@75N-12.995	[K].LLIYDASnLETGVPSR.[F]	N8(-12.987995116)	P01593	IGKV1D-33	immunoglobulin kappa variable 1D-33(IGKV1D-33)	28896	75	N	-12.995	0.0476911
ATRN@603L+0.994	[R].WSVlPRPDLHHDVNR.[F]	L4(+0.998037648)	O75882	ATRN	attractin(ATRN)	8455	603	L	0.994	0.37981
IGHV1-46@103S+14.016	[R].DTSTSTVYMELsSLR.[S]	S12(+14.008404648)	P01743	IGHV1-46	immunoglobulin heavy variable 1-46(IGHV1-46)	28465	103	S	14.016	0.765042
FN1@839T+472.06	[R].WSRPQAPItGYR.[I]	T9(+472.047859637)	P02751	FN1	fibronectin 1(FN1)	2335	839	T	472.06	0.158251
FN1@380Q-17.026	[R].qDGHLWCSTTSNYEQDQK.[Y]	Q1(-17.023204091)	P02751	FN1	fibronectin 1(FN1)	2335	380	Q	-17.026	0.876736
APOB@3813I+5.815	[K].YSQPEDSLIPFFEiTVPESQLTVSQFTLPK.[S]	I14(+5.842663664)	P04114	APOB	apolipoprotein B(APOB)	338	3813	I	5.815	0.00435142
ALB@590T+243.121	[K].EtCFAEEGKK.[L]	T2(+243.114605457)	P02768	ALB	albumin(ALB)	213	590	T	243.121	0.762351
IGKV4-1@50L-26.005	[K].SSQSVlYSSNNK.[N]	L6(-26.002156184)	P06312	IGKV4-1	immunoglobulin kappa variable 4-1(IGKV4-1)	28908	50	L	-26.005	0.300879
A2M@1305L-1.008	[R].LLLQQVSlPELPGEYSMK.[V]	L8(-0.988951953)	P01023	A2M	alpha-2-macroglobulin(A2M)	2	1305	L	-1.008	0.896257
CFB@634S+392.086	[K].ALFVsEEEKK.[L]	S5(+392.080617129)	P00751	CFB	complement factor B(CFB)	629	634	S	392.086	0.172749
FGB@316C+52.911	[K].NYcGLPGEYWLGNDKISQLTR.[M]	C3(+52.908106592)	P02675	FGB	fibrinogen beta chain(FGB)	2244	316	C	52.911	0.718766
FGB@316C+32.991	[K].NYcGLPGEYWLGNDKISQLTR.[M]	C3(+33.00124624)	P02675	FGB	fibrinogen beta chain(FGB)	2244	316	C	32.991	0.414983
LRG1@132P-10.02	[R].LTGLpPGLFQASATLDTLVLK.[E]	P7(-10.024138222)	P02750	LRG1	leucine rich alpha-2-glycoprotein 1(LRG1)	116844	132	P	-10.02	0.656181
C4A@1583C-2.015	[R].LLATLcSAEVCQCAEGK.[C]	C6(-2.015067681)	P0C0L4	C4A	complement C4A (Rodgers blood group)(C4A)	720	1583	C	-2.015	0.882352
IGKV1-27@72A+43.991	[K].LLIYaASTLQSGVPSR.[F]	A5(+43.989546602)	A0A075B6S5	IGKV1-27	immunoglobulin kappa variable 1-27(IGKV1-27)	28935	72	A	43.991	0.0760929
APCS@152L+2.005	[K].IVlGQEQDSYGGKFDR.[S]	L3(+1.998466887)	P02743	APCS	amyloid P component, serum(APCS)	325	152	L	2.005	0.908308
IGLC7@90T+318.1	[R].VtHEGSTVEK.[T]	T2(+318.097727081)	A0M8Q6	IGLC7	immunoglobulin lambda constant 7(IGLC7)	28834	90	T	318.1	0.514437
C1R@92L+2.005	[R].FCGQlGSPLGNPPGKK.[E]	L5(+2.00144135)	P00736	C1R	complement C1r(C1R)	715	92	L	2.005	0.908308
TF@388V-1.008	[K].IECvSAETTEDCIAK.[I]	V4(-0.988651263)	P02787	TF	transferrin(TF)	7018	388	V	-1.008	0.896257
C4A@486G+40.032	[R].VgDTLNLNLR.[A]	G2(+40.034188918)	P0C0L4	C4A	complement C4A (Rodgers blood group)(C4A)	720	486	G	40.032	0.957583
IGKC@10I+17.027	[R].TVAAPSVFiFPPSDEQLK.[S]	I9(+17.020929846)	P01834	IGKC	immunoglobulin kappa constant(IGKC)	3514	10	I	17.027	0.477017
IGKV1-8@70A+58.006	[K].LLIYaASTLQSGVPSR.[F]	A5(+58.007857149)	A0A0C4DH67	IGKV1-8	immunoglobulin kappa variable 1-8(IGKV1-8)	28942	70	A	58.006	0.204843
IGKV1-8@69Y+58.006	[K].LLIyAASTLQSGVPSR.[F]	Y4(+58.007002657)	A0A0C4DH67	IGKV1-8	immunoglobulin kappa variable 1-8(IGKV1-8)	28942	69	Y	58.006	0.204843
IGKV1-8@69Y-76.03	[K].LLIyAASTLQSGVPSR.[F]	Y4(-76.026078398)	A0A0C4DH67	IGKV1-8	immunoglobulin kappa variable 1-8(IGKV1-8)	28942	69	Y	-76.03	0.121499
CFH@741L+2.005	[R].SITCIHGVWTQlPQCVAIDKLK.[K]	L12(+2.001730948)	P08603	CFH	complement factor H(CFH)	3075	741	L	2.005	0.908308
APOB@1103E+130.101	[K].ITeVALMGHLSCDTKEER.[K]	E3(+130.096189721)	P04114	APOB	apolipoprotein B(APOB)	338	1103	E	130.101	0.0207267
HPX@421N+22.967	[K].SLGPNSCSAnGPGLYLIHGPNLYCYSDVEK.[L]	N10(+22.951821067)	P02790	HPX	hemopexin(HPX)	3263	421	N	22.967	0.444609
TF@81L+17.027	[R].AIAANEADAVTlDAGLVYDAYLAPNNLKPVVAEFYGSK.[E]	L12(+17.027206341)	P02787	TF	transferrin(TF)	7018	81	L	17.027	0.477017
FGG@418L+453.704	[R].lTIGEGQQHHLGGAK.[Q]	L1(+453.702321963)	P02679	FGG	fibrinogen gamma chain(FGG)	2266	418	L	453.704	0.0472187
C9@508R-128.199	[R].AIEDYINEFSVrK.[C]	R12(-128.202224991)	P02748	C9	complement C9(C9)	735	508	R	-128.199	0.135657
FCN3@225L+244.123	[K].FSEGTAGDSLSlHSGR.[P]	L12(+244.123255474)	O75636	FCN3	ficolin 3(FCN3)	8547	225	L	244.123	0.379442
C3@1119Q+239.127	[K].PDGVFqEDAPVIHQEMIGGLR.[N]	Q6(+239.120574384)	P01024	C3	complement C3(C3)	718	1119	Q	239.127	0.0823593
CFI@155L+2.005	[R].EANVAClDLGFQQGADTQR.[R]	L7(+2.003237694)	P05156	CFI	complement factor I(CFI)	3426	155	L	2.005	0.908308
ALB@99C+47.985	[K].SLHTLFGDKLcTVATLR.[E]	C11(+47.968132412)	P02768	ALB	albumin(ALB)	213	99	C	47.985	0.943267
IGHG3@14C+47.985	[K].GPSVFPLAPcSR.[S]	C10(+47.98239776)	P01860	IGHG3	immunoglobulin heavy constant gamma 3 (G3m marker)(IGHG3)	3502	14	C	47.985	0.943267
HPX@318L+0.994	[R].DGWHSWPIAHQWPQGPSAVDAAFSWEEKlYLVQGTQVYVFLTK.[G]	L29(+1.015091148)	P02790	HPX	hemopexin(HPX)	3263	318	L	0.994	0.37981
C3@1421L+0.994	[R].YRGDQDATMSILDISMMTGFAPDTDDLKQlANGVDR.[Y]	L30(+0.997781476)	P01024	C3	complement C3(C3)	718	1421	L	0.994	0.37981
C3@742S+414.152	[R].AsHLGLAR.[S]	S2(+414.15071208)	P01024	C3	complement C3(C3)	718	742	S	414.152	0.0121593
ALB@564T+334.109	[K].AtKEQLKAVMDDFAAFVEK.[C]	T2(+334.097468253)	P02768	ALB	albumin(ALB)	213	564	T	334.109	0.177929
ALB@148C+47.985	[R].LVRPEVDVMcTAFHDNEETFLKK.[Y]	C10(+47.966125634)	P02768	ALB	albumin(ALB)	213	148	C	47.985	0.943267
GSN@604L+1.99	[K].TPSAAYlWVGTGASEAEK.[T]	L7(+1.977156759)	P06396	GSN	gelsolin(GSN)	2934	604	L	1.99	0.46107
IGHV3-9@51Y-26.005	[R].LSCAASGFTFDDyAMHWVR.[Q]	Y13(-25.999498624)	P01782	IGHV3-9	immunoglobulin heavy variable 3-9(IGHV3-9)	28451	51	Y	-26.005	0.300879
SERPI1@402N+388.232	[K].PFVFLMIEQnTK.[S]	N10(+388.222670727)	P01009	SERPI1	serpin family A member 1(SERPI1)	5265	402	N	388.232	0.0011685
A2M@1087L+0.994	[R].SSGSLlNIK.[G]	L6(+0.980104973)	P01023	A2M	alpha-2-macroglobulin(A2M)	2	1087	L	0.994	0.37981
PLG@123T+496.147	[K].TKNGItCQK.[W]	T6(+496.148875241)	P00747	PLG	plasminogen(PLG)	5340	123	T	496.147	0.0993979
C4B@85L+2.005	[K].VDFTLSSERDFALlSLQVPLKDAK.[S]	L14(+2.001761953)	P0C0L5	C4B	complement C4B (Chido blood group)(C4B)	721	85	L	2.005	0.908308
C4B@1548L+18.029	[R].ECVGFEAVQEVPVGlVQPASATLYDYYNPER.[R]	L15(+18.046689475)	P0C0L5	C4B	complement C4B (Chido blood group)(C4B)	721	1548	L	18.029	0.361582
TF@563G+114.041	[K].HQTVPQNTGgK.[N]	G10(+114.036716453)	P02787	TF	transferrin(TF)	7018	563	G	114.041	0.0927921
ALB@244S+439.817	[R].LsQRFPK.[A]	S2(+439.813513464)	P02768	ALB	albumin(ALB)	213	244	S	439.817	0.463971
SERPI1@380I+18.029	[K].GTEAAGAMFLEAiPMSIPPEVK.[F]	I13(+18.022434177)	P01009	SERPI1	serpin family A member 1(SERPI1)	5265	380	I	18.029	0.361583
C4B@1105N+0.994	[K].LQETSnWLLSQQQADGSFQDLSPVIHR.[S]	N6(+0.991611362)	P0C0L5	C4B	complement C4B (Chido blood group)(C4B)	721	1105	N	0.994	0.37981
C4B@1108L+2.005	[K].LQETSNWLlSQQQADGSFQDLSPVIHR.[S]	L9(+2.009603447)	P0C0L5	C4B	complement C4B (Chido blood group)(C4B)	721	1108	L	2.005	0.908308
C4B@1108L+0.994	[K].LQETSNWLlSQQQADGSFQDLSPVIHR.[S]	L9(+0.999837822)	P0C0L5	C4B	complement C4B (Chido blood group)(C4B)	721	1108	L	0.994	0.37981
FN1@658T+316.177	[K].EAtIPGHLNSYTIK.[G]	T3(+316.180798903)	P02751	FN1	fibronectin 1(FN1)	2335	658	T	316.177	0.0094188
ALB@594E+128.094	[K].CCKADDKETCFAeEGK.[K]	E13(+128.087092479)	P02768	ALB	albumin(ALB)	213	594	E	128.094	0.72447
SERPIND1@303F+122.033	[K].fPVEMTHNHNFR.[L]	F1(+122.017340298)	P05546	SERPIND1	serpin family D member 1(SERPIND1)	3053	303	F	122.033	0.030132
SERPIND1@303F+121.026	[K].fPVEMTHNHNFR.[L]	F1(+121.018133755)	P05546	SERPIND1	serpin family D member 1(SERPIND1)	3053	303	F	121.026	0.104435
ALB@542E+285.244	[K].EFETFTFHADICTLSeK.[E]	E18(+285.228864253)	P02768	ALB	albumin(ALB)	213	542	E	285.244	0.073398
C4A@959E-14.015	[R].TLeIPGNSDPNMIPDGDFNSYVR.[V]	E3(-14.013078139)	P0C0L4	C4A	complement C4A (Rodgers blood group)(C4A)	720	959	E	-14.015	0.808671
C3@229L+0.994	[K].EYVlPSFEVIVEPTEK.[F]	L4(+0.99344307)	P01024	C3	complement C3(C3)	718	229	L	0.994	0.37981
VTN@211T+428.169	[R].DVWGIEGPIDAAFtR.[I]	T14(+428.160533198)	P04004	VTN	vitronectin(VTN)	7448	211	T	428.169	0.301557
CLU@163L-1.008	[R].IDSLlENDRQQTHMLDVMQDHFSR.[A]	L5(-1.008286372)	P10909	CLU	clusterin(CLU)	1191	163	L	-1.008	0.896257
[truncated: 8,407 more rows]
