# Supplementary material for: Widespread Molecular Imprints in the Serum Proteome of COVID-19 Convalescents Uncovering Immune System Sequelae
Source: Mol Cell Proteomics. 2026 Feb 12;25(4):101525. doi: 10.1016/j.mcpro.2026.101525 (PMC13068859; doi:10.1016/j.mcpro.2026.101525)
Supplement: Supplemental Table S4 [file mmc4.xlsx]

## Sheet: 29232 ncAA sites
Supplemental Table S4.. The atlas of 29232 ncAA-modified protein sites from 412 COVID 19 patients, convalescents and controls Note 1：The 10,408 deltamass clusters from Byonic were used as the input modifications Note 2：By pFind3, it generated 4,541,456 modified peptides out of 62,034,735 peptides (7.32%) (FDR < 0.01) Note 3：ncAAs are assigned as: Protein ID @ + position + amino acid + modificatio…
ncAAs	Protein_symbol (uniprot)	Protein Description	ncAA Position	ncAA modified Amino Acid	ncAA Description	Delta_mass	Average Ratio of modified/unmodified	Different expression analysis（Ratio）								Matrix of ncAAs Ratio from 412 samples
								logFC_COVID_19_vs_Control	FDR_COVID_19_vs_Control	logFC_KF0_vs_Control	FDR_KF0_vs_Control	logFC_KF3_vs_Control	FDR_KF3_vs_Control	logFC_KF12_vs_Control	FDR_KF12_vs_Control	XG_301_41L_PTMsRatio	XG_302_41L_PTMsRatio	XG_303_41L_PTMsRatio	XG_304_41L_PTMsRatio	XG_305_41L_PTMsRatio	XG_306_41L_PTMsRatio	XG_307_41L_PTMsRatio	XG_308_41L_PTMsRatio	XG_309_41L_PTMsRatio	XG_310_41L_PTMsRatio	XG_311_41L_PTMsRatio	XG_312_41L_PTMsRatio	XG_313_41L_PTMsRatio	XG_314_41L_PTMsRatio	XG_315_41L_PTMsRatio	XG_316_41L_PTMsRatio	XG_317_41L_PTMsRatio	XG_318_41L_PTMsRatio	XG_320_41L_PTMsRatio	XG_321_41L_PTMsRatio	XG_322_41L_PTMsRatio	XG_323_41L_PTMsRatio	XG_324_41L_PTMsRatio	XG_325_41L_PTMsRatio	XG_326_41L_PTMsRatio	XG_327_41L_PTMsRatio	XG_328_41L_PTMsRatio	XG_329_41L_PTMsRatio	XG_330_41L_PTMsRatio	XG_331_41L_PTMsRatio	XG_332_41L_PTMsRatio	XG_333_41L_PTMsRatio	XG_334_41L_PTMsRatio	XG_335_41L_PTMsRatio
A2M@639N+0.984	A2M	alpha-2-macroglobulin(A2M)	639	N	Deamidated	0.984	0.916125	-0.15613	0.00153338	0.107348	0.227482	0.108207	0.0540336	-0.0444152	0.37823	1	1	0.5	1	1	1	1	0	1	1	1	1	1	1	1	1	1	1	0.5	1	1	0.6667	1	1	1	1	0	1	1	0.5	1	1	1	1
TF@448I+-14.0157	TF	transferrin(TF)	448	I	Xle->Val	-14.0157	0.902913	-0.514777	3.12488e-14	-0.383082	0.000623765	-0.0112206	0.891876	-0.102466	0.126382	0	1	1	1	1	0	1	1	0	1	1	1	1	1	1	1	1	1	1	0	0	1	1	1	1	0	1	1	1	1	0	0	1	1
CP@568N+0.984	CP	ceruloplasmin(CP)	568	N	Deamidated	0.984	0.892679	-0.0134131	0.838581	0.259273	0.0249893	0.124108	0.0990043	0.0850676	0.193632	1	1	1	1	1	0.5	1	1	1	1	1	0	1	1	1	1	1	1	1	1	1	1	1	1	1	1	1	0.8	1	1	1	1	1	1
CFB@148N+0.984	CFB	complement factor B(CFB)	148	N	Deamidated	0.984	0.887384	-0.0840657	0.0137703	-0.0618343	0.295558	-0.0515854	0.17637	-0.103218	0.00161397	1	1	1	1	1	1	1	0.8571	1	1	1	1	1	1	1	1	1	1	0.8333	1	0.8	0.875	0.7778	1	0.75	0.8571	1	1	0.875	1	0.8571	1	1	1
SERPINA1@409M+15.9949	SERPINA1	serpin family A member 1(SERPINA1)	409	M	Oxidation	15.9949	0.852039	-0.157152	6.00319e-38	-0.00523198	0.795994	0.00980343	0.43728	-0.00261837	0.814916	0.837	0.8519	0.8132	0.8485	0.8224	0.8515	0.7912	0.8718	0.8444	0.8211	0.8218	0.8687	0.8778	0.8056	0.8235	0.8602	0.8478	0.8235	0.8519	0.7802	0.8471	0.8295	0.8101	0.8085	0.7711	0.8163	0.8375	0.81	0.8108	0.8235	0.7931	0.8025	0.8148	0.7838
ALB@66L+43.0171	ALB	albumin(ALB)	66	L	Xle->Arg	43.0171	0.849434	-0.241585	0.00161825	-0.0626741	0.648263	-0.186436	0.0284632	-0.188679	0.0105538	0.5	1	1	1	1	1	1	1	0	1	0	1	1	1	1	1	1	0	1	1	1	0.5	1	0.8	0	1	0.6667	0.75	1	0.6667	1	1	1	0.5
SERPINA1@87M+15.9949	SERPINA1	serpin family A member 1(SERPINA1)	87	M	Oxidation	15.9949	0.83706	-0.274829	1.2645e-10	0.0371158	0.62673	-0.0898257	0.0594001	-0.0391693	0.366133	0.9	0.8571	0.9583	0.9167	0.9688	0.9512	0.9524	0.9412	0.8667	0.9545	0.9706	1	0.9091	0.9062	0.9565	0.95	0.9565	0.8966	0.9	0.9444	1	0.9091	1	1	0.9	0.75	0.8571	0.7778	0.8333	0.8182	0.8571	0.75	0.9167	0
IGHM@94N+0.984	IGHM	immunoglobulin heavy constant mu(IGHM)	94	N	Deamidated	0.984	0.819701	0.0476263	0.584035	-0.069103	0.646223	0.353871	0.000334992	-0.0170959	0.84139	1	1	1	0	0	1	1	1	1	1	1	1	1	0	1	1	1	1	1	1	1	1	1	1	1	1	1	1	1	1	1	0.75	1	0
A2M@1385M+15.9949	A2M	alpha-2-macroglobulin(A2M)	1385	M	Oxidation	15.9949	0.801854	-0.186214	2.43623e-34	-0.00557198	0.829161	0.032758	0.0386336	0.0108733	0.455805	0.76	0.8438	0.8056	0.9444	0.8644	0.881	0.7568	0.697	0.6667	0.85	0.8592	0.9216	0.7647	0.8955	0.9062	0.9273	0.8478	0.9016	0.75	0.65	0.7	0.7812	0.8333	0.5556	0.6471	0.7778	0.8636	0.8049	0.6875	0.7083	0.7391	0.6471	0.6667	0.8077
C3@1384M+15.9949	C3	complement C3(C3)	1384	M	Oxidation	15.9949	0.799507	-0.145184	9.1508e-07	-0.110922	0.0271757	-0.0548152	0.0988746	-0.08527	0.0024735	0.8077	0.8462	0.7759	0.9074	0.8537	0.898	0.8333	0.814	0.8649	0.8182	0.9184	0.8889	0.8868	0.8913	0.8814	0.9194	0.8837	0.8163	0.8846	0.8286	0.8298	0.8864	0.7059	0.8095	0.7727	0.8431	0.7647	0.8163	0.8372	0.8	0.8158	0.8393	0.7963	0.875
CFB@649N+0.984	CFB	complement factor B(CFB)	649	N	Deamidated	0.984	0.798544	-0.0551555	0.544434	-0.227818	0.135448	0.271056	0.00935654	-0.0377287	0.718799	1	1	1	1	1	1	1	1	0	1	1	1	1	1	1	1	1	1	0	1	1	0	1	1	1	1	1	1	1	1	1	1	0	0
ALB@559H+-109.0529	ALB	albumin(ALB)	559	H	unknown_2	-109.053	0.793689	-0.69438	3.33649e-15	0.0884255	0.59112	-0.135787	0.177748	0.0035269	0.969817	0	0	1	0	1	0	0	0	0	0	0	0	1	1	0	0	1	1	0	1	1	1	1	1	0	1	1	1	1	1	0	0	1	0
A2M@1378M+15.9949	A2M	alpha-2-macroglobulin(A2M)	1378	M	Oxidation	15.9949	0.789204	-0.139752	6.43588e-24	-0.00530549	0.825494	0.0926207	6.27766e-10	0.0526832	6.42318e-05	0.7719	0.837	0.7869	0.7882	0.7344	0.8	0.6304	0.7674	0.5185	0.6071	0.7792	0.7759	0.7069	0.8222	0.8652	0.7857	0.6735	0.8452	0.8228	0.6429	0.5455	0.7069	0.6875	0.775	0.7353	0.8182	0.875	0.7273	0.7838	0.7347	0.8	0.7143	0.7391	0.8361
LRG1@244N+0.984	LRG1	leucine rich alpha-2-glycoprotein 1(LRG1)	244	N	Deamidated	0.984	0.788353	-0.66099	5.83295e-17	-0.32396	0.0151535	-0.242329	0.00600967	-0.163579	0.035517	0	0	1	1	1	0.8	0	1	0	1	0.75	0.75	0	0.75	1	0.75	1	0.8	1	1	0	1	0	0	1	0	0	1	1	1	0.6667	0.5	1	0
APOA1@136M+15.9949	APOA1	apolipoprotein A1(APOA1)	136	M	Oxidation	15.9949	0.788014	-0.0896802	6.95793e-10	0.0335198	0.186662	0.0249106	0.126941	0.00824768	0.593907	0.8636	0.8256	0.8182	0.8168	0.8539	0.883	0.8222	0.8198	0.8227	0.8657	0.8469	0.8673	0.8763	0.8846	0.8492	0.9048	0.868	0.8719	0.7872	0.7549	0.7424	0.8	0.782	0.8077	0.8249	0.8125	0.7284	0.784	0.8175	0.84	0.7962	0.8216	0.8162	0.8344
CP@962N+0.984	CP	ceruloplasmin(CP)	962	N	Deamidated	0.984	0.785384	-0.0740883	0.00327441	0.00733908	0.876169	-0.00765396	0.794515	-0.0400111	0.102934	0.7778	0.7778	0.9	0.7586	0.7692	0.8	0.8	0.7895	0.6667	0.9048	0.8438	0.9048	0.6897	0.8387	0.7778	0.8	0.8621	0.9091	0.8571	0.8125	0.7778	0.88	0.7647	0.75	0.8667	0.8824	0.8571	0.871	0.9474	0.9444	0.8235	0.6471	0.8125	0.8333
HBA2@33M+15.9949	HBA2	hemoglobin subunit alpha 2(HBA2)	33	M	Oxidation	15.9949	0.78363	-0.172837	0.00196645	0.00594927	0.953538	0.183034	0.00427144	-0.206858	0.00010924	0.94	0.7143	0.9355	0.8974	0.8478	1	0.85	0.9149	0.8772	0.9286	0.9231	0.9091	0.9231	0.9444	0.9	1	0.9	0.8974	0	0.6667	0.8	0.8571	0.8889	0.8462	0.6667	1	0.9333	0.9231	0	0.9	0.9167	0.8333	0.9655	0.92
SERPINA1@266M+15.9949	SERPINA1	serpin family A member 1(SERPINA1)	266	M	Oxidation	15.9949	0.783023	-0.245961	5.67975e-24	0.00738002	0.865532	0.0108681	0.687619	-0.110851	5.37337e-06	0.7442	0.7419	0.7547	0.9123	0.9074	0.9388	0.8636	0.7778	0.7576	0.8182	0.8676	0.8824	0.8235	0.8913	0.9074	0.9	0.8438	0.9107	0.7907	0.8	0.6316	0.8085	0.6538	0.6842	0.5	0.8163	0.7742	0.7391	0.6552	0.7692	0.8182	0.75	0.6552	0.7778
ALB@199A+85.064	ALB	albumin(ALB)	199	A	Ala->Arg	85.064	0.770735	-0.750534	4.148e-16	-0.103694	0.534962	-0.0934081	0.386615	-0.248291	0.00610421	0	1	1	1	1	1	1	0	0	1	1	1	1	1	1	1	1	1	1	0	0	1	1	0	0	1	0	0	0	1	0	1	1	0
TTN@21556L+43.0171	TTN	titin(TTN)	21556	L	Xle->Arg	43.0171	0.770631	-0.0270188	0.778794	-0.143109	0.380125	-0.223377	0.0310403	-0.21394	0.0177054	1	1	1	1	1	1	1	1	1	1	1	1	1	0	1	1	1	1	1	1	1	1	1	1	1	0	1	1	1	1	0	0	1	0
APOB@2313I+-14.0157	APOB	apolipoprotein B(APOB)	2313	I	Xle->Val	-14.0157	0.769417	-0.593865	2.27301e-10	-0.517184	0.000799893	-0.327782	0.00167958	-0.317152	0.000492542	1	1	1	1	0	1	1	1	1	1	1	1	1	0	0	1	1	1	1	1	1	1	0	1	0	1	1	0	1	0	1	0	1	0
FN1@263N+0.984	FN1	fibronectin 1(FN1)	263	N	Deamidated	0.984	0.743697	-0.121722	0.0408121	-0.194448	0.0531816	-0.0511636	0.447504	-0.0493373	0.418597	0.8	0.75	0.625	0.8571	0.7273	0.75	0.5556	1	1	0.75	0.8182	0.6	0.7143	0.5714	0.7	1	0.8	1	0.75	0.5714	0.6667	0.8182	0.6429	0.8333	0.6667	0.8333	0.75	0.8333	0.6667	0.7778	1	0.6667	0.75	1
GC@343M+15.9949	GC	GC vitamin D binding protein(GC)	343	M	Oxidation	15.9949	0.739467	-0.0590231	0.0407362	0.000859877	0.986747	-0.0196248	0.54958	-0.0235473	0.424486	0.875	1	0.8846	0.8158	0.7692	0.9091	0.7895	0.9231	0.5556	0.875	0.8182	0.8125	0.9048	0.9231	0.7895	0.9	0.8621	0.8095	0.75	0.9	1	0.9	0.875	0.8667	1	0.8333	1	0.9286	0.8333	1	0.6	0.8571	0.75	0.7368
IGHM@383M+15.9949	IGHM	immunoglobulin heavy constant mu(IGHM)	383	M	Oxidation	15.9949	0.732758	-0.208645	1.23622e-09	-0.121371	0.0372476	0.0465429	0.228266	-0.0116633	0.781	0.7727	0.9091	0.72	0.88	0.8	0.8846	0.84	0.8182	0.7647	0.8636	0.7568	0.8919	0.8621	0.8	0.875	0.8929	0.8929	0.8621	0.8421	0.84	0.7857	0.8	0.8462	0.6364	0.8462	0.8125	0.8333	0.9231	0.6667	0.75	0.8148	0.72	0.7778	0
HYI@108M+15.9949	HYI	hydroxypyruvate isomerase (putative)(HYI)	108	M	Oxidation	15.9949	0.730294	-0.093471	1.79262e-12	-0.0243088	0.279924	0.00833461	0.573639	-0.009937	0.457349	0.7407	0.6905	0.7222	0.7246	0.7463	0.7683	0.6897	0.8043	0.7179	0.6923	0.7639	0.8382	0.7385	0.7612	0.8182	0.7536	0.7818	0.7639	0.7818	0.7119	0.7419	0.7963	0.8085	0.7593	0.6552	0.8033	0.7451	0.7705	0.7963	0.717	0.7115	0.7206	0.7727	0.7358
HP@343M+15.9949	HP	haptoglobin(HP)	343	M	Oxidation	15.9949	0.721381	-0.0896086	0.0196839	0.118382	0.0816443	0.116408	0.00744796	0.103695	0.00570464	0.7705	0.7843	0.7273	0.7162	0.7925	0.7429	0.6607	0.7143	0.7568	0.75	0.6949	0.7656	0.7097	0.8333	0.7925	0.5811	0.7647	0.7571	0.7143	0.625	0.6935	0.75	0.7255	0.6885	0.7021	0.7391	0.6154	0.6901	0.7111	0.7869	0.72	0.6379	0.7083	0.7222
PLG@120N+0.984	PLG	plasminogen(PLG)	120	N	Deamidated	0.984	0.721118	-0.0813706	0.0430624	0.23065	0.00129446	0.378098	2.21851e-13	0.374553	1.50448e-18	0.6667	0.7273	0.4545	0.5833	0.5455	0.5	0.5833	0.6667	0.5	0.7143	0.625	0.5556	0.6364	0.6923	0.5	0.7	0.6923	0.7778	0.5714	0.4545	0.625	0.6	0	0.5714	0.5	0.625	0.625	0.4444	0.6	0.625	0.5714	0.4167	0.625	0.6667
FN1@2261V+14.0157	FN1	fibronectin 1(FN1)	2261	V	Val->Xle	14.0157	0.720267	0.00171664	0.986643	-0.264397	0.11576	0.305192	0.00908915	-0.109667	0.270934	1	1	1	1	1	1	1	1	1	1	1	1	1	0	1	1	0	1	1	0	1	1	1	1	1	1	0	1	1	1	1	1	1	1
C4A@393M+15.9949	C4A	complement C4A (Rodgers blood group)(C4A)	393	M	Oxidation	15.9949	0.720036	-0.398911	2.76375e-11	-0.136551	0.195419	-0.35142	6.06012e-08	-0.252041	4.69691e-05	0.8333	0.5714	0.8125	0.9048	0.8065	0.625	0.7143	0.6	0.6667	0.8182	0.8235	0.8571	0.6667	0.7692	0.625	0.625	0.8095	0.6923	0.8333	1	0.9167	0.8571	0.875	0.5714	0.75	0.8571	0.9	0.7059	0.5	0.8333	0	0.625	0.375	0.625
C3@1347M+15.9949	C3	complement C3(C3)	1347	M	Oxidation	15.9949	0.715498	-0.0453622	0.120651	-0.0767379	0.126887	0.0624659	0.0587004	-0.0706342	0.0114505	0.6	0.6923	0.7895	0.7818	0.8431	0.8372	0.8	0.8182	0.7778	0.7778	0.871	0.8667	0.7895	0.8704	0.86	0.7442	0.7742	0.898	0.6667	0.6667	0.6923	0.5455	0.75	0.6471	0.7	1	0.75	0.7647	0.9375	0.6429	0.9091	0.8667	0.8421	0.8462
C3@495M+15.9949	C3	complement C3(C3)	495	M	Oxidation	15.9949	0.714073	-0.377163	5.80578e-13	-0.0613408	0.504524	0.00968446	0.878039	-0.351708	1.04782e-11	0.8485	0.7917	0.7308	0.8958	0.8444	0.9	0.875	0.8519	0.913	0.9024	0.8909	0.8571	0.9592	0.925	0.9259	0.875	0.9355	0.9138	0.8519	0.6471	0.8333	0.1111	0.7037	0.6923	0.8235	0.6842	0.875	0.8125	0.85	0.6	0.5333	0.8148	0.8485	0.8095
C4BPA@121N+0.984	C4BPA	complement component 4 binding protein alpha(C4BPA)	121	N	Deamidated	0.984	0.703777	-0.160379	9.72502e-07	-0.133382	0.0155374	-0.012827	0.734702	-0.0878239	0.00491893	0.6667	0.6667	0.8571	0.6667	0.7273	0.6111	0.6154	0.8	0.8	0.6364	0.8	0.5556	0.6471	0.8333	0.7143	0.7333	0.6667	0.5556	0.6	0.6364	0.8	0.6	0.6	0.8235	0.7778	0.7	0.3333	0.7692	0.7143	0.7778	0.5	0.5882	0.9	0.75
A2M@851N+0.984	A2M	alpha-2-macroglobulin(A2M)	851	N	Deamidated	0.984	0.703475	0.05828	0.0432015	0.193238	0.000119718	0.121055	0.00015587	0.103037	0.000204238	0.7879	0.75	0.6939	0.7231	0.7534	0.6522	0.7719	0.7174	0.6786	0.75	0.7536	0.717	0.8537	0.7015	0.7391	0.6667	0.7288	0.7273	0.7667	0.7632	0.9091	0.8333	0.7424	0.7949	0.7742	0.6667	0.7949	0.8235	0.84	0.7917	0.6757	0.7097	0.7455	0.8409
PLG@736N+0.984	PLG	plasminogen(PLG)	736	N	Deamidated	0.984	0.700871	0.0167169	0.562086	0.05304	0.287249	0.0771712	0.0161032	0.0532771	0.0567402	0.75	0.7778	0.5	0.75	0.7	0.6667	0.75	0.7	0.5	0.6364	0.75	0.8182	0.6667	0.6429	0.6923	0.7143	0.5	0.7273	0.8	0.5714	0.6667	0.75	0.6	0.8333	0.6667	0.75	1	0.75	0.7273	0.75	1	0.7778	0.5455	0.6667
HP@263M+15.9949	HP	haptoglobin(HP)	263	M	Oxidation	15.9949	0.700686	-0.126865	0.000764157	0.0670409	0.312073	0.0487103	0.253579	0.0442677	0.24463	0.6696	0.7303	0.6232	0.7529	0.7581	0.7416	0.7227	0.7415	0.6579	0.697	0.7636	0.8345	0.8205	0.8462	0.8176	0.7739	0.8354	0.7945	0.7212	0.75	0.7075	0.7126	0.6915	0.6339	0.6915	0.7065	0.6154	0.6571	0.7353	0.6	0.5814	0.6441	0.6356	0.7059
APOA1@208N+0.984	APOA1	apolipoprotein A1(APOA1)	208	N	Deamidated	0.984	0.688344	-0.0444019	0.00421178	0.0781343	0.00355583	0.0301978	0.0845517	0.00102894	0.947089	0.6939	0.8	0.7708	0.7241	0.72	0.725	0.7111	0.8387	0.7805	0.7059	0.7321	0.7358	0.6818	0.6739	0.7368	0.7714	0.7561	0.7826	0.7353	0.8	0.775	0.8	0.7273	0.7561	0.7843	0.7556	0.75	0.8205	0.6667	0.7632	0.7273	0.75	0.76	0.725
IGHG3@182M+15.9949	IGHG3	immunoglobulin heavy constant gamma 3 (G3m marker)(IGHG3)	182	M	Oxidation	15.9949	0.683749	-0.121592	4.36175e-16	-0.0609022	0.0134898	-0.0862876	6.56135e-08	-0.0919561	3.50597e-10	0.7019	0.7358	0.7115	0.7094	0.7545	0.7475	0.7115	0.7	0.7582	0.699	0.708	0.7071	0.7241	0.6762	0.7453	0.7895	0.8378	0.7521	0.7423	0.7143	0.7604	0.6408	0.7634	0.7429	0.6909	0.6931	0.7204	0.7551	0.7222	0.6972	0.67	0.7927	0.6771	0.6792
APOA1@172M+15.9949	APOA1	apolipoprotein A1(APOA1)	172	M	Oxidation	15.9949	0.680574	-0.0642172	2.4585e-06	-0.0993867	1.4387e-05	-0.145436	1.76091e-19	-0.162147	4.44001e-32	0.7881	0.7531	0.7764	0.8333	0.709	0.8429	0.7597	0.7606	0.8182	0.7712	0.8317	0.7934	0.7111	0.8648	0.814	0.8121	0.8323	0.8672	0.7748	0.8137	0.7333	0.7445	0.7338	0.7178	0.7258	0.7372	0.8132	0.7565	0.76	0.8298	0.7347	0.7045	0.82	0.7286
CP@58N+0.984	CP	ceruloplasmin(CP)	58	N	Deamidated	0.984	0.679237	0.187915	1.93317e-06	0.197429	0.00318928	0.27448	5.54153e-10	0.22547	1.8269e-08	1	1	1	0.4545	0.6667	0.5	0	0.6667	1	0.8333	0.7273	0.6667	0.5	0.8333	0.6364	0.7778	0.6154	0.7778	1	1	1	1	1	1	1	1	1	1	1	1	1	1	0.75	1
C4BPA@491N+0.984	C4BPA	complement component 4 binding protein alpha(C4BPA)	491	N	Deamidated	0.984	0.675023	-0.247168	3.30208e-13	-0.236232	2.30541e-05	-0.200855	4.07257e-08	-0.243785	2.35875e-13	0.7333	0.75	0.6429	0.4667	0.6842	0.7857	0.5556	0.8	0.6923	0.6	0.8	0.9091	0.7	0.6	0.6471	0.8333	0.5263	0.5625	0.6429	0.5882	0.6429	0.7692	0.8235	0.7059	0.5714	0.8	0.7857	0.4375	0.7778	0.7692	0.625	0.7333	0.6923	0.6875
C3@784N+0.984	C3	complement C3(C3)	784	N	Deamidated	0.984	0.671766	-0.0383562	0.256163	-0.0450482	0.440094	0.141013	0.000212448	0.120123	0.000262635	0.5714	1	0.5	0.6667	0.375	0.7143	0.6	0.8571	1	1	0.8333	0.6667	1	0.75	0.4444	1	0.75	0.5	0.8	0.75	0.6667	0.875	0.5	0.375	1	0.6667	0.7143	0.7	1	0.5455	0.4286	0.5	0.7143	0.375
TF@128M+15.9949	TF	transferrin(TF)	128	M	Oxidation	15.9949	0.670175	-0.0406538	0.00194023	0.0205106	0.368069	-0.0140687	0.337267	-0.00733442	0.603624	0.7593	0.6216	0.6628	0.7105	0.6117	0.7647	0.6622	0.7656	0.7193	0.7049	0.6947	0.7356	0.8036	0.7416	0.6667	0.8545	0.7079	0.6455	0.6825	0.7843	0.75	0.7778	0.7273	0.7895	0.7037	0.7812	0.8049	0.7119	0.619	0.6949	0.7857	0.6667	0.7377	0.6753
SERPINA1@250M+15.9949	SERPINA1	serpin family A member 1(SERPINA1)	250	M	Oxidation	15.9949	0.663997	0.0683143	0.0205105	0.200527	9.49743e-05	0.0546463	0.0979848	0.00267406	0.92711	0.8696	0.7761	0.8571	0.7797	0.8056	0.8286	0.813	0.8041	0.8077	0.757	0.78	0.7882	0.7955	0.8383	0.7616	0.8212	0.7862	0.7968	0.7879	0.7624	0.7333	0.7952	0.7576	0.7816	0.7808	0.8085	0.7531	0.8261	0.8571	0.8049	0.8025	0.7727	0.7955	0.7727
HPX@229M+15.9949	HPX	hemopexin(HPX)	229	M	Oxidation	15.9949	0.662474	-0.253228	7.68009e-16	-0.180216	0.00046363	-0.197133	5.10565e-09	-0.212838	4.39509e-12	0.7	0.7333	0.6709	0.7629	0.6633	0.8202	0.7439	0.7143	0.6875	0.7049	0.7744	0.7311	0.75	0.8421	0.7282	0.7677	0.7529	0.7143	0.6607	0.6538	0.6727	0.7288	0.525	0.6901	0.7467	0.6182	0.5862	0.6508	0.5116	0.6607	0.6458	0.7426	0.7424	0.7045
AHSG@321M+15.9949	AHSG	alpha 2-HS glycoprotein(AHSG)	321	M	Oxidation	15.9949	0.657791	-0.478943	1.68446e-21	0.126227	0.161092	-0.099569	0.0748204	-0.0632291	0.201856	0.3158	0.3478	0.5714	0.8174	0.6429	0.6341	0.4091	0.0769	0.3077	0.6207	0.8333	0.8241	0.3889	0.8276	0.8019	0.775	0.6607	0.8214	0.25	0.3636	0.5385	0.375	0.5294	0	1	0.5	0.25	0.4444	0.5556	0.4667	0.4783	0.1111	0.4	0.6389
CDK5RAP2@1537Q+0.984	CDK5RAP2	CDK5 regulatory subunit associated protein 2(CDK5RAP2)	1537	Q	Deamidated	0.984	0.652913	-0.928849	8.27576e-20	-0.69057	3.24584e-05	-0.408764	0.000312722	-0.52958	5.80166e-07	0	1	0	1	1	1	0	1	1	1	1	1	1	1	1	1	1	1	0	0	0	0	0	0	1	0	0	1	0	0	0	0	0	1
HP@300M+15.9949	HP	haptoglobin(HP)	300	M	Oxidation	15.9949	0.647609	-0.136446	0.000227901	0.0805929	0.228292	0.0363704	0.388144	0.0164527	0.698346	0.5844	0.5849	0.561	0.6596	0.7632	0.7234	0.6623	0.5914	0.7209	0.6146	0.6966	0.6667	0.7412	0.7826	0.7297	0.7059	0.7872	0.6588	0.5909	0.5882	0.5684	0.6154	0.5833	0.6173	0.6667	0.6833	0.6905	0.5714	0.766	0.5733	0.7241	0.6076	0.5632	0.6032
CLU@51N+0.984	CLU	clusterin(CLU)	51	N	Deamidated	0.984	0.644517	0.127927	4.52342e-06	0.254773	1.71197e-06	0.297891	2.75085e-18	0.211901	4.16347e-14	0.6667	0.7368	0.6364	0.6129	0.775	0.7143	0.6429	0.6667	0.5	0.5714	0.8286	0.6765	0.6364	0.6522	0.5714	0.6897	0.7308	0.6818	0.9091	0.8571	0.2857	0.6667	0.6	0.5789	0.8	0.7778	0.8889	0.8421	1	1	0.6471	0.8571	0.6667	0.6
ALB@353M+15.9949	ALB	albumin(ALB)	353	M	Oxidation	15.9949	0.642429	0.0100519	0.718889	0.351437	7.13653e-11	0.274108	3.99989e-15	0.380917	2.44371e-36	0.7895	0.5789	0.7037	0.7222	0.5	0.6667	0.6667	0.4815	0.6316	0.7778	0.5	0.24	0.6875	0.7778	0.875	0.7143	0.5556	0.7273	0.5556	0.4762	0.6667	0.6111	0.6957	0.4737	0.7778	0.5417	0.4286	0.6522	0.5789	0.5833	0.6	0.6	0.4211	0.56
APOH@288N+0.984	APOH	apolipoprotein H(APOH)	288	N	Deamidated	0.984	0.641345	-0.059145	0.0431532	0.273692	2.37636e-06	0.218206	1.74985e-10	0.181417	3.21252e-09	0.6667	0.8333	0.625	0.6667	0.5	0.5385	0.6	0.6667	0.3889	0.7222	0.5455	0.4286	0.5385	0.5	0.7778	1	0.625	0.7857	0.6429	0.7273	1	0.7778	0.8333	0.5455	0.5263	0.5	0.6667	0.5714	0.6667	0.5714	0.6316	0.5	0.5882	0.6667
A2M@483N+0.984	A2M	alpha-2-macroglobulin(A2M)	483	N	Deamidated	0.984	0.636107	-0.146274	1.95159e-08	-0.2409	2.44972e-07	-0.039549	0.168519	-0.0697721	0.00476759	0.5	0.7	0.6667	0.6154	0.7273	0.5714	0.625	0.5	0.8	0.75	0.7692	0.6154	0.8	0.8182	0.8	0.8182	0.5833	0.65	0.6667	0.5	0.5	0.6667	0.5455	0.8462	0.5	0.75	1	0.5	0.8889	0.6667	0.3333	0.4286	0.6364	0.6364
ITIH4@433N+0.984	ITIH4	inter-alpha-trypsin inhibitor heavy chain 4(ITIH4)	433	N	Deamidated	0.984	0.625553	0.0994473	0.0846519	0.241401	0.0169223	0.211615	0.00103284	0.244423	5.55743e-05	0.5	0.6	0.5833	0.5333	0.4444	0.5	0.5	0.6	1	0.875	0.6667	0.5	0.8	0.5	0.7273	0.5385	0.6	0.4444	0.875	0.6667	0.7143	0.6667	0.8333	0.6	0.75	0.375	0.7778	0.6364	0.75	0.4545	0.8	0.25	0.75	0.6667
CFH@217N+0.984	CFH	complement factor H(CFH)	217	N	Deamidated	0.984	0.625242	-0.274308	2.59776e-09	-0.506256	1.2829e-10	-0.245642	8.64428e-07	-0.214564	6.98131e-06	0.8	1	0.75	0.7778	0.8571	0.625	0.75	1	0.6667	0.8571	0.5	0.6	0.5	0.4444	0.8	0.75	0.8333	0.75	0.5	1	1	1	0	1	0	0	0	0.6667	0	1	1	0.4	0.5	0
CLU@431M+15.9949	CLU	clusterin(CLU)	431	M	Oxidation	15.9949	0.621017	-0.269413	2.15019e-12	-0.3691	3.82788e-08	-0.299065	2.1023e-11	-0.295312	3.66053e-15	0.5385	0.75	0.7727	0.8125	0.75	0.64	0.6296	0.7059	0.6429	0.75	0.8056	0.7742	0.75	0.8333	0.8519	0.7419	0.8519	0.8621	0.7222	0.5714	0.4545	0.2	0.25	0.5556	0.7368	0.625	0.4	0.75	0.4545	0.6364	0.4615	0.7727	0.5882	0.5
ALB@453N+0.984	ALB	albumin(ALB)	453	N	Deamidated	0.984	0.617042	-0.418336	8.13222e-09	0.130063	0.326476	0.265864	0.00202126	0.264137	0.000373471	1	1	1	0.5	1	0.6667	0	1	0	1	1	1	1	0.6667	1	0	0	1	1	0	0	1	0	0	0	0	1	0	0	1	0	1	0	0
ITIH1@557M+15.9949	ITIH1	inter-alpha-trypsin inhibitor heavy chain 1(ITIH1)	557	M	Oxidation	15.9949	0.61676	-0.0226752	0.435814	0.0559444	0.278638	0.0812643	0.0124156	0.0530188	0.0618768	0.6667	0.4667	0.6667	0.7586	0.6087	0.3846	0.75	0.7692	0.6471	0.5789	0.6923	0.6667	0.4615	0.8095	0.7917	0.7647	0.5556	0.8	0.2857	0.6923	0.7222	0.6667	0.6154	0.6522	0.6429	0.6	0.6923	0.6364	0.5	0.875	0.7273	0.5714	0.4615	0.625
A2M@1314M+15.9949	A2M	alpha-2-macroglobulin(A2M)	1314	M	Oxidation	15.9949	0.610829	-0.440617	3.8334e-13	0.115152	0.292544	0.190038	0.00721956	-0.0974236	0.103389	0.75	0.8	0.75	0.8571	1	0.6	0.4	1	1	1	1	0.6	0.5	0.75	0.8	0.75	1	1	1	0	1	0.5	0.6667	0.6667	1	0	0	0	1	1	1	1	0	1
APOB@3445N+0.984	APOB	apolipoprotein B(APOB)	3445	N	Deamidated	0.984	0.608692	-0.187041	0.00227165	-0.170541	0.103294	-0.096819	0.157961	0.0374989	0.575204	0.6	0	0	0.8	0.5	0.5	1	1	1	0.75	0.7143	0.75	0.6667	0.5	0.5385	0.75	0.7273	0.6667	0.6667	0.6667	0.5	0.5	0	0.6	0.5	0.8	0.5	0.4	1	0.5556	0.8333	1	0.5	0.6
HRG@335N+0.984	HRG	histidine rich glycoprotein(HRG)	335	N	Deamidated	0.984	0.603375	-1.3914	1.85857e-64	-0.968479	2.41717e-08	-0.318815	0.00798297	-0.367288	0.000420811	0	0	0	1	0	0	0	0	0	0	0	0	1	0	0	0	0	0	0	0	0	0	0	0	0	0	0	0	0	0	0	0	0	0
HPX@409M+15.9949	HPX	hemopexin(HPX)	409	M	Oxidation	15.9949	0.60317	-0.178018	1.31233e-09	-0.123458	0.011932	-0.104986	0.00100889	-0.0883874	0.00147826	0.6562	0.551	0.6098	0.6552	0.5312	0.6667	0.7447	0.7308	0.5946	0.6667	0.6866	0.6552	0.75	0.7609	0.7692	0.7143	0.6471	0.7097	0.6111	0.5938	0.7234	0.6667	0.4167	0.6087	0.7407	0.6087	0.3529	0.6897	0.6471	0.5652	0.5806	0.68	0.6786	0.5758
SAA4@35M+15.9949	SAA4	serum amyloid A4, constitutive(SAA4)	35	M	Oxidation	15.9949	0.602238	-0.643989	3.51645e-20	-0.65407	5.57015e-08	-0.401645	1.06333e-07	-0.562965	1.41703e-16	0.75	0.5714	0.8889	0.7778	0.96	0.8857	0.75	0.75	0.6667	0.9474	0.931	0.7143	0.8462	0.8889	0.9655	0.9167	0.9286	0.9375	0.8889	0.5	0.6667	0.6923	0	0.5	0.8889	0.8333	0	0.8889	0.25	0.3333	0.3333	0.8	0.75	0
RBP4@189N+0.984	RBP4	retinol binding protein 4(RBP4)	189	N	Deamidated	0.984	0.600762	-0.501865	1.28586e-21	-0.196163	0.0258629	-0.344057	1.06705e-09	-0.307736	3.58487e-09	0.5714	0.7143	0.8889	0.6364	0.6667	0.25	0.5	0.5833	0.3333	0.5833	0.6667	0.4286	0.5556	0.4	0.4615	0.6667	0.5385	0.6923	0.6	0.3333	0.5	0.5714	0.75	0.625	0.4286	0.5556	0.5	0.5	0.6	0.8333	0.6667	0.4706	0.625	0.6
SERPINA1@338N+0.984	SERPINA1	serpin family A member 1(SERPINA1)	338	N	Deamidated	0.984	0.599108	0.0925135	0.000126483	0.230696	5.44435e-07	0.235327	1.59098e-15	0.299867	2.17841e-32	0.7333	0.6	0.6111	0.5769	0.5625	0.6071	0.5909	0.6316	0.8095	0.6667	0.6207	0.4138	0.6429	0.6923	0.6897	0.48	0.5263	0.6923	0.7222	0.5714	0.6111	0.7368	0.8	0.6471	0.8235	0.7857	0.625	0.7143	0.5833	0.8667	0.7333	0.6875	0.5714	0.7857
C4BPA@372N+0.984	C4BPA	complement component 4 binding protein alpha(C4BPA)	372	N	Deamidated	0.984	0.598508	-0.189711	5.4681e-09	-0.103757	0.0603914	-0.173055	9.05873e-07	-0.12622	6.42709e-05	0.5882	0.8667	0.7	0.5789	0.7778	0.6667	0.6087	0.5333	0.5	0.8	0.6364	0.6	0.6	0.6154	0.7333	0.7857	0.6	0.5625	0.6923	0.4667	0.6	0.5714	0.6875	0.6667	0.5882	0.5385	0.4375	0.7368	0.3	0.4706	0.7	0.6667	0.4667	0.6667
ALB@257K+162.0528	ALB	albumin(ALB)	257	K	Hex	162.053	0.597407	-0.390982	7.52038e-18	-0.019658	0.811488	-0.0832652	0.100998	-0.118961	0.00573322	0	1	0.4	0.6667	0.2857	0	0.8	1	0.6667	0.8	0.5714	0.5455	0.6667	0.6	0.75	1	0.6	0.75	0.8	0.6	0.5	0.6667	0.25	0.2857	1	0.4	0	0.4286	0.6667	0.3	1	0.4	0.75	0.3333
A2M@651N+0.984	A2M	alpha-2-macroglobulin(A2M)	651	N	Deamidated	0.984	0.596787	-0.378044	2.65083e-15	-0.146692	0.0699424	-0.117083	0.0264695	-0.045408	0.347905	0.6667	0.375	0.25	0.7143	1	0	0.5714	0.6667	1	0.8	0.625	0.5	0.5714	0.6	0.5	0.4	0.5	0.3333	0.4286	1	1	1	0.7143	0.6667	0.5	1	0	0.5	1	0.6667	1	1	1	0.6
FN1@2345N+0.984	FN1	fibronectin 1(FN1)	2345	N	Deamidated	0.984	0.593829	-0.39848	1.01336e-06	-0.364725	0.00734601	-0.0225911	0.818306	-0.145547	0.0722087	1	1	1	0.4	0.4545	1	0.4444	0.5	0.6667	0.7143	0.4	0.2857	1	0.3333	0.3	0	0.4286	1	0.5	0.6667	0.5	0.4444	0.3636	0.6	0.75	0.3333	1	0.3333	1	0.2	0	0.5	0.5	1
ALB@286K+162.0528	ALB	albumin(ALB)	286	K	Hex	162.053	0.593284	-0.0914159	0.234079	0.0183977	0.895607	-0.133392	0.119769	-0.461277	6.87229e-10	0.6	0.3333	0.75	0.6667	0.3333	0	0.6667	0.75	0.3333	0.4286	0.5714	0.6667	0	1	1	1	1	1	0.5	0.6667	0.6	1	0.6667	0.8	0.75	0.6667	0.6667	0.8182	0.75	0.5	0.5	0.75	1	0.875
C9@74N+0.984	C9	complement C9(C9)	74	N	Deamidated	0.984	0.593055	-0.403627	7.64527e-07	-0.126051	0.380033	0.081488	0.398048	-0.037313	0.696617	0	1	0.6667	0.3333	0.8	0.7	0.8571	1	0	0.4	0.6	0.8571	0.5	0.75	0.4	0.75	1	0.75	1	0.6667	1	1	1	0	1	0	0	0.6667	1	1	1	0.3333	1	0
TF@483M+15.9949	TF	transferrin(TF)	483	M	Oxidation	15.9949	0.591475	0.03441	0.135392	0.111236	0.00511346	0.180012	1.41569e-10	0.179667	2.63441e-14	0.6429	0.5769	0.6296	0.7692	0.7778	0.6154	0.65	0.55	0.7059	0.619	0.75	0.8421	0.5882	0.625	0.7778	0.6667	0.7727	0.7917	0.6111	0.625	0.5	0.6786	0.5909	0.64	0.5	0.6296	0.5333	0.7895	0.5862	0.625	0.7	0.5714	0.6667	0.8077
CFI@231N+0.984	CFI	complement factor I(CFI)	231	N	Deamidated	0.984	0.589572	-0.217958	0.000465814	-0.440811	1.35752e-05	-0.0968864	0.163521	-0.339287	6.58296e-08	0.6667	0.75	0.75	0.6	0.5	0.6667	0.5	0.5	0.3333	0.75	0.5	0.6667	0.8333	0.5	0.6	0.6667	0.6667	0.6	0.6667	0.5	0.8	0.75	0.6667	0.5	1	0.5	1	0.4	1	0.5	0.5	0.6667	0.5	0.6667
AFM@306K+64.0317	AFM	afamin(AFM)	306	K	unknown_12	64.0317	0.586084	-0.36014	0.00106609	-0.352268	0.0586098	-0.206467	0.0989692	-0.160429	0.144493	0	1	1	1	1	0	0	1	0	0	0	1	0	0	0	1	1	1	1	1	1	1	1	1	0	0	1	1	0	0	0	1	1	0
ALB@499K+162.0528	ALB	albumin(ALB)	499	K	Hex	162.053	0.584766	0.102462	0.138413	0.626548	6.20457e-06	0.478171	3.92208e-09	0.372177	4.71579e-07	1	1	0.5	0.6923	0.375	0.5	1	0.75	1	0.6667	0.5	0.8	0.5	0.5714	0.6667	0.7143	0.7059	0.6	1	0.5	1	1	0.25	1	1	0	0	0.3333	1	1	1	0.5	0.6667	1
C4A@307N+0.984	C4A	complement C4A (Rodgers blood group)(C4A)	307	N	Deamidated	0.984	0.576614	-0.43709	2.5479e-19	0.0825106	0.336045	-0.0270307	0.627299	0.00276332	0.954879	0.5	0.75	0.5714	0.6667	0.7222	0.5	0.6667	0.8	0.25	0.6667	0.375	0.6	0.6667	0.7	0.5	0.5714	0.4286	0.5455	0.3333	0.4	0.6667	0.4	0.75	0.3333	1	0.5714	0	0	0	0.5	0	0.6	0.125	0.8
ALB@572M+15.9949	ALB	albumin(ALB)	572	M	Oxidation	15.9949	0.57613	-0.11269	5.02171e-14	0.0557637	0.0280728	0.0581426	0.000355573	0.036278	0.0101348	0.5447	0.5827	0.5739	0.5887	0.6016	0.5875	0.5514	0.6103	0.5481	0.6667	0.5678	0.4951	0.5	0.5684	0.59	0.5542	0.5495	0.5138	0.6455	0.61	0.522	0.6731	0.6148	0.5789	0.4718	0.5766	0.5965	0.5734	0.4667	0.4805	0.5497	0.6636	0.6721	0.5793
C3@791M+15.9949	C3	complement C3(C3)	791	M	Oxidation	15.9949	0.57415	-1.02982	8.19504e-47	-0.345021	0.00247427	-0.372532	5.73171e-07	-0.617991	2.16698e-20	1	0	0.5	0.7647	0.9167	1	0.6	0.2	0	0.625	0.7647	0.9	0.8571	1	0.9286	1	0.9231	0.7692	0	0	0	0	0	0	0	1	0	0	0	1	0	1	0	0.6
IGHV3-20@93N+0.984	IGHV3-20	immunoglobulin heavy variable 3-20(IGHV3-20)	93	N	Deamidated	0.984	0.574035	-0.31778	0.000767857	0.23319	0.19237	-0.132043	0.215547	-0.187298	0.0426244	0	1	0.4444	0.9	0.875	0.8214	0.8	0.6667	0	0	0.7059	0.7692	1	0.4	0.9444	0.875	0.625	0.8462	0.6667	1	0.5556	1	0.6667	0.3333	0	0.4444	0.3333	0.375	0.8571	0.5556	0.7143	0.375	0.5	0.4
SERPINF2@40N+0.984	SERPINF2	serpin family F member 2(SERPINF2)	40	N	Deamidated	0.984	0.570857	-0.782459	5.87427e-18	-0.577149	9.44101e-05	-0.337475	0.000774649	-0.855229	1.22169e-22	0.6667	0	1	0.4	0.75	0	1	0	0	1	0.5	0.3333	0	0.4	0.3333	0	0.3333	0.3333	1	0.5	0.5	0	0	1	1	0	0.5	0.8	1	0	1	0.5	0.5	0
APOH@92N+0.984	APOH	apolipoprotein H(APOH)	92	N	Deamidated	0.984	0.564892	-0.179122	8.50608e-07	0.157688	0.0145927	0.230493	4.54145e-08	0.266775	3.88772e-12	0.5	0.2857	0.5625	0.6667	0.5	0.6	0.5	0.6	0.375	0.6364	0.6	0.6	0	0.5	0.5	0.6	0.75	0.5	0.4444	0.4	0.2857	0.4286	0.5	0.625	0.7143	0.6364	0.5	0.5455	0.5714	0.5	0.5714	0.25	0.5833	0.5455
APOB@2871N+0.984	APOB	apolipoprotein B(APOB)	2871	N	Deamidated	0.984	0.560669	-0.0536227	0.300192	0.214414	0.0201537	-0.183894	0.000978923	-0.00998912	0.845867	1	0	1	0.4286	0.6667	0.5	0.6	0.6	0.5	0.5556	0.6429	0.75	0.5	0.4286	0.5455	0.5833	0.5	0.3333	0.6667	1	0.3333	1	0	0	1	0.5	0	1	1	1	1	0.75	0.6667	0.8
A2M@713M+15.9949	A2M	alpha-2-macroglobulin(A2M)	713	M	Oxidation	15.9949	0.560386	-0.195726	1.74172e-07	-0.24927	5.74553e-05	0.20652	1.646e-06	0.0447049	0.236966	0.625	0.7069	0.6774	0.6389	0.6731	0.7969	0.5278	0.75	0.375	0.4167	0.6452	0.6957	0.4848	0.7763	0.661	0.8	0.6842	0.7241	0.6842	0.4211	0.4375	0.5667	0.7368	0.5	0.4783	0.5366	0.4762	0.5636	0.3333	0.6	0.5	0.52	0.4074	0.6571
APOB@723N+0.984	APOB	apolipoprotein B(APOB)	723	N	Deamidated	0.984	0.557223	-0.533521	1.74092e-21	-0.389856	1.81401e-05	-0.304547	4.01827e-07	-0.176831	0.000869356	0.25	0.25	0.3333	0.3333	0.5	0.75	0.4	0.5	0.6	0.4	0.6667	0.3333	0.75	0.5	0.5	0.5	0.3333	0.3333	1	0.3333	0.25	0	0	0.6667	0.6	0.6	0.5	0.5	0.6667	0.6	0.3333	0.6667	0.5714	0.3333
ALB@483Q+28.0425	ALB	albumin(ALB)	483	Q	Gln->Arg	28.0425	0.555825	-0.0543299	0.620477	0.305304	0.129369	-0.0596781	0.632333	0.368156	0.000836634	1	0	0	1	0	1	1	0	0	0	1	1	0	0	1	1	1	1	1	1	0	0	0	0	0	0	1	1	1	1	1	1	1	0
CFB@562N+0.984	CFB	complement factor B(CFB)	562	N	Deamidated	0.984	0.555067	-0.33597	2.68562e-06	-0.00200327	0.987761	0.301468	0.000390455	0.0732845	0.325635	0.5	0	1	1	0	0.3333	0	0.8	0	0	1	0.5	0.5	0	0.5	0.5	0	0	0.5	0	0	1	1	0	0	0.5	0.5	0.6667	1	0	1	0.5	0.6667	1
IGHG2@194N+0.984	IGHG2	immunoglobulin heavy constant gamma 2 (G2m marker)(IGHG2)	194	N	Deamidated	0.984	0.54889	0.0491942	0.0199554	0.129608	0.000369328	0.102282	1.24997e-05	0.105993	1.5183e-06	0.6087	0.7333	0.6522	0.5952	0.6364	0.6111	0.5946	0.7391	0.6	0.625	0.5581	0.5556	0.6667	0.6071	0.72	0.7619	0.75	0.7308	0.72	0.5789	0.65	0.3529	0.5333	0.6471	0.6316	0.6364	0.6786	0.65	0.6667	0.7273	0.5833	0.7391	0.7368	0.5806
TF@332M+15.9949	TF	transferrin(TF)	332	M	Oxidation	15.9949	0.548524	0.109049	2.3694e-09	0.26087	7.25661e-15	0.236622	1.47786e-26	0.191159	2.12389e-25	0.5556	0.6154	0.6	0.5854	0.625	0.8462	0.44	0.7273	0.6538	0.5517	0.4828	0.6071	0.5714	0.6667	0.6923	0.7222	0.6957	0.6	0.6897	0.5161	0.5417	0.5926	0.5714	0.6111	0.6207	0.5862	0.5714	0.5172	0.5588	0.6053	0.6	0.5806	0.5517	0.7667
ORM2@174M+15.9949	ORM2	orosomucoid 2(ORM2)	174	M	Oxidation	15.9949	0.540772	-0.302786	6.4982e-08	-0.324295	0.00043959	-0.23825	9.69276e-05	-0.361712	8.69315e-11	0.5938	0.6667	0.6596	0.7869	0.7419	0.7719	0.7288	0.7193	0.5185	0.7321	0.8	0.717	0.7222	0.7632	0.8026	0.76	0.7719	0.7805	0.4688	0.74	0.4839	0.6667	0.6579	0.6552	0.6	0.6071	0.5417	0.6304	0.3913	0.5429	0.2222	0.6735	0.6562	0.7037
CFH@638N+0.984	CFH	complement factor H(CFH)	638	N	Deamidated	0.984	0.540198	-0.407307	3.43885e-11	-0.300783	0.00321545	0.00555853	0.943823	-0.171884	0.00364309	0.25	1	0.5	0.4615	0.4545	0.5	0.6667	0.5	0.3333	0.5	0.5556	0.5	0.375	0.2	0.4444	0.5455	1	0.4545	0.3333	0.6667	0.5	0	0.75	0.3333	0.5556	0.6	0	0.8333	0.4286	0.5	0.5	0.8571	0.6	0.5
A1BG@63N+0.984	A1BG	alpha-1-B glycoprotein(A1BG)	63	N	Deamidated	0.984	0.538911	-0.456037	1.81904e-21	-0.163314	0.0421617	-0.133978	0.0100013	-0.0969576	0.0340237	0.8333	0.6	0.4545	0.619	0.5	0.4	0.2857	0.3333	0.2222	0.4	0.4615	0.3333	0.3	0.4444	0.4762	0.6	0.4545	0.3571	0.2857	0.25	0.5	0.1667	0.2857	0.5	0.75	0	1	0.25	0.4	0.25	0.3333	0	0.6667	0.3333
APOB@3715N+0.984	APOB	apolipoprotein B(APOB)	3715	N	Deamidated	0.984	0.534954	-0.573593	1.2729e-19	-0.0965532	0.3811	0.0937573	0.198528	0.16232	0.0105213	0.3333	0	0.25	0.3333	0	0.6667	0	0.6667	0	0.5	0.5	0.6667	0.5	0.25	0.25	0.4	0.5	0.3333	1	0	0.3333	0	0.5	0	1	0.25	0	0.5	0.5	0.5	0	0.25	0.5	0.5
FCN3@71M+15.9949	FCN3	ficolin 3(FCN3)	71	M	Oxidation	15.9949	0.534507	-0.439403	6.21477e-05	0.275486	0.194121	0.1018	0.438783	-0.0271214	0.813071	1	1	1	0	1	1	0	1	0	1	1	0	1	1	1	1	0	1	0	0	1	1	1	1	1	1	0	0	0	1	0	1	0	1
APOB@3580N+0.984	APOB	apolipoprotein B(APOB)	3580	N	Deamidated	0.984	0.532496	-0.658219	1.96673e-36	-0.277894	0.000842972	-0.122582	0.0284398	-0.163371	0.000680975	0.25	0.6667	0.6667	0.5	0.6667	0.6	0.6	0.4	0.6	0.3571	0.5	0.375	1	0.8	0.5455	0.5	0.6667	0.625	0.4	0.25	0.5	0.4	0	0.3333	0.4286	0.4286	0	0.2	0.4	0.3333	0.6	0.3333	0	0.8333
ALB@75K+162.0528	ALB	albumin(ALB)	75	K	Hex	162.053	0.532176	0.268731	0.000426743	-0.328731	0.00472827	0.560784	2.61807e-10	-0.0718425	0.319982	0.6667	1	0.3333	0.4	0.5	0.75	0.6	1	1	1	0.5	0.3333	0.75	0.3333	0.5	0.8	0.5	0.5	1	1	0	1	0	1	1	1	1	0.5	0.5	1	1	0	1	1
APOD@58N+0.984	APOD	apolipoprotein D(APOD)	58	N	Deamidated	0.984	0.527131	0.052841	0.202214	0.144675	0.0458981	-0.0763414	0.093659	0.00842941	0.835932	0.7222	0.6471	0.7222	0.7273	0.7241	0.7647	0.6923	0.6	0.7692	0.6667	0.65	0.6842	0.6818	0.7059	0.7083	0.7407	0.6875	0.6842	0.6087	0.5	0.6875	0.7059	0.8333	0.5909	0.619	0.7407	0.5882	0.6667	0.68	0.4667	0.6471	0.6	0.7	0.75
CFH@274N+0.984	CFH	complement factor H(CFH)	274	N	Deamidated	0.984	0.513048	-0.387008	3.57928e-07	-0.496857	6.18766e-05	-0.118651	0.167402	-0.488563	1.09242e-10	0	0.3333	0.6667	0.875	1	0	1	0.3333	1	0.6667	0.6	0.25	0.75	0.6	0.6	0.5	0.625	0.8	0.6667	1	0.5	1	1	0.3333	0.5	0.6667	0	0.6	1	0.3333	0.6667	0.6667	0.5	0.6667
A2M@318M+15.9949	A2M	alpha-2-macroglobulin(A2M)	318	M	Oxidation	15.9949	0.512766	-0.397506	3.86547e-08	-0.0846566	0.510545	-0.315429	6.4784e-05	-0.31547	2.64958e-05	0.5	0.6316	0.4	0.6	0.3333	0	0.375	0.25	0.5	0.25	0.4	0.3333	0.4286	0.7143	0.4444	0.5714	0.7778	0.4	0.6667	0.25	0.375	0.25	0.4545	0.3333	0	0.5	0.3636	0.4167	0.4286	0.2857	0.5	0.3333	0.4	0.4
ALB@485C+53.0919	ALB	albumin(ALB)	485	C	Cys->Arg	53.0919	0.512136	-0.501697	2.12313e-06	-0.27436	0.140974	0.154256	0.2281	0.162567	0.148279	0	1	1	0	0	0	0	1	0	1	1	0	0	0	0	1	0	1	0	0	1	0	1	1	0	0	0	0	1	1	0	0	0	0
ITIH1@371N+0.984	ITIH1	inter-alpha-trypsin inhibitor heavy chain 1(ITIH1)	371	N	Deamidated	0.984	0.507085	-0.222184	6.86768e-08	-0.0948856	0.186663	0.0622329	0.182099	0.11412	0.00480459	0.1429	1	0.3333	0.4286	0.4	0.3333	0.4	0.2	0	0.25	0.5	0.4286	0.75	0.5	0.6667	0.6667	0.6	0.6667	0.4	0.3333	0.3333	0.3333	0.25	0.4	0.3333	0.3333	0.3333	0.6	0.6667	0.2	0.3333	0.6	0.4	0.4
IGHA1@314M+15.9949	IGHA1	immunoglobulin heavy constant alpha 1(IGHA1)	314	M	Oxidation	15.9949	0.5022	-0.0205917	0.445088	0.14477	0.00208122	-0.0132087	0.667743	0.0180613	0.522088	0.6207	0.6207	0.6538	0.5676	0.6667	0.6809	0.52	0.5556	0.75	0.6111	0.5625	0.4815	0.7	0.6111	0.5909	0.4286	0.7273	0.75	0.5312	0.5294	0.65	0.65	0.6154	0.5517	0.4545	0.5263	0.6364	0.5185	0.5882	0.5238	0.5769	0.5556	0.6364	0.5217
CFH@794N+0.984	CFH	complement factor H(CFH)	794	N	Deamidated	0.984	0.502105	0.0778172	0.0340197	-0.0156888	0.810098	0.0606293	0.141887	0.0209869	0.588854	0.3846	0.6667	0.5556	0.7083	0.5556	0.6111	0.4375	0.4667	0.6	0.4	0.4211	0.6538	0.5	0.75	0.6333	0.6471	0.6111	0.6154	0.4286	0.4	1	0.6667	0.75	0.6667	0.7143	0.5714	0.75	0.8333	0.5	0.5455	1	0.4615	0.6	0.5714
CFH@296N+0.984	CFH	complement factor H(CFH)	296	N	Deamidated	0.984	0.494004	0.047094	0.362627	-0.0176849	0.850243	0.166077	0.00419798	-0.218619	2.61204e-05	0.625	0.5	0.4286	1	0.8333	0.5	0.5	0.5714	0.4	0.5	0.8182	0.6154	0.5	0.5	0.5	0.6	0.5	0.5	0.7143	0.8	0.6667	0.75	0.6	0.5	0.7778	0.5714	0.6667	0.5	0.8571	0.625	0.5	0.4	0.6667	0.75
EIF4G3@371S+-15.9949	EIF4G3	eukaryotic translation initiation factor 4 gamma 3(EIF4G3)	371	S	Deoxy(Ser->Ala)	-15.9949	0.490727	-0.826791	1.01532e-16	-0.311233	0.0966786	-0.0535791	0.679456	-0.302284	0.00410128	0	0	1	1	1	1	0	0	0	0	1	1	0	0.6667	0	1	0	1	0	0	0	0	0	0	0	0	0	1	0	1	0	0	0	0
CFH@64M+15.9949	CFH	complement factor H(CFH)	64	M	Oxidation	15.9949	0.48736	-0.478101	3.72293e-10	-0.431203	0.000602195	-0.0391048	0.664894	-0.251381	0.000636587	0.5833	0.4545	0.7083	0.76	0.8478	0	0	0	0.1429	0.697	0.8205	0.8	0.5	0.8421	0.8298	0	0.8214	0.7027	0.6	0.8235	0.6842	0.6	0.5	0.3	0.5625	0.5909	0	0.6154	0	0.5	0.7143	0.8276	0.5	0.4444
ITIH4@31N+0.984	ITIH4	inter-alpha-trypsin inhibitor heavy chain 4(ITIH4)	31	N	Deamidated	0.984	0.485992	-0.593523	3.61939e-23	-0.0419816	0.694775	-0.075489	0.259796	-0.163036	0.00421449	0.5	0.5	0.6667	0.4286	0.375	0.2857	0.6667	0.5	0.5	0.4	0.4	0.6	0.3333	0.5	0.5714	0.7143	0.6	0.7	0.3333	0.5	0.3333	1	0.3333	0.5	0	1	0	0.3333	0	0.5	0.6667	0	0.5	0.25
C3@1423N+0.984	C3	complement C3(C3)	1423	N	Deamidated	0.984	0.481908	-0.376323	6.44183e-17	-0.443571	1.20318e-08	-0.351766	1.60983e-11	-0.340126	9.23085e-15	0.375	0.7059	0.6	0.5	0.4444	0.4286	0.5	0.75	0.3	0.4545	0.6	0.625	0.4615	0.4286	0.2727	0.4	0.2857	0.5	0.375	0.4444	0.4706	0.5556	0.5833	0.5	0.5	0.375	0.3077	0.4444	0.7273	0.5	0.5714	0.7143	0.5	0.3636
PROS1@418N+0.984	PROS1	protein S(PROS1)	418	N	Deamidated	0.984	0.480877	0.0515821	0.552063	-0.505081	0.000112126	-0.248111	0.00694545	-0.185901	0.021384	1	0.6667	1	0.5	0.5	1	0	1	0.5	0	0.5	1	0	0.5	1	0.5	0.5	0.3333	1	0.5	1	1	1	1	0.6667	1	0	0.6667	1	0.3333	0.5	0.5	0.6667	0.3333
APOB@1811N+0.984	APOB	apolipoprotein B(APOB)	1811	N	Deamidated	0.984	0.477611	-0.338985	8.29362e-06	-0.803315	7.25423e-13	-0.356639	1.62956e-05	-0.347501	1.12877e-05	0.5	0.3333	1	0.5	0	1	1	1	0	0.6667	0.3333	1	1	0	0.5	1	0.4	1	1	0	1	1	1	1	0.75	1	0	1	0.5	1	1	0	0.5	1
SERPIND1@421N+0.984	SERPIND1	serpin family D member 1(SERPIND1)	421	N	Deamidated	0.984	0.477003	-0.0605468	0.496614	-0.0951768	0.534652	-0.243482	0.0108908	-0.259178	0.00179754	0.3333	0.8	0.6667	0.6667	0.6667	1	0.5	0.6667	0.5	0.4	0.75	1	0.6	0.5	0.75	0.8333	0.75	1	1	0	0.6667	0.5	0.5	0.4286	0.6667	0.5	0	1	1	0.5	1	1	0.5	0.6667
FN1@501N+0.984	FN1	fibronectin 1(FN1)	501	N	Deamidated	0.984	0.475396	-0.147237	0.113943	-0.25484	0.105317	-0.365272	0.000238195	-0.264416	0.00264252	0.5	1	0.5	0.5	0.6	0.5	0.8	0.6667	0.6667	0.75	0.6667	0.6667	0.6667	0.5	0.5	0	0.75	0.5	1	0.6	0	0.6667	0.7143	0.3333	0.6667	0.75	0.5	0.5	1	0.6667	1	0.6	0.3333	0.5
VTN@350M+15.9949	VTN	vitronectin(VTN)	350	M	Oxidation	15.9949	0.474141	-0.648941	7.58026e-45	-0.251845	0.000465485	-0.0994729	0.0399856	-0.231726	1.7211e-07	0.25	0.1667	0.6316	0.6129	0.6667	0.619	0.5789	0.3571	0.4	0.5455	0.6923	0.7097	0.5294	0.6923	0.7105	0.6923	0.5185	0.68	0.3846	0.5	0	0.3571	0.0909	0.1111	0.3	0.3077	0	0.2727	0.2	0.3333	0.4118	0.5294	0.3846	0.4706
A2M@101M+15.9949	A2M	alpha-2-macroglobulin(A2M)	101	M	Oxidation	15.9949	0.465221	-0.308703	1.93075e-15	-0.411369	6.07687e-10	0.12804	0.0034423	-0.0914823	0.013118	0.75	0.4444	0.7059	0.3571	0.3529	0.4	0.1818	0.6	0.5	0.7778	0.2857	0.5385	0.1538	0.5714	0.3333	0.3333	0.25	0.3636	0.3	0.1429	0	0.6	0.7	0.1667	0.25	0.6364	0.5	0.5	0.3333	0.625	0.8333	0.2	0.4167	0.7273
C3@1181M+15.9949	C3	complement C3(C3)	1181	M	Oxidation	15.9949	0.460372	-0.642505	3.65106e-34	-0.6416	2.96494e-14	-0.164542	0.00338424	-0.515212	5.41368e-25	0.4444	0.3125	0.5652	0.6	0.75	0.7143	0.6667	0.4	0.4	0.5294	0.7273	0.6316	0.6667	0.875	0.7368	0.7619	0.6875	0.7273	0.5	0.1667	0.1818	0.1111	0.1333	0.2353	0.1	0.2222	0.1	0.1176	0.2222	0.3077	0.2857	0.5385	0.2308	0.375
CFHR1@253N+0.984	CFHR1	complement factor H related 1(CFHR1)	253	N	Deamidated	0.984	0.455552	-0.243692	2.3769e-09	-0.210306	0.00195222	0.321136	1.52256e-10	0.175229	6.09644e-05	0.4286	0.5	0.44	0.3333	0.3704	0.3636	0.4286	0.4211	0.3125	0.3158	0.5	0.3636	0.2632	0.5	0.4615	0.3913	0.5	0.6087	0.3333	0.3684	0.3478	0.1667	0.4545	0.3333	0.4444	0.4375	0.1429	0.3043	0.1667	0.2941	0.1538	0.375	0.4286	0.4444
PON1@224N+0.984	PON1	paraoxonase 1(PON1)	224	N	Deamidated	0.984	0.455111	-0.70368	5.71226e-27	-0.655266	8.00951e-10	-0.146748	0.0454003	-0.150554	0.0176983	0	0.6667	0.75	0.25	0.3333	0	0.5	0	0	0.5	0.3333	0.3333	0	0.5	0.25	0	0.3333	0.5	0.5	0	0	0	0.5	0.6667	0.4	1	0	0.5	1	0	0	0.5	0.6667	0.6667
CFH@515M+15.9949	CFH	complement factor H(CFH)	515	M	Oxidation	15.9949	0.452232	-0.804167	1.16611e-32	-0.569674	1.52272e-06	-0.126096	0.0996928	-0.491818	1.08304e-13	0.4545	0	0.5556	0.8333	0.7895	0.7619	0.5	0.4	0.1667	0.6471	0.8286	0.8333	0.5833	0.9231	0.8519	0.8261	0.8148	0.8438	0	0	0.4286	0.1429	0	0.125	0	0.3333	0	0.2727	0	0.3	0	0.5385	0.2	0.4444
SERPINA1@398M+15.9949	SERPINA1	serpin family A member 1(SERPINA1)	398	M	Oxidation	15.9949	0.451796	-0.361109	6.01153e-13	-0.197623	0.0190159	-0.379725	7.22815e-11	-0.380752	1.01865e-14	0.375	0.3043	0.5366	0.6885	0.6491	0.6094	0.5909	0.3333	0.3333	0.4375	0.5263	0.5294	0.44	0.7419	0.3714	0.7805	0.551	0.4839	0.4091	0.4773	0.4762	0	0.6	0.5	0.7692	0.6	0.5	0.4	1	0.6	0.5	0.4167	0.6842	0
CFH@340M+15.9949	CFH	complement factor H(CFH)	340	M	Oxidation	15.9949	0.451262	0.073754	0.0692686	-0.263812	5.68381e-05	-0.0625345	0.157034	-0.201549	6.81655e-07	0.6923	0.6	0.6786	0.7273	0.6522	0.65	0.6667	0.65	0.6522	0.6923	0.6216	0.7143	0.72	0.7241	0.6	0.72	0.6129	0.6061	0.5	0.6875	0.6111	0.5789	0.6957	0.6552	0.5789	0.7037	0.8095	0.619	0.6429	0.7083	0.6818	0.76	0.6	0.6818
ITIH2@292N+0.984	ITIH2	inter-alpha-trypsin inhibitor heavy chain 2(ITIH2)	292	N	Deamidated	0.984	0.450849	0.0852668	0.35941	0.6886	9.41957e-05	0.565888	2.6929e-07	0.550456	4.77695e-08	1	0	0.5	1	0	0	0	0	1	0.5	1	1	1	1	1	1	0.5	0.6667	1	0	0	0	0.5	0	0	0	0	0.5	1	0.3333	0	1	1	0
ITIH1@253N+0.984	ITIH1	inter-alpha-trypsin inhibitor heavy chain 1(ITIH1)	253	N	Deamidated	0.984	0.450809	-0.921933	6.07994e-43	-0.0795354	0.541663	-0.133846	0.109894	-0.124691	0.0854394	0	0	0	0.6	1	0	0.6667	0	0	0	0.6364	0.8333	0	0.6667	0.625	1	0.6667	0.5714	0	0	0	0	0	1	0	0	0	0	0	0	0	0	0	0
HPX@421N+0.984	HPX	hemopexin(HPX)	421	N	Deamidated	0.984	0.4411	0.0179498	0.767578	-0.101672	0.320228	0.0829823	0.221062	-0.114231	0.0471913	0.6	1	0.3333	0.4286	0.3333	0.2857	1	0	1	1	0.75	0.4286	0.2857	1	0.2	0.75	0.6667	1	0.3333	1	1	0.6667	1	0.5	1	1	0.3333	0	1	0.5	0	0.5	0.75	0.5
ALB@147M+15.9949	ALB	albumin(ALB)	147	M	Oxidation	15.9949	0.43337	-0.164371	9.02699e-22	0.0982017	0.000598744	0.0692559	0.00016731	0.0370955	0.0201806	0.4206	0.3963	0.457	0.4667	0.4615	0.5489	0.4508	0.4766	0.41	0.4433	0.4761	0.5182	0.4693	0.4964	0.5031	0.4709	0.4906	0.4738	0.4512	0.4438	0.433	0.5082	0.522	0.4137	0.288	0.4396	0.3333	0.4	0.3818	0.3625	0.4043	0.4775	0.4012	0.4612
A2M@1077N+0.984	A2M	alpha-2-macroglobulin(A2M)	1077	N	Deamidated	0.984	0.433254	-0.406081	1.03837e-19	-0.461419	1.32664e-09	-0.264657	3.18879e-08	-0.240112	7.99729e-08	0.1538	0.5	0.2105	0.4	0.2778	0.2727	0.2	0.4	0.2222	0.125	0.3	0.5385	0.5	0.2308	0.5	0.2353	0.2143	0.4762	0.4762	0.375	0.4286	0.4286	0.4231	0.3333	0.1765	0.3	0.3	0.4091	0.5	0.25	0.3846	0.3333	0.2	0.2143
ITIH4@491M+15.9949	ITIH4	inter-alpha-trypsin inhibitor heavy chain 4(ITIH4)	491	M	Oxidation	15.9949	0.433198	-0.0245768	0.723019	-0.158603	0.180317	-0.0942969	0.214882	-0.095771	0.153888	0.6667	0.1429	0.8333	0.6364	0.8333	0.7857	0.5	0.6667	0	0.5556	0.8235	0.25	0.7273	0.5556	0.8235	0.7619	0.6	0.75	0.4	0.4545	0.5	0.625	0.5714	0.6667	0.625	0.5	0.625	0.8462	0.5	0.8235	0.3333	0.6923	0.25	0.8
IGHG3@245N+0.984	IGHG3	immunoglobulin heavy constant gamma 3 (G3m marker)(IGHG3)	245	N	Deamidated	0.984	0.433197	-0.0381981	0.0428231	0.171044	3.21317e-06	0.0982719	3.38175e-06	0.177422	9.5663e-20	0.4074	0.4839	0.4583	0.3333	0.55	0.4828	0.44	0.4706	0.25	0.3333	0.4211	0.5667	0.4444	0.4118	0.4444	0.5	0.375	0.4722	0.2	0.3846	0.3043	0.5385	0.4615	0.5333	0.44	0.5333	0.4	0.3913	0.4667	0.4286	0.3333	0.5	0.3182	0.5
C3@581M+15.9949	C3	complement C3(C3)	581	M	Oxidation	15.9949	0.432721	0.00921072	0.906957	0.0982092	0.477608	-0.246532	0.0031957	-0.498362	1.24826e-11	0.6	0.5	0.6	0.1667	0.7143	0.7778	0.6667	0.6667	0	0.5	0.6364	0.2	0.7143	0.7143	0.75	0.6923	0	0	0.8	0.5	0.6667	1	1	0.5	0.75	1	0.6	0.6667	0.3333	0.8333	0.5	0.7	0.5714	0.6667
ALB@569K+162.0528	ALB	albumin(ALB)	569	K	Hex	162.053	0.431367	-0.31953	1.69462e-13	-0.0604655	0.420054	0.111493	0.0232954	-0.0376847	0.391284	0.0909	0.5	0.3103	0.4	0.1429	0.4	0.3333	0.5	0.8571	0.8333	0.2857	0.1429	0.3846	0.2857	0.5	0.5	0.3846	0.5	0.4545	0.375	0.2	0.375	0.2143	0.1765	0	0.2353	0.3333	0.1364	0.0833	0.25	0.2727	0.3333	0.5	0.2
ALB@582C+53.0919	ALB	albumin(ALB)	582	C	Cys->Arg	53.0919	0.430462	-0.700633	6.50718e-14	0.076148	0.690276	-0.156503	0.176076	-0.0589923	0.604773	0	0	0	0.5	1	1	0	0	0	0	1	1	0	0	0	0	1	0	0	0	0	0	0	0	0	1	0	1	0.5	0	0	0	0	0
HPX@257C+209.1779	HPX	hemopexin(HPX)	257	C	unknown_29	209.178	0.428203	0.38586	1.29565e-08	0.488651	3.03205e-05	0.353504	1.37671e-06	0.332518	1.10142e-06	0.6667	0.3333	0.5	0.25	0.2857	1	0.3	0.8	0.6667	1	0.125	0.3333	0.5	0.5	0.2	0.3333	0.6667	0.1538	0.6667	0.2857	0.5	0.6	0.6667	0.4	0.75	0.5714	0.6667	0.5	0.6667	0.75	1	0.4286	0.5	0.75
HRG@253N+0.984	HRG	histidine rich glycoprotein(HRG)	253	N	Deamidated	0.984	0.427479	-0.605664	5.46051e-20	-0.390074	0.000312849	-0.425592	2.495e-09	-0.539461	4.35874e-17	0.6	0.2222	0.5	1	0.8333	0.5	0	0	0.25	0.4286	0.6	0.4286	0.375	0.5	0.8462	0	0	0.4286	0	0.5	0.2857	1	0	0.25	0	0.8	0	0.5	0.3333	0.3333	0.4	0.5	0.5	0.8
C3@1129M+15.9949	C3	complement C3(C3)	1129	M	Oxidation	15.9949	0.425808	-0.990966	3.31081e-64	-0.662369	6.10938e-12	-0.0896848	0.173368	-0.386748	3.38229e-11	0.125	0	0.1667	0.6905	0.6154	0.6522	0.3333	0	0	0.1429	0.7059	0.7	0.2	0.8846	0.5263	0.5217	0.25	0.6786	0	0	0	0	0.1429	0	0	0	0	0	0	0.3333	0	0	0.1667	0
IGHV3-15@62K+-0.0364	IGHV3-15	immunoglobulin heavy variable 3-15(IGHV3-15)	62	K	Lys->Gln	-0.0364	0.425008	-0.588324	9.8993e-09	-0.647025	3.13818e-05	-0.327763	0.00456099	-0.60216	3.21132e-09	1	1	0	1	0.5	0	0	1	1	1	0	0	1	0	1	1	0	1	1	0	0	0	0	1	0	1	0	0	0	0	1	0	0	0
CPN1@155N+0.984	CPN1	carboxypeptidase N subunit 1(CPN1)	155	N	Deamidated	0.984	0.42407	-0.640318	5.92207e-12	-0.417084	0.00802365	-0.300133	0.00448049	-0.390034	6.42318e-05	1	0	0.3333	0.8	0.6667	1	0.5	0.5	0	1	0.75	0	1	0	0.6667	1	1	1	0	0	0	0	0.6667	1	0	0	0	0	0	0	0	1	0	0
CFH@457N+0.984	CFH	complement factor H(CFH)	457	N	Deamidated	0.984	0.42309	-0.38284	4.90831e-07	-0.744415	1.19468e-10	-0.247503	0.00329436	-0.544395	2.28448e-13	0.5	0.5	0.5	0.5	0.5	0.5	0.3333	1	0.3333	0.5	0.5	0.5	0.5	0.5	1	0.5	1	0.5	1	0.5	0.3333	1	0.5	0.5	0.5	0.5	0	0.6667	0	0.75	0.5	1	0	0.5
FN1@55N+0.984	FN1	fibronectin 1(FN1)	55	N	Deamidated	0.984	0.419408	-0.568047	1.97731e-09	-0.90309	1.47669e-11	-0.449442	1.42766e-05	-0.852437	1.11293e-23	0	1	1	0	0.8333	1	0.75	1	0	0	0.75	1	1	0.5	0.6667	0	0.8	1	0	0.5	0	0.6	0.5714	1	1	0.3333	0	1	0	1	0	0.3333	0	1
CLEC3B@106G+30.0106	CLEC3B	C-type lectin domain family 3 member B(CLEC3B)	106	G	Gly->Ser	30.0106	0.418817	-1.02763	2.49367e-28	-1.01343	4.925e-15	-0.705855	1.52256e-10	-0.847785	2.77248e-19	1	0	1	0	0	0	0	0	0	0	0	0	0	0	0	0	0	0	0	0	0	0	1	1	0	0	0	0	0	0	0	0	0	0
FAM218A@44N+0.984	FAM218A	family with sequence similarity 218 member A(FAM218A)	44	N	Deamidated	0.984	0.414442	-0.0792061	0.36519	0.559794	0.0015114	1.06514	9.05225e-16	0.741715	6.35801e-13	1	0	1	0	0	0	0	0	1	0	0	0	0	0	1	0	0	1	1	0	0	1	0	1	0	0	0	0	0	1	0	0	0	1
IGHV3-13@49S+69.0691	IGHV3-13	immunoglobulin heavy variable 3-13(IGHV3-13)	49	S	Ser->Arg	69.0691	0.4143	-0.523216	1.37726e-06	-0.773964	1.62055e-07	-0.402354	0.000739033	-0.642027	7.93427e-10	1	1	1	1	0.75	1	0	0	1	0	1	0	0	0	1	0	1	1	1	0	0	0	0	1	0	0	0	1	1	1	1	1	0	0
ITIH2@85M+15.9949	ITIH2	inter-alpha-trypsin inhibitor heavy chain 2(ITIH2)	85	M	Oxidation	15.9949	0.414017	-0.0811443	0.0144706	-0.107975	0.0567583	0.111255	0.00300178	0.0210743	0.551135	0.4118	0.1667	0.6818	0.6486	0.6053	0.4	0.4545	0.4286	0.4	0.4545	0.5	0.5882	0.5333	0.5806	0.4286	0.6071	0.5556	0.4286	0.3333	0.4	0.3529	0.0909	0.1818	0.5161	0.2941	0.3913	0.4	0.3333	0.3636	0.4	0.4375	0.4211	0.4167	0.4211
C4A@1483M+15.9949	C4A	complement C4A (Rodgers blood group)(C4A)	1483	M	Oxidation	15.9949	0.410493	-0.109838	0.0973244	-0.306716	0.00472786	-0.109624	0.142822	-0.384402	3.78417e-09	1	1	0.5	1	0.5	0.5	0.3333	0	0.3333	0.3333	0.5	0.5	0.6667	0.5	0	0.5	0.5	0.3333	1	0.6667	0.5	1	0.6667	0.25	0.25	0.4	0.3333	0.3333	0	0.5	0.3333	0.3333	0.6667	0.5
IGHG3@327M+15.9949	IGHG3	immunoglobulin heavy constant gamma 3 (G3m marker)(IGHG3)	327	M	Oxidation	15.9949	0.406926	-0.412013	1.70101e-15	-0.361136	1.75101e-05	0.0528611	0.371639	-0.112787	0.0234573	0	0.3333	0.6	0.5556	0.5385	0.5714	0.4444	0.1429	0.5	0.6	0.6667	0.4167	0.6667	0.6	0.5556	0.5	0	0.8	0.4	0.3333	0.6	0.5	0	0.6	0	0.6667	0.6667	0.5	0.3333	0.5	0.5	0	0.25	0.2222
PLGLA@88M+15.9949	PLGLA	plasminogen like A (pseudogene)(PLGLA)	88	M	Oxidation	15.9949	0.406689	-0.944903	3.64811e-56	-0.795461	4.39069e-19	-0.0321893	0.650767	-0.386948	1.85618e-10	0	0	0.25	0.3846	0.3333	0.25	0.2	0	0	0.625	0.6667	0	0.2857	0.4667	0.3333	0.75	0.4444	0.625	0.2	0.125	0	0	0.25	0	0	0	0	0.25	0	0	0	0.2857	0	0.1667
IGHA2@269R+-28.0425	IGHA2	immunoglobulin heavy constant alpha 2 (A2m marker)(IGHA2)	269	R	Arg->Gln	-28.0425	0.404727	0.0465403	0.674341	-0.118821	0.519441	0.341293	0.00727742	-0.139065	0.186042	0.5	0	1	1	1	0	0	1	1	1	1	1	0	1	1	0	0	1	0	0	1	1	0	1	1	1	1	0	1	0	1	1	0	0
ALB@520T+-18.0106	ALB	albumin(ALB)	520	T	Dehydrated	-18.0106	0.402024	-0.679669	1.38562e-12	-0.675519	1.96156e-06	-0.0303054	0.812476	-0.227989	0.0278851	0.025	0	1	1	1	0	0	0.0071	1	1	1	0.0187	0.0198	1	0	0	1	1	0	0.0333	0	0	0	0.0203	0	0	0.0273	0	0	0.0278	0	0	0.0129	0.0106
APOB@3522N+0.984	APOB	apolipoprotein B(APOB)	3522	N	Deamidated	0.984	0.400349	-0.397229	1.51436e-07	-0.677931	1.07473e-16	0.489249	1.85806e-07	-0.182663	0.013948	0.5	1	0.5	0.5	0.3333	1	0.25	0.5	0	0.5	0.2	1	1	0.5	0.5	0.6667	0.5	1	1	0	0	0.5	0	1	0	0.3333	0	0	1	0	0	0	1	0.5
SERPIND1@267M+15.9949	SERPIND1	serpin family D member 1(SERPIND1)	267	M	Oxidation	15.9949	0.399006	0.280095	0.0016889	-0.518724	1.05862e-05	-0.161218	0.0848978	-0.299381	0.000137273	1	1	1	0.75	1	1	1	0.3333	1	0.6667	1	0.75	0.3333	1	1	0.75	1	1	0	0	0.6667	1	0.5	1	0.3333	1	1	0.8	1	0.5	0.5	0.5	0.75	0.25
ALB@375K+162.0528	ALB	albumin(ALB)	375	K	Hex	162.053	0.397821	-0.903663	3.40713e-95	-0.19116	0.017306	-0.0369613	0.496889	-0.116771	0.0108787	0	0.1667	0.0769	0.25	0.2222	0.1429	0.25	0.125	0	0.1429	0.0714	0	0	0.2222	0	0	0.3077	0.0833	0	0	0	0.1667	0	0	0	0	0	0	0	0.0769	0	0	0	0.0833
IGHM@191G+30.0106	IGHM	immunoglobulin heavy constant mu(IGHM)	191	G	Gly->Ser	30.0106	0.396341	-0.533064	4.60215e-09	-0.114387	0.487443	-0.202142	0.0535965	-0.346093	0.000101912	1	0.75	0.1333	1	1	0	1	0	0	1	1	0.1	0	1	0	0.2857	0.4286	1	0.2	0	0	0	0.3333	0.5	0	0.2	0	0	0.2	0	0.75	0	0	0
PROS1@188N+0.984	PROS1	protein S(PROS1)	188	N	Deamidated	0.984	0.396277	-0.759664	1.25752e-17	-0.470335	0.00184155	-0.394269	9.0754e-05	-0.565817	4.50899e-10	0	0	0	0.3333	0.6667	0.25	0.5	0	0.5	0.6	0.3333	0.3333	1	0.3333	0.4	0.8	0	0.25	0	0	0	1	0	0	0	0.6667	0	0	0	0	0	0.6667	0.5	0
PHF3@1255W+-49.0204	PHF3	PHD finger protein 3(PHF3)	1255	W	Trp->His	-49.0204	0.393204	-0.335371	0.00231881	-0.346539	0.0588895	-0.244711	0.0468275	-0.454894	3.15934e-05	1	0	1	1	0	1	1	0	0	1	0	0	0	0	0	1	1	0	0	0	1	1	0	1	0	1	0	0	1	0	1	0	1	1
C5@123N+0.984	C5	complement C5(C5)	123	N	Deamidated	0.984	0.388827	-0.663024	3.77358e-19	-0.32773	0.0112476	0.0967971	0.286502	-0.262163	0.000440371	0	0	0	1	0.5	0	1	0	0	0	0.375	0.25	0	0	1	1	0	0.5	0	0	0	0	0	0.3333	0	0.5	0	1	0.5	0	0	0.6667	0.3333	0
IGLC1@42W+31.9898	IGLC1	immunoglobulin lambda constant 1(IGLC1)	42	W	Dioxidation	31.9898	0.388495	-0.344401	2.18863e-05	0.125828	0.398651	-0.0285743	0.768227	-0.0206461	0.805562	0.2	0	0.6667	0	0	1	0.5	0.5	0.3333	1	0	0	1	0	0	0	0	0	0.2857	0.5	1	0.6667	0.3333	0.25	0.5	0.25	0	0.3333	0	0	0.5	0	0.6667	0
C6@195N+0.984	C6	complement C6(C6)	195	N	Deamidated	0.984	0.386584	-0.569307	3.68963e-11	-0.10003	0.526643	-0.220907	0.0259003	-0.274216	0.00129487	0	0	0.75	1	1	1	0.5	0	0	0.5	0.5	1	0	1	0.2	0.5	0	0	0	1	0	0	1	1	0.6667	1	0	1	0	0	0	1	0	0
ITIH1@614M+15.9949	ITIH1	inter-alpha-trypsin inhibitor heavy chain 1(ITIH1)	614	M	Oxidation	15.9949	0.382333	-0.923799	2.18573e-46	-0.898481	2.37573e-26	-0.0700834	0.407197	-0.50943	1.96958e-12	0	0	0	0.5	1	0	0	0	0	0	0.6667	1	0	0.5	0.4	0.8	0.5	0.5	0	0	0	0	0	0	0	0	0	0	0	0	0	0	0	0
A2M@32M+15.9949	A2M	alpha-2-macroglobulin(A2M)	32	M	Oxidation	15.9949	0.381446	-0.919274	1.72888e-61	-0.811613	3.73002e-29	0.129501	0.0554119	-0.402953	2.22801e-12	0	0.3333	0.1429	0.1429	0.2	0	0	0	0	0	0.5	0.1667	0	0.2	0.3333	0	0	0.4286	0.25	0	0	0	0.1111	0.3333	0	0.1429	0	0.1429	0	0	0	0	0	0.25
C4A@1013Q+0.984	C4A	complement C4A (Rodgers blood group)(C4A)	1013	Q	Deamidated	0.984	0.380683	-0.88985	2.68621e-40	-0.850171	8.79331e-22	-0.161939	0.0445305	-0.400564	3.59691e-08	0.1429	0.2	0.2	0.25	0.2	0	0.2	0	0.3333	0.3333	0.4	0	0	0.1667	0.25	0	0.4	0.3333	0	0	0.125	0	0.2	0	0.2	0	0	0.125	0	0	0	0	0.125	0
ALB@89S+69.0691	ALB	albumin(ALB)	89	S	Ser->Arg	69.0691	0.380132	-0.751549	2.07498e-15	-1.11853	9.24883e-48	-1.03367	6.27457e-33	-1.08296	1.21623e-47	1	1	1	0	1	1	1	0	0	1	1	1	0	0	1	0	1	1	1	0	0	1	1	0	0	1	0	0	0	0	0	0	0	0
HRG@493N+-0.9589	HRG	histidine rich glycoprotein(HRG)	493	N	Asn->Xle	-0.9589	0.378538	-0.934921	1.19312e-25	-0.772884	4.54775e-07	-0.618159	7.1503e-09	-0.60092	2.2045e-09	1	0	0	0	1	0	0	0	0	0	1	1	0	1	1	0	0	1	0	0	1	0	0	1	0	0	0	0	0	0	0	0	0	0
MUC5B@783C+31.9721	MUC5B	mucin 5B, oligomeric mucus/gel-forming(MUC5B)	783	C	Sulfide	31.9721	0.37682	-0.320408	0.00199891	-0.737226	2.8139e-06	-0.857809	6.21428e-24	-0.803545	1.1983e-19	1	1	1	1	1	1	0	0	0	1	1	0	1	0	1	0	1	0	0	0	0	0	0	1	1	1	1	1	1	1	0	1	1	0
THBS1@122N+0.984	THBS1	thrombospondin 1(THBS1)	122	N	Deamidated	0.984	0.37602	-0.691619	9.30751e-15	-0.673937	4.10717e-07	0.116868	0.307226	-0.434679	1.06924e-05	0	0	0	0	0	0.4	0.6667	0	0	1	0	0.5	0	0	0	0.6667	1	0	0	0	1	0	0	0	0	0	0	0	0	0	0	0	0	1
ITIH2@60S+79.9663	ITIH2	inter-alpha-trypsin inhibitor heavy chain 2(ITIH2)	60	S	Phospho	79.9663	0.374227	-0.603583	3.42377e-10	-0.410679	0.0115573	-0.504239	1.34705e-06	-0.603223	1.6845e-10	1	0	1	1	1	0	0	0	0	1	0.5	0	1	0	1	1	0	0	0	0	1	0	0	1	0	1	0	0	0	1	1	1	0.5	1
C4A@1664M+15.9949	C4A	complement C4A (Rodgers blood group)(C4A)	1664	M	Oxidation	15.9949	0.373445	-0.372615	2.87578e-06	-0.414289	0.00036184	0.319398	0.000954982	0.100285	0.233621	0	0	0.3333	0	0.5	0	0	0.3333	0	0.6	0.5	0	0	0	0	0	0	0	0	0.5	0	0	0	0	0.25	0	0	0	0	0.25	0	0.5	0	0.6667
C3@164M+15.9949	C3	complement C3(C3)	164	M	Oxidation	15.9949	0.372073	-0.915512	1.84457e-45	-0.804164	4.03659e-16	-0.5136	2.84519e-12	-0.937775	4.71805e-56	1	0.25	0.5	0.375	0.5	0.5263	0.4286	0.5	0	0.7	0.6667	0.3333	0.4	0.5	0.6	0.3571	0.5833	0.4	0	0	0	0	0	0	0	1	0	0	0	0.5	0	0.3333	0.6667	0.3333
ITIH4@283G+40.0313	ITIH4	inter-alpha-trypsin inhibitor heavy chain 4(ITIH4)	283	G	Gly->Pro	40.0313	0.371359	-0.898106	8.64077e-30	-0.849938	7.97861e-22	-0.384898	0.00217484	-0.310173	0.00534621	0	0	0	0	0	0	0	0	0	0	0	0	0	0	1	0	0	1	0	0	0	0	0	0	0	0	0	0	0	0	0	0	0	0
AGT@268M+-29.9928	AGT	angiotensinogen(AGT)	268	M	Met->Thr	-29.9928	0.369261	-0.597827	5.91485e-11	-0.583728	0.00175829	-0.311888	0.0212475	-0.515399	3.06475e-05	0	0	1	1	0	0	0	0	0	1	0	0	0	0	0	0	0	0	0	1	0	0	1	0	0	0	0	0	0	0	0	0	0	0
SERPINA1@140N+0.984	SERPINA1	serpin family A member 1(SERPINA1)	140	N	Deamidated	0.984	0.367749	-0.182217	0.000225331	0.148645	0.0934662	-0.0505135	0.366202	0.0339707	0.517867	0	0.1	0.1667	0.8	0.4	0.3333	0.2	0.3333	0.2	1	0.4286	0.3333	0.5	0.3636	0.625	0.5	0.5714	0.5	0.2857	0.4	0.375	0	0.5	0.2	0.5	0	0.25	0.4286	0.3333	0.2857	0.4	0.6667	0.4286	0.5
ITIH4@902N+0.984	ITIH4	inter-alpha-trypsin inhibitor heavy chain 4(ITIH4)	902	N	Deamidated	0.984	0.366228	-0.184928	0.012841	0.328794	0.0164779	0.0268602	0.759682	-0.211372	0.00269738	0.5	0	0.3333	0.3333	0.5	0	0.3333	0.25	0.25	0.6667	0.5	0	0	0.5	0.5	0	0	0.25	0	0	0.3333	0.5	0.6667	0	0.3333	0.5	1	0	0	0.5	0.4	0.6667	0.2	0.5
HP@289N+0.984	HP	haptoglobin(HP)	289	N	Deamidated	0.984	0.365661	-0.0928731	0.40034	-0.666774	6.20457e-06	-0.544403	1.10585e-07	-0.547088	6.12851e-08	1	1	1	1	1	0	1	1	0	0	1	1	1	1	1	1	0	1	1	1	1	1	0	1	1	1	0	1	1	0	0	1	1	0
IGLV1-44@71N+0.984	IGLV1-44	immunoglobulin lambda variable 1-44(IGLV1-44)	71	N	Deamidated	0.984	0.365317	-0.714835	8.51348e-25	-0.4489	0.00013845	0.16634	0.0568017	-0.380841	4.05414e-07	0.6667	0.3333	0	0.6667	0	0.6667	1	0	0	0	0.3333	0.6667	0	0	0.5714	1	0.3333	0.4	0.5	0	0	0	0	0	0.4	0	0	0	0.5	0	0	0	0	1
ITIH2@162M+15.9949	ITIH2	inter-alpha-trypsin inhibitor heavy chain 2(ITIH2)	162	M	Oxidation	15.9949	0.364934	-0.821456	2.60086e-39	-0.682544	1.22546e-11	-0.0161755	0.837255	-0.485986	3.62006e-14	0	0	0	0.8214	0.6667	0	0.1429	0	0	0.8182	0.7826	0.4545	0	0.8095	0.8214	0.4615	0.7692	0.625	0	0	0	0	0	0	0	0.25	0	0	0	0	0.2	0.6667	0.2857	0
A2M@688M+15.9949	A2M	alpha-2-macroglobulin(A2M)	688	M	Oxidation	15.9949	0.364789	-0.125718	3.88306e-06	0.0859707	0.0710497	0.0434055	0.156781	0.0622826	0.018597	0.3636	0.4706	0.3333	0.3333	0.2927	0.3714	0.4242	0.4286	0.4091	0.2917	0.36	0.5484	0.4242	0.2955	0.4054	0.5143	0.5161	0.3673	0.3611	0.2917	0.3077	0.5417	0.5152	0.3667	0.1739	0.4643	0.5	0.3704	0.4444	0.4091	0.4815	0.5	0.4483	0.4138
IGKV3D-20@74S+14.0157	IGKV3D-20	immunoglobulin kappa variable 3D-20(IGKV3D-20)	74	S	Methyl(Ser->Thr)	14.0157	0.364774	-0.647195	6.24903e-32	-0.221793	0.0165706	-0.133254	0.0291961	-0.283557	4.58915e-07	0.25	0.25	0.2857	0.25	0.375	0.6	0.1667	0	0.2	0	0.5714	0.625	0.5	0.4444	0.5455	0.1667	0.2857	0.4286	0.3333	0	0	0.1667	0.25	0.4	0	0	0	0.1667	0	0	0	0	0	0.2
TF@542C+47.9847	TF	transferrin(TF)	542	C	Trioxidation	47.9847	0.36328	-0.480456	1.97929e-10	-0.499019	8.58826e-06	0.169384	0.0649027	-0.165438	0.029069	0	1	0	0.5714	0.7	1	0.7	0.8333	0.6667	0	0.8125	0.6429	0.8182	0.8333	0.8571	0.8889	0.7273	0.8667	0.5	0	0	0.3333	0.6	0	0	0	0	0	0	0	1	0	0	0.2
FGA@22S+79.9663	FGA	fibrinogen alpha chain(FGA)	22	S	Phospho	79.9663	0.362914	-0.629568	8.34056e-14	-0.628622	6.20457e-06	-0.924697	2.81089e-40	-0.613043	8.79949e-14	0.3333	0	0.2857	0.2941	0.3846	0.2	0.2143	0.4286	0.375	0.3571	0.25	0.25	0.0909	0.375	0.1481	0.4444	0.5	0.1818	0.2857	0.2857	0.3333	0.4286	0.1111	0.2857	0.0909	0	0.25	0.4444	0.3333	0.4	0.25	0.125	0.3333	0.2
IGHV3-30-3@103N+0.984	IGHV3-30-3	immunoglobulin heavy variable 3-30-3(IGHV3-30-3)	103	N	Deamidated	0.984	0.36219	-0.203462	0.000136937	0.0456359	0.635998	-0.0972899	0.107312	-0.175395	0.000575026	0.3333	0.5	0.7	0.8571	0.3333	0.6	0.3333	0.5556	0.4167	0.4545	0.4545	0.375	0.4286	0.375	0.5	0.5	0.4615	0.625	0.375	0.2	0.1111	0.5	0.3333	0.5	0.3636	0.5	0.3333	0	0.25	0.4	0.5	0.6667	0.3333	0.5
CP@557M+15.9949	CP	ceruloplasmin(CP)	557	M	Oxidation	15.9949	0.360866	-0.499555	2.26265e-20	-0.197429	0.0311336	-0.0832428	0.167504	-0.160446	0.00189782	0.4	0	0.2857	0.6667	0.2	0	0.4286	0	0	0.4	0.5	0.375	0.4286	0.6667	0.5	0.5	0.5	0.3333	0.5	0.4	0	0.5	0	0.3333	0	0.25	0.1667	0.5	0.25	0.2	0.5	0.2	0.5	0
C1S@344N+0.984	C1S	complement C1s(C1S)	344	N	Deamidated	0.984	0.357708	-0.867167	2.36079e-22	-1.01571	3.53383e-42	-0.647665	1.52256e-10	-0.803983	2.38271e-21	0	1	0	0	1	1	1	0	1	1	0	0	0	0	1	0.5	1	1	1	0	0	0	0	0	0	0	0	0	0	0	0	0	1	0
GC@189C+-2.0157	GC	GC vitamin D binding protein(GC)	189	C	DiDehydro	-2.0157	0.353486	-0.667899	6.83118e-22	-0.443814	0.000131889	-0.0979541	0.236235	-0.251082	0.000342835	0.3333	0	0.4	0.5714	0.4	0.1429	0.25	0	1	1	0.4	0	0.5	0.3333	0.3333	0.375	0.25	0	0.2	0	0	0	0	0.5	1	1	0	0.5	0	0	0	0	0.5	0
ITIH1@143M+15.9949	ITIH1	inter-alpha-trypsin inhibitor heavy chain 1(ITIH1)	143	M	Oxidation	15.9949	0.353359	-0.929522	2.50588e-61	-0.88486	4.34041e-36	-0.112097	0.131298	-0.452968	1.54433e-12	0	0	0.2	0.6154	0	0	0	0	0	0.5	0.4	0.2857	0	0.5	0.6429	0.2	0.25	0.4286	0	0	0	0	0	0	0	0	0	0	0	0	0	0	0	0
FN1@2123N+0.984	FN1	fibronectin 1(FN1)	2123	N	Deamidated	0.984	0.352506	-0.809643	3.6105e-20	-0.725531	8.37786e-14	-0.0400732	0.739218	-0.591738	5.87507e-10	0	0	0	0	0	0	0	0	0	0	0.5	0	1	0	0.6667	0	1	1	0	0	0	1	0	0	0	0	0	0	0	0	0	0	0	0
ITIH4@779G+40.0313	ITIH4	inter-alpha-trypsin inhibitor heavy chain 4(ITIH4)	779	G	Gly->Pro	40.0313	0.352343	-0.522794	5.27495e-17	-0.392886	9.78427e-05	0.0468727	0.526801	-0.113462	0.0690851	0	0.5	0	0.5	0.5	0.6667	0.5	0	0	0.5	0	0	0.5	0.5	0.5	0.5	0	0.5	0	1	0	0	0.3333	0.5	0	0	0	0.5	0	0	0	0	0	0
FN1@1943N+0.984	FN1	fibronectin 1(FN1)	1943	N	Deamidated	0.984	0.352246	-0.621588	1.20933e-18	-0.464631	5.28758e-05	0.0736656	0.391798	-0.334602	1.10609e-05	0	0	0.5	1	0.625	0.5	0.5	0	1	0	0.5	0.6667	0.6667	0.5	0.5	0.3333	0.3333	0.5	0	0	0	0.3333	0	0	0	0	0	0	0	0.3333	0	0.3333	0	1
CP@958M+15.9949	CP	ceruloplasmin(CP)	958	M	Oxidation	15.9949	0.351946	-0.0483177	0.210736	-0.349656	2.13966e-07	-0.164861	8.21378e-05	-0.304274	6.37692e-16	0.5	0.3333	0.5	0.6207	0.28	0.56	0.4667	0.6316	0.4667	0.619	0.5161	0.5	0.5517	0.6774	0.5429	0.5429	0.5517	0.6061	0.6667	0.5	0.4444	0.68	0.2941	0.35	0.4667	0.5294	0.3571	0.6552	0.6316	0.4444	0.4118	0.4706	0.5938	0.25
CP@696N+0.984	CP	ceruloplasmin(CP)	696	N	Deamidated	0.984	0.3511	-0.370242	9.45475e-05	-0.169042	0.308627	0.0221611	0.850853	-0.187157	0.0467329	0.5	0.3333	1	0.3333	1	1	0.25	0	0.5	0	0	0.5	0	0.5	0	0	0	0.5	1	0	0	0	0.5	0.5	0	0	1	0	0	1	1	0.5	1	0
CP@263N+0.984	CP	ceruloplasmin(CP)	263	N	Deamidated	0.984	0.350063	0.00590868	0.92972	-0.0219095	0.85785	0.0536654	0.478019	-0.0484321	0.479511	0.4	1	0.6	0.5	0.6	0.8	0.2857	0.5	0	0.6	0.2	0.3333	0.4	0	0.25	0.6	0.5	0.3333	0.3333	1	0.6667	0.75	0.75	1	0.5	0.3333	0.5	0.3333	0.5	0.3333	0.4	0.6	0.4	0.6667
APOB@1912N+0.984	APOB	apolipoprotein B(APOB)	1912	N	Deamidated	0.984	0.345994	-1.02848	7.17418e-38	-1.12952	2.31029e-42	-0.832832	1.66635e-14	-1.08164	1.09551e-40	0	0	0	0	0	0	0	0	0	0.5	0	0	0	0	0.3333	0.5	0	0	0	0	0	0	0	0	0	0	0	0	0	0	0	0	0	0
A2M@697M+15.9949	A2M	alpha-2-macroglobulin(A2M)	697	M	Oxidation	15.9949	0.344823	-0.100444	0.000104072	0.0390797	0.388669	0.0550468	0.0597404	0.0426832	0.0931207	0.3182	0.2647	0.2333	0.4103	0.439	0.4	0.303	0.3143	0.3636	0.5	0.36	0.2903	0.3333	0.5	0.3784	0.3429	0.2581	0.4082	0.3056	0.4167	0.3846	0.3333	0.2727	0.3	0.4348	0.3214	0.2778	0.4074	0.3889	0.4091	0.3704	0.25	0.2759	0.3103
C4A@65N+0.984	C4A	complement C4A (Rodgers blood group)(C4A)	65	N	Deamidated	0.984	0.34222	-0.386658	5.77505e-18	-0.123908	0.106855	0.131055	0.010172	0.097818	0.0268407	0.6667	0.2222	0.3	0.2	0.3333	0	0	0.25	0.2857	0.1429	0.1818	0.125	0.2857	0.3	0.3333	0.125	0.5714	0.3333	0	0.1429	0.2	0.2	0.25	0.1667	0.375	0.25	0	0.0909	0	0.125	0	0.3333	0.25	0
ALB@316E+308.1485	ALB	albumin(ALB)	316	E	UgiJoullieProGlyProGly	308.149	0.339731	-0.532505	4.41776e-08	0.268608	0.170152	-0.116488	0.324356	-0.520878	4.93032e-08	1	0	0	1	1	1	1	0	1	0	1	1	1	1	0	1	0	0	0	0	0	0	0	0	0	0	0	0	0	0	0	0	0	0
ALB@413K+162.0528	ALB	albumin(ALB)	413	K	Hex	162.053	0.339633	0.174559	0.0232141	0.298107	0.027408	-0.098462	0.225225	0.0556063	0.475782	0.2857	1	1	0.6667	0.25	0.5	0.1667	0.25	0	0.3333	0.3333	0	0.3333	0.6667	0.5	0	0.5	0.5	0.6	0.5	0.3333	0.5	0.2857	0.5	0.6667	1	0	0.6667	0	0	0.75	0.5	0.8	0.3333
APOB@3213N+0.984	APOB	apolipoprotein B(APOB)	3213	N	Deamidated	0.984	0.339217	-0.490668	1.22876e-08	0.149614	0.378932	0.0809077	0.458463	-0.172043	0.0575357	0	0	0	0	0	0	0.3333	0	0	0.6667	0	0.3333	1	0	0.5	1	0.5	1	0	0	0	1	0	0	0	0	0	0	0	0	0	0	1	0
ITIH4@256N+0.984	ITIH4	inter-alpha-trypsin inhibitor heavy chain 4(ITIH4)	256	N	Deamidated	0.984	0.339069	-0.511784	1.09837e-12	-0.367551	0.00191202	0.387354	2.89642e-05	-0.093586	0.230686	0	0	0	1	0.3333	0.3333	0.25	0.5	0	0.25	0.2	0	0.2	0	1	1	0	0.1667	1	0	0.5	1	0	0.3333	0	0	0	0.3333	0	0.6667	0	0	1	0
SERPINA1@382M+15.9949	SERPINA1	serpin family A member 1(SERPINA1)	382	M	Oxidation	15.9949	0.338794	-0.0581932	0.293191	0.0133332	0.894545	-0.266005	6.57356e-06	-0.438161	3.98462e-17	0	0	0.5	0.6667	0.6667	0.5	0.6667	0.4286	0.2	0.25	0.8571	0.5	0.5714	0.5	0.5	0.5	1	0.25	0.4	0.375	0.5	0.2857	0.3333	0.5	0.25	0.4	0.3333	0.3333	1	0.3333	1	0.3333	0.5	0.5
C7@142N+0.984	C7	complement C7(C7)	142	N	Deamidated	0.984	0.337985	-0.732394	3.55867e-22	-0.166122	0.268973	-0.138708	0.15045	-0.400955	2.77232e-06	1	1	0	0	0	0	0.5	1	0	0	0	0	0	0	0	0	0	0	0	0	0	0	0	1	1	0	0	1	0	0	0	0	0	0
IGHV3-13@50S+69.0691	IGHV3-13	immunoglobulin heavy variable 3-13(IGHV3-13)	50	S	Ser->Arg	69.0691	0.337905	-0.521792	4.45845e-07	-0.84935	1.01086e-25	-0.545539	4.38536e-07	-0.736107	3.12721e-17	1	1	1	0	1	1	0	1	0	0	0	0	0	0	0	0	0	1	1	0	0	0	0	1	1	1	0	0	0	1	1	0	0	0
SERPINC1@455M+15.9949	SERPINC1	serpin family C member 1(SERPINC1)	455	M	Oxidation	15.9949	0.337578	0.113077	0.0701189	0.632718	8.3024e-07	0.183352	0.00839142	0.0402625	0.534287	0.5714	0.4286	0.5	0.6364	0.6364	0.5	0	0.1667	0.3333	0.4444	0.6667	0.5714	0	0.7143	0.5	0.7143	0.5714	0.7	0.25	0.4	0.2857	0.1667	0.4	0.6	0.5	0.5	0.3333	0.2857	0.5	0.3333	0.4	0.625	0.5	0.625
IGHG1@267N+0.984	IGHG1	immunoglobulin heavy constant gamma 1 (G1m marker)(IGHG1)	267	N	Deamidated	0.984	0.334322	-0.218073	8.98052e-05	-0.288807	0.00132172	0.123034	0.0558004	-0.135575	0.0113958	0.75	0.5	0.4286	0.4	0.3333	0	0.25	0	0	0.1667	0.4	0.5	0	0	0	0	0.5	0.1667	0.2	0.3333	0.3333	0.4	0.5	0.5	0.5	0.4286	0.25	0.3333	0.2	0.3333	0.4	1	0	0.25
ALB@341K+162.0528	ALB	albumin(ALB)	341	K	Hex	162.053	0.332305	-0.54808	1.40578e-30	-0.350632	6.45098e-06	-0.0681294	0.19656	-0.187533	6.42318e-05	0.1429	0.2381	0.0625	0.2727	0.2963	0.2	0.381	0.3889	0.375	0.1429	0.2857	0.0769	0.3571	0.2273	0.2632	0.2857	0.375	0.3043	0.3333	0.0667	0.0833	0.1053	0.3333	0.1429	0.4	0.0909	0.1429	0.1111	0.0476	0.1765	0.1579	0.1277	0	0.12
AGT@255M+15.9949	AGT	angiotensinogen(AGT)	255	M	Oxidation	15.9949	0.332008	-0.906968	1.64508e-33	-0.773523	1.33128e-10	-0.579572	1.52256e-10	-0.775812	4.63325e-26	0	0	0	0.6923	0.7222	0.8	0.4	0.3333	0	0	0.875	0.25	0.3333	0.4	0.75	0.75	0.25	0.5	0.4	0	0	0.5	0	0	0	0	0	0	0	0	0	0	0	0
F12@354N+0.984	F12	coagulation factor XII(F12)	354	N	Deamidated	0.984	0.328799	-0.226595	0.00608132	-0.599868	4.14597e-06	-0.539018	1.52256e-10	-0.556385	2.47656e-13	0.6667	0.5	0.5	0	0.3333	0	0.6667	1	0.8	0.75	0.5	0	0.5	0	0.75	0	0.5	0	0.5	0	0.3333	0	0	0	0.5	0.5	0	0	0.3333	1	0.75	0.625	0.3333	0.3333
C3@1014N+0.984	C3	complement C3(C3)	1014	N	Deamidated	0.984	0.32835	-0.0278824	0.734823	-0.0556824	0.698541	-0.00902629	0.928418	-0.0615018	0.463834	0	0.5	0.5	0.6667	1	0.5	0.5	1	1	0	0.5	1	0.5	0	0.6667	0.25	0	0	0	0.5	1	0	1	1	1	1	0	0.5	0.3333	0	0	0	0.3333	0
TF@518M+15.9949	TF	transferrin(TF)	518	M	Oxidation	15.9949	0.328139	-0.674204	2.27808e-40	-0.764041	3.64466e-29	-0.371505	9.14092e-11	-0.520802	1.53693e-27	0.3333	0.4	0.1429	0.3462	0.2222	0.1667	0.2857	0.3333	0	0	0.4828	0.5333	0	0.4	0.2	0.2857	0.25	0.4	0.25	0.3333	0	0.3	0.2	0.25	0	0.5	0	0.25	0	0	0.3333	0.4	0.2	0.5
TF@275M+15.9949	TF	transferrin(TF)	275	M	Oxidation	15.9949	0.326481	-0.0131943	0.615471	0.103611	0.0233832	0.0417493	0.156013	0.0256608	0.330118	0.3333	0.4286	0.3333	0.3	0.3	0.4286	0.125	0.4	0.25	0.25	0.3333	0.375	0.4286	0.4286	0.25	0.3333	0.3333	0.3571	0.4	0.4444	0.4	0.5	0.375	0.25	1	0.2143	0.2222	0.4	0.25	0.3333	0.75	0.5	0.4	0.5
SERPING1@291N+0.984	SERPING1	serpin family G member 1(SERPING1)	291	N	Deamidated	0.984	0.322113	-0.550258	6.81951e-19	-0.473433	6.20457e-06	-0.000249444	0.997336	-0.402204	7.94707e-11	0.6667	0.5	0.3333	0	0.5	0	0	0	0.5	0	0.5	0	0	0	0.3333	0	0.5	0	0.5	0.3333	0	0.3333	0.3333	0.5	0.3333	1	0	0.3333	0	0.3333	0	0.3333	0.3333	0.3333
C5@699C+-2.0157	C5	complement C5(C5)	699	C	DiDehydro	-2.0157	0.319903	-1.02286	6.54151e-33	-0.9962	2.62096e-26	-0.943369	1.30532e-26	-1.00239	2.97115e-40	0	0	0	0	1	0	1	1	0	0	1	0	0	0	0	0	1	0	1	0	0	0	0	0	0	0	0	0	0	0	0	0	1	0
SERPING1@492M+15.9949	SERPING1	serpin family G member 1(SERPING1)	492	M	Oxidation	15.9949	0.319893	-0.81368	9.40022e-23	-0.804102	6.3704e-13	-0.726137	4.77455e-15	-0.691602	6.57872e-17	0	0	0	0.8333	0.8889	0	1	0	0	1	0.8571	1	1	1	0.9333	1	1	0.7778	0	0	0	0	0	0	0	0	0	0	0	0	0	0	0	0
ITIH1@59N+0.984	ITIH1	inter-alpha-trypsin inhibitor heavy chain 1(ITIH1)	59	N	Deamidated	0.984	0.319575	-0.08628	0.204877	-0.324797	0.00138143	0.072352	0.35203	0.024553	0.766482	0.25	0	0.6667	0.6667	0.3333	0.6667	0.3333	0.25	0.2	0.4	0.5	0.5	0.5	0.5	0.5	0.3333	0.5714	0.8	0	0.5	0.2	0.3333	0.5	0.3333	0.75	0.5	0	0.5	0.5	0.6667	0.25	0	0.3333	0.3333
ALB@111M+15.9949	ALB	albumin(ALB)	111	M	Oxidation	15.9949	0.319011	0.0884185	1.4166e-13	0.159633	8.07841e-14	0.0958602	8.20769e-12	0.113009	6.26452e-22	0.34	0.3592	0.3102	0.3596	0.3622	0.4604	0.3961	0.412	0.3879	0.3642	0.3495	0.4119	0.3882	0.3588	0.3539	0.4854	0.4058	0.3719	0.4135	0.436	0.3986	0.3887	0.3503	0.3448	0.4138	0.3652	0.4356	0.3546	0.4709	0.3463	0.3654	0.4038	0.4104	0.2944
C3@42M+15.9949	C3	complement C3(C3)	42	M	Oxidation	15.9949	0.318927	-0.879666	3.93223e-45	-0.708299	1.26244e-12	-0.361514	3.44078e-07	-0.737218	3.33678e-34	0	0	0.1333	0.6316	0.4	0.75	0.5	0	0	0.2	0.6	0.625	0.1429	0.5294	0.9091	0.6429	0.7778	0.7647	0	0	0	0	0.1	0.1429	0	0	0	0	0	0.3	0	0	0.2857	0
ITIH1@547M+15.9949	ITIH1	inter-alpha-trypsin inhibitor heavy chain 1(ITIH1)	547	M	Oxidation	15.9949	0.318149	-0.954694	9.44965e-53	-0.73004	4.98781e-10	-0.517517	5.42662e-09	-0.445387	1.50814e-07	0	0	0	0.4	0	0	0	0	0	0	0	0.4	0	0	0.6667	0	0.5	0.5	0	0	0	0	0	0	0	0	0	0	0	0	0	0	0	0
C8A@569N+0.984	C8A	complement C8 alpha chain(C8A)	569	N	Deamidated	0.984	0.317454	-0.38755	0.000136351	-0.621963	2.66829e-05	-0.683835	1.28567e-12	-0.745108	1.23199e-20	0	1	0	0.6667	1	0	0.6667	0	0	1	1	1	1	1	1	1	0	1	1	0	0	0	0.8	0	0	0	0	1	0	1	1	0	0	1
F2@579N+0.984	F2	coagulation factor II, thrombin(F2)	579	N	Deamidated	0.984	0.317141	-0.202826	0.00119841	-0.225001	0.0319116	-0.25847	0.00012001	-0.205421	0.000558408	0.5	0.4286	0.25	0	0.1667	0.5	0.3333	0.75	0.5	0.3333	0	0	0.25	0.25	0	0.25	0	0.2	0.2	0.25	0.6	0.5	0.1667	0.4	1	0.3333	0.3333	0	0.4	0.3333	0.2	0.4286	0.5	0
C3@345G+40.0313	C3	complement C3(C3)	345	G	Gly->Pro	40.0313	0.316292	-0.501123	1.4142e-20	-0.147936	0.116487	0.046272	0.463336	-0.227583	5.1361e-05	0.5	1	0.2857	0.4286	0.25	0	0	0.3333	0.5	0.3333	0.5	0.2	0.25	0	0.4	0.25	0	0.4286	0.5	1	0	0.3333	1	0	0	0.5	0.5	0.625	0	0.5	1	0	0.5	0
ALB@325D+-18.0106	ALB	albumin(ALB)	325	D	Dehydrated	-18.0106	0.315783	0.0272199	0.796347	0.0114374	0.95108	-0.191849	0.0756631	-0.105545	0.297271	0.0139	0	1	1	1	0	0.0156	0.0208	0.025	0.0116	0	0	0	1	0	0	1	0	0.0149	1	1	0.0526	1	1	0.036	0.04	1	1	0	1	1	1	0	1
CP@827M+15.9949	CP	ceruloplasmin(CP)	827	M	Oxidation	15.9949	0.313483	0.10742	0.159546	0.114357	0.38905	-0.000770975	0.993055	-0.200125	0.00361382	0.5	0	0.6667	0.25	0.25	1	0.2857	0.5	0.5	1	0	0.2	0	0.5	0.3333	0.5	0.25	0.3333	0.5	0.4	0.3333	0.6667	0	0.6667	0	0.5	0	0	0.3333	0.6667	0.6667	0.3333	1	0.5
IGKV1D-17@23N+0.984	IGKV1D-17	immunoglobulin kappa variable 1D-17(IGKV1D-17)	23	N	Deamidated	0.984	0.313107	-0.456808	9.33345e-06	-0.725859	7.65423e-13	-0.466776	1.49233e-05	-0.722863	1.02832e-20	0	0	1	1	1	1	0	0	0	1	1	0	0	1	1	0	1	0	0	0	0	0	0	0	1	1	1	0	1	0	1	0	0	0
C3@25M+15.9949	C3	complement C3(C3)	25	M	Oxidation	15.9949	0.311521	0.110366	0.120944	0.236251	0.0591544	-0.0864603	0.261719	-0.430895	2.74524e-12	0.75	0.6667	0.6	0.5	1	0.3333	0.5	0.75	0.5	0.5	0.5	0	0.6667	0.5	0.5	0.6667	0.6667	0.6667	0.6667	0.6667	0.5714	0.5	0.8333	0.5714	0	0.625	0.6	0.5	0.75	0.3	0.5	0.375	0.5	0.4286
C3@1052G+40.0313	C3	complement C3(C3)	1052	G	Gly->Pro	40.0313	0.3115	-0.887412	6.1051e-84	-0.327892	0.000230385	-0.257783	1.1877e-05	-0.378001	1.36723e-12	0	0	0	0.1818	0.2222	0	0.125	0	0.1111	0	0.2	0.2	0	0.125	0.4444	0.1667	0	0.1429	0	0	0	0.2	0	0	0	0	0	0	0	0.125	0	0	0	0
C3@728C+-2.0157	C3	complement C3(C3)	728	C	DiDehydro	-2.0157	0.309826	-0.217729	7.47799e-06	-0.499389	4.9718e-12	-0.00769296	0.896119	-0.285422	3.54413e-09	0.25	0.375	0.3333	0.4	0.2222	0.3333	0.3333	0.3333	0.5	0	0.375	0.6667	0.3333	0.3333	0.3333	0.3	0	0.25	0.3333	0.25	0.5	0.6667	0.3333	0.4	0.5	0.5	0	0.2727	0.25	0	0.2	0.5	0.375	0
ALB@460K+162.0528	ALB	albumin(ALB)	460	K	Hex	162.053	0.309628	0.067368	0.496996	-0.350645	0.00831619	-0.055627	0.613751	-0.260818	0.00266042	0.5	0.6667	0	0.5	0.75	0	1	1	0	0	0	0.6667	0	0	0	0	0.5	1	0.5	0	0	0.5	1	0	0	0	0	0.3333	0	1	0	1	0.5	1
C1R@260N+0.984	C1R	complement C1r(C1R)	260	N	Deamidated	0.984	0.307079	-0.856431	2.11728e-45	-0.712117	6.20177e-26	0.025292	0.811204	-0.349524	6.42318e-05	0	0	0	0	0	0	0	0	0	0	0	0	0	0	0	0	0	0	0	0	0	0	0	0	0	0	0	0	0	0	0	0	0	0
GPLD1@762N+0.984	GPLD1	glycosylphosphatidylinositol specific phospholipase D1(GPLD1)	762	N	Deamidated	0.984	0.306201	-0.400294	1.13713e-05	-0.428192	0.00255427	-0.355678	0.000276644	-0.368115	6.42318e-05	0	1	1	1	0	0	0	0	0	1	0	0	0	0	1	0	1	1	0	0	1	0	0	1	1	1	0	0	1	1	0	0	1	1
CP@599M+15.9949	CP	ceruloplasmin(CP)	599	M	Oxidation	15.9949	0.306127	-0.818877	1.45208e-40	-0.859699	1.75666e-35	-0.281353	6.31052e-05	-0.69781	1.06215e-31	0	0	0	0.5455	0.7143	0.6364	0.25	0.5	0	0.5	0.7143	0.625	0.6667	0.7	0.75	0.6667	0.4286	0.6667	0	0	0	0.3333	0	0	0	0	0	0	0	0	0	0	0	0
APOA1@110M+15.9949	APOA1	apolipoprotein A1(APOA1)	110	M	Oxidation	15.9949	0.305893	-0.0187135	0.707419	0.192236	0.0291971	0.0566261	0.313285	-0.0922409	0.0523979	0.5	0.3529	0.4762	0.3548	0.4167	0.3	0.3	0.4444	0.7143	0.4444	0.4	0.4615	0.5	0.4	0.4516	0.5	0.3478	0.6296	0.5	0	0	0.5	0	0.6667	0.3333	0.4286	0.5	0.4	0	0.5	0.6667	0.2	0.4211	0.6667
APOA2@49M+15.9949	APOA2	apolipoprotein A2(APOA2)	49	M	Oxidation	15.9949	0.304639	0.24149	6.09166e-05	0.288448	0.00539502	0.190738	0.00370868	0.209392	0.00023082	0.3333	0.375	0.25	0.3333	0.3333	0	0.6	0.6	0.6667	0.6	0.5	0.5714	0.5	0	0.5	0.3333	0.5	0.5	0.6	0	0	0.2857	0.4444	0.25	0.5	0.5	0.6667	0.5	0.5	0.375	0.5	0.3333	0.5	0.3333
KNG1@346G+40.0313	KNG1	kininogen 1(KNG1)	346	G	Gly->Pro	40.0313	0.301869	-0.75004	2.58311e-27	-0.743733	3.40771e-19	0.0310334	0.764624	-0.550685	6.43366e-12	0	0	0.5	0.5	0	0	0	0	0	0	0.5	0	0	0	0	0	0	0.5	0	0	0	0	0	0	0	0	0	0.5	0	0	0	0	0	0
ALB@182A+85.064	ALB	albumin(ALB)	182	A	Ala->Arg	85.064	0.30178	-0.862252	2.312e-25	-0.565615	0.000372822	-0.641396	2.95421e-10	-0.693111	7.50614e-14	0	0	0	1	0	0	0	0	0	0	1	0	0	0	0	0	0	0	0	0	0	0	0	1	0	1	0	0	0	0	0	1	0	0
IGLL1@104L+-14.0157	IGLL1	immunoglobulin lambda like polypeptide 1(IGLL1)	104	L	Xle->Val	-14.0157	0.299809	-0.667227	5.33274e-16	-0.843568	6.16539e-29	-0.673168	4.41049e-14	-0.720243	6.04787e-22	0.6667	1	1	0.25	0	0	0.6667	0	0.5	0	0.4	0.75	0	0	0.5	0	0	0.5	0.5	1	0	0.5	0	0	0.75	0	0	0	0	0.5	0	0	0	0
CFH@434N+0.984	CFH	complement factor H(CFH)	434	N	Deamidated	0.984	0.298572	-0.65618	7.2147e-20	-0.595326	1.96497e-07	-0.234459	0.00561716	-0.493197	1.44068e-11	1	0	0.6	0.3333	0.4	0	0.1667	1	0	0.3333	0.6	0	0.5	0	0.2	0	0	0	0	0	0	0	1	1	0	1	0	0	0	0	1	0	1	0.2
DNAH14@1255K+28.0062	DNAH14	dynein axonemal heavy chain 14(DNAH14)	1255	K	Lys->Arg	28.0062	0.298544	-0.526245	3.65378e-09	-0.387306	0.00471399	0.0326383	0.799208	-0.147764	0.158505	0	0	0	1	0	1	0	0	0	0	0	0	1	1	1	0	1	0	0	0	1	0	0	1	0	0	0	0	0	0	0	0	0	0
ALB@414Q+28.0425	ALB	albumin(ALB)	414	Q	Gln->Arg	28.0425	0.297783	-0.604269	1.63468e-13	-0.402305	0.0175983	-0.236453	0.0681621	-0.195021	0.0904666	0	0	0	0	0	0	0	0	0	0	0	1	0	0	1	0	1	1	0	0	0	0	0	0	0	0	0	0	0	0	0	0	0	0
PON1@60N+0.984	PON1	paraoxonase 1(PON1)	60	N	Deamidated	0.984	0.29729	-0.246836	0.00416124	-0.250501	0.0296554	0.676174	9.36354e-09	0.114339	0.233407	0	0	1	0	0	0	0	0	0	0	0	1	0	0	0	0	1	0	0	0	0	0	1	0	0.5	1	0	0	1	0	0	0	0	0
F2@195M+15.9949	F2	coagulation factor II, thrombin(F2)	195	M	Oxidation	15.9949	0.2951	-0.883028	5.7205e-41	-0.774107	1.07666e-13	-0.36825	1.24721e-05	-0.630674	2.09464e-18	0	0	0	0.7273	0.7143	0	0	0	0	0	0.6667	0.5	0.3333	0.7857	0.4545	0.3333	0.5	0.7778	0	0	0	0	0	0	0	0	0	0	0	0	0	0	0	0
IGLC1@64N+0.984	IGLC1	immunoglobulin lambda constant 1(IGLC1)	64	N	Deamidated	0.984	0.294833	-0.274111	7.0658e-05	-0.375252	0.000217949	0.030736	0.708843	-0.0840039	0.230252	0.25	0	0.3333	0	0.4545	0.2	0	0.5	1	0	0.25	0.1	0.1667	0.5714	0	1	0	0.3333	0.1667	0	0	0	0.3333	0.5	0	0.3333	1	1	0	0	0.8	0.5	0	0.25
IGKC@30N+0.984	IGKC	immunoglobulin kappa constant(IGKC)	30	N	Deamidated	0.984	0.293713	0.117648	0.000211298	0.250801	7.39961e-06	0.196289	2.96081e-08	0.223052	4.40585e-12	0.4	0.48	0.4348	0.625	0.5455	0.6	0.4286	0.3529	0.3043	0.0667	0.5455	0.4545	0.4167	0.6923	0.5714	0.6	0.375	0.6154	0.4667	0.25	0.2941	0.2143	0.3333	0.4	0.0556	0.4211	0.4706	0.4118	0.4	0.4091	0.2727	0.2727	0.4	0.5652
F13B@404N+0.984	F13B	coagulation factor XIII B chain(F13B)	404	N	Deamidated	0.984	0.292598	-0.51371	1.80533e-14	-0.257183	0.0954745	0.681432	1.96099e-07	-0.0818198	0.443696	0	0	0	0	0	0	0	0	0	0	0	0	0	0	0.3333	0	0	0	0	0	0	0	0	0	0	0	0	0	0	0	0	0	1	0
A2M@620N+0.984	A2M	alpha-2-macroglobulin(A2M)	620	N	Deamidated	0.984	0.291784	-0.126307	0.135234	0.0893116	0.559788	0.207438	0.035736	-0.0245074	0.784275	0.5	0	0	0	1	0	0	0	0	0.3333	0	0	0	0.5	0	0.3333	0	1	0.5	0	0	0	0.5	0	0	0.3333	0	0.5	1	0.5	1	0	1	1
IGLV3-12@44N+0.984	IGLV3-12	immunoglobulin lambda variable 3-12(IGLV3-12)	44	N	Deamidated	0.984	0.291377	-0.357307	9.26656e-06	-0.358779	0.00540086	-0.313507	0.000306458	-0.365324	8.71819e-06	0.5	0	0.3333	0.625	0.5	0.2	0.5	0.4	0.5	0.5556	0.3333	0	0	0.5714	0.3333	0.3333	0	0.6667	0.625	0	0	0.6	0	0.8333	0	0	0.6667	0	0.4	0	0	0	0	0.25
IGHG2@106C+-2.0157	IGHG2	immunoglobulin heavy constant gamma 2 (G2m marker)(IGHG2)	106	C	DiDehydro	-2.0157	0.288988	-0.178108	2.46547e-07	-0.0666867	0.274328	0.0996725	0.0107861	0.109946	0.00114178	0.3333	0.4286	0.1875	0.1667	0.3333	0.3333	0.35	0.1429	0.1429	0.375	0.2857	0.2857	0.4	0.1429	0.5556	0.375	0.4	0.3571	0.25	0.6	0.1429	0.3333	0	0.25	0.1875	0.2105	0.3333	0.1667	0.2	0.125	0.1538	0.3333	0.2667	0.3571
CP@417G+40.0313	CP	ceruloplasmin(CP)	417	G	Gly->Pro	40.0313	0.288714	-0.702407	8.31776e-16	-0.589239	1.90548e-05	-0.483493	1.00757e-06	-0.57498	7.31068e-11	0	0	0	1	0	1	0	0	0	0	0	0	1	0	0	0	0.5	0	0.5	0	0	0	0	0	0	1	0	1	0	0	1	0	0	0
HRG@45G+40.0313	HRG	histidine rich glycoprotein(HRG)	45	G	Gly->Pro	40.0313	0.28777	-0.889769	1.8468e-69	-0.192933	0.0959741	-0.196888	0.00830502	-0.286089	3.73517e-05	0	0	0	0	0	0	0	0	0	0	0	0	0	0	0	0	0	0	0	0	0	0	0	0	0	0	0	0	0	0	0	0	0	0
ALB@236K+162.0528	ALB	albumin(ALB)	236	K	Hex	162.053	0.28717	-0.533221	2.56089e-16	-0.0556764	0.756673	0.326146	0.00611087	0.0834362	0.431208	0	0	0	0	0	0	1	0	0	0	0	0	0	0.6667	1	0	0	0	0	0	0	0	0	0	0	0	0	0	0	0	0	0	0	0
CP@624N+0.984	CP	ceruloplasmin(CP)	624	N	Deamidated	0.984	0.286948	-0.303663	1.33137e-05	-0.347074	0.000963871	0.112102	0.168428	-0.23672	0.000351114	0.3333	0	0	0.3333	0	0.5	0.25	0.5	0	0.4286	0.2667	0	0.6667	0.5	0.3529	0.375	0.5	0.3333	0	0	0.25	0	0.4	0	0.25	0	0	0.5	0.3333	0	0	0	0.5	0
ALB@322M+15.9949	ALB	albumin(ALB)	322	M	Oxidation	15.9949	0.285782	-0.128946	4.08331e-16	0.148841	5.36024e-07	0.124612	4.94339e-11	0.093613	4.48953e-09	0.243	0.2	0.2657	0.3175	0.3109	0.4205	0.3647	0.2982	0.2323	0.25	0.3393	0.3458	0.3402	0.3474	0.3152	0.3048	0.3551	0.3684	0.2632	0.2989	0.2647	0.27	0.243	0.2946	0.2419	0.1983	0.2376	0.2773	0.1978	0.2113	0.1852	0.1837	0.272	0.3065
APOB@2451N+0.984	APOB	apolipoprotein B(APOB)	2451	N	Deamidated	0.984	0.284698	-0.531884	2.12165e-19	-0.542668	3.72109e-10	-0.00714517	0.926952	-0.152871	0.0110196	0.5	1	0	0.25	0	0.25	0.25	0	0	0.5	0.3	0.25	0	0	0.375	0.3333	0.3333	0	0.6667	1	0	1	0	0	0	0	0	1	0	0	0	0	1	0
C4A@1347N+0.984	C4A	complement C4A (Rodgers blood group)(C4A)	1347	N	Deamidated	0.984	0.284568	-0.081167	0.00355059	-0.0873298	0.0645421	-0.0618351	0.0454333	-0.084687	0.00139189	0.4	0.4375	0.3333	0.2353	0.4714	0.0667	0.5122	0.32	0.35	0.3571	0.3077	0.2647	0.3529	0.2174	0.1304	0.3	0.1379	0.2593	0.3438	0.3333	0.3939	0.3611	0.381	0.34	0.44	0.4737	0.3571	0.4082	0.2273	0.3158	0.5882	0.3659	0.4565	0.375
TF@664N+0.984	TF	transferrin(TF)	664	N	Deamidated	0.984	0.284017	-0.242366	0.000776952	-0.299452	0.00625611	0.185706	0.0290574	-0.177633	0.0100903	0	0	0.4	0.5	0.3636	1	0.1667	0.25	1	0.4	0.1111	0.3333	0	0.2	0.3333	0	0	0.5	0	0.4	0	0	0	0.25	0	0	0.2	0.1429	0	0	0.1667	0.1667	0.1429	0.4
CFHR1@273M+15.9949	CFHR1	complement factor H related 1(CFHR1)	273	M	Oxidation	15.9949	0.283608	-0.684226	7.57221e-29	-0.702954	1.84782e-30	-0.258203	0.000293324	-0.494595	1.6246e-15	0	0.1429	0.1111	0.6923	0.4545	0.3333	0.4545	0	0	0.6667	0.8	0.5	0.5	0.6364	0.7895	0.5556	0.5385	0.6667	0	0	0	0	0	0.1667	0	0	0	0.3333	0	0.1111	0	0.25	0	0
ALB@482N+42.0582	ALB	albumin(ALB)	482	N	Asn->Arg	42.0582	0.282828	-1.17176	6.84269e-72	-1.02924	7.57028e-50	-1.03395	9.39205e-58	-0.979234	2.85916e-51	0	0	0.025	0	0	0	0	0	0	0	0	0	0	0	0	0	0	0	0	0	0	0	0	0	0	0	0	0	0	0	0	0	0	0
IGHV1-8@92N+0.984	IGHV1-8	immunoglobulin heavy variable 1-8(IGHV1-8)	92	N	Deamidated	0.984	0.281958	-0.526488	7.14373e-07	-0.297713	0.00442511	-0.247857	0.0494203	-0.533993	1.04726e-07	1	1	0	0	0	0	1	0	1	0	0	0	0	0	0	0	0	0	0	0	0	0	0	0	0	0	0	0	1	1	0	0	0	0
GSN@305N+0.984	GSN	gelsolin(GSN)	305	N	Deamidated	0.984	0.281611	-0.443393	1.35111e-07	-0.342078	0.0140117	-0.288732	0.00214891	-0.282421	0.000650718	0	1	0	0	0.5	0	0	0	0	1	0.5	1	0	1	0	1	0	0.5	0	0	0	0	0	0	1	1	0	1	0	1	0	1	1	0
CP@347G+40.0313	CP	ceruloplasmin(CP)	347	G	Gly->Pro	40.0313	0.280882	-0.638753	1.63128e-22	-0.730535	6.21658e-33	-0.17513	0.0222352	-0.486899	7.63881e-14	0	0	0.5	0.5	0.5	0	0.5	1	0	0.2	0.3333	0.2	0	0	0	0	0	0	0	0.6667	0	0	0	0	0.25	0	0.5	0.5	0	0	0	0	0.3333	0
APOB@1312M+15.9949	APOB	apolipoprotein B(APOB)	1312	M	Oxidation	15.9949	0.279774	-0.0425495	0.61023	0.459158	0.00309812	0.148206	0.12696	0.0793234	0.351203	0.5	0.5	1	0.5	0.75	0	0	0.6667	1	0.3333	1	1	1	0	0.8	0.6667	0.6667	0.6667	0.3333	0	0	0.3333	0	0.3333	0	0.6667	0	0	0	0.5	0.5	0.5	0.3333	0.5
APOM@119M+15.9949	APOM	apolipoprotein M(APOM)	119	M	Oxidation	15.9949	0.277911	-0.330809	3.43949e-05	-0.789245	1.32395e-31	-0.799091	2.07398e-41	-0.784716	2.31897e-40	0.5	0.5	0	1	0.5	1	0	1	0.5	0	0.5	0	0.5	0.5	0.5	1	1	0.6667	0.5	0	0.5	0	0	0	0.5	0.3333	0.5	0.5	1	1	0.5	0.5	0.5	1
A2M@520M+15.9949	A2M	alpha-2-macroglobulin(A2M)	520	M	Oxidation	15.9949	0.277461	0.307302	0.000123394	0.599416	3.88631e-05	0.32122	0.000267045	0.291567	0.000114123	0.6667	0.5	0.4	0.7059	0.6	0.8649	0.5	0.4	0	0	0.75	0.9	0.3636	0.9118	0.8276	0.7143	0.8333	0.9048	0.625	0	0	0.8333	0.7222	0	0	0.5	0.7143	0.5833	0.5	0.6	0.8	0	0	0
APOH@205C+209.1779	APOH	apolipoprotein H(APOH)	205	C	unknown_29	209.178	0.276901	-0.288409	0.00401003	-0.215067	0.208802	-0.376922	8.01041e-05	-0.230803	0.0167295	1	1	1	1	1	0	0.5	0	0	1	1	0	0	1	1	0	0	0	1	1	1	0	0	0	0	0	0	1	0	1	0	0.5	1	0
A2M@151M+15.9949	A2M	alpha-2-macroglobulin(A2M)	151	M	Oxidation	15.9949	0.275996	-0.0879133	0.0740979	0.107253	0.229802	0.0578872	0.301047	-0.0161364	0.784275	0.4	0.3333	0.25	0.3333	0	0.25	0.6667	0.1667	0	0.2857	0.3333	0.2	0.3333	0.3333	0	0.3333	0.5	0.3333	0.1667	0.3333	0.5	0.25	0.5	0	0.3333	0.375	0.25	0.3333	0.25	0.3333	0.25	0.25	0.25	0.25
FN1@172N+0.984	FN1	fibronectin 1(FN1)	172	N	Deamidated	0.984	0.275442	-0.780083	6.25027e-21	-0.542634	0.000165265	-0.699471	3.35668e-15	-0.657176	4.8806e-15	0	0	0	1	0.3636	0	1	0	0	0.75	1	0.6	0	1	1	0	1	0	0	0	0	0.5	1	0	0	0	0	0	0	0	0	0	0	0
C3@1513C+-2.0157	C3	complement C3(C3)	1513	C	DiDehydro	-2.0157	0.273987	0.0552689	0.461855	0.321215	0.0167557	0.00767694	0.931584	0.145395	0.046085	0.3333	0.5	0.2	0.6667	0.2222	0.6667	0	0	0.5	0.4	0.5	1	0.3333	1	0.6667	1	1	0	0	0	0.6667	0	0	0	1	0.5	0	0	0.2	0	0	0.5	0.25	0
THBS1@321N+0.984	THBS1	thrombospondin 1(THBS1)	321	N	Deamidated	0.984	0.273844	-0.871884	1.71697e-34	-0.648515	4.80293e-13	-0.404639	0.000323058	-0.545393	3.24691e-08	0	0	0	0	0	1	0	0	0	0	0	0	0	0	0	0	0	0	0	0	0	0	0	0	0	0	0	0	0	0	0	0	0	0
FGA@603M+15.9949	FGA	fibrinogen alpha chain(FGA)	603	M	Oxidation	15.9949	0.272867	0.0514766	0.173034	0.258326	0.000104323	0.0675556	0.112934	-0.012284	0.784275	0.2174	0.2692	0.2414	0.3714	0.2941	0.2432	0.3684	0.4118	0.3793	0.3077	0.3438	0.2647	0.4571	0.3846	0.34	0.2759	0.3143	0.2857	0.2955	0.32	0.2973	0.3725	0.25	0.25	0.3514	0.359	0.36	0.3659	0.2973	0.2	0.2812	0.3333	0.3333	0.25
HP@287N+0.984	HP	haptoglobin(HP)	287	N	Deamidated	0.984	0.272755	-0.0415677	0.675702	0.81579	5.91597e-05	0.108177	0.34243	0.16132	0.107309	1	0	1	0	1	0	1	0	0	0	1	1	0.5	0	1	1	0	0	0	0	1	0	1	1	0	0	0	1	0	1	0	0	0	0
APOB@2917G+40.0313	APOB	apolipoprotein B(APOB)	2917	G	Gly->Pro	40.0313	0.272112	-0.643686	8.28139e-31	-0.589606	9.96716e-12	-0.399183	1.52256e-10	-0.394862	2.09079e-12	0.1667	0	0.2	0.3333	0	0.25	0	0.4444	0	0.2	0.3333	0	0.5	0	0.25	0	0.2	0	0.1667	0.5	0.1667	0.2	0	0	0.3333	0.1667	0	0.6	0	0	0.2727	0.25	0.3333	0.1667
PLG@107N+0.984	PLG	plasminogen(PLG)	107	N	Deamidated	0.984	0.270631	0.94553	6.85896e-19	0.142424	0.341045	0.332875	0.00098591	0.110344	0.162737	1	1	0	1	1	0	1	1	1	0	0	1	1	1	0	0	1	0	1	1	1	1	1	1	0	1	1	1	0	1	1	1	1	1
APOB@1189M+15.9949	APOB	apolipoprotein B(APOB)	1189	M	Oxidation	15.9949	0.26995	-0.590953	2.46689e-17	-0.681022	6.70153e-13	-0.531444	1.42258e-11	-0.695032	2.01257e-29	0.3333	0	0.1667	0.6667	0.5	0.3333	0.5	0.25	0.3333	0.25	0.3333	0.6	0.5	0.5	0.6667	0.4286	0.3333	1	0.1667	0	0	0	0	0	0.5	0.5	0	0.3333	0	0	0.3333	0	0.3333	0
C4A@167M+15.9949	C4A	complement C4A (Rodgers blood group)(C4A)	167	M	Oxidation	15.9949	0.269862	-0.607948	5.65312e-22	-0.428673	3.80463e-05	-0.35937	3.33583e-07	-0.467025	1.02757e-13	0.25	0	0.375	0.6	0.7333	0.25	0	0	0	0.375	0.5455	0.4737	0.2857	0.6111	0.5556	0.2857	0.3333	0.5	0	0.5	0	0	0	0.6667	0	0.25	0	0.5	0	0.6667	0	0.5	0.5	0
SERPINA1@375M+15.9949	SERPINA1	serpin family A member 1(SERPINA1)	375	M	Oxidation	15.9949	0.268558	0.209681	0.000226323	0.306912	0.00184323	0.212324	0.000668894	0.0643121	0.23806	0.6667	0.4	0.3333	0	0	0	0	0.4	0.6	0.5	0.25	0.2	0.4	0.2857	0	0.3333	0.5	0.25	0.5	0.4	1	0.25	0.3333	0.3333	0.4286	0.5	0.4286	0.3333	0	0.6667	0	0	0.375	0
ITIH1@579M+15.9949	ITIH1	inter-alpha-trypsin inhibitor heavy chain 1(ITIH1)	579	M	Oxidation	15.9949	0.26796	-0.182796	0.042568	-0.453246	6.20457e-06	-0.0798694	0.433509	-0.227862	0.00611919	1	0	0	0.5	1	0	0	0.5	0	0	1	0.5	0	0	0	0	0.5	0	1	0	0.6667	0	0.6667	0	1	0	0	0	1	1	0.5	0	0.25	0
TF@603N+0.984	TF	transferrin(TF)	603	N	Deamidated	0.984	0.266714	0.101805	0.00168802	0.320118	3.63764e-07	0.2918	3.46564e-13	0.250482	3.47729e-14	0.3333	0.3333	0.2895	0.2157	0.0698	0.3333	0.4324	0.2941	0.2973	0.2812	0.0488	0.1935	0.2703	0.2368	0.0632	0.3333	0.197	0.1837	0.2903	0.359	0.4074	0.225	0.4242	0.2812	0.3056	0.4286	0.4062	0.3438	0.35	0.3256	0.3846	0.325	0.4043	0.3056
IGHG2@204N+0.984	IGHG2	immunoglobulin heavy constant gamma 2 (G2m marker)(IGHG2)	204	N	Deamidated	0.984	0.266646	-0.577123	8.00314e-23	-0.627787	2.2393e-13	-0.584275	6.24885e-21	-0.623273	7.6044e-31	0	0	0.2	0.1667	0.4	0.5714	0	0	0.3333	0.25	0.1429	0.2222	0	0.1667	0.2	0	0	0.5	0	0	0	0	0.5	0.125	1	0.1667	0.5	0	0.25	0.3333	0.25	0.3333	0.1667	0
A2M@295N+0.984	A2M	alpha-2-macroglobulin(A2M)	295	N	Deamidated	0.984	0.266432	-0.407566	2.95248e-31	-0.136476	0.0177706	-0.0570128	0.142739	-0.130462	7.6643e-05	0.1111	0.1364	0.1875	0.2	0.2105	0.1111	0.1333	0.1429	0	0.2727	0.2222	0.1538	0.1429	0.1176	0.2273	0.2143	0.2	0.1053	0.0952	0.2	0.1111	0.1667	0.087	0.1429	0.2	0.1818	0.3	0.2353	0.125	0.4118	0.1	0.1	0.1818	0.1818
A2M@562N+0.984	A2M	alpha-2-macroglobulin(A2M)	562	N	Deamidated	0.984	0.265007	-0.305028	3.5298e-15	-0.247846	5.55332e-05	0.0617581	0.160288	-0.0521702	0.17283	0	0.3333	0.2308	0.1	0.3333	0.2727	0.0909	0.1429	0.2	0	0.2609	0.1429	0.1538	0.1667	0.25	0.2778	0.2857	0.2353	0.2857	0	0	0.25	0.2	0	0.2308	0.1667	0.2857	0.1875	0.125	0	0.25	0	0.2667	0.5
CLEC3B@181N+0.984	CLEC3B	C-type lectin domain family 3 member B(CLEC3B)	181	N	Deamidated	0.984	0.262542	-0.983393	1.97423e-45	-0.866903	1.97571e-20	-0.639827	1.52256e-10	-0.848316	1.12907e-27	0	0	0	1	0	0	0	0	0	0	0	0	0	1	0	0	0	0	0	0	0	0	0	0	0	0	0	0	0	0	0	0	0	0
IGLV1-51@71N+0.984	IGLV1-51	immunoglobulin lambda variable 1-51(IGLV1-51)	71	N	Deamidated	0.984	0.261165	-0.555225	1.78979e-24	-0.413353	6.20457e-06	-0.270531	8.17597e-06	-0.369738	1.42827e-11	0	0.5	0.5	0.5	0.3333	0.3077	0.3333	1	0	0.3333	0.2222	0.3333	0	0.3333	0.2	0.1667	0	0.375	0	0	0	0.25	0	1	0.3333	0	0	0	0.5	0	0.4286	0.3333	0	0
APOB@1444G+40.0313	APOB	apolipoprotein B(APOB)	1444	G	Gly->Pro	40.0313	0.259604	-0.323204	8.05675e-09	-0.0790789	0.425176	-0.190305	0.00196613	-0.257847	8.4315e-06	0.2	0.5714	0.3636	0.1111	0.1667	0	0.125	0.5	0	0.25	0.3636	0	0.5	0.25	0.4545	0.4	0.5556	0.2	0.2222	0	0	0.3636	0.3333	0.2857	0.5556	0	0	0.8125	0.5833	0	0	0.1667	0.3333	0
HBA2@19G+40.0313	HBA2	hemoglobin subunit alpha 2(HBA2)	19	G	Gly->Pro	40.0313	0.25955	-0.550982	3.62249e-34	-0.12589	0.11382	-0.163194	0.00126069	-0.275207	2.06887e-09	0.0714	0.25	0.2	0.2	0.2105	0.25	0.1429	0.1111	0.0952	0.0909	0.125	0.2727	0.2143	0.4286	0.3077	0	0.2857	0.2353	0	0	0	0.25	0.1667	0.375	0.3333	0.25	0.2	0.5	0	0	0	0	0.1429	0.1667
LRG1@102N+0.984	LRG1	leucine rich alpha-2-glycoprotein 1(LRG1)	102	N	Deamidated	0.984	0.253684	-0.433483	7.07896e-11	-0.336257	0.00152063	-0.238815	0.00125593	-0.301193	1.47996e-05	0.2	0.5	0.3333	0.5	0.25	0.6	0	0.25	0	0.3333	0.2	0	0	0	0.3333	0.4	0	0	0.25	0.3333	0.6	0	0	0.25	0.25	0.1667	0	0.6	0	0.1667	0.5	0.1667	0	0.25
ATP11C@793M+15.9949	ATP11C	ATPase phospholipid transporting 11C(ATP11C)	793	M	Oxidation	15.9949	0.252427	-0.821459	1.31901e-22	-0.664762	3.58053e-05	-0.661712	3.62646e-09	-0.692299	1.63331e-12	0	0	0	0	1	0	1	0	0	0	0	0	0	0	0	0	0	0	0	0	0	0	0	0	0	0	0	0	0	0	0	0	0	0
SERPINC1@34G+40.0313	SERPINC1	serpin family C member 1(SERPINC1)	34	G	Gly->Pro	40.0313	0.250824	-0.521337	9.56888e-41	0.119495	0.130371	0.0633601	0.205229	0.0810092	0.0640991	0	0	0.2727	0	0	0	0.125	0	0	0.2353	0.0833	0.0952	0	0.0833	0.2308	0	0.0909	0.2727	0	0	0.2	0.4	0.2857	0	0	0	0	0.4286	0	0	0	0	0.1667	0.2
SERPIND1@490M+15.9949	SERPIND1	serpin family D member 1(SERPIND1)	490	M	Oxidation	15.9949	0.249751	-0.77552	5.32118e-26	-0.619919	1.65443e-06	-0.740085	3.04561e-28	-0.684373	5.78205e-22	0	0	0	0.9167	0.75	0	0	0.3333	0	0	0.9286	0.6	0.8	0.6667	0.8667	0.9333	0.5	0.75	0	0	0	0	0	0	0	0	0	0	0	0	0	0	0	0
F13B@221N+0.984	F13B	coagulation factor XIII B chain(F13B)	221	N	Deamidated	0.984	0.249029	-0.868328	3.2666e-31	-0.79299	4.69685e-21	-0.632676	5.77087e-10	-0.602671	2.5333e-12	0	0	0	0	0	0	0	0	0	1	0	0	0	0	0	0	1	0	0	0	0	0	0.5	0	0	0	0	0	0	0	0	0	0	0
GC@432D+14.0157	GC	GC vitamin D binding protein(GC)	432	D	Methyl(Asp->Glu)	14.0157	0.248883	-0.425773	1.8012e-08	0.0349278	0.846167	0.0160372	0.890605	-0.0281295	0.784275	0	0.5	0	0	1	0.5	0	0	0	0	1	0	0	0.3333	0	0	0	1	0	0	0	0	1	0	1	0	0	0	0	0	0	0	0	0
CFH@162M+15.9949	CFH	complement factor H(CFH)	162	M	Oxidation	15.9949	0.248503	-0.759339	1.10201e-44	-0.537369	3.5424e-08	-0.348575	6.46856e-07	-0.421687	3.46147e-11	0	0	0	0.6667	0.4	0	0	0.1667	0	0	0.6364	0.4286	0.5	0.3333	0.3571	0.4286	0	0.4615	0	0	0.1667	0	0	0	0	0	0	0	0	0	0	0	0	0
A2M@500M+15.9949	A2M	alpha-2-macroglobulin(A2M)	500	M	Oxidation	15.9949	0.248332	-0.277356	2.04682e-06	-0.0745808	0.480766	0.397228	8.07053e-07	0.338804	6.20358e-06	0	0.6667	0.3333	0.3333	0.5	0	0	0	0	0	0	0.5	0	0.3333	0.4286	0	0	0.3333	1	0	0	0	0.5	0.5	0	0	0	0	0	0	0	0	0	0
IGHG2@161V+31.9721	IGHG2	immunoglobulin heavy constant gamma 2 (G2m marker)(IGHG2)	161	V	Val->Met	31.9721	0.248022	0.18535	0.0125043	0.57817	2.45532e-05	0.0425888	0.593669	0.189051	0.00707067	0.4615	0.0588	0.6	0.4	0.3333	0.0714	0.2	0.4286	0.3333	0	0.4	0.8333	0.2143	0.4167	0.3636	0.6	0.0833	0.5714	0	0.1111	0.5	0.375	0.2	0.3333	0	0.5556	0.3684	0	0	0.1176	0.6667	0.3333	0	0.6364
TF@95N+0.984	TF	transferrin(TF)	95	N	Deamidated	0.984	0.247709	-0.0595315	0.495862	0.243794	0.130034	-0.0252465	0.799407	0.0195827	0.822511	0	0	0	0	0	0	0	0.25	0	1	1	0.5	1	0	1	1	0	0	0	0	0	0	0.3333	0	0.5	1	0	0	1	0.3333	1	0	0	0
RBP4@160N+0.984	RBP4	retinol binding protein 4(RBP4)	160	N	Deamidated	0.984	0.247699	-0.624483	6.22683e-31	-0.589505	2.71943e-13	-0.50194	1.16573e-16	-0.633637	2.1853e-37	0	0.2857	0.2	0.4444	0.1111	0	0.1	0	0.3	0.3077	0.3333	0	0	0.1429	0.4375	0	0.3571	0.375	0	0	0.4	0	0.1429	0.3077	0.5	0.3	0	0	0	0.125	0	0.4	0.6364	0.5
A2M@1294N+0.984	A2M	alpha-2-macroglobulin(A2M)	1294	N	Deamidated	0.984	0.245843	0.242014	1.77989e-09	0.198007	0.00328543	0.254322	7.7538e-09	0.133146	0.000313402	0.5714	0.5385	0.2727	0.3333	0.5	0.375	0.4545	0.6	0.5714	0.6	0.1818	0.2	0.25	0.1111	0.2	0.375	0.3333	0.3333	0.2857	0.5	0.5	0.4615	0.3846	0.625	0.4286	0.4167	0.3333	0.3571	0.5	0.3333	0.5556	0.5	0.75	0.3
IGKV3D-15@73I+0.9589	IGKV3D-15	immunoglobulin kappa variable 3D-15(IGKV3D-15)	73	I	Xle->Asn	0.9589	0.245504	-0.0725375	0.324109	1.12784	3.21689e-08	0.28884	0.00350565	0.565103	1.75538e-09	0	0.75	0	0	0.5	0	1	0	1	0	0	0.8	0	0	0	0	0	0	0	1	0	0.6667	0	0	0	0	0	0.5	0	0	0.2857	0.75	0	0
C3@373M+15.9949	C3	complement C3(C3)	373	M	Oxidation	15.9949	0.243183	-0.673637	5.07207e-28	-0.256548	0.0285006	-0.258047	0.000702466	-0.536093	5.45043e-18	0	0	0.1667	0	0.1429	0	0	0	0	0.25	0.25	0.25	0	0	0.4	0.25	0	0.3333	0.5	0	0	0	0	0	0	0	0	0	0	0	0	0	0	0.25
A2M@917N+0.984	A2M	alpha-2-macroglobulin(A2M)	917	N	Deamidated	0.984	0.241673	-0.449384	4.03332e-10	0.0383796	0.800089	-0.0567472	0.541374	-0.203427	0.00722264	0	0	1	0	0.3333	1	0	0	0	0	0	0	0	0.5	1	0	0	0	0	0	0	0	0	1	0	0	0	0	0	0	0	0	1	0
IGLC1@63N+0.984	IGLC1	immunoglobulin lambda constant 1(IGLC1)	63	N	Deamidated	0.984	0.240676	-0.24151	0.000177391	-0.0985361	0.379615	-0.0372907	0.622332	-0.0215554	0.784275	0.5	0	0	0.5	0.0909	0.4	0	0	0	0	0.5	0.3	0.1667	0.1429	0	0	0.6667	0.3333	0.5	0	0.1667	0.2	0	0.3333	0	0.3333	0.3333	0	1	0	0.2	0	0	0.5
APOC1@64M+15.9949	APOC1	apolipoprotein C1(APOC1)	64	M	Oxidation	15.9949	0.240351	-0.632769	1.03684e-34	-0.00959179	0.936341	-0.333489	1.17414e-06	-0.343187	1.31519e-07	0.3333	0	0.0909	0.3636	0.3333	0	0	0	0.25	0.1667	0.25	0	0	0.5714	0.5	0	0.2	0	0	0	0	0	0	0.25	0	0.375	0	0	0	0	0	0	0	0
C3@956G+40.0313	C3	complement C3(C3)	956	G	Gly->Pro	40.0313	0.239901	-0.500029	1.53861e-23	-0.626051	1.27058e-27	-0.0847606	0.144895	-0.505401	5.1754e-28	0	0.3333	0.4	0.5	0.4545	0.4	0.1667	0.3333	0.3333	0.3333	0.3846	0.4286	0.4545	0.4	0.5	0.3	0.375	0.5556	0.3333	0.25	0.3333	0	0	0	0	0.25	0	0.7778	0	0.2	0	0	0	0.2
IGKV1D-13@75S+14.0157	IGKV1D-13	immunoglobulin kappa variable 1D-13(IGKV1D-13)	75	S	Methyl(Ser->Thr)	14.0157	0.238028	0.128645	0.0309289	0.530631	6.20457e-06	0.421779	1.85675e-09	0.405723	8.42337e-11	0	0.1667	0.6667	0.125	0.625	0.3636	0.375	0.4	0.1667	0	0.2857	0.4	0.1429	0.125	0.2	0.1667	0.1	0.2857	0.4	0	0.3333	0.3333	0.625	0.5	0	0.5	0.3333	0.6667	0.25	0	0.2	0.3333	0.3333	0.3333
IGLC1@52G+40.0313	IGLC1	immunoglobulin lambda constant 1(IGLC1)	52	G	Gly->Pro	40.0313	0.237995	-0.400067	5.17216e-16	0.018783	0.841144	-0.269046	3.98855e-07	-0.347061	3.20999e-13	0.2222	0	0.3333	0.2222	0.25	0	0.2	0.4	0.125	0.1111	0.2	0	0	0	0.2857	0.125	0	0.25	0.25	0	0.125	0.1429	0	0.125	0	0.5	0.1818	0.5	0	0.25	0.3333	0.2	0.1667	0.2222
C4A@621M+15.9949	C4A	complement C4A (Rodgers blood group)(C4A)	621	M	Oxidation	15.9949	0.237487	0.0285367	0.716632	-0.60221	2.93954e-10	-0.611784	3.07176e-29	-0.686885	1.50764e-38	0.4	1	0.6667	0.6	0.5714	0.5	0	0.5	0	0.3333	0.5	0.7143	0.3333	0.5	0.25	0.5	0.4	0.5	0.5	0.3333	0.6	0.3333	0.3333	0.5	0	0.6667	0.6667	0.6667	0	0.5714	1	0.6667	0.5714	0.3333
IGKC@10I+13.9793	IGKC	immunoglobulin kappa constant(IGKC)	10	I	Carbonyl	13.9793	0.234628	-0.616779	2.20968e-13	-0.668993	1.15559e-20	-0.450499	6.29951e-07	-0.679869	1.58134e-26	0	0	0	1	1	0	1	0	0	0	0	0	1	0	1	0	1	0	0	0	0	0	0	0	0	0	0	0	0	0	0	0	0	0
APOB@2451N+-17.0266	APOB	apolipoprotein B(APOB)	2451	N	Ammonia-loss	-17.0266	0.232115	-0.331589	8.41795e-10	-0.435663	3.97574e-12	0.0850944	0.188923	-0.0618523	0.273662	0	0	0.5	0.25	0.4	0.25	0.25	0	0	0.3333	0.125	0.25	0.3333	0.3333	0.25	0.25	0.3333	0.5	0	0	0	0	0	1	0	0	0	0	0	1	0	0	0	0.5
IGHV3-64D@97T+-14.0157	IGHV3-64D	immunoglobulin heavy variable 3-64D(IGHV3-64D)	97	T	Thr->Ser	-14.0157	0.231844	-0.4735	3.77641e-10	-0.420286	7.11996e-05	-0.233194	0.00962042	-0.303761	8.24353e-05	0.4	0	0.6	0	0	0.6667	0.5	0	0	0	0.5	0.5	0	0.3333	0	0.5	0.6667	0.6667	0	1	0	0	0	0	0	0	0	1	0	0	0	0	0	0
ITIH3@266N+0.984	ITIH3	inter-alpha-trypsin inhibitor heavy chain 3(ITIH3)	266	N	Deamidated	0.984	0.230178	-0.272205	0.00200716	-0.367272	2.37636e-06	0.341557	0.00333415	-0.208419	0.0114624	0	0	0	0	0	1	0	0	0	0	0	0	0	0	0	1	0	0	1	1	0	0	0	0	0.3333	1	0	0	0	1	0	0	0	0
A1BG@288N+0.984	A1BG	alpha-1-B glycoprotein(A1BG)	288	N	Deamidated	0.984	0.229921	-0.227839	0.00174616	0.281859	0.0553826	0.0953893	0.292266	0.128068	0.106419	1	0	0	1	1	0	0	0.5	1	0	1	0	0	1	0.6667	0	1	1	0	0	0	0	0	0	0	0	1	0	0	0	0.5	0	0	0
C1QB@185M+15.9949	C1QB	complement C1q B chain(C1QB)	185	M	Oxidation	15.9949	0.228177	-0.352903	1.17136e-08	-0.247638	0.0137967	0.0461449	0.55734	-0.00430158	0.949937	0.4	1	0.3333	0.25	0.75	0	0.3333	0	0	0	0.6667	0.25	0	0.75	0.5714	0.3333	0.4	0.375	0	1	0	0	0	0	0.5	0	0	0.25	0	0	0	0	0	0
APOB@450N+0.984	APOB	apolipoprotein B(APOB)	450	N	Deamidated	0.984	0.228158	-0.318454	4.18545e-10	-0.128143	0.149672	-0.17632	0.00163623	-0.141151	0.0043408	0	0.1667	0	0.2857	0.3333	0.2222	0.2	0.3333	0	0.2222	0.25	0.2727	0.4286	0.1429	0.3333	0.3	0.3333	0.2222	0.2857	0.1667	0	0.2	0	0	0.1667	0	0	0.3333	0.25	0	0.5	0.25	0	0
C3@990M+15.9949	C3	complement C3(C3)	990	M	Oxidation	15.9949	0.227325	-0.520859	5.74172e-30	-0.395367	2.35454e-07	-0.302902	1.03066e-09	-0.455239	3.03368e-26	0.2857	0	0.2857	0.6154	0.25	0.2	0.3	0.5	0	0.4444	0.25	0	0.2	0.375	0.3333	0.5556	0.2	0.3333	0.2857	0.3333	0.25	0	0.3333	0	0	0.3333	0	0.2857	0.25	0.3333	0	0.5	0.2222	0
IGHV1-45@51R+-41.0742	IGHV1-45	immunoglobulin heavy variable 1-45(IGHV1-45)	51	R	Arg->Asp	-41.0742	0.226538	-0.291033	0.00114689	-0.529219	3.90789e-09	-0.506174	1.52256e-10	-0.571288	1.85237e-20	0	0	0	0.5	0	0	1	0	1	1	1	0	0	0	0	0	0	0	0	1	0	0	0	0	0	0	1	0	1	1	0	0	0	1
APOB@1515N+-17.0266	APOB	apolipoprotein B(APOB)	1515	N	Ammonia-loss	-17.0266	0.225538	-0.617694	1.88513e-24	-0.585336	3.00528e-17	-0.249977	0.000513005	-0.47498	2.97144e-15	0	0	0	0.1667	0.6	0.2	0	0	0	0.3333	0.2857	0	0.3333	0	0	0.3333	0	0.2	0.3333	0.2	0	0.5	0	0	0.5	0	0	0	0.25	0.25	0	0.2	0.2	0
A2M@1089N+0.984	A2M	alpha-2-macroglobulin(A2M)	1089	N	Deamidated	0.984	0.224987	-0.262048	1.34535e-27	-0.117195	0.00228467	0.0804997	0.00223158	-0.0578588	0.00942435	0.1667	0.2051	0.2963	0.1739	0.2222	0.1389	0.1786	0.2188	0.1071	0.1538	0.1875	0.1613	0.3704	0.2059	0.2121	0.2286	0.2	0.25	0.1892	0.1935	0.1111	0.1389	0.1622	0.129	0.1786	0.2	0.1538	0.2059	0.2273	0.1622	0.1786	0.2	0.1562	0.16
IGHV3-72@109T+-44.0262	IGHV3-72	immunoglobulin heavy variable 3-72(IGHV3-72)	109	T	Thr->Gly	-44.0262	0.224839	0.0855603	0.22254	0.0125132	0.917105	0.135362	0.0844782	0.151804	0.0243291	0.25	0	0.6	0.4286	0.6667	0	0.6667	0.4286	0	0.5714	0.5	0.4	0	0.1667	0	0	0.5714	0.5	0.4444	0	0	0.5	0	0.6	0.25	0.4	0.5	0	0.5	0.4	0	0	0.2	0.5
DENND1C@589G+40.0313	DENND1C	DENN domain containing 1C(DENND1C)	589	G	Gly->Pro	40.0313	0.223948	-0.498971	2.77671e-14	-0.399684	1.84942e-06	0.301563	0.0157223	-0.14255	0.14709	0	0	1	0	0	0	0	0	0	0	0	0	0	0	0	0	0	0	0	0	0	0	0	0	0	0	0	0	0	0	0	0	0	0
SERPING1@310M+15.9949	SERPING1	serpin family G member 1(SERPING1)	310	M	Oxidation	15.9949	0.223751	-0.192555	0.00705129	-0.144191	0.24331	-0.229875	0.00175068	-0.219751	0.000876533	0.4	0	0	0.6842	0.7333	0.8333	0.5556	0.3333	0	0.2857	0.75	0.7	0.6923	0.9375	0.7241	0.75	0.6667	0.7273	0	0	0.3333	0	0	0	0.125	0.1	0	0.6154	0	0.1667	0.3333	0	0.4545	0.2
IGHG2@102C+-2.0157	IGHG2	immunoglobulin heavy constant gamma 2 (G2m marker)(IGHG2)	102	C	DiDehydro	-2.0157	0.222118	-0.177036	1.63943e-05	-0.119418	0.0819442	0.00322543	0.95131	-0.135199	0.000481024	0.2	0.4286	0.25	0.2222	0.1667	0.5714	0.15	0.3636	0.2857	0	0	0.6667	0.5556	0.3	0.1818	0.25	0.5	0.5	0.2308	0.4	0.1429	0.3333	0	0.3125	0.1429	0.1053	0.1333	0	0	0.125	0.2222	0.5	0.1429	0
ALB@224C+47.9847	ALB	albumin(ALB)	224	C	Trioxidation	47.9847	0.219477	0.105414	6.32899e-05	0.0532346	0.238374	0.211925	3.66439e-11	0.186156	2.37352e-12	0.28	0.381	0.3571	0.3125	0.2917	0.2188	0.1765	0.3043	0.25	0.3158	0.2979	0.2174	0.1667	0.3333	0.3333	0.2917	0.2708	0.4	0.3636	0.2273	0.2083	0.3333	0.25	0.36	0.4286	0.3704	0.35	0.24	0.3636	0.3333	0.3478	0.2609	0.2727	0.2821
IGHM@194M+15.9949	IGHM	immunoglobulin heavy constant mu(IGHM)	194	M	Oxidation	15.9949	0.219258	-0.162382	0.026049	0.0102422	0.939556	0.226454	0.0111373	0.0871175	0.262028	0	0	0.6667	0	0	0.75	0	0.8235	0	0	0	0.6	0.7	0	0.85	0.2857	0.1429	0	0	0	0.3333	0.6667	0	0	0	0	0	0	0	0	0	0.9474	0.4286	0
C3@693C+-2.0157	C3	complement C3(C3)	693	C	DiDehydro	-2.0157	0.219011	-0.634684	7.36757e-18	-0.449745	0.000431661	-0.463541	4.77185e-08	-0.497367	7.2891e-10	0	1	0	0	0	0	0	0	0	0.3333	1	0	0	0	1	0	0	1	0	0	0	0	0	0	0	0	0	0	0	0	0	0	0	0
HRG@240N+0.984	HRG	histidine rich glycoprotein(HRG)	240	N	Deamidated	0.984	0.218573	-0.170592	0.00514373	-0.0517503	0.630144	-0.0152239	0.833517	-0.0868396	0.146342	0.2	0.5556	0	0	0.1667	0.5	0	0	0.25	0.4286	0.4	0.2857	0.5	0	0	0	0	0.2857	0	0.5	0.4286	0	0.5	0	0	0.2	0	0.5	0.1667	0.2222	0	0	0.25	0.2
ITIH2@192G+40.0313	ITIH2	inter-alpha-trypsin inhibitor heavy chain 2(ITIH2)	192	G	Gly->Pro	40.0313	0.218442	-0.612612	3.75034e-38	-0.177364	0.088721	-0.193402	0.00397714	-0.154671	0.00931664	0	0.2	0	0	0	0	0	0	0	0	0.5	0	0	0	0.25	0	0	0.25	0.2	0	0	0	0	0	0	0	0	0.2	0	0	0	0.1667	0	0
APOC3@36M+15.9949	APOC3	apolipoprotein C3(APOC3)	36	M	Oxidation	15.9949	0.217887	-0.0778281	0.243523	0.0980138	0.412156	-0.0420722	0.573781	-0.111076	0.07805	0.4	0	0.8333	0.6667	0.75	0	0.75	0	0.6667	0.8	0.6	0.4	0.6	0.6667	1	0.5	0.4	1	0.5	0	0	0	0	0.3333	0.75	0.5	0	0.3333	0	0	0	0	0.7143	0.25
IGHA2@210G+40.0313	IGHA2	immunoglobulin heavy constant alpha 2 (A2m marker)(IGHA2)	210	G	Gly->Pro	40.0313	0.217131	-0.0655797	0.200277	-0.545898	2.98072e-25	-0.309874	3.00488e-09	-0.586023	1.47098e-53	0.4286	0.375	0.2	0	0	0.25	0.25	0.5	0.4286	0.5714	0	0	0.4	0	0	0.1429	0	0	0.2857	0.5714	0.3333	0.3333	0.5714	0.2	0.25	0.5	0.2857	0.4286	0.3	0.5	0.4	0.5	0.2	0.5
IGLV1-40@72N+-12.9953	IGLV1-40	immunoglobulin lambda variable 1-40(IGLV1-40)	72	N	Asn->Thr	-12.9953	0.21693	-0.743436	4.39498e-26	-0.475268	0.000355723	-0.661296	7.72478e-23	-0.679792	3.65027e-25	0	0	0	0	0	1	0	0	0	0	1	0	0	1	0	1	0	1	0	0	0	0	0	0	0	0	0	0	0	0	0	0	0	0
FGA@166M+15.9949	FGA	fibrinogen alpha chain(FGA)	166	M	Oxidation	15.9949	0.215936	1.20587	3.43834e-45	1.47231	1.15559e-20	0.139231	0.000328202	0.131636	0.00016286	0.913	0.8714	0.8919	0.9	0.9032	0.8537	0.8526	0.8824	0.8442	0.875	0.9009	0.9048	0.8776	0.9099	0.8707	0.8788	0.9101	0.9352	0.8936	0.8462	0.871	0.8587	0.8211	0.8675	0.8352	0.9143	0.9062	0.8837	0.9041	0.8878	0.8889	0.8846	0.8625	0.8776
ALB@500C+-2.0157	ALB	albumin(ALB)	500	C	DiDehydro	-2.0157	0.215849	-0.078876	2.4339e-11	0.0373321	0.0623598	0.0505032	8.92143e-05	0.0376337	0.000744498	0.2123	0.2523	0.201	0.2183	0.2254	0.264	0.2594	0.1863	0.2112	0.2092	0.2469	0.2661	0.2749	0.2682	0.2533	0.2368	0.2193	0.2735	0.219	0.2507	0.2217	0.1951	0.2378	0.2321	0.2975	0.2434	0.1752	0.1653	0.2082	0.2459	0.2635	0.227	0.2513	0.1812
FCGBP@3746N+0.984	FCGBP	Fc gamma binding protein(FCGBP)	3746	N	Deamidated	0.984	0.215424	-0.64602	3.44533e-20	-0.466361	8.72524e-05	-0.295513	0.00172877	-0.452672	1.59232e-09	0	0	0	0	0	0	0	0	0	0.75	0.5	0	0	0.3333	0.5	0	0	0.4	0	1	0	0	0	0	0	0	0	1	0	0	0	0	1	0
ALB@470M+15.9949	ALB	albumin(ALB)	470	M	Oxidation	15.9949	0.214955	-0.166502	3.7594e-19	0.0415336	0.197494	0.062986	0.00198078	0.0547327	0.00186921	0.1294	0.175	0.2432	0.1613	0.1818	0.2059	0.1961	0.1364	0.1408	0.1831	0.2292	0.254	0.1951	0.1667	0.1111	0.2195	0.2679	0.24	0.16	0.1538	0.1887	0.1912	0.1757	0.0854	0.193	0.1467	0.209	0.1562	0.194	0.175	0.1389	0.1774	0.1304	0.1818
IGLC1@11L+242.1391	IGLC1	immunoglobulin lambda constant 1(IGLC1)	11	L	unknown_33	242.139	0.214806	-0.78035	4.1051e-37	-0.483799	3.68151e-05	-0.417141	4.19767e-06	-0.610773	1.81716e-20	0	0	0	0	0	0	0	0	0	0	0	0	0	0	0	0	0	0	0	0	0	0	0	0	0	0	0	0	0	0	0	0	0	0
IGHV3-9@117K+28.0062	IGHV3-9	immunoglobulin heavy variable 3-9(IGHV3-9)	117	K	Lys->Arg	28.0062	0.214076	-0.294395	3.29254e-09	-0.348189	8.95559e-07	0.00286103	0.96655	-0.122202	0.0120952	0	0	0.3077	0.2667	0.25	0.375	0.6154	0.625	0.5	0	0.1333	0.2222	0.5455	0.1765	0.25	0.2857	0	0	0	0	0	0	0.3333	0	0.4545	0	0	0.375	0.0769	0	0	0.25	0.4	0.2
APOB@4268M+15.9949	APOB	apolipoprotein B(APOB)	4268	M	Oxidation	15.9949	0.213635	-0.330981	2.64734e-06	0.166145	0.213057	-0.570984	1.6009e-26	-0.607941	6.0347e-35	0.5	0.6667	0.6667	1	1	0.5	0.4	0.3333	0.3333	0.5	0.75	0.75	0.75	0	0.6	0.7143	0.5	1	0	0	0	0.6667	0	0	0	0.3333	0	0	0	0	0.5	0	0.3333	0
CFHR1@94N+0.984	CFHR1	complement factor H related 1(CFHR1)	94	N	Deamidated	0.984	0.212419	0.127549	0.130441	0.727142	8.34715e-06	-0.105855	0.177665	-0.0934955	0.199852	0	1	0.75	0	1	0.3333	0	1	0.25	0.5	0	1	1	0.6667	0.4	0	0	0.5	0.5	0.5	0	1	0	0	0	0.6667	0	0.6	0	0	0.5	0	0.5	0
TF@88D+17.0266	TF	transferrin(TF)	88	D	Ammonium	17.0266	0.211604	-0.460168	3.36003e-18	-0.284208	0.00157731	0.000613521	0.993261	-0.143722	0.0124105	0	0	0.5	0	0	0	0.3333	0.25	0.3333	0.25	0	0	0	0	0	0	0.25	0	0	0	0	0.3333	0	0	0	0	0	0	0.5	0	0.5	0	0.3333	0
TF@137C+47.9847	TF	transferrin(TF)	137	C	Trioxidation	47.9847	0.211451	-0.0541268	0.286419	-0.399179	5.71549e-14	-0.121352	0.0247625	-0.124153	0.00853715	0.1429	0.3333	0.2727	0.3571	0.4	0.2	0.4	0.375	0.4286	0.3077	0.5	0.4286	0.5714	0.4167	0.3846	0.5556	0.5333	0.3125	0.1667	0.3636	0.2	0.4615	0.4167	0.4	0.5	0.2222	0	0.2	0.3	0.1667	0.3	0.2	0.2	0.1667
IGHV3-20@95K+0.9476	IGHV3-20	immunoglobulin heavy variable 3-20(IGHV3-20)	95	K	Lys->Glu	0.9476	0.211165	-0.76849	1.71141e-28	-0.667858	5.81767e-17	-0.508073	8.12164e-08	-0.637633	1.08585e-18	0	0	0	0	0	1	0	0	0	0	1	0	0	0	0	0	0	0	0	0	0	0	0	0	0	0	0	0	0	0	0	0	0	0
IGHV3-11@114Y+-15.9949	IGHV3-11	immunoglobulin heavy variable 3-11(IGHV3-11)	114	Y	Tyr->Phe	-15.9949	0.210982	-0.17282	1.18482e-06	-0.281174	2.43816e-07	0.0409375	0.313844	-0.0509235	0.144656	0.2	0.2308	0	0.2	0.2727	0.3	0.0909	0.125	0.25	0.1667	0.1333	0.1818	0	0.1333	0.2	0	0.0833	0.1538	0.375	0.2222	0	0.3	0.25	0.2857	0.25	0.25	0.2308	0.2	0.2308	0.6	0.375	0.1111	0.1	0.1667
IGHV3-15@50N+42.0582	IGHV3-15	immunoglobulin heavy variable 3-15(IGHV3-15)	50	N	Asn->Arg	42.0582	0.21068	-0.270279	0.00156495	-0.205865	0.116006	0.35777	0.00207996	-0.236376	0.00163081	0	0	0	1	0	0	0	0	0	0	0	1	0	0	1	0	0	0	0	0	1	0	1	0	0	0	0	0	0	0	0	0	0	0
ALB@352G+40.0313	ALB	albumin(ALB)	352	G	Gly->Pro	40.0313	0.210618	-0.310049	4.01033e-06	-0.238639	0.0216294	-0.0466133	0.562842	-0.124484	0.0658654	0	0	0	0	0	0	0	1	0	0.5	0	0	0	0	0	0	0	0	0	0	0	0	0.5	0	0	0	0.5	1	0	0	0.3333	0	0.5	0
IGHV1-18@106R+-55.0534	IGHV1-18	immunoglobulin heavy variable 1-18(IGHV1-18)	106	R	Arg->Thr	-55.0534	0.209138	-0.760936	5.44104e-34	-0.582606	2.72755e-10	-0.320479	0.00130934	-0.535706	2.77785e-11	0	0	0	0	1	0	0	0	0	0	0	0	0	0	0	0	0	0	0	0	0	0	0	0	0	0	0	0	0	0	0	0	0	0
C7@389S+14.0157	C7	complement C7(C7)	389	S	Methyl(Ser->Thr)	14.0157	0.208513	-0.529675	7.91663e-17	-0.464861	6.20457e-06	-0.0603153	0.577635	-0.350747	5.66831e-05	0	0	0	0	0	0	0	0	0	0	0	0.3333	0	0	0	0	0	0.5	0.6667	0	0	0	0	0	0	0	0	0	0	0	0	0	0	0
C3@368M+15.9949	C3	complement C3(C3)	368	M	Oxidation	15.9949	0.207524	0.0557282	0.378182	0.211186	0.0605088	0.155376	0.0283292	-0.0902975	0.112623	0.5	0.5	0.6667	0.3333	0.2857	0.3333	0.25	0.5	0	0.5	0.5	0	0	0.3333	0	0.25	0	0	0.5	0	0.25	0.3333	0.5	0.3333	0	0	0	0.5	0.6	0.5	0	0.5	0.3333	0.25
C4BPA@556M+15.9949	C4BPA	complement component 4 binding protein alpha(C4BPA)	556	M	Oxidation	15.9949	0.207416	-0.692816	2.38012e-37	-0.608619	3.76501e-21	-0.301119	4.23892e-05	-0.447826	2.39031e-12	0	0	0	0.6923	0.3333	0.5	0	0	0	0	0.6	0	0.2	0.5385	0.25	0	0.3333	0	0	0	0	0	0	0	0	0	0	0	0	0	0	0.25	0.2	0
HRG@511G+40.0313	HRG	histidine rich glycoprotein(HRG)	511	G	Gly->Pro	40.0313	0.207133	-0.332259	2.16725e-13	-0.323619	3.43993e-06	0.112016	0.0427305	0.0244122	0.648972	0	0	0	0.2857	0.1667	0.25	0	0	0	0	0	0.2	0.2	0.25	0.4	0	0	0	0	0	0.2	0.3333	0	0.3333	0.2	0.5	0	0.25	0.5	0	0	0	0	0
C4A@583N+0.984	C4A	complement C4A (Rodgers blood group)(C4A)	583	N	Deamidated	0.984	0.206311	0.0469027	0.672974	-0.358893	6.20457e-06	-0.219502	0.0280141	-0.155547	0.0567653	0	1	0	1	1	0	0	0	0	0	1	0	0	0	0	1	0	1	0	0	1	0	1	1	0	1	1	1	0	0	0	1	1	0
ITIH3@41N+0.984	ITIH3	inter-alpha-trypsin inhibitor heavy chain 3(ITIH3)	41	N	Deamidated	0.984	0.206028	-0.655753	2.35113e-15	-0.706034	3.11437e-22	-0.608885	1.49854e-12	-0.670744	1.02933e-24	1	0	1	0	0.3333	0.5	0	1	0	0	0	1	0	0	1	1	0	0	0	0	0	0	0	0	0	0	0	0	0	0	0	0.5	0	0
APOB@801M+15.9949	APOB	apolipoprotein B(APOB)	801	M	Oxidation	15.9949	0.205461	-0.0309193	0.721082	-0.239208	0.00299775	-0.0815744	0.35452	0.0646181	0.471597	0	0	1	0.5	1	1	1	1	1	0.8	1	1	1	1	0.8333	1	0.6667	1	1	0	0	0.5	0	0	0	0	0	0	0	0	0	0	0	0
SAA2@78N+0.984	SAA2	serum amyloid A2(SAA2)	78	N	Deamidated	0.984	0.204774	-0.0766319	0.421835	-0.0242449	0.882675	-0.0211145	0.847445	-0.193878	0.0142505	0	1	0	0	0.6875	0.7	0	0	0	0.6667	0	0.9	0	0.5	0	0.7273	0	0	0	0	0	0	0	0	0	0	0	0	0	1	1	0	0	0
C3@698M+15.9949	C3	complement C3(C3)	698	M	Oxidation	15.9949	0.204567	-0.114594	0.138635	-0.569717	7.93332e-14	-0.583713	1.68067e-27	-0.601027	1.48643e-30	0.4	0.5	0.5	0.6	0.25	0.375	0.3333	0.5	0	0	0.1667	0.3636	0.5	0.4	0.25	0.25	0	0.5	0	0.3333	0	0.25	0.6667	0.5	0	0	1	0.4286	0	0.4286	1	0.5	0.3333	0.3333
C3@1604M+15.9949	C3	complement C3(C3)	1604	M	Oxidation	15.9949	0.204519	-0.163046	0.000880323	-0.096435	0.254114	-0.0443804	0.423271	-0.0454082	0.363886	0.3333	0.3333	0	0.2857	0.6	0.3333	0.3333	0.2857	0.3333	0.5	0.6	0.4	0.3333	0.2	0.1429	0.2	0	0.5714	0.5	0.2	0.2	0.5	0.3333	0.3333	0	0.25	0.3333	0.4286	0	0.1667	0	0.3333	0.2	0
C4A@486G+40.0313	C4A	complement C4A (Rodgers blood group)(C4A)	486	G	Gly->Pro	40.0313	0.204273	-0.472466	1.90821e-25	-0.489041	2.49465e-14	-0.544227	3.49359e-36	-0.400342	8.21429e-21	0	0.1667	0.125	0.1667	0.0667	0	0.1667	0	0	0.1111	0.3333	0.1	0.1667	0.4	0.2857	0.25	0.1667	0.3333	0.4286	0.4	0.1429	0.25	0	0.125	0.2	0.5	0.25	0.125	0	0	1	0.2222	0.2	0
HPX@187N+0.984	HPX	hemopexin(HPX)	187	N	Deamidated	0.984	0.203315	0.0776199	0.314877	-0.269883	0.00315384	-0.024799	0.76907	-0.178703	0.00585801	0	0.2	0	0.5	0.6667	0.6	0	0	0	0.5	0.25	0.2	0.2	1	0.6667	0.75	0	0.5	0	0	0	0	0	0	0.5	0.3333	0.5	0.3333	1	0.3333	0	0.5	0.5	0
APOB@2878N+0.984	APOB	apolipoprotein B(APOB)	2878	N	Deamidated	0.984	0.203307	-0.66687	9.9142e-43	-0.615655	1.43004e-23	-0.418658	1.99357e-12	-0.524245	1.57596e-27	0.2	0	0.1667	0.25	0.1429	0.1667	0.1667	0	0	0.1429	0	0.2857	0	0.3333	0	0	0.1667	0.2	0.2	0	0	0.1667	0.2	0	0.2	0.25	0	0	0.1667	0.1667	0.1429	0.2	0.25	0.1667
ALB@572M+-16.9976	ALB	albumin(ALB)	572	M	Met->Asn	-16.9976	0.20309	-0.69889	4.23961e-24	-0.561587	1.52311e-07	-0.460292	2.1652e-06	-0.532528	2.66949e-10	0	0	0	0	1	0	0	0	0	0	0	0	0	0	0	0	0	0	0	0	0	0	0	0	0	0	0	0	0	0	0	0	0	0
TTR@118N+0.984	TTR	transthyretin(TTR)	118	N	Deamidated	0.984	0.202469	-0.2731	5.20364e-09	0.0149984	0.871918	0.0982431	0.0877528	-0.0499166	0.312862	0	1	0.4	0.2	0.2941	0.25	0.3333	0	0	0.2	0.2083	0.2083	0.0909	0.1053	0.24	0	0.1364	0.1667	0	0	0	0	0.1429	0	0	0	0	0	0	0.3333	0.6667	0.5	0.1579	0
CFI@574G+244.1228	CFI	complement factor I(CFI)	574	G	unknown_35	244.123	0.201983	-0.341539	2.41593e-05	-0.00855187	0.941798	0.0756093	0.588194	-0.120664	0.278279	0	0	0	1	0	0	1	0	0	0	0	0	0	1	0	1	0	0	0	0	0	0	0	0	0	0	0	0	0	0	0	0	0	0
APOB@752N+0.984	APOB	apolipoprotein B(APOB)	752	N	Deamidated	0.984	0.201022	-0.567865	9.17113e-19	-0.608256	3.93633e-12	-0.444178	1.38041e-08	-0.602989	7.51089e-22	0	0	0	0	0	0	0	0	0	0.3333	0	0	1	0	0	0	1	0	0	0	0.6	0	0	0	0	0	0	0	0.3333	0	0	0	0	0
LRG1@132P+-10.0207	LRG1	leucine rich alpha-2-glycoprotein 1(LRG1)	132	P	Pro->Ser	-10.0207	0.200647	-0.234442	0.0044601	0.273133	0.123173	-0.105492	0.267568	-0.0210974	0.82018	0	0	0	1	0	0	0	0	0	0	0	0	0	0	0	0	0	0	0	1	0	0	0	1	0	0	0	0	0	0	0	0	1	0
C4BPA@249M+15.9949	C4BPA	complement component 4 binding protein alpha(C4BPA)	249	M	Oxidation	15.9949	0.200523	-0.853146	1.20468e-82	-0.740673	4.96998e-57	-0.468984	3.35718e-14	-0.616524	2.90742e-37	0	0	0	0	0	0.1429	0	0	0	0	0.1667	0	0	0.1667	0	0	0	0	0	0	0	0	0	0	0.3333	0	0	0	0	0	0	0	0	0
PLG@807M+15.9949	PLG	plasminogen(PLG)	807	M	Oxidation	15.9949	0.200398	-0.64385	2.21697e-25	-0.52844	2.90925e-06	-0.594284	4.3255e-15	-0.560957	1.32326e-20	0	0.3333	0	0.6	0.5	0.5	0.3333	0	0	0	0.25	0	0	0.3333	0	0	0	0.2	0	0	0	0	0	0	0	0	0	0	0	0	0	0	0.4	0
TF@94N+0.984	TF	transferrin(TF)	94	N	Deamidated	0.984	0.200329	-0.14152	0.0748957	-0.0357813	0.799757	-0.0727692	0.405577	-0.113785	0.131248	0	0.3333	0	1	0	0	0	1	0	1	0	0	0	0	0	0	0	0	1	0	0.5	0	0.3333	0	0.5	0.5	0	0	0	0	0	0	0	0
ORM1@139N+0.984	ORM1	orosomucoid 1(ORM1)	139	N	Deamidated	0.984	0.199602	-0.248484	9.18692e-05	-0.0590011	0.600671	0.194429	0.0161438	0.0438245	0.554844	0	0	0.5	0	0	0.2222	0	0.1667	0	0	0.2222	0	0.3333	0	0.5	0	0	0	0	0	0	0	0	0.4	0	0.1667	0.2	0	0	0	1	0	0	0
ALB@482N+0.984	ALB	albumin(ALB)	482	N	Deamidated	0.984	0.197991	-0.0419214	0.0594738	0.197453	6.20457e-06	0.19573	3.22385e-12	0.185495	1.42176e-15	0.1765	0.1918	0.1746	0.2909	0.3	0.2258	0.2037	0.2576	0.1385	0.2	0.186	0.1695	0.1951	0.1458	0.2121	0.1304	0.1786	0.2449	0.2542	0.1972	0.2083	0.2456	0.2388	0.1622	0.1754	0.2	0.2407	0.2188	0.1636	0.2267	0.1471	0.1587	0.2297	0.1538
IGLV1-51@72N+0.984	IGLV1-51	immunoglobulin lambda variable 1-51(IGLV1-51)	72	N	Deamidated	0.984	0.197723	-0.526957	8.52867e-32	-0.244724	0.0020488	-0.109671	0.0510205	-0.207368	5.19928e-05	0	0	0	0.2	0.1667	0.2308	0.2222	0	0	0	0.2222	0	0.25	0	0	0.1667	0	0.125	0	0	0	0	0	0	0	0	0	0	0	0	0.1429	0	0	1
FCN3@228G+244.1228	FCN3	ficolin 3(FCN3)	228	G	unknown_35	244.123	0.197532	-0.54605	2.38258e-17	-0.438842	4.54836e-08	-0.10414	0.355318	-0.208387	0.0216559	0	0	0	0	0	0	0	0	0	0	0	0	0	1	0	0	0	0	0	0	0	0	0	0	0	0	0	0	0	0	0	0	0	0
HP@69N+0.984	HP	haptoglobin(HP)	69	N	Deamidated	0.984	0.19753	-0.228139	5.60463e-15	0.00715608	0.892623	-0.0613589	0.0564246	-0.0896764	0.00112747	0.1636	0.2143	0.209	0.2667	0.1915	0.2381	0.2151	0.2034	0.1224	0.14	0.2222	0.2381	0.2277	0.1698	0.313	0.3011	0.3103	0.2212	0.134	0.2069	0.1222	0.2556	0.1522	0.1413	0.1481	0	0.1026	0.1549	0.25	0.1683	0.1389	0.117	0	0.1833
IGHG3@159C+47.9847	IGHG3	immunoglobulin heavy constant gamma 3 (G3m marker)(IGHG3)	159	C	Trioxidation	47.9847	0.197058	-0.241171	0.000174739	-0.0638166	0.566922	0.174771	0.0395535	0.150967	0.0384816	0	1	0	0.5	0	0.3333	0.3333	0	0	0.3333	0.4	0	0.4286	1	0.4	0.3333	0.3333	0.1667	0	0	0	0	0	0	0	0	0	0	0	0	0	0	0	0
IGHG3@255N+0.984	IGHG3	immunoglobulin heavy constant gamma 3 (G3m marker)(IGHG3)	255	N	Deamidated	0.984	0.19686	0.00615511	0.923056	-0.220236	0.0166058	-0.200627	0.00103272	-0.164368	0.0034349	0.1667	0.2	0.125	0.3636	0.4	0.4	0.2857	0	0.3333	0.25	0.3846	0.25	0.3333	0.3	0.2	0	0.2	0.4444	0.3333	0.3333	0.1429	0.125	0.4444	0.2	0	0.375	0.4	0.1429	0.4444	0.3333	0.4444	0.25	0.1429	0.2222
C4BPB@22H+15.9949	C4BPB	complement component 4 binding protein beta(C4BPB)	22	H	Oxidation	15.9949	0.196602	-0.844602	6.32622e-51	-0.700288	6.88496e-30	-0.678814	4.34766e-32	-0.724799	1.88719e-39	0	0	0	0	0	0	0	0	0	0	0	0	0	0	0	0	0	0	0	0	0	0	0	0	0	0	0	0	0	0	0	0	0	0
IGKV1D-37@75N+-12.9953	IGKV1D-37	immunoglobulin kappa variable 1D-37 (non-functional)(IGKV1D-37)	75	N	Asn->Thr	-12.9953	0.196547	-0.810449	1.9813e-38	-0.692298	7.61752e-20	-0.715874	2.22686e-28	-0.723495	5.31669e-30	0	0	0	0	0	0	0	0	0	0	0	1	0	0	0	0	0	0	0	0	0	0	0	0	0	0	0	0	0	0	0	0	0	0
SERPINA1@302N+0.984	SERPINA1	serpin family A member 1(SERPINA1)	302	N	Deamidated	0.984	0.196312	-0.253081	4.45809e-14	-0.308537	1.83522e-09	-0.0259076	0.495991	-0.236117	1.4703e-13	0.0952	0.1667	0.2667	0.2105	0.2051	0.1224	0.1515	0.0606	0.3571	0.0435	0.1316	0.1111	0.0857	0.0909	0.1522	0.1944	0.1935	0.2105	0.1667	0.1143	0.1818	0.1786	0.2857	0.381	0.2222	0.2667	0.1739	0.1667	0.1304	0.1176	0.2	0.2083	0.3333	0.1667
C3@451N+0.984	C3	complement C3(C3)	451	N	Deamidated	0.984	0.196304	-0.345149	2.33608e-12	-0.261443	0.000700606	-0.0351293	0.553501	-0.167828	0.00050973	0	0.5	0.3333	0.1905	0.2	0	0.3	0.5	0	0.1	0.1667	0.125	0.2	0.5	0.2143	0.4	0.1538	0.6667	0	0	0	0	0	0.5	0.6667	0	0	0	0.5	0	0	0	0.5	0
IGHV3-20@103N+0.984	IGHV3-20	immunoglobulin heavy variable 3-20(IGHV3-20)	103	N	Deamidated	0.984	0.196187	-0.230488	2.58758e-09	-0.358334	4.10928e-10	-0.233444	9.36558e-09	-0.347662	7.3579e-23	0.3333	0.2222	0	0	0.1667	0.1429	0.4	0.2632	0.125	0.1429	0.087	0.1579	0.1429	0.1667	0.0811	0.2	0.125	0.0323	0.1538	0.1667	0.125	0.5	0.2857	0.2727	0.2667	0	0.3333	0.2609	0.4286	0.1538	0	0.5	0.375	0.3333
IGHA2@230N+0.984	IGHA2	immunoglobulin heavy constant alpha 2 (A2m marker)(IGHA2)	230	N	Deamidated	0.984	0.196035	-0.279794	3.80384e-07	-0.0513177	0.6184	-0.021511	0.753818	0.0764069	0.207078	0	0.25	0.2	0.6667	0	0.25	0.25	0	0.1429	0	0	0	0.2	0	0	0	0.6667	0	0.0714	0	0	0	0	0	0.25	0	0.1429	0.1429	0.2727	0.125	0.1	0	0	0.4
IGKV1-16@26M+15.9949	IGKV1-16	immunoglobulin kappa variable 1-16(IGKV1-16)	26	M	Oxidation	15.9949	0.195536	-0.809195	4.79485e-63	-0.709747	5.79963e-44	-0.553989	1.33954e-17	-0.574034	2.82608e-25	0	0	0	0	0	0.2	0	0	0	0	0.25	0	0	0.625	0	0	0	0	0.2	0	0	0	0	0	0	0	0	0	0	0	0	0	0	0
TF@589P+-10.0207	TF	transferrin(TF)	589	P	Pro->Ser	-10.0207	0.194991	-0.294592	2.83933e-06	0.112658	0.37906	0.0699637	0.390473	-0.0614028	0.385092	0.1481	0.1613	0	0	0	0.4286	0	0	0.1667	1	0	0.4474	0.2941	0.3265	0.2683	0	0	0	0.0952	0	0.3684	0	0.2727	0	0.1034	0	0	0	0	0	0	0	0	0
APOH@117N+0.984	APOH	apolipoprotein H(APOH)	117	N	Deamidated	0.984	0.193638	-0.649183	3.3938e-24	-0.444007	0.000463502	-0.360206	0.000167031	-0.359537	6.42318e-05	0	0	0	0	0	0	0	0	1	0	0	0	0	0	0	0	0	0	0	0	0	0	0	0	0	0	0	0	0	0	0	0	0	0
IGHG2@263N+0.984	IGHG2	immunoglobulin heavy constant gamma 2 (G2m marker)(IGHG2)	263	N	Deamidated	0.984	0.193164	-0.469061	1.65881e-12	-0.353592	7.54945e-05	-0.151957	0.13354	-0.163978	0.0634818	0	0	0	0	0	1	0	0	0	0	0	0	1	0	0	0	0	0	0	0	0	0	0	0	0	0	0	0	0	0	0	0	0	0
A1BG@213M+15.9949	A1BG	alpha-1-B glycoprotein(A1BG)	213	M	Oxidation	15.9949	0.191981	-0.383523	5.52913e-16	-0.173858	0.07321	0.149161	0.0411872	-0.0451044	0.488088	0.1667	0.3333	0.3333	0	0	0	0	0	0	0	0	0	0	0	0	0	0	0	0	0	0.3333	0	0	0	0	0.2	0	0.25	0.25	0	0	0	0.25	0
APOH@307C+209.1779	APOH	apolipoprotein H(APOH)	307	C	unknown_29	209.178	0.191407	0.0159975	0.85673	0.102767	0.495528	0.0991258	0.312763	0.0810301	0.354556	1	1	1	0	0	1	0	0	0	1	0	0	1	0	0	1	0	0	1	1	1	0	0	0	1	0	0	1	0	0	1	1	0	0
APOB@1914N+0.984	APOB	apolipoprotein B(APOB)	1914	N	Deamidated	0.984	0.190232	-0.618327	2.07798e-19	-0.64964	9.73917e-19	-0.502231	1.06066e-08	-0.58949	3.11835e-15	0	0	0	0	0	0	0	0	0	0	0	0	0	0	0	0	0	0	0	0	0	0	0	0	0	0	0	0	0	0	0	0	0	0
ALB@114C+-2.0157	ALB	albumin(ALB)	114	C	DiDehydro	-2.0157	0.189876	-0.28114	2.89455e-52	-0.210476	3.24223e-15	0.0220236	0.237978	-0.0707698	3.50324e-05	0.1206	0.1712	0.1479	0.1711	0.1827	0.1536	0.1351	0.1735	0.1241	0.2205	0.2054	0.1476	0.1536	0.2166	0.1612	0.1977	0.2188	0.1704	0.1225	0.1476	0.1577	0.1512	0.1209	0.1264	0.0887	0.1216	0.0987	0.1385	0.0868	0.0849	0.1352	0.1142	0.1365	0.1123
A2M@566N+0.984	A2M	alpha-2-macroglobulin(A2M)	566	N	Deamidated	0.984	0.189237	-0.320964	1.64176e-10	-0.0647722	0.48353	-0.0647615	0.275359	-0.164451	0.000881561	0	0.1429	0.2857	0	0.25	0	1	0	0	0	0.2222	0.2857	0	0	0.2857	0	1	0	0	0.4	0	0.5	0	0.25	0.1429	1	0.3	0.1429	0	0.1667	0	0.5	0	0.2222
F13B@344N+0.984	F13B	coagulation factor XIII B chain(F13B)	344	N	Deamidated	0.984	0.189198	-0.632145	1.59828e-22	-0.597293	4.20988e-12	-0.536453	1.38836e-10	-0.622835	6.79138e-25	0	0	0.3333	0.5	0	0	0	0	0	1	0	0	0	1	0	0.5	0	0	0	0	0	0	0.5	0	0	0	0	0	0	0	0	0	0	0
ALB@201C+-2.0157	ALB	albumin(ALB)	201	C	DiDehydro	-2.0157	0.188229	-0.185355	8.10454e-07	-0.160254	0.00760591	-0.0557745	0.180738	-0.132649	0.000175365	0.3412	0.1969	0.0909	0.0865	0.2593	0.2368	0.2881	0.1931	0.4098	0.1937	0.3516	0.1553	0.3396	0.3824	0.4051	0.1429	0.3814	0.4318	0.0611	0.1562	0.2321	0.3469	0.194	0.1354	0.38	0.1098	0.02	0.2125	0.1765	0.035	0.2877	0.1077	0.3333	0.1168
APOB@2843M+15.9949	APOB	apolipoprotein B(APOB)	2843	M	Oxidation	15.9949	0.187693	-0.50925	1.33277e-15	-0.571534	2.5088e-18	-0.519004	1.46107e-15	-0.529335	6.23134e-21	0.2	0	0.4	0.6	0.5	0	0.3333	0.4	0.6667	0.3333	0.5	0.6667	0.5	0.25	0.7778	0.25	0.6667	0.5714	0.3333	0	0	0	0	0	0	1	0	0	0	0	0	0	0.3333	0
ITIH2@89M+15.9949	ITIH2	inter-alpha-trypsin inhibitor heavy chain 2(ITIH2)	89	M	Oxidation	15.9949	0.187632	-0.264069	4.30417e-13	-0.116789	0.0573315	-0.138621	0.000430843	-0.264737	1.24516e-14	0.1765	0.0833	0	0.1622	0.2632	0.5	0.3636	0.0714	0.2	0.1818	0.3684	0.2353	0.2	0.3226	0.4	0.1786	0.2963	0.5357	0.2222	0	0.2353	0.0909	0.0909	0.1935	0.2941	0.2609	0	0.3333	0.0909	0.2667	0.125	0.3684	0.1667	0.2105
GC@413N+0.984	GC	GC vitamin D binding protein(GC)	413	N	Deamidated	0.984	0.187079	-0.313955	5.86175e-07	-0.290312	0.000416604	0.162407	0.0867453	-0.211743	0.00274274	0	0	0.5	1	0	0	0	0	0	0.5	0	0	0	0	0	0	0	0	0	0	0	0	0	0	0	0	0	0	0	0	0	0	0.6667	0
IGKC@84V+14.0157	IGKC	immunoglobulin kappa constant(IGKC)	84	V	Val->Xle	14.0157	0.186932	-0.0867382	0.20785	0.143599	0.271797	0.123253	0.130968	0.0728977	0.302303	0	0	1	1	0.0571	0.0923	0	0	0.087	0.1864	0.1944	0.025	0	0	0.0392	0.1667	1	0.1207	0.1724	0.5	0	0.0909	0.1622	0.1569	0	0	0.0625	0	0.05	0.1579	0.1429	0.1429	0	0
ALB@204P+16.0313	ALB	albumin(ALB)	204	P	Pro->Xle	16.0313	0.186893	-0.00117187	0.990256	-0.324594	6.20457e-06	-0.218074	0.00903382	-0.242385	0.000551507	1	0	0	0	1	0	0	0	1	0	1	0	0	0	1	0	1	1	1	0	1	0	0	0	0	1	1	1	0	1	1	1	1	0
APOB@3026N+0.984	APOB	apolipoprotein B(APOB)	3026	N	Deamidated	0.984	0.186497	-0.114414	0.113713	0.169159	0.219842	-0.0294302	0.715345	0.0171878	0.815722	0.25	0.5	0	0	0.3333	0	0	0.5	0	0.25	0.25	0	0	0	0.1	0.3333	0.2	0.25	0.6667	0.3333	0.25	0	0	0	0	0.2	0	0	0	0.3333	0.3333	0.4	0.5	0.3333
HPR@205M+15.9949	HPR	haptoglobin-related protein(HPR)	205	M	Oxidation	15.9949	0.186286	-0.457066	1.07538e-07	-0.371875	0.00495733	-0.397944	1.27738e-08	-0.491569	1.75346e-12	0	0	0	1	1	0	0	0	0	0	0	0.5	1	0	1	1	0	0	0	0	0	0	1	0	0	0	0	0	0	0	0	1	0	0
HP@128N+0.984	HP	haptoglobin(HP)	128	N	Deamidated	0.984	0.185774	-0.19328	4.1236e-16	-0.0505604	0.212822	-0.00785009	0.772529	-0.0329617	0.151737	0.0833	0.125	0.1475	0.1429	0.1905	0.1795	0.15	0.1538	0.2581	0.1957	0.1613	0.1379	0.15	0.1944	0.1304	0.1682	0.3214	0.1636	0.1707	0.102	0.1429	0.1667	0.15	0.122	0.1818	0.1579	0.1515	0.0923	0.2353	0.1296	0.1786	0.1452	0.1579	0.1935
FGG@290M+15.9949	FGG	fibrinogen gamma chain(FGG)	290	M	Oxidation	15.9949	0.185681	1.1436	1.37038e-61	1.32639	1.7531e-28	0.0503482	0.00769652	0.0516298	0.00396804	0.8354	0.8706	0.8404	0.8246	0.8134	0.8211	0.7874	0.7822	0.8182	0.7843	0.7797	0.8492	0.8696	0.8618	0.7721	0.8036	0.8	0.8103	0.8111	0.8	0.8542	0.8132	0.7339	0.8427	0.8155	0.8462	0.8615	0.8161	0.85	0.8488	0.8767	0.8085	0.8144	0.8649
HPR@42N+0.984	HPR	haptoglobin-related protein(HPR)	42	N	Deamidated	0.984	0.185639	-0.3632	6.20384e-09	-0.0515681	0.709571	0.157398	0.117458	-0.0311796	0.751251	0	0	0	0	0	0	0	0.5	0	0.5	1	0	0	1	1	0	0	0	0	0	0	0	0	0	0	0	0	1	0	0	0	0	0	0
ALB@283D+-18.0106	ALB	albumin(ALB)	283	D	Dehydrated	-18.0106	0.185356	-0.834798	1.32295e-59	-0.690484	8.14403e-36	-0.695196	7.37833e-43	-0.714995	7.09729e-47	0	0	0	0	0	0	0	0	0	0	0	0	0	0	0	0	0	0	0	0	0	0	0	0	0	0	0	0	0	0	0	0	0	0
ALB@463K+162.0528	ALB	albumin(ALB)	463	K	Hex	162.053	0.185072	-0.0303269	0.71148	0.201855	0.208981	0.164985	0.0921063	0.158352	0.0582461	0.5	0	0.5	0	0.3333	0	0	0	1	0	1	0.3333	1	1	0	0	0	0	0.5	0	1	0	0	0	0	0	0	0	0	0	0	0	0	0
LRG1@133P+-10.0207	LRG1	leucine rich alpha-2-glycoprotein 1(LRG1)	133	P	Pro->Ser	-10.0207	0.183252	-0.0410275	0.650514	-0.345982	1.05561e-06	-0.219111	0.00753724	-0.240158	0.000624147	1	1	1	0	0	0	0.5	0.5	1	1	1	0	1	0	0	0	0	1	0.5	0	0	0	1	0	0.3333	0	0	1	0	1	0	1	0	0
SERPING1@324M+15.9949	SERPING1	serpin family G member 1(SERPING1)	324	M	Oxidation	15.9949	0.182766	-0.0632756	0.268399	-0.347358	1.20008e-06	-0.384344	7.76106e-13	-0.411695	3.28146e-20	0	0	0.5714	0.25	0.4375	0.125	0.125	0.5	0.3333	0.5	0.5294	0	0.6	0.25	0.2222	0.5385	0.6	0.6316	0.1429	0.4286	0	0	0.25	0.2	0.625	0.7143	0.25	0.3333	0	0	0.5	0	0.7778	0
AFM@411M+15.9949	AFM	afamin(AFM)	411	M	Oxidation	15.9949	0.182443	-0.0234049	0.753343	-0.117031	0.322105	-0.27641	2.18752e-05	-0.315188	2.72883e-07	0.3333	0.2857	0.1667	0.5	0.2	0	0	0.6667	0.25	0.6667	0.25	0.5	0.1429	0.1667	0.2857	0.1667	0.2857	0.1667	0	0	0.3333	0.3333	1	0.4	0.25	0.3333	0	0.25	0.5	0.25	0.25	0.3	0.375	0.3333
C4A@1706N+0.984	C4A	complement C4A (Rodgers blood group)(C4A)	1706	N	Deamidated	0.984	0.181837	-0.309003	0.000105757	-0.160784	0.269228	-0.192713	0.0286658	-0.084169	0.350631	1	0	0	0	0	1	0	0.5	1	1	1	0	0	0	0	0	0	0	0	0	0	0	0	1	0	0	0	0	0	0	0	0	0	0
C4A@328M+15.9949	C4A	complement C4A (Rodgers blood group)(C4A)	328	M	Oxidation	15.9949	0.180472	-0.528534	2.15458e-14	-0.512721	5.83144e-09	-0.628293	1.33589e-20	-0.631595	7.57935e-24	0	0	0.1667	0.625	0.6429	0	0	0	0	0	0.5	0.625	0	0.6667	0	0	0	0.4	0	0	0	0	0	0	0	0	0	0	0	0	0	0	0	0
FGB@477M+15.9949	FGB	fibrinogen beta chain(FGB)	477	M	Oxidation	15.9949	0.180418	1.11627	5.7768e-83	1.37051	3.26645e-44	0.0310465	0.0160579	0.0112477	0.351436	0.8696	0.8636	0.9167	0.9	0.9574	0.8718	0.9103	0	0.9091	0.898	0.9146	0.9079	0.9178	0.9302	0.9138	0.8955	0.8444	0.9545	0.9143	0.9737	0.8889	0.9032	0.9375	0.9091	0	0.7917	0.8824	0.8542	0.9189	0.8689	0.8	0.9091	0	0.8621
C3@1163N+0.984	C3	complement C3(C3)	1163	N	Deamidated	0.984	0.180101	-0.46044	1.3102e-18	-0.566989	3.24139e-25	-0.395057	1.24613e-11	-0.5616	8.11702e-40	0	0	0.5	0.5556	0.375	0.5	0.2	1	0.5	0.2857	0.625	0.5	0.4286	0.4	0.625	0.5	0.5	0.4545	0	0	0	0	0	0.5	0	1	0	0	0	0	0	0.25	0.6667	0.5
C4B@1281M+15.9949	C4B	complement C4B (Chido blood group)(C4B)	1281	M	Oxidation	15.9949	0.179892	-0.577339	2.74001e-28	-0.628243	3.33234e-36	-0.389983	1.56254e-09	-0.553988	1.29328e-29	0	0	0.25	0.8824	0.6111	0	0	0	0	0.25	0.5	0.375	0	0.5909	0	0.5	0	0.5	0	0	0	0	0	0	0.125	0	0	0	0	0	0	0	0	0
APOB@2127N+0.984	APOB	apolipoprotein B(APOB)	2127	N	Deamidated	0.984	0.179718	-0.621944	8.2257e-40	-0.61593	3.75608e-31	-0.402616	1.63751e-10	-0.494378	1.02745e-19	0	0	0	0.1667	0.4	0.2	0.2	0	0	0.2	0.3333	0.3333	0	0.3333	0.25	0.2222	0.3333	0	0	0	0	0	0	0	0	0	0	0	0	0	0	0	0	0
APOB@1515N+0.984	APOB	apolipoprotein B(APOB)	1515	N	Deamidated	0.984	0.179292	-0.131547	0.0273404	-0.270153	0.00157392	-0.242499	3.03399e-05	-0.284492	2.66458e-07	0.5	0.5	0.2	0.1667	0.2	0.2	0	0.4	0.3333	0.3333	0.1429	0.5	0.1667	0.25	0.2	0	0	0.2	0	0.2	0	0	0.3333	0.3333	0	0.5	0.3333	0.3333	0.25	0.25	0.5	0.2	0.2	0.25
IGHV5-51@96S+27.0109	IGHV5-51	immunoglobulin heavy variable 5-51(IGHV5-51)	96	S	Ser->Asn	27.0109	0.177867	-0.122571	0.0678883	-0.0370624	0.752112	0.098936	0.211057	-0.0502856	0.465056	0	0.3333	0.25	0	0.5	0	0.3333	0	0	0.3333	0.25	0	0	0	0	0	0	0.25	0.1667	0	0	0	0.5	0.2	0	0.5	0.5	0	0	1	0.3333	0	0	0.5
F2@252N+0.984	F2	coagulation factor II, thrombin(F2)	252	N	Deamidated	0.984	0.177657	-0.378204	5.92082e-14	-0.186051	0.030461	-0.340693	1.52256e-10	-0.252853	1.45897e-06	0.5	0	0	0.1667	0.1667	0	0	0.3333	0.3333	0	0.3333	0	0	0.25	0.4	0.375	0	0	0	0	0.3333	0	0	0.25	0.3333	0.3333	0	0.5	0.5	0.25	0	0.6667	0.5	0
APOH@124C+-2.0157	APOH	apolipoprotein H(APOH)	124	C	DiDehydro	-2.0157	0.177589	-0.385452	1.27847e-11	-0.291143	1.27284e-05	0.327311	0.0029302	-0.133011	0.0964036	0	0	0	0	0	0	0	0	0	0	0	0	0	0	0	0	0	0	0	0	0	0	0	0	0.5	0	0	0	0	0	0	0	0	0
C5@1396N+0.984	C5	complement C5(C5)	1396	N	Deamidated	0.984	0.177366	-0.0953561	0.153778	-0.205836	0.0452355	-0.378411	1.0609e-11	-0.310084	9.94667e-08	0.4	0.25	0.25	0.25	0.3333	0.5	0.4	0.25	0	0.375	0.5	0	0	0.5	0.25	0	0	0	0.2	0.4	0.3333	0	0.5	0.25	0	0.4	0	0.5	0	0.2	0.25	0.5714	0.6667	0.5
IGLV2-8@73S+14.0157	IGLV2-8	immunoglobulin lambda variable 2-8(IGLV2-8)	73	S	Methyl(Ser->Thr)	14.0157	0.177354	-0.495816	1.12918e-11	-0.505057	1.81747e-06	-0.624094	2.39858e-17	-0.552939	2.67279e-12	0	0	0	0	0	0	0.25	0	0	0	0	0	0	0	0.1875	0	0	0	0	0	0	0	0	0	0	0	0	0	0	0	0	0	0	0
RCCD1@312T+-4.0319	RCCD1	RCC1 domain containing 1(RCCD1)	312	T	unknown_4	-4.0319	0.177184	0.159718	0.0957531	-0.00510928	0.972045	-0.172987	0.0131402	-0.19061	0.00372058	0	1	1	0	1	0	0	0	1	1	1	0	0	0	0	1	0	0	0	1	0	0	1	1	1	0	0	0	0	1	0	1	0	0
C3@453N+0.984	C3	complement C3(C3)	453	N	Deamidated	0.984	0.177079	-0.365927	1.9344e-15	-0.0134465	0.885065	-0.0446286	0.437612	-0.151497	0.0013326	0	0.4	0.2222	0.1538	0.25	0.2	0	0	0	0.3	0.2308	0.2857	0.3333	0.375	0.3333	0	0.2	0.125	0	0.5	0	0	0.3333	0.5	0	0	0	0.6667	0	0.5	0	0.3333	0	0
LGALS3BP@567N+0.984	LGALS3BP	galectin 3 binding protein(LGALS3BP)	567	N	Deamidated	0.984	0.177052	-0.555812	5.07178e-18	-0.607668	3.17341e-24	-0.553533	3.84064e-19	-0.642433	5.00795e-39	0	0	0	0.3333	0	0.5	0.6667	0	0	0	0.75	0.6667	0	0.5	0.3333	0	0	0.3333	0.8571	0	0	1	0.75	0	0	0	0	1	0	0	0	1	0	0
CFB@111N+0.984	CFB	complement factor B(CFB)	111	N	Deamidated	0.984	0.17639	-0.492688	6.26456e-26	-0.363572	2.72058e-05	-0.299895	1.51904e-06	-0.458182	1.09193e-18	0	0	0.3333	0.2	0.5	0.2222	0.25	0.25	0	0.4	0.3333	0	0.7143	0.3333	0	0.1667	0	0.125	0	0	0	0	0	0	0	0	0	0	0	0	0	0	0	0
ALB@347K+162.0528	ALB	albumin(ALB)	347	K	Hex	162.053	0.176031	-0.342782	2.42821e-10	-0.381492	2.11425e-10	-0.146661	0.0167653	-0.309017	3.3485e-09	0	0.25	0.0714	0.1111	0.1429	0	0.2	0.1111	0.2	0.5	0.1429	0.125	0	0	0	0	0.2	0.2	0.2	0.1818	0	0.1	0	0.1111	0	0.1875	0.1538	0	0.2	0.0588	0.1538	0	0.3	0
C3@1274M+15.9949	C3	complement C3(C3)	1274	M	Oxidation	15.9949	0.175999	-0.45619	3.16649e-11	-0.325973	0.00215532	-0.278985	0.000553302	-0.420327	7.31068e-11	0	0.5	0.5	0	0	0	0	0.5	0	0.5	0	0	0.3333	0	1	0	0	0	0	0	0	0	0	0	0	0.5	0	0	0	0	0	0.3333	0	0
APOB@4219M+15.9949	APOB	apolipoprotein B(APOB)	4219	M	Oxidation	15.9949	0.175898	-0.246139	0.000560861	-0.318936	0.0019186	-0.487581	3.52576e-21	-0.519154	3.43936e-26	1	1	0.75	0.75	0.5	0	0.5	0.6667	0.75	0.8	0.5	0.5	0.6667	0	0.7143	0.8	0.6	0.6667	0.6667	0	0	0	0	0	0	0.3333	0	1	0	0	0	0	1	0
C4BPA@332C+-2.0157	C4BPA	complement component 4 binding protein alpha(C4BPA)	332	C	DiDehydro	-2.0157	0.175769	-0.543933	1.52024e-13	-0.515889	3.58977e-12	-0.466633	3.7208e-10	-0.470914	8.14061e-12	0	0	0	1	0	0	0	0	1	1	0	0	0	0	1	0	1	1	0	0	0	0	0	0	0	0	0	0	0	0	0	0	0	0
IGKV3-20@38R+-99.0797	IGKV3-20	immunoglobulin kappa variable 3-20(IGKV3-20)	38	R	Arg->Gly	-99.0797	0.175283	-0.704442	6.34683e-28	-0.560128	2.4855e-13	-0.462975	3.06836e-08	-0.356269	1.22505e-05	0	0	0	0	0	0	0	0	0	0	0	0	0	0	0	0	0	0	0	0	0	0	0	0	0	0	0	0	0	0	0	0	0	0
BBLN@58E+-14.0157	BBLN	bublin coiled coil protein(BBLN)	58	E	Glu->Asp	-14.0157	0.175162	-0.560355	2.17618e-14	-0.489265	2.55858e-08	-0.36767	0.00030604	-0.323406	8.70763e-05	0	0	0	0	0	0	0	0	0	0	0	0	0	0	0	0	0	0	0	0	0	1	0	0	0	0	0	0	0	0	1	0	0	0
ORM2@139N+0.984	ORM2	orosomucoid 2(ORM2)	139	N	Deamidated	0.984	0.175156	-0.0455634	0.599854	0.0968359	0.526955	-0.0836176	0.264713	0.0871083	0.329498	0	0	0	0	0	1	1	0	0	0	0	0	1	0	0	0	0	1	1	1	0	1	0	0	0	0	0	1	1	1	0	1	0	0
SERPINA4@140G+40.0313	SERPINA4	serpin family A member 4(SERPINA4)	140	G	Gly->Pro	40.0313	0.175107	-0.681113	1.14459e-51	-0.479161	1.6565e-08	-0.273632	1.93619e-05	-0.399355	6.15677e-13	0	0	0	0	0	0	0	0	0	0	0	0	0	0	0	0	0	0	0	0	0	0	0	0	0	0	0	0	0	0	0	0	0	0
C3@1173G+40.0313	C3	complement C3(C3)	1173	G	Gly->Pro	40.0313	0.175018	-0.199134	5.49329e-15	0.106149	0.0211717	0.0628568	0.0317854	0.115466	3.26405e-05	0.1667	0.125	0.0435	0.1667	0.15	0.1071	0.1111	0.0667	0	0.0588	0.0909	0.0526	0.0556	0.0625	0.1579	0.0476	0.0625	0.1818	0.1429	0.1667	0.2727	0.2222	0.0667	0.1176	0.1	0.1111	0.1	0.1176	0.3333	0.0769	0.1429	0.1538	0.1538	0.125
TTN@19703N+0.984	TTN	titin(TTN)	19703	N	Deamidated	0.984	0.174757	-0.0858639	0.327221	-0.247544	0.000136746	0.161593	0.129523	-0.171404	0.0120016	0	0	0	0	1	0	1	1	0	0	0	1	0	0	1	1	0	1	1	0	0	0	1	0	1	0	0	0	0	0	0	0	0	0
SAA4@43M+15.9949	SAA4	serum amyloid A4, constitutive(SAA4)	43	M	Oxidation	15.9949	0.174748	-0.4257	1.99461e-12	-0.464562	2.18201e-08	-0.339841	9.85531e-08	-0.415498	1.77173e-14	0	0	0.4167	0.4	0.5909	0.6333	0.3	0	0	0.4	0.5172	0.4444	0.3	0.5385	0.4348	0.4737	0.6154	0.4706	0.3	0.2	0	0	0	0	0.1429	0	0	0.0909	0	0	0	0.2857	0.1111	0
TF@595N+0.984	TF	transferrin(TF)	595	N	Deamidated	0.984	0.174208	-0.371118	1.39912e-41	-0.209407	6.20457e-06	-0.119823	4.20838e-05	-0.179155	1.50154e-11	0.1667	0.0345	0.1818	0.1803	0.15	0.05	0.1282	0.1538	0.1786	0.25	0.1458	0.1389	0.1429	0.1579	0.15	0.2368	0.1463	0.1132	0.0476	0.2083	0	0.2069	0.1053	0.16	0.1071	0.129	0.0476	0.1818	0.1081	0.087	0.0541	0.1143	0.2051	0.1111
ORM1@129M+15.9949	ORM1	orosomucoid 1(ORM1)	129	M	Oxidation	15.9949	0.173727	-0.0253537	0.667816	0.203846	0.0564023	-0.173916	0.00114156	0.0638925	0.275909	0	0	0.5	0	0.125	0.5	0.5	0	0	0	0.2222	0	0.5	0	0	0.3333	0	0.1111	0.5	0.5	0	0	0	1	0	0	0.4	0.25	0.25	0	0	0	0	0
F12@207A+26.0157	F12	coagulation factor XII(F12)	207	A	Ala->Pro	26.0157	0.173168	-0.639903	6.12835e-19	-0.559529	2.48889e-11	-0.464326	2.27878e-08	-0.544989	8.50079e-14	0	0	0	0	0	0	0	0	0	0	1	0	0	0	0	0	0	1	0	0	0	0	0	0	0	0	0	0	0	0	0	0	0	0
APOB@618A+28.0313	APOB	apolipoprotein B(APOB)	618	A	Ala->Val	28.0313	0.173148	-0.440132	3.89047e-11	-0.357212	3.35202e-05	-0.01037	0.92715	-0.342824	2.35259e-06	0	0	0	0	1	0	0	0	0	1	0	0	0	0	0	1	0	1	0	0	0	0	0	0	0	0	0	0	0	0	0	0	0	0
ALB@269C+-2.0157	ALB	albumin(ALB)	269	C	DiDehydro	-2.0157	0.173124	-0.298586	4.87372e-56	-0.184652	2.96715e-11	0.055796	0.0041795	-0.0567996	0.000527901	0.1444	0.1443	0.0848	0.1606	0.1278	0.1071	0.0739	0.1446	0.1564	0.2154	0.1687	0.1434	0.1272	0.2261	0.1814	0.1935	0.1753	0.1798	0.103	0.1146	0.1138	0.1161	0.0777	0.0771	0.1626	0.0851	0.0369	0.084	0.0714	0.0568	0.1168	0.0899	0.1226	0.0526
CFB@59E+17.0266	CFB	complement factor B(CFB)	59	E	Ammonium	17.0266	0.173033	-0.279205	2.88742e-06	-0.398428	8.59703e-07	-0.163107	0.0119602	-0.403449	1.47776e-16	0.25	0	0.3333	0.25	0.2	0.25	0	0	0	0	0.25	0	0	0.25	0.1667	0	0	0	0.3333	0.25	0.25	0.25	0	0	0	0	0	0.5	0	0	0	0.5	0.25	0
ALB@310K+162.0528	ALB	albumin(ALB)	310	K	Hex	162.053	0.172918	-0.498245	7.68808e-25	-0.257645	0.011561	0.0603761	0.477582	-0.204118	0.00186673	0	0	0	0.5	0.2	0	0	0	0	0	0	0	0	0	1	0.5	0	0	0	0	0	0	0	0	0	0	0	0	0	0	0	0	0	0
IGLV2-8@68M+15.9949	IGLV2-8	immunoglobulin lambda variable 2-8(IGLV2-8)	68	M	Oxidation	15.9949	0.172601	-0.442795	1.08461e-07	-0.545861	1.11989e-14	-0.398267	2.98729e-09	-0.545828	2.09507e-18	0	0	0.3333	1	0	0.6667	0.25	0	1	0	0	1	0.5	1	0.8125	0	0	1	0.5	0	0	0	0	0	0	0	0	0	0	0	0	1	0	0
BRCA1@66N+-12.9953	BRCA1	BRCA1 DNA repair associated(BRCA1)	66	N	Asn->Thr	-12.9953	0.17233	-0.556211	3.89662e-20	-0.310387	0.0126743	-0.270918	0.00205166	-0.31868	6.54862e-05	0	0	0	0	0	0	0	0	0	0	0	0	0	0	0	0	0	0	0	0	0	0	0	0	0	0	0	0	0	0	0	0	0	0
FN1@2442N+0.984	FN1	fibronectin 1(FN1)	2442	N	Deamidated	0.984	0.172295	-0.704828	3.15911e-40	-0.685691	2.84728e-41	-0.674438	9.40236e-46	-0.68218	2.85916e-51	0	0.5	0	0.6667	0.3333	0	0	0	0	0.5	0	0	0.5	0.2857	0.1667	0	0.1667	0	0	0	0	0.25	0.2857	0	0	0	0	0	0	0	0	0	0.25	0
C1R@341G+40.0313	C1R	complement C1r(C1R)	341	G	Gly->Pro	40.0313	0.172217	-0.442382	4.34019e-13	-0.383237	3.67812e-05	-0.12285	0.125936	-0.324308	9.6554e-07	0	0	0	1	0	0	0	0	0	0	0	0	0	0	0.3333	0	0	0	0	0	0	0	0	1	0	0.3333	0	0.5	0	0	0	0	0	0
C8B@511N+0.984	C8B	complement C8 beta chain(C8B)	511	N	Deamidated	0.984	0.172088	-0.814335	1.19816e-65	-0.670022	7.3334e-40	-0.674734	2.18909e-47	-0.694533	7.51965e-52	0	0	0	0	0	0	0	0	0	0	0	0	0	0	0	0	0	0	0	0	0	0	0	0	0	0	0	0	0	0	0	0	0	0
ALB@453N+42.0582	ALB	albumin(ALB)	453	N	Asn->Arg	42.0582	0.171117	-0.229216	7.90871e-09	0.00482291	0.966339	0.709662	5.05856e-11	0.244828	0.0010665	0	0	0	0	0	0	0	0	0	0	0	0	0	0	0	0	0	0	0	0	0	0	0	0	0	0	0	0	0	0	0	0	0	0
APOB@1221M+15.9949	APOB	apolipoprotein B(APOB)	1221	M	Oxidation	15.9949	0.170677	-0.490782	1.20798e-21	-0.336157	5.25837e-05	-0.546672	2.81559e-38	-0.573756	2.3394e-45	0.1429	0.2222	0.3636	0.4	0.5	0.3333	0.1429	0.25	0.3333	0.4615	0.4	0	0.3077	0.3	0.4375	0.55	0.625	0.3333	0.2222	0	0	0.3333	0	0	0	0.5	0	0.1667	0	0	0.1429	0	0.1667	0
APOE@200G+40.0313	APOE	apolipoprotein E(APOE)	200	G	Gly->Pro	40.0313	0.170481	-0.609423	1.50189e-34	-0.360318	0.000242264	-0.326931	1.25757e-06	-0.406811	1.0566e-11	0	0	0	0.5	0	0	0	0	0	0	0	0	0.25	0.1667	0.2	0	0	0	0	0	0	0	0	0	0	0	0	1	0	0	0	0	0	0
C3@1563M+15.9949	C3	complement C3(C3)	1563	M	Oxidation	15.9949	0.169818	0.040769	0.494449	-0.0591202	0.482999	0.386702	5.46222e-08	0.0852291	0.131934	0	0.2	0.5	0	0	0.25	0.2	0	0.1667	0.25	0.5	0.5	0.2	0.3333	1	0.3333	0.5	0.3333	0.1667	0.25	0.1667	0.25	0.1667	0	0.1667	0	0.25	0.3333	0.1667	0	0.1667	0.1667	0.25	0
TF@380N+0.984	TF	transferrin(TF)	380	N	Deamidated	0.984	0.169774	-0.0244402	0.592295	-0.116926	0.0810881	0.0491832	0.33028	0.0682904	0.125283	0.3333	0.4	0.2857	0.2903	0.1071	0	0.1538	0.5	0	0.0588	0.12	0.5	0.5	0.12	0.1	0.0833	0.25	0.1562	0	0.2	0.1667	0.5	0.1111	0	0.5	0.3	0.25	0.25	0	0.2	0	0.1667	0.5714	0
CFB@160N+0.984	CFB	complement factor B(CFB)	160	N	Deamidated	0.984	0.168948	-0.391226	9.18243e-11	-0.257972	0.0068124	-0.107507	0.155894	-0.246944	6.42318e-05	0	0	0	0.4	0.4	0.5	0.5	0	0	0.3333	0.1429	0	0.6667	0	0.25	0.4	0	0.2	0.5	0	0	0.5	0	0	0	0	0	0	0	0	0	0	0	0
CP@538M+15.9949	CP	ceruloplasmin(CP)	538	M	Oxidation	15.9949	0.168652	-0.267231	2.20996e-09	0.192714	0.0263784	-0.156641	0.00101481	-0.046488	0.326802	0.2	0	0.2857	0.1667	0	0	0.2857	0.2	0.5	0.1	0	0.25	0.1429	0	0.125	0.2	0	0.1667	0.1667	0.2	0.25	0	0	0.3333	0.3333	0	0.3333	0.125	0	0.2	0	0	0	0
ALB@461C+-2.0157	ALB	albumin(ALB)	461	C	DiDehydro	-2.0157	0.168049	-0.144561	4.88243e-07	0.1292	0.0138987	0.114278	0.000651832	0.0993595	0.000595927	0.1321	0.0857	0.1277	0.1053	0.1	0.1875	0.1273	0.075	0.0638	0.1852	0.1522	0.102	0.0727	0.15	0.1333	0.0909	0.0566	0.12	0.1333	0.1395	0.1087	0.186	0.1364	0.0889	0.2174	0.125	0.0789	0.075	0.0741	0.1333	0.0816	0.2308	0.0938	0.1452
A2M@1088N+0.984	A2M	alpha-2-macroglobulin(A2M)	1088	N	Deamidated	0.984	0.167903	-0.0316862	0.202662	0.133425	0.00226171	-0.0398761	0.135864	0.103338	6.42318e-05	0.1667	0.1538	0.2593	0.3478	0.3056	0.1944	0.1786	0.2188	0.1786	0.3462	0.1875	0.2258	0.037	0.2059	0.2727	0.2286	0.24	0.1875	0.2703	0.1935	0.2778	0.1944	0.1622	0.1935	0.1071	0.1667	0.1538	0.2059	0.0909	0.2973	0.2143	0.35	0.375	0.28
HPX@104G+40.0313	HPX	hemopexin(HPX)	104	G	Gly->Pro	40.0313	0.167874	-0.378217	4.99939e-47	-0.0502297	0.314273	0.0146244	0.66729	-0.0200552	0.515073	0.0909	0.0714	0.0952	0.1316	0.0645	0.0385	0.0645	0	0	0.1053	0.0811	0.0588	0.0476	0.1481	0.1176	0.0417	0.1481	0.1333	0.1429	0	0.0667	0.0435	0.1053	0.0667	0.0625	0	0.1111	0.2381	0.0588	0	0	0	0.087	0.0909
ALB@44K+162.0528	ALB	albumin(ALB)	44	K	Hex	162.053	0.16744	0.0765297	0.279888	-0.154181	0.0349519	0.1064	0.165039	0.0887254	0.188735	0.2	0.25	0.25	0.3333	0.3333	0.5	0.1667	0	0.4	0.3333	0.3333	0	0.25	0.2	0.5	0	0.5	0.5	0.25	0.25	0	0	0.25	0.3333	0	0.25	0.1429	0.25	0.2	0.2	0.3333	0.1667	0	0.2
APOB@3007M+15.9949	APOB	apolipoprotein B(APOB)	3007	M	Oxidation	15.9949	0.166614	-0.486052	3.44619e-20	-0.195289	0.0678388	-0.353325	3.00244e-09	-0.303879	1.1862e-06	0	0.2	0.25	0.4444	0.1667	0	0	0.3	0.1667	0	0.2857	0	0	0	0.1111	0.2727	0.2	0.25	0	0	0	0.2	0	0	0	0.25	0	0	0	0	0	0	0	0
ALB@413K+163.0456	ALB	albumin(ALB)	413	K	PEITC	163.046	0.16578	-0.398494	1.59391e-10	-0.156272	0.218854	-0.103577	0.222373	-0.219016	0.0011976	0.2	0	0	0	0	0	0.1667	0	0	0	0	0.5	0	0	0	0	0	0	0	0	0	0	0.25	0	0	0	0	0	0	0	0.3333	0	1	0.3333
IGKV1D-39@67K+-14.052	IGKV1D-39	immunoglobulin kappa variable 1D-39(IGKV1D-39)	67	K	Lys->Asn	-14.052	0.165049	-0.66805	4.18183e-26	-0.523736	5.02919e-12	-0.433188	1.60942e-07	-0.492269	1.59093e-13	0	0	0	0	0	0	0	0	0	0	0	0	0	0	0	0	0	0	0	0	0	0	0	0	0	0	0	0	0	0	0	0	0	0
KNG1@327T+79.9663	KNG1	kininogen 1(KNG1)	327	T	Phospho	79.9663	0.164948	-0.57492	9.14267e-20	-0.430529	6.20457e-06	-0.309114	0.000882453	-0.425291	3.95131e-08	0	0	0	0	0	0	0	0	0	0	1	0	0	0	0	0	0	0	0	0	0	0	0	0	0	0	0	0	0	0	0	0	0	0
FGA@257M+15.9949	FGA	fibrinogen alpha chain(FGA)	257	M	Oxidation	15.9949	0.164677	1.04302	1.20494e-55	1.30236	6.50809e-28	0.0512241	0.00661739	0.0494753	0.00174794	0.7273	0.7117	0.6953	0.642	0.7186	0.6373	0.6593	0.7574	0.7295	0.6933	0.6882	0.6216	0.7469	0.7228	0.592	0.7391	0.6646	0.6803	0.7381	0.6993	0.7937	0.6601	0.6839	0.6935	0.7344	0.7154	0.7778	0.7226	0.7308	0.7266	0.7288	0.6752	0.7319	0.699
FGG@104M+15.9949	FGG	fibrinogen gamma chain(FGG)	104	M	Oxidation	15.9949	0.164241	1.04857	2.70163e-94	1.38516	1.9049e-56	0.0325797	0.0030226	0.0127809	0.204977	0.7333	0.72	0.5769	0.7667	0.619	0.7805	0.641	0.7143	0.8696	0.7714	0.6389	0.6486	0.8056	0.75	0.7568	0.7742	0.7742	0.6923	0.8421	0.6944	0.8	0.7	0.55	0.7273	0.625	0.8824	0.6667	0.7727	0.7	0.7826	0.875	0.6071	0.619	0.9048
APOB@231M+15.9949	APOB	apolipoprotein B(APOB)	231	M	Oxidation	15.9949	0.164105	-0.575487	5.18703e-29	-0.505349	2.78332e-13	-0.326445	2.8275e-06	-0.456114	4.00934e-15	0	0	0	0	0.6	0	0	0	0	0	0.3333	0.25	0.25	0	0.3333	0.3333	0.3333	0.6667	0	0	0	0	0	0	0	0	0	0	0	0	0	0	0	0
ALB@310K+43.0058	ALB	albumin(ALB)	310	K	Carbamyl	43.0058	0.164077	-0.182741	0.000869895	0.0444196	0.694382	0.22255	0.0040239	0.226527	0.000611955	0.5	0	0.1667	0	0	0	0	0	0	0.5	0	0	0	0	0.4	0	0	0	0.3333	0	0	0	0	0	0	0	0	0	0	1	0	0	0.75	1
TF@532G+40.0313	TF	transferrin(TF)	532	G	Gly->Pro	40.0313	0.16382	-0.171694	8.7201e-13	-0.0250909	0.54387	0.0311782	0.251413	0.0448126	0.0601825	0.15	0.15	0.16	0.2143	0.25	0.0714	0.1905	0.1739	0.0435	0.1739	0.25	0.2	0.1765	0.2381	0.2381	0.0714	0.1667	0.1429	0.1111	0.2143	0.1739	0.1905	0.2778	0.0476	0.0952	0.1579	0.125	0.3182	0.125	0.15	0.1818	0.15	0.1304	0.1765
SERPINA1@400E+-14.0157	SERPINA1	serpin family A member 1(SERPINA1)	400	E	Glu->Asp	-14.0157	0.163616	-0.0782935	0.213398	0.0416767	0.71199	0.178272	0.0192212	0.157934	0.0152403	0.4286	0	0	0	0	0	0	0.3333	0	0.1667	0.3333	0.375	0.4286	0	0.4545	0	0	0.1818	0.375	0	0	1	0	0	0	0	0	0	1	0	0.6	0	0	0.3333
A1BG@286N+0.984	A1BG	alpha-1-B glycoprotein(A1BG)	286	N	Deamidated	0.984	0.163431	-0.0678486	0.337577	0.137001	0.299552	0.0252741	0.754177	0.124079	0.0907996	0	0	0	0	0.5	0	1	0	0	0	1	1	1	0	0.5	0	1	0	1	0	0	0	0	1	0	0	0	0.3333	0	0	0	0	0	0
PON1@41N+0.984	PON1	paraoxonase 1(PON1)	41	N	Deamidated	0.984	0.163194	-0.72292	5.64166e-60	-0.578606	6.08473e-34	-0.371851	5.25027e-10	-0.472968	5.81112e-20	0	0	0	0	0	0	0	0	0	0	0	0	0	0	0	0	0	0	0	0	0	0	0	0	0	0	0	0	0	0	0	0	0	0
SERPIND1@325M+15.9949	SERPIND1	serpin family D member 1(SERPIND1)	325	M	Oxidation	15.9949	0.162855	0.653614	2.42821e-19	0.0263287	0.802304	-0.157594	5.77282e-05	-0.134248	0.000486094	0.3333	0.5	0.5	0.6	0.5	0	0	1	1	0.1111	0.1667	1	0.5	0.6667	0.2857	0.1	0.5	0.8333	0.5	1	0.2	1	0.3333	0.7143	0.5	0.7143	0	1	1	1	1	0.5556	0.3333	0.4
A2M@1035N+0.984	A2M	alpha-2-macroglobulin(A2M)	1035	N	Deamidated	0.984	0.162823	0.246183	0.00110657	-0.100721	0.0377794	0.416824	1.29443e-06	0.074077	0.240858	0	0.6667	0.5	0	1	0	0	1	0	0	0	0	0	0	0	0	0	0	0	0	0	1	0.5	0	1	0.5	0	0.3333	1	0	1	0	0.5	0
IGHM@152G+40.0313	IGHM	immunoglobulin heavy constant mu(IGHM)	152	G	Gly->Pro	40.0313	0.162681	-0.184861	0.000356134	0.0553364	0.72087	0.222617	0.0328965	0.275784	0.00212115	0	0	0.3333	0.5	0	0	0	0	0	0	0.5	0.25	0	0	0	0	0	0.4	0	0	0	0	0	0	0	0	0	0	0	0	0	0	0	0
C4A@141L+-14.0157	C4A	complement C4A (Rodgers blood group)(C4A)	141	L	Xle->Val	-14.0157	0.162615	-0.165137	0.00962627	-0.0607698	0.559497	0.0946146	0.218845	-0.00179393	0.97826	0.1667	0.3333	0.1176	0.7143	0.2778	0	0.2857	0	0	0	0.8333	0	0	0.125	0	0.2	0.3333	0.75	0	0.6667	0	0.5	0	0	1	0	0	0	0	0.3333	0	0	0.1667	0
MPRIP@682E+1.9979	MPRIP	myosin phosphatase Rho interacting protein(MPRIP)	682	E	Glu->Met	1.9979	0.162217	-0.108452	0.115992	-0.044616	0.793344	0.49708	0.000529384	-0.00289688	0.978029	0	0	0	1	0	0	1	0	0	0	0	0	0	0	0	0	0	0	0	0	0	0	1	0	0	0	0	0	0	0	0	0	0	0
IGHM@79M+15.9949	IGHM	immunoglobulin heavy constant mu(IGHM)	79	M	Oxidation	15.9949	0.162144	-0.542722	3.57054e-25	-0.357799	2.09758e-07	-0.179423	0.0254996	-0.377669	1.0322e-08	0	0	0	0	0	0.1111	0	0	0	0	0.6154	0.2	0	0.25	0.6667	0	0	0.6	0	0	0	0	0	0	0	0	0	0	0	0	0	0.1429	0	0
ALB@236K+43.0058	ALB	albumin(ALB)	236	K	Carbamyl	43.0058	0.162097	-0.541279	6.19534e-24	-0.429669	2.05851e-11	-0.119055	0.181241	-0.26123	0.000184055	0	0	0	0	0	0	0	0	0	0	0	0	0	0.3333	0	0	0	0	0	0	0	0	0	0	0	0	0	0	0	0	0	0	0	0
ITIH2@360N+0.984	ITIH2	inter-alpha-trypsin inhibitor heavy chain 2(ITIH2)	360	N	Deamidated	0.984	0.1617	-0.659861	3.65522e-49	-0.422	3.07232e-09	-0.404892	2.21204e-11	-0.300957	9.09474e-07	0	0	0	0	0	0	0	0	0	0	0	0	0	0	0	0	0	0	0	0	0	0	0	0	0	0	0	0	0	0	0	0	0	0
IGKV1D-39@72A+-14.0157	IGKV1D-39	immunoglobulin kappa variable 1D-39(IGKV1D-39)	72	A	Ala->Gly	-14.0157	0.161641	0.135022	0.00889765	-0.266783	4.26573e-09	-0.0161791	0.769204	-0.101152	0.020274	0.2857	0.3	0.1111	0.1667	0.2857	0.2857	0.3846	0.5	0.125	0.375	0.25	0.25	0.3333	0.3333	0.4	0.3333	0	0.1667	0.5	0.6667	0.5	0.3333	0.25	0	0	0.2857	0.5714	0.5	0	0.2	0.3333	0.5	0.3333	0.1429
C3@1015M+15.9949	C3	complement C3(C3)	1015	M	Oxidation	15.9949	0.16054	-0.22088	7.8272e-06	0.387433	0.00352353	0.143793	0.0788951	-0.0142793	0.834736	0	0.6667	0	0	0.3333	0	0.5	0	0	0	0	0.3333	0	0.25	0	0.25	0.25	0	0	0	0	0	0	0	0	0	0	0	0	0	0	0	0	0
IGHG3@216N+0.984	IGHG3	immunoglobulin heavy constant gamma 3 (G3m marker)(IGHG3)	216	N	Deamidated	0.984	0.160096	-0.200737	4.18998e-09	-0.00365775	0.95355	0.00599264	0.8866	0.00341944	0.923665	0.1429	0.125	0.0769	0.1	0	0.1176	0.1176	0	0.125	0.0667	0.1818	0.1613	0.0909	0.2917	0.1852	0.1538	0	0.1818	0	0.25	0.125	0.2143	0	0.2	0.2222	0.125	0.1	0.4286	0	0	0	0	0	0.1818
VTN@359M+15.9949	VTN	vitronectin(VTN)	359	M	Oxidation	15.9949	0.159605	-0.184773	0.00748178	0.0588689	0.66379	-0.0184375	0.827213	-0.0323673	0.698275	0	0	0	0.25	0.4	0.5	0	1	1	0	0.7778	0.75	0	0.6	0.6667	0	0.1667	0	0	0	1	0	0	0	0	0	0	0	0	0	1	0	0	0.3333
SAA4@46N+0.984	SAA4	serum amyloid A4, constitutive(SAA4)	46	N	Deamidated	0.984	0.159281	-0.260225	3.68556e-09	-0.0778796	0.336257	0.268828	2.20897e-05	-0.0121695	0.817237	0	0	0.1667	0.0667	0.0455	0.0333	0.1	0.4	0.1667	0.2	0.1724	0.1111	0.1	0	0.1304	0.1053	0.0769	0.0588	0.1	0.2	0.2	0.1667	0	0.3333	0.2857	0.2	0	0.0909	0	0	0	0.1429	0	0
IGHV3-7@69N+0.984	IGHV3-7	immunoglobulin heavy variable 3-7(IGHV3-7)	69	N	Deamidated	0.984	0.15917	-0.482462	1.95332e-15	-0.319994	0.00429908	-0.253292	0.00371392	-0.295222	9.83592e-05	0	0	0	0	0	1	0.5	0	0	0	0.5	0	0	0.6667	0	0	0	0	0	0	0	0	0	0	0	0	0	0	0	0	0	0	0	0
HPX@106N+0.984	HPX	hemopexin(HPX)	106	N	Deamidated	0.984	0.15895	-0.251417	3.56923e-14	-0.130809	0.0152596	-0.0255572	0.510134	-0.0672142	0.0409229	0.2727	0.1429	0.1429	0.1837	0.1333	0.1154	0.2581	0.1333	0.125	0.1579	0.1961	0.2059	0.2381	0.1481	0.1458	0.1667	0.1071	0.2188	0.2143	0.2667	0.0667	0.2174	0.1053	0.0667	0.125	0	0	0.1667	0.0588	0	0.1053	0.3077	0.3043	0.1818
IGHM@122G+40.0313	IGHM	immunoglobulin heavy constant mu(IGHM)	122	G	Gly->Pro	40.0313	0.15841	-0.36761	1.48858e-27	-0.0238653	0.746078	-0.0228354	0.628415	-0.118283	0.00205772	0	0.0769	0	0.1333	0	0.2308	0.0833	0	0	0	0.2778	0.2353	0.0769	0.2143	0.0714	0.1429	0.0769	0.1538	0	0.0833	0	0.25	0.2857	0	0	0	0	0.5	0	0	0	0.0833	0	0
TF@287N+0.984	TF	transferrin(TF)	287	N	Deamidated	0.984	0.158347	-0.345239	4.0304e-19	-0.0742241	0.302022	0.131815	0.00984558	-0.102392	0.0124907	0	0	0	0.2	0.2	0	0	0	0	0.1429	0.2667	0.1	0	0	0.1667	0	0.1429	0.3	0	0	0	0	0.25	0.25	0	0.125	0.25	0.25	0.125	0	0	0.25	0	0
FGB@468M+15.9949	FGB	fibrinogen beta chain(FGB)	468	M	Oxidation	15.9949	0.158194	1.0307	1.08571e-87	1.29031	1.12259e-48	0.0321712	0.00530036	0.0123724	0.245726	0.6562	0.7	0.7797	0.93	0.8947	0.8699	0.8302	0.8514	0.78	0.9195	0.8857	0.9008	0.8696	0.9083	0.9016	0.9032	0.8515	0.8846	0.7843	0.7722	0.7907	0.8214	0.8137	0.7045	0.7949	0.7705	0.6522	0.7586	0.6	0.7647	0.7059	0.8313	0.8036	0.6667
IGKV3-20@74S+27.0109	IGKV3-20	immunoglobulin kappa variable 3-20(IGKV3-20)	74	S	Ser->Asn	27.0109	0.157778	-0.451201	7.44325e-21	-0.418159	1.83412e-11	-0.247382	5.24195e-06	-0.443081	3.92408e-26	0	0	0.1667	0.375	0	0.2353	0	0.1429	0	0.2	0.1111	0	0.1538	0.1667	0.1667	0.4	0.2857	0.25	0.125	0	0.1429	0	0.3333	0.375	0.5	0.5	0	0	0	0.1667	0	0	0	0.4286
C4BPA@301N+0.984	C4BPA	complement component 4 binding protein alpha(C4BPA)	301	N	Deamidated	0.984	0.157367	-0.363301	2.77204e-10	-0.00748994	0.958209	0.00949159	0.923031	-0.0688631	0.381362	1	1	0	0	0	0	0	0	0	0	0	0	0	0	0	0	0	0	0	0	0	0	0	0	0	0	0	0	0	0	0	1	0	0
IGHV5-51@96S+14.0157	IGHV5-51	immunoglobulin heavy variable 5-51(IGHV5-51)	96	S	Methyl(Ser->Thr)	14.0157	0.15682	-0.245045	2.30437e-06	-0.00614534	0.952817	0.230828	0.001316	0.0162514	0.787559	0	0.3333	0.25	0.3333	0	0.1667	0.3333	0	0	0	0.25	0.6667	0.2	0.2	0.5	0.2	0.5	0.25	0	0	0	0	0	0.2	0.2	0	0	0	0	0	0	0	0	0
SERPINA1@182N+0.984	SERPINA1	serpin family A member 1(SERPINA1)	182	N	Deamidated	0.984	0.155602	-0.0446101	0.133541	-0.0753775	0.122367	-0.13256	1.11503e-05	-0.219718	5.95219e-17	0.2059	0.3103	0.1379	0.175	0.1887	0.2549	0.1622	0.1667	0.2083	0.3143	0.1875	0.2632	0.1795	0.2889	0.2353	0.3214	0.3095	0.2093	0.1786	0.2333	0.2222	0.2222	0.1818	0.1905	0.2222	0.2308	0.3125	0.2188	0.25	0.1333	0.1429	0.0667	0.1875	0.0769
ALB@65K+162.0528	ALB	albumin(ALB)	65	K	Hex	162.053	0.155516	-0.254418	5.80633e-06	-0.0712062	0.47954	-0.110981	0.0825547	-0.0313155	0.642752	0	0.25	0.2	0.2	0.2	0	0	0	0.25	0	0.2	0	0	0.3333	0	0	0	0	0.25	0	0	0	0	0.1429	0	0	0	0.1667	0.2	0.1667	0.2	0	0	0.1818
IGLV1-47@88G+40.0313	IGLV1-47	immunoglobulin lambda variable 1-47(IGLV1-47)	88	G	Gly->Pro	40.0313	0.155381	-0.468257	3.32616e-42	-0.268539	6.20457e-06	-0.393019	4.66205e-29	-0.256123	1.12976e-13	0	0.125	0.1429	0.0667	0.1111	0.0909	0.2	0.3	0	0.1818	0.0833	0.0833	0	0.0714	0.0667	0	0	0	0.0667	0.3333	0	0	0.2	0.1818	0	0.1538	0	0.25	0.1176	0.1429	0	0	0	0.2222
IGKV3D-20@73S+14.0157	IGKV3D-20	immunoglobulin kappa variable 3D-20(IGKV3D-20)	73	S	Methyl(Ser->Thr)	14.0157	0.155314	-0.130138	0.000514759	0.16017	0.0253457	0.115428	0.00994516	0.172135	5.31964e-05	0.375	0	0.1429	0	0.25	0.2	0.1667	0.3333	0	0	0	0	0.1	0.1111	0	0.1667	0	0.2857	0.1667	0	0	0.1667	0	0	0.25	0.5	0	0.1667	0	0	0.2	0	0	0.3
C3@1044G+40.0313	C3	complement C3(C3)	1044	G	Gly->Pro	40.0313	0.153793	-0.437572	1.22217e-28	-0.33337	3.93304e-06	-0.166059	0.00120592	-0.227957	1.50348e-06	0	0.125	0.1667	0.125	0.1429	0.1111	0.0714	0.125	0	0.0556	0.0833	0.1111	0.0714	0	0	0.0714	0	0.1765	0	0	0.125	0.1111	0	0.1667	0	0	0	0.2083	0	0.125	0.2857	0	0.1429	0.25
CDKL2@250E+43.9898	CDKL2	cyclin dependent kinase like 2(CDKL2)	250	E	Carboxy	43.9898	0.153317	-0.511425	2.88589e-16	-0.412137	1.6184e-07	-0.256478	0.0059	-0.319279	6.53217e-05	0	0	0	1	0	0	0	0	0	0	0	0	0	0	0	0	0	0	0	0	0	0	0	0	0	0	0	0	0	0	0	0	0	0
ALB@148C+287.0556	ALB	albumin(ALB)	148	C	EGCG2	287.056	0.152961	-0.0662844	0.396357	0.0582992	0.694153	0.215303	0.0343791	0.246098	0.00418019	0.5	1	0	0	0	0	0	0	0	0	0	0	0	0	0	0	0	0	0	0	0.5	0	0	0	0	0.5	1	1	0	0	0	0	0	0
FN1@1671N+0.984	FN1	fibronectin 1(FN1)	1671	N	Deamidated	0.984	0.152913	0.272661	0.00365187	0.246611	0.137628	0.0336696	0.677981	0.109378	0.158229	0	0	0	1	1	0	1	1	0	1	1	0	0	0	1	0	0	0	1	0	0	1	1	1	1	1	0	0	1	1	0	1	0	0
IGLV2-11@68M+-17.9564	IGLV2-11	immunoglobulin lambda variable 2-11(IGLV2-11)	68	M	Met->Xle	-17.9564	0.152887	-0.387743	8.14538e-08	-0.362838	2.88737e-07	-0.14059	0.128748	-0.203634	0.00239765	0.5	0	0	0	0	0	0.2857	0	0	0	0.1429	0	0	0	0	0	0	0.1333	0	0	0	0	0	1	0	0	0	0	0	0	0.5	0	0	1
APOB@2242G+40.0313	APOB	apolipoprotein B(APOB)	2242	G	Gly->Pro	40.0313	0.152858	-0.571497	5.13836e-27	-0.512278	7.73917e-16	-0.303542	0.000124835	-0.443916	9.91641e-13	0	0	0	0	0	0	0	0	0	0	0	0	0	0	0.4	0	0	0.3333	0	0	0.5	0	0	0	0	0	0	0	0	0	0	0	0	0
IGKV1-33@75N+-12.9953	IGKV1-33	immunoglobulin kappa variable 1-33(IGKV1-33)	75	N	Asn->Thr	-12.9953	0.152467	-0.530055	1.98091e-20	-0.53573	2.76761e-19	-0.528325	1.7943e-21	-0.545906	2.36098e-25	0	0	0	1	0	1	0	0	0	0	1	0.5	0	0.6667	0	0	0	0.4	0	0	0	0	0	0	0	0	0	0	0	0	0	0	0	0
SUPT6H@296E+-14.0157	SUPT6H	SPT6 homolog, histone chaperone and transcription elongation factor(SUPT6H)	296	E	Glu->Asp	-14.0157	0.151699	-0.0153294	0.858929	-0.201572	0.0125821	-0.226597	9.52088e-05	-0.215781	0.000291489	0	0	1	0	1	0	0	0	0	0	1	0	0	0	0	0	0	1	1	0	1	1	0	0	1	0	0	0	1	0	1	0	1	0
A2M@607M+15.9949	A2M	alpha-2-macroglobulin(A2M)	607	M	Oxidation	15.9949	0.151512	-0.346169	1.24129e-12	-0.115966	0.278638	0.202082	0.0209029	-0.0576842	0.426399	0	0	0	0	0	0	0	0	0	0	0.5	0	0	0	0	0	0	0	0	0	0	0	0	0	0	0	0	0	0	0	0	0	0	0
APOA1@241G+40.0313	APOA1	apolipoprotein A1(APOA1)	241	G	Gly->Pro	40.0313	0.151177	0.0258181	0.313795	0.154334	0.000583958	0.0908097	0.00104829	0.23748	5.93119e-19	0.1	0.1765	0.0769	0	0.125	0.1667	0.125	0.2	0.25	0.1429	0	0	0.0909	0.125	0	0.1429	0	0	0.1667	0.25	0.1176	0.3333	0.2	0.1429	0.1538	0.2857	0.3333	0.4	0.2	0.1667	0.2	0.1	0.1667	0.125
FGA@226M+15.9949	FGA	fibrinogen alpha chain(FGA)	226	M	Oxidation	15.9949	0.151029	0.995557	2.24572e-89	1.26642	1.02162e-50	0.0323106	0.00336183	0.0125118	0.216971	0.9	0.6774	0.6667	0.716	0.6341	0.7024	0.6623	0.7091	0.76	0.6667	0.6582	0.6742	0.6622	0.7412	0.6854	0.7143	0.6849	0.7	0.7368	0.5893	0.7619	0.6596	0.5397	0.6667	0.5161	0.7561	0.8	0.6765	0.5714	0.5806	0.8333	0.625	0.6136	0.8571
C3@1014N+-17.0266	C3	complement C3(C3)	1014	N	Ammonia-loss	-17.0266	0.150971	-0.393925	2.84682e-17	-0.249612	7.58122e-06	0.0865764	0.319099	0.00855526	0.909347	0	0	0	0	0	0	0	0	0	0	0	0	0	0	0	0	0	0	0	0	0	0	0	0	0	0	0	0	0	0	0	0	0	0
A2M@706G+40.0313	A2M	alpha-2-macroglobulin(A2M)	706	G	Gly->Pro	40.0313	0.150573	-0.310251	1.30896e-23	-0.0707271	0.193216	-0.214179	1.52256e-10	-0.233142	1.45346e-15	0.0417	0.0517	0.0968	0.1389	0.0962	0.0781	0.1111	0	0.0625	0.1667	0.1129	0.0217	0.2121	0.0658	0.0678	0.0667	0.0789	0.0862	0.1404	0.1579	0.1875	0.1667	0.0789	0.1667	0.0435	0.0732	0.0476	0.5818	0.0833	0.05	0.1364	0.16	0.1481	0.0571
MET@1243A+31.9721	MET	MET proto-oncogene, receptor tyrosine kinase(MET)	1243	A	Ala->Cys	31.9721	0.150485	-0.199822	0.00405285	-0.0631709	0.617314	-0.00249454	0.978157	0.139412	0.105635	0	0	0	0	0	0	0	0	0	1	1	0	0	0	1	0	0	0	0	0	0	0	0	0	0	0	0	1	1	0	0	0	0	0
GSN@555G+40.0313	GSN	gelsolin(GSN)	555	G	Gly->Pro	40.0313	0.150485	-0.382744	1.34242e-12	-0.252735	0.00699363	0.063157	0.468133	-0.18966	0.00301106	0	0	0	0	0.25	0	0	0.5	0	0	0	0	0.3333	0	0.25	0	0	0	0	0	0	0	0.3333	0	0	0	0	0	0	0	0	0	0	0
KNG1@369N+0.984	KNG1	kininogen 1(KNG1)	369	N	Deamidated	0.984	0.150258	-0.359615	4.63976e-13	-0.22186	0.0251453	-0.0478829	0.566666	-0.0598739	0.428713	0	0	0.5	0.1667	0	0	0	0	0	0	0	0	0	0	0	0	0.25	0.1667	0	0	0	0	0	0	0	0	0	0	0	0	0	0	0	0
IGHA1@182C+-2.0157	IGHA1	immunoglobulin heavy constant alpha 1(IGHA1)	182	C	DiDehydro	-2.0157	0.150063	-0.390092	2.96024e-18	-0.288265	2.24056e-05	-0.141957	0.00916177	-0.246771	3.69091e-07	0.1111	0	0.1818	0.25	0	0	0.25	0	0	0.2	0	0.4286	0	0	0.1667	0	0	0.3333	0.1538	0	0.3333	0	0	0	0	0	0.125	0.2727	0	0	0	0	0.2	0
C3@32N+0.984	C3	complement C3(C3)	32	N	Deamidated	0.984	0.149838	-0.383736	2.67925e-11	-0.259503	0.000638239	-0.140725	0.123115	0.0245157	0.795615	0	0	0	0	0	0	0	0	0	0	1	0	0	0	0	0	0	0	0	0	0	0	0	0	0	0	0	0	0	0	0	0	0	0
PON1@125N+0.984	PON1	paraoxonase 1(PON1)	125	N	Deamidated	0.984	0.149719	-0.207908	9.1391e-06	0.198757	0.124713	0.215345	0.00823113	0.1218	0.0763239	0	0	0.25	0.25	0.25	0	0.2	0	0	0	0.3333	0	0.25	0.25	0	0	0	0	0	0	0	0	0	0	0	0	0	0	0	0	0	0	0	0
APOD@170N+0.984	APOD	apolipoprotein D(APOD)	170	N	Deamidated	0.984	0.149659	-0.345418	3.72787e-09	-0.245488	0.047732	-0.26934	0.00108069	-0.404262	3.667e-09	0	0	0	0	0.3333	0	0	0	0	0	0	0.25	0	0	0.2	0.3333	0	0	0	0	0	0	0	0.5	0.4286	0	0	0	0	0	0	0	0.3333	0
IGHG2@103C+-2.0157	IGHG2	immunoglobulin heavy constant gamma 2 (G2m marker)(IGHG2)	103	C	DiDehydro	-2.0157	0.149596	-0.21511	6.29443e-09	-0.0889333	0.156179	-0.0292033	0.498601	-0.0956906	0.00741731	0.375	0	0.125	0.2778	0	0.2857	0.1538	0	0.1538	0.1667	0.2857	0.4286	0.2667	0.3333	0	0.6667	0	0.1429	0.1538	0	0.5	0	0	0.125	0.2222	0.1053	0	0.2857	0	0.1818	0	0	0.1333	0
TF@402N+0.984	TF	transferrin(TF)	402	N	Deamidated	0.984	0.149403	-0.396051	2.34543e-40	-0.129977	0.0115486	-0.0436063	0.219245	-0.194795	1.25471e-10	0	0.2222	0.05	0.0714	0.1667	0.2857	0.2	0.0909	0.0667	0.0833	0.1765	0.25	0.0909	0	0.1176	0.0714	0.2	0.3077	0	0.1429	0	0.1538	0.1053	0	0.2	0	0	0.0769	0.0909	0	0	0.1111	0.2143	0
CP@627M+15.9949	CP	ceruloplasmin(CP)	627	M	Oxidation	15.9949	0.149299	-0.563552	1.21568e-28	-0.557823	7.75147e-30	-0.426372	3.51113e-12	-0.539002	3.30115e-34	0.3333	0	0.2	0.1667	0.2	0	0.125	0	0	0.1429	0.2667	0	0	0.5	0.4118	0.5	0	0.6667	0.3333	0	0	0	0	0	0	0.3333	0	0	0	0	0	0	0.3333	0
APOA4@147N+-27.0109	APOA4	apolipoprotein A4(APOA4)	147	N	Asn->Ser	-27.0109	0.149283	-0.299427	1.29943e-06	-0.271163	0.000970055	-0.0109189	0.916973	-0.183805	0.0119471	1	0	0	0.5	0	0	0	0	0	1	0	0.5	0	0	0	0	1	0.5	0	0	0	0	0	0	0	0	0	0	0	0	0	0	0	0
APOB@4023N+0.984	APOB	apolipoprotein B(APOB)	4023	N	Deamidated	0.984	0.148954	-0.288158	1.27739e-09	-0.18229	0.0016359	0.204349	0.0343031	0.188787	0.0216653	0	0	0	0	0	0	0	0	0	0	0	0	0	0	0.25	0	0	0.5	0	0	0	0	0	0	0	0	0	0	0	0	0	0	0	0
ALB@385C+-2.0157	ALB	albumin(ALB)	385	C	DiDehydro	-2.0157	0.148706	-0.27868	4.90793e-46	-0.239328	2.7656e-18	-0.14295	5.88419e-12	-0.196339	2.48949e-29	0.06	0.1074	0.1345	0.1716	0.1827	0.1877	0.1372	0.1086	0.0934	0.2343	0.2052	0.2203	0.1735	0.2306	0.1847	0.2635	0.2061	0.2126	0.0954	0.1092	0.0978	0.1033	0.1483	0.0801	0.1399	0.1005	0.1056	0.1147	0.098	0.1173	0.1159	0.1109	0.1147	0.1199
FN1@624N+0.984	FN1	fibronectin 1(FN1)	624	N	Deamidated	0.984	0.148463	-0.287534	0.00033029	-0.344718	2.45708e-05	-0.167787	0.131298	-0.123925	0.161454	0	0	0	0	1	0	1	0	1	0	0	0	0	0	0	0	0	0	0	0	0	1	1	0	0	0	0	0	0	0	0	0	0	0
C8A@93Q+0.0364	C8A	complement C8 alpha chain(C8A)	93	Q	Gln->Lys	0.0364	0.14826	-0.0293183	0.704153	-0.174586	0.123279	-0.330201	1.26887e-10	-0.326347	1.84252e-10	0	0	1	0.3333	1	0	1	1	1	1	0.4	0	0	0	0.5	0	0	0	0	0	1	0.3333	0	0	0	1	0	1	0	0.5	0	0	0	1
APOB@432M+15.9949	APOB	apolipoprotein B(APOB)	432	M	Oxidation	15.9949	0.148254	-0.221815	0.000316389	-0.19247	0.0479469	-0.393287	1.56021e-18	-0.289878	3.66191e-07	0.1667	0.2	0.6667	0.5	0.75	0.5	0.3333	0.4286	0.2	0.2857	0.5714	0.375	0.6	0.5	0.5	0.5	0.5556	0.625	0.3333	0	0	0	0	0	0.3333	0.25	0	0	0	0	0.3333	0	0	0
APOB@221G+40.0313	APOB	apolipoprotein B(APOB)	221	G	Gly->Pro	40.0313	0.148099	-0.443535	8.90113e-26	-0.0352879	0.761711	0.0331094	0.668506	-0.0186008	0.784275	0	0	0	0	0	0	0	0	0	0	0	0	0	0	0	0	0	0	0	0	0	0	0	0	0	0	0	0	0	0	0	0	0	0
CPN2@305A+30.0106	CPN2	carboxypeptidase N subunit 2(CPN2)	305	A	Ala->Thr	30.0106	0.146845	-0.058033	0.498114	0.0128341	0.929628	0.0550218	0.570218	-0.048644	0.50888	1	0	0	0	0	0	0	1	0	0	0	0	0	0	0	0.6667	0	0	0	0	0.5	0	1	0	0	1	0	0	0	0	1	1	0	0
SERPINA6@220N+0.984	SERPINA6	serpin family A member 6(SERPINA6)	220	N	Deamidated	0.984	0.146844	-0.00351068	0.960984	0.0524	0.665919	0.426187	2.10317e-05	0.225165	0.00379728	0	0.5	1	0	0	0	0	0	0.5	0	0	0	0	0	0	0	0.5	0	0	0	0	0	0	1	0	0	0	0	0	0	0	0	1	0
SERPING1@326N+0.984	SERPING1	serpin family G member 1(SERPING1)	326	N	Deamidated	0.984	0.14658	-0.0781489	0.0836582	-0.0907404	0.204394	-0.0896817	0.0559884	-0.130639	0.00102298	0.3333	0.2	0.1429	0.5	0.125	0.125	0.375	0.1667	0.1667	0.0714	0.1765	0.3333	0.3	0.25	0.1111	0.0769	0.2	0.0526	0.1429	0.1429	0	0.25	0.5	0.2	0.25	0.1429	0.5	0.1667	1	0.3333	0	0	0	0
BBLN@56L+-14.0157	BBLN	bublin coiled coil protein(BBLN)	56	L	Xle->Val	-14.0157	0.14644	-0.499585	8.03958e-13	-0.378995	0.000208866	-0.322252	0.000739976	-0.396672	1.97834e-07	0	0	0	1	0	0	0	0	0	0	0	0	0	0	0	0	0	0	0	0	0	0	0	0	0	0	0	0	0	0	0	0	0	0
KLKB1@380N+0.984	KLKB1	kallikrein B1(KLKB1)	380	N	Deamidated	0.984	0.146035	-0.571868	5.86857e-18	-0.499853	1.63341e-06	-0.542581	2.02324e-14	-0.495868	9.74655e-12	0	0	0	0	0	0	0	0	0	0	0	0	0	0	0	0	0	0	0	0	0	0	0	1	0	0	0	0	0	0	0	0	0	0
CFH@937I+-14.0157	CFH	complement factor H(CFH)	937	I	Xle->Val	-14.0157	0.145992	-0.37566	5.33905e-09	-0.326129	5.25925e-05	-0.199834	0.0356206	-0.204554	0.018216	0	0	0	1	0	0	0	0	0	0	1	0	0	0	0	0	0	1	0	0	0	0	0	0	0	0	0	0	0	0	0	0	0	0
TF@519G+40.0313	TF	transferrin(TF)	519	G	Gly->Pro	40.0313	0.145833	-0.171822	1.86216e-10	-0.0275078	0.538699	0.98214	2.87006e-17	0.259068	0.000244095	0	0	0	0	0	0	0	0	0	0	0	0	0	0	0	0	0	0	0	0	0	0	0	0	0	0	0	0	0	0	0	0	0	0
HPX@432N+0.984	HPX	hemopexin(HPX)	432	N	Deamidated	0.984	0.145645	-0.245102	8.08027e-07	-0.0682144	0.440376	0.18643	0.00673046	0.0328834	0.602432	0	0	0	0.25	0.2	0.25	0	0	0	0	0.25	0.3333	0	0	0	0	0.4	0	0	0	0	0	1	0	0	1	0	0.5	0	0	0	0	0	0
HBA2@1M+15.9949	HBA2	hemoglobin subunit alpha 2(HBA2)	1	M	Oxidation	15.9949	0.145631	0.0207085	0.715194	0.449748	0.00129874	0.436848	1.55561e-07	0.407723	1.06269e-08	0	0	0	0	0	0	0	0	0	0	0	0	0	0	0	0	0	0	1	0	0	0	0	0	0	0	0	0	0	0	0	0	0	0
ALB@458G+40.0313	ALB	albumin(ALB)	458	G	Gly->Pro	40.0313	0.145631	-0.374994	4.16301e-14	-0.23068	0.000108353	0.149895	0.127371	-0.0203483	0.795422	0	0	0	0	0	0	0	0	0	0	0	0	0	0	0	0	0	0	0	0	0	0	0	0	0	0	0	0	0	0	0	0	0	0
C3@1513C+209.1779	C3	complement C3(C3)	1513	C	unknown_29	209.178	0.145394	0.322663	8.67607e-07	0.244965	0.0270119	0.375212	2.16686e-07	0.0719826	0.127011	0.3333	0.1667	0.4	0	0	0	0	0.3333	0.5	0.4	0	0	0	0	0	0	0	0	0.3333	0.6667	0	0	0.6667	0.3333	0	0.5	0	0	0.2	0.3333	1	0.5	0.5	0.3333
ALB@302C+-2.0157	ALB	albumin(ALB)	302	C	DiDehydro	-2.0157	0.145256	-0.181392	4.64109e-43	-0.126177	2.91466e-10	-0.036901	0.00511057	-0.0894396	3.98098e-14	0.151	0.1405	0.1161	0.1422	0.121	0.1425	0.1362	0.1687	0.1523	0.1964	0.1711	0.1343	0.1534	0.1654	0.1481	0.1619	0.1458	0.1438	0.1373	0.1181	0.1718	0.1438	0.1282	0.1328	0.1244	0.1336	0.1111	0.1402	0.1243	0.1142	0.1601	0.1638	0.1408	0.0671
RBP4@58N+0.984	RBP4	retinol binding protein 4(RBP4)	58	N	Deamidated	0.984	0.145209	0.0100525	0.884097	-0.0153379	0.888927	0.1609	0.0393583	0.054187	0.414378	0	0.5	0	0	0.5	0	0	1	0	0	0	0	0	0	1	1	0	1	0	0	0.5	0	1	0	0	0	0	0	0.5	0	1	0	0.5	0
IGHV3-7@71K+28.0062	IGHV3-7	immunoglobulin heavy variable 3-7(IGHV3-7)	71	K	Lys->Arg	28.0062	0.145026	-0.229793	0.000167292	-0.280457	4.00315e-05	-0.0965515	0.156818	-0.191426	0.00016575	0	0	0	0.3333	0.5	0	0.25	0.3333	0	0	0.3333	0.3333	0.25	1	0.1667	0	0.5	0.4	0.3333	0	0	0.5	0	0.2	0	0	0.25	0	0	0	0	0	0.6667	0
ALB@270C+-2.0157	ALB	albumin(ALB)	270	C	DiDehydro	-2.0157	0.144988	-0.260837	1.96072e-52	-0.159665	1.68153e-10	0.0414428	0.0207989	-0.0565556	0.000169089	0.0722	0.1271	0.075	0.1479	0.116	0.1639	0.0856	0.1422	0.1266	0.2086	0.1393	0.1472	0.1629	0.1948	0.1716	0.1826	0.1592	0.166	0.0879	0.1318	0.0992	0.0963	0.085	0.0746	0.1104	0.0851	0.0443	0.0732	0.0621	0.0312	0.0779	0.0667	0.0947	0.0716
FGG@371N+0.984	FGG	fibrinogen gamma chain(FGG)	371	N	Deamidated	0.984	0.144909	0.959256	1.95717e-70	1.06429	3.75033e-32	0.0324259	0.0117145	0.012627	0.288791	0.2	0.9333	0.6522	0.8636	0.6731	0.7059	0.7333	0.7255	0.5833	0.7576	0.776	0.7152	0.7616	0.8396	0.7445	0.8788	0.7313	0.86	0.7818	0.7565	0.3333	0.8557	0.6321	0.7143	0.6364	0.8333	0.625	0.8194	1	0.8533	0.76	0.7065	0.8049	0.4444
PON1@287N+0.984	PON1	paraoxonase 1(PON1)	287	N	Deamidated	0.984	0.144822	-0.244443	1.73019e-06	0.0621867	0.680383	0.286314	0.0101217	0.163357	0.0740162	0	0	0	0	1	0	0	0	0	0	0	0	0	0	0	0	0	0	0	0	0	0	0	0	0	0	0	0	0	0	0	0	0	0
ALB@242R+54.0106	ALB	albumin(ALB)	242	R	MG-H1(Delta_H(2)C(3)O(1))	54.0106	0.144539	-0.416223	3.15448e-10	-0.383547	1.66727e-08	-0.326833	9.15029e-07	-0.351476	8.05424e-08	0	0	0	0	0	0	0	1	0	0	0	0	0	0	0	0	0	0	0	0	0	0	0	0	0	0	0	1	0	0	0	0	0	1
HP@228K+113.0841	HP	haptoglobin(HP)	228	K	Acetylhypusine	113.084	0.143633	-0.0333066	0.6071	-0.222305	0.00085907	0.0231443	0.749825	-0.146726	0.0053813	0.5	0	0.25	0.3	0.3333	0.3	0	0.1429	0	0.1818	0.2222	0.25	0.1875	0.3333	0.2727	0.3077	0.2	0.125	0.2	0.25	0.1818	0	0.25	0.3	0	0.25	0.6667	0.25	0.6	0.1667	0	0.375	0.2727	0
GPLD1@44N+0.984	GPLD1	glycosylphosphatidylinositol specific phospholipase D1(GPLD1)	44	N	Deamidated	0.984	0.14358	-0.738659	1.34909e-65	-0.594345	3.19562e-38	-0.599058	7.94897e-46	-0.573016	2.03846e-41	0	0	0	0	0	0	0	0	0	0	0	0	0	0	0	0	0	0	0	0	0	0	0	0	0	0	0	0	0	0	0	0	0	0
IGHV1-2@114Y+-15.9949	IGHV1-2	immunoglobulin heavy variable 1-2(IGHV1-2)	114	Y	Tyr->Phe	-15.9949	0.143212	-0.0255846	0.638956	-0.0629964	0.408359	0.202892	0.00137545	-0.0566219	0.255013	0	0.2857	0.25	0.25	0.3333	0.4	0.1667	0.75	0.25	0.3333	0.25	0.5	0.25	0	0	0	0	0	0.25	0	0	0.3333	0.2	0	0	0	0	0	0.25	0.5	0.2	0.3333	0	0
ALB@163I+13.9793	ALB	albumin(ALB)	163	I	Carbonyl	13.9793	0.143204	-0.235081	0.0110373	-0.282943	0.00333278	-0.288513	3.99769e-05	-0.225172	0.00111838	0	0	1	0	0	0	0	0	0	0	0	1	0	0	1	0	1	1	0	1	0	0	0	0	0	0	0	1	0	1	0	1	0	0
C8A@522G+40.0313	C8A	complement C8 alpha chain(C8A)	522	G	Gly->Pro	40.0313	0.143172	-0.646648	2.03061e-47	-0.502334	3.75524e-24	-0.268879	3.11997e-05	-0.458516	9.62349e-22	0	0	0	0	0	0	0	0	0	0	0	0	0	0	0	0	0	0	0	0	0	0	0	0	0	0	0	0	0	0	0	0	0	0
IGHA1@308G+40.0313	IGHA1	immunoglobulin heavy constant alpha 1(IGHA1)	308	G	Gly->Pro	40.0313	0.142793	0.011389	0.586949	0.0688684	0.0524477	0.121259	2.00194e-07	0.0474773	0.0154126	0.1379	0.069	0.0909	0.1351	0.1111	0.0976	0.16	0.1667	0.0714	0.2778	0.125	0.0741	0.2	0.1579	0.1364	0.25	0.0909	0.2308	0.1333	0.2941	0.15	0.2	0.1538	0.1111	0.3636	0.2105	0.1	0.25	0.0882	0.2381	0.1923	0.2222	0.3	0.2174
IGKC@21G+40.0313	IGKC	immunoglobulin kappa constant(IGKC)	21	G	Gly->Pro	40.0313	0.141343	-0.00831677	0.757154	0.0591463	0.204743	-0.0268751	0.334808	0.041612	0.104676	0.3	0.2	0.087	0	0	0	0	0.2353	0.1739	0.3333	0	0	0	0	0	0	0	0	0.2	0.3333	0.4	0.2857	0.3333	0.1333	0.2778	0.2105	0.0588	0.2941	0.2	0.1818	0.2727	0.1818	0.1333	0.15
C1S@233N+0.984	C1S	complement C1s(C1S)	233	N	Deamidated	0.984	0.140979	-0.119202	0.0016495	0.238165	0.0747636	0.40874	8.99143e-06	0.350813	1.98142e-05	0	0	0	0	0	0	0	0	0	0	0	0	0	0	0	0	0	0	0	0	0	0	0.5	0	0	0	0	0	0	0	0	0	0	0
C4BPA@538C+209.1779	C4BPA	complement component 4 binding protein alpha(C4BPA)	538	C	unknown_29	209.178	0.140776	-0.479485	1.98663e-16	-0.183977	0.172357	-0.454902	1.98936e-15	-0.474701	7.24908e-18	0	0	0	0	0	1	0	0	0	1	0	0	1	0	0	0	0	0	0	0	1	0	0	0	0	0	0	0	0	0	0	0	0	0
ALB@86C+-2.0157	ALB	albumin(ALB)	86	C	DiDehydro	-2.0157	0.140441	-0.161957	2.14857e-13	-0.033989	0.358065	0.071761	0.00471544	-0.0070436	0.784275	0.119	0.0897	0.0927	0.1497	0.1318	0.12	0.1376	0.0462	0.0543	0.0899	0.159	0.1343	0.125	0.2335	0.2123	0.0833	0.1742	0.25	0.1857	0.1224	0.1341	0.1034	0.1136	0.113	0.0952	0.1441	0.1194	0.1017	0.0649	0.0808	0.12	0.1923	0.1389	0.2
APOB@277G+40.0313	APOB	apolipoprotein B(APOB)	277	G	Gly->Pro	40.0313	0.140392	-0.383156	1.85249e-13	-0.411111	2.61495e-11	-0.221747	0.00118321	-0.319811	1.24487e-07	0	0	0	0	0	0	0	0	0	0.5	0.5	0	0	0	0	0.3333	0	0.25	0	0	0.25	0	0	0	0	0	0	0.3333	0	0	0	0	0	0
APOB@1206M+15.9949	APOB	apolipoprotein B(APOB)	1206	M	Oxidation	15.9949	0.140388	0.309725	3.07623e-09	-0.0247656	0.749403	-0.103181	0.0175469	-0.159495	3.51581e-05	0.3333	0.2857	0.1429	0.25	0.1667	0.1429	0.2857	0.3333	0.3333	0.4444	0.25	0.3333	0.2222	0.1429	0.3333	0.2727	0.3846	0.3636	0.25	0.25	0.3333	0.4	1	0.1667	0.5	0.4	0.3333	0.25	0.5	0.6667	0.3333	0.3333	0.5	0.6667
ALB@186K+162.0528	ALB	albumin(ALB)	186	K	Hex	162.053	0.140327	-0.56571	6.86727e-61	-0.472952	4.22941e-33	-0.471029	7.37833e-43	-0.487835	2.04215e-58	0.2083	0.0952	0.0638	0.14	0.0986	0.0606	0.1389	0.0769	0	0.125	0.098	0.0735	0.0625	0.08	0.0833	0.1071	0.1333	0.1429	0.037	0.0357	0.0556	0.0769	0.0256	0.1111	0	0.027	0	0.0625	0.0556	0.0857	0.1111	0.04	0.0435	0.0417
IGHG1@180N+0.984	IGHG1	immunoglobulin heavy constant gamma 1 (G1m marker)(IGHG1)	180	N	Deamidated	0.984	0.14025	0.137072	0.0768399	-0.192261	0.00585756	-0.147892	0.0244335	-0.243824	7.48145e-07	0.5	0.3333	1	0.5	0.3333	0.5	0	0.3333	0	0	0.3333	0.5	0	0.3333	0.2	0	1	0.3333	0	1	0	0	1	0.5	0.5	1	0	0.25	0	0.3333	0.2	1	0.3333	0.6667
ITIH2@467N+0.984	ITIH2	inter-alpha-trypsin inhibitor heavy chain 2(ITIH2)	467	N	Deamidated	0.984	0.139799	-0.170997	7.44621e-06	-0.13902	0.0121399	0.105786	0.0224504	0.0229666	0.596869	0.125	0.125	0.2	0.1176	0.1	0	0.2857	0.0769	0.1818	0	0.125	0.1667	0.125	0.125	0.1667	0.1667	0.3333	0	0	0	0.3	0	0.1667	0.25	0	0.1333	0.1	0.1	0	0.1111	0.1111	0.2222	0.1667	0.125
C4A@424N+0.984	C4A	complement C4A (Rodgers blood group)(C4A)	424	N	Deamidated	0.984	0.139725	-0.018807	0.809558	-0.0507196	0.6665	-0.013205	0.86883	0.119625	0.123822	0	0	0	0	0	0	0	1	0	0	0	0	0	0	0	0	1	0	0	0	0	1	0	1	0	0	0	0	0	0	1	0	0	0
C4A@692G+40.0313	C4A	complement C4A (Rodgers blood group)(C4A)	692	G	Gly->Pro	40.0313	0.139442	-0.406279	3.34231e-24	-0.111855	0.14848	-0.28638	1.52256e-10	-0.256704	1.1421e-09	0	0.0909	0.2	0.1667	0.125	0.3333	0.1429	0	0.1111	0.25	0	0	0	0.1667	0	0.1667	0.125	0	0	0.125	0	0.1429	0.2	0.25	0.1429	0	0	0.4348	0	0	0	0	0	0
ALB@320D+-27.9949	ALB	albumin(ALB)	320	D	Asp->Ser	-27.9949	0.138955	-0.571643	6.66277e-26	-0.427329	8.55611e-11	-0.243252	0.00313396	-0.306171	6.11962e-06	0	0	0	0	0	0	0	0	0	0	0	0	0	0	0	0	0	0	0	0	0	0	0	0	0	0	0	0	0	0	0	0	0	0
IGHV3-49@118T+-14.0157	IGHV3-49	immunoglobulin heavy variable 3-49(IGHV3-49)	118	T	Thr->Ser	-14.0157	0.138945	-0.563717	1.32525e-22	-0.448183	1.44941e-09	-0.372866	6.83432e-07	-0.468402	1.37694e-14	0	0	0	0	0	0	0	0	0	0	0	0	0	0	0	0	0	0	0	0	0	0	0	0	0	0	0	0	0	0	0	0	0	0
ORM1@135N+0.984	ORM1	orosomucoid 1(ORM1)	135	N	Deamidated	0.984	0.13888	-0.0131957	0.82593	0.201408	0.0679577	0.00484915	0.942602	0.168987	0.00448802	0.6667	0	0.2	0.3333	0.125	0	0	0.1667	0.25	0	0.1111	0	0.3333	0	0.5	0.5	0	0	0.3333	0	0	0	0	0	0	0.1667	0	0.5	0	0	0	0.6667	0.3333	0.2
PLG@690N+0.984	PLG	plasminogen(PLG)	690	N	Deamidated	0.984	0.138754	0.0319774	0.679526	0.13419	0.331506	0.258826	0.00587233	0.0769028	0.2911	0	0	0	0	0	0	0	0	0	0	0	1	0	0	0	0	0	0	1	1	0	0	0	1	0	0	0	1	1	1	0	0	1	1
HPR@24N+0.984	HPR	haptoglobin-related protein(HPR)	24	N	Deamidated	0.984	0.137661	-0.259043	4.80625e-05	-0.0869288	0.504691	-0.0615995	0.485876	-0.129246	0.0802834	0	0	0	1	0	0	0	0	0	0.5	0	1	0	0	0	0	0	0	0	0	0	0	0	1	0	0	0	0	0	0	0	0.25	0	0
SERPINA3@181N+0.984	SERPINA3	serpin family A member 3(SERPINA3)	181	N	Deamidated	0.984	0.137239	0.00370578	0.95307	-0.262922	1.05823e-05	-0.194867	0.00050787	-0.132202	0.00763885	0.25	0.375	0.1429	0.25	0.2	0.0952	0.2778	0.3636	0.6	0.2	0.2	0.5	0.5556	1	0.3571	0.2727	0.2857	0.3333	0.1333	0.3333	0.2	0.5	0	0.4	0.4	0.25	0.1818	0.5	0.1429	0.4	0	0.25	0.1818	0
SERPINA1@399I+-14.0157	SERPINA1	serpin family A member 1(SERPINA1)	399	I	Xle->Val	-14.0157	0.13694	-0.103975	0.116857	-0.0555151	0.473309	0.189326	0.0260128	0.046875	0.522182	0	0	0	0	0	0	0	0	0	1	0.6667	0.5	0	0	0	0	0	0.1	1	0	0	0	0	0	0	0	0	0	0.5	0	0	0	0	1
C4BPA@567M+15.9949	C4BPA	complement component 4 binding protein alpha(C4BPA)	567	M	Oxidation	15.9949	0.136476	-0.363192	8.70185e-11	-0.314885	0.000169934	-0.382051	9.29184e-17	-0.317013	2.79118e-10	0	0	0	0	0.5556	0.6	0.4286	0	0	0	0.5882	0	0.375	0.5	0.0833	0.3846	0.3333	0	0	0	0.1429	0	0	0	0.1429	0	0	0.2857	0	0.2857	0	0	0	0
IGLV3-10@70S+27.0109	IGLV3-10	immunoglobulin lambda variable 3-10(IGLV3-10)	70	S	Ser->Asn	27.0109	0.135521	-0.422985	3.1883e-11	-0.422781	1.28235e-07	-0.394802	3.58727e-06	-0.497433	1.73861e-14	0	0	0.3333	0	0.5	0	0	0	0	0	0	0	0	0.2222	0.0833	0	0	0.2	0	0	0	0	0	0	0	0	0	0	0	0	0	0	0	0
C4BPA@258N+0.984	C4BPA	complement component 4 binding protein alpha(C4BPA)	258	N	Deamidated	0.984	0.135375	-0.260822	2.29726e-08	-0.13714	0.099458	0.171864	0.0135619	-0.137471	0.00778092	0	0	0.5	0.25	0	0	0	0	0	0	0	0	0.25	0.1667	0.2	0	0.1667	0.2	0.3333	0	0	0.3333	0	0	0.3333	0	0	0	0	0	0	0	0	0
ITIH4@155G+40.0313	ITIH4	inter-alpha-trypsin inhibitor heavy chain 4(ITIH4)	155	G	Gly->Pro	40.0313	0.134788	-0.536324	6.25528e-35	0.0729362	0.543566	-0.243053	7.5254e-05	-0.238947	6.23274e-05	0	0	0	0	0	0	0	0	0	0	0	0	0	0	0	0	0	0	0	0	0	0	0	0	0	0	0	0	0	0	0	0	0	0
ALB@581K+162.0528	ALB	albumin(ALB)	581	K	Hex	162.053	0.134628	-0.0231075	0.763258	0.0381051	0.825045	-0.0581525	0.557392	-0.097426	0.249168	0	0	0	1	0	0	0	0	0	0	0	0.5	0	0	0	0	0	0	1	0	1	0	0	0	0	0	0	0	0	0	1	0	0	0
IGHG1@272N+0.984	IGHG1	immunoglobulin heavy constant gamma 1 (G1m marker)(IGHG1)	272	N	Deamidated	0.984	0.134412	0.220781	1.27202e-05	-0.17732	4.13593e-06	0.0534783	0.289035	-0.0207962	0.657917	0.125	0.5	0	0.2	0.1111	0	0	0.6667	0.6	0.3333	0.4	0.25	0.75	0.5	0	0.5	0.25	0.5	0.2	0.3333	0.3333	0.2	0.25	0.375	0.5	0.2857	0.25	0.3333	0.4	0.5	0.2	0.3333	1	0.25
C4A@937G+40.0313	C4A	complement C4A (Rodgers blood group)(C4A)	937	G	Gly->Pro	40.0313	0.133501	-0.210979	1.51445e-07	0.112057	0.243483	0.020186	0.730421	0.108496	0.035722	0	0.5	0	0.1111	0.0909	0.125	0.25	0	0	0	0.0909	0	0	0	0	0.25	0	0.25	0	0	0	0.3333	0	0.3333	0	0	0	0.3333	0	0	0	0	0	0.25
ALB@76T+55.0534	ALB	albumin(ALB)	76	T	Thr->Arg	55.0534	0.133495	-0.282017	5.97876e-06	-0.232244	0.00167856	0.00428162	0.970145	-0.0586948	0.56553	0	0	0	1	0	0	0	0	0	0	0	0	0	0	0	0	0	0	1	0	0	0	0	0	0	0	0	0	0	0	0	0	0	0
ALB@103T+-18.0106	ALB	albumin(ALB)	103	T	Dehydrated	-18.0106	0.1329	-0.171673	0.0117891	-0.224429	0.00757189	-0.274656	2.56666e-09	-0.298989	3.02238e-10	0.0405	0.0156	0.0366	0.0101	1	0	0	0.0308	0	0.0303	1	0	0	0.0286	0	0	1	0.0102	0.0333	0.0566	1	0.0625	0.0274	0.0417	0.02	0.029	0.0185	0	0.0517	0.0328	0.0656	0.0204	0.0278	0.0581
IGKC@42K+162.0528	IGKC	immunoglobulin kappa constant(IGKC)	42	K	Hex	162.053	0.132743	-0.619516	6.51184e-36	-0.475202	1.49337e-16	-0.39751	1.87608e-12	-0.45083	1.09193e-18	0	0	0	0	0	0	0	0	0	0	0	0	0	0	0	0	0	0	0	0	0	0	0	0	0	0	0	0	0	0	0	0	0	0
FGB@456M+15.9949	FGB	fibrinogen beta chain(FGB)	456	M	Oxidation	15.9949	0.131842	0.939547	9.49205e-87	0.971669	3.37801e-38	0.0337812	0.00165171	0.0139823	0.152786	0.75	0.68	0.7	0.8077	0.6207	0.8261	0.4706	0.7826	0.7895	0.7692	0.6522	0.5769	0.6429	0.8636	0.6957	0.6471	0.76	0.7059	0.7	0.7059	0.625	0.7826	0.6047	0.7143	0.55	0.6471	0.5333	0.68	0.6667	0.6471	0.7333	0.75	0.6667	0.7
C5@391N+0.984	C5	complement C5(C5)	391	N	Deamidated	0.984	0.131472	-0.385543	1.77763e-11	-0.303256	5.21789e-06	-0.0852568	0.322052	-0.285433	2.77232e-06	0	0	0	0	0	0	0	0	0	0	1	0	1	0	1	1	0	0	0	0	0	0	0	0	0	0	0	0	0	0	0	0	0	0
SOCS5@214M+15.9949	SOCS5	suppressor of cytokine signaling 5(SOCS5)	214	M	Oxidation	15.9949	0.131068	0.00556015	0.899253	0.368807	0.0774032	0.291208	0.0129018	0.477319	3.3447e-05	0	0	0	0	0	0	0	0	0	0	0	0	0	1	0	0	0	0	0	0	0	0	0	1	0	0	0	0	0	0	0	0	0	0
A1BG@96G+40.0313	A1BG	alpha-1-B glycoprotein(A1BG)	96	G	Gly->Pro	40.0313	0.130785	-0.477776	4.07988e-26	-0.497318	7.339e-25	-0.449668	1.14308e-24	-0.504542	1.58443e-36	0	0.2	0.25	0.25	0.1111	0	0.2857	0	0	0	0.3333	0	0.125	0	0	0.1111	0.125	0.2222	0	0	0.25	0.1667	0	0	0	0.125	0	0.4	0	0.2	0.1667	0	0	0
C3@441M+15.9949	C3	complement C3(C3)	441	M	Oxidation	15.9949	0.130691	-0.292806	2.5194e-16	0.410602	3.93805e-05	0.310078	5.54619e-07	-0.0223972	0.672231	0	0	0	0	0	0	0	0	0	0	0.4	0	0	0	0	0	0	0	0	0	0	0	0	0	0	0	0	0	0.5	0	0	0	0	0
ITIH2@326M+15.9949	ITIH2	inter-alpha-trypsin inhibitor heavy chain 2(ITIH2)	326	M	Oxidation	15.9949	0.130201	-0.181322	0.00274375	-0.333193	2.02656e-07	-0.286821	1.34749e-08	-0.3663	1.65098e-18	0.3333	0	0.25	0.3333	0.25	0	0	0	0.5	0.375	1	0.25	0.3333	0.3333	0.3333	0.3333	0.2	0	0	0	0	0.6667	0	0.25	0	0.5	0.5	0	0	0	0	0	0	0.2
APOA4@352N+0.984	APOA4	apolipoprotein A4(APOA4)	352	N	Deamidated	0.984	0.129898	-0.453599	1.18695e-22	-0.430305	1.32665e-09	-0.387154	1.67162e-12	-0.428458	9.13214e-18	0	0.5	0	0.2	0	0	0.2	0	0	0	0.1429	0.4286	0	0	0.2222	0	1	0	0	0	0	0	0	0	0	0	0	0	0	0	0	0	0.4	0
ALB@469R+-55.0534	ALB	albumin(ALB)	469	R	Arg->Thr	-55.0534	0.129854	-0.53915	3.313e-26	-0.432152	4.33695e-13	-0.436864	2.14205e-16	-0.456663	4.97209e-19	0	0	0	0	0	0	0	0	0	1	0	0	0	0	0	0	0	0	0	0	0	0	0	0	0	0	0	0	0	0	0	0	0	0
APOB@306M+15.9949	APOB	apolipoprotein B(APOB)	306	M	Oxidation	15.9949	0.129338	-0.422442	1.13101e-14	-0.284629	0.00143323	-0.398847	6.50213e-18	-0.382428	3.9668e-16	0	0	0.2	0.2857	0	0.375	0	0	0	0.25	0.625	0.5	0	0.25	0.6429	0.5714	0.5833	0.2	0	0	0	0	0	0	0.1429	0	0	0	0.375	0	0	0.3333	0	0
IGHG1@112C+-2.0157	IGHG1	immunoglobulin heavy constant gamma 1 (G1m marker)(IGHG1)	112	C	DiDehydro	-2.0157	0.129131	-0.16198	1.34002e-09	0.0326609	0.49736	0.0448825	0.155222	0.011871	0.708473	0.3333	0	0.0833	0.2105	0.1579	0.0556	0.1429	0	0.1111	0	0.2381	0.1429	0.125	0.1667	0.125	0.0667	0.2	0.0952	0.125	0.125	0.0952	0	0	0	0	0.0769	0	0.1333	0.1667	0.2308	0.2	0.1667	0.1765	0.3333
ALB@511C+-2.0157	ALB	albumin(ALB)	511	C	DiDehydro	-2.0157	0.129122	0.0414662	0.581042	0.199348	0.154726	0.0541469	0.472885	0.0808976	0.254505	0	0	0.5	0.0185	0	0	0	0	0.0155	0	1	0.0435	0	1	0.6667	0	0	1	0.5	0	0	0	0	0.3333	0	0.0345	0.5	0.3333	0	0.5	0.0227	0.3333	0	0.0933
APOF@252G+40.0313	APOF	apolipoprotein F(APOF)	252	G	Gly->Pro	40.0313	0.128801	-0.697801	1.93785e-73	-0.553487	1.21538e-42	-0.521821	2.54246e-41	-0.577999	3.92635e-56	0	0	0	0	0	0	0	0	0	0	0	0	0	0	0	0	0	0	0	0	0	0	0	0	0	0	0	0	0	0	0	0	0	0
ALB@524K+106.0088	ALB	albumin(ALB)	524	K	methylsulfonylethyl	106.009	0.128479	-0.307628	5.05052e-05	-0.276097	0.000126621	-0.0662019	0.397714	-0.117802	0.163254	1	1	0	0	0	0	0	0	0	0	0	0	0	0	0	0	0	0	0	0	0	0	0	0	0	0	0	0	0	0	1	0	0	0
HPX@388G+40.0313	HPX	hemopexin(HPX)	388	G	Gly->Pro	40.0313	0.128397	-0.418825	3.0667e-39	-0.15682	0.00771034	-0.155363	4.9377e-05	-0.260773	2.13228e-15	0	0	0	0.125	0.1538	0.1429	0.25	0	0	0.1	0	0.1667	0	0	0.1538	0.25	0.1667	0	0.1111	0	0	0	0.1429	0.1	0	0	0	0.375	0	0.1429	0	0	0	0
HPX@291G+40.0313	HPX	hemopexin(HPX)	291	G	Gly->Pro	40.0313	0.127619	-0.239803	1.01078e-08	0.0497999	0.555803	0.0230964	0.670207	0.0329808	0.508859	0.1	0.2	0	0.2	0	0	0	0	0	0	0	0	0	0	0	0	0	0.125	0	0	0	0.1667	0	0.5	0.2	0	0	0.6	0	0.3333	0	0	0.25	0
A1BG@325C+154.0994	A1BG	alpha-1-B glycoprotein(A1BG)	325	C	4-ONE	154.099	0.127427	-0.568396	7.28984e-19	-0.424082	1.52311e-07	-0.35945	7.17207e-08	-0.409542	3.21252e-09	0	0	0	0	0	0	0	0	0	0	0	0	0	0	0	0	0	0	0	0	0	0	0	0	0	0	0	0	0	0	0	0	0	0
PLG@603G+40.0313	PLG	plasminogen(PLG)	603	G	Gly->Pro	40.0313	0.127143	-0.405255	2.07088e-11	-0.456855	4.063e-18	-0.407442	4.00375e-17	-0.481367	9.56884e-26	0	0	1	0	0	0	0	0.5	0	0	0	0	0	0	0	0	0	0	0	0.5	0	0.5	0.4	0.3333	0	0.5	0	0.5	0	0	0.6667	0	0	0
FGB@254M+15.9949	FGB	fibrinogen beta chain(FGB)	254	M	Oxidation	15.9949	0.126962	0.834778	3.07942e-72	1.16369	1.78231e-44	0.0345081	0.00207292	0.0147093	0.148778	0.6667	0.6429	0.6333	0.7312	0.7805	0.7778	0.7273	0.6296	0.64	0.7639	0.7545	0.7984	0.7397	0.8085	0.7857	0.8391	0.8101	0.7816	0.6857	0.6897	0.6	0.7031	0.75	0.7667	0.5122	0.5	0.4615	0.4839	0.5625	0.6774	0.3571	0.7308	0.65	0.5385
C9@49S+162.0528	C9	complement C9(C9)	49	S	Hex	162.053	0.12682	-0.41363	1.13822e-12	-0.314343	6.33134e-06	-0.102667	0.289948	-0.246294	0.0004971	0	0	0	0	1	0	0	0	0	0	0	0	0	0	0	0	0	0	0	0	0	0	0	0	0	0	0	0	0	0	0	0	0	0
IGHV5-10-1@67M+15.9949	IGHV5-10-1	immunoglobulin heavy variable 5-10-1(IGHV5-10-1)	67	M	Oxidation	15.9949	0.126653	-0.40748	1.23358e-16	-0.22992	0.0048765	-0.108512	0.162403	-0.202323	0.00133927	0	0	0	0.4	0	0	0	0	0	0	0	0	0	0.5455	0	0.25	0	0	0	0	0	0	0	0	0	0	0	0	0	0	0.6667	0	0	0
ITIH1@349E+17.0266	ITIH1	inter-alpha-trypsin inhibitor heavy chain 1(ITIH1)	349	E	Ammonium	17.0266	0.126519	-0.527474	9.08512e-50	-0.418204	7.17266e-26	-0.0515777	0.348085	-0.339707	7.43752e-20	0	0	0	0.2	0	0	0	0	0	0.25	0.4	0	0.25	0	0	0.25	0	0	0	0	0	0	0	0	0	0	0	0	0	0	0	0	0	0
IGKV3-11@51S+27.0109	IGKV3-11	immunoglobulin kappa variable 3-11(IGKV3-11)	51	S	Ser->Asn	27.0109	0.126401	-0.200106	0.00625979	-0.331557	5.84656e-08	-0.169891	0.0228771	-0.224367	6.42318e-05	0	1	0	1	0	0	0	0	0	0	0	0	0	0.3333	0.5	0	0	0	0.3333	0	1	0	0.5	0	0	0	0	0	0	0.5	1	0	0.3333	0
CLU@298M+15.9949	CLU	clusterin(CLU)	298	M	Oxidation	15.9949	0.126067	0.295598	0.000349719	0.0094433	0.931403	0.323072	0.000375189	0.127912	0.0529164	0.6667	1	0.3333	0	0.3333	0	0.3333	0	0	0	0.5	0	0.5	0	0	0	0	0	0.5	0	0	0.5	0	0.6667	0	0.2	0.3333	0.3333	0.5	0.6667	0	0.3333	0.5	0
ITIH2@469N+0.984	ITIH2	inter-alpha-trypsin inhibitor heavy chain 2(ITIH2)	469	N	Deamidated	0.984	0.125703	-0.240401	6.30572e-08	-0.321081	7.53075e-09	-0.295338	9.83215e-12	-0.274528	7.26948e-14	0	0.125	0.1	0.2857	0.3333	0	0	0.0769	0.2727	0.4	0.3333	0	0.25	0.125	0.1111	0.1667	0.2222	0.1765	0.2	0	0.3	0	0	0.375	0.2727	0.1818	0	0.1	0.25	0.1111	0.1111	0.2857	0.1667	0.125
ALB@75K+98.0732	ALB	albumin(ALB)	75	K	MesitylOxide	98.0732	0.125643	-0.448928	1.80218e-21	-0.368339	6.20457e-06	-0.360986	1.42882e-10	-0.399627	1.11352e-17	0	0	0	0.2	0.5	0.25	0.4	0	0	0	0.25	0.3333	0	0.3333	0.5	0.2	0.5	0.5	0	0	0	0	0	0	0	0	0	0	0	0	0	0	0	0
ITIH4@755G+40.0313	ITIH4	inter-alpha-trypsin inhibitor heavy chain 4(ITIH4)	755	G	Gly->Pro	40.0313	0.125575	-0.445779	6.05949e-37	-0.343502	1.42266e-17	-0.057829	0.308003	-0.108788	0.0239119	0	0	0	0	0.1667	0	0	0	0	0	0	0	0	0	0	0	0	0	0	0	0	0	0	0	0	0	0	0.2	0	0	0	0	0	0
ALB@192C+-2.0157	ALB	albumin(ALB)	192	C	DiDehydro	-2.0157	0.125374	-0.258265	6.66814e-65	-0.138055	1.63685e-10	-0.0209587	0.161761	-0.0894785	1.53134e-11	0.0864	0.069	0.1	0.1323	0.1137	0.0743	0.0614	0.1044	0.0933	0.1405	0.1243	0.0907	0.0804	0.1152	0.1407	0.1127	0.1147	0.1658	0.0614	0.092	0.0961	0.0833	0.0638	0.0805	0.1032	0.0714	0.0669	0.0874	0.0698	0.0456	0.0705	0.0654	0.0954	0.0643
APOE@68E+17.0266	APOE	apolipoprotein E(APOE)	68	E	Ammonium	17.0266	0.125302	-0.44347	4.89279e-26	-0.234955	0.00402753	-0.0788043	0.245723	-0.113281	0.053579	0	0	0	0	0	0	0	0	0	0	0	0	0	0	0	0	0	0	0	0	0	0	0	0	0	0	0	0	0	0	0	0	0	0
C1R@40N+0.984	C1R	complement C1r(C1R)	40	N	Deamidated	0.984	0.12508	-0.248555	1.6732e-06	0.0608152	0.650783	0.0546076	0.52534	0.000583719	0.993325	1	0	0	0	0.5	0.5	0	0	0	0	0	0	0	0	0	0	0	0.5	0	0	0	0	0	0	0	0	0	0	0	0	0	0	0	0
A1BG@267N+0.984	A1BG	alpha-1-B glycoprotein(A1BG)	267	N	Deamidated	0.984	0.124978	-0.17864	5.43619e-05	0.10272	0.241711	0.0584431	0.278119	-0.0676823	0.119206	0	0	0.125	0.2857	0	0	0	0.2	0	0	0.3	0.2	0	0	0	0.3333	0	0.1667	0	0	0.25	0.2	0	0	0	0.25	0	0	0.6	0	0	0.3333	0	0.1667
APOA4@330G+40.0313	APOA4	apolipoprotein A4(APOA4)	330	G	Gly->Pro	40.0313	0.124869	-0.459376	1.79267e-35	-0.341948	6.20994e-09	-0.166676	0.00233988	-0.22849	8.32531e-06	0	0	0	0.2	0	0	0	0	0	0	0.1667	0.1667	0	0	0	0.2	0	0	0	0	0	0	0	0	0	0	0	0.3333	0	0	0	0	0	0
IGLV1-44@72N+0.984	IGLV1-44	immunoglobulin lambda variable 1-44(IGLV1-44)	72	N	Deamidated	0.984	0.124291	-0.326258	7.14358e-11	-0.0598687	0.568465	-0.140019	0.0214936	-0.128129	0.0262366	0	0	0	0.1667	0	0	0	0	0	0	0.5	0	0	0	0.1429	0	0.6667	0.4	0	0	0	0	0	0	0	0	0	0	0.5	0	0	0	0	0
IGHV3-33@50S+27.0109	IGHV3-33	immunoglobulin heavy variable 3-33(IGHV3-33)	50	S	Ser->Asn	27.0109	0.124159	-0.444837	5.42922e-21	-0.352109	7.15404e-10	-0.113419	0.140935	-0.195263	0.00133788	0	0	0	0.3333	0	0	0	0	0	0	0.3333	0	0	0	0	0	1	0	0	0	0	0	0	0	0	0	0	0	0	0	0	0	0	0
APOB@620K+28.0313	APOB	apolipoprotein B(APOB)	620	K	Dimethyl(Ethyl/Delta_H(4)C(2))	28.0313	0.123693	0.0047752	0.944134	-0.166153	0.0236453	0.150042	0.204752	0.055255	0.603505	0	0	0	0	0	0	1	0	0	0	0	1	0	0	0	0	0	0	0	0	0	0	0	0	0	0	0	0	0	1	0	0	0	0
FGA@259M+15.9949	FGA	fibrinogen alpha chain(FGA)	259	M	Oxidation	15.9949	0.123625	0.853006	1.60661e-86	1.11144	1.23089e-50	0.0341898	0.000564371	0.014391	0.108617	0.6154	0.5593	0.6909	0.6389	0.5385	0.525	0.5921	0.5811	0.52	0.5538	0.5375	0.5921	0.5909	0.5692	0.5373	0.6479	0.589	0.6486	0.5873	0.6308	0.6415	0.5857	0.4574	0.5469	0.4889	0.5424	0.5	0.6481	0.6667	0.5161	0.6596	0.5	0.6452	0.6279
C1R@41N+0.984	C1R	complement C1r(C1R)	41	N	Deamidated	0.984	0.123178	-0.169703	0.000213838	0.088932	0.415304	0.395705	2.84366e-06	0.090279	0.148157	0	0	0	0	0	0.5	0	0	0	0	0	0	0	0	0	1	0	0	0	0	0	0	0	0	0	0	0	0	0	0	0	0	0	0
SERPINA3@219M+15.9949	SERPINA3	serpin family A member 3(SERPINA3)	219	M	Oxidation	15.9949	0.123097	-0.246122	1.52543e-06	-0.331548	3.49424e-13	-0.196844	0.000132665	-0.26248	4.5406e-09	0	0	0	0.5	0.7273	0.7963	0.5	0.1667	0	0	0.7174	0.1667	0.5	0.45	0.6129	0.5	0.2857	0.6452	0	0.3636	0	0	0	0.1	0	0	0	0.4286	0	0	0	0.25	0.0667	0
PROS1@379N+0.984	PROS1	protein S(PROS1)	379	N	Deamidated	0.984	0.122573	-0.0739429	0.266487	-0.00400596	0.959654	0.170603	0.0482706	0.14828	0.0417927	1	1	0	0	0	0	0	0	0	0	0	0	0	0	0	0	0	1	0	0	0	0	0	1	0	0	0	0	0	0	0	0	0	0
APOA1@147R+80.0262	APOA1	apolipoprotein A1(APOA1)	147	R	Delta_H(4)C(5)O(1)	80.0262	0.122573	-0.556046	8.65694e-34	-0.364816	3.46176e-07	-0.416444	6.00287e-18	-0.436243	6.87542e-21	0	0	0	0	0	0	0	0	0	0	0	0	0	0	0	0	0	0	0	0	0	0	0	0	0	0	0	0	0	0	0	0	0	0
PRG4@293N+0.984	PRG4	proteoglycan 4(PRG4)	293	N	Deamidated	0.984	0.122573	-0.186991	0.00774318	-0.248717	0.000454414	-0.291444	6.93407e-10	-0.311243	2.77049e-10	0	0	0	1	0	0	0	0	0	1	0	1	0	1	0	1	0	1	0	0	0	0	0	0	0	0	0	1	0	0	0	0.5	0	1
IGHV3-64D@103S+14.0157	IGHV3-64D	immunoglobulin heavy variable 3-64D(IGHV3-64D)	103	S	Methyl(Ser->Thr)	14.0157	0.12231	-0.587367	7.35193e-31	-0.457833	2.5031e-14	-0.385923	4.23668e-09	-0.408724	7.97929e-15	0	0	0	0	0	0	0	0	0	0	0.25	0	0	0	0	0	0	0	0	0	0	0	0	0	0	0	0	0	0	0	0	0	0	0
ALB@469R+199.0667	ALB	albumin(ALB)	469	R	Argbiotinhydrazide	199.067	0.122168	0.0431026	0.523478	-0.153928	0.0254509	0.462923	0.000147501	-0.166665	0.00338677	0	0	1	0	0	0	0	0	1	0	0	0	0	0	0	0	0	0	0	0	0	0	0	0	0	0	0	0	0	0	0	0	1	1
IGLC3@63N+0.984	IGLC3	immunoglobulin lambda constant 3 (Kern-Oz+ marker)(IGLC3)	63	N	Deamidated	0.984	0.12155	-0.164895	0.00701831	0.127933	0.282652	-0.122164	0.047294	-0.125666	0.017964	0	0	0.1667	0	0.25	0.25	0	0.6667	0.1667	0	0	0.1429	0	0	0	0	0	0	0.3333	0.3333	0	0	0	0	0.375	0.1667	0.1667	0	0	0	0	0.4	0.2	0
IGHV6-1@107N+0.984	IGHV6-1	immunoglobulin heavy variable 6-1(IGHV6-1)	107	N	Deamidated	0.984	0.12148	-0.324729	0.00010664	-0.360583	5.42232e-05	-0.305916	0.000158736	-0.265522	0.000970468	0	0	0	0	0	0	1	0	0	0	0	0	0	0	0	0	0	0	0	0	0	0	0	0	0	0	0	0	1	0	0	0	0	0
IGKV4-1@24M+15.9949	IGKV4-1	immunoglobulin kappa variable 4-1(IGKV4-1)	24	M	Oxidation	15.9949	0.121363	-0.424726	3.67217e-23	-0.409247	1.6348e-19	-0.276551	1.584e-07	-0.296643	9.77163e-09	0	0	0	0	0	0.375	0	0.25	0	0	0.1429	0.3333	0	0.5	0	0	0	0.2	0.3333	0	0	0	0	0	0	0	0	0	0	0	0	0	0	0
C3@1063S+-18.0106	C3	complement C3(C3)	1063	S	Dehydrated	-18.0106	0.121333	-0.136023	0.000482916	-0.283129	3.51637e-10	-0.250862	1.66237e-11	-0.258316	8.19991e-16	0.2727	0.4545	0.3125	0.1429	0.25	0.2	0.1538	0.25	0.1818	0.4167	0.25	0.3333	0.2727	0.3846	0.1176	0.2308	0.125	0.2727	0.3	0	0.2222	0.125	0	0.1176	0	0.1429	0	0.1579	0.25	0.2	0.1111	0.1667	0.375	0.4615
TF@235N+0.984	TF	transferrin(TF)	235	N	Deamidated	0.984	0.12116	-0.404941	1.68314e-32	-0.340146	7.22987e-22	-0.115964	0.00968036	-0.192685	2.28406e-06	0	0	0	0.1429	0	0.2	0	0	0	0	0	0.1111	0	0	0	0	0	0	0	0.1667	0	0	0	0	0	0	0	0	0	0	0	0.1111	0	0
TF@147W+31.9898	TF	transferrin(TF)	147	W	Dioxidation	31.9898	0.120944	-0.13538	9.56509e-14	0.375195	3.89661e-05	0.44075	9.08451e-13	0.527894	7.81858e-26	0	0	0	0	0	0	0	0	0	0	0	0	0	0	0	0	0	0	0	0.25	0	0	0	0	0	0	0	0	0	0	0	0	0	0
KNG1@81G+40.0313	KNG1	kininogen 1(KNG1)	81	G	Gly->Pro	40.0313	0.12072	-0.217909	8.64244e-10	0.148167	0.105259	0.0128187	0.816879	0.0975028	0.0481431	0	0	0	0	0.2222	0	0.1667	0.1429	0	0	0.125	0.2	0.2222	0.375	0.125	0.1538	0.125	0	0	0	0.1429	0	0	0	0	0.1111	0	0.3636	0	0	0	0	0.1429	0
ALB@582C+-2.0157	ALB	albumin(ALB)	582	C	DiDehydro	-2.0157	0.120624	-0.121708	0.00984878	-0.0667152	0.365218	0.152996	0.0089059	-0.0308739	0.525469	0.0851	0.1026	0.0573	0.1196	0.094	0.0488	0.1406	0.3333	0	0	0.2247	0.066	0.0667	0.1479	0.1444	0.1	0.2	0.1522	0.0714	0.1702	0.25	0.069	0.0915	0.0458	0	0.0682	0.0227	0.0816	0.1	0.0758	0.0312	0.0631	0.1667	0.0635
KRT10@150M+15.9949	KRT10	keratin 10(KRT10)	150	M	Oxidation	15.9949	0.120486	-0.461079	2.1864e-17	-0.279593	0.00445026	-0.427984	1.56439e-18	-0.400515	7.55028e-17	0.5	0	0	0	0	0	0	0	0	0	0.5	0	0	0	0	0	0	0	1	0.5	0	0	0.3333	0	0.5	0	0	0	1	0	0	0	0	0.5
TF@213C+209.1779	TF	transferrin(TF)	213	C	unknown_29	209.178	0.120168	0.473461	9.07086e-22	-0.0919831	0.0021375	0.0682451	0.112313	-0.105602	4.2521e-05	0.3333	0.5	0.0909	0	0	0	0.0909	0.5	1	1	0	0	0	0	0	0	0	0	0.3333	0.1667	0	0.3333	0.3333	0.2	1	0.2	1	0.2	0.5	1	0.3333	0.2	0.5	0.1429
IGHG3@288M+15.9949	IGHG3	immunoglobulin heavy constant gamma 3 (G3m marker)(IGHG3)	288	M	Oxidation	15.9949	0.120023	-0.408071	9.05699e-34	-0.324559	3.46827e-19	-0.0737668	0.133199	-0.208477	5.98225e-07	0	0	0	0.125	0.0588	0.1875	0	0	0	0	0.12	0	0.0556	0.2593	0	0.2593	0	0.0833	0	0	0	0	0	0	0	0	0	0	0	0	0	0	0	0
APOB@1648G+40.0313	APOB	apolipoprotein B(APOB)	1648	G	Gly->Pro	40.0313	0.119946	-0.620325	2.98075e-34	-0.45186	4.21769e-09	-0.406315	2.70345e-13	-0.463925	1.52751e-18	0	0	0	0	0	0	0	0	0	0.25	0	0	0	0	0	0	0	0	0	0	0	0	0	0	0	0	0	0	0	0	0	0	0	0
TF@680N+0.984	TF	transferrin(TF)	680	N	Deamidated	0.984	0.1198	-0.00331056	0.925681	0.213023	0.00108824	0.0503942	0.177009	0.105634	0.00181997	0.0833	0	0.1667	0.2	0	0	0	0	0.0909	0	0.2308	0.0909	0.3333	0.0833	0	0.2	0.0833	0.1538	0	0.1818	0.2222	0	0.125	0.2222	0	0.2308	0	0.375	0.125	0.1429	0.25	0.2222	0.125	0.1667
AFM@285M+15.9949	AFM	afamin(AFM)	285	M	Oxidation	15.9949	0.119604	-0.118361	0.0497383	-0.271645	5.92654e-05	-0.314571	3.18588e-13	-0.337161	9.30348e-17	1	0.3333	0.3333	0.4286	0	0	0	0.3333	0.5	0	0.3333	0	0	0	0.2857	0	0	0.25	0	0	1	0.5	0	0.5	0	0.5	0	0	0.3333	0	0	0	0	0
C4B@1105N+0.984	C4B	complement C4B (Chido blood group)(C4B)	1105	N	Deamidated	0.984	0.119411	-0.34776	5.57983e-10	-0.193546	0.0821037	-0.179917	0.0269375	-0.203981	0.00346018	0	0	0	0	0	0	0	0	0	0.5	0	0	0	0	0	0	0	1	0	0	0	0	0	0	0	0	0	0	0	0	0	0	0	0
HPR@221G+40.0313	HPR	haptoglobin-related protein(HPR)	221	G	Gly->Pro	40.0313	0.119063	-0.48781	3.92889e-14	-0.434899	1.39251e-07	-0.386513	2.51157e-09	-0.426213	5.09873e-10	0	0	0	1	0	0	0	0	0	0	0	0	0	0	0	0	0	0	0	0	0	0	0	0	0	0	0	1	0	0	0	0	0	0
GC@190C+-2.0157	GC	GC vitamin D binding protein(GC)	190	C	DiDehydro	-2.0157	0.118668	-0.299767	1.28353e-11	-0.0881383	0.322502	0.0909512	0.200772	-0.0648009	0.257961	0.3333	0	0	0	0	0	0	0	0	0	0	0	0.5	0	0.1667	0.25	0	0	0	0	0	0	0	0	0	0	0	0	0	0	0	0	0	0
IGHG3@150C+47.9847	IGHG3	immunoglobulin heavy constant gamma 3 (G3m marker)(IGHG3)	150	C	Trioxidation	47.9847	0.11862	-0.124183	0.000587137	-0.00824397	0.873171	0.336903	2.60061e-05	0.327318	8.59286e-06	0	0	0	0.25	0	0	0	0.0476	0	0	0.2	0.5	0	0.0952	0.037	0.0476	0.3333	0	0	0	0	0	0	0	0	0	0	0	0	0	0	0	0.5	0
ALB@549K+162.0528	ALB	albumin(ALB)	549	K	Hex	162.053	0.118311	-0.17982	6.61674e-29	0.0714816	0.0116387	0.0308985	0.087827	0.0212806	0.181485	0.0625	0.029	0.1075	0.1007	0.0709	0.0857	0.1538	0.0964	0.0702	0.0886	0.1094	0.1358	0.1169	0.1009	0.087	0.1967	0.2072	0.1429	0.0556	0.087	0.0294	0.1111	0.1098	0.0735	0.1053	0.1084	0.069	0.1268	0.0723	0.12	0.0633	0.0984	0.1129	0.0568
TF@401M+15.9949	TF	transferrin(TF)	401	M	Oxidation	15.9949	0.118061	-0.335132	1.03522e-34	-0.234084	1.43693e-07	-0.0506913	0.167206	-0.151772	4.1043e-06	0	0	0.1	0.2857	0.2222	0	0	0	0	0.0833	0.2353	0.125	0.0909	0.1111	0.2353	0	0.2	0.1538	0.0833	0.1429	0	0	0.0526	0	0	0.0667	0	0	0	0	0	0.1111	0	0
C4BPA@300I+-12.0364	C4BPA	complement component 4 binding protein alpha(C4BPA)	300	I	Xle->Thr	-12.0364	0.117735	-0.356305	5.87526e-09	-0.218066	0.0045476	-0.133444	0.159617	-0.302709	1.99382e-05	0	0	0	0	0	0	0	0	0	0	0	0	0	0	0	1	0	1	0	0	0	0	0	0	0	0	0	0	0	0	0	0	0	0
A2M@1009N+0.984	A2M	alpha-2-macroglobulin(A2M)	1009	N	Deamidated	0.984	0.117685	-0.122936	0.00010248	0.108828	0.0644176	0.038347	0.293973	-0.0403149	0.184967	0.1818	0.0769	0	0.2	0.1	0.1818	0.1	0.2	0.0769	0.2857	0.1333	0.0769	0	0.0833	0.3571	0.0909	0.125	0.0714	0.1818	0.1429	0.2	0.1538	0.0769	0	0	0.1	0.125	0	0.1667	0.1818	0.3636	0.125	0.1111	0.1429
IGHG3@150C+-2.0157	IGHG3	immunoglobulin heavy constant gamma 3 (G3m marker)(IGHG3)	150	C	DiDehydro	-2.0157	0.117301	-0.285283	1.02197e-08	-0.086775	0.400348	-0.0132537	0.863132	-0.110459	0.048889	1	0	0	0.25	0	0.087	0	0	0	0.12	0	0	0	0	0	0	0	0	0	0	0	0	0	0	0	0	0	0	0	0	0	0	0	0
C3@474N+0.984	C3	complement C3(C3)	474	N	Deamidated	0.984	0.117093	-0.300487	8.98063e-09	-0.389327	1.28563e-16	-0.34541	6.81191e-12	-0.392586	3.65027e-25	0.25	0.1667	0	0.0909	0.1429	0.5	0.1667	0	0.3333	0	0.125	0.25	0.4444	0	0.2	0.2	0	0	0.2857	0	0.1667	0.25	0.5	0.1429	0	0	0	0.1667	0	0.125	0.1429	0.25	0.1429	0
AMBP@243M+15.9949	AMBP	alpha-1-microglobulin/bikunin precursor(AMBP)	243	M	Oxidation	15.9949	0.116987	-0.461361	3.25881e-28	-0.43792	1.4102e-20	-0.293412	1.49163e-07	-0.376821	5.48055e-15	0	0	0	0.3333	0.4	0	0	0	0	0	0.1667	0.1111	0	0.1429	0.5833	0	0.1429	0.1818	0	0	0	0	0	0	0	0	0	0	0	0	0	0	0	0
C3@153N+0.984	C3	complement C3(C3)	153	N	Deamidated	0.984	0.11654	-0.301196	3.23544e-12	-0.107407	0.164726	-0.095255	0.0687492	-0.171621	5.80362e-05	0	0.1	0.1111	0.2222	0.2727	0.1111	0.1111	0	0.1429	0.0909	0	0.2	0.1111	0.2	0.1429	0.125	0.2	0.0769	0.1429	0.25	0	0.2857	0.2857	0.1111	0.125	0	0	0.125	0	0.5	0	0.2222	0.1	0
IGHG1@109C+-2.0157	IGHG1	immunoglobulin heavy constant gamma 1 (G1m marker)(IGHG1)	109	C	DiDehydro	-2.0157	0.116538	-0.286782	1.62215e-25	-0.0410877	0.411191	-0.12404	3.08471e-05	-0.137896	1.57363e-06	0.1111	0.0769	0.1053	0.0833	0.1429	0.1667	0.1333	0.1667	0.1667	0.25	0.0625	0	0	0.0526	0.0556	0	0.0909	0.12	0	0	0.0588	0.3333	0	0	0.0833	0.0769	0	0.1333	0	0.25	0	0	0	0
TF@528N+0.984	TF	transferrin(TF)	528	N	Deamidated	0.984	0.11652	0.0180818	0.626137	-0.00204004	0.972402	0.0377058	0.337647	-0.0452544	0.161836	0.3333	0	0.1818	0.2308	0.1538	0.4	0.2857	0.1667	0	0.2	0.069	0.2857	0.2857	0.1333	0.2	0.2308	0.1875	0.2	0	0	0	0.2	0.1429	0.5	0	0	0	0	0.3333	0.5	0.3333	0.4	0.3333	0.25
CFH@136N+0.984	CFH	complement factor H(CFH)	136	N	Deamidated	0.984	0.116494	-0.49458	1.23149e-37	-0.350266	8.76047e-15	-0.0812124	0.190465	-0.198966	6.66263e-05	0	0	0	0	0	0	0	0	0	0	0	0	0	0	0	0	0	0	0	0	0	0	0	0	0	0	0	0	0	0	0	0	0	0
A2M@1413N+0.984	A2M	alpha-2-macroglobulin(A2M)	1413	N	Deamidated	0.984	0.116227	-0.531399	8.81989e-65	-0.468363	2.73854e-44	-0.346114	1.56439e-18	-0.430492	1.28801e-49	0	0	0	0.1053	0.0667	0.2	0.1	0	0	0.125	0.2	0.1429	0.0833	0	0.1905	0	0.1111	0.1	0	0.1818	0	0	0	0	0	0	0	0	0	0	0	0	0.1	0.0909
IGKV1D-13@72D+14.0157	IGKV1D-13	immunoglobulin kappa variable 1D-13(IGKV1D-13)	72	D	Methyl(Asp->Glu)	14.0157	0.116137	-0.518886	9.98804e-25	-0.401162	5.55889e-11	-0.321192	2.30994e-09	-0.401252	9.36632e-14	0	0	0	0	0	0.5	0	0	0	0	0	0	0	0	0	0	0	0	0	0	0	0	0	0	0	0	0	0	0	0	0	0	0	0
IGLV3-21@87N+0.984	IGLV3-21	immunoglobulin lambda variable 3-21(IGLV3-21)	87	N	Deamidated	0.984	0.116091	-0.261325	8.8349e-09	-0.123319	0.0544054	-0.0820718	0.197073	-0.227906	2.36436e-05	0	0	0.5	0.2	0	0.1	0	0.125	0.6667	0.1111	0.1667	0.3333	0	0	0.2222	0.6667	0.3333	0.3333	0	0	0	0	0	0	0	0	0	0	0	0	0	0	0	0
IGHG1@103C+-2.0157	IGHG1	immunoglobulin heavy constant gamma 1 (G1m marker)(IGHG1)	103	C	DiDehydro	-2.0157	0.115939	-0.243454	1.67861e-16	-0.147269	0.000670968	-0.0550088	0.104086	-0.100391	0.000375866	0	0.0769	0	0.0833	0	0.1111	0	0.3333	0.1111	0.2308	0.0625	0.1875	0.0909	0.2105	0.1111	0	0	0	0	0.25	0.0588	0	0	0.2222	0.25	0.0769	0	0.1333	0	0.0769	0	0	0.1176	0.4
IGKV2D-40@82S+14.0157	IGKV2D-40	immunoglobulin kappa variable 2D-40(IGKV2D-40)	82	S	Methyl(Ser->Thr)	14.0157	0.115769	0.0718985	0.0894602	0.246565	0.00227948	0.361382	1.52256e-10	0.215598	1.43676e-06	0	0.2	0	0.2	0.2	0.1429	0	0.1429	0.2	0	0.5	0.25	0.2	0.1667	0	0.3333	0	0.125	0.25	0	0.25	0	0.1667	0.3333	0.2	0.2	0.25	0	0	0	0.1667	0	0.25	0.1667
HPX@164G+40.0313	HPX	hemopexin(HPX)	164	G	Gly->Pro	40.0313	0.115478	-0.661294	9.13021e-78	-0.51698	2.23266e-44	-0.521693	2.44848e-53	-0.541492	2.04215e-58	0	0	0	0	0	0	0	0	0	0	0	0	0	0	0	0	0	0	0	0	0	0	0	0	0	0	0	0	0	0	0	0	0	0
APOB@4057N+0.984	APOB	apolipoprotein B(APOB)	4057	N	Deamidated	0.984	0.115458	-0.280514	1.04584e-06	-0.127629	0.342134	-0.0753773	0.41985	-0.130256	0.100922	0	0	0.5	1	0	0	0	0	0	0	0	0	0	0	0	0.25	0	0	0.5	0	0	0	0	0	0	0	0	0	0	0	0	0	0	0
APOA4@67G+40.0313	APOA4	apolipoprotein A4(APOA4)	67	G	Gly->Pro	40.0313	0.11543	-0.464742	2.1083e-30	-0.224952	0.00850479	-0.302258	8.85984e-10	-0.272384	2.56018e-07	0	0	0.25	0	0	0.3333	0	0	0	0	0	0	0	0	0.3333	0.3333	0	0	0	0	0	0	0	0	0	0	0	0	0	0	0	0	0	0
AGT@58N+0.984	AGT	angiotensinogen(AGT)	58	N	Deamidated	0.984	0.115276	-0.338737	8.32316e-11	-0.259524	0.000503895	-0.179978	0.00326738	-0.274578	4.65566e-08	0	0	0	0.2	0.5	0	0.5	0	0	0	0	0.25	0.75	0	0.1111	0	0.25	0.1429	0	0	0	0	0	0	1	0	0	0	0	0	0	0.5	0	0
TF@560N+0.984	TF	transferrin(TF)	560	N	Deamidated	0.984	0.115249	-0.0446011	0.0813383	0.00935315	0.832377	0.0941093	0.00114278	0.0396782	0.107056	0.1111	0.1429	0.24	0.1389	0.2222	0	0.25	0.1	0.25	0.0952	0.0882	0.0625	0.1304	0.1538	0.0625	0.1429	0.0952	0.0455	0.1	0.1667	0.1	0.125	0.375	0.2	0.1111	0.0769	0.2	0.1765	0.125	0.1429	0.2727	0.1786	0.0952	0.1818
CFHR3@94N+0.984	CFHR3	complement factor H related 3(CFHR3)	94	N	Deamidated	0.984	0.115183	-0.207102	0.00259955	-0.133457	0.212733	-0.0620151	0.443199	-0.211599	7.37831e-05	0	0	0	0	0	0.75	0	0	0	0	0	0.3333	0	0	1	0	0.6667	0	0	0	0	0	0.5	1	0	0	0	0	0	0	0	0	0	0
APOA1@98N+0.984	APOA1	apolipoprotein A1(APOA1)	98	N	Deamidated	0.984	0.114976	-0.168015	0.00468228	-0.0123048	0.921539	-0.0414877	0.586132	-0.112199	0.06443	0	0	0	0	0	0	0	0	0.3333	0	0	0.3333	0	0	0	0.5	0	0	0.2	1	0	0	0	0	0	0	0	0.4	0	0	0	0	0	0
IGHG2@109C+-2.0157	IGHG2	immunoglobulin heavy constant gamma 2 (G2m marker)(IGHG2)	109	C	DiDehydro	-2.0157	0.114922	-0.140461	0.000335447	-0.0954607	0.0892951	0.0802408	0.0880339	-0.0706877	0.0510973	0	0	0	0.1111	0	0.25	0.2857	0.1429	0.2857	0	0	0	0.2222	0.3	0	0	0	0.5	0.2	0	0	0	0	0	0.1111	0.125	0.2857	0.1667	0.1667	0.125	0	0.3333	0.25	0
C1QA@224G+40.0313	C1QA	complement C1q A chain(C1QA)	224	G	Gly->Pro	40.0313	0.114887	-0.110638	0.0329043	-0.0628579	0.179332	0.26627	0.00181907	0.24135	0.000502701	0	0	0	0	0	0	0	0	0	0	0	0	0	0	0	0	0	0	0	1	0	0	0	0	0	0	0	0	0	0	0	0	1	0
ITIH2@286G+40.0313	ITIH2	inter-alpha-trypsin inhibitor heavy chain 2(ITIH2)	286	G	Gly->Pro	40.0313	0.114886	-0.208466	0.00184339	-0.262119	6.20457e-06	-0.105916	0.158889	-0.142134	0.0152766	0	0	0.5	0	0	0	0	0	0	0	0	0	0	0	0	0	0	0	0	0	0	0	0.5	1	0	1	0	0.5	0	0.3333	0.3333	0	0	0
IGHG1@159N+0.984	IGHG1	immunoglobulin heavy constant gamma 1 (G1m marker)(IGHG1)	159	N	Deamidated	0.984	0.114475	0.0432132	0.492592	0.118014	0.278638	-0.0656186	0.0947676	0.116727	0.0494054	0.1111	0	0.1111	0.0405	0.25	0.1818	0.3333	0.0196	0.75	0.0339	0.0519	0.1765	0.3333	0.0395	0.0577	0	0.0465	0.2308	0	0.5	0.2	0.4	0.0909	0.125	0	0.2	0.1667	0.1163	0.0714	0.0667	0.0488	0	1	0.1818
FGG@280N+0.984	FGG	fibrinogen gamma chain(FGG)	280	N	Deamidated	0.984	0.114416	0.822276	1.51017e-83	0.953395	2.31029e-42	0.0342734	0.000525562	0.0144746	0.105511	0.6	0.6667	0.5238	0.4062	0.7027	0.3529	0.4524	0.6	0.6	0.6053	0.5294	0.3542	0.4474	0.5	0.4571	0.3889	0.5667	0.5278	0.5	0.6111	0.5652	0.55	0.4898	0.6316	0.6207	0.5882	0.5294	0.6667	0.6667	0.4583	0.6087	0.5862	0.6	0.6
IGHA1@35E+17.0266	IGHA1	immunoglobulin heavy constant alpha 1(IGHA1)	35	E	Ammonium	17.0266	0.114328	-0.402532	5.04803e-11	-0.319638	9.06345e-06	-0.113791	0.246132	-0.154218	0.0303129	1	0	0	0	0	0	0	0	0	0	0	0	0	0	0	0	0	0	0	0	0	0	0	0	0	0	0	0	0	0	0	0	0	0
SERPINA5@280N+0.984	SERPINA5	serpin family A member 5(SERPINA5)	280	N	Deamidated	0.984	0.114078	-0.580126	2.8273e-47	-0.435812	1.68555e-22	-0.440525	6.60537e-28	-0.460324	7.83637e-32	0	0	0	0	0	0	0	0	0	0	0	0	0	0	0	0	0	0	0	0	0	0	0	0	0	0	0	0	0	0	0	0	0	0
TTN@31448M+15.9949	TTN	titin(TTN)	31448	M	Oxidation	15.9949	0.114078	-0.205437	0.00155206	-0.0282097	0.845613	0.161197	0.137129	0.0775805	0.376198	0	0	0	0	0	0	0	0	0	0	0	0	0	0	0	0	0	0	0	0	0	0	0	0	0	0	1	0	0	0	0	0	1	0
AMBP@312C+-2.0157	AMBP	alpha-1-microglobulin/bikunin precursor(AMBP)	312	C	DiDehydro	-2.0157	0.114078	-0.483883	6.05841e-20	-0.339569	4.46207e-07	-0.298293	6.2336e-08	-0.314801	3.52956e-07	0	0	0	0	0	0	0	0	0	0	0	0	0	0	0	0	0	0	0	0	0	0	0	0	0	0	0	0	0	0	0	0	0	0
IGHA1@325T+27.0473	IGHA1	immunoglobulin heavy constant alpha 1(IGHA1)	325	T	ethylamino(Thr->Lys)	27.0473	0.114078	-0.520795	4.64155e-30	-0.376481	6.39057e-12	-0.381193	4.3255e-15	-0.389149	1.62908e-16	0	0	0	0	0	0	0	0	0	0	0	0	0	0	0	0	0	0	0	0	0	0	0	0	0	0	0	0	0	0	0	0	0	0
IGLV1-40@73S+27.0109	IGLV1-40	immunoglobulin lambda variable 1-40(IGLV1-40)	73	S	Ser->Asn	27.0109	0.113758	-0.557511	2.4606e-36	-0.44271	1.20449e-18	-0.384223	1.56458e-16	-0.416868	1.37464e-19	0	0	0	0	0	0.2	0	0.5	0	0.2	0	0	0	0	0	0.5	0	0	0	0	0	0	0	0	0	0	0	0	0	0	0	0	0	0
C3@338M+15.9949	C3	complement C3(C3)	338	M	Oxidation	15.9949	0.113293	-0.0831706	0.0936941	-0.0614866	0.442573	-0.20529	6.48853e-09	-0.217004	6.70289e-08	0.2308	0	0.3333	0.1818	0.1111	0.125	0.0909	0.5	0.3333	0.3333	0.1111	0.1429	0.2	0.4444	0.3333	0.1429	0	0.2	0	0.25	0.5	0.2	0	0.2	0.25	0.5714	0.25	0	0.1667	0.1818	0.2	0.2857	0.375	0
FGA@536M+15.9949	FGA	fibrinogen alpha chain(FGA)	536	M	Oxidation	15.9949	0.113255	0.801829	1.52798e-75	0.919841	6.52185e-37	0.0358573	0.000576351	0.0160584	0.0882555	0.25	0.6667	0.4	0.5	0.8	0.5714	0.4286	0.75	0.6	0.7143	0.6	0.5	0.4286	0.4	0.6667	0.6667	1	0.5	0.75	0.625	0.75	0.625	0.5556	0.4286	0.4286	0.5	0.6	0.5714	0.6667	0.6667	0.4	0.4	0.5714	0.5
IGHM@406N+0.984	IGHM	immunoglobulin heavy constant mu(IGHM)	406	N	Deamidated	0.984	0.112324	-0.279421	2.79602e-09	-0.0490239	0.679118	-0.0906951	0.204039	-0.144199	0.0175911	0.1429	0	0.25	0	0	0	0.5	0	0	0	0.25	0	0	0	0.0714	0	0	0.1	0	0	0	0	0	0	0	0	0	0	0	0	0	0	0	0.5
ITIH2@639M+15.9949	ITIH2	inter-alpha-trypsin inhibitor heavy chain 2(ITIH2)	639	M	Oxidation	15.9949	0.112318	-0.440742	1.89383e-24	-0.374362	8.83865e-13	-0.218044	0.000494685	-0.315971	2.78719e-09	0	0	0	0.3333	0	0	0	0	0	1	0	0.25	0	0	0.2	0	0	0.2	0	0	0	0	0	0	0	0	0	0	0	0	0	0	0	0
FN1@459G+40.0313	FN1	fibronectin 1(FN1)	459	G	Gly->Pro	40.0313	0.112222	-0.523425	2.00011e-35	-0.363719	9.74543e-13	-0.344215	4.26248e-10	-0.402717	6.96799e-20	0	0	0	0	0	0	0.1667	0	0	0.25	0	0	0.25	0	0	0	0	0	0	0.25	0	0	0.1111	0	0	0	0	0	0	0	0	0	0	0
IGHG3@14C+47.9847	IGHG3	immunoglobulin heavy constant gamma 3 (G3m marker)(IGHG3)	14	C	Trioxidation	47.9847	0.111935	-0.293418	3.31268e-27	-0.188444	3.09118e-10	-0.00924494	0.802746	-0.11243	0.000117483	0	0.1538	0.0952	0.1538	0.1818	0.1923	0.2353	0.1429	0.1176	0.1923	0.1304	0.1	0.12	0.1154	0.1176	0.25	0.1667	0.1579	0.0556	0	0	0	0	0.1515	0.087	0.069	0	0	0	0	0.1071	0	0.1	0.125
A2M@768G+40.0313	A2M	alpha-2-macroglobulin(A2M)	768	G	Gly->Pro	40.0313	0.111761	-0.502045	1.04835e-73	-0.351664	2.56656e-19	-0.145187	8.31514e-05	-0.31173	1.53315e-27	0	0	0	0.0667	0	0	0	0	0	0	0	0	0	0	0.0588	0	0	0.0667	0	0	0	0	0.1333	0	0	0	0	0.1765	0	0	0	0	0	0
IGKV3-20@52S+27.0109	IGKV3-20	immunoglobulin kappa variable 3-20(IGKV3-20)	52	S	Ser->Asn	27.0109	0.111487	-0.359528	8.14297e-11	-0.270125	2.53053e-05	-0.0126941	0.889094	-0.112653	0.0564644	0	0	0	0	0	0.5	0	0.25	0	0.3333	0.1429	0	0.4	0	0	0	0	0	0.1667	0	0	0	0	0	0	0	0	0	0	0	0	0	0	0
A2M@1464N+0.984	A2M	alpha-2-macroglobulin(A2M)	1464	N	Deamidated	0.984	0.11143	-0.242867	6.70382e-08	0.0969604	0.466912	0.168678	0.0583248	-0.00253293	0.971735	0	0	0.5	0	0	0	0.3333	0	0	0	0.6667	0	0	0	0	0	0	0	0	0	0	0	0	0	0	0	0	0	0	0	0	0	0	0
APOB@812M+15.9949	APOB	apolipoprotein B(APOB)	812	M	Oxidation	15.9949	0.11141	0.457454	1.79542e-11	0.319387	0.00516209	-0.0251335	0.466461	-0.08799	0.00509651	0.3333	0	0.5	0.5556	0.5	0.5	0.25	0.8	0	0.5	0.5	0.5	0.5	0.5	0.5714	0.6667	0.75	0.5714	0.6667	0.5	0.25	0.3333	0	0.6667	0	1	0.5	0.5	1	0.3333	0.75	0.3333	0.5	0.5
HBB@140N+0.984	HBB	hemoglobin subunit beta(HBB)	140	N	Deamidated	0.984	0.1113	-0.305146	1.13191e-21	-0.112669	0.0706211	-0.0161888	0.728893	-0.202572	4.69415e-09	0.2222	0	0	0.2	0.2174	0	0.1111	0.15	0.2381	0.1111	0.125	0.2222	0.2	0.0714	0.1481	0	0	0.0909	0	0	0	0	0	0	0	0	0	0	0	0	0	0	0.2	0.1176
CDKL2@247E+43.9898	CDKL2	cyclin dependent kinase like 2(CDKL2)	247	E	Carboxy	43.9898	0.111246	-0.446233	2.24039e-17	-0.301919	6.20457e-06	-0.113595	0.17478	-0.268798	7.20961e-06	0	0	0	0	0	0	0	0	0	0	0	0	0	0	0	0	0	0	0	0	0	0	0	0	0	0	0	0	0	0	0	0	0	0
IGHV1-2@106R+-55.0534	IGHV1-2	immunoglobulin heavy variable 1-2(IGHV1-2)	106	R	Arg->Thr	-55.0534	0.110842	-0.441151	9.39917e-15	-0.336573	4.42531e-06	-0.275634	8.80659e-05	-0.313944	1.25214e-06	0	0	0	0	0	0	0	0	0	0	0	0	0	0	0	0	0	0	0	0	0	0	0	0	0	0	0	0	0	0	0	0	0	0
GSN@63G+40.0313	GSN	gelsolin(GSN)	63	G	Gly->Pro	40.0313	0.110461	-0.371763	2.82892e-32	-0.0259704	0.750861	0.0504479	0.364403	0.0418716	0.406674	0	0	0	0	0	0	0	0	0	0	0	0	0	0	0	0	0	0	0	0	0	0	0	0	0	0	0	0	0	0	0	0	0	0
APOL1@150E+-0.9476	APOL1	apolipoprotein L1(APOL1)	150	E	Glu->Lys	-0.9476	0.110437	-0.249312	6.7618e-05	-0.219324	0.0161817	-0.167583	0.0433289	-0.251144	6.53407e-05	0	0	0	0	0.5	0	1	0	0	0	1	0	0	0	0	0	0	0	0	0	0	0	0	0	0	0	0	0	0	0	0	0	0	0
IGHA2@300C+42.0106	IGHA2	immunoglobulin heavy constant alpha 2 (A2m marker)(IGHA2)	300	C	Acetyl	42.0106	0.110323	-0.50791	1.89343e-37	-0.363596	4.81561e-15	-0.224727	5.12977e-05	-0.288736	2.06887e-09	0	0	0	0	0	0	0	0	0	0	0	0	0	0	0	0	0	0	0	0	0	0	0	0	0	0	0	0	0	0	0	0	0	0
IGHV4-4@103S+14.0157	IGHV4-4	immunoglobulin heavy variable 4-4(IGHV4-4)	103	S	Methyl(Ser->Thr)	14.0157	0.109957	-0.162413	2.39418e-05	-0.209814	1.80583e-06	0.0102824	0.826621	-0.121001	0.000515139	0	0	0.3333	0.2083	0.4444	0.2353	0.2222	0	0	0	0.1333	0.1	0.3	0.1875	0.2143	0.5556	0.1667	0.2105	0	0	0	0	1	0.3333	0	0	0	0	0	0	0.1429	0	0.3333	0.2
ALB@58C+47.9847	ALB	albumin(ALB)	58	C	Trioxidation	47.9847	0.109951	-0.151342	6.51517e-16	-0.0239074	0.439998	0.0315957	0.1429	-0.00649666	0.77571	0.1571	0.0517	0.0804	0.1316	0.1441	0.1236	0.1474	0.1705	0.1296	0.115	0.1429	0.0706	0.1087	0.152	0.1538	0.2083	0.1316	0.0923	0.1493	0.1042	0.1447	0.1196	0.1013	0.0746	0.1167	0.0923	0.05	0	0.0984	0.061	0.1458	0.0606	0.1765	0.19
IGKV2D-40@100K+0.9476	IGKV2D-40	immunoglobulin kappa variable 2D-40(IGKV2D-40)	100	K	Lys->Glu	0.9476	0.109729	-0.477329	4.37306e-20	-0.378041	3.72954e-09	-0.382754	1.14077e-11	-0.402553	1.08304e-13	0	0	0	0	1	0	0	0	0	0	0	0	0	0	0	0	0	0	0	0	0	0	0	0	0	0	0	0	0	0	0	0	0	0
IGHV1-2@69W+-29.9782	IGHV1-2	immunoglobulin heavy variable 1-2(IGHV1-2)	69	W	Trp->Arg	-29.9782	0.109223	-0.289057	1.2352e-06	-0.0626807	0.655662	-0.104505	0.170345	-0.11525	0.140707	1	0	0	0	0	0	0	0	0	0	0	0	0	0	0	0	1	0	0	0	0	0	0	0	0	0	0	0	0	0	0	0	0	0
IGHG1@169N+0.984	IGHG1	immunoglobulin heavy constant gamma 1 (G1m marker)(IGHG1)	169	N	Deamidated	0.984	0.109033	0.0750857	0.000111738	0.150922	7.20196e-06	0.0434687	0.0243399	0.0789292	3.06475e-05	0.1429	0.1795	0.1316	0.1406	0.1538	0.1731	0.125	0.1176	0.1778	0.1017	0.1143	0.1837	0.1667	0.1231	0.1395	0.0889	0.1282	0.127	0.1892	0.1852	0.0714	0.2051	0.2188	0.2333	0.1875	0.2647	0.1667	0.1429	0.1852	0.1892	0.2162	0.1667	0.2571	0.1026
GC@265C+209.1779	GC	GC vitamin D binding protein(GC)	265	C	unknown_29	209.178	0.108661	-0.180462	0.00227694	0.235847	0.0532644	-0.244383	1.68106e-09	-0.256078	2.23338e-09	0	0	0.5	0	0	0	0	0	0	0	0	0	0	0	0	0	0	0	1	0	0	0	1	0	1	0	0	0	1	0	0	0	0	0
IGHV3-43@108E+-14.0157	IGHV3-43	immunoglobulin heavy variable 3-43(IGHV3-43)	108	E	Glu->Asp	-14.0157	0.108479	-0.508069	1.39943e-21	-0.404685	2.18736e-10	-0.372308	1.52256e-10	-0.390145	1.2141e-12	0	0	0	0	0	0	0	0	0	0	0	0	0	0	0	0	0	0.25	0	0	0	0	0	0	0	0	0	0	0	0	0	0	0	0
ALB@501C+-2.0157	ALB	albumin(ALB)	501	C	DiDehydro	-2.0157	0.108205	-0.0146973	0.180987	0.162817	2.32517e-14	0.112948	4.44546e-17	0.122266	9.74415e-27	0.1193	0.1	0.1075	0.078	0.0673	0.1332	0.1018	0.158	0.1427	0.122	0.0984	0.0871	0.1186	0.0845	0.0935	0.1305	0.0848	0.1096	0.1674	0.1181	0.1074	0.1797	0.1142	0.1017	0.0799	0.069	0.1839	0.1714	0.0778	0.1038	0.1015	0.1169	0.0884	0.0939
IGHG3@159C+-2.0157	IGHG3	immunoglobulin heavy constant gamma 3 (G3m marker)(IGHG3)	159	C	DiDehydro	-2.0157	0.107912	-0.267285	1.78955e-07	-0.163804	0.0893592	-0.0784374	0.294681	-0.157027	0.00572881	0	0	0	0	0	0	0	0	0	0	0	0.5	0	0	0	0	0	1	0	0	0	0	0	0	0	0	0	0	0	0	0	0	0	0
APOA4@118N+0.984	APOA4	apolipoprotein A4(APOA4)	118	N	Deamidated	0.984	0.107882	-0.495674	2.68951e-43	-0.298556	1.24788e-06	-0.189676	0.000273427	-0.278879	1.07159e-11	0	0	0	0	0	0	0	0	0	0	0	0	0	0.1111	0.1429	0	0.1429	0.1111	0	0	0	0	0	0	0	0	0	0	0	0	0	0	0	0
TF@213C+154.0994	TF	transferrin(TF)	213	C	4-ONE	154.099	0.107725	-0.0990443	0.000827081	0.22777	0.00221304	0.187153	4.20592e-05	0.295636	9.30413e-12	0	0.25	0.0909	0	0.25	0	0	0	0	0	0	0	0.5	0.5	0	0	0	0	0.3333	0.1667	0	0	0.3333	0	0	0	0	0.4	0	0	0	0.2	0	0
ALB@472C+150.1044	ALB	albumin(ALB)	472	C	unknown_22	150.104	0.107696	-0.37898	2.09252e-10	-0.290548	7.87485e-06	-0.267022	5.96522e-06	-0.239983	6.42318e-05	0	0	0	0	0	0	0	0	1	1	0	0	0	0	0	0	0	0	0	0	0	0	0	0	0	0	0	0	0	0	0	0	0	0
APOB@4150N+0.984	APOB	apolipoprotein B(APOB)	4150	N	Deamidated	0.984	0.107362	-0.155603	0.0377395	-0.0779004	0.345552	0.0327583	0.697518	-0.0621758	0.497548	1	1	0.5	0	0	0	0	0	0	0	0	0	0	0	0	0	0	0	0	0	0	0	0	0	0	0	0	0	0	0	0	0	0	0
ALB@584K+170.0133	ALB	albumin(ALB)	584	K	Cresylphosphate	170.013	0.107241	-0.428842	1.00365e-16	-0.258545	0.00278589	-0.251691	3.94763e-05	-0.29412	6.51362e-07	0	0	0	0	0	0	0	0	0	0	0	0	0	0	1	0	0	0	0	0	0	0	0	0	0	0	0	0	0	0	0	0	0	0
SERPINA3@26N+0.984	SERPINA3	serpin family A member 3(SERPINA3)	26	N	Deamidated	0.984	0.106973	-0.570074	5.46411e-44	-0.456165	4.31643e-23	-0.401177	5.61277e-18	-0.440605	8.85499e-27	0	0	0	0	0.25	0	0	0	0	0	0	0	0	0	0.25	0.3333	0	0	0	0	0	0	0	0	0	0	0	0	0	0	0	0	0	0
SERPINA6@273M+15.9949	SERPINA6	serpin family A member 6(SERPINA6)	273	M	Oxidation	15.9949	0.106963	-0.0836701	0.0274558	-0.0219188	0.690132	0.246686	3.55723e-06	0.227303	3.76685e-06	0	0	0	0.2222	0.3158	0.5	0.25	0	0	0.125	0.5385	0.3333	0.125	0.4667	0.4615	0.2727	0.4	0.5714	0	0	0	0	0	0	0	0	0	0	0	0	0	0	0.25	0
ITIH4@85I+0.9589	ITIH4	inter-alpha-trypsin inhibitor heavy chain 4(ITIH4)	85	I	Xle->Asn	0.9589	0.106796	-0.483702	9.1773e-29	-0.351688	1.19245e-11	-0.3564	8.24391e-15	-0.376199	1.44691e-17	0	0	0	0	0	0	0	0	0	0	0	0	0	0	0	0	0	0	0	0	0	0	0	0	0	0	0	1	0	0	0	0	0	0
OAS2@251V+37.9905	OAS2	2'-5'-oligoadenylate synthetase 2(OAS2)	251	V	Val->His	37.9905	0.106796	-0.234337	0.00400718	-0.183856	0.0620256	-0.0107977	0.899623	-0.193863	0.00237258	0	0	0	0	0	0	0	0	0	0	1	1	0	0	0	0	0	1	0	0	0	1	0	0	0	0	0	0	0	0	0	0	0	1
ALB@548K+162.0528	ALB	albumin(ALB)	548	K	Hex	162.053	0.106415	0.149065	0.0415858	0.139493	0.463107	0.106929	0.345338	0.00386381	0.966223	0	0	1	0	0	1	0	0	0	0	0	1	0	0	0	0	0	0	0	0	0	0	0	0	0	0	0	0	0	0	1	0	0	0
C1QC@177N+0.984	C1QC	complement C1q C chain(C1QC)	177	N	Deamidated	0.984	0.105987	-0.118849	0.0518664	0.0785839	0.539231	0.10206	0.185168	0.0908979	0.185483	0	1	0	0	0	0	0	0	0	0	0	0	0	0	0	0	0	0	1	0	0	0	0	0	0	0	0	0.5	0	0	0	1	0	0
A2M@635N+0.984	A2M	alpha-2-macroglobulin(A2M)	635	N	Deamidated	0.984	0.105983	-0.371619	3.74816e-09	-0.367807	4.09257e-06	-0.254041	0.00482337	-0.311129	1.32115e-05	0.5	0	0	0	0	0	0	0	0	0	0	0	0	0	0	0	0	0	0	0	0	0	0	1	0	0.3333	0	0	0	0	0	0	0	0
C3@1572G+40.0313	C3	complement C3(C3)	1572	G	Gly->Pro	40.0313	0.105833	-0.249946	1.98298e-10	-0.180747	0.000701415	0.0763112	0.144737	-0.140456	7.22613e-05	0	0.1429	0	0.1667	0	0.1111	0.1111	0	0	0.1	0	0.1667	0.1111	0.1111	0.1	0	0.1429	0	0	0	0	0	0.1667	0	0	0	0	0.3333	0	0	0	0.2857	0.2	0
AHSG@138S+79.9663	AHSG	alpha 2-HS glycoprotein(AHSG)	138	S	Phospho	79.9663	0.105762	-0.558595	2.47655e-47	-0.404649	1.76295e-14	-0.431588	1.68067e-27	-0.453717	4.86786e-33	0	0.2	0	0.25	0	0	0	0	0	0	0	0	0	0	0	0	0	0	0	0	0	0	0	0	0	0	0	0	0	0	0	0	0	0
RBP4@45M+15.9949	RBP4	retinol binding protein 4(RBP4)	45	M	Oxidation	15.9949	0.105665	-0.226169	4.82933e-07	-0.00683299	0.944295	0.112861	0.102649	-0.0624207	0.245728	0	0	0	0.4	0.3333	0	0	0	0	0.125	0	0	0	0	0.2	0	0.3333	0.3333	0	0	0	0	0	0.125	0	0.2	0	0	0	0	0	0.5556	0.1667	0.6
ALB@125C+47.9847	ALB	albumin(ALB)	125	C	Trioxidation	47.9847	0.105194	-0.203432	3.03581e-38	-0.0813993	0.00050985	0.0322231	0.0742858	-0.00781332	0.656413	0.0844	0.1209	0.1004	0.1294	0.1403	0.1474	0.1204	0.1032	0.0747	0.1176	0.1472	0.1416	0.1359	0.1548	0.1284	0.1568	0.1582	0.1331	0.0874	0.0304	0.0504	0.1179	0.1064	0.0877	0.0346	0.1368	0.0133	0.0503	0.029	0.0449	0.0887	0.044	0.127	0.1131
IGLV3-21@84N+0.984	IGLV3-21	immunoglobulin lambda variable 3-21(IGLV3-21)	84	N	Deamidated	0.984	0.105183	-0.311357	7.75318e-18	-0.20328	2.65711e-05	-0.0153919	0.7699	-0.130206	0.00106017	0	0	0	0	0.2	0	0	0.25	0	0.1111	0.1667	0.3333	0.5	0.3333	0.3333	0.3333	0.3333	0.1667	0.3333	0	0	0	0	0	0	0	0	0	0.5	0	0	0	0	0
IGLV1-47@96S+14.0157	IGLV1-47	immunoglobulin lambda variable 1-47(IGLV1-47)	96	S	Methyl(Ser->Thr)	14.0157	0.105061	-0.218635	1.41311e-15	-0.0435521	0.400224	0.0678289	0.0718027	-0.0632815	0.0332846	0	0	0.0714	0.1333	0.1111	0.0909	0.0667	0.1	0	0	0.0833	0.0833	0	0.0714	0.2	0.1111	0.0833	0.125	0.1333	0	0	0.125	0	0.0909	0.2	0	0.1429	0	0.0588	0	0	0.0833	0.0833	0.1111
PF4V1@67G+40.0313	PF4V1	platelet factor 4 variant 1(PF4V1)	67	G	Gly->Pro	40.0313	0.105039	-0.525257	9.96148e-44	-0.380943	1.29279e-18	-0.0983233	0.104381	-0.362995	1.89007e-21	0	0	0	0	0	0	0	0	0	0	0	0	0	0	0	0	0	0	0	0	0	0	0	0	0	0	0	0	0	0	0	0	0	0
IGKV1D-13@75S+27.0109	IGKV1D-13	immunoglobulin kappa variable 1D-13(IGKV1D-13)	75	S	Ser->Asn	27.0109	0.10495	-0.42546	1.59051e-29	-0.289442	2.0763e-09	-0.216109	7.4641e-06	-0.304138	1.6246e-15	0	0.1667	0	0.25	0	0.1818	0	0.2	0	0	0.2857	0	0	0.25	0.4	0.3333	0.3	0.1429	0	0	0	0	0	0	0	0	0	0	0	0	0	0	0	0
IGHV4-28@88T+-14.0157	IGHV4-28	immunoglobulin heavy variable 4-28(IGHV4-28)	88	T	Thr->Ser	-14.0157	0.104901	-0.324145	4.37055e-05	-0.320331	6.20457e-06	-0.255699	2.59607e-05	-0.296402	5.39065e-06	0	0	0	0	0	0	0	0	0	0.75	0.25	0	0	0	0	1	0	0.3333	1	0	0	0	0	0	0	0	0	0	0	0	0	1	0	0
ALB@99C+47.9847	ALB	albumin(ALB)	99	C	Trioxidation	47.9847	0.104482	-0.059339	2.17629e-07	-0.021614	0.227694	0.0810267	3.85038e-10	0.0525372	1.07074e-05	0.1244	0.1771	0.1083	0.1011	0.1023	0.165	0.1289	0.1327	0.1336	0.1577	0.1374	0.13	0.11	0.1456	0.1455	0.1864	0.1628	0.134	0.1257	0.1056	0.1389	0.1412	0.1543	0.1218	0.1327	0.1676	0.1103	0.0964	0.1099	0.087	0.1186	0.1133	0.1176	0.1316
PROS1@380N+0.984	PROS1	protein S(PROS1)	380	N	Deamidated	0.984	0.104369	0.0745448	0.254388	-0.0137795	0.757304	0.228398	0.00297976	0.166248	0.00554993	0	0	0	0	0	0	0	0	0	1	0	0	0	0	0	1	0	1	1	0	0	0	0	0	0	0	0	0	1	0	0	0	1	0
TF@242Y+-18.0106	TF	transferrin(TF)	242	Y	Dehydrated	-18.0106	0.104369	-0.31468	7.63721e-09	-0.215392	0.00109418	0.00594798	0.957574	-0.164373	0.0125449	0	0	0	1	0	0	0	0	0	0	0	0	0	0	0	0	0	0	0	0	0	0	0	0	0	0	0	0	0	0	0	0	0	0
A2M@855T+-18.0106	A2M	alpha-2-macroglobulin(A2M)	855	T	Dehydrated	-18.0106	0.10383	-0.264427	4.93308e-22	-0.190259	1.45051e-06	0.0587002	0.0895491	-0.145472	5.78446e-08	0.0833	0.0435	0	0.1667	0.05	0.1579	0.1053	0.0952	0.1	0.0667	0.125	0.087	0.0556	0.1481	0.1923	0.0714	0.1176	0.0385	0.1429	0.0714	0	0.1176	0.1364	0.0625	0.125	0	0.1111	0.2308	0.1538	0	0	0	0	0.0588
C4A@64N+0.984	C4A	complement C4A (Rodgers blood group)(C4A)	64	N	Deamidated	0.984	0.10381	-0.0966934	0.0612856	-0.11479	0.21024	-0.0539689	0.435759	-0.0710904	0.25311	0.0833	0.2222	0	0	0	0	0	0	0	0.1429	0.1818	0.25	0	0.1	0.1667	0.125	0.1429	0	0.3333	0	0.1	0	0	0	0	0	0	0.0909	0	0.125	0	0	0.125	0
HP@92C+-2.0157	HP	haptoglobin(HP)	92	C	DiDehydro	-2.0157	0.10366	-0.268433	1.8529e-13	-0.198175	7.10674e-06	-0.149549	0.000122066	-0.177613	1.57812e-06	0.05	0.0625	0.0714	0.0513	0.1633	0.2857	0.0556	0	0.0714	0.16	0.1127	0.0667	0.1071	0.0909	0.1493	0.1154	0.1053	0.1897	0.1111	0.1667	0.1389	0	0.1429	0.0952	0	0	0.0714	0.1304	0	0.05	0	0.1111	0	0
APOE@239M+15.9949	APOE	apolipoprotein E(APOE)	239	M	Oxidation	15.9949	0.103657	0.442712	2.67005e-15	0.502896	6.20457e-06	0.0591904	0.0678627	-0.0137381	0.65509	0.5484	0.3636	0.4286	0.4706	0.4444	1	0.4444	0.3636	0.6316	0.4444	0.5	0.5455	0.3636	0.5294	0.5	0.3077	0.5714	0.8	0.4	0	0	0.2	0	0.4286	0.1429	0.3333	0.1429	0.25	0.5556	0	0.5	0.3333	0.4762	0.3
ITIH4@544M+15.9949	ITIH4	inter-alpha-trypsin inhibitor heavy chain 4(ITIH4)	544	M	Oxidation	15.9949	0.103482	-0.400642	1.02405e-29	-0.277276	5.65488e-11	0.0565548	0.358743	-0.156896	0.000195815	0	0	0	0	0	0.2222	0	0	0	0	0	0	0	0	0	0.4375	0	0	0	0	0	0	0	0	0	0	0	0.125	0	0	0	0	0	0
IGHV3-30-3@50S+27.0109	IGHV3-30-3	immunoglobulin heavy variable 3-30-3(IGHV3-30-3)	50	S	Ser->Asn	27.0109	0.103157	-0.30365	1.86433e-06	-0.281144	0.000137178	-0.196165	0.0151385	-0.226846	0.000196414	0	0	0	0.5	0	0	0	0	0	0	0	0.5	0	0	0	0	0	0	0.5	0	0	0	0	0	0	0	1	0	0	0	1	0	0	0
CFH@959C+12	CFH	complement factor H(CFH)	959	C	Thiazolidine	12	0.103155	-0.4177	1.16982e-11	-0.318412	1.25906e-05	-0.253781	8.79719e-05	-0.33085	1.35765e-06	0	0	0	0	0	0	0	0	0	0	0	0	0	0	0	0	0	0	0	0	0	0	0	0	0	0	0	0	0	0	0	0	0	0
APOH@307C+-2.0157	APOH	apolipoprotein H(APOH)	307	C	DiDehydro	-2.0157	0.103049	-0.527038	1.26187e-41	-0.382725	1.34051e-17	-0.316534	1.23183e-10	-0.407236	1.00123e-25	0	0	0	0	0	0	0	0	0	0	0	0	0	0	0	0	0	0	0	0	0	0	0	0	0	0	0	0	0	0	0	0	0	0
GC@293N+0.984	GC	GC vitamin D binding protein(GC)	293	N	Deamidated	0.984	0.102867	-0.336898	3.22128e-17	-0.294198	4.59788e-10	-0.208198	1.10124e-05	-0.206638	4.46875e-06	0	0	0.1	0.1111	0.1818	0.125	0.1	0.2	0	0	0	0	0	0	0.0833	0	0.125	0.0909	0	0.3333	0	0.2	0	0	0	0	0	0.1667	0	0	0.1667	0	0	0.1667
ALB@569K+98.0732	ALB	albumin(ALB)	569	K	MesitylOxide	98.0732	0.102786	-0.263387	2.24726e-10	-0.161104	0.0137555	-0.261205	3.1849e-11	-0.315391	1.04664e-23	0	0	0.3333	0.1333	0.0714	0.1111	0.1667	0	0	0	0.25	0.1429	0.1111	0.0833	0.25	0.2	0.1111	0.1429	0	0	0	0	0.4	0.6	0	0.5	0	0.3333	0	0	0	0.3333	0	0
CFHR1@163M+15.9949	CFHR1	complement factor H related 1(CFHR1)	163	M	Oxidation	15.9949	0.102735	0.237397	0.00197754	0.169104	0.203024	0.0302471	0.589591	0.00310443	0.953653	0.5	0	0.4286	0.5	0.6667	0	0	0	1	0	0.6	0	0	0.75	0.5	0	0	0	0	0	0.2	0.3333	0.25	0	0	0.4	1	0.2857	0.6667	0.25	0.3333	0	0	0.6
C1R@384N+0.984	C1R	complement C1r(C1R)	384	N	Deamidated	0.984	0.102724	-0.291848	4.57371e-06	-0.19679	0.0517928	-0.165532	0.0280141	-0.16644	0.00482988	0	0	0	0.5	0	0	0	0	0	0.3333	0	0.5	0	0	0	0.4	0	0	0	0	0	0	0	0.2	0	0	0	0.2	0	0.25	0	0	0.5	0
F9@245N+0.984	F9	coagulation factor IX(F9)	245	N	Deamidated	0.984	0.102346	-0.167044	0.0101073	-0.290664	6.20457e-06	-0.284357	2.03715e-07	-0.315175	3.78062e-08	0	1	1	0	0	0	0	0	0	0	0	0	0	0	0	0	0	0	0	0	0	0	0	0	1	1	0	1	0	0	0	0	0	0
C1S@615N+0.984	C1S	complement C1s(C1S)	615	N	Deamidated	0.984	0.102346	0.158645	0.0795006	-0.0890428	0.0877332	0.200539	0.0445139	0.011462	0.85392	0.5	0.5	0.5	0.3333	0	0	0.3333	0.5	0.5	0	0	0	0	0	0	0	0	0	1	1	1	0.5	0	0	0	0.5	0	0	0	0	1	0	0	1
CP@651N+0.984	CP	ceruloplasmin(CP)	651	N	Deamidated	0.984	0.102028	-0.066562	0.341001	0.20195	0.171329	-0.0205493	0.719959	0.0849293	0.234785	0	0	0	0	0	0	0	0.5	0	0	0	0	0	0	0	0	0	0	1	0	0	0	0	0	0	0	0	0	0	0	0	0	0	0
CP@965M+15.9949	CP	ceruloplasmin(CP)	965	M	Oxidation	15.9949	0.101981	0.182378	0.00641208	0.237026	0.0457255	0.0228074	0.589999	0.106148	0.0512194	0	0	0	0	0.6667	0.5	0	0	0	0	0	0.5	0.5	0	0.5	0	0.5	1	0.3333	0	0	0	0	0	0	1	0.5	0.3333	0.3333	0.25	0	0	0	0
APOB@3421M+15.9949	APOB	apolipoprotein B(APOB)	3421	M	Oxidation	15.9949	0.101768	-0.265126	1.36489e-08	-0.264528	6.20457e-06	-0.291824	4.40235e-15	-0.290786	5.2176e-14	0.2	0	0.2	0.25	0	0	0.1667	0.25	0	0	0.25	0.1429	0.4	0	0.3	0.3333	0.2222	0.1667	0	0	0	0	0	0	0.3333	0	0	0	0.25	0	0	0.3333	0.25	0.2
A2M@1171N+0.984	A2M	alpha-2-macroglobulin(A2M)	1171	N	Deamidated	0.984	0.101417	-0.0891339	0.0584298	-0.19443	2.4743e-05	-0.180238	1.22949e-05	-0.222083	2.67345e-11	0	0.1538	0.1538	0.1	0.1538	0.2353	0.2	0.25	0	0	0.0769	0.4286	0	0.2727	0.2727	0.2667	0.3	0.0833	0.25	0.2222	0	0.1111	0.1176	0.1429	0.2	0.25	0.2857	0.0769	0.1429	0.1429	0.1111	0.1667	0.1667	0.1111
IGKC@87C+342.7869	IGKC	immunoglobulin kappa constant(IGKC)	87	C	Diironsubcluster	342.787	0.101374	-0.0112805	0.848162	-0.184391	0.000864895	-0.234207	1.52256e-10	-0.254006	1.11596e-11	0	0	0.5	0.75	0	0	0	1	1	0	0	0	0	0	0	0	0.5	1	1	0	0	0	1	1	0	0	0	0	0	0	0.6667	0	0	0
SERPINA1@210N+0.984	SERPINA1	serpin family A member 1(SERPINA1)	210	N	Deamidated	0.984	0.101213	0.122056	0.12319	0.405215	0.00719752	-0.102118	0.0179719	-0.0828652	0.0570143	0	1	0	0	1	1	0	0	1	0	0	0	0.5	0	0	1	0	0	1	0	0	0	1	0	0	0	0	0	0	0	0	1	1	0
IGKV3D-20@97S+14.0157	IGKV3D-20	immunoglobulin kappa variable 3D-20(IGKV3D-20)	97	S	Methyl(Ser->Thr)	14.0157	0.101188	-0.267625	7.41678e-17	-0.213648	6.20457e-06	-0.0751502	0.0769753	-0.106399	0.00313539	0	0	0	0.0417	0.2778	0.0526	0	0	0.1111	0	0.1429	0.1667	0.1667	0.125	0.1667	0.3333	0	0.1538	0	0	0	0.2	0	0	0	0	0	0	0	0	0	0	0.125	0
ALB@303C+-2.0157	ALB	albumin(ALB)	303	C	DiDehydro	-2.0157	0.101022	-0.133019	4.06398e-27	-0.0516615	0.00444837	-0.00468939	0.724819	-0.0280909	0.0114958	0.1004	0.1054	0.093	0.1003	0.0799	0.1192	0.0928	0.0976	0.1197	0.1339	0.1033	0.1136	0.1096	0.1273	0.0914	0.1279	0.124	0.0885	0.0931	0.0827	0.1603	0.1301	0.0865	0.0938	0.0846	0.0819	0.0625	0.1262	0.0959	0.0639	0.089	0.0524	0.0971	0.104
IGHV3-20@112L+-14.0157	IGHV3-20	immunoglobulin heavy variable 3-20(IGHV3-20)	112	L	Xle->Val	-14.0157	0.101011	-0.477543	1.0766e-20	-0.281964	0.000239641	-0.337941	1.52256e-10	-0.318689	7.17795e-09	0	0	0	0	0	0	0	0	0	0	0	0	0	0	0	0	0	0	0	0	0	0	0	0	0	0	0	0	0	0	0	0	0	0
IGKV3D-20@22I+-14.0157	IGKV3D-20	immunoglobulin kappa variable 3D-20(IGKV3D-20)	22	I	Xle->Val	-14.0157	0.100965	-0.392928	5.26916e-24	-0.257563	6.20457e-06	-0.126824	0.0310205	-0.188761	9.27591e-05	0	0	0.2	0	0	0.2	0	0	0.3333	0	0	0	0	0	0	0	0	0	0	0	0	0	0	0	0	0	0	0	0	0	0	0	0	0
HPX@257C+154.0994	HPX	hemopexin(HPX)	257	C	4-ONE	154.099	0.10093	-0.0598727	0.180075	0.183206	0.0407002	0.00987674	0.839951	0.159544	0.000714221	0	0	0	0	0.1429	0	0.1	0	0	0	0.125	0.1111	0	0.5	0.2	0.1667	0	0.0769	0.3333	0.1429	0	0	0.3333	0.2	0	0	0	0.3333	0	0.25	0	0	0	0
TFAP2E@124L+-16.0313	TFAP2E	transcription factor AP-2 epsilon(TFAP2E)	124	L	Xle->Pro	-16.0313	0.100728	0.0142235	0.863708	0.015608	0.907105	0.10919	0.231462	0.00438098	0.940055	0	0	0	0	1	0	0	0	0	0	1	1	0	0	0	0	0	1	0	0	0	0	1	0	0	0	0	0	1	0	0	1	0	0
IGHA2@163E+-14.0157	IGHA2	immunoglobulin heavy constant alpha 2 (A2m marker)(IGHA2)	163	E	Glu->Asp	-14.0157	0.100655	-0.245335	1.01804e-09	-0.0778546	0.276758	-0.172767	7.94469e-06	-0.114829	0.00383147	0.1538	0	0.0833	0.2308	0.5	0.4286	0	0	0	0	0	0	0.1429	0	0	0	0.2222	0.0909	0	0.0909	0	0.0625	0.125	0	0.25	0.2	0	0	0.0667	0	0.2143	0.0714	0	0.125
IGHA2@295G+40.0313	IGHA2	immunoglobulin heavy constant alpha 2 (A2m marker)(IGHA2)	295	G	Gly->Pro	40.0313	0.100529	-0.0785039	0.105138	-0.105191	0.127856	0.0268165	0.619461	-0.055623	0.212121	0	0	0	0.2	0.2	0	0.1667	0	0	0.25	0.3333	0.1429	0	0.5	0	0	0	0	0.25	0	0	0.5	0	0	0.5	0	0.3333	0.5	0.4	0	0	1	0.5	0
SERPINA7@378N+0.984	SERPINA7	serpin family A member 7(SERPINA7)	378	N	Deamidated	0.984	0.100525	-0.315077	1.51613e-10	-0.227683	2.27895e-05	-0.12571	0.0647653	-0.156221	0.00558679	0	0	0	0	0	0	0	0	0	0	0	0	0	0	0	0	0.5	0	0	1	0	0	0	0	0	1	0	0	0	0	0	0	1	0
ALB@305K+162.0528	ALB	albumin(ALB)	305	K	Hex	162.053	0.100353	-0.282626	9.87441e-18	0.144629	0.153885	0.25423	0.000162731	-0.0222573	0.690242	0	0	0	0	0	0	0	0	0	0	0	0	0	0	0	0	0	0	0	0	0	0	0	0	0	0	0.009	0	0	0	0	0	0	0.0041
KNG1@329S+79.9663	KNG1	kininogen 1(KNG1)	329	S	Phospho	79.9663	0.100324	-0.386815	1.73917e-10	-0.310379	1.13596e-05	-0.245747	8.86726e-05	-0.320814	1.40066e-06	0	0	0	0	0	0	0	0	0	0	0	0	0	0	0	0	0	1	0	0	0	0	0	0	0	0	0	0	0	0	0	0	0	0
C3@1199M+15.9949	C3	complement C3(C3)	1199	M	Oxidation	15.9949	0.100205	-0.32981	2.39427e-27	-0.226053	2.12844e-09	-0.0194476	0.687619	-0.10907	0.00431279	0	0	0	0.2	0	0.2857	0	0	0	0	0.5	0.1111	0	0.25	0.5	0.1667	0	0.2857	0	0	0	0	0	0	0	0	0	0	0	0	0	0	0	0
ITIH2@491N+0.984	ITIH2	inter-alpha-trypsin inhibitor heavy chain 2(ITIH2)	491	N	Deamidated	0.984	0.100136	-0.292484	6.74373e-14	-0.321269	2.44259e-14	-0.215982	8.05353e-07	-0.332897	9.10095e-25	0.1667	0	0	0.2857	0.4444	0	0.1667	0	0	0.1429	0.1667	0.1818	0	0.25	0.3077	0.5	0	0.1429	0.2	0	0	0	0	0.25	0	0.2	0	0	0	0	0	0.25	0	0.1667
TF@217G+40.0313	TF	transferrin(TF)	217	G	Gly->Pro	40.0313	0.099999	-0.14065	3.97652e-13	0.141727	0.00104862	0.226514	7.92025e-13	0.165734	6.45756e-11	0.0833	0	0.1667	0.1538	0.0556	0	0.0714	0.0667	0.1667	0.1176	0.1579	0.0667	0.1	0.0714	0.0769	0.125	0.0833	0.125	0.0909	0	0	0.0833	0	0	0	0.0714	0	0.1667	0.1538	0	0.0714	0	0	0
IGLV2-14@81N+0.984	IGLV2-14	immunoglobulin lambda variable 2-14(IGLV2-14)	81	N	Deamidated	0.984	0.099816	-0.205191	0.00495067	-0.187056	0.00336836	-0.0711094	0.391353	-0.0630825	0.331166	0	0	0	0	0	0	0	1	0	0	0	0	0	0	0	0	0	0	1	0	0	1	0	0.5	0	0	0	0	1	0	0.5	0	0	0
ITIH4@400N+0.984	ITIH4	inter-alpha-trypsin inhibitor heavy chain 4(ITIH4)	400	N	Deamidated	0.984	0.0997075	0.180962	0.00401221	0.0095271	0.920947	-0.0794185	0.0407101	-0.121792	0.000823122	0.6667	0.3	0	0.3333	0	0.25	0.4286	0.1111	0.1429	0.3333	0.25	0.25	0.25	0.1429	0.1667	0	0.3333	0.1429	0.2857	0.3333	0.2	0.375	0	0.1429	0.3333	0.5	0.375	0.1667	0.6	0.4	0.4444	0.3333	0.3333	0.1667
IGHV3-20@114H+26.0044	IGHV3-20	immunoglobulin heavy variable 3-20(IGHV3-20)	114	H	His->Tyr	26.0044	0.0995146	0.228597	0.00316771	0.0908384	0.213418	0.210055	0.0068737	0.190742	0.00209037	1	1	1	0	0	0	0	0	0	0	0	1	0	0	0	0	0	1	1	1	1	0	0	1	0	0	0	0	1	1	0	0	0	0
C6@119A+58.0055	C6	complement C6(C6)	119	A	Ala->Glu	58.0055	0.0995138	-0.363813	1.20282e-12	-0.314899	1.12935e-09	-0.319611	1.73612e-12	-0.33941	5.48055e-15	1	0	0	0	0	0	0	0	0	0	0	0	0	0	0	0	0	0	0	1	0	0	0	0	0	0	0	1	0	0	0	0	0	0
FN1@1978N+0.984	FN1	fibronectin 1(FN1)	1978	N	Deamidated	0.984	0.099342	-0.207	2.04106e-05	-0.287958	4.11205e-11	-0.199903	2.6947e-05	-0.296517	3.91938e-17	0	0.3333	0	0	0.1818	0	0.1667	0.5	0.3333	0.25	0.5	0.2857	0.1667	0.3333	0.4	0	0.3333	0	0	0.25	0	0.375	0.125	0.2857	0.5	0	0	0	0	0.4	0	0.1429	0.2	0
APOA1@74W+31.9898	APOA1	apolipoprotein A1(APOA1)	74	W	Dioxidation	31.9898	0.099232	-0.16676	1.1555e-12	-0.0970719	0.00572053	-0.054952	0.0280831	-0.0702511	0.00140464	0.069	0.0645	0.119	0.0312	0.08	0.1667	0	0.15	0.3667	0.0952	0.0714	0	0	0.0455	0.069	0.0909	0.0588	0	0.125	0.1538	0.32	0	0.1429	0.1471	0.2093	0.0345	0.0909	0.1053	0.1429	0.125	0.1	0.12	0.1795	0.1111
CFB@393N+0.984	CFB	complement factor B(CFB)	393	N	Deamidated	0.984	0.099191	-0.121322	0.0305491	0.0331077	0.777323	0.0597492	0.457174	0.0183769	0.787817	0	0	0	0.5	0	0	0	0	0	0	0	1	0	0	0	0	0	0	0	0	0	0	0	0	0	0	0	0	0	0	0	0	1	0
IGKV2D-30@51Y+-26.0044	IGKV2D-30	immunoglobulin kappa variable 2D-30(IGKV2D-30)	51	Y	Tyr->His	-26.0044	0.0988672	-0.388807	3.15926e-13	-0.316372	3.0695e-06	-0.30289	3.80644e-08	-0.330771	6.18333e-09	0	0	1	0	0	1	0	0	0	0	0	0	0	0	0	0	0	0	0	0	0	0	0	0	0	0	0	0	0	0	0	0	0	0
SERPING1@370M+15.9949	SERPING1	serpin family G member 1(SERPING1)	370	M	Oxidation	15.9949	0.0985803	-0.30383	5.29767e-16	-0.219455	1.62333e-06	-0.073088	0.168145	-0.154961	0.000402058	0	0.1	0	0.1538	0.25	0	0	0.1	0	0	0.5172	0.2	0	0	0.2308	0	0	0.4231	0	0	0	0	0	0	0	0	0	0	0	0	0	0	0.1	0
C4A@1105N+0.984	C4A	complement C4A (Rodgers blood group)(C4A)	1105	N	Deamidated	0.984	0.0985427	-0.24199	2.96703e-05	-0.189699	0.00963432	-0.127275	0.0672976	-0.180841	0.000962294	0	0	0	0	1	0	0	0	0	0	0	0	1	0	0	0	0	1	0	0	0	0	1	0	0	1	0	0	0	0	0	0	0	0
CFH@62V+14.0157	CFH	complement factor H(CFH)	62	V	Val->Xle	14.0157	0.0984976	-0.259334	1.77279e-09	0.223789	0.102807	-0.0117472	0.874993	0.00420584	0.946701	0	0	0	0	0	1	0	0	0	0	0	0	0	0	0	1	0	0	0	0	0	0	0	0	0	0	0	0	0	0	0	0	0	0
ALB@462C+55.972	ALB	albumin(ALB)	462	C	unknown_11	55.972	0.0984883	-0.21581	2.21952e-23	0.117551	0.0189048	0.0597588	0.0527505	0.0455409	0.0899049	0.098	0.0541	0.025	0.0658	0.0833	0.2188	0.1636	0.1	0.0638	0.0769	0.0455	0.0213	0.0364	0.05	0.1556	0.1818	0.1321	0.08	0.0333	0.0488	0	0.0732	0.027	0.0222	0.0435	0.0222	0.0263	0.025	0	0.0238	0.0426	0.0385	0	0.0161
IGHG2@194N+-17.0266	IGHG2	immunoglobulin heavy constant gamma 2 (G2m marker)(IGHG2)	194	N	Ammonia-loss	-17.0266	0.0983056	-0.0686836	0.00320953	0.00222822	0.954911	0.0284016	0.262006	0.00400877	0.858061	0.2727	0.125	0.1111	0.05	0.08	0.0909	0.1176	0.0833	0.0714	0.0833	0.1429	0.0645	0.2	0.1333	0.1333	0	0	0.125	0.0714	0	0.125	0	0.1	0.0625	0.25	0.1	0.0833	0.1111	0.1	0.1	0.0909	0	0.0909	0.0588
C4BPA@97N+0.984	C4BPA	complement component 4 binding protein alpha(C4BPA)	97	N	Deamidated	0.984	0.098301	-0.223237	7.06232e-05	-0.111833	0.235321	0.0337394	0.742016	-0.123643	0.0772856	0	0	0	1	0.5	0	0	0	0	0.5	0	0	0	0	0	0	0	0	0	0	0	0	0	0	0	0	0	0	0	0	0	0	0	0
ALB@454L+-56.0626	ALB	albumin(ALB)	454	L	Xle->Gly	-56.0626	0.098301	-0.0886442	0.173397	-0.193249	7.6356e-05	-0.197962	1.66156e-06	-0.21776	9.56603e-07	0	0	1	0	0	0	0	1	0	0	0	0	0	0	0	0	0	0	0	1	0	1	0	0	0	0	0	1	0	0	1	0	0	0
ALB@299L+43.017	ALB	albumin(ALB)	299	L	Xle->Arg	43.017	0.098301	-0.217888	8.41825e-07	-0.00716599	0.93261	0.161689	0.081614	0.079949	0.291935	0	0	0	0	0	0	0	0	0	0.5	0	0	0	0	0	0	0	0	0	0	0	0	0	0	0	0	0	0	0	0	0	0	0	0
IGHV3-49@110E+-30.0106	IGHV3-49	immunoglobulin heavy variable 3-49(IGHV3-49)	110	E	Decarboxylation	-30.0106	0.0981393	0.177969	0.00377138	0.101726	0.264773	0.174215	0.0029098	0.224406	6.42318e-05	0	0	0	1	0	0	0	0	0	0.5	0	1	0	0	0	0	0.5	0	0	0	1	0	0	0	1	0.5	0.6	1	0	0	0.5	1	0	0
ITIH1@132N+0.984	ITIH1	inter-alpha-trypsin inhibitor heavy chain 1(ITIH1)	132	N	Deamidated	0.984	0.0979289	-0.112397	0.00521841	-0.15241	0.000654393	-0.0455366	0.291071	-0.0997787	0.00475569	0.1429	0	0.1429	0.125	0.1667	0	0.1429	0.25	0.2	0.125	0.1429	0.1429	0.2	0	0.25	0	0.1111	0.1667	0	0	0.2	0	0.25	0.125	0.1667	0.2	0	0.1429	0	0.1667	0	0	0.25	0.2
C9@187G+40.0313	C9	complement C9(C9)	187	G	Gly->Pro	40.0313	0.0979022	-0.493791	1.51015e-29	-0.370933	8.10451e-13	-0.338334	5.20908e-13	-0.395444	4.16928e-19	0	0	0	0	0	0	0	0	0	0	0	0	0	0	0	0	0	0	0	0	0	0	0	0	0	0	0	0	0	0	0	0	0	0
A2M@464M+15.9949	A2M	alpha-2-macroglobulin(A2M)	464	M	Oxidation	15.9949	0.0973551	-0.331118	2.58529e-29	-0.24523	5.47916e-13	0.0514036	0.297583	-0.0608492	0.12833	0	0	0	0	0	0	0	0	0	0	0	0	0	0	0	0	0	0.1	0.25	0	0	0	0	0	0	0	0	0	0	0	0	0	0	0
C3@754D+17.0266	C3	complement C3(C3)	754	D	Ammonium	17.0266	0.0971854	-0.254064	2.2879e-11	-0.28378	1.06114e-17	-0.0699261	0.118367	-0.19116	2.43415e-08	0.1667	0.1667	0.1111	0	0	0.2	0	0	0.1667	0.125	0	0.1429	0	0	0.2	0.1667	0	0.1429	0	0	0.2	0.3333	0.2222	0	0.2	0	0	0.1	0.1429	0.2222	0	0.125	0.1429	0.1667
C7@368N+0.984	C7	complement C7(C7)	368	N	Deamidated	0.984	0.0971498	-0.552286	2.30331e-57	-0.39739	6.74816e-25	-0.412684	2.76546e-34	-0.432483	4.95339e-39	0	0	0	0	0	0	0	0	0	0	0	0	0	0	0	0	0	0	0	0	0	0	0	0	0	0	0	0	0	0	0	0	0	0
HP@113N+0.984	HP	haptoglobin(HP)	113	N	Deamidated	0.984	0.0970874	0.0786995	0.34953	0.23617	0.00287771	-0.12847	0.00689249	-0.127931	0.00802129	1	0	0	1	1	0	1	0	0	0	1	1	0	0	1	1	0	1	0	0	0	1	0	0	0	0	0	1	0	0	0	1	0	0
ALB@258L+43.017	ALB	albumin(ALB)	258	L	Xle->Arg	43.017	0.0970874	-0.0936285	0.11243	-0.0447985	0.578175	0.0660993	0.405821	0.078967	0.282657	1	0	0	1	0	0	0	0	0	0	0	1	0	0	0	0	0	0	0	0	0	0	0	0	0	0	0	1	0	0	0	0	0	0
ALB@287Y+-6.9622	ALB	albumin(ALB)	287	Y	Tyr->Arg	-6.9622	0.0970874	-0.460443	4.51158e-26	-0.316129	4.26573e-09	-0.302651	1.52256e-10	-0.340641	4.11556e-14	0	0	0	0	0	0	0	0	0	0	0	0	0	0	0	0	0	0	0	0	0	0	0	0	0	0	0	0	0	0	0	0	0	0
IGHV3-43@107T+-44.0262	IGHV3-43	immunoglobulin heavy variable 3-43(IGHV3-43)	107	T	Thr->Gly	-44.0262	0.097066	-0.25392	1.23668e-05	-0.244101	8.10558e-05	-0.0755044	0.380211	-0.185432	0.000943758	0	0	0	0	1	0	0.3333	0	0	0	0	0	0	0.2	0	0	0	0.25	0.4	0	0	0	0	0	0	1	0	0	0	0	0	0	0	0
CFH@498G+40.0313	CFH	complement factor H(CFH)	498	G	Gly->Pro	40.0313	0.0969383	-0.453493	3.14772e-35	-0.316263	3.3967e-09	-0.280766	1.52256e-10	-0.313813	2.47895e-17	0	0	0	0	0	0	0	0.1429	0	0	0.125	0	0.1	0.1111	0	0	0.1429	0	0	0	0	0	0	0	0.2	0	0	0.2857	0	0	0	0	0.125	0
APOE@86M+15.9949	APOE	apolipoprotein E(APOE)	86	M	Oxidation	15.9949	0.0967944	-0.144406	0.0229595	-0.116876	0.0786157	-0.128413	0.0317663	-0.0909338	0.0772194	0.3	0	0	0.75	0	0	0	0.6667	0	0.5	0.6667	0	0.5	0.7692	0.7368	0.5455	0	1	0	0	0	0	0	0	0.3333	1	0	0	0	0	0	0	0	0
IGHG3@245N+-17.0266	IGHG3	immunoglobulin heavy constant gamma 3 (G3m marker)(IGHG3)	245	N	Ammonia-loss	-17.0266	0.0967585	-0.0918436	0.000240201	0.046266	0.291338	0.0622161	0.0304527	-0.0143409	0.582388	0.2222	0.0833	0.1429	0.1053	0.125	0	0.0909	0	0	0.0769	0	0.0769	0.1111	0.0667	0.0952	0	0.1429	0	0.2	0	0.0909	0	0.4	0	0	0	0.25	0.125	0.2857	0	0.125	0.2	0.0909	0.25
ITIH2@479N+0.984	ITIH2	inter-alpha-trypsin inhibitor heavy chain 2(ITIH2)	479	N	Deamidated	0.984	0.0967529	-0.359022	1.59256e-11	-0.328962	2.13706e-07	-0.222303	4.21665e-05	-0.272781	5.04079e-07	0	0	0.3333	0	0.3333	0	0	0	0	0	0.6667	0	0	0	0.3333	0	0	0	0	0	0	0	0	0	1	0	0	0	0	0	0	0	0	0
APOH@212D+210.162	APOH	apolipoprotein H(APOH)	212	D	Unknown_210	210.162	0.0966828	-0.00949605	0.877434	0.0770751	0.607543	0.0364376	0.702725	0.00232944	0.976613	0	0	0	0	0	0	0.5	1	0	0	0	0	0	0	0	0	0	0	0	0	0	0	0	1	0	0	0	0	0	0	0	0.5	0	0
ALB@583C+-2.0157	ALB	albumin(ALB)	583	C	DiDehydro	-2.0157	0.0964772	-0.0971015	0.0264369	-0.0549391	0.264711	0.172915	0.00197721	-0.00452299	0.916276	0.0851	0.2051	0.0446	0.1522	0.0638	0.1463	0.0781	0.4167	0.5	0	0.1573	0.066	0.0667	0.1408	0.2	0.3	0.1091	0.2553	0.0714	0.0851	0	0.1379	0.0305	0.0992	0.5	0.0341	0.0341	0.0714	0.05	0.0227	0	0.036	0.0833	0.0265
C3@1257N+0.984	C3	complement C3(C3)	1257	N	Deamidated	0.984	0.0961274	-0.188361	4.32512e-09	-0.153945	0.00122006	-0.100099	0.00346375	-0.192881	5.8802e-12	0.2	0.1818	0.25	0.125	0.3077	0.3333	0.25	0.1667	0	0.1429	0.2308	0.4444	0.2	0.2	0.2222	0.1667	0.2	0.3333	0.1667	0.0909	0	0.0833	0.0769	0	0.0909	0.1111	0	0.2143	0	0.1429	0.125	0.0909	0.1429	0
ALB@77C+-2.0157	ALB	albumin(ALB)	77	C	DiDehydro	-2.0157	0.0959517	-0.118162	4.84669e-10	0.0448037	0.189556	0.0421591	0.0526767	0.0266376	0.162547	0.0775	0.0759	0.1256	0.1294	0.1513	0.2114	0.1429	0.0538	0.0545	0.073	0.163	0.162	0.1218	0.1646	0.1085	0.0949	0.1872	0.1031	0.0625	0.1067	0.0444	0.0786	0.0734	0.0339	0.0849	0.1013	0.049	0.037	0.0847	0.0845	0.075	0.0968	0.0574	0.1127
C4A@285G+40.0313	C4A	complement C4A (Rodgers blood group)(C4A)	285	G	Gly->Pro	40.0313	0.0958976	-0.326924	3.32448e-26	-0.246434	9.16026e-10	-0.140588	6.12256e-05	-0.220832	5.88562e-14	0	0	0	0	0.2105	0.1429	0	0	0	0	0.0714	0.1053	0.2222	0.1429	0.2727	0	0	0.25	0	0.0909	0.0588	0	0.2222	0	0.1111	0	0.1429	0.1667	0	0	0	0	0	0
ITIH2@516N+0.984	ITIH2	inter-alpha-trypsin inhibitor heavy chain 2(ITIH2)	516	N	Deamidated	0.984	0.0958908	-0.224737	2.5755e-14	-0.0804231	0.0357793	0.42376	2.16645e-09	0.119328	0.0171959	0	0	0	0	0	0	0	0	0	0	0	0	0	0	0	0	0	0	0	0	0	0	0	0	0	0	0	0	0	0	0	0	0	0
TF@264Q+-31.0058	TF	transferrin(TF)	264	Q	Gln->Pro	-31.0058	0.095874	-0.0954152	3.4274e-08	0.27964	0.00238545	0.46399	8.83864e-11	0.346548	7.63599e-11	0	0	0	0	0	0	0	0	0	0	0	0	0	0	0	0	0	0	0	0	0	0	0	0	0	0	0	0	0	0	0	0	0	0
A2M@340S+-18.0106	A2M	alpha-2-macroglobulin(A2M)	340	S	Dehydrated	-18.0106	0.0956794	-0.0301382	0.407644	-0.220405	2.81318e-10	-0.16798	1.52256e-10	-0.2177	1.27932e-16	0.1538	0	0.2222	0.25	0.1364	0.2	0.2222	0.2727	0.1818	0.1429	0.0556	0.0769	0.2143	0.2105	0.2	0.2308	0.125	0.0588	0.0455	0.1818	0.25	0.1667	0.125	0.2143	0.1667	0.0625	0.25	0.2857	0.2	0.1429	0.25	0.2857	0.25	0.25
IGHG1@84N+0.984	IGHG1	immunoglobulin heavy constant gamma 1 (G1m marker)(IGHG1)	84	N	Deamidated	0.984	0.0956716	-0.444268	8.40195e-17	-0.299954	6.20457e-06	-0.235322	2.52861e-05	-0.305943	1.8153e-07	0	0	0	0	0	0	0	0	0	0	0	0	0	0	0	0	0	0	0	0	0	0	0	0	0	0	0	0	0	0	0	0	0	0
C7@66N+0.984	C7	complement C7(C7)	66	N	Deamidated	0.984	0.0954286	-0.166178	0.00926833	-0.162008	0.0920305	-0.182317	0.000610949	-0.248299	8.093e-07	0	0	0.5	0.5	0.5	0.5	0.5	0	0	0	0.6667	0	0	0.5	0	0	0	0.3333	0	0	0	0	0.3333	0.5	0	0	0	0	0	0	0	0	0	0.6667
IGHV3-13@107G+40.0313	IGHV3-13	immunoglobulin heavy variable 3-13(IGHV3-13)	107	G	Gly->Pro	40.0313	0.0953682	-0.413056	4.00273e-19	-0.301535	1.82477e-07	-0.160139	0.0192316	-0.236318	1.62575e-05	0	0	0.3333	0	0	0	0	0	0	0	0	0	0	0	0	0	0	0	0	0	0	0	0	0	0	0	0	0	0	0	0	0	0	0
CP@486N+0.984	CP	ceruloplasmin(CP)	486	N	Deamidated	0.984	0.0953505	-0.465516	2.22617e-29	-0.35438	6.59328e-12	-0.316513	1.52256e-10	-0.334276	8.79949e-14	0.5	0	0	0	0	0.25	0	0	0	0	0	0	0	0	0	0	0	0	0	0	0	0	0	0	0	0.5	0	0	0	0	0	0	0	0
ALB@500C+414.1937	ALB	albumin(ALB)	500	C	PEO-Iodoacetyl-LC-Biotin	414.194	0.0950646	-0.268413	2.26875e-06	-0.0132751	0.915248	-0.141051	0.013399	-0.121433	0.0387371	0	0	0	0	0	0	0	0	0	0	0	0	0	0	0	0	0	0	0	0	0	1	0	0	0	0	0	0	1	0	0	0	0	0
TGFBI@226N+0.984	TGFBI	transforming growth factor beta induced(TGFBI)	226	N	Deamidated	0.984	0.0946602	-0.445654	5.38719e-28	-0.30134	1.39178e-09	-0.306052	2.10062e-12	-0.325851	5.90665e-15	0	0	0	0	0	0	0	0	0	0	0	0	0	0	0	0	0	0	0	0	0	0	0	0	0	0	0	0	0	0	0	0	0	0
IGKV3D-15@52N+0.984	IGKV3D-15	immunoglobulin kappa variable 3D-15(IGKV3D-15)	52	N	Deamidated	0.984	0.0945226	-0.319953	3.26026e-10	-0.19697	0.0248112	-0.158672	0.0284946	-0.211522	0.000507785	0	0	0	0.3333	0	0.125	0	0	0	0	0.25	0	0	0.3333	0	0	0	0	0	0	0	0	0	0	0	0	0	0	0	0	0	0	0	0
C3@1018M+15.9949	C3	complement C3(C3)	1018	M	Oxidation	15.9949	0.09426	-0.171315	0.000143361	-0.0233782	0.780551	0.0819231	0.186745	0.00533127	0.918345	0	0	0	0.5	0	0.75	0.25	0	0	0	0.5	0.3333	0.6667	0	0.5	0.25	0.5	0	0	0	0	0	0	0	0	0	0	0	0	0	0	0	0	0
APOB@2123N+0.984	APOB	apolipoprotein B(APOB)	2123	N	Deamidated	0.984	0.0941124	-0.50629	1.56973e-47	-0.361976	1.48275e-20	-0.25924	7.10725e-09	-0.323594	3.83147e-19	0	0	0	0	0	0	0	0	0	0	0	0	0	0	0	0	0	0	0	0	0	0	0	0	0	0	0	0	0	0	0	0	0	0
CFHR1@216N+0.984	CFHR1	complement factor H related 1(CFHR1)	216	N	Deamidated	0.984	0.0940524	-0.209444	0.00119275	-0.0418033	0.649377	0.00956186	0.923853	0.0416299	0.58822	1	0	0	0	0	0	0	0	0	0	0	0	0	0	0	0	0	0	0	0	0	0	0	1	0	0	0	0	0	0	0	0	0	0
IGHG4@103G+40.0313	IGHG4	immunoglobulin heavy constant gamma 4 (G4m marker)(IGHG4)	103	G	Gly->Pro	40.0313	0.0939493	-0.188847	1.33555e-09	0.157792	0.112843	0.212306	0.000905439	0.165029	0.00197779	0	0	0	0	0	0.3333	0	0	0	0	0	0	0	0	0	0	0	0	0	0	0	0	0	0	0	0	0	0	0	0	0	0	0	0
FN1@109G+40.0313	FN1	fibronectin 1(FN1)	109	G	Gly->Pro	40.0313	0.0939408	-0.373617	1.53126e-21	-0.275067	3.94748e-07	-0.216294	8.90318e-06	-0.190136	0.000108978	0	0	0	0	0	0	0	0	0	0	0.1667	0	0	0	0	0	0	0	0	0	0	0	0.1667	0	0	0	0	0	0	0	0	0.1111	0	0
A2M@1295N+0.984	A2M	alpha-2-macroglobulin(A2M)	1295	N	Deamidated	0.984	0.0938425	-0.198344	1.91123e-13	0.113793	0.0753636	0.00181037	0.967203	0.0467664	0.182311	0	0.0769	0	0.1667	0.0714	0.125	0.0909	0.2	0	0	0.0909	0.2	0.125	0.2222	0.2	0.125	0.1667	0.1111	0.0714	0.125	0	0.0769	0	0	0	0	0	0	0	0	0	0	0.25	0
IGKV2-30@78N+0.984	IGKV2-30	immunoglobulin kappa variable 2-30(IGKV2-30)	78	N	Deamidated	0.984	0.0936488	-0.189152	0.000919421	-0.195369	0.00712657	-0.238096	3.41137e-07	-0.246053	1.37676e-06	0	0	0.3333	1	0	0	0	0	0	0	0	0	0	0	0	0	0	1	0	0	0	0	0	0	1	0	0	0	0	0	0	0	1	0
ALB@27H+40.0313	ALB	albumin(ALB)	27	H	Delta_H(4)C(3)	40.0313	0.0934646	-0.249007	1.46554e-21	-0.134842	3.14876e-05	-0.0879229	0.00356299	-0.0887843	0.00109492	0.0286	0.0294	0.0769	0.2545	0.2034	0.0769	0.0571	0.0588	0.0556	0	0.2241	0.0571	0.0606	0.0682	0.1	0.0645	0.0769	0.1351	0	0.0213	0.0571	0.1622	0.0789	0.0541	0.0513	0.0784	0.0263	0.0408	0.06	0.027	0.0263	0.0571	0.0769	0.0377
FN1@481G+40.0313	FN1	fibronectin 1(FN1)	481	G	Gly->Pro	40.0313	0.0934597	-0.217063	0.000394126	-0.183666	0.0100896	-0.233131	1.02169e-05	-0.175996	0.00175107	0	0	0	0	0	0	0	0	0	0	0	0	0	0	0	0	0	0	0	0	0	0	0.3333	0	1	0	0	0	0	0	0	0	0	0
A2M@509G+40.0313	A2M	alpha-2-macroglobulin(A2M)	509	G	Gly->Pro	40.0313	0.0934483	-0.336788	1.65522e-21	-0.0984229	0.253948	-0.0833465	0.129718	-0.146787	0.000922182	0	0	0	0	0.1	0	0.125	0	0	0	0	0	0.1818	0	0.0345	0	0	0.0476	0	0	0	0	0	0	0	0	0	0.1875	0	0	0	0	0	0
HP@266C+111.032	HP	haptoglobin(HP)	266	C	Nmethylmaleimide	111.032	0.0934466	-0.415253	2.23943e-19	-0.298136	3.16839e-07	-0.302849	1.52256e-10	-0.322647	2.27844e-11	0	0	0	0	0	0	0	0	0	0	0	0	0	0	1	0	0	0	0	0	0	0	0	0	0	0	0	0	0	0	0	0	0	0
A1BG@279C+-2.0157	A1BG	alpha-1-B glycoprotein(A1BG)	279	C	DiDehydro	-2.0157	0.093299	-0.353001	1.80535e-28	-0.266834	7.94589e-13	-0.0688188	0.155894	-0.198683	2.1744e-07	0.1667	0.3333	0	0	0	0	0	0	0	0.2857	0.1	0	0.2	0	0	0	0	0	0	0	0	0	0	0	0	0	0	0	0	0	0.3333	0	0	0
ITIH4@125M+15.9949	ITIH4	inter-alpha-trypsin inhibitor heavy chain 4(ITIH4)	125	M	Oxidation	15.9949	0.0931803	-0.450613	1.15865e-29	-0.375777	8.63802e-17	-0.291417	6.29049e-10	-0.383149	1.17459e-22	0	0	0	0	0.1667	0.5	0	0	0	0	0.3636	0	0	0	0.25	0.4286	0	0.4444	0	0	0	0	0	0	0	0	0	0	0	0	0	0	0	0
SERPINA4@337G+40.0313	SERPINA4	serpin family A member 4(SERPINA4)	337	G	Gly->Pro	40.0313	0.0930417	-0.394038	4.09214e-15	-0.183118	0.0849681	-0.0434939	0.625512	-0.172186	0.0013819	0	0	0	0	0	0	0	0	0	0	0	0	0	0	0	0	0	0	0	0	0	0	0	0	0	0	0	0	0	0	0	0	0	0
ALB@135N+-17.0265	ALB	albumin(ALB)	135	N	Ammonia-loss	-17.0265	0.0929944	-0.153294	2.54187e-08	-0.00412647	0.933405	-0.0612495	0.0327622	-0.04537	0.0862427	0.2	0	0	0.0833	0.1333	0.0833	0.1667	0	0.1429	0.0909	0	0	0	0.0833	0	0	0.1818	0	0	0.2222	0.3	0.0769	0.0909	0	0.1818	0.0909	0.2222	0	0.2727	0.1111	0.1429	0.25	0.1429	0.1905
ALB@342N+0.984	ALB	albumin(ALB)	342	N	Deamidated	0.984	0.0928175	-0.142468	0.00318715	-0.0273654	0.74334	-0.0299866	0.586889	-0.000822985	0.986971	0.0667	0.0476	0.125	0.0455	0.1111	0.1333	0.0952	0.0741	0.1	0.0714	0.0357	0	0.0714	0.0455	0.1053	0	0.0417	0.087	0	0.1154	0.1667	0.0526	0.1364	0.0714	0	0.0909	0	0.1111	0	0	0.0526	0.0588	0	0.04
C3@680M+15.9949	C3	complement C3(C3)	680	M	Oxidation	15.9949	0.0926879	0.251168	7.68489e-06	0.0301319	0.697828	0.0624874	0.182351	0.0602027	0.157225	0.3333	0	0.5556	0.4286	0.375	0.2857	0.2	0.4	0.1667	0	0	0.5	0.2	0.5	0.375	0.3333	0	0.5	0.3333	0	0.375	0.2857	0.3	0.1667	0	0.25	0.1667	0.2	0.5	0.2	0.3333	0.1667	0.25	0.2
IGKV1-5@53S+14.0157	IGKV1-5	immunoglobulin kappa variable 1-5(IGKV1-5)	53	S	Methyl(Ser->Thr)	14.0157	0.0926481	-0.15976	0.000392548	-0.266564	1.27077e-12	-0.230734	1.5367e-10	-0.285614	2.04254e-20	0	0	0	0	0	0	0	0	0	0	0	0	0	0	0	0	0	0	0	0	0.3333	0	1	0	0.5	0	0.4	0	0.25	0	0	0	0.25	0.5
IGHV3-11@116A+-14.0157	IGHV3-11	immunoglobulin heavy variable 3-11(IGHV3-11)	116	A	Ala->Gly	-14.0157	0.0922493	-0.0830576	0.0081961	-0.039577	0.404392	0.149235	0.000100486	0.0647188	0.0381644	0.1	0.2308	0	0.2	0	0.15	0.0909	0.125	0	0.0833	0.0667	0	0.1111	0.0667	0	0	0	0	0.0625	0.2222	0	0	0	0.1429	0.25	0.1667	0.2308	0	0.1538	0.0667	0.25	0.1111	0.1	0.3333
ALB@486V+57.0327	ALB	albumin(ALB)	486	V	Val->Arg	57.0327	0.092233	-0.382911	1.69231e-14	-0.283624	6.20457e-06	-0.288336	1.14017e-08	-0.308135	7.90929e-09	0	0	0	0	0	0	0	0	0	1	0	0	0	0	0	0	0	0	0	0	0	0	0	0	0	0	0	0	0	0	0	0	0	0
IGKV2D-40@100K+28.0062	IGKV2D-40	immunoglobulin kappa variable 2D-40(IGKV2D-40)	100	K	Lys->Arg	28.0062	0.0920007	-0.24952	2.05988e-18	-0.170664	6.20457e-06	0.0684188	0.171961	0.00101502	0.980984	0	0.1667	0	0.0714	0	0.0714	0	0	0	0	0	0	0	0	0	0	0	0	0	0	0.1667	0	0	0	0	0	0	0	0	0	0.0769	0	0	0.1111
CFB@310G+40.0313	CFB	complement factor B(CFB)	310	G	Gly->Pro	40.0313	0.0919473	-0.250958	2.60514e-12	-0.223103	1.43951e-05	-0.188158	1.29906e-05	-0.17753	1.00834e-05	0	0	0.0909	0	0.2	0	0	0.2	0	0	0	0.3333	0	0.3333	0	0.25	0	0	0.125	0.1667	0.1667	0	0	0	0	0	0	0.3333	0	0	0	0	0	0
FGB@401N+0.984	FGB	fibrinogen beta chain(FGB)	401	N	Deamidated	0.984	0.0919337	0.611946	1.85655e-57	0.941115	3.61263e-40	0.0395103	7.92765e-05	0.0197114	0.0274503	0.2727	0.4211	0.4444	0.4286	0.3548	0.3793	0.3548	0.3529	0.25	0.2727	0.28	0.3929	0.4545	0.3	0.3571	0.5294	0.5	0.4118	0.3889	0.4545	0.6667	0.4	0.3333	0.7143	0.25	0.5	0.3636	0.3125	0.6667	0.3571	0.3333	0.4815	0.3333	0.3333
LPA@3823N+0.984	LPA	lipoprotein(a)(LPA)	3823	N	Deamidated	0.984	0.0918286	-0.329195	5.73771e-13	-0.184881	0.000913547	-0.0297683	0.702599	-0.0906038	0.13045	0	0	0	0	0	0	0	0	0	0	0	0	0	0	0	0	0	0	0	0	0	0	0	0	0	0	0	0	0	0	0	0	0	0
C1S@27N+0.984	C1S	complement C1s(C1S)	27	N	Deamidated	0.984	0.0918277	-0.184154	1.75711e-12	0.0958428	0.047823	0.342747	1.35319e-05	0.254229	6.42318e-05	0	0	0	0	0	0	0	0	0	0	0	0	0	0	0	0	0	0	0	0	0	0	0	0	0	0	0	0	0	0	0	0	0	0
CFH@607N+0.984	CFH	complement factor H(CFH)	607	N	Deamidated	0.984	0.0917204	-0.118386	0.00350063	0.202581	0.0995231	0.12241	0.0952939	0.0262452	0.696474	0	0	0	0	0.25	0	0	0.2	0	0	0	0	0	0	0	0	0.3333	0	0	0	0.125	0	0	0.2	0	0	0	0.2	0	0	0.2	0	0	0
HBB@56M+15.9949	HBB	hemoglobin subunit beta(HBB)	56	M	Oxidation	15.9949	0.091626	-0.314221	4.2719e-17	-0.262981	6.50512e-09	0.0491482	0.45369	-0.262634	1.3634e-11	0	0	0	0	0.25	0	0	0.3333	0	0.25	0	0.2	0.25	0	0.1667	0	0	0.5	0	0	0	0	0	0	0	0	0	0	0	0	0	0	0	0
HRG@467G+40.0313	HRG	histidine rich glycoprotein(HRG)	467	G	Gly->Pro	40.0313	0.0914078	-0.176542	0.000202559	-0.129858	0.0302572	-0.00926889	0.876071	-0.0580965	0.230043	0	0.3333	0.2	0	0	0.3333	0	0	0	0	0	0.3333	0	0	0	0	0.5	0	0	0	0	0	0.3333	0	0	0	0	0.4286	0	0	0	0	0	0
IGHV3-20@102M+15.9949	IGHV3-20	immunoglobulin heavy variable 3-20(IGHV3-20)	102	M	Oxidation	15.9949	0.0913495	-0.149649	8.58108e-06	-0.111589	0.000548243	0.290943	1.26438e-07	0.0724096	0.0817958	0	0	0	0.0833	0	0.4571	0	0.0526	0	0	0.5217	0.2105	0	0.5	0.4865	0	0	0.4516	0.1538	0	0	0	0	0.0909	0	0	0	0.3478	0	0.0769	0	0	0.125	0
CFI@428N+0.984	CFI	complement factor I(CFI)	428	N	Deamidated	0.984	0.0913024	-0.350538	1.70875e-13	-0.218524	0.000114214	-0.13527	0.0505591	-0.108262	0.0628117	0	0	0	0	0	0	0	0	0	0	0	0	0	0	0	0	0	0	0	0	0	0	0	0	0	0	0	1	0	0	0	0	0	0
CLU@133S+-18.0106	CLU	clusterin(CLU)	133	S	Dehydrated	-18.0106	0.0912182	-0.180641	4.97691e-08	0.0900539	0.180921	0.0327527	0.426132	-0.0377857	0.274734	0	0.2	0.1667	0.1818	0	0	0	0.0667	0.0769	0.1333	0.125	0	0.0625	0.3	0.2308	0.1667	0.2632	0.125	0	0	0	0.1111	0	0.125	0	0	0.1429	0.0714	0	0.0625	0	0.0556	0	0.0714
A2M@816N+0.984	A2M	alpha-2-macroglobulin(A2M)	816	N	Deamidated	0.984	0.0908973	-0.243266	3.216e-12	-0.180729	0.000118264	-0.164161	2.50702e-06	-0.14612	9.72912e-06	0	0	0	0	0.3333	0.125	0.25	0	0	0.2	0.1429	0.125	0.1667	0.25	0.2857	0.1818	0.25	0.2857	0.25	0.1111	0	0.125	0	0.125	0	0	0	0	0	0.125	0.125	0.1667	0	0
ALB@551T+-18.0106	ALB	albumin(ALB)	551	T	Dehydrated	-18.0106	0.0908934	-0.0940269	5.95733e-14	0.00387223	0.857598	0.00488827	0.718928	-0.0114123	0.339041	0.0899	0.0719	0.0805	0.152	0.094	0.1205	0.12	0.0532	0.0957	0.1197	0.1414	0.1089	0.1277	0.1361	0.1641	0.1348	0.0943	0.106	0.1165	0.1064	0.0688	0.1386	0.0909	0.0794	0.1	0.0724	0.0833	0.0488	0.0588	0.084	0.0553	0.0838	0.1494	0.083
HP@86C+-2.0157	HP	haptoglobin(HP)	86	C	DiDehydro	-2.0157	0.0908852	-0.204411	9.18824e-09	-0.102059	0.0182849	-0.104014	0.00585851	-0.104123	0.0013326	0.1	0	0.1071	0.0769	0.102	0.0571	0.1667	0	0	0.24	0.1127	0.1556	0.1429	0.1515	0.1045	0.1154	0.0526	0.0862	0.1389	0.1944	0.0556	0.1304	0.1429	0.0714	0	0	0.0714	0.1304	0	0.15	0	0.0833	0	0.0833
CFHR1@239N+0.984	CFHR1	complement factor H related 1(CFHR1)	239	N	Deamidated	0.984	0.0906138	-0.23923	0.000230107	-0.0567061	0.532626	-0.00518616	0.961446	-0.0903472	0.135982	0	0	0	0	0	0	0	0	0	0	0	0	0	0	0	0	0	0	0	0	0	0	0	0	0	0	0	0	0	0	0	0	1	0
APOB@3280M+15.9949	APOB	apolipoprotein B(APOB)	3280	M	Oxidation	15.9949	0.0904333	0.16369	0.00886477	0.0966791	0.331937	-0.0135932	0.728177	-0.0502354	0.2268	0	1	0.3333	0.3333	1	0.5	1	0.5	0.6667	0.75	0.6	0.6667	0.6667	0.6	0.4444	0.5	0.5	0.3333	1	0	0	0	0	0	0	0.2	0	0.5	0	0	0.5	0	0.6667	0
C3@753E+52.9115	C3	complement C3(C3)	753	E	Cation_Fe[III]	52.9115	0.0903684	-0.126694	0.000868658	0.011533	0.872623	0.121188	0.0124549	-0.0498113	0.170862	0	0.1667	0.1111	0.125	0.375	0.4	0.25	0	0	0.125	0	0.1429	0.3333	0.4	0.2	0.5	0.3333	0.1429	0.2	0	0	0	0.1111	0	0	0	0	0.1	0	0.1111	0	0.25	0	0
HP@23N+0.984	HP	haptoglobin(HP)	23	N	Deamidated	0.984	0.090249	-0.136411	4.06111e-07	0.0968853	0.0540153	-0.141058	7.15543e-10	-0.117072	1.38945e-06	0.075	0.1379	0.0652	0.1385	0.0789	0.0357	0.1429	0.0909	0.0556	0.0784	0.125	0.1471	0.0882	0.175	0.1139	0.1667	0.1538	0.1228	0.1111	0.0571	0.1282	0.0667	0.0857	0.1562	0.12	0.1739	0.1429	0.0882	0.15	0.08	0	0.1026	0.0909	0.1034
ITIH4@758N+0.984	ITIH4	inter-alpha-trypsin inhibitor heavy chain 4(ITIH4)	758	N	Deamidated	0.984	0.0901697	-0.480126	2.98221e-36	-0.267675	1.6938e-07	-0.327647	4.04959e-16	-0.360324	6.5574e-21	0	0	0	0	0	0	0	0	0	0	0	0	0	0	0	0	0	0	0	0	0	0	0	0	0	0	0	0	0	0	0	0	0	0
ALB@183K+162.0528	ALB	albumin(ALB)	183	K	Hex	162.053	0.0900947	-0.248044	3.73366e-10	-0.0333431	0.741489	0.245143	0.00285331	-0.0636218	0.240927	0	0	0	0.5	0	0	0.3333	0	0	0	0	0	0	0	0	0	0	0	0	0	0	0	0	0	0	0	0	0	0	0	0	0	0	0
IGHG3@358M+15.9949	IGHG3	immunoglobulin heavy constant gamma 3 (G3m marker)(IGHG3)	358	M	Oxidation	15.9949	0.0900481	-0.240593	3.00932e-08	-0.178188	0.000534751	0.0504176	0.515381	-0.128418	0.0164295	0	0	0	0.1818	0	0	0	0	0	0	0.4118	0.45	0	0.1818	0.25	0	0	0.4375	0	0	0	0	0	0	0	0	0	0	0	0	0	0	0	0
KNG1@332S+79.9663	KNG1	kininogen 1(KNG1)	332	S	Phospho	79.9663	0.0899476	-0.397154	1.1713e-13	-0.293359	6.20457e-06	-0.270109	1.40228e-06	-0.268511	8.65768e-06	0	0	0	0	0.5	0	0	0	0	0	0	0	0	0	0.3333	0	0	0	0	0	0	0	0	0	0	0	0	0	0	0	0	0	0	0
DHX33@308C+-17.9928	DHX33	DEAH-box helicase 33(DHX33)	308	C	Cys->Oxoalanine	-17.9928	0.0898058	-0.350499	5.00704e-10	-0.144519	0.106121	-0.118232	0.0619877	-0.243697	6.42318e-05	0	0	0	0	0	0	0	0	0	0	0	0	0	0	0	0	0	0	0	0	0	0	0	0	0	1	0	1	0	0	0	0	0	0
ALB@489E+27.0585	ALB	albumin(ALB)	489	E	Glu->Arg	27.0585	0.0898058	-0.377043	3.49402e-14	-0.277755	6.20457e-06	-0.282467	2.03136e-08	-0.302266	1.48259e-08	0	0	0	0	0	0	0	0	0	1	0	0	0	0	0	0	0	0	0	0	0	0	0	0	0	0	0	0	0	0	0	0	0	0
PPP2CB@24N+-0.9589	PPP2CB	protein phosphatase 2 catalytic subunit beta(PPP2CB)	24	N	Asn->Xle	-0.9589	0.0898058	-0.434025	7.71906e-27	-0.289711	6.96582e-09	-0.294423	1.36442e-11	-0.314222	5.10038e-14	0	0	0	0	0	0	0	0	0	0	0	0	0	0	0	0	0	0	0	0	0	0	0	0	0	0	0	0	0	0	0	0	0	0
IGKV1-5@72K+-0.0364	IGKV1-5	immunoglobulin kappa variable 1-5(IGKV1-5)	72	K	Lys->Gln	-0.0364	0.0897655	-0.443601	3.33837e-30	-0.299287	2.16649e-10	-0.304	1.98763e-13	-0.323799	3.10451e-16	0	0	0	0	0	0	0	0	0	0	0	0	0	0	0	0	0	0	0	0	0	0	0	0	0	0	0	0	0	0	0	0	0	0
C1QB@150N+0.984	C1QB	complement C1q B chain(C1QB)	150	N	Deamidated	0.984	0.0895148	-0.253653	7.94304e-14	-0.182122	6.20457e-06	0.114445	0.0498313	-0.0456625	0.319368	0	0	0	0.3333	0	0	0	0	0	0	0	0	0	0	0	0	0	0.25	0	0	0	0	0	0	0.2	0	0	0	0	0	0	0	0	0
IGHV3-30-5@108E+-14.0157	IGHV3-30-5	immunoglobulin heavy variable 3-30-5(IGHV3-30-5)	108	E	Glu->Asp	-14.0157	0.0891648	-0.232458	1.57531e-08	-0.13066	0.0430933	-0.145052	0.000414622	-0.162507	5.76927e-05	0.25	0	0.1	0	0.2	0	0	0	0	0	0	0	0.5	0	0.25	0	0	0	0	0	0	0.1429	0	0	0.5	0	0	0	0.125	0	0	0	0.1429	0
CFH@1011G+40.0313	CFH	complement factor H(CFH)	1011	G	Gly->Pro	40.0313	0.089107	-0.461897	4.10176e-40	-0.249915	0.000126096	-0.223642	1.39559e-07	-0.289138	1.70569e-14	0	0	0	0	0	0	0	0	0	0	0	0	0	0	0	0	0	0	0	0	0	0	0	0	0	0	0	0	0	0	0	0	0	0
APOE@236M+15.9949	APOE	apolipoprotein E(APOE)	236	M	Oxidation	15.9949	0.0890262	0.176221	0.000398327	0.138217	0.0915082	-0.0796435	0.00907433	-0.072438	0.0222127	0.3333	0.3636	0.4286	0.2941	0.5	0	0.3333	0.2222	0.1875	0.2778	0.3	0.1818	0.1818	0.2308	0.4444	0.3077	0.2857	0.4	0	0	0.2	0	0	0.2143	0.1429	0	0.2857	0.25	0.1111	0	0.2857	0.2667	0.2857	0.4
ALB@530T+92.998	ALB	albumin(ALB)	530	T	Methamidophos-O	92.998	0.0890228	-0.0772663	0.198121	0.0395886	0.733324	-0.0306067	0.626689	0.0121033	0.841419	0	0	1	0.3333	0	0	0	0.5	0	0	0.4	0	0	0.5	0	0	0	0	0	0	0.3333	0	0	0	0	0	0	0	0	0	0	0.5	0.3333	0.3333
TF@348G+40.0313	TF	transferrin(TF)	348	G	Gly->Pro	40.0313	0.0888192	-0.199269	9.62818e-14	-0.0243579	0.610714	-0.168526	9.8484e-11	-0.154456	2.29179e-11	0	0	0.125	0.1765	0.1562	0.0833	0.0455	0.0556	0.0714	0.0667	0.0556	0.15	0.1579	0.1304	0.1389	0.0909	0.15	0.1842	0	0.0714	0.0667	0.2353	0.0435	0	0.2	0	0	0.3077	0.125	0.1	0.0833	0.0769	0.0909	0
AMBP@241M+15.9949	AMBP	alpha-1-microglobulin/bikunin precursor(AMBP)	241	M	Oxidation	15.9949	0.0887524	-0.328338	2.3008e-18	-0.259944	9.60316e-08	-0.0378719	0.546404	-0.2253	1.33178e-06	0	0	0	0.25	0.1	0	0	0	0	0	0.5	0.4444	0	0.1429	0.0833	0	0	0.0909	0	0	0	0	0	0	0	0	0	0	0	0	0	0	0	0
F2@165T+29.9928	F2	coagulation factor II, thrombin(F2)	165	T	Thr->Met	29.9928	0.088725	-0.435384	8.06727e-19	-0.29107	4.9875e-06	-0.268925	4.54083e-07	-0.264076	1.37676e-06	0	0	0	0	0	0	0	0	0	0	0	0	0	0	0	0	0	0	0	0	0	0	0	0	0	0	0	0	0	0	0	0	0	0
ALB@410N+0.984	ALB	albumin(ALB)	410	N	Deamidated	0.984	0.0884607	-0.0442656	0.3677	0.0359891	0.668546	0.152025	0.0104809	0.113064	0.0203877	0.0678	0.0545	0.0159	0.0175	0.0351	0	0.0385	0	0.0164	0.0536	0.0172	0.02	0.3333	0.0233	0	0.0256	0	0.0323	0.1064	0.05	0.0244	0.1087	0.0364	0	0.3333	0.039	0	0.0204	0.5	1	0.0519	0.0893	0.0678	0.0702
TF@225K+162.0528	TF	transferrin(TF)	225	K	Hex	162.053	0.0881876	-0.355726	1.71886e-12	-0.18122	0.00841415	-0.110743	0.158022	-0.182174	0.000543265	0	0	0	0	0	0	0	0	0	0	0	0	0	0	0	0	0	0	0	0	0	0	0	0	0	0	0	0	0	0	0	0	0	0
ITIH4@658M+15.9949	ITIH4	inter-alpha-trypsin inhibitor heavy chain 4(ITIH4)	658	M	Oxidation	15.9949	0.0878879	-0.293191	1.47038e-12	-0.274241	8.03769e-09	-0.231901	6.24455e-09	-0.214473	7.65548e-06	0	0	0	0.125	0.2	0.5	0	0	0	0.1667	0.3	0	0	0.3333	0.25	0	0	0	0	0	0	0	0	0	0	0	0	0	0	0	0	0	0	0
IGHV3-23@50S+27.0109	IGHV3-23	immunoglobulin heavy variable 3-23(IGHV3-23)	50	S	Ser->Asn	27.0109	0.087783	-0.43888	2.12096e-28	-0.294567	1.44649e-09	-0.299279	1.95918e-12	-0.319078	4.8439e-15	0	0	0	0	0	0	0	0	0	0	0	0	0	0	0	0	0	0	0	0	0	0	0	0	0	0	0	0	0	0	0	0	0	0
CP@623M+15.9949	CP	ceruloplasmin(CP)	623	M	Oxidation	15.9949	0.0877493	-0.302704	1.24001e-12	-0.305182	1.09858e-08	-0.230362	9.47838e-07	-0.302217	6.97037e-12	0	0	0.2	0.1667	0.4	0	0.25	0	0	0.1429	0.2667	0	0	0	0.1176	0.125	0	0	0	0	0	0	0.2	0.4	0	0	0	0	0	0	0	0	0	0
IGHV3-43@78Y+-15.9949	IGHV3-43	immunoglobulin heavy variable 3-43(IGHV3-43)	78	Y	Tyr->Phe	-15.9949	0.0877277	-0.111957	0.0303956	-0.188413	6.20457e-06	-0.0786278	0.13959	-0.11572	0.00360182	0.5	0	0.25	0.25	0	0.1429	0.25	0	0	0.3333	0	0	0	0	0	0	0.2	0	0.5	0	0	0	0	0.3333	0	0.2	0	0	0.4	0.25	0.2	0	0.2	0
CLU@278G+40.0313	CLU	clusterin(CLU)	278	G	Gly->Pro	40.0313	0.0876447	-0.363034	3.51875e-28	-0.163439	0.0195439	-0.283093	3.52309e-16	-0.179872	5.66861e-05	0	0	0.1111	0	0	0	0	0	0	0.1	0.1111	0	0	0	0	0	0	0	0	0	0	0	0	0	0	0.1111	0	0.2222	0	0	0	0	0	0
HPX@204N+0.984	HPX	hemopexin(HPX)	204	N	Deamidated	0.984	0.0873238	-0.107754	7.58844e-05	-0.0565997	0.14441	0.0379915	0.215346	-0.0141694	0.620261	0	0	0.1429	0.1053	0	0.1429	0	0	0	0.1053	0.1111	0.1111	0.1667	0.1538	0.0714	0.0588	0.1765	0.0714	0.1667	0.1	0.0526	0.1111	0.0909	0.1304	0.1667	0.1429	0.0588	0.1818	0.0769	0.1111	0	0.1667	0.2174	0.05
C4A@702C+-2.0157	C4A	complement C4A (Rodgers blood group)(C4A)	702	C	DiDehydro	-2.0157	0.0873199	-0.367612	1.595e-19	-0.257072	3.29723e-07	-0.157403	0.000971847	-0.234421	7.31378e-07	0	0	0	0	0	0	0	0	0	1	0	0	0	0	0	0	0	0	0	0	0	0	0	0	0.25	0	0	0	0	0	0	0	0	0
A2M@662N+0.984	A2M	alpha-2-macroglobulin(A2M)	662	N	Deamidated	0.984	0.0872068	-0.227065	1.11988e-07	-0.0878531	0.222982	-0.0964091	0.0506889	-0.0650233	0.137008	0	0.4	0	1	1	0	0	0	0	0	0	0	0	0	0	0.3333	0.6667	0	0	0	0	1	0	0	0	0	0	0	0	0	0	0	0	0
CFH@115N+0.984	CFH	complement factor H(CFH)	115	N	Deamidated	0.984	0.0872066	-0.231106	7.30701e-08	-0.0870482	0.337706	-0.0826615	0.166038	-0.0842015	0.108507	0	0	0	0	0.3333	0.5	0	0	0.2	0.2	0.3333	0.5	0	0	0	0	0	0	0	0	0	0	0	0	0	0	0	0	0	0	0	0	0	0
ALB@85N+0.984	ALB	albumin(ALB)	85	N	Deamidated	0.984	0.0871383	-0.143294	2.03675e-14	-0.0268129	0.375921	0.0472718	0.0330106	0.000284241	0.987782	0.0423	0.0616	0.0662	0.089	0.0461	0.0743	0.0802	0.1733	0.062	0.118	0.065	0.1	0.0962	0.0528	0.0583	0.1506	0.1008	0.0534	0.0703	0.0789	0.061	0.1143	0.0884	0.0565	0.0755	0.0823	0.0548	0.0902	0.0678	0.0673	0.0392	0.0548	0.041	0.0543
HPX@257C+69.9878	HPX	hemopexin(HPX)	257	C	unknown_13	69.9878	0.0869927	0.0597425	0.199681	-0.0156062	0.800625	-0.0653888	0.0749956	0.00907246	0.820973	0	0	0.5	0.25	0.1429	0	0	0.2	0.3333	0	0.25	0	0.1667	0	0.2	0.1667	0	0.1538	0	0.1429	0.5	0	0	0.2	0.25	0.1429	0.3333	0.1667	0.3333	0	0	0.2857	0.25	0.25
A2M@1179N+0.984	A2M	alpha-2-macroglobulin(A2M)	1179	N	Deamidated	0.984	0.0869772	-0.2861	9.78674e-19	-0.222059	5.82719e-07	-0.180573	2.0195e-07	-0.243363	1.26536e-18	0	0.1667	0	0.125	0.0909	0.1667	0.1538	0.0909	0	0	0.0556	0	0.1818	0.0625	0.12	0	0	0.087	0.2308	0.2857	0.1	0.3077	0	0	0	0.125	0	0.1429	0	0	0.1	0	0	0
CP@290N+0.984	CP	ceruloplasmin(CP)	290	N	Deamidated	0.984	0.0868709	-0.185977	0.000179875	-0.0478498	0.572982	0.00787923	0.916523	-0.00559031	0.93245	1	0	0	0	0	0	0	0	0	0	0	0	0	0.2	0	0	0	0	0	0	0	0	1	0	0	0	0	0	0	0	0	0	0	0
IGHG1@317N+0.984	IGHG1	immunoglobulin heavy constant gamma 1 (G1m marker)(IGHG1)	317	N	Deamidated	0.984	0.086591	-0.352318	3.03137e-23	-0.171716	0.00030966	-0.263864	1.52256e-10	-0.279745	2.7453e-15	0	0	0	0.1667	0.125	0.2	0.1667	0.1111	0	0	0.0714	0.0833	0	0.125	0.1	0	0	0.1111	0	0	0.125	0	0	0	0	0	0	0	0	0	0	0	0	0.1
A2M@424N+0.984	A2M	alpha-2-macroglobulin(A2M)	424	N	Deamidated	0.984	0.0865701	-0.00465817	0.907431	0.220635	0.00799161	0.152406	0.0012064	0.247011	1.89138e-07	0.1667	0.2	0	0	0	0.25	0	0	0	0	0.3333	0.5	0	0.5	0	0	0	0.4	0	0.25	0	0	0.2	0	0	0	0	0.3333	0.2857	0	0	0	0.1429	0
C9@48W+162.0528	C9	complement C9(C9)	48	W	Hex	162.053	0.0865697	-0.346098	1.12977e-13	-0.201784	0.000351728	-0.0484395	0.470024	-0.148309	0.00959021	0	0	0	0	0	0	0	0	0	0	0	0	0	0	0	0	0	0	0	0	0	0	0	0	0	0	0	0	0	0	0	0	0	0
APOB@278M+15.9949	APOB	apolipoprotein B(APOB)	278	M	Oxidation	15.9949	0.0864148	-0.308305	3.7027e-10	-0.199468	0.00285376	-0.0486504	0.562932	-0.209224	6.42318e-05	0	0	0	1	0	0	0	0	0	0	0	0	0	0	0	0.3333	0	0.25	0	0	0	0	0	0	0	0	0	0	0	0	0	0	0	0
C3@184N+0.984	C3	complement C3(C3)	184	N	Deamidated	0.984	0.0863675	-0.213421	4.46589e-07	0.332267	0.0319022	0.0538777	0.481425	0.0273833	0.708678	0	0	0	0	0	0	0	0	0	0	0	0	0	0	0	0	0	0	0	0	0	0	0	0	0.5	1	0	0	0	0	0	0	0	0
IGLV3-25@48K+28.0062	IGLV3-25	immunoglobulin lambda variable 3-25(IGLV3-25)	48	K	Lys->Arg	28.0062	0.0863342	-0.275992	8.35297e-11	-0.264114	1.72674e-07	-0.232123	3.0928e-06	-0.268064	4.79643e-11	0	0	0.1667	0	0	0.1667	0	0	0	0.25	0	0.3333	0.1667	0.1667	0	0	0	0	0	0	0	0	0	0	0	0	0	0.1667	0	0	0.1429	0	0	0
C3@906G+40.0313	C3	complement C3(C3)	906	G	Gly->Pro	40.0313	0.0862791	-0.258439	4.52618e-21	-0.0893578	0.107833	-0.130325	0.000179749	-0.13879	1.30424e-05	0.1429	0.1875	0.0667	0.0667	0.0714	0	0.1538	0.1818	0.1667	0.1	0.0769	0.0625	0.1429	0	0	0	0	0.0667	0	0.0909	0.0909	0.2308	0.0909	0.0769	0.0476	0	0	0.2	0	0.1	0	0	0	0
C5@527N+0.984	C5	complement C5(C5)	527	N	Deamidated	0.984	0.0862456	-0.317829	9.05254e-14	-0.219177	1.11344e-05	-0.188437	3.53979e-05	-0.165368	0.00123007	0	0	0	0	0.25	0	0	0	0	0.5	0	0	0	0	0	0	0	0	0	0	0	0	0	0	0	0	0	0	0	0	0	0	0	0
FGG@387N+0.984	FGG	fibrinogen gamma chain(FGG)	387	N	Deamidated	0.984	0.0859949	0.659888	7.94554e-63	0.595216	2.14847e-20	0.0349133	0.000561632	0.0151144	0.0988332	0.5	0.4444	0.2941	0.4667	0.4667	0.5	0.3571	0.6667	0.4286	0.3846	0.4	0.2143	0.6364	0.5	0.0625	0.4286	0.5714	0.6923	0.4444	0.2308	0.4167	0.4286	0.2353	0.3	0.5	0.3333	0.5714	0.3077	0.5	0.4444	0.3571	0.5385	0.5	0.5556
JCHAIN@112N+0.984	JCHAIN	joining chain of multimeric IgA and IgM(JCHAIN)	112	N	Deamidated	0.984	0.0859629	-0.41746	3.62323e-23	-0.273146	3.31198e-07	-0.277859	1.52256e-10	-0.252545	1.04931e-07	0	0	0	0	0	0	0	0	0	0	0	0	0	0	0	0	0	0	0	0	0	0	0	0	0	0	0	0	0	0	0	0	0	0
IGHV3-38@32Q+0.0364	IGHV3-38	immunoglobulin heavy variable 3-38 (non-functional)(IGHV3-38)	32	Q	Gln->Lys	0.0364	0.0855583	-0.384455	6.89086e-14	-0.257908	2.1569e-05	-0.193277	0.000320664	-0.28242	3.88781e-07	0	0	0	0	0	0	0	0	0	0	0	0	1	0	0	0	0	0	0	0	0	0	0	0	0	0	0	0	0	0	0	0	0	0
C7@386S+14.0157	C7	complement C7(C7)	386	S	Methyl(Ser->Thr)	14.0157	0.085517	-0.321472	1.76451e-11	-0.220838	6.12408e-05	-0.194931	0.000121453	-0.123155	0.0221875	0	0	0	0	0	0	0	0	0	0	0	0	0	0	0	0	0	0	0.5	0	0	0	0	0	0	0	0	0	0	0	0	0	0	0
APOA1@40T+-18.0106	APOA1	apolipoprotein A1(APOA1)	40	T	Dehydrated	-18.0106	0.0854917	-0.274464	1.95844e-40	-0.0487142	0.278638	-0.000408237	0.989961	-0.0277462	0.317424	0	0	0.1667	0.1	0	0.25	0	0	0.1667	0.1667	0.2	0.0909	0	0.2308	0.0769	0	0.1	0.0833	0	0	0	0	0	0	0.1429	0	0	0	0	0	0	0	0	0
IGHG2@75N+0.984	IGHG2	immunoglobulin heavy constant gamma 2 (G2m marker)(IGHG2)	75	N	Deamidated	0.984	0.0854369	-0.416078	3.747e-21	-0.271765	1.67895e-06	-0.240474	1.58066e-07	-0.285546	1.45545e-09	0	0	0	0	0	0	0	0	0	0	0	0	0	0	0	0	0	0	0	0	0	0	0	0	0	0	0	0	0	0	0	0	0	0
ITIH1@442N+0.984	ITIH1	inter-alpha-trypsin inhibitor heavy chain 1(ITIH1)	442	N	Deamidated	0.984	0.0853558	-0.179127	0.000426607	-0.0748541	0.297437	0.112037	0.159309	-0.0542809	0.286726	0	0	0	0	0	0	0	0	0	0	0	0	0	0	0	0	0	0.5	0	0	0	0	0	0	0	0	0	0	0	0	0	0	0	0
TF@553K+162.0528	TF	transferrin(TF)	553	K	Hex	162.053	0.0849515	-0.391468	4.59169e-23	-0.247154	1.05338e-06	-0.233617	1.33566e-08	-0.263689	2.93638e-10	0	0	0	0	0	0	0	0	0	0	0	0	0	0	0	0	0	0	0	0	0	0	0	0	0	0	0	0	0	0	0	0	0	0
KRT2@603R+0.984	KRT2	keratin 2(KRT2)	603	R	Deamidated	0.984	0.0849515	-0.407964	1.7336e-16	-0.26365	8.4427e-06	-0.199018	0.000130971	-0.288162	7.79713e-08	0	0	0	0	0	0	0	0	0	0	0	0	0	0	0	0	0	0	0	0	0	0	0	0	0	0	0	0	0	0	0	0	0	0
ALB@416C+47.9847	ALB	albumin(ALB)	416	C	Trioxidation	47.9847	0.0849354	-0.166564	8.6479e-36	-0.0545586	0.00280435	0.0364995	0.0137216	-0.0219593	0.0801133	0.0706	0.1172	0.0383	0.0756	0.1074	0.0729	0.0721	0.1046	0.0806	0.1073	0.096	0.0522	0.0566	0.0818	0.0517	0.0756	0.0354	0.0746	0.0694	0.0392	0.0388	0.0676	0.0492	0.0833	0.0775	0.0924	0.0463	0.019	0.0777	0.0517	0.0806	0.0312	0.0732	0.0859
FN1@446C+-2.0157	FN1	fibronectin 1(FN1)	446	C	DiDehydro	-2.0157	0.0848519	-0.20568	0.000310816	-0.199175	0.000270065	-0.135367	0.00456949	-0.232559	2.03377e-07	0	0	0	1	0.25	1	0	0	0	0	0.3333	0.25	0.3333	0.5	0.3333	0	0.3333	1	0	0.3333	0	0	0	1	0	0	0	0	0	0	0	0	0	0
APOB@1587M+15.9949	APOB	apolipoprotein B(APOB)	1587	M	Oxidation	15.9949	0.0847976	0.529117	1.31348e-26	0.498656	1.2668e-07	0.0441861	0.0026288	0.0243873	0.0636012	0	0.4	0.6	1	1	1	0.6667	0.5	0.5	0.8333	0.75	0.8889	0.6667	1	0.8333	1	1	1	0.6667	0	0	1	0	1	0	0.7143	0	1	0	0	1	1	0.5	0
IGHV4-59@87T+-14.0157	IGHV4-59	immunoglobulin heavy variable 4-59(IGHV4-59)	87	T	Thr->Ser	-14.0157	0.0846541	-0.305837	1.76785e-18	-0.114437	0.0923873	-0.0606188	0.225315	-0.130827	0.000966381	0	0	0	0	0	0.1	0	0	0	0	0.1	0	0	0.375	0	0.5	0.5	0.3	0	0	0	0.5	0	0	0	0	0	0	0	0	0	0	0	0
APOA4@248N+0.984	APOA4	apolipoprotein A4(APOA4)	248	N	Deamidated	0.984	0.0845417	0.15015	0.0271113	0.0663245	0.53273	0.0840829	0.0766556	0.0477995	0.390139	0.2857	0.4286	0.4	0.375	0.25	0	0.25	0	0	0	0.2	0.125	0.25	0.4	0	0	0.25	0.3333	0	0	0.3333	0	0	0.25	0	0.25	0	0.4	0	0.25	0	0.3333	0.4	0.3333
KRT9@234M+15.9949	KRT9	keratin 9(KRT9)	234	M	Oxidation	15.9949	0.0844665	-0.301626	6.67289e-10	-0.178707	0.0351219	-0.243016	6.62343e-07	-0.204934	0.000120023	0.5	0	0	0	0	0	0	0	0	0	0	0	0	0	0	0	0	0	0	0	0	0	0.5	0	0.6667	0	0	0	0	0	0	0	0	0
A2M@1132W+31.9898	A2M	alpha-2-macroglobulin(A2M)	1132	W	Dioxidation	31.9898	0.0843117	-0.28301	3.76777e-13	-0.29056	9.75456e-14	-0.189915	9.19778e-06	-0.245582	6.04965e-12	0	0.1	0.2	0	0	0	0	0	0.1667	0	0	0	0	0	0	0	0	0	0.0909	0	0.2	0	0.125	0	0	0	0.25	0	0	0	0.125	0	0.2857	0
CP@485N+0.984	CP	ceruloplasmin(CP)	485	N	Deamidated	0.984	0.084207	-0.430965	1.01755e-18	-0.220977	0.0131392	-0.263803	8.27544e-07	-0.205568	8.93616e-05	0	0	0	0	0	0.25	0	0	0	0	0	0	0	0	0	0	0.3333	0	0	0	0	0	0	0	0	0	0	0	0	0	0	0	0	0
TF@517C+-2.0157	TF	transferrin(TF)	517	C	DiDehydro	-2.0157	0.0841566	-0.164048	1.01371e-06	-0.112338	0.00267747	-0.0197539	0.616075	-0.00519101	0.884049	0.5	0	0	0.0714	0	0	0	0	0	0.25	0.125	0	0	0	0.0909	0	0	0.1	0	0.1667	0.25	0	0.1	0	0.3333	0	0	0.125	0	0	0	0	0	0
AFM@269C+-2.0157	AFM	afamin(AFM)	269	C	DiDehydro	-2.0157	0.0841422	-0.123753	0.0412822	-0.0782796	0.185905	0.209794	0.0294246	-0.0363658	0.473626	0	0.5	0	0	0	0	0	0	0	1	0	0	0	0	0	0	1	0	0	0	0	0	0	0	1	0	0	0	0	0	0	0	0	0
HRG@251N+0.984	HRG	histidine rich glycoprotein(HRG)	251	N	Deamidated	0.984	0.0840937	-0.100526	0.0366714	0.0288664	0.741259	-0.0410343	0.399077	-0.0399073	0.382576	0	0	0	0.3333	0	0	0	0.5	0	0	0	0	0.125	0.1667	0	0	1	0.2857	0	0.5	0	0	0	0	0	0	0	0	0	0	0	0.1667	0	0
IGHV3-43@84K+-0.0364	IGHV3-43	immunoglobulin heavy variable 3-43(IGHV3-43)	84	K	Lys->Gln	-0.0364	0.08394	-0.357069	1.34188e-13	-0.272012	6.20457e-06	-0.276725	1.08436e-08	-0.296524	6.58164e-09	0	0	0	0	0	0	0	0	0	0	0	0	0	0	0	0	0	1	0	0	0	0	0	0	0	0	0	0	0	0	0	0	0	0
SERPINA7@275G+40.0313	SERPINA7	serpin family A member 7(SERPINA7)	275	G	Gly->Pro	40.0313	0.0839381	-0.440021	2.46766e-29	-0.295707	5.78843e-10	-0.240135	1.35648e-07	-0.270736	3.29166e-10	0	0	0	0	0	0	0	0	0	0	0	0	0	0	0	0	0	0	0	0	0	0	0	0	0	0	0	0	0	0	0	0	0	0
SERPINA1@402N+0.984	SERPINA1	serpin family A member 1(SERPINA1)	402	N	Deamidated	0.984	0.0838604	-0.253006	1.23251e-08	-0.116065	0.193817	-0.110321	0.0540007	-0.118998	0.0158582	0	0	0	0	0	0.5	0	0	0	0	0	0.3333	0	0.3333	0.5	0.5	0	0	0	0	0	0	0	0	0	0	0	0	0	0	0	0	0	0
CP@989N+0.984	CP	ceruloplasmin(CP)	989	N	Deamidated	0.984	0.083818	-0.178007	0.00188449	-0.0135665	0.901943	0.0131874	0.872019	0.133352	0.0337041	0	0.5	0	0	0	0	0	0	0	0.3333	0	0	0	0	0	0	0.5	0	0	0	0	0	0	0	0	0	0.5	0	0	0	1	0	0	0
AFM@540N+0.984	AFM	afamin(AFM)	540	N	Deamidated	0.984	0.0837774	-0.283049	1.34775e-09	-0.177856	0.00224963	-0.0920909	0.180581	-0.187542	9.03768e-05	0	0	0	0	0	0	0	0	0	0	1	0	0	0	0	0	0	0.5	0	0	0	0	0	0	0	0	0	0	0	0	0	0	0	0
PIK3C2B@965S+27.0109	PIK3C2B	phosphatidylinositol-4-phosphate 3-kinase catalytic subunit type 2 beta(PIK3C2B)	965	S	Ser->Asn	27.0109	0.0837379	-0.0156212	0.793654	-0.0469694	0.362597	0.253467	0.00453083	-0.0221723	0.645442	0	1	1	0	0	1	0	0	0	0	0	0	0	0	0	0	0	0	0	0	1	0	1	0	0	0	0	0	0	0	0	0	0	0
JCHAIN@131C+154.0994	JCHAIN	joining chain of multimeric IgA and IgM(JCHAIN)	131	C	4-ONE	154.099	0.0837379	-0.426938	1.00005e-25	-0.282624	2.82603e-08	-0.287337	5.25325e-11	-0.307136	3.04067e-13	0	0	0	0	0	0	0	0	0	0	0	0	0	0	0	0	0	0	0	0	0	0	0	0	0	0	0	0	0	0	0	0	0	0
C5@1343N+0.984	C5	complement C5(C5)	1343	N	Deamidated	0.984	0.0837376	-0.0958342	0.107636	0.0204432	0.853811	-0.101637	0.0109476	-0.00918192	0.877883	0	0	0	0	1	0	0	0	0	0	0	0	0	0	0	0	1	0	0	0	0	0	0	0.5	0	0	0	0	0	1	0	0	0	0
SERPIND1@446N+0.984	SERPIND1	serpin family D member 1(SERPIND1)	446	N	Deamidated	0.984	0.0837376	-0.344448	7.28321e-16	-0.200134	9.96582e-05	-0.122624	0.0466688	-0.0787797	0.149809	0	0	0	0	0	0	0	0	0	0	0	0	0	0	0	0	0	0	0	0	0	0	0	0	0	0	0	0	0	0	0	0	0	0
IGHV3-43@84K+0.9476	IGHV3-43	immunoglobulin heavy variable 3-43(IGHV3-43)	84	K	Lys->Glu	0.9476	0.0835354	-0.404867	1.41799e-25	-0.275334	9.69694e-09	-0.280047	1.81463e-11	-0.299846	6.25805e-14	0	0	0	0	0	0	0	0	0	0	0.25	0	0	0	0	0	0	0	0	0	0	0	0	0	0	0	0	0	0	0	0	0	0	0
SERPING1@160M+15.9949	SERPING1	serpin family G member 1(SERPING1)	160	M	Oxidation	15.9949	0.0832813	-0.0885662	0.0988281	-0.0697674	0.220589	0.0304904	0.622313	-0.0124002	0.81867	0.3333	0	0.2	0.375	0.7857	0.1667	0	0	0	0	0.75	0	0	0.5	0.5	0.3333	0.5	0.7692	0	0	0	0	0	0.25	0	0	0	0	0	0	0	0	0.4	0
SERPINA1@410G+72.0211	SERPINA1	serpin family A member 1(SERPINA1)	410	G	Gly->Glu	72.0211	0.0832119	-0.405713	4.23303e-24	-0.223942	0.000208296	-0.267252	1.52256e-10	-0.244271	6.34427e-08	0	0	0	0	0	0	0	0	0	0	0	0	0	0	0	0	0	0	0	0	0	0	0	0	0	0	0	0.5	0	0	0	0	0	0
TF@364C+47.9847	TF	transferrin(TF)	364	C	Trioxidation	47.9847	0.0831109	-0.272598	1.01553e-37	-0.180553	5.49956e-12	-0.0672568	0.0171501	-0.14007	2.38158e-08	0.0526	0.0682	0.1111	0.1538	0.1875	0.0882	0.0189	0.0476	0	0.0455	0.1667	0.0667	0	0.1667	0.0806	0.0323	0.1091	0.1304	0.0571	0	0	0.0755	0.02	0.0465	0	0.04	0	0	0.0667	0	0	0.0204	0.0769	0.0233
IGKV1-8@70A+-14.0157	IGKV1-8	immunoglobulin kappa variable 1-8(IGKV1-8)	70	A	Ala->Gly	-14.0157	0.0829393	-0.392835	3.54603e-42	-0.21623	3.10923e-07	-0.0426906	0.346817	-0.123961	0.00028915	0	0	0	0	0	0	0	0	0	0	0.1667	0	0	0	0	0	0	0	0	0	0	0	0	0	0	0	0	0	0	0	0	0	0	0
C4A@262M+15.9949	C4A	complement C4A (Rodgers blood group)(C4A)	262	M	Oxidation	15.9949	0.0827745	-0.185033	0.000183281	-0.194637	0.0104319	-0.17968	0.000107574	-0.234171	4.16997e-06	0.25	0	0.5	0.125	0.2	0	0	0	0	0	0	0.1667	0	0.25	0	0	0	0.25	0	0	0	0	0	0	0.4	0.3333	0	0	0	0	0	0	0	0
IGHG3@159C+12	IGHG3	immunoglobulin heavy constant gamma 3 (G3m marker)(IGHG3)	159	C	Thiazolidine	12	0.0826937	0.103363	0.0325914	-0.0136918	0.834897	0.0724684	0.127086	-0.0123032	0.775578	0.3333	0.5	0	0.5	0.3333	0.25	0.1429	0.2	0.1429	0.1667	0.3333	0.6667	0.2	0.25	0.25	0	0	0.1667	0	0	0.4	0	0	0.1667	0	0.25	0	0	0.5	0.4	0.25	0.5	0	0.25
TF@408M+15.9949	TF	transferrin(TF)	408	M	Oxidation	15.9949	0.0825837	-0.210501	9.60273e-21	0.0424463	0.383937	0.0144197	0.646846	-0.0453683	0.0789487	0	0	0.1	0.1071	0.1111	0	0	0	0.0667	0	0.1176	0	0	0	0.0588	0.0714	0	0	0.0833	0	0.2	0.1538	0.1579	0	0	0	0	0.2308	0.1818	0	0	0.3333	0.1429	0.1111
C2@381M+15.9949	C2	complement C2(C2)	381	M	Oxidation	15.9949	0.0825243	0.177223	0.0309453	-0.0417869	0.379881	0.130664	0.094678	-0.00167363	0.969061	0	0.6667	1	0	1	0	0.5	0	0	0	0	1	0	0	0	0	0	0	0.3333	0	0	0	0	0	0	1	0.5	0	0	0	0	1	0	1
GSN@84N+0.984	GSN	gelsolin(GSN)	84	N	Deamidated	0.984	0.0825243	8.41306e-05	0.998633	0.83275	4.14474e-06	0.135624	0.0286363	0.163853	0.0039206	0	0	0	0	1	0	0	0	0	0	0	0	0	0	0	0	0	1	0	0	0	0	0	0	0	0	0	0	0	1	0	0	0	0
C3@1190A+85.064	C3	complement C3(C3)	1190	A	Ala->Arg	85.064	0.0825243	-0.266874	3.3818e-07	-0.224115	0.000181813	-0.228827	7.30733e-06	-0.248626	7.46819e-06	0	0	1	0	0	0	0	0	0	0	1	0	1	0	0	0	0	0	0	0	0	0	0	0	0	0	0	0	0	0	0	0	0	0
KNG1@379M+-2.9455	KNG1	kininogen 1(KNG1)	379	M	Met->Lys	-2.9455	0.0825243	-0.412689	4.52845e-25	-0.268376	9.41093e-08	-0.273088	1.52256e-10	-0.292887	1.52326e-12	0	0	0	0	0	0	0	0	0	0	0	0	0	0	0	0	0	0	0	0	0	0	0	0	0	0	0	0	0	0	0	0	0	0
IGLV8-61@95N+0.984	IGLV8-61	immunoglobulin lambda variable 8-61(IGLV8-61)	95	N	Deamidated	0.984	0.0824779	-0.299736	2.76999e-08	-0.115036	0.29932	-0.188592	0.000661281	-0.142223	0.010823	0	0	0	0	0	0	0	0	0	0	0	0	0	0	0	1	0	0	0	0	0	0	0	0	0	1	0	0	0	0	0	0	0	0
TF@525C+-2.0157	TF	transferrin(TF)	525	C	DiDehydro	-2.0157	0.0823607	-0.0878194	0.00861364	0.0759722	0.071529	0.0612029	0.120023	0.0334788	0.32826	0	0.4	0.4286	0.1154	0.1111	0.2	0.1429	0	0	0	0	0	0	0.2	0	0.1667	0.1111	0	0.25	0	0.25	0.25	0.1	0	0	0	0	0	0.3333	0	0	0	0.2	0
A2M@124N+0.984	A2M	alpha-2-macroglobulin(A2M)	124	N	Deamidated	0.984	0.0822058	-0.260125	8.73131e-16	-0.242475	2.9045e-10	-0.098307	0.0273275	-0.184452	6.17962e-08	0.5	0	0.2	0.1667	0.2	0.1667	0	0	0	0.1667	0	0.125	0	0.1667	0.1429	0.1667	0	0.25	0.25	0	0	0	0.25	0	0	0	0	0.2	0	0	0	0	0	0
A2M@798M+15.9949	A2M	alpha-2-macroglobulin(A2M)	798	M	Oxidation	15.9949	0.081715	-0.123498	1.05057e-06	0.228374	0.0652793	0.156589	0.0225035	0.309469	2.48398e-05	0	0	0	0	0	0	0	0	0	0	0	0	0	0	0	0	0	0	0	0	0	0	0	0	0	0	0	0	0	0	0	0	0	0
FGB@272M+15.9949	FGB	fibrinogen beta chain(FGB)	272	M	Oxidation	15.9949	0.0816607	0.579161	6.17361e-54	0.780387	2.95939e-31	0.0359448	0.000334201	0.016146	0.0745772	0.2973	0.3548	0.4386	0.6375	0.4914	0.5421	0.4867	0.5246	0.5854	0.5506	0.5238	0.5135	0.5474	0.6795	0.5955	0.56	0.7342	0.68	0.5345	0.4615	0.383	0.4638	0.3417	0.4464	0.3871	0.38	0.15	0.4416	0.2564	0.3846	0.4359	0.4384	0.5455	0.3571
ITIH4@311N+0.984	ITIH4	inter-alpha-trypsin inhibitor heavy chain 4(ITIH4)	311	N	Deamidated	0.984	0.0815934	-0.0123364	0.845853	0.381812	0.0065723	-0.0396068	0.338306	0.0129052	0.791609	0	0.5	0.75	0	0	0	0	0	1	0	0	0	0	0	0	0	0	0	0	0	0	0	0	1	0	0	1	0	0	0.2	0	0.5	0	0
IGHG3@291N+0.984	IGHG3	immunoglobulin heavy constant gamma 3 (G3m marker)(IGHG3)	291	N	Deamidated	0.984	0.0815687	-0.165031	7.89739e-18	0.0477763	0.278638	0.0706145	0.0129917	0.0260468	0.291936	0.0417	0.0714	0	0.0714	0.0312	0.0909	0	0	0.0476	0.1429	0.0357	0.0769	0	0.0968	0.0968	0	0.1	0.037	0	0.0714	0	0.05	0.0667	0.0323	0.0417	0	0	0	0.0333	0.0526	0.0417	0	0	0.0286
TF@216D+-18.0106	TF	transferrin(TF)	216	D	Dehydrated	-18.0106	0.0813842	-0.375222	1.52136e-60	-0.140114	1.00092e-05	-0.214061	9.00099e-15	-0.157379	2.34878e-08	0	0	0	0.0385	0	0	0.0714	0	0.0833	0.1176	0.0526	0	0	0	0	0	0	0.0417	0	0	0	0	0	0.1	0	0	0	0	0	0	0	0	0	0.0714
APOH@133E+17.0266	APOH	apolipoprotein H(APOH)	133	E	Ammonium	17.0266	0.0813714	-0.472417	2.86171e-40	-0.354692	4.37307e-18	-0.359405	8.3057e-23	-0.379204	1.05211e-26	0	0	0	0	0	0	0	0	0	0	0	0	0	0	0	0	0	0	0	0	0	0	0	0	0	0	0	0	0	0	0	0	0	0
IGHV1-2@107S+12.0364	IGHV1-2	immunoglobulin heavy variable 1-2(IGHV1-2)	107	S	Ser->Val	12.0364	0.0813277	-0.299105	1.64337e-15	0.0526084	0.629263	-0.188869	6.47828e-07	-0.0286112	0.646513	0	0	0.25	0	0	0	0.1667	0	0	0	0	0	0	0	0	0	0	0	0	0	0	0	0	0	0	0	0	0	0	0	0.2	0	0	0
CFH@69G+40.0313	CFH	complement factor H(CFH)	69	G	Gly->Pro	40.0313	0.081133	-0.310013	2.3393e-12	-0.097249	0.375007	-0.142483	0.0265309	-0.193669	0.000108978	0	0	0	0	0	0	0	0	0	0	0	0	0	0	0.3333	0	0	0	0	0	0	0	0	0	0	0	0	0.4	0	0	0	0	0	0
C3@378N+0.984	C3	complement C3(C3)	378	N	Deamidated	0.984	0.0811269	-0.0982178	0.182468	0.271762	0.150923	0.0490346	0.59392	0.111166	0.10311	0	0	0	0	1	0	0	0.5	0	0.25	0	0	0	0	0	0	0	0	0	0.5	0	0	0	0	0	0	0	1	0	0	0	0	0	0
C8G@186G+40.0313	C8G	complement C8 gamma chain(C8G)	186	G	Gly->Pro	40.0313	0.0810675	-0.410474	2.54791e-19	-0.266161	6.20457e-06	-0.205592	3.30912e-05	-0.22711	1.21219e-05	0	0	0	0	0	0	0	0	0	0	0	0	0	0	0	0	0	0	0	0	0	0	0	0	0	0	0	0	0	0	0	0	0	0
CFI@118H+40.0313	CFI	complement factor I(CFI)	118	H	Delta_H(4)C(3)	40.0313	0.0809454	-0.366467	4.8628e-16	-0.220093	9.93012e-05	-0.178314	0.000198349	-0.200546	8.24917e-05	0	0	0	0	0	0	0	0	0	0	0	0	0	0	0	0	0	0	0	0	0	0	0	0	0	0	0	0.5	0	0	0	0	0	0
A2M@1243N+0.984	A2M	alpha-2-macroglobulin(A2M)	1243	N	Deamidated	0.984	0.0809289	-0.278463	5.84378e-18	-0.242227	2.82603e-08	-0.142682	0.000855117	-0.192113	3.32848e-08	0	0	0.0909	0	0	0.375	0	0	0	0	0	0	0	0.2	0.125	0.1	0.125	0.0833	0	0.1667	0.1429	0	0.0909	0	0	0	0	0	0	0.0769	0.125	0.3333	0	0
ITIH2@333M+15.9949	ITIH2	inter-alpha-trypsin inhibitor heavy chain 2(ITIH2)	333	M	Oxidation	15.9949	0.0806663	-0.265914	7.84935e-12	-0.15409	0.00182765	-0.201962	1.1165e-07	-0.240506	3.54081e-13	0.1	0	0	0.4545	0.4	0	0.3333	0	0	0	0.2	0.2222	0	0.625	0	0	0.3333	0	0	0	0	0	0	0	0	0.4286	0	0	0	0	0	0	0	0
ALB@77C+-17.9928	ALB	albumin(ALB)	77	C	Cys->Oxoalanine	-17.9928	0.0804316	-0.344068	2.422e-14	-0.199754	0.000258201	-0.10746	0.0787595	-0.172048	0.000631223	0	0	0	0	0	0	0	0	0	0	0	0	0	0	0	0	0	0	0	0	0	0	0	0	0	0	0	0	0	0	0	0	0	0
IGHV4-4@114Y+-15.9949	IGHV4-4	immunoglobulin heavy variable 4-4(IGHV4-4)	114	Y	Tyr->Phe	-15.9949	0.0803973	-0.278996	2.29739e-14	-0.226485	7.66333e-09	-0.0929097	0.0539376	-0.109419	0.00388263	0	0	0	0.25	0.3333	0.125	0	0	0	0.125	0.5	0	0.1	0.0625	0.3333	0.5	0.4	0.0909	0	0	0	0	0	0	0	0	0	0	0	0	0	0	0	0
FGA@70M+15.9949	FGA	fibrinogen alpha chain(FGA)	70	M	Oxidation	15.9949	0.08026	0.517267	2.05399e-43	0.871245	6.21658e-33	0.0353884	0.000928233	0.0155896	0.106416	0.1429	0.2308	0.2143	0.5217	0.6429	0.6765	0.4706	0.4286	0.1429	0.2222	0.4118	0.4839	0.5	0.6154	0.5	0.6923	0.5758	0.3684	0.3846	0.4091	0.1	0.6364	0.5676	0.25	0.4	0.2353	0.125	0.2308	0.4	0.2778	0.4286	0.3	0.3333	0.1111
ALB@461C+55.972	ALB	albumin(ALB)	461	C	unknown_11	55.972	0.0802507	-0.139164	1.14733e-09	0.065448	0.207752	0.0534483	0.0990438	0.068933	0.01478	0.0588	0.1143	0.1	0.0789	0.0333	0.125	0.0727	0.075	0.0638	0.0769	0	0.0851	0.0909	0.1	0.0222	0.1364	0.0943	0.1	0.1	0.0976	0	0.0732	0.0811	0.0222	0.0435	0.0222	0.0263	0.075	0	0	0.0426	0.0385	0.0938	0.0484
IGKV3-20@38R+-55.0534	IGKV3-20	immunoglobulin kappa variable 3-20(IGKV3-20)	38	R	Arg->Thr	-55.0534	0.080218	-0.284838	7.51345e-07	-0.250839	0.000219591	-0.219824	0.000617968	-0.25821	4.15439e-05	0	0	0	0	0	0	0	0	0	0	0	0	0	0	0	0	0	0	0	0	0	0	0	0	0	0	0	0	0	0	0	0	0	1
KLKB1@560R+-28.0425	KLKB1	kallikrein B1(KLKB1)	560	R	Arg->Gln	-28.0425	0.0800971	-0.0607452	0.341521	-0.117748	0.0383327	0.00436215	0.959747	-0.117113	0.0129613	0	0	1	0	0	0	1	0	0	1	0	1	0	0	1	0	0	1	0	0	0	0	0	0	0	0	0	0	0	0	0	0	0	1
C3@727C+-2.0157	C3	complement C3(C3)	727	C	DiDehydro	-2.0157	0.079425	-0.222587	3.07663e-10	-0.121106	0.00401391	0.0669886	0.226491	-0.0690591	0.085864	0	0	0	0	0	0	0	0	0	0	0	0	0	0.3333	0	0	0.5	0.2	0	0	0	0	0	0.2	0	0	0	1	0	0	0.2	0	0	0
ITIH2@329T+-18.0106	ITIH2	inter-alpha-trypsin inhibitor heavy chain 2(ITIH2)	329	T	Dehydrated	-18.0106	0.0791238	-0.36654	1.79958e-25	-0.248282	0.000164912	-0.345071	2.21959e-21	-0.347414	8.11694e-23	0.1	0.25	0	0.0909	0	0	0	0.3333	0	0	0	0	0	0	0	0	0	0	0	0	0.25	0	0	0	0	0	0	0	0	0	0	0	0	0
HP@259N+0.984	HP	haptoglobin(HP)	259	N	Deamidated	0.984	0.0788947	-0.0844281	0.00148612	0.0640618	0.17739	-0.0200461	0.466377	-0.0347841	0.144343	0.0962	0.1064	0.1429	0.0769	0.1379	0.1081	0.1091	0.0926	0.0909	0.0962	0.0667	0.0667	0.0725	0.2143	0.1515	0.0667	0.0741	0.0857	0.0877	0.0781	0.0656	0.1042	0.08	0.0877	0.0943	0.125	0.0357	0.0857	0.0455	0.0656	0.125	0.0645	0.1613	0.0833
C4BPA@360C+-2.0157	C4BPA	complement component 4 binding protein alpha(C4BPA)	360	C	DiDehydro	-2.0157	0.078732	-0.44834	2.81386e-37	-0.295094	2.15625e-11	-0.281908	1.18417e-12	-0.320496	1.02745e-19	0	0	0	0	0	0	0	0	0	0.1429	0	0	0	0	0	0	0	0	0	0	0	0	0	0	0	0	0	0	0	0	0	0	0	0
FGG@115M+15.9949	FGG	fibrinogen gamma chain(FGG)	115	M	Oxidation	15.9949	0.0787049	0.547009	1.69777e-20	0.73877	4.12002e-10	0.0359524	0.047014	0.0552051	0.00108569	0.375	0.375	0.5172	0.4684	0.4823	0.5175	0.4615	0.4444	0.4348	0.3738	0.3667	0.2836	0.3333	0.3788	0.4496	0.33	0.4625	0.475	0.3556	0.3936	0.4348	0.3235	0.4294	0.2727	0.28	0.1923	0.2143	0.3455	0.2258	0.3958	0.3333	0.3387	0.3864	0.12
C3@1513C+154.0994	C3	complement C3(C3)	1513	C	4-ONE	154.099	0.0786357	-0.114277	0.00797386	-0.0728839	0.0949703	-0.104135	0.00671002	0.0392781	0.476161	0	0.1667	0.2	0	0.1111	0	0	0.3333	0	0.2	0	0	0	0	0.3333	0	0	0	0.6667	0.3333	0	1	0	0	0	0	0	0.2	0	0	0	0	0	0
SERPIND1@423N+0.984	SERPIND1	serpin family D member 1(SERPIND1)	423	N	Deamidated	0.984	0.078509	-0.188319	0.00474148	-0.0945639	0.264251	-0.129832	0.0224986	-0.0393988	0.516987	0	0	0	0.6667	0	0	0	0	0	0	0	0	0	0	0	0	0	0	0	1	0	0	0	0.25	0	0	0	0	0	0	0	0	0.5	0
TF@374C+154.0994	TF	transferrin(TF)	374	C	4-ONE	154.099	0.0782774	-0.0368634	0.280447	0.0588168	0.415304	0.215817	0.00823935	0.188499	0.00449632	0	0	1	0	0	0	0	0	0	0	0	0	0	0	1	0	0	1	0	0	0	0	0	0	0	0	0	0	0	0	0	0	0	0
C4BPA@297N+0.984	C4BPA	complement component 4 binding protein alpha(C4BPA)	297	N	Deamidated	0.984	0.0781546	-0.251962	3.29997e-11	-0.0655849	0.321524	0.0273978	0.6862	0.018765	0.784275	0	0	0	0	0	0	0	0	0	0	0	0	0	0	0	0	0	0	0	0	0	0	0	0	0	0	0	1	0	0	0	0	0	0
IGHV3-13@24V+14.0157	IGHV3-13	immunoglobulin heavy variable 3-13(IGHV3-13)	24	V	Val->Xle	14.0157	0.0781056	-0.0404644	0.173034	-0.0987973	0.000288736	0.0314141	0.321342	-0.0151441	0.586771	0.1818	0.0909	0.2	0.1304	0.2727	0.125	0.2143	0.1	0	0.0833	0.1875	0.0833	0.1818	0.08	0.1176	0.125	0.1111	0.1176	0.2	0	0.2	0.3333	0.1667	0.1	0.2	0.1667	0	0	0.2	0.2	0.2	0	0	0.2857
ALB@337K+162.0528	ALB	albumin(ALB)	337	K	Hex	162.053	0.0778675	-0.204167	4.09714e-14	-0.12924	0.000195236	-0.0735207	0.0223073	-0.0962779	0.000410326	0.0571	0.1034	0.0638	0.027	0	0.0625	0.0952	0.0625	0	0.0714	0.0811	0.0256	0	0.129	0.0303	0	0.0513	0.0789	0	0.0385	0.0435	0	0.0333	0.0526	0.0667	0.0465	0.025	0.0526	0.037	0.0513	0.0303	0	0.0811	0.0465
IGHG4@205N+0.984	IGHG4	immunoglobulin heavy constant gamma 4 (G4m marker)(IGHG4)	205	N	Deamidated	0.984	0.0778182	-0.0969146	0.000201377	0.0656212	0.466393	0.167682	0.00941086	0.253372	6.42318e-05	0	0	0	0	0.1667	0	0	0	0	0	0	0	0	0	0	0	0	0	0	0	0	0	0	0	0	0	0	0	0.5	0	0	0	0	0.1579
C3@606N+0.984	C3	complement C3(C3)	606	N	Deamidated	0.984	0.0777684	-0.203602	1.46862e-14	0.06055	0.328796	-0.100898	0.00206011	-0.072756	0.016066	0	0.0833	0.1111	0.1875	0.1429	0.125	0	0	0	0.0909	0	0.2143	0.1111	0.125	0.1176	0.2	0.0769	0	0	0	0	0	0	0	0.0833	0	0	0	0.1667	0	0	0	0.2857	0
C3@1442N+0.984	C3	complement C3(C3)	1442	N	Deamidated	0.984	0.0777388	-0.205521	2.80462e-07	0.245714	0.068973	0.0251164	0.725114	-0.0423598	0.451439	0	0	0	0	0	0	0	0	0	0	0	0.4	0	0	0	0	0	0	0	0	0	0	0	0.3333	0	0	0	0	0	0	0	0	0	0
IGHG4@156N+0.984	IGHG4	immunoglobulin heavy constant gamma 4 (G4m marker)(IGHG4)	156	N	Deamidated	0.984	0.0776801	-0.137333	0.00583877	0.0652427	0.494644	-0.154006	3.50599e-06	-0.0947305	0.0197377	0	0	0	0	0.1667	0	0	0	0.1429	0.5	0	0	0	0	0	0	0	0	0.2	0.25	0.25	0	0.2	0	0	0.3333	0	0	0	0.2222	0	0.2	0	0
NEDD1@239K+28.0062	NEDD1	NEDD1 gamma-tubulin ring complex targeting factor(NEDD1)	239	K	Lys->Arg	28.0062	0.0776699	-0.201425	0.00139588	-0.169198	0.00450749	-0.173911	0.000497413	-0.154658	0.0020428	0	0	0	0	0	0	0	0	0	0	0	0	0	0	0	0	0	0	0	0	0	0	0	0	0	0	0	0	0	0	1	0	0	1
CP@787Y+-18.0106	CP	ceruloplasmin(CP)	787	Y	Dehydrated	-18.0106	0.0775515	-0.230855	1.72925e-08	-0.194811	0.000174476	-0.124145	0.032435	-0.175145	8.57635e-05	0	0	0	0	0.1667	0	0.1429	0	0	0	0.1667	0	0.1667	0	0	0	0.2857	0.2	0	0	0	0	0.5	0.1429	0	0	0	0	0	0	0	0	0	0
ALB@133N+-17.0265	ALB	albumin(ALB)	133	N	Ammonia-loss	-17.0265	0.0775396	0.0850359	0.000474843	0.279868	3.63981e-08	0.0951569	4.83099e-05	0.11796	1.97834e-07	0.1087	0.119	0.1167	0.0576	0.1026	0.3333	0	0.0541	0.0357	0.055	0.0594	0.0377	0.12	0.0597	0.0284	0.0909	0.2727	0.0562	0.4444	0.0625	0.1333	0.098	0.0755	0.15	0.0845	0.1333	0.1463	0.0588	0.0488	0.1111	0.3571	0.0704	0.075	0.1538
A2M@1207E+17.0265	A2M	alpha-2-macroglobulin(A2M)	1207	E	Ammonium	17.0265	0.0774262	-0.0851992	0.0550048	0.302922	1.48084e-05	0.252595	0.00053136	0.0917216	0.0787496	0	0.5	0	0	0	0	0	0	0.5	0	0	0	0.5	0	0.3333	0	0	0.5	0	0	0	0	0	0	0	0	0	0	0	0	0.5	0	0	0
ALB@429N+-17.0266	ALB	albumin(ALB)	429	N	Ammonia-loss	-17.0266	0.0772823	-0.0294496	0.0118862	0.0127485	0.479356	0.0444493	0.000272773	0.0304441	0.00404321	0.0833	0.0709	0.0915	0.1096	0.0833	0.0879	0.0568	0.0682	0.0946	0.0855	0.0676	0.0891	0.0755	0.0833	0.0797	0.0965	0.0606	0.0987	0.1273	0.1143	0.1667	0.0982	0.0862	0.1048	0.089	0.0794	0.1266	0.1154	0.1301	0.0744	0.0781	0.1373	0.0826	0.0863
SERPIND1@326M+15.9949	SERPIND1	serpin family D member 1(SERPIND1)	326	M	Oxidation	15.9949	0.077083	0.116926	0.0178254	0.159495	0.0586995	-0.0619347	0.0326042	-0.0690772	0.0218984	0.3333	0	0.25	0.3	0.5	0	0.6667	0	0	0.5556	0.8333	0	0	0.1667	0.5714	0.5	0	0.1667	0	0	0.6	0	0.3333	0.1429	0.5	0.2857	0	0	0	0	0	0.3333	0.6667	0.2
SERPINA6@171N+0.984	SERPINA6	serpin family A member 6(SERPINA6)	171	N	Deamidated	0.984	0.076958	-0.411563	8.38499e-29	-0.279908	9.89949e-10	-0.295864	2.65015e-14	-0.28395	6.26601e-14	0	0	0	0	0	0	0	0	0	0	0	0	0	0	0	0	0.25	0.1667	0	0	0	0	0	0	0	0	0	0	0.5	0	0	0	0	0
IGKV1-5@53S+27.0109	IGKV1-5	immunoglobulin kappa variable 1-5(IGKV1-5)	53	S	Ser->Asn	27.0109	0.0768286	-0.37281	3.42183e-26	-0.261684	4.95634e-09	-0.220889	2.12966e-07	-0.220738	9.75433e-09	0	0	0	0	0	0	0	0	0	0.25	0	0	0	0	0	0	0	0	0	0	0	0	0	0	0	0.2	0	0	0	0	0	0	0	0
ALB@264K+162.0528	ALB	albumin(ALB)	264	K	Hex	162.053	0.076765	-0.30263	1.33053e-09	-0.229984	9.08749e-05	-0.216408	3.07047e-05	-0.254495	2.43606e-06	0	0	0	1	0	0	0	0	0	0	0	0	0	0	1	0	0	0	0	0	0	0	0	0	0	0	0	0	0	0	0	0	0	0
ITIH2@517N+0.984	ITIH2	inter-alpha-trypsin inhibitor heavy chain 2(ITIH2)	517	N	Deamidated	0.984	0.0767617	-0.320558	6.003e-18	-0.191025	1.84658e-05	0.0627716	0.359901	-0.115763	0.00638773	0	0	0	0.25	0	0	0	0	0	0	0	0	0	0	0	0	0	0	0	0	0	0	0	0	0	0	0	0	0	0	0	0	0	0
IGLV2-11@52N+0.984	IGLV2-11	immunoglobulin lambda variable 2-11(IGLV2-11)	52	N	Deamidated	0.984	0.0764563	-0.361269	5.45621e-20	-0.216955	6.20457e-06	-0.206506	5.92145e-07	-0.221166	3.95434e-07	0	0	0	0	0	0	0	0	0	0	0	0	0	0	0	0	0	0	0	0	0	0	0	0	0	0	0	0	0	0	0	0	0	0
SERPINA1@418K+72.0211	SERPINA1	serpin family A member 1(SERPINA1)	418	K	Carboxyethyl	72.0211	0.0763146	-0.19006	0.000611229	-0.141263	0.00947848	-0.0840012	0.0870087	0.0312054	0.644848	0	0	0	0	0	0	0	0	0	0	0	0	0	0	0	0	0	0	0	1	1	0	0	0	0	0	0	0	0	0	0	0	0	0
A1BG@64G+40.0313	A1BG	alpha-1-B glycoprotein(A1BG)	64	G	Gly->Pro	40.0313	0.0760687	-0.0816397	0.0333901	-0.0235407	0.713093	0.050544	0.242578	0.0608997	0.105544	0	0	0.125	0	0	0	0.1429	0	0.1111	0	0	0	0	0.0556	0	0	0	0.0833	0.1429	0.125	0	0.1667	0.1429	0.2	0	0.3333	0.5	0.2857	0	0.1667	0	0	0	0
IGKC@17Q+0.984	IGKC	immunoglobulin kappa constant(IGKC)	17	Q	Deamidated	0.984	0.0760109	-0.0796679	0.13761	-0.071383	0.11929	0.00755338	0.904395	0.155073	0.019139	0	0	0	0	0	0	0	0	1	0	0	0.5	0	0	0	0	0.5	0	0	0	0	0	0	1	0	0	0	0	0	0	0	0	0	0
IGKC@51N+0.984	IGKC	immunoglobulin kappa constant(IGKC)	51	N	Deamidated	0.984	0.0759998	-0.226774	1.81367e-18	-0.194329	1.80241e-10	-0.0454132	0.187626	-0.141974	6.27717e-07	0.0476	0.0909	0.0435	0.0541	0.1389	0.1143	0.1	0.1333	0.0667	0.0556	0.1167	0.05	0.0769	0.1224	0.125	0	0.0625	0.037	0	0	0	0	0	0.08	0.1111	0.0556	0	0.1176	0	0.0714	0.0556	0.0667	0.1875	0
APOB@898G+40.0313	APOB	apolipoprotein B(APOB)	898	G	Gly->Pro	40.0313	0.0758888	-0.426389	1.28943e-37	-0.282075	7.65991e-13	-0.152958	0.00106186	-0.29683	7.10438e-19	0	0	0	0	0	0	0	0	0	0	0	0	0	0	0	0	0	0	0	0	0	0	0	0	0	0	0	0	0	0	0	0	0	0
APOA1@96W+31.9898	APOA1	apolipoprotein A1(APOA1)	96	W	Dioxidation	31.9898	0.075826	-0.24943	1.74863e-09	-0.0704919	0.39954	-0.0102949	0.830369	-0.0776467	0.112158	0	0	0	0	0	0	0	0	0	0	0	0	0	0	0	0	0	0	0	0	0	0	0	0	0	0	0	0	0.25	0	0	0	0	0
ALB@194Q+13.9793	ALB	albumin(ALB)	194	Q	Carbonyl	13.9793	0.0757255	-0.219437	1.29743e-05	-0.116204	0.0621504	-0.0481849	0.375551	0.019996	0.794793	0	0	0	0	0	0	0	1	0	0	1	0	0	0	0	0	0	0	0	0	0	0	0	0	0	0	0	0	0	0	0	0	0	0
APOB@3168S+-18.0106	APOB	apolipoprotein B(APOB)	3168	S	Dehydrated	-18.0106	0.0757117	-0.240541	4.11359e-10	-0.153443	0.00927562	-0.137772	0.000704677	-0.131459	0.00108198	0	0	0	0	0	0.1429	0.125	0	0	0	0.1667	0	0.25	0	0.25	0.125	0.125	0	0.1667	0	0.1667	0	0	0	0	0.1429	0	0	0	0.2	0.25	0	0	0
ALB@472C+-2.0157	ALB	albumin(ALB)	472	C	DiDehydro	-2.0157	0.0756852	-0.124584	4.30218e-10	0.0249978	0.491172	0.0354946	0.139717	0.027398	0.194288	0.0909	0.0526	0.1379	0.0588	0.0909	0.1429	0.0476	0.0303	0.1071	0.0704	0.1628	0.0909	0.037	0.0682	0.0968	0.0286	0	0.2	0.08	0.0896	0.0833	0.0351	0	0.037	0.0909	0.0312	0.0667	0.0588	0.0545	0.0208	0	0.027	0.0725	0.0392
C1QB@151N+0.984	C1QB	complement C1q B chain(C1QB)	151	N	Deamidated	0.984	0.0753995	-0.418056	3.31691e-33	-0.296473	2.94611e-12	-0.290642	4.6467e-14	-0.297677	9.77388e-17	0	0	0	0	0	0	0	0	0	0.3333	0	0	0	0	0	0	0	0.25	0	0	0	0	0	0	0	0	0	0	0	0	0	0	0	0
ESYT2@76G+30.0106	ESYT2	extended synaptotagmin 2(ESYT2)	76	G	Gly->Ser	30.0106	0.0752427	0.0710489	0.165968	0.141896	0.0185283	0.386359	3.7941e-07	0.190669	6.42318e-05	0	0	0	0	0	0	1	0	0	0	0	1	0	1	0	0	0	0	1	0	0	0	0	0	0	0	0	0	0	0	0	0	0	0
KRT10@185H+40.0313	KRT10	keratin 10(KRT10)	185	H	Delta_H(4)C(3)	40.0313	0.0752427	-0.296494	8.99202e-14	-0.15218	0.00179851	-0.126193	0.00617207	-0.0940845	0.0598023	0	0	0	0	0	0	0	0	0	0	0	0	0	0	0	0	0	0	0	0	0	0	0	0	0	0	0	0	0	0	0	0	0	0
ANKRD31@1381E+-14.0157	ANKRD31	ankyrin repeat domain 31(ANKRD31)	1381	E	Glu->Asp	-14.0157	0.0752427	-0.320159	2.73901e-12	-0.148292	0.0517111	-0.19102	3.85036e-05	-0.107199	0.0472114	0	0	0	0	0	0	0	0	0	0	0	0	0	0	0	0	0	0	0	0	0	0	0	0	0	0	0	0	1	0	0	0	0	0
IGHV4-59@86V+14.0157	IGHV4-59	immunoglobulin heavy variable 4-59(IGHV4-59)	86	V	Val->Xle	14.0157	0.0752204	-0.297844	2.19447e-16	-0.137443	0.01984	-0.0668736	0.252704	-0.127549	0.00513772	0	0	0	0.125	0	0	0	0	0	0	0	0	0	0.125	0	0	0	0	0	0	0	0	0	0	0	0	0	0	0	0	0	0	0	0
C4A@992E+17.0266	C4A	complement C4A (Rodgers blood group)(C4A)	992	E	Ammonium	17.0266	0.0751425	-0.205358	0.00012443	-0.077504	0.371971	-0.160205	0.00011865	-0.210532	2.97346e-07	0.3333	0	0.25	0	0	0	0	0	0.25	0.3333	0	0	0	0	0	0.3333	0	0	0	0.5	0.5	0	0.3333	0	0	0	0	0	0	0	0	0	0	0
IGHV3-49@110E+-14.0157	IGHV3-49	immunoglobulin heavy variable 3-49(IGHV3-49)	110	E	Glu->Asp	-14.0157	0.0748784	0.0623207	0.411652	-0.0532585	0.296679	0.0698654	0.335767	0.00171204	0.968674	1	1	0	0	0	0	0	1	0	0.5	0	0	0	0	0	0	0	0	0	0	0	1	0	0	0	0.5	0.4	0	0.5	0	0.5	0	0.5	0
ALB@501C+414.1937	ALB	albumin(ALB)	501	C	PEO-Iodoacetyl-LC-Biotin	414.194	0.0748381	-0.171544	0.00591205	-0.152197	0.0238774	-0.128664	0.028629	-0.0654244	0.30482	0	0	0	0	0	0	0	0	0	1	0	0	0	0	0	0	0	0	0	0	1	0	0	0	0	0	0	1	0	0	0	0	0	1
KNG1@247N+0.984	KNG1	kininogen 1(KNG1)	247	N	Deamidated	0.984	0.0748262	-0.393009	2.84789e-25	-0.27102	5.36138e-08	-0.207118	1.44328e-06	-0.265379	5.16707e-11	0	0	0	0.3333	0	0	0	0	0	0	0	0	0	0	0	0	0	0.3333	0	0	0	0	0	0	0	0	0	0	0	0	0	0	0	0
C4A@1389M+15.9949	C4A	complement C4A (Rodgers blood group)(C4A)	1389	M	Oxidation	15.9949	0.0746442	-0.381933	1.35768e-31	-0.237619	2.66023e-09	-0.23263	4.01504e-11	-0.253129	4.85275e-14	0	0	0	0	0	0	0	0	0	0	0	0	0	0	0	0	0	0	0	0	0	0	0	0	0	0	0	0	0	0	0	0	0	0
A2M@1220Q+0.984	A2M	alpha-2-macroglobulin(A2M)	1220	Q	Deamidated	0.984	0.0746352	-0.207557	2.49049e-06	-0.0423933	0.661925	-0.0378892	0.521027	-0.0534161	0.291008	0	0	0	0	0	0	0	0	0.5	0	0.3333	0	0	0	0	0	1	0	0	1	0	0	0	0	0	0	0	0.5	0	0	0	0	0	0
C9@103N+0.984	C9	complement C9(C9)	103	N	Deamidated	0.984	0.0744961	-0.221605	0.00035109	-0.231576	0.00144615	-0.226299	0.000339232	-0.186663	0.00389926	0	0	0	0	1	0	0	0	0	0	0	0.5	0	0	0	0	0	1	0	0	0	0	0	0	0	0	0	0	0	0	0	0	0	0
C3@1617N+0.984	C3	complement C3(C3)	1617	N	Deamidated	0.984	0.074268	-0.156965	9.94945e-05	0.0715246	0.48353	-0.00898465	0.886006	-0.0560929	0.231178	0	0	0	0	0	0	0.1667	0	0	0	0	0	0	0	0	0	0	0	0	0	0	0	0	0.3333	0	0	0	0.2857	0.25	0	0	0	0	0
ITIH2@97N+0.984	ITIH2	inter-alpha-trypsin inhibitor heavy chain 2(ITIH2)	97	N	Deamidated	0.984	0.0742631	-0.278137	7.87618e-19	-0.100628	0.10702	0.00898122	0.873322	-0.0792493	0.0573078	0	0	0	0	0	0	0	0.3333	0	0	0	0	0	0	0	0	0	0	0	0	0	0	0	0	0	0.25	0	0	0	0	0	0	0	0
SERPINC1@121M+15.9949	SERPINC1	serpin family C member 1(SERPINC1)	121	M	Oxidation	15.9949	0.0741493	0.0301035	0.670346	0.126602	0.305877	6.65803e-05	0.99915	-0.0178604	0.736699	0.5	0.3333	0	0	0.3333	0	0	0.5	0.3333	0.6667	0	0.5	0	0	0	0.5	0	0	0	0.25	0	0	0	0	0.25	0	0	0	0	1	1	0.3333	0	0.5
IGHG3@152T+-18.0106	IGHG3	immunoglobulin heavy constant gamma 3 (G3m marker)(IGHG3)	152	T	Dehydrated	-18.0106	0.0740964	-0.268474	3.78383e-20	-0.120167	0.0251515	-0.194428	1.52256e-10	-0.222127	1.20987e-17	0.0952	0	0	0.0952	0.2222	0.1429	0.1176	0.0476	0.0833	0.0909	0.1818	0.0588	0.1875	0	0.1111	0.1429	0	0.0909	0	0	0.05	0	0	0	0.087	0.05	0	0	0	0	0.0909	0	0	0.0556
FGB@106C+-2.0157	FGB	fibrinogen beta chain(FGB)	106	C	DiDehydro	-2.0157	0.0738558	0.556923	1.35052e-53	0.545546	3.46827e-19	0.0385021	6.72503e-05	0.0187033	0.0302346	0.2222	0.125	0.2	0.4615	0.2632	0.3846	0.375	0.2727	0.4444	0.1852	0.4091	0.3846	0.5556	0.8333	0.4348	0.6154	0.4545	0.5789	0.2	0.2857	0.2727	0.5	0.2	0.3077	0.3158	0.5	0.125	0.1875	0.5	0.2778	0.3333	0.0769	0.3043	0.4
CFB@487G+40.0313	CFB	complement factor B(CFB)	487	G	Gly->Pro	40.0313	0.073784	-0.160498	0.00124299	-0.129214	0.0403093	0.0361204	0.670103	-0.110708	0.0436393	0	0	0	0	0	0	0	0.1429	0	0.1667	0	0	0	0	0	0	0	0	0	0	0	0	1	0	0	0	0	0.6667	0	0	0	0	0	0
IGKV1D-37@72S+-15.9949	IGKV1D-37	immunoglobulin kappa variable 1D-37 (non-functional)(IGKV1D-37)	72	S	Deoxy(Ser->Ala)	-15.9949	0.0737718	-0.201122	4.69363e-05	-0.139142	0.0202079	0.0114278	0.897521	-0.0587246	0.354388	0	0	0	0	1	1	0	0	0	0	0	0	0	0.3333	0	0	0	0	0	0	0	0	0	0	0	0	0	0	0	0	0	0	0	0
APOA1@263K+28.0062	APOA1	apolipoprotein A1(APOA1)	263	K	Lys->Arg	28.0062	0.07364	-0.40591	1.22431e-24	-0.288185	3.9312e-09	-0.199591	0.00010627	-0.230866	1.04931e-07	0	0	0	0	0.5	0	0	0	0	0	0	0	0	0	0	0	0	0	0	0	0	0	0	0	0	0	0	0	0	0	0	0	0	0
C5@644N+0.984	C5	complement C5(C5)	644	N	Deamidated	0.984	0.0736245	-0.146395	0.000109821	0.101871	0.406672	0.162506	0.0606235	0.0616709	0.356333	0	0	0	0	0	0	0	0	0	0	0	0	0	0	0	0	0	1	0	0	0	0	0	0	0	0	0	0	0	0	0	0	0	0
APOA4@59N+0.984	APOA4	apolipoprotein A4(APOA4)	59	N	Deamidated	0.984	0.0735192	-0.218323	7.55616e-06	-0.100439	0.110174	-0.0609007	0.436406	-0.141246	0.0115382	0	0	0	0.4	0	0	1	0	0	0	0.5	0	0	0	0	0	0	0	0	0	0	0	0	0	0	0	0	0	0	0	0	0	0	0
IGKC@31N+0.984	IGKC	immunoglobulin kappa constant(IGKC)	31	N	Deamidated	0.984	0.0735012	-0.170205	2.88646e-13	-4.27305e-05	0.999138	-0.0102242	0.717534	-0.00343356	0.893407	0	0.04	0.0435	0.125	0	0	0.0833	0	0.0435	0.0667	0.0909	0.1818	0	0.1538	0.1429	0.2	0.1667	0.0769	0	0.0833	0.0667	0.0714	0	0.0667	0.1111	0	0.0588	0.0588	0	0	0	0	0.1333	0
CFH@521N+0.984	CFH	complement factor H(CFH)	521	N	Deamidated	0.984	0.0733524	-0.290493	4.86784e-16	-0.195949	6.20457e-06	0.0248323	0.695141	-0.160529	5.92275e-05	0	0	0	0.4	0	0.2857	0	0	0	0	0	0.2	0	0.2	0.1	0.3333	0	0	0	0	0	0	0	0	0	0	0	0	0	0	0	0	0	0
FCN2@276N+0.984	FCN2	ficolin 2(FCN2)	276	N	Deamidated	0.984	0.0732201	-0.339778	9.30732e-17	-0.222053	6.46509e-06	-0.226766	3.98448e-08	-0.246565	1.69546e-08	0	0	0	0	0	0	0.5	0	0	0	0	0	0	0	0	0	0	0	0	0	0	0	0	0	0	0	0	0	0	0	0	0	0	0
GC@111C+-2.0157	GC	GC vitamin D binding protein(GC)	111	C	DiDehydro	-2.0157	0.0730893	-0.277633	9.03133e-23	-0.17181	2.55976e-06	-0.00783187	0.87353	-0.0418909	0.304456	0	0	0	0	0	0	0	0.1429	0	0.2	0.0909	0	0	0	0.1111	0	0	0	0	0	0	0	0	0	0	0	0	0	0	0	0	0	0	0
APOB@3214N+0.984	APOB	apolipoprotein B(APOB)	3214	N	Deamidated	0.984	0.0730733	-0.366207	3.26766e-18	-0.245777	6.20457e-06	-0.197778	1.21033e-05	-0.226337	1.17094e-06	0	0	0	0	0	0	0.3333	0	0	0	0	0	0	0	0	0.25	0	0	0	0	0	0	0	0	0	0	0	0	0	0	0	0	0	0
COL4A2@81P+15.9949	COL4A2	collagen type IV alpha 2 chain(COL4A2)	81	P	Oxidation	15.9949	0.0728155	0.434139	9.11929e-18	0.22294	0.0030915	0.0387357	0.0148877	0.0189369	0.191542	0	1	0	1	1	1	0	0	0	0	1	1	1	1	1	1	1	1	0	1	0	0	1	1	0	0	0	1	0	0	1	1	1	0
APOA2@26K+123.9748	APOA2	apolipoprotein A2(APOA2)	26	K	Dimethylphosphothione	123.975	0.0728155	-0.361416	5.57099e-21	-0.217102	6.20457e-06	-0.204475	3.67197e-07	-0.241613	2.96971e-09	0	0	0	0	0	0	0	0	0	0	0	0	0	0	0	0	0	0	0	0	0	0	0	0	0	0	0	0	0	0	0	0	0	0
C8B@312M+15.9949	C8B	complement C8 beta chain(C8B)	312	M	Oxidation	15.9949	0.0727459	-0.445434	2.40763e-42	-0.30112	1.86459e-15	-0.269296	8.79525e-15	-0.30662	8.08552e-21	0	0	0	0	0	0	0	0	0	0	0	0	0	0	0	0	0	0	0	0	0	0	0	0	0	0	0	0	0	0	0	0	0	0
ALB@249K+162.0528	ALB	albumin(ALB)	249	K	Hex	162.053	0.072575	-0.277182	2.27751e-14	-0.183334	1.59066e-05	-0.138929	0.00453001	-0.17989	6.48175e-06	0	0	0	0	0.1111	0	0	0	0	0	0	0.1111	0	0	0	0	0	0.1429	0	0	0	0	0	0	0	0	0	0	0	0	0	0	0.3333	0
FN1@776N+0.984	FN1	fibronectin 1(FN1)	776	N	Deamidated	0.984	0.0725728	-0.286036	5.73676e-11	-0.141723	0.00924151	0.0688715	0.403423	-0.127182	0.0049421	0	0	0	0	0	0	0	0	0	0	0	0	0	0	0	0	0	0	0	0	0	0	0	0	0	0	0	0	0	0	0	0	0	0
IGKV3D-20@29A+28.0313	IGKV3D-20	immunoglobulin kappa variable 3D-20(IGKV3D-20)	29	A	Ala->Val	28.0313	0.0723796	-0.279212	4.61638e-17	-0.20316	4.38775e-07	-0.00143326	0.979265	-0.120854	0.000518942	0	0	0	0	0	0	0	0	0	0	0	0.1429	0	0	0	0	0	0	0	0	0	0	0	0	0	0.2	0.5	0	0.3333	0	0	0	0	0
IGHV3-72@119R+-28.0062	IGHV3-72	immunoglobulin heavy variable 3-72(IGHV3-72)	119	R	Arg->Lys	-28.0062	0.0723558	-0.401775	6.08845e-32	-0.280167	6.84437e-12	-0.261288	3.51791e-12	-0.299206	3.42211e-18	0	0	0	0.1429	0	0	0	0	0	0	0	0	0	0	0	0	0	0	0.1111	0	0	0	0	0	0	0	0	0	0.3333	0	0	0	0	0
SERPINC1@408N+0.984	SERPINC1	serpin family C member 1(SERPINC1)	408	N	Deamidated	0.984	0.0723117	-0.17899	7.14622e-06	0.108194	0.304603	0.0450221	0.497909	-0.0377605	0.446472	0.25	0	0	0	0.1667	0	0	0	0	0	0	0	0	0	1	0	0	0	0	0	0	0	0	0	0	1	0	0	0	0	0	0	0.2	0
IGHA1@284E+52.9115	IGHA1	immunoglobulin heavy constant alpha 1(IGHA1)	284	E	Cation_Fe[III]	52.9115	0.0719083	-0.0941374	8.52228e-07	0.0156991	0.628426	0.0970342	1.7072e-05	0.0398572	0.0332543	0.1111	0	0	0.1176	0.2	0.1429	0.0714	0	0	0	0.0909	0.0714	0.0909	0.0833	0.0714	0	0.125	0.0833	0.1154	0.1111	0.1538	0	0	0.125	0	0.125	0.125	0.1176	0.0769	0.0909	0.1667	0	0.0769	0.1111
IGHV3-20@114H+10.0095	IGHV3-20	immunoglobulin heavy variable 3-20(IGHV3-20)	114	H	His->Phe	10.0095	0.0716427	-0.362957	9.4356e-16	-0.218643	5.31535e-05	-0.0456743	0.419863	-0.243154	8.57381e-07	0	0	0	0	0	0	0	0	0	0	0	0	0	0	0	0	0	0	0	0	0	0	0	0	0	0	0	0	0	0	0	0	0	0
HP@129N+0.984	HP	haptoglobin(HP)	129	N	Deamidated	0.984	0.0716393	-0.124606	8.96808e-07	0.0128461	0.799804	0.0708274	0.0347491	0.0214866	0.468733	0.0909	0	0.125	0.2143	0	0	0.1111	0	0	0	0.0735	0.1481	0.08	0.1389	0.1429	0.0654	0.125	0.058	0.1429	0.0769	0	0.2	0.0769	0.08	0	0.0345	0	0.0923	0	0.0926	0	0.125	0.1111	0
C5@698C+-2.0157	C5	complement C5(C5)	698	C	DiDehydro	-2.0157	0.0716019	-0.327026	6.18988e-14	-0.220947	2.06101e-05	-0.225659	2.96338e-07	-0.245458	1.84712e-07	0	0	0	0	0	0	0	0	0	0	0	0	0	0	0	0	0	0	0	0	0	0	0	0	0	0	0	0	0	0	0	1	0	0
PROS1@384N+0.984	PROS1	protein S(PROS1)	384	N	Deamidated	0.984	0.0716019	0.075431	0.1033	0.00786644	0.873689	0.149068	0.0484628	0.192452	0.00369407	0	0	1	0	0	0	0	0	1	0	0	0	0	0	0	0	0	0	0	0	0	0	0	0	0	0	0	0	0	0	0	0	0	0
C8A@38T+162.0528	C8A	complement C8 alpha chain(C8A)	38	T	Hex	162.053	0.0716019	-0.232644	1.59504e-07	-0.0236913	0.847728	-0.0501426	0.418271	-0.0709271	0.197211	0	0	0	0	0	1	0	0	0	0	0	0	0	0	0	0	0	0	0	0	0	0	0	0	0	0	0	0	0	0	0	0	0	0
ALB@64V+14.0157	ALB	albumin(ALB)	64	V	Val->Xle	14.0157	0.0716019	-0.362315	8.07198e-23	-0.218001	5.43659e-06	-0.222714	1.85795e-09	-0.242513	3.521e-10	0	0	0	0	0	0	0	0	0	0	0	0	0	0	0	0	0	0	0	0	0	0	0	0	0	0	0	0	0	0	0	0	0	0
A2M@1331N+0.984	A2M	alpha-2-macroglobulin(A2M)	1331	N	Deamidated	0.984	0.0715961	-0.146463	0.000802983	-0.0589184	0.516622	9.01849e-05	0.998892	-0.0393853	0.411052	0.2	0.2	0	0	0	0	0	0	0	0	0.25	0	0	0	0	0	0	0	0	0.25	0	0	0	0.3333	0	0	0	0	0	0	0	0.5	0	0
APOB@709G+40.0313	APOB	apolipoprotein B(APOB)	709	G	Gly->Pro	40.0313	0.071441	-0.308449	3.57567e-16	-0.195357	6.20457e-06	-0.195363	2.40772e-08	-0.209985	2.71034e-09	0	0	0	0.1111	0.25	0	0	0	0	0	0.1429	0	0	0	0.1111	0.25	0	0.1667	0	0	0	0	0	0	0.1429	0	0	0.2857	0.1111	0	0	0	0	0
C3@412N+0.984	C3	complement C3(C3)	412	N	Deamidated	0.984	0.0713833	-0.348064	2.30789e-17	-0.280048	4.59096e-08	-0.213273	9.01448e-06	-0.288242	1.49754e-11	0	0	0	0	0	0	0	0	0	0	0.1111	0	0	0	0.1	0	0	0.0909	0	0	0	0	0	0	0	0	0	0	0.25	0	0	0	0	0
IGHV3-20@31V+14.0157	IGHV3-20	immunoglobulin heavy variable 3-20(IGHV3-20)	31	V	Val->Xle	14.0157	0.0713539	-0.329501	3.55888e-12	-0.118193	0.0584391	-0.164763	0.00100395	-0.179384	0.000353098	0	0	0	0	0	0	0	0	0	0.5	1	0	0	0	0	0.5	0	0	0	0	0	0	0	0	0	0	0	0	0	0	0	0	0	0
A2M@159N+0.984	A2M	alpha-2-macroglobulin(A2M)	159	N	Deamidated	0.984	0.0713328	-0.123904	0.0072859	-0.00596003	0.938364	0.129179	0.0412682	-0.0390503	0.318732	0.2	0	0.25	0	0	0	0	0	0	0.2857	0.3333	0	0	0	0	0	0	0	0	0	0	0	0	0	0	0.3333	0	0	0	0	0	0.25	0	0
APOB@3841N+0.984	APOB	apolipoprotein B(APOB)	3841	N	Deamidated	0.984	0.0712439	-0.377578	2.58344e-37	-0.197887	9.7898e-08	-0.0954229	0.0299232	-0.199491	1.56253e-09	0	0	0	0	0	0	0	0	0	0	0	0	0	0	0	0	0	0	0	0	0	0	0	0	0	0	0	0	0	0	0	0	0	0
C9@52S+162.0528	C9	complement C9(C9)	52	S	Hex	162.053	0.0711976	-0.07058	0.301025	-0.121967	0.0217137	-0.0525746	0.370294	-0.104755	0.0166082	0	0	0	0	0	0	0	0	0	0	0	0	0	0	0	0	0	0	0	0	0	1	0	0	0	0	0	1	0	1	0	0	0	0
C6@343N+0.984	C6	complement C6(C6)	343	N	Deamidated	0.984	0.0711415	-0.441083	1.40168e-41	-0.319812	1.49766e-17	-0.304873	1.14024e-19	-0.344323	1.67501e-26	0	0	0	0	0.3333	0	0	0	0	0	0	0	0	0	0	0.2	0	0	0	0	0	0	0	0	0	0	0	0	0	0	0	0	0	0
FGA@110M+15.9949	FGA	fibrinogen alpha chain(FGA)	110	M	Oxidation	15.9949	0.0710694	0.507028	2.86751e-40	0.576556	1.29962e-16	0.03543	0.00132473	0.0156311	0.117208	0.1818	0.2	0.4231	0.5106	0.6364	0.6833	0.6042	0.5385	0.25	0.6667	0.6613	0.5581	0.4865	0.5625	0.6667	0.4211	0.5556	0.5152	0.4138	0.5122	0.3333	0.6154	0.6164	0.375	0.2667	0.1481	0.2	0.4884	0.3333	0.4286	0.6	0.5682	0.4651	0.1818
FGG@215N+0.984	FGG	fibrinogen gamma chain(FGG)	215	N	Deamidated	0.984	0.0706257	0.321066	2.40839e-16	0.969533	3.58982e-28	0.0373287	0.0035125	0.0175299	0.12923	0.25	0	0.3333	0.5	0	0.2857	0.375	0.0909	0	1	0	0	0.1667	0.6667	0	0.1667	0.25	0.5	0.1429	0.25	0.5	0	0.1333	0.3	0	0.3	0.4	0.3529	0.5	0.5	0	0	0.1333	0.625
A2M@1265G+40.0313	A2M	alpha-2-macroglobulin(A2M)	1265	G	Gly->Pro	40.0313	0.070459	-0.203759	6.96714e-12	0.0613765	0.474811	0.0683061	0.199913	0.0585354	0.219948	0	0	0	0	0	0	0	0	0	0	0	0	0	0	0	0	0	0.2	0	0	0	0	0	0	0	0	0	0.2857	0	0	0	0	0	0
ALB@466E+356.1882	ALB	albumin(ALB)	466	E	Biotin-PEO-Amine	356.188	0.0703883	-0.193407	7.92958e-05	-0.158864	0.000556123	-0.163577	2.14243e-05	-0.183375	1.07799e-05	0	1	0	0	0	0	0	0	0	0	0	0	0	0	0	0	0	0	1	0	0	0	1	0	1	0	0	0	0	0	0	0	0	0
IRF7@59I+0.9589	IRF7	interferon regulatory factor 7(IRF7)	59	I	Xle->Asn	0.9589	0.0703883	-0.305773	1.34884e-08	-0.161459	0.0175836	-0.0433767	0.505214	0.00217219	0.975726	0	0	0	0	0	0	0	0	0	0	0	0	0	0	0	0	0	0	0	0	0	0	0	0	0	0	0	0	0	0	0	0	0	0
HPX@130K+162.0528	HPX	hemopexin(HPX)	130	K	Hex	162.053	0.0703883	-0.311448	3.79236e-14	-0.185634	0.000169518	-0.136673	0.0105269	-0.210145	2.64522e-06	0	0	0	0	0	0	0	0	0	0	0	0	0	0	0	0	0	0	0	0	0	0	0	0	0	0	0	0	0	0	0	0	0	0
ACTR1A@257R+6.9622	ACTR1A	actin related protein 1A(ACTR1A)	257	R	Arg->Tyr	6.9622	0.0703883	-0.361593	2.63862e-22	-0.217279	6.20457e-06	-0.221992	3.09394e-09	-0.24179	6.67942e-10	0	0	0	0	0	0	0	0	0	0	0	0	0	0	0	0	0	0	0	0	0	0	0	0	0	0	0	0	0	0	0	0	0	0
CFH@480G+40.0313	CFH	complement factor H(CFH)	480	G	Gly->Pro	40.0313	0.0702883	-0.453015	2.0964e-48	-0.308701	4.60282e-19	-0.313414	2.31437e-24	-0.333213	6.88659e-29	0	0	0	0	0	0	0	0	0	0	0	0	0	0	0	0	0	0	0	0	0	0	0	0	0	0	0	0	0	0	0	0	0	0
PON1@19N+0.984	PON1	paraoxonase 1(PON1)	19	N	Deamidated	0.984	0.0702257	-0.0605938	0.243973	0.106885	0.312078	0.053752	0.4231	-0.0364619	0.453447	0	0	0	0	0	1	0	0	0	0	0	0	0	0	0	0	0	0	0.5	0	0	0.25	0	0	0	0.2	0	0	0	0	0	0	0.25	0
CFH@1194G+40.0313	CFH	complement factor H(CFH)	1194	G	Gly->Pro	40.0313	0.0701109	-0.155215	0.000214652	-0.0668467	0.374045	0.0438635	0.549707	0.00990575	0.872138	0	0	0	0	0	0	0	0	0	0	0	0	0	0	0	0	0	0	0	0	0	0	1	0	0	0	0	1	0	0	0	0	0	0
APOL1@37N+0.984	APOL1	apolipoprotein L1(APOL1)	37	N	Deamidated	0.984	0.0699835	-0.332475	4.34075e-11	0.171766	0.0394803	-0.167316	0.00150041	-0.157919	0.00324301	0	0	0	0	0	0	0	0	0	0	0	0	0	0	0	0	0	0	0	0	0	0	0	0	0	0	0	0	0	0	0	0	0	0
GSN@182N+0.984	GSN	gelsolin(GSN)	182	N	Deamidated	0.984	0.069735	-0.330506	1.33445e-18	-0.253305	1.41529e-07	-0.18296	0.000124352	-0.209711	4.50264e-07	0	0	0	0.1429	0.1	0	0	0	0	0	0.2857	0	0	0	0.25	0	0	0	0	0	0	0	0	0	0	0	0	0	0	0	0	0	0	0
A2M@673M+15.9949	A2M	alpha-2-macroglobulin(A2M)	673	M	Oxidation	15.9949	0.0696704	-0.394336	6.86781e-30	-0.260419	7.28412e-10	-0.215561	9.34451e-09	-0.238358	4.4745e-11	0	0	0	0	0	0	0	0	0	0	0	0	0	0	0	0	0	0	0	0	0	0	0	0	0	0	0	0	0	0	0	0	0	0
PGLYRP2@511G+40.0313	PGLYRP2	peptidoglycan recognition protein 2(PGLYRP2)	511	G	Gly->Pro	40.0313	0.0696638	-0.120664	0.00201237	-0.108945	0.00139864	0.134465	0.0121127	-0.0397465	0.272218	0	0	0	0.1429	0.4	0	0.2857	0	0	0	0.2	0	0	0	0	0	0	0	0	0	0	0	0.3333	0	0	0	0	0.5	0	0	0.3333	0	0	0.5
CP@384N+0.984	CP	ceruloplasmin(CP)	384	N	Deamidated	0.984	0.0695791	-0.166355	3.97722e-06	-0.0488447	0.306824	0.140398	0.0683582	0.131783	0.0238758	0	0	0	0	0	0	0	0	0	0	0	0	0	0	0	0	0	0	0	0	0	0	0	0	0	0	0	1	0	0	0	0	0	0
AFM@316N+0.984	AFM	afamin(AFM)	316	N	Deamidated	0.984	0.0695585	-0.335406	1.01665e-23	-0.193707	0.000203525	-0.25377	2.37297e-11	-0.296521	1.23712e-18	0	0.2857	0.1429	0.125	0	0	0	0	0	0.125	0.375	0	0	0	0.2857	0	0	0.2857	0	0	0	0	0	0	0	0	0	0	0	0	0	0	0	0
HPX@416N+0.984	HPX	hemopexin(HPX)	416	N	Deamidated	0.984	0.0694871	-0.225358	2.93336e-09	-0.118434	0.00731034	-0.0650472	0.174436	-0.0142712	0.784275	0	0	0	0	0	0.3333	0	0	0	0	0.2	0	0	0	0	0	0	0	0.3333	0	0	0	0	0	0	0	0	0	0	0	0	0	0	0
ALB@393C+-2.0157	ALB	albumin(ALB)	393	C	DiDehydro	-2.0157	0.0693947	-0.151336	2.17101e-09	-0.0316723	0.410112	0.13662	0.000630622	-0.000423718	0.98812	0.0267	0.0639	0.0014	0.0214	0.0114	0.0072	0.0061	0.0543	0.0467	0.1829	0.0169	0.0069	0.0211	0.0087	0.0301	0.0612	0.0321	0.0886	0	0.0068	0	0.0035	0	0.0146	0.1329	0.0048	0	0.0018	0.0056	0	0.0046	0	0.0213	0.0043
C3@1054T+-18.0106	C3	complement C3(C3)	1054	T	Dehydrated	-18.0106	0.0692767	-0.227359	1.29477e-10	-0.239821	6.59343e-14	-0.244533	2.63735e-18	-0.220608	2.44171e-15	0	0.1667	0	0.1667	0	0.3333	0.3333	0	0	0.125	0.1429	0.2222	0.25	0.2	0.4	0.2857	0.25	0.25	0.1429	0.1667	0	0.3	0	0	0	0	0	0	0	0	0.1667	0.2	0	0
APOB@602N+0.984	APOB	apolipoprotein B(APOB)	602	N	Deamidated	0.984	0.0691995	-0.144846	1.10887e-05	0.0289686	0.750434	0.118658	0.072507	0.0849296	0.123663	0	0	0	0	0	0	0	0	0	0	0	0	0	0	1	0	0	0	0	0	0	0	0	0	0	0	0	0	0	0	0	0	0	0
C9@457N+0.984	C9	complement C9(C9)	457	N	Deamidated	0.984	0.0691748	-0.102824	1.54802e-07	0.598899	6.20457e-06	0.118311	0.00983033	0.19011	6.42318e-05	0	0	0	0	0	0	0	0	0	0	0	0	0	0	0	1	0	0	0	0	0	0	0	0	0	0	0	0	0	0	0	0	0	0
IGHV3-11@78N+0.984	IGHV3-11	immunoglobulin heavy variable 3-11(IGHV3-11)	78	N	Deamidated	0.984	0.0691748	-0.302915	3.77173e-14	-0.185938	7.2064e-05	-0.19065	1.3198e-06	-0.198272	4.48459e-06	0	0	0	0	0	1	0	0	0	0	0	0	0	0	0	0	0	0	0	0	0	0	0	0	0	0	0	0	0	0	0	0	0	0
IGKV1-8@65K+-14.052	IGKV1-8	immunoglobulin kappa variable 1-8(IGKV1-8)	65	K	Lys->Asn	-14.052	0.0691748	-0.283191	6.37289e-13	-0.164003	0.000398021	-0.12596	0.00401784	-0.188515	7.71053e-06	0	0	0	0	0	0	0	0	0	0	0	0	0	0	0	0	0	0	0	0	0	0	0	0	0	0	0	0	0	0	0	0	0	0
HPR@285M+15.9949	HPR	haptoglobin-related protein(HPR)	285	M	Oxidation	15.9949	0.0689364	-0.346094	8.16761e-20	-0.238027	1.1203e-06	-0.172785	2.82666e-05	-0.208969	2.68712e-06	0	0	0	0.25	0	0	0	0	0	0	0	0	0	0	0	0	0	0	0	0	0	0	0	0	0	0	0	0	0	0	0	0	0.3333	0
PLG@339N+0.984	PLG	plasminogen(PLG)	339	N	Deamidated	0.984	0.0687908	-0.195817	2.11832e-12	0.0306708	0.68462	0.215098	0.000178206	-0.018604	0.653473	0	0	0	0.1429	0	0.25	0.125	0.1667	0	0	0.1818	0	0.125	0	0	0	0	0	0	0	0	0	0	0	0	0	0	0	0	0	0	0.2857	0	0
C5@656N+0.984	C5	complement C5(C5)	656	N	Deamidated	0.984	0.0687701	-0.175942	7.0611e-06	-0.0750977	0.140601	0.0893824	0.242845	0.0033317	0.953019	0	0	0	0	0	0	0	0	0	0	1	0	0	0	1	0	0	0	0	0	0	0	0	0	0	0	0	0	0	0	0	0	0	0
IGKV2D-24@99K+28.0062	IGKV2D-24	immunoglobulin kappa variable 2D-24 (non-functional)(IGKV2D-24)	99	K	Lys->Arg	28.0062	0.0686189	-0.432965	9.55953e-48	-0.288651	6.11421e-18	-0.293363	4.97643e-23	-0.313162	1.40811e-27	0	0	0	0	0	0	0	0	0	0	0	0	0	0	0	0	0	0	0	0	0	0	0	0	0	0	0	0	0	0	0	0	0	0
KRT9@157M+15.9949	KRT9	keratin 9(KRT9)	157	M	Oxidation	15.9949	0.0683944	-0.247793	9.19163e-11	-0.117542	0.0935422	-0.214031	5.20333e-10	-0.242702	3.76675e-12	0.6667	0	0.25	0	0	0	0	0	0	1	0	0	0.25	0	0	0	0	0	0	0	0	1	0	0	0.3333	0	0	0	0.3333	0	0	0	0	0
FN1@631N+0.984	FN1	fibronectin 1(FN1)	631	N	Deamidated	0.984	0.0683655	-0.15152	0.000756899	-0.0369496	0.659148	0.0609064	0.451012	-0.0156299	0.789766	0	0	1	0	0	0	0	0	0	0	0	0	0	0	0	0	1	0	0	0	0	0	0	0	0	0	0	0	0	0	0	0	0	0
APOB@2154N+0.984	APOB	apolipoprotein B(APOB)	2154	N	Deamidated	0.984	0.0681898	-0.447342	4.30433e-46	-0.275984	3.27499e-12	-0.291798	2.58342e-20	-0.297064	3.06262e-22	0	0	0	0	0	0	0	0	0	0	0	0	0	0	0	0	0	0	0	0	0	0	0	0	0	0	0	0	0	0	0	0	0	0
IGHV3-74@62K+0.9476	IGHV3-74	immunoglobulin heavy variable 3-74(IGHV3-74)	62	K	Lys->Glu	0.9476	0.0681636	-0.331444	1.33742e-10	-0.187131	0.00315009	-0.191843	0.000317331	-0.103983	0.0664538	0	0	0	0	0	0	0	0	0	0	0	0	0	0	0	0	0	0	0	0	0	0	0	0	0	0	0	0	0	0	0	0	0	0
IGLV2-8@73S+27.0109	IGLV2-8	immunoglobulin lambda variable 2-8(IGLV2-8)	73	S	Ser->Asn	27.0109	0.0681544	-0.167392	0.00299867	-0.114336	0.0911739	-0.00721795	0.928973	0.0528732	0.467726	0	0	0	0	0	0	0	0	0	0	0	0	0	0	0	0	0	0	0	0	0	0	0	0	0	0	0	0	0	0	0	0	0	0
FGG@184N+0.984	FGG	fibrinogen gamma chain(FGG)	184	N	Deamidated	0.984	0.0680379	0.62684	5.50372e-73	0.124091	0.000180956	0.0416302	1.1468e-06	0.0218314	0.00386316	0.4	0.75	0.375	0.4	0.2632	0.8	0.4167	0.5	0.4444	0.6	0.4	0.3636	0.4167	0.375	0.5455	0.375	0.4286	0.625	0.4286	0.3077	0.4286	0.3846	0.3158	0.4444	0.6667	0.4444	0.4286	0.2727	0.5	0.2667	0.4286	0.2857	0.4286	0.375
LRRCC1@702K+340.1006	LRRCC1	leucine rich repeat and coiled-coil centrosomal protein 1(LRRCC1)	702	K	Glucosylgalactosyl	340.101	0.0679612	-0.196714	7.66273e-10	0.213537	0.196716	0.0909695	0.263438	0.0993298	0.162632	0	0	0	0	0	0	0	0	0	0	0	0	0	0	0	0	0	0	0	0	0	0	0	0	0	0	0	0	0	0	0	0	0	0
IGKV3D-20@114S+69.0691	IGKV3D-20	immunoglobulin kappa variable 3D-20(IGKV3D-20)	114	S	Ser->Arg	69.0691	0.0679612	-0.35418	7.98344e-22	-0.209866	6.20457e-06	-0.214579	7.43731e-09	-0.234377	1.72235e-09	0	0	0	0	0	0	0	0	0	0	0	0	0	0	0	0	0	0	0	0	0	0	0	0	0	0	0	0	0	0	0	0	0	0
IGKV3D-15@96S+69.0691	IGKV3D-15	immunoglobulin kappa variable 3D-15(IGKV3D-15)	96	S	Ser->Arg	69.0691	0.0679612	-0.359575	5.62534e-22	-0.215261	6.20457e-06	-0.219974	4.72917e-09	-0.239772	1.06771e-09	0	0	0	0	0	0	0	0	0	0	0	0	0	0	0	0	0	0	0	0	0	0	0	0	0	0	0	0	0	0	0	0	0	0
ALB@416C+69.9878	ALB	albumin(ALB)	416	C	unknown_13	69.9878	0.0678908	-0.255028	5.79131e-08	-0.189694	0.000674941	-0.163589	0.00151089	-0.211379	3.25221e-05	0	1	0	0	0	0	0	0	0	1	0	0	0	0	0	0	0	0	0	0	0	0	0	0	0	0	0	0	0	0	0	0	0.0081	0
ALB@192C+141.0426	ALB	albumin(ALB)	192	C	Oxidation+NEM	141.043	0.06766	-0.118637	0.0302947	-0.0292634	0.721632	-0.0129804	0.82861	-0.0337927	0.510791	0.3333	0	0	0	0	0	0	0	0	0	0	0.3333	0.5	0	0	0	0	0	0	0	0	0	0	0	0	0	0	0.1667	0	0	1	0	0.5	0
ALB@366S+-18.0106	ALB	albumin(ALB)	366	S	Dehydrated	-18.0106	0.0676289	-0.055715	1.17884e-05	0.0853387	0.000144132	0.0670117	1.68372e-06	0.0728852	3.80171e-08	0.087	0.06	0.0619	0.0862	0.0899	0.1277	0.0862	0.0583	0.0859	0.102	0.08	0.0667	0.0312	0.0862	0.0781	0.0732	0.1333	0.062	0.1304	0.05	0.084	0.0444	0.0804	0.0738	0	0.0678	0.0745	0.0818	0.0864	0.0738	0.0741	0.0818	0.0659	0.0984
IGHA2@52N+0.984	IGHA2	immunoglobulin heavy constant alpha 2 (A2m marker)(IGHA2)	52	N	Deamidated	0.984	0.0676228	-0.275487	2.50261e-21	-0.138837	7.25651e-05	0.137289	0.0137251	-0.089083	0.0102296	0	0	0	0	0	0	0	0	0	0	0	0	0	0	0	0	0.5	0	0	0	0	0	0	0	0	0	0	0	0	0	0	0	0	0
A2M@644N+0.984	A2M	alpha-2-macroglobulin(A2M)	644	N	Deamidated	0.984	0.0675566	-0.249218	2.02903e-11	-0.104904	0.0267727	0.126194	0.0915929	-0.105591	0.00606189	0	0	0	0	0	0	0	0	0	0	0	0	0	0	0	0	0	0	0	0	0	0	0	0	0	0	0	0	0	0	0	0	0	0
SERPINF1@21N+0.984	SERPINF1	serpin family F member 1(SERPINF1)	21	N	Deamidated	0.984	0.0675566	-0.350945	2.76188e-19	-0.206631	1.1226e-05	-0.211343	8.79071e-08	-0.186087	3.14311e-05	0	0	0	0	0	0	0	0	0	0	0	0	0	0	0	0	0	0	0	0	0	0	0	0	0	0	0	0	0	0	0	0	0	0
C6@695G+40.0313	C6	complement C6(C6)	695	G	Gly->Pro	40.0313	0.0675556	-0.248518	3.38358e-10	-0.220771	2.8139e-06	-0.225483	8.31719e-10	-0.245282	1.37319e-10	0	0	0	0.5	0	0	0	0	0	0	0.5	0	0	0	0	0	0	0	0	0	0	0	0	0	0	0	0	0.5	0	0	0	0	0	0
ALB@511C+47.9847	ALB	albumin(ALB)	511	C	Trioxidation	47.9847	0.0675294	-0.177173	2.7983e-30	-0.100287	4.88345e-08	0.0747505	0.00125204	-0.0498046	0.00415611	0.0254	0.0579	0.0429	0.0988	0.0935	0.0842	0.1	0.0426	0.0625	0.1049	0.0959	0.1043	0.09	0.0909	0.08	0.117	0.1154	0.1018	0.0566	0	0.0081	0.0748	0.0485	0.0157	0.0084	0.0467	0	0	0	0	0.0458	0	0.0265	0.0744
HBA2@79N+0.984	HBA2	hemoglobin subunit alpha 2(HBA2)	79	N	Deamidated	0.984	0.0675053	-0.174173	1.26183e-05	-0.0573998	0.512937	0.125458	0.0920731	-0.147924	0.000197833	0	0	1	0	0	0	0	0	0.25	0	0	0.1667	0	0	0	0	0	0.1667	0	0	0	0	0	0	0	0	0	1	0	0	0	0	0	0
GC@331N+0.984	GC	GC vitamin D binding protein(GC)	331	N	Deamidated	0.984	0.0673536	-0.234044	3.10576e-12	0.0653748	0.525695	0.0276409	0.675631	0.038531	0.534168	0	0	0	0	0	0	0	0	0	0	0	0	0	0	0	0	0	0	0	0	0	0	0	0	0	0	0	0	0	0	0	0	0	0
ALB@582C+47.9847	ALB	albumin(ALB)	582	C	Trioxidation	47.9847	0.0673039	-0.237528	5.01235e-15	-0.101608	0.00729791	0.104753	0.0751053	-0.0243559	0.589318	0	0.0769	0	0	0.0034	0	0	0	0	0	0	0	0	0	0	0	0.0061	0.0217	0	0	0	0.069	0	0	0	0	0	0	0	0	0	0	0	0
FGB@326N+0.984	FGB	fibrinogen beta chain(FGB)	326	N	Deamidated	0.984	0.0671959	0.552188	2.08563e-55	0.312522	2.86631e-09	0.0416302	8.02646e-06	0.0218314	0.00824926	0.25	0.2857	0.3333	0.1667	0.1818	0.0952	0.0769	0.2857	0.3333	0.25	0.1765	0.1875	0.0909	0.1667	0.1538	0	0.2	0.1429	0.2857	0.25	0.4	0.25	0.1304	0.2	0.5	0.4	0.4286	0.2222	0.375	0.3636	0.6	0.3333	0.6667	0.6667
C9@249N+0.984	C9	complement C9(C9)	249	N	Deamidated	0.984	0.0671114	-0.051354	0.352619	-0.0372485	0.553193	-0.00360979	0.951229	-0.0484859	0.214679	0	0	0.25	0	0	0	0	0	0	0.2	0.5	0	1	0	0	0	0	0	1	0.25	0.5	0	0	0	0	0	0	0.3333	0	0	0	1	0	0
TF@260C+111.0684	TF	transferrin(TF)	260	C	DMPO	111.068	0.0671046	-0.400964	4.3755e-46	-0.213875	9.15508e-07	-0.19407	2.73052e-09	-0.26457	6.26452e-22	0	0	0	0	0	0	0	0	0	0	0	0	0	0	0	0	0	0	0	0	0	0	0	0	0	0	0	0	0	0	0	0	0	0
IGHA1@180C+-2.0157	IGHA1	immunoglobulin heavy constant alpha 1(IGHA1)	180	C	DiDehydro	-2.0157	0.0670629	-0.201224	1.50059e-13	-0.117664	0.000181617	0.0564166	0.202569	-0.0354187	0.311368	0	0.5	0	0.1667	0	0	0	0	0	0	0	0	0	0	0.1667	0	0	0	0.1538	0	0	0	0	0	0	0	0	0	0.1429	0	0	0	0	0
IGHV5-51@112M+-17.9564	IGHV5-51	immunoglobulin heavy variable 5-51(IGHV5-51)	112	M	Met->Xle	-17.9564	0.0669187	-0.341509	2.63476e-25	-0.197195	4.00969e-06	-0.0666409	0.193163	-0.143141	0.000141783	0	0	0	0	0	0	0	0	0	0	0	0	0	0	0	0	0	0	0	0	0	0	0	0	0	0	0	0	0	0	0	0	0	0
IGHG1@86N+0.984	IGHG1	immunoglobulin heavy constant gamma 1 (G1m marker)(IGHG1)	86	N	Deamidated	0.984	0.0668282	-0.326315	4.21557e-20	-0.182254	3.22741e-05	-0.186096	2.51282e-07	-0.226428	4.85446e-10	0	0	0	0	0	0	0	0	0	0	0	0	0	0	0	0	0	0	0	0	0	0	0	0	0	0	0	0	0	0	0	0	0	0
IGHV6-1@100N+0.984	IGHV6-1	immunoglobulin heavy variable 6-1(IGHV6-1)	100	N	Deamidated	0.984	0.0668282	-0.278128	2.07363e-09	-0.203092	0.000216241	-0.207805	7.46261e-06	-0.227604	6.11962e-06	0	1	0	0	0	0	0	1	0	0	0	0	0	0	0	0	0	0	0	0	0	0	0	0	0	0	0	0	0	0	0	0	0	0
PGLYRP2@274N+0.984	PGLYRP2	peptidoglycan recognition protein 2(PGLYRP2)	274	N	Deamidated	0.984	0.0667476	-0.0423227	0.135767	0.0357424	0.298924	0.267583	5.07592e-05	0.203804	6.42318e-05	1	0	0	0	0	0	0	0	0	0	0	0	0	0	0	0	1	0	0	0	0	0	0	0	0	0	0	0	0	0	0	0	0	0
HABP2@229N+0.984	HABP2	hyaluronan binding protein 2(HABP2)	229	N	Deamidated	0.984	0.0667473	-0.19633	0.00010966	-0.0970426	0.149767	0.112026	0.273297	0.06092	0.345982	0	0	0	0	0	0	0	0	0	0	0	0	0	0	0	0	0	0	0	0	0	0	0	0	0	0	0	0	0	0	0	0	0	0
ALB@416C+12	ALB	albumin(ALB)	416	C	Thiazolidine	12	0.0667328	-0.346855	4.02194e-15	-0.216339	3.55019e-05	-0.121267	0.0117603	-0.24085	4.0438e-07	0	0	0	0	0	0	0	0	0	0	0	0	0	0	0	0	0	0	0	0	0	0	0	0	0	0	0	0	0	0	0	0	0	0
KNG1@48N+0.984	KNG1	kininogen 1(KNG1)	48	N	Deamidated	0.984	0.0666612	-0.309962	2.6056e-19	-0.234573	4.2712e-08	-0.124818	0.00942793	-0.194639	5.72494e-07	0	0	0	0	0	0	0	0	0	0	0.4286	0	0	0	0.2857	0	0.1667	0.2222	0	0	0	0	0	0	0	0	0	0	0	0	0	0	0	0.3333
IGHG4@281D+17.0266	IGHG4	immunoglobulin heavy constant gamma 4 (G4m marker)(IGHG4)	281	D	Ammonium	17.0266	0.0666464	-0.213032	1.4369e-14	-0.00764357	0.893439	0.114697	0.0272408	0.0135056	0.784275	0	0	0	0	0	0.25	0	0	0	0.5	0	0	0	0	0	0.25	0	0	0	0	0	0	0	0	0	0	0	0	0	0	0	0	0	0
ALB@461C+-17.9928	ALB	albumin(ALB)	461	C	Cys->Oxoalanine	-17.9928	0.0666255	-0.0491036	0.344314	-0.0535342	0.328326	0.125457	0.0134903	0.117262	0.104855	0	0.3333	0.5	0.5	0	0	0	0	0	0	0	0	0	0	0	0	0	0	0	0	0	0.5	0	0	0	0	0	0.3333	0	0	0	0	0	0
C4BPA@538C+-2.0157	C4BPA	complement component 4 binding protein alpha(C4BPA)	538	C	DiDehydro	-2.0157	0.0665454	-0.310679	2.14786e-20	-0.166365	3.46512e-05	-0.105234	0.0316174	-0.190876	1.07719e-07	0	0	0	0	0	0	0	0	0	0	0	0	0	0	0	0	0	0	0	0	0	0	0	0	0	0	0	0	0	0	0	0	0	0
APOB@2070N+0.984	APOB	apolipoprotein B(APOB)	2070	N	Deamidated	0.984	0.0665454	-0.0725078	0.00010993	0.278224	0.00274019	0.26472	6.52782e-07	0.22536	1.17784e-06	0	0	0	0	0	0	0	0	0	0	0	0	0	0	0	0	1	0	0	0	0	0	0	0	0	0	0	0	0	0	0	0	0	0
JCHAIN@116E+1.9979	JCHAIN	joining chain of multimeric IgA and IgM(JCHAIN)	116	E	Glu->Met	1.9979	0.0665451	-0.312393	4.62358e-11	-0.168079	0.00414517	-0.103447	0.0458753	-0.123132	0.0240126	0	0	0	0	0	0	0	0	0	0	0	0	0	0	0	0	0	0	0	0	0	0	0	0	0	0	0	0	0	0	0	0	0	0
ALB@148C+47.9847	ALB	albumin(ALB)	148	C	Trioxidation	47.9847	0.0664845	-0.188828	1.26371e-37	-0.0716003	2.56667e-05	0.00659191	0.745094	-0.0506604	0.00162478	0.038	0.0599	0.0171	0.1194	0.1134	0.0674	0.0779	0.0503	0.0327	0.0284	0.0958	0.0609	0.067	0.1058	0.0932	0.0847	0.1019	0.125	0.0233	0	0.0061	0.0375	0.0349	0.0243	0.0461	0.0174	0.0171	0.0122	0.0155	0.005	0.0354	0.0196	0.0458	0.0526
ALB@214K+42.0106	ALB	albumin(ALB)	214	K	Acetyl	42.0106	0.0664495	-0.174439	3.516e-06	-0.193071	1.0989e-06	-0.190474	1.08101e-09	-0.094901	0.00745213	0	0.2222	0	0	0	0	0.2	0.1111	0	0	0	0	0.125	0	0	0	0	0	0	0	0	0	0	0	0	0.1	0	0	0.3636	0.1818	0.2308	0.0714	0	0.1364
SERPINA3@401M+15.9949	SERPINA3	serpin family A member 3(SERPINA3)	401	M	Oxidation	15.9949	0.0663427	-0.125269	0.0114874	-0.116156	0.00493876	-0.0918745	0.012005	-0.0886365	0.0197013	0	0	0	0	0	0.5	0	0	0	0	0.5	0	0.5	0.5	0.5	0.5	0.5	0	0.5	0	0	0	0	0	0.5	0	0	0	0	0	0	0	0	0
APOB@1256N+0.984	APOB	apolipoprotein B(APOB)	1256	N	Deamidated	0.984	0.066333	-0.321425	2.00921e-10	-0.222137	0.000238853	-0.224716	1.39279e-05	-0.19413	0.000223602	0	0	0	0	0	0	0	0	0	0	0	0	0	0	0	0	0	1	0	0	0	0	0	0	0	0	0	0	0	0	0	0	0	0
APOA4@70N+0.984	APOA4	apolipoprotein A4(APOA4)	70	N	Deamidated	0.984	0.0662667	-0.378456	1.11702e-27	-0.136108	0.00773738	-0.23628	1.52256e-10	-0.217602	1.14103e-08	0	0	0	0.3333	0	0	0	0	0	0	0	0	0	0	0	0	0	0	0	0	0	0	0	0	0	0	0	0	0	0	0	0	0	0
FGB@276N+0.984	FGB	fibrinogen beta chain(FGB)	276	N	Deamidated	0.984	0.066182	0.508423	2.33105e-62	0.566819	2.08152e-28	0.039011	1.08722e-06	0.0192122	0.00672689	0.3243	0.3548	0.2281	0.25	0.181	0.1963	0.2301	0.2787	0.2195	0.2022	0.219	0.1892	0.1789	0.1538	0.2135	0.2533	0.1519	0.2133	0.2931	0.2436	0.3404	0.3913	0.1833	0.2143	0.2903	0.26	0.45	0.2857	0.4615	0.2308	0.359	0.274	0.2597	0.3571
FN1@2324C+-20.0262	FN1	fibronectin 1(FN1)	2324	C	azole	-20.0262	0.0661595	-0.318681	4.88623e-23	-0.174367	7.41885e-06	-0.0794847	0.0955402	-0.0983398	0.0160174	0	0	0	0	0	0	0	0	0	0	0	0	0	0	0	0	0	0	0	0	0	0	0	0	0	0	0	0	0	0	0	0	0	0
A2M@847C+-2.0157	A2M	alpha-2-macroglobulin(A2M)	847	C	DiDehydro	-2.0157	0.0660131	-0.0450651	0.317168	-0.103458	0.00248992	0.0231199	0.602671	-0.0661799	0.0496802	0	0	0.25	0.5	0.0411	0	0	0	0	0	0.0435	0	0	0	0	0	0	0.4	0	1	0	0	0	0	0	0.3333	0	0	0	0	0	0	0	1
HP@279G+40.0313	HP	haptoglobin(HP)	279	G	Gly->Pro	40.0313	0.0658876	-0.281017	1.49721e-45	-0.0581105	0.171578	-0.0649129	0.0168421	-0.0662341	0.00397461	0.027	0.0244	0.0213	0.0238	0	0	0.0278	0	0	0	0	0.06	0.0167	0.05	0	0.0441	0	0.0714	0.025	0	0	0	0	0	0.0208	0.0263	0	0.125	0	0	0	0	0	0
C4A@1114D+17.0266	C4A	complement C4A (Rodgers blood group)(C4A)	1114	D	Ammonium	17.0266	0.0657347	-0.300052	3.56389e-16	-0.191474	1.09927e-05	-0.112563	0.0172946	-0.156595	0.000144581	0	0	0	0	0	0	0	0	0	0	0	0	0	0	0.25	0	0	0	0	0	0	0	0	0	0	0	0	0	0	0	0	0	0.5	0
APOB@2440N+0.984	APOB	apolipoprotein B(APOB)	2440	N	Deamidated	0.984	0.0655939	-0.292822	1.60736e-19	-0.204793	5.71226e-07	-0.111552	0.0156321	-0.186593	3.79117e-07	0	0	0	0	0	0	0	0	0	0	0	0.3333	0	0	0.125	0.6667	0	0.25	0	0	0	0	0	0	0	0	0	0	0	0	0	0	0	0
ALB@86C+44.0592	ALB	albumin(ALB)	86	C	Cys->Phe	44.0592	0.065534	0.414778	1.88639e-18	0.14217	0.0216125	0.0441861	0.00273262	0.0243873	0.0647261	1	0	1	1	1	0	0	1	1	1	1	0	0	0	0	0	0	0	0	0	1	0	0	1	0	1	0	0	0	0	1	0	1	0
GC@445H+-109.0529	GC	GC vitamin D binding protein(GC)	445	H	unknown_2	-109.053	0.065534	-0.34957	1.93795e-21	-0.205256	6.20457e-06	-0.209969	1.39546e-08	-0.229768	3.3485e-09	0	0	0	0	0	0	0	0	0	0	0	0	0	0	0	0	0	0	0	0	0	0	0	0	0	0	0	0	0	0	0	0	0	0
ALB@451S+95.9435	ALB	albumin(ALB)	451	S	Thiophospho	95.9435	0.065534	-0.296512	2.46042e-14	-0.152198	0.00145566	-0.121177	0.00719526	-0.142545	0.000625624	0	0	0	0	0	0	0	0	0	0	0	0	0	0	0	0	0	0	0	0	0	0	0	0	0	0	0	0	0	0	0	0	0	0
SERPINA1@170N+0.984	SERPINA1	serpin family A member 1(SERPINA1)	170	N	Deamidated	0.984	0.0655211	-0.236186	1.85567e-08	-0.218439	6.20457e-06	-0.192027	2.57297e-07	-0.153437	0.000150713	0	0	0	0.1176	0.0833	0.0833	0.2	0	0.125	0.125	0.1538	0.0625	0.1111	0.1429	0.1429	0.1818	0.1667	0.1538	0	0.1111	0.2	0	0	0	0	0	0	0.25	0	0	0.1667	0.5	0	0
IGKV2-28@24M+15.9949	IGKV2-28	immunoglobulin kappa variable 2-28(IGKV2-28)	24	M	Oxidation	15.9949	0.0655007	-0.283729	5.16143e-09	-0.204817	0.000649158	-0.201387	3.0497e-05	-0.183496	0.000155999	0	0	0	0	0	0	0	0	0	0	0	0	0	0	0	0	0	0	0	0	0	0	0	0	0.5	0	0	0	0	0	0	0	0	0
C4A@975N+0.984	C4A	complement C4A (Rodgers blood group)(C4A)	975	N	Deamidated	0.984	0.0654891	-0.191793	3.86789e-06	-0.166302	0.000423611	-0.0381521	0.552585	-0.113726	0.00597985	0.5	0.5	0	0.3333	0	0	0	0	0	0	0	0	0	0	0	0.5	0	0	0	0	0	0	0	0.3333	0	0	0	0.3333	0	0	0	0	0	0
ITIH2@632N+0.984	ITIH2	inter-alpha-trypsin inhibitor heavy chain 2(ITIH2)	632	N	Deamidated	0.984	0.0654172	-0.061355	0.0982696	0.00855532	0.923796	0.0973904	0.124717	0.0546443	0.298152	0	0	0	0	0.5	0	0	0	0	0	0	0.2	0	0	0	0	0	0.25	0	0	0	0	0	0	0	0	0	0	0	0.3333	0.3333	0	0	0
A1BG@246G+40.0313	A1BG	alpha-1-B glycoprotein(A1BG)	246	G	Gly->Pro	40.0313	0.0653153	-0.240866	1.19683e-19	0.218336	0.0561643	0.0421531	0.462958	0.0863989	0.0994537	0	0	0	0	0	0	0	0	0	0	0	0.1429	0	0	0	0	0	0	0	0	0	0	0	0	0	0	0	0	0	0	0	0	0	0
ALB@488H+98.0732	ALB	albumin(ALB)	488	H	MesitylOxide	98.0732	0.06529	-0.0222435	0.558583	0.0564078	0.377941	-0.0289422	0.384975	-0.10379	4.64568e-05	0.0351	0.0204	0.0667	0.2857	0.0377	0	0.0294	0.2	0.3333	0.2	0.2	0	0.2	0.0263	0.2	0.0571	0.04	0.3333	0.25	0.0877	0.25	0.1429	0.1818	0.0847	0.0303	0.0385	0.0278	0.0513	0.0465	0.2	0.25	0.06	0.25	0.0357
IGKV1-5@67K+0.9476	IGKV1-5	immunoglobulin kappa variable 1-5(IGKV1-5)	67	K	Lys->Glu	0.9476	0.0652102	-0.347756	6.35161e-26	-0.203442	1.6274e-06	-0.208155	3.26417e-10	-0.227954	2.70524e-11	0	0	0	0	0	0	0	0	0	0	0	0	0	0	0	0	0	0	0	0	0	0	0	0	0	0	0	0	0	0	0	0	0	0
C4A@1479G+40.0313	C4A	complement C4A (Rodgers blood group)(C4A)	1479	G	Gly->Pro	40.0313	0.0651675	-0.422467	5.78002e-47	-0.278153	4.59318e-17	-0.282865	4.76854e-22	-0.302664	1.27909e-26	0	0	0	0	0	0	0	0	0	0	0	0	0	0	0	0	0	0	0	0	0	0	0	0	0	0	0	0	0	0	0	0	0	0
GC@166N+0.984	GC	GC vitamin D binding protein(GC)	166	N	Deamidated	0.984	0.0651294	0.064206	0.162157	0.122146	0.0175188	0.125555	0.00187253	0.249134	9.70491e-07	1	0	0	0	0	0	0	0	0	0	0	0	0	0	0	0	0	0	0	1	0	1	0	0	0	0	0	0	0	0	0	0	0	0
SERPINA7@195N+0.984	SERPINA7	serpin family A member 7(SERPINA7)	195	N	Deamidated	0.984	0.0651294	-0.10985	0.0213623	0.234786	0.253348	0.125173	0.230868	-0.0121483	0.854682	0	0	0	0	0	0	0	0	0	0	0	1	0	0	0	0	0	0	0	0	0	0	0	0	0	0	0	0	0	0	0.5	0	0	0
AFM@160N+0.984	AFM	afamin(AFM)	160	N	Deamidated	0.984	0.0650745	-0.35355	1.77195e-20	-0.258838	5.77313e-08	-0.220825	1.20602e-08	-0.255865	2.04225e-10	0	0.2	0	0	0	0	0	0	0	0	0	0	0	0	0	0	0	0	0	0	0	0	0	0	0	0	0	0	0	0	0	0	0	0
ALB@462C+-2.0157	ALB	albumin(ALB)	462	C	DiDehydro	-2.0157	0.0648194	-0.0804859	0.000844768	0.0868473	0.00909058	0.129494	0.000124008	0.0815291	0.00295851	0	0	0.025	0.0132	0.0484	0.0312	0.0536	0.05	0	0.0385	0.5	0.0213	0.0364	0	0	0.0455	0.0189	0.1	0	0.0244	0.0408	0	0.0455	0.0222	0.0435	0.0417	0.0526	0.05	0	0.0444	0	0.0385	0.0312	0.0455
FGG@42G+40.0313	FGG	fibrinogen gamma chain(FGG)	42	G	Gly->Pro	40.0313	0.0647968	0.448627	9.9074e-38	0.57032	1.55305e-18	0.0367739	0.000340122	0.016975	0.0668545	0.4	0.5	0.1818	0	0	0	0	0.2857	0.5	0.1818	0	0	0	0	0	0	0	0	0.4286	0.5	0.5	0.2857	0.2143	0.125	0.3	0.5	0.3	0.1818	0.3333	0.6	0.6667	0.3	0.1333	0.6667
APOB@3157G+40.0313	APOB	apolipoprotein B(APOB)	3157	G	Gly->Pro	40.0313	0.064784	-0.343304	8.78036e-34	-0.102517	0.00828001	-0.06338	0.138613	-0.117707	0.000513685	0	0	0	0	0	0	0	0	0	0	0	0	0	0	0	0	0	0	0	0	0	0	0	0	0	0	0	0	0	0	0	0	0	0
FGB@443N+0.984	FGB	fibrinogen beta chain(FGB)	443	N	Deamidated	0.984	0.0646231	0.477198	8.62369e-36	0.388207	8.5183e-09	0.0361779	0.00129709	0.016379	0.106681	0.3333	0.4286	0.3333	0.1429	0.2667	0.2778	0.5667	0.3125	0.5	0.3333	0.2857	0.3077	0.3333	0.3333	0.2143	0.6364	0	0	0.2727	0.4348	0.2727	0.6522	0.5091	0.4	0.4	0.25	0	0.4737	0.5	0.2308	0.6667	0.2308	0.3846	0
ALB@412I+49.9793	ALB	albumin(ALB)	412	I	Xle->Tyr	49.9793	0.0645631	-0.200111	5.2688e-06	0.0162197	0.899892	-0.0199326	0.789764	-0.0382184	0.546315	0	0	0	0	1	0	0	0	0	0	0	0	0	0	0	0	0	0	0	0	0	0	0	0	0	0	0	0	0	0	0	0	0	0
A1BG@123M+15.9949	A1BG	alpha-1-B glycoprotein(A1BG)	123	M	Oxidation	15.9949	0.0645226	-0.142587	7.63123e-11	0.281787	0.0169417	0.268573	0.000126042	0.10656	0.0176016	0	0	0	0	0	0	0	0	0	0	0	0	0	0	0	0	0	0	0	0	0	0	0	0	0	0	0	0	0	0	0	0	0	0
CP@981N+0.984	CP	ceruloplasmin(CP)	981	N	Deamidated	0.984	0.0645223	-0.0995638	0.092508	-0.021712	0.820056	-0.010513	0.885751	-0.000500293	0.992129	0	0	0	0	0	0	1	0	0	0	0	0	0.5	0	0	0	0	0	0	0	0	0	0	0	0	0	0.5	0.3333	0	0	0	0	0	0
FGB@373N+0.984	FGB	fibrinogen beta chain(FGB)	373	N	Deamidated	0.984	0.0643583	0.374126	5.27674e-15	0.280152	0.000330922	0.0387736	0.0117465	0.0189748	0.174904	0	0	0.0588	0.04	1	1	1	0	0	1	0.5	0	1	0	1	0	1	1	0	0	0	1	0.6667	0.75	1	1	0	1	0	1	0	1	1	0
IGHG1@105K+320.1008	IGHG1	immunoglobulin heavy constant gamma 1 (G1m marker)(IGHG1)	105	K	ZQG	320.101	0.0643204	-0.267854	9.07665e-12	-0.12354	0.0126672	-0.0332756	0.581883	-0.0808443	0.0857972	0	0	0	0	0	0	0	0	0	0	0	0	0	0	0	0	0	0	0	0	0	0	0	0	0	0	0	0	0	0	0	0	0	0
ALB@453N+14.052	ALB	albumin(ALB)	453	N	Asn->Lys	14.052	0.0643204	-0.251705	2.18474e-09	-0.165054	0.00065363	-0.169767	2.72149e-05	-0.189565	1.46767e-05	0	0	0	0	0	0	0	1	0	0	0	0	0	0	0	0	0	1	0	0	0	0	0	0	0	0	0	0	0	0	0	0	0	0
CFH@320C+-2.0157	CFH	complement factor H(CFH)	320	C	DiDehydro	-2.0157	0.064118	-0.298767	4.87255e-16	-0.116438	0.0607773	-0.0553208	0.322753	-0.178965	9.80297e-06	0	0	0	0	0	0	0	0	0	0	0	0	0	0	0	0	0	0	0	0	0	0	0	0	0	0	0	0	0	0	0	0	0	0
TF@28C+47.9847	TF	transferrin(TF)	28	C	Trioxidation	47.9847	0.0640117	-0.20195	3.21027e-20	-0.127725	6.20457e-06	-0.0477833	0.118581	-0.0844817	0.000585988	0	0	0.05	0.25	0.1481	0	0.0588	0.0909	0	0.05	0.125	0.1111	0.0714	0.2609	0.0833	0.1333	0.3333	0.1316	0.1429	0	0	0.0625	0	0	0	0	0	0	0	0	0	0	0	0.0667
IGHV3-30-3@99Y+-15.9949	IGHV3-30-3	immunoglobulin heavy variable 3-30-3(IGHV3-30-3)	99	Y	Tyr->Phe	-15.9949	0.0639512	0.0937749	0.0103333	-0.0508424	0.0456849	0.0213621	0.513732	-0.0534362	0.0119231	0.1667	0.2	0.1	0	0.1667	0.2	0.0833	0.1111	0.0833	0.0909	0.0909	0.125	0.1429	0.125	0.1667	0.1667	0	0.125	0.25	0	0.1111	0	0	0.125	0.0909	0.2	0.3333	0	0.0833	0.2	0.1667	0	0.2222	0
ALB@340C+-17.9928	ALB	albumin(ALB)	340	C	Cys->Oxoalanine	-17.9928	0.0639296	-0.271511	2.93784e-29	-0.154206	4.10717e-07	-0.069289	0.0521841	-0.0451603	0.155383	0	0	0	0	0	0	0	0	0	0.0714	0	0	0	0	0	0	0	0	0	0	0	0	0	0	0	0	0	0	0	0	0	0	0	0
APOB@126M+15.9949	APOB	apolipoprotein B(APOB)	126	M	Oxidation	15.9949	0.0638677	-0.277307	3.07445e-13	-0.170914	0.000130451	-0.157378	5.98499e-05	-0.18159	1.1957e-05	0	0	0	0	0	0	0	0	0	0	1	0	0	0	0	1	0	0	0	0	0	0	0	0	0	0	0	0	0	0	0	0	0	0
C4A@968M+15.9949	C4A	complement C4A (Rodgers blood group)(C4A)	968	M	Oxidation	15.9949	0.0638272	-0.295328	8.1444e-18	-0.18726	6.5594e-06	-0.137723	0.00133294	-0.0951186	0.0272503	0	0	0	0	0	0	0	0	0	0	0.25	0	0	0	0	0	0	0	0	0	0	0	0	0	0	0	0	0	0	0	0	0	0	0
A2M@1226E+17.0265	A2M	alpha-2-macroglobulin(A2M)	1226	E	Ammonium	17.0265	0.0637816	-0.287915	1.5459e-08	-0.0643199	0.345414	-0.152324	0.00399898	-0.16731	0.00104974	0	0	0	0	0	0	0	0	0	0	0	0	0	0	0	0	0	0	0	0	0	0	0.5	0	0	0	0	0	0	0	0	0	0	0
IGHG4@238M+15.9949	IGHG4	immunoglobulin heavy constant gamma 4 (G4m marker)(IGHG4)	238	M	Oxidation	15.9949	0.0637187	-0.250149	1.54006e-14	-0.120271	0.00499323	-0.0159845	0.772452	-0.0665425	0.120761	0	0	0	0	0.3333	0	0	0	0	0	0	0	0	0	0	0	0	0	0	0	0	0	0	0	0	0	0	0	0	0	0	0	0	0
ALB@340C+-2.0157	ALB	albumin(ALB)	340	C	DiDehydro	-2.0157	0.0636842	-0.188864	7.46346e-06	-0.107436	0.0118795	-0.0660872	0.152144	0.0096456	0.819996	0.0476	0	0	0.0909	0.037	0	0	0.0556	0.125	0.2143	0.0714	0.0256	0.0714	0	0.0526	0.1429	0.0476	0.087	0	0	0	0.0526	0	0	0.1	0	0.025	0	0	0	0.1053	0	0	0.04
IGKV2D-40@100K+-0.0364	IGKV2D-40	immunoglobulin kappa variable 2D-40(IGKV2D-40)	100	K	Lys->Gln	-0.0364	0.0636124	-0.127262	0.00080026	-0.0451967	0.335865	0.0994373	0.145772	0.0130335	0.796756	0	0	0	0	0	0	0	0	0	0	1	0	0	0	0	1	0	1	0	0	0	0	0	0	0	0	0	0	0	0	0	0	0	0
AHSG@219C+12	AHSG	alpha 2-HS glycoprotein(AHSG)	219	C	Thiazolidine	12	0.063559	-0.00179039	0.962406	0.018087	0.828275	0.109785	0.095521	0.136671	0.0271004	0	0	0	0	0	0	0	0	0	0	0	0	0	0	0	0	0	0	0	0	1	0	0	0	0	0	0	0	0	0	0	0	0	0
IGKV2D-40@100K+-15.0109	IGKV2D-40	immunoglobulin kappa variable 2D-40(IGKV2D-40)	100	K	Lys->Xle	-15.0109	0.0635112	-0.126004	0.12877	-0.107727	0.258209	-0.185687	0.000230397	-0.127114	0.0160211	0	1	0	0	0	0	0	0	0	0	0	0	0	1	0	0	0	0	0	0	0	1	0	0	0	0	0	0	0	0	0	1	1	0
HPX@333G+40.0313	HPX	hemopexin(HPX)	333	G	Gly->Pro	40.0313	0.0633956	-0.0913442	3.20534e-05	-0.00921683	0.756553	0.093964	0.00032636	0.0453762	0.0327965	0	0.0769	0.0556	0	0.0714	0	0.0556	0.0833	0	0.0556	0.0909	0	0.0526	0.05	0.05	0.05	0	0.1429	0	0	0.0769	0.125	0	0.0625	0.0667	0	0	0.0455	0.0909	0.0909	0	0.0556	0.0625	0
GC@322E+17.0266	GC	GC vitamin D binding protein(GC)	322	E	Ammonium	17.0266	0.0633447	-0.392348	6.05836e-41	-0.248035	6.13998e-13	-0.252747	5.45033e-17	-0.272546	5.48444e-21	0	0	0	0	0	0	0	0	0	0	0	0	0	0	0	0	0	0	0	0	0	0	0	0	0	0	0	0	0	0	0	0	0	0
GC@250D+17.0266	GC	GC vitamin D binding protein(GC)	250	D	Ammonium	17.0266	0.0633092	-0.386216	8.04849e-30	-0.241902	9.44984e-09	-0.221057	1.52256e-10	-0.266414	1.78974e-14	0	0	0	0	0	0	0	0	0	0	0	0	0	0	0	0	0	0	0	0	0	0	0	0	0	0	0	0	0	0	0	0	0	0
PGLYRP2@176G+40.0313	PGLYRP2	peptidoglycan recognition protein 2(PGLYRP2)	176	G	Gly->Pro	40.0313	0.0633085	-0.397205	1.02636e-38	-0.252891	3.03359e-12	-0.257604	4.04959e-16	-0.277402	6.74616e-20	0	0	0	0	0	0	0	0	0	0	0	0	0	0	0	0	0	0	0	0	0	0	0	0	0	0	0	0	0	0	0	0	0	0
PGLYRP2@394R+-28.0425	PGLYRP2	peptidoglycan recognition protein 2(PGLYRP2)	394	R	Arg->Gln	-28.0425	0.0631068	-0.101876	0.0444524	-0.0507328	0.422556	-0.100549	0.00592223	-0.120348	0.000758394	0	0	0	0	0	0	0	0	0	0	0	0	0	1	0	0	0	0	0	0	0	0	0	1	0	1	0	0	1	1	0	0	0	0
ALB@277C+133.9849	ALB	albumin(ALB)	277	C	unknown_19	133.985	0.0631068	-0.317269	1.94723e-20	-0.172955	2.42523e-05	-0.177668	2.49518e-07	-0.197466	6.8245e-08	0	0	0	0	0	0	0	0	0	0	0	0	0	0	0	0	0	0	0	0	0	0	0	0	0	0	0	0	0	0	0	0	0	0
ALB@336S+59.0194	ALB	albumin(ALB)	336	S	AEC-MAEC	59.0194	0.0631068	-0.263228	1.51243e-08	-0.150063	0.0072277	-0.0854315	0.0846923	-0.174575	0.000155865	0	0	0	0	0	0	0	0	0	0	0	0	0	0	0	0	0	0	0	0	0	0	0	0	0	0	0	0	1	0	0	0	1	0
ALB@511C+69.9878	ALB	albumin(ALB)	511	C	unknown_13	69.9878	0.0631066	-0.351999	4.1701e-24	-0.207685	4.41195e-06	-0.212398	1.14128e-09	-0.232197	1.51991e-10	0	0	0	0	0	0	0	0	0	0	0	0	0	0	0	0	0	0	0	0	0	0	0	0	0	0	0	0	0	0	0	0	0	0
SERPINA3@414M+15.9949	SERPINA3	serpin family A member 3(SERPINA3)	414	M	Oxidation	15.9949	0.0630777	0.15124	0.00716885	0.0414918	0.319847	0.178231	0.00128172	0.119224	0.00020551	0	0	0	0.6667	0	0.25	0.3333	0	0	0.6667	0	0	0	0	1	0.5	0	1	0	0.5714	0.5	0.5	0	0	0	0.5	0	0.5	0	0	0	0	0.5	0
C3@568G+40.0313	C3	complement C3(C3)	568	G	Gly->Pro	40.0313	0.0630296	-0.163704	7.5968e-12	0.207604	0.0351641	0.150576	0.00579902	0.0702318	0.0984967	0	0	0	0	0	0	0	0	0	0	0	0	0	0	0	0	0	0.2	0	0	0	0	0	0	0	0	0	0.1667	0	0	0	0	0	0
IGHG2@83C+-2.0157	IGHG2	immunoglobulin heavy constant gamma 2 (G2m marker)(IGHG2)	83	C	DiDehydro	-2.0157	0.0629968	-0.315549	3.09689e-25	-0.231801	1.42097e-11	-0.227409	1.3217e-13	-0.24251	4.36355e-17	0	0	0	0	0	0	0	0	0.3333	0.2222	0	0	0	0	0	0	0	0	0	0.1667	0	0	0	0.25	0	0	0	0	0	0	0	0	0	0
GSN@586G+40.0313	GSN	gelsolin(GSN)	586	G	Gly->Pro	40.0313	0.0628388	-0.281978	1.05279e-23	-0.0742614	0.244652	-0.17367	1.33352e-09	-0.14381	8.95461e-06	0	0	0	0.2	0	0	0	0	0	0.1667	0.2	0	0	0	0	0	0	0	0	0	0	0	0	0	0	0	0	0.6667	0	0	0	0	0	0
C3@1295D+17.0266	C3	complement C3(C3)	1295	D	Ammonium	17.0266	0.0628386	-0.194829	1.4677e-13	-0.125211	6.21407e-06	0.0677716	0.0921845	-0.114197	1.28499e-05	0.1429	0	0.0714	0.1538	0.1429	0.2857	0	0.25	0.1429	0.1429	0	0	0	0.2	0.2222	0.4	0.3333	0.1818	0	0	0	0	0.1667	0	0	0	0.1429	0	0	0	0	0	0	0.1667
AMBP@323N+0.984	AMBP	alpha-1-microglobulin/bikunin precursor(AMBP)	323	N	Deamidated	0.984	0.0627022	-0.292266	1.84917e-12	-0.147952	0.00403819	-0.106676	0.0177058	-0.123184	0.00882214	0	0	0	0	0	0	0	0	0	0	0	0	0	0	0	0	0	0	0	0	0	0	0	0	0	0	0	0	0	0	0	0	0	0
SERPINF2@203N+0.984	SERPINF2	serpin family F member 2(SERPINF2)	203	N	Deamidated	0.984	0.0627019	-0.288662	4.57787e-11	-0.189374	0.000335173	-0.184186	4.5213e-05	-0.213886	9.83147e-06	0	0	0	0	0	0	0	0	0	0	0	1	0	0	0	0	0	0	0	0	0	0	0	0	0	0	0	0	0	0	0	0	0	0
SERPINC1@107N+0.984	SERPINC1	serpin family C member 1(SERPINC1)	107	N	Deamidated	0.984	0.062459	-0.139634	0.00879007	-0.04126	0.600752	0.0210552	0.685769	-0.03234	0.574398	0.5	0.3333	0	0	0	0	0	0	0	0	0	0	0	0	0	0	0	0	0	0.25	0	0	0	0	0	0	0	0	0	0	0	0	1	0.5
IGLV1-51@51N+0.984	IGLV1-51	immunoglobulin lambda variable 1-51(IGLV1-51)	51	N	Deamidated	0.984	0.0622978	-0.289638	1.37434e-13	-0.145324	0.00251558	-0.0588911	0.303277	-0.146184	0.000266925	0	0	0	0	0	0	0	0	0	0	0	0	0	0	0	0	0	0	0	0	0	0	0	0	0	0	0	0	0	0	0	0	0	0
HBA2@69N+0.984	HBA2	hemoglobin subunit alpha 2(HBA2)	69	N	Deamidated	0.984	0.0622779	-0.236437	1.18516e-13	-0.158679	0.000138786	-0.0214317	0.68893	-0.160621	3.35515e-06	0.125	0.1429	0	0	0.1429	0	0	0.2	0.1818	0	0	0	0	0	0.1429	0	0	0.1667	0	0	0	0	0	0	0	0	0	0	0	0	0	0	0	0
TF@542C+69.9878	TF	transferrin(TF)	542	C	unknown_13	69.9878	0.0621854	-0.078202	0.00155877	0.000764079	0.986237	0.0132964	0.638905	0.240419	1.47234e-05	0	0	0	0.1429	0	0	0.1	0	0	0	0.125	0.0714	0	0	0	0.1111	0	0.0667	0	0	0	0	0	0	0	0	0	0	0	0.5	0	0	0	0
IGHV3-11@107A+43.9898	IGHV3-11	immunoglobulin heavy variable 3-11(IGHV3-11)	107	A	Ala->Asp	43.9898	0.0620954	-0.302655	3.72201e-09	-0.158341	0.0135371	-0.0184837	0.762644	-0.1353	0.0125374	0	0	0	0	0	0	0	0	0	0	0	0	0	0	0	0	0	0	0	0	0	0	0	0	0	0	0	0	0	0	0	0	0	0
ALB@224C+-17.9928	ALB	albumin(ALB)	224	C	Cys->Oxoalanine	-17.9928	0.0619983	-0.250534	6.50626e-33	-0.148187	9.267e-10	-0.0730648	0.00750141	-0.071442	0.00210257	0.04	0.0476	0	0.0625	0	0	0.0294	0	0	0.1053	0	0	0	0	0.0476	0.0417	0.0208	0	0	0	0	0	0	0	0.0714	0	0	0	0	0	0	0	0	0
VCAN@2076E+23.9581	VCAN	versican(VCAN)	2076	E	Cation_Al[III]	23.9581	0.0618932	-0.227098	3.09903e-06	-0.133683	0.0192952	-0.138395	0.00337567	-0.110518	0.0208641	0	0	0	0	0	1	0	0	0	0	0	0	0	0	0	0	0	0	1	0	0	0	0	0	0	1	0	0	0	0	0	0	0	0
IGKV3-20@38R+-69.0691	IGKV3-20	immunoglobulin kappa variable 3-20(IGKV3-20)	38	R	Arg->Ser	-69.0691	0.0618524	-0.139633	0.0141481	-0.0874941	0.134747	0.037699	0.49181	-0.0494478	0.363092	0	0	0	1	0	0	0	0	0	0	1	0	0	0	0	0	0	0	1	0	0	0	0	0	0	0	0	0	0	0	0	0	0	0
TF@374C+209.1779	TF	transferrin(TF)	374	C	unknown_29	209.178	0.0616755	-0.0212485	0.707141	-0.100609	0.00808922	-0.105321	0.000163736	-0.0231276	0.644093	1	0	0	0	0	0	1	1	0	1	0	0	0	0	0	0	0	0	0	1	0	1	0	0	1	0	0	0	0	0	0	0	0	0
FN1@1118G+40.0313	FN1	fibronectin 1(FN1)	1118	G	Gly->Pro	40.0313	0.0616697	-0.221275	3.01751e-10	-0.0770273	0.236357	-0.033774	0.542917	-0.00229355	0.965207	0	0	0	0	0	0	0	0	0	0	0	0	0	0	0.25	0	0	0	0	0	0	0	0	0	0	0	0	0	0	0	0	0	0	0
TF@654T+-18.0106	TF	transferrin(TF)	654	T	Dehydrated	-18.0106	0.0615718	-0.362206	7.67339e-48	-0.219585	9.17228e-15	-0.193588	2.04219e-13	-0.211354	9.30348e-17	0	0	0	0	0	0	0	0	0	0	0	0	0	0	0	0	0	0.1429	0	0	0	0	0	0	0	0	0	0	0.1429	0	0	0	0	0
APOB@664N+0.984	APOB	apolipoprotein B(APOB)	664	N	Deamidated	0.984	0.0615267	-0.20877	4.98667e-08	-0.0752878	0.278693	-0.00303682	0.968067	-0.125079	0.00258096	0.3333	0	0	0.5	0	0	0	0	0	0	0	0.3333	0	0	0	0	0	0	0	0	0	0	0	0	0	0	0	0	0	0	0	0	0	0
KNG1@52N+0.984	KNG1	kininogen 1(KNG1)	52	N	Deamidated	0.984	0.0615056	-0.221799	8.66854e-10	-0.152055	0.0034581	-0.116018	0.0125991	-0.145741	6.42318e-05	0	0	0.3333	0.125	0.25	0	0	0	0	0	0	0	0	0.3333	0	0.25	0.1667	0.75	0	0	0	0	0	0	0	0	0	0	0	0	0	0	0	0
CP@330N+0.984	CP	ceruloplasmin(CP)	330	N	Deamidated	0.984	0.0614886	-0.278121	6.8117e-08	-0.178833	0.00469654	-0.183546	0.000521727	-0.164293	0.00197175	0	0	0	0	0	0	0	0	0	0	0	0	0	0	0	0	0	0	0	0	0	0	0	1	0	0	0	0	0	0	0	0	0	0
ALB@511C+111.0684	ALB	albumin(ALB)	511	C	DMPO	111.068	0.0613044	-0.214094	1.66064e-10	0.287212	0.0216687	-0.0939238	0.0059291	-0.0143505	0.784275	0	0	0	0	0	0	0	0	0	0	0	0	0	0	0	0	0	0	0	0.5	0	0	0	0	0	0	0	0	0	0	0	0	0	0
HP@293T+79.9663	HP	haptoglobin(HP)	293	T	Phospho	79.9663	0.0612864	0.394733	6.98691e-12	0.0347141	0.246159	0.0300016	0.113906	0.0102028	0.578998	0	1	1	0	0	0	0	0	1	1	0	0	0	0	0	0	0	0	1	1	1	1	1	1	1	1	0	0	0	1	0	1	0	0
ALB@385C+144.0423	ALB	albumin(ALB)	385	C	2-dimethylsuccinyl	144.042	0.0612223	-0.245246	1.01355e-13	-0.100932	0.0159396	0.0319709	0.589223	-0.0353742	0.450262	0	0	0	0	0	0	0	0	0	0	0	0	0	0	0	0	0	0	0	0	0	0	0	0	0	0	0	0	0	0	0	0	0	0
APOA2@33L+-16.0313	APOA2	apolipoprotein A2(APOA2)	33	L	Xle->Pro	-16.0313	0.0611704	-0.0788173	0.0636081	0.11354	0.293715	0.0422514	0.499361	-0.0167158	0.762184	0	0	0	0	0	0	0	0	0.3333	0	1	0	0	0	0	0	0	0	0	0	0	0	0	0	0	0	0	0	0	0	0	0	0.5	0
SERPINA1@249G+40.0313	SERPINA1	serpin family A member 1(SERPINA1)	249	G	Gly->Pro	40.0313	0.0611437	-0.0950802	3.80333e-08	0.0252796	0.441075	0.0533176	0.0121742	0.0365751	0.0465335	0.0147	0.0208	0.0241	0.065	0.069	0.0286	0.0761	0.0385	0.0615	0.0667	0.0362	0.0446	0.0326	0.0331	0.0424	0.0268	0.0467	0.0317	0.025	0.0769	0.0357	0.0597	0.0545	0.0563	0.0492	0.0385	0.0448	0.3423	0.0164	0.0154	0.0299	0.04	0.0429	0.0189
LUM@63M+15.9949	LUM	lumican(LUM)	63	M	Oxidation	15.9949	0.0610833	-0.326481	6.98134e-17	-0.182167	0.000118867	-0.117095	0.023714	-0.173393	6.15915e-05	0	0	0	0	0	0	0	0	0	0	0	0	0	0	0	0	0	0	0	0	0	0	0	0	0	0	0	0	0	0	0	0	0	0
A1BG@467N+0.984	A1BG	alpha-1-B glycoprotein(A1BG)	467	N	Deamidated	0.984	0.0608976	-0.190693	9.27421e-13	-0.111455	0.000218753	-0.00266006	0.952131	0.00644802	0.854421	0.125	0	0	0.2	0	0.3333	0	0	0	0	0.125	0	0	0.25	0.25	0	0	0	0	0	0	0.3333	0	0	0	0	0	0	0	0	0	0	0	0
FGA@402N+0.984	FGA	fibrinogen alpha chain(FGA)	402	N	Deamidated	0.984	0.0607189	0.172876	0.0328708	-0.00604085	0.946849	-0.00137548	0.97287	-0.0905188	0.00559994	0	0.75	0.5	0.2857	0.1111	0.2727	0.1875	0.2	0.2	0.1538	0.2727	0.3333	0.3333	0.5	0.3333	0.3636	0.1667	0.4167	0.1429	0	0	0	0	0	0.3333	0.5	0	0.2	0	0.5	1	0	0	0
CPE@219V+31.9721	CPE	carboxypeptidase E(CPE)	219	V	Val->Met	31.9721	0.0606796	0.0674231	0.0588557	0.452321	0.000441814	0.0380014	0.0975831	0.201838	8.40089e-05	1	0	0	0	0	0	0	0	0	0	0	1	0	0	1	0	0	0	0	0	0	0	0	0	0	0	0	0	0	0	0	0	0	0
ALB@498T+12.0364	ALB	albumin(ALB)	498	T	Thr->Xle	12.0364	0.0606796	-0.123835	0.0433523	-0.134334	0.0666498	-0.0697019	0.273063	-0.132872	0.0296905	0	0	1	0	0	0	0	0	0	0	0	0	0	0	0	0	0	0	0	0	0	0	0	0	0	1	0	0	0	0	0	0	0	0
GC@265C+-2.0157	GC	GC vitamin D binding protein(GC)	265	C	DiDehydro	-2.0157	0.0603842	-0.327916	9.72258e-17	-0.21107	1.61326e-05	-0.215104	1.2638e-07	-0.226413	6.5745e-08	0	0	0.5	0	0	0	0	0	0	0	0	0	0	0	0	0	0	0	0	0	0	0	0	0	0	0	0	0	0	0	0	0	0	0
IGHV3-30-5@114Y+-15.9949	IGHV3-30-5	immunoglobulin heavy variable 3-30-5(IGHV3-30-5)	114	Y	Tyr->Phe	-15.9949	0.0603437	-0.136436	0.000417779	-0.11475	0.00728089	-0.0523808	0.231355	-0.109542	0.000421124	0.5	0.125	0.2	0	0	0	0	0	0.4	0.375	0	0	0	0	0	0.2	0	0	0	0	0	0	0	0	0	0.3333	0	0	0	0	0.2222	0.25	0.2857	0
ALB@461C+73.9832	ALB	albumin(ALB)	461	C	unknown_14	73.9832	0.0599694	-0.0759343	0.000207341	0.0830139	0.0421692	0.0225409	0.346538	0.0250969	0.247613	0.0784	0.1429	0.1064	0.0132	0.0833	0.0312	0	0.0952	0.0638	0.0385	0.0909	0.1489	0.1273	0	0.0889	0.0909	0.0755	0.06	0.0333	0.0244	0.0435	0.0732	0.0682	0.0222	0.0435	0.0444	0.0526	0.15	0.037	0.0714	0.0426	0.1034	0.0625	0.0484
IGKV1D-37@72S+-30.0106	IGKV1D-37	immunoglobulin kappa variable 1D-37 (non-functional)(IGKV1D-37)	72	S	Ser->Gly	-30.0106	0.0599573	-0.317837	5.55158e-19	-0.192555	7.65787e-06	-0.178979	1.72869e-06	-0.204993	1.213e-07	0	0	0	0	0	0	0	0	0	0	0	0	0	0.3333	0	0	0	0	0	0	0	0	0	0	0	0	0	0	0	0	0	0	0	0
IGHA1@176E+-14.0157	IGHA1	immunoglobulin heavy constant alpha 1(IGHA1)	176	E	Glu->Asp	-14.0157	0.0598876	-0.271855	2.93274e-08	-0.0954165	0.142813	-0.0709341	0.248514	-0.108473	0.0341907	0	0	0	0	0.3333	1	0	0	0	0	0	0	0	0	0	0	0	0	0	0	0	0	0	0	0	0	0	0	0	0	0	0	0	0
CPN2@299N+0.984	CPN2	carboxypeptidase N subunit 2(CPN2)	299	N	Deamidated	0.984	0.0598704	-0.1444	0.00291435	-0.0829736	0.122824	0.0772028	0.374852	0.138859	0.0257148	0	0	0	0	1	0	0	0	0	0	0	0	0	0	0	0	1	0	0	0	0	0	0	0	0	0	0	0	0	0	0	0	0	0
BCHE@256N+0.984	BCHE	butyrylcholinesterase(BCHE)	256	N	Deamidated	0.984	0.0598701	-0.203373	1.92961e-06	-0.0938823	0.0669434	0.0490933	0.493968	-0.0183608	0.731714	0	0	0	0	0	0	0	0	0	0	0	0	0	0	0	0	0	0	0	0	0	0	0	0	0	0	0	0	0	0	0	0	0	0
C3@1637C+-2.0157	C3	complement C3(C3)	1637	C	DiDehydro	-2.0157	0.059834	-0.184076	9.24925e-13	-0.0671761	0.0320356	0.204551	1.92361e-05	-0.0431649	0.123425	0	0	0	0	0	0	0	0	0	0	0.125	0	0.25	0	0	0	0.1429	0	0	0	0	0.3333	0	0	0	0	0	0	0	0	0	0	0	0
CFI@119G+40.0313	CFI	complement factor I(CFI)	119	G	Gly->Pro	40.0313	0.0598296	-0.221596	5.09038e-06	-0.171442	0.00558301	-0.19357	5.7503e-05	-0.208227	6.21825e-05	0	0	0	0	0	0	0	0	0	0.5	0	0	0	0	0	0	0	0	0	0	0	0	0	0	0	0	0	0	0	0	0	0	0	0
IGLV1-40@73S+14.0157	IGLV1-40	immunoglobulin lambda variable 1-40(IGLV1-40)	73	S	Methyl(Ser->Thr)	14.0157	0.0597629	-0.251429	1.61869e-10	-0.196047	2.47406e-05	-0.147752	0.00369332	-0.184117	1.91878e-05	0	0	0.25	0	0	0.2	0.3333	0	0	0	0.3333	0	0	0	0	0	0	0	0	0	0	0	0	0	0	0	0	0	0	0	0	0	0	0
ALB@500C+209.1779	ALB	albumin(ALB)	500	C	unknown_29	209.178	0.0597117	0.217181	2.44067e-05	0.217637	0.00816018	0.0279929	0.139156	0.115829	0.000287512	0	0	0.25	0	0.5	0	0	0	0	0	0	0.5	0	0	0	0	0.6667	0	0.5	0	0	0	0.6667	0.3333	0	0.3333	0.5	1	0	0.6667	1	0.3333	0	0.1429
IGKV3D-15@24M+-17.9564	IGKV3D-15	immunoglobulin kappa variable 3D-15(IGKV3D-15)	24	M	Met->Xle	-17.9564	0.0596847	-0.22302	2.13187e-06	-0.214242	0.000103042	-0.186453	0.000121875	-0.191973	6.9466e-05	1	0	0.3333	0.25	0	0	0.1667	0	0	0	0.3333	0	0	0	0	0	0	0	0	0	0	0	0	0	0	0	0	0	0	0	0	0	0	0
FN1@78C+-2.0157	FN1	fibronectin 1(FN1)	78	C	DiDehydro	-2.0157	0.0596286	-0.227973	6.84828e-10	-0.198587	5.22749e-06	-0.180395	9.61715e-08	-0.205612	7.78066e-09	0	0	0	0	0.1429	0	0.3333	0	0.2	0	0	0	0	0.25	0.25	0	0	0	0	0	0	0.125	0.1111	0	0.6667	0	0	0	0	0	0	0	0	0
ALB@320D+-18.0106	ALB	albumin(ALB)	320	D	Dehydrated	-18.0106	0.0596078	-0.106798	0.0222694	0.00402049	0.949596	0.0258057	0.688699	0.0476047	0.363283	1	0	0.0104	1	0.0244	0	0	0.0105	0.038	0.0116	0	0.028	0	0.0156	0	0	0	0	0	0	0	0	0.013	0.0265	0	0.0233	0.025	0.0541	0	0.0097	0	1	0	0.0123
PON1@113N+0.984	PON1	paraoxonase 1(PON1)	113	N	Deamidated	0.984	0.0595699	-0.233722	1.79003e-17	-0.0596818	0.223271	0.148423	0.0341612	0.0549198	0.305919	0	0	0	0	0	0	0	0	0	0	0	0	0	0	0	0	0	0	0	0	0	0	0	0	0	0	0	0	0	0	0	0	0	0
ALB@511C+12	ALB	albumin(ALB)	511	C	Thiazolidine	12	0.0595485	-0.193048	1.30108e-05	-0.142244	0.00780264	-0.0255889	0.728423	-0.154989	0.000422582	0	0	0	0	0	0	0	0	0	0	0	0	0	0	0	0	0	0	0	0	0	0	0	0	0	0	0	0	0	0	0	0	1	0
IGHV3-20@96N+0.984	IGHV3-20	immunoglobulin heavy variable 3-20(IGHV3-20)	96	N	Deamidated	0.984	0.0595235	-0.206345	7.30199e-16	-0.0631953	0.204738	-0.105005	0.000248707	-0.159905	9.82371e-12	0	0.1111	0	0.0833	0.1667	0.0571	0.1	0.1053	0	0	0.0435	0.0526	0.1429	0.0333	0.027	0.2	0	0.0645	0.0769	0.1667	0	0	0.1429	0	0.1333	0	0	0.0435	0	0.0769	0.1667	0	0	0
CPN2@465G+40.0313	CPN2	carboxypeptidase N subunit 2(CPN2)	465	G	Gly->Pro	40.0313	0.0595015	-0.399867	2.60876e-49	-0.255553	3.90917e-17	-0.256542	1.3801e-21	-0.274088	3.63837e-26	0	0	0	0	0	0	0	0	0	0	0	0	0	0	0	0	0	0	0	0	0	0	0	0	0	0	0	0	0	0	0	0	0	0
C8A@116N+0.984	C8A	complement C8 alpha chain(C8A)	116	N	Deamidated	0.984	0.059466	-0.344684	5.60484e-27	-0.20037	1.09551e-06	-0.205082	1.87489e-10	-0.224881	1.04782e-11	0	0	0	0	0	0	0	0	0	0	0	0	0	0	0	0	0	0	0	0	0	0	0	0	0	0	0	0	0	0	0	0	0	0
SERPINF1@72T+29.9928	SERPINF1	serpin family F member 1(SERPINF1)	72	T	Thr->Met	29.9928	0.059466	-0.341834	1.1845e-22	-0.19752	6.20457e-06	-0.202233	7.96984e-09	-0.222032	1.42361e-09	0	0	0	0	0	0	0	0	0	0	0	0	0	0	0	0	0	0	0	0	0	0	0	0	0	0	0	0	0	0	0	0	0	0
IGHV4-28@87V+14.0157	IGHV4-28	immunoglobulin heavy variable 4-28(IGHV4-28)	87	V	Val->Xle	14.0157	0.0592852	-0.187919	0.000421293	-0.174702	0.00228958	-0.0785893	0.14875	-0.175562	0.000270736	0	0	0	0	0	0	0.5	0	0	0.25	0.75	0	0	0	0	0	0	0.3333	0	0	0	0	0	0	0.5	0	0	0	0	0	0	0	0	0
IGLV1-40@72N+0.984	IGLV1-40	immunoglobulin lambda variable 1-40(IGLV1-40)	72	N	Deamidated	0.984	0.0592027	-0.233371	5.80915e-08	-0.167977	0.0010095	-0.157197	0.000473646	-0.164453	0.000195904	0	0	0	0	0	0.2	0	0	0	0	0	0	0	1	0	0	0	0	0	0	0	0	0	0	0	0	0	0	0	0	0	0	0	0
F2@126G+40.0313	F2	coagulation factor II, thrombin(F2)	126	G	Gly->Pro	40.0313	0.0591451	-0.306156	2.47317e-20	-0.20439	4.03224e-06	-0.147543	0.00038926	-0.187058	2.90337e-07	0	0	0	0.3333	0	0	0	0	0	0	0.1429	0.2	0	0	0	0	0	0	0	0	0	0	0	0	0	0	0	0.25	0	0	0	0	0	0
CP@1059N+0.984	CP	ceruloplasmin(CP)	1059	N	Deamidated	0.984	0.0591437	-0.330384	1.58935e-18	-0.148055	0.0147207	-0.14929	0.000162684	-0.153589	8.45149e-05	0	0	0	0	0	0	0	0	0	0	0	0	0	0	0	0	0	0	0	0	0	0	0	0	0	0	0	0	0	0	0	0	0	0
ALB@511C+156.115	ALB	albumin(ALB)	511	C	HNE	156.115	0.0591415	-0.222009	1.32021e-08	-0.130121	0.00601189	-0.0765201	0.155883	-0.0487416	0.286168	0	0.3333	0	0	0	0	0	0.25	0	0	0	0	0	0	0	0.3333	0	0	0	0	0	0	0	0	0	0	0	0.1667	0	0	0	0	0	0
ALB@92T+453.1482	ALB	albumin(ALB)	92	T	Hex(1)NeuAc(1)	453.148	0.0590199	-0.181832	5.93419e-06	-0.104356	0.0149353	-0.039497	0.459535	-0.0738745	0.0414972	0	0	0	0.3333	0	0	0	0.3333	0.5	0	0	0	0	0	0	0	0	0.3333	0	0	0	0	0	0	0	0	0	0	0	0	0	0	0	0
KNG1@274N+0.984	KNG1	kininogen 1(KNG1)	274	N	Deamidated	0.984	0.0589434	-0.249586	2.24996e-09	-0.196647	5.01924e-05	-0.120004	0.0112579	-0.166318	7.86681e-05	0	0.3333	0	0.25	0	0	0	0	0	0	0.5	0	0	0	0	0	0	0	0	0	0	0	0	0	0	0	0	0	0	0	0.25	0	0	0
GC@112C+-2.0157	GC	GC vitamin D binding protein(GC)	112	C	DiDehydro	-2.0157	0.0589119	-0.182591	4.60196e-13	-0.0210426	0.541738	-0.0128118	0.755713	0.0880508	0.0326692	0	0	0	0.1111	0.1429	0	0	0	0	0	0.0909	0	0	0	0	0.1	0	0.2	0	0	0	0	0	0	0	0	0	0.1429	0	0	0	0	0	0
TF@249N+0.984	TF	transferrin(TF)	249	N	Deamidated	0.984	0.0589097	-0.256074	6.56125e-15	-0.0536519	0.414645	0.0624641	0.30674	-0.0809629	0.0300901	0	0	0	0	0	0	0	0	0	0	0	0	0	0	0	0	0.25	0	0	0	0	0	0	0	0	0	0	0	0	0	0	0	0	0
FCN3@156N+0.984	FCN3	ficolin 3(FCN3)	156	N	Deamidated	0.984	0.0588592	-0.214412	4.24886e-07	-0.115124	0.0327575	-0.0757325	0.174967	-0.0868304	0.087513	0	0	0	0	0	0	0	0	0	0	1	0	0	0	0	0	0	0	0	0	0	0	0	0	0	0	0	0	0	0	0	0	0	0
TF@240D+-18.0106	TF	transferrin(TF)	240	D	Dehydrated	-18.0106	0.0587772	-0.285609	7.10224e-11	-0.141295	0.0107126	-0.0646701	0.2894	-0.109183	0.020659	0	0	0	0	0	0	0	0	0	0	0	0	0	0	0	0	0	0	0	0	0	0	0	0	0	0	0	0	0	0	0	0	0	0
FGG@120M+15.9949	FGG	fibrinogen gamma chain(FGG)	120	M	Oxidation	15.9949	0.0587723	0.461991	1.08077e-16	0.34541	0.000201218	0.0408631	0.0182898	0.0601158	0.000224725	0.1905	0.2727	0.1282	0.2179	0.3699	0.2632	0.4397	0.3016	0.3171	0.4206	0.425	0.2537	0.3977	0.4355	0.3643	0.4421	0.3077	0.2625	0.3333	0.3077	0.3077	0.3833	0.3671	0.1842	0.5	0.3	1	0.225	0.4324	0.2927	0.32	0.3966	0.3023	0.2692
IGLV1-44@51N+0.984	IGLV1-44	immunoglobulin lambda variable 1-44(IGLV1-44)	51	N	Deamidated	0.984	0.058657	-0.299212	3.36644e-10	-0.154898	0.0093644	-0.0511786	0.354006	-0.141325	0.0048973	0	0	0	0	0	0	0	0	0	0	0	0	0	0	0	0	0	0	0	0	0	0	0	0	0	0	0	0	0	0	0	0	0	0
APOA2@17E+37.9469	APOA2	apolipoprotein A2(APOA2)	17	E	Cation_Ca[II]	37.9469	0.058657	-0.269845	6.90431e-14	-0.125531	0.00495777	-0.106213	0.00639148	-0.121692	0.00149519	0	0	0	0	0	0	0	0	0	0	0	0	0	0	0	0	0	0	0	0	0	0	0	0	0	0	0	0	0	0	0	0	0	0
C5@1435N+0.984	C5	complement C5(C5)	1435	N	Deamidated	0.984	0.0586568	-0.352906	1.0965e-26	-0.208592	8.61992e-07	-0.213305	1.55251e-10	-0.233103	7.92705e-12	0	0	0	0	0	0	0	0	0	0	0	0	0	0	0	0	0	0	0	0	0	0	0	0	0	0	0	0	0	0	0	0	0	0
ALB@319N+0.984	ALB	albumin(ALB)	319	N	Deamidated	0.984	0.0585563	-0.116212	1.14463e-22	0.0039081	0.850302	0.0393337	0.00547639	0.00574924	0.671723	0.0374	0.0583	0.042	0.0556	0.0672	0.0568	0.0824	0.0632	0.0303	0.05	0.0625	0.0467	0.0149	0.0729	0.0435	0.0482	0.0597	0.0614	0.0597	0.082	0.0435	0.05	0.0649	0.0536	0.0667	0.0431	0.0594	0.0976	0.022	0.0352	0.0296	0.0396	0.04	0.0645
ALB@569K+43.0058	ALB	albumin(ALB)	569	K	Carbamyl	43.0058	0.058534	-0.114651	0.00010038	-0.0272142	0.473309	0.0805808	0.0498751	-0.0121645	0.727199	0.0909	0	0.05	0	0	0	0	0	0	0	0	0.0833	0	0	0	0	0	0	0.1	0	0	0	0	0	0	0	0.0833	0.0526	1	0	0	0	0	0.3333
IGKV1-5@67K+-14.052	IGKV1-5	immunoglobulin kappa variable 1-5(IGKV1-5)	67	K	Lys->Asn	-14.052	0.0584546	-0.172105	0.000236955	-0.0969327	0.217606	-0.131198	0.00623719	-0.152682	0.000784055	0	0	0	0	0	0	0	0	0	0	1	0	0	0	0	0	0	0	0	0	0	0	0	0	0	0	0	0	0	0	0	0	0	0
ALB@511C+287.0556	ALB	albumin(ALB)	511	C	EGCG2	287.056	0.0582524	-0.183587	1.21355e-09	-0.049562	0.24177	0.134164	0.0433655	-0.0356693	0.338346	0	0	0	0	0	0	0	0	0	0	0	0	0	0	0	0	0	0	0	0	0	0	0	0	0	0	0	0	0	0	0	0	0	0
MELTF@216C+184.0796	MELTF	melanotransferrin(MELTF)	216	C	MTSL	184.08	0.0582524	-0.186256	3.08218e-10	-0.0419422	0.300249	-0.0303755	0.370313	0.0927354	0.0716834	0	0	0	0	0	0	0	0	0	0	0	0	0	0	0	0	0	0	0	0	0	0	0	0	0	0	0	0	0	0	0	0	0	0
TF@510D+55.9197	TF	transferrin(TF)	510	D	Cation_Ni[II]	55.9197	0.0582524	-0.313293	1.04275e-19	-0.16898	4.76571e-05	-0.173692	5.86108e-07	-0.193491	1.73608e-07	0	0	0	0	0	0	0	0	0	0	0	0	0	0	0	0	0	0	0	0	0	0	0	0	0	0	0	0	0	0	0	0	0	0
APTX@233E+-27.9949	APTX	aprataxin(APTX)	233	E	Glu->Thr	-27.9949	0.0582524	-0.173792	0.000585258	-0.129457	0.00590736	-0.118382	0.0034192	-0.153968	6.42318e-05	0	0	0	0	0	0	0	1	0	0	0	0	0	0	1	0	0	0	0	0	0	0	0	0	0	0	0	0	0	0	0	0	0	0
F13B@32N+0.984	F13B	coagulation factor XIII B chain(F13B)	32	N	Deamidated	0.984	0.0582524	-0.207212	7.86279e-06	-0.145016	0.00992415	-0.149728	0.00134111	-0.169527	0.000241821	0	0	0	0	0	0	0	0	0	0	1	0	0	0	0	0	0	0	0	0	0	0	1	0	0	0	0	0	0	0	0	0	0	0
FN1@1179N+0.984	FN1	fibronectin 1(FN1)	1179	N	Deamidated	0.984	0.0581308	-0.106228	0.0355448	-0.144004	0.00424667	-0.130984	0.00218456	-0.141134	0.000731912	0	0.3333	0	1	0	0	0	0	0	0.3333	0	0	0	0	0	0	0	0	0	0	0	0	0	0	0	0.5	0	0	0	0	0	0	0.5	0
APOA1@32W+13.9793	APOA1	apolipoprotein A1(APOA1)	32	W	Trp->Oxolactone	13.9793	0.0578966	-0.219711	3.72855e-15	-0.113836	0.00138539	-0.0715128	0.0913144	-0.190509	6.4073e-11	0	0	0.0769	0.1	0	0	0.1111	0	0	0	0.1818	0.1429	0	0.0769	0.0909	0	0	0	0.1333	0	0.1429	0	0	0.0833	0	0	0	0	0	0	0.0833	0	0	0
ITIH1@560N+0.984	ITIH1	inter-alpha-trypsin inhibitor heavy chain 1(ITIH1)	560	N	Deamidated	0.984	0.0578932	-0.140656	1.78714e-07	-0.0581477	0.156155	0.0151238	0.685139	-0.0496995	0.0705587	0.0588	0	0	0.1429	0.1739	0.0769	0	0	0	0.0526	0.1304	0.125	0.3077	0.0952	0.1034	0.0588	0.2222	0.04	0	0	0	0	0.0769	0.0556	0	0.0667	0	0	0	0	0	0.0952	0.0769	0
ITIH3@399N+0.984	ITIH3	inter-alpha-trypsin inhibitor heavy chain 3(ITIH3)	399	N	Deamidated	0.984	0.0578478	-0.205343	1.28231e-05	-0.11022	0.0601546	-0.0455881	0.37206	-0.0704317	0.192241	0	0	0	0.5	0	0	0	0	0	0	0	0	0	0	0.5	0.3333	0	0	0	0	0	0	0	0	0	0	0	0	0	0	0	0	0	0
C3@1141M+15.9949	C3	complement C3(C3)	1141	M	Oxidation	15.9949	0.0578464	-0.102975	0.00785439	0.106898	0.279062	-0.0380417	0.397189	-0.0729746	0.0522416	0.25	0	0	0.5	0	0	0	0	0	0	0	0	0	0	0.25	0	0	0	0.25	0	0.5	0.6667	0	0	0	0	0	0	0	0	0	0	0	0
CP@165Q+0.984	CP	ceruloplasmin(CP)	165	Q	Deamidated	0.984	0.0578296	-0.113516	7.04341e-05	-0.0433526	0.277078	0.177019	0.00826279	0.0682712	0.171738	0	0	0.1429	0	0	0	0	0	0.5	0.3333	0	0	0	0	0	0	0	0	0	0.2	0	0	0	0	0	0	0	0	0	0	0	0	0	0.25
RBP4@106M+15.9949	RBP4	retinol binding protein 4(RBP4)	106	M	Oxidation	15.9949	0.0577881	-0.245419	5.43704e-10	0.0753161	0.420575	-0.0521506	0.285071	-0.0980747	0.0422725	0	0	0	0.25	0	0	0	0	0	0	0	0	0	0	0	0	0	0	0	0	0	0	0	0	0	0	0	0	0	0	0	0.3333	0	0
ALB@472C+221.0817	ALB	albumin(ALB)	472	C	6C-CysPAT	221.082	0.0577629	-0.271829	1.07951e-15	-0.130856	0.00163416	-0.10774	0.00431771	-0.135723	0.000105662	0	0	0	0	0	0	0	0	0	0	0	0	0	0	0	0	0	0	0	0	0	0	0	0	0	0	0	0	0	0	0	0	0	0
IGKV2D-40@100K+-14.052	IGKV2D-40	immunoglobulin kappa variable 2D-40(IGKV2D-40)	100	K	Lys->Asn	-14.052	0.0576454	-0.321986	1.28378e-24	-0.177672	6.20457e-06	-0.182385	6.31871e-09	-0.202184	7.29851e-10	0	0	0	0	0	0	0	0	0	0	0	0	0	0	0	0	0	0	0	0	0	0	0	0	0	0	0	0	0	0	0	0	0	0
KNG1@223N+0.984	KNG1	kininogen 1(KNG1)	223	N	Deamidated	0.984	0.057465	-0.199174	2.5473e-13	-0.0315445	0.456174	0.144744	0.0331356	0.0707707	0.19003	0	0	0	0	0	0	0	0	0	0	0	0	0	0	0	0	0	0	0	0	0	0	0.5	0	0	0	0	0	0	0	0	0	0	0
IGHV3-35@107A+28.0313	IGHV3-35	immunoglobulin heavy variable 3-35 (non-functional)(IGHV3-35)	107	A	Ala->Val	28.0313	0.0573711	-0.121031	4.31083e-05	-0.0399923	0.456039	0.118948	0.03864	0.0196361	0.664919	0	0.1429	0	0	0.2	0	0	0	0	0.1667	0	0	0	0	0	0.1667	0	0.1	0	0	0	0	0	0	0	0	0	0	0	0.25	0	0	0	0.1667
C4A@139G+40.0313	C4A	complement C4A (Rodgers blood group)(C4A)	139	G	Gly->Pro	40.0313	0.0573112	-0.28423	1.63952e-20	-0.0960365	0.116559	-0.0836918	0.0565498	-0.119543	0.000117963	0	0	0	0	0.0769	0	0	0	0	0.0909	0	0	0	0.125	0.125	0	0	0	0	0	0	0	0.1	0	0	0	0	0.1429	0	0	0	0	0.1667	0
C4BPA@385N+0.984	C4BPA	complement component 4 binding protein alpha(C4BPA)	385	N	Deamidated	0.984	0.0572811	-0.119595	0.000400864	-0.111198	0.0117503	-0.126707	0.000155686	-0.136775	6.42318e-05	0	0	0	0.0909	0.1667	0	0.2	0	0	0	0.2	0.1429	0	0.25	0.1667	0	0.0909	0.125	0	0	0.5	0	0	0	0	0	0	0	0	0.25	0.3333	0	0	0
SERPINC1@52M+15.9949	SERPINC1	serpin family C member 1(SERPINC1)	52	M	Oxidation	15.9949	0.057125	-0.206479	1.98292e-08	-0.149527	0.0069372	-0.151893	4.32008e-05	-0.204921	7.36675e-08	0	0	0.25	0.1667	0.25	0	0.3333	0	0	0	0	0	0	0	0	0.6	0	0	0	0	0	0	0	0	0	0	0	0	0	0	0	0	0	0
FCN3@99Q+0.984	FCN3	ficolin 3(FCN3)	99	Q	Deamidated	0.984	0.0570388	-0.177577	9.83391e-09	-0.0434644	0.352734	0.132691	0.0843316	0.0677781	0.268376	0	0	0	0	0	0	0	0	0	0	0	0	0	0	0	0	0	0	0	0	0	0	0	0	0	0	0	0	0	0	0	0	0	0
CP@173N+0.984	CP	ceruloplasmin(CP)	173	N	Deamidated	0.984	0.0569799	0.0532589	0.433631	0.084986	0.117393	0.119689	0.10292	0.029886	0.44219	0.2	0	0.1429	0	0	0	0	0.2	0	0.3333	0	0	0	0	0	0	0	0	0.5	0.2	0.3333	0.25	0	0	0	0	0.5	0	0.3333	0	0	0	0	0
SERPINC1@313M+15.9949	SERPINC1	serpin family C member 1(SERPINC1)	313	M	Oxidation	15.9949	0.0568362	0.0250407	0.697424	-0.0104779	0.897325	0.0417845	0.483872	-0.0429723	0.25086	0	0	0	0.6667	1	0.5	0.5	0	0	0	0.6667	0.5	0.5	1	1	0.5	0.5	1	0	0	0	0	0	0	0	0	0	0	0	0	0	0.5	0	0
C1S@679M+15.9949	C1S	complement C1s(C1S)	679	M	Oxidation	15.9949	0.0568354	-0.0577255	0.210675	-0.098008	0.0150576	-0.125321	1.28851e-05	-0.14512	2.44833e-06	0.5	0	0.3333	0.5	0	0	0	0	0	0	0.5	0	0	0	0.5	0	0	0.3333	0	0	0	0.3333	0	0	0	0.3333	0	0	0	0	0	0	0.5	0
FN1@2372N+0.984	FN1	fibronectin 1(FN1)	2372	N	Deamidated	0.984	0.056784	-0.339135	7.72983e-22	-0.194822	6.23565e-06	-0.199534	1.951e-08	-0.219333	3.87993e-09	0	0	0	0	0	0	0	0	0	0	0	0	0	0	0	0	0	0	0	0	0	0	0	0	0	0	0	0	0	0	0	0	0	0
HPX@270N+0.984	HPX	hemopexin(HPX)	270	N	Deamidated	0.984	0.0567034	-0.285461	3.87029e-18	-0.163552	3.49333e-05	-0.0560496	0.270836	-0.171084	2.28406e-06	0	0	0	0	0	0	0	0	0	0	0	0	0	0	0	0.1667	0	0	0	0	0	0	0	0	0	0	0	0	0	0	0	0	0	0
TF@684C+12	TF	transferrin(TF)	684	C	Thiazolidine	12	0.0565638	-0.0180133	0.449021	0.0399914	0.290876	-0.0013335	0.957116	-0.0235896	0.171412	0.1739	0.04	0.0333	0.0952	0.1053	0.25	0.1176	0.15	0.1364	0.1	0.0556	0.1111	0	0	0.0667	0	0.0714	0.0588	0.1	0	0.3077	0.0556	0.087	0.0312	0.0667	0.1176	0.0526	0.2174	0.2	0.0833	0.1111	0.0952	0	0.1111
ALB@311S+426.1373	ALB	albumin(ALB)	311	S	Hex(1)Pent(2)	426.137	0.056493	-0.20155	6.09073e-08	-0.11063	0.0175033	0.0248524	0.719549	-0.0684745	0.132787	0	0	0	0	0	0	0	0	0	0	1	0	0	0	0	0	0	0	0	0	0	0	0	0	0	0	0	0	0	0	0	0	0	0
FGB@336G+40.0313	FGB	fibrinogen beta chain(FGB)	336	G	Gly->Pro	40.0313	0.0563786	0.410823	1.5972e-45	0.530315	3.45678e-24	0.0388032	2.87644e-06	0.0190044	0.00985463	0.1818	0.2857	0.1429	0.1875	0.0833	0.1923	0.1667	0.3333	0.1429	0.15	0.1364	0.12	0.2857	0.2143	0.0741	0.1579	0.1667	0.2	0.3	0.25	0.2	0.1333	0.1481	0.1667	0.1818	0.2	0.25	0.3077	0.1538	0.4	0.3	0.4	0.2	0.2857
ALB@427F+9.0327	ALB	albumin(ALB)	427	F	Phe->Arg	9.0327	0.0562299	-0.250413	7.47925e-07	-0.151125	0.0170957	-0.155837	0.00285122	-0.12373	0.0203148	0	0	0	1	0	0	0	0	0	0	0	0	0	0	0	0	0	0	0	0	0	0	0	0	0	0	0	0	0	0	0	0	0	0
C1QB@149M+15.9949	C1QB	complement C1q B chain(C1QB)	149	M	Oxidation	15.9949	0.0562165	-0.291809	8.86096e-25	-0.162275	6.20457e-06	-0.0410863	0.368392	-0.146645	8.41311e-06	0	0	0	0	0	0	0	0	0	0	0	0	0	0	0.25	0	0	0	0	0	0	0	0	0	0	0	0	0	0	0	0	0	0	0
KNG1@29N+0.984	KNG1	kininogen 1(KNG1)	29	N	Deamidated	0.984	0.0561852	-0.392883	1.74664e-49	-0.24857	8.26441e-17	-0.253282	4.96093e-22	-0.273081	5.63517e-27	0	0	0	0	0	0	0	0	0	0	0	0	0	0	0	0	0	0	0	0	0	0	0	0	0	0	0	0	0	0	0	0	0	0
IGKV2-28@24M+-17.9564	IGKV2-28	immunoglobulin kappa variable 2-28(IGKV2-28)	24	M	Met->Xle	-17.9564	0.0560007	-0.167391	0.00844147	-0.0697249	0.244775	-0.0894956	0.057208	-0.139584	0.00165794	0	0	0	0.3333	0	0	0	0.3333	0.5	0	0	0	0	0	0.25	0	0	0	0	0	0	0	0	0	0	0	0	0	0	0	0.5	0	0.25	0
ALB@446T+-18.0106	ALB	albumin(ALB)	446	T	Dehydrated	-18.0106	0.0558908	-0.0841047	6.92968e-14	0.074838	0.0003666	0.0520609	5.76334e-05	0.0380107	0.000585909	0.0478	0.0365	0.0519	0.0481	0.0601	0.0688	0.0558	0.0242	0.0421	0.0526	0.0645	0.0526	0.0481	0.0401	0.0418	0.0435	0.0641	0.0507	0.0327	0.0534	0.063	0.0491	0.045	0.0647	0.0541	0.0693	0.0345	0.068	0.0559	0.0776	0.0461	0.0575	0.0536	0.0509
SERPINF2@54N+0.984	SERPINF2	serpin family F member 2(SERPINF2)	54	N	Deamidated	0.984	0.0558252	-0.311766	1.38743e-21	-0.120537	0.0239847	-0.172165	1.53941e-07	-0.184152	1.69367e-07	0	0	0	0	0	0	0	0	0	0	0	0	0	0	0	0	0	0	0	0	0	0	0	0	0	0	0	0	0	0	0	0	0	0
FASTK@349P+-10.0207	FASTK	Fas activated serine/threonine kinase(FASTK)	349	P	Pro->Ser	-10.0207	0.0558252	-0.111239	5.89857e-07	0.130524	0.151867	0.152534	0.00664685	0.112803	0.00874	0	0	0	0	0	0	0	0	0	0	0	0	0	0	0	0	0	0	0	0	0	0	0	0	1	0	0	0	0	0	0	0	0	0
ZNF587B@1M+15.9949	ZNF587B	zinc finger protein 587B(ZNF587B)	1	M	Oxidation	15.9949	0.0558252	-0.147871	7.32894e-07	-0.0220572	0.606632	0.110308	0.0842462	0.0392929	0.37615	0	0	0	0	0	0	0	0	0	0	0	0	0	0	0	0	0	0	0	0	0	0	0	0	0	0	0	0	0	0	0	0	0	0
HP@97E+250.0689	HP	haptoglobin(HP)	97	E	unknown_37	250.069	0.0558252	-0.0634379	0.322819	-0.0703589	0.179536	-0.0750715	0.0672216	-0.0558187	0.176143	0	0	0	0	0	0	0	0	0	0	0	0	0	0	0	0	0	1	0	1	0	0	0	1	0	0	0	0	1	0	0	0	0	0
C8A@45S+162.0528	C8A	complement C8 alpha chain(C8A)	45	S	Hex	162.053	0.0558252	-0.249911	1.08767e-07	-0.105597	0.0864324	-0.00274801	0.974442	-0.0437997	0.409949	0	0	0	0	0	0	0	0	0	0	0	0	0	0	0	0	0	0	0	0	0	0	0	0	0	0	0	0	0	0	0	0	0	0
PON1@192Q+28.0425	PON1	paraoxonase 1(PON1)	192	Q	Gln->Arg	28.0425	0.0558252	-0.166284	0.00185927	-0.115085	0.0739728	-0.0776412	0.195462	-0.0846082	0.112191	0	0	0	0	0	0	0	1	0	0	0	0	0	0	0	0	0	0	0	0	0	0	0	1	0	0	0	0	0	0	0	0	0	0
HPX@177M+15.9949	HPX	hemopexin(HPX)	177	M	Oxidation	15.9949	0.0557956	-0.25691	4.49332e-18	-0.134902	0.0001389	-0.104287	0.00205057	-0.116862	0.000229792	0	0	0	0	0	0	0	0	0	0	0	0	0	0	0	0	0	0	0	0	0	0	0	0	0	0	0	0	0	0	0	0	0	0
APOB@1292N+0.984	APOB	apolipoprotein B(APOB)	1292	N	Deamidated	0.984	0.0557833	-0.37555	3.82003e-32	-0.184321	0.000138135	-0.235949	2.84519e-12	-0.238608	1.90886e-13	0	0	0	0	0	0	0	0	0	0	0	0	0	0	0	0	0	0	0	0	0	0	0	0	0	0	0	0	0	0	0	0	0	0
FGB@335M+15.9949	FGB	fibrinogen beta chain(FGB)	335	M	Oxidation	15.9949	0.0557488	0.380891	7.17658e-42	0.645031	3.30485e-32	0.0402141	1.21174e-06	0.0204153	0.0053443	0.2353	0.2727	0.4286	0.4	0.2647	0.2333	0.125	0.4167	0.3	0.3571	0.2593	0.2333	0	0	0.2963	0.1818	0.1667	0.2667	0.2	0.3333	0.2857	0.3333	0.1562	0.2	0.5	0.3077	0.25	0.2308	0.4286	0.375	0.2	0.2727	0.2778	0.2
IGHV1-46@114Y+-15.9949	IGHV1-46	immunoglobulin heavy variable 1-46(IGHV1-46)	114	Y	Tyr->Phe	-15.9949	0.0556221	-0.164061	1.33158e-12	-0.0764728	0.00396455	0.102518	0.00869683	-0.0525732	0.0504707	0	0	0	0	0	0.2857	0.0714	0	0	0	0	0.0833	0.0625	0	0.1429	0.2	0.1429	0	0	0	0	0	0	0.1111	0	0	0	0	0.1429	0	0	0	0.1818	0
C4BPA@301N+-11.0337	C4BPA	complement component 4 binding protein alpha(C4BPA)	301	N	Asn->Cys	-11.0337	0.0554896	-0.227218	2.39478e-09	0.0124618	0.833464	0.0512959	0.462306	-0.0623469	0.12249	0	0	0	0	0	0	0	0	0	0	0	0	0	0	0	0	1	0	0	0	0	0	0	0	0	0	0	0	0	0	0	0	0	0
APOH@111N+0.984	APOH	apolipoprotein H(APOH)	111	N	Deamidated	0.984	0.0554204	-0.18184	0.000119521	0.277375	0.00206762	0.0868673	0.342973	-0.0334321	0.578291	0	0	0	0	0	0	0	0	0	0	1	0	0	0	0	0	0	0	0	0	0	0	0	0	0	0	0	0	0	0	0	0	0	0
IGHA1@179L+-14.0157	IGHA1	immunoglobulin heavy constant alpha 1(IGHA1)	179	L	Xle->Val	-14.0157	0.0553267	-0.195751	2.34918e-05	0.00349801	0.966272	0.0149964	0.853386	-0.0598823	0.222614	0	0.25	0	0.1667	0	0	0	0	0	0	0	0	0	0.5	0	0	0	0	0	0	0	0	0	0	0	0	0	0	0.3333	0	0	0	0	0
ALB@461C+42.0106	ALB	albumin(ALB)	461	C	Acetyl	42.0106	0.0552823	-0.221953	1.19545e-31	-0.0786453	0.00063427	-0.0140375	0.619456	-0.00957564	0.757243	0	0.0571	0	0	0	0	0	0	0	0.1538	0	0	0.0545	0	0	0.0682	0.0566	0.04	0.0667	0	0	0	0	0	0	0	0.0526	0.05	0	0	0	0	0	0
ALB@377Y+15.9949	ALB	albumin(ALB)	377	Y	Oxidation	15.9949	0.0551903	-0.181827	4.98559e-14	-0.0399204	0.260535	0.187862	0.00160651	0.0263739	0.485563	0	0	0	0.012	0.0215	0	0	0	0	0	0	0	0	0.0189	0.0044	0	0	0	0	0	0	0	0	0	0	0	0	0	0	0	0	0	0	0
CFH@757N+0.984	CFH	complement factor H(CFH)	757	N	Deamidated	0.984	0.0551883	-0.355632	1.76521e-38	-0.239881	1.23441e-13	-0.236356	7.79997e-17	-0.253288	2.54606e-20	0	0	0	0.2	0	0	0	0	0	0	0	0	0	0	0.25	0	0	0	0	0	0	0	0	0	0	0	0	0	0	0	0	0	0	0
ALB@527N+0.984	ALB	albumin(ALB)	527	N	Deamidated	0.984	0.0550041	-0.0898312	1.24556e-05	0.0349154	0.341218	0.0127786	0.576751	0.00486873	0.804544	0.03	0.0208	0.0194	0.0472	0.0588	0.0435	0.1129	0.0789	0.1667	0.0155	0.0394	0.0213	0.0536	0.021	0.0238	0.1	0.0321	0.0292	0.0135	0.0938	0.0385	0.0204	0.0409	0.0402	0.0141	0.0455	0.0708	0.0193	0	0.0421	0.0702	0.0769	0.0306	0.0943
ALB@193C+-2.0157	ALB	albumin(ALB)	193	C	DiDehydro	-2.0157	0.054916	-0.127138	3.60015e-33	-0.0110566	0.434742	0.0728806	7.05217e-07	0.00190904	0.866751	0.0331	0.0451	0.0391	0.0509	0.0455	0.0304	0.0243	0.0472	0.0473	0.0578	0.0431	0.0249	0.0381	0.043	0.0546	0.0442	0.0573	0.0419	0.0292	0.039	0.019	0.036	0.0381	0.0457	0.0578	0.0302	0.013	0.0342	0.0283	0.0195	0.0192	0.0145	0.0411	0.0253
CFHR3@322G+40.0313	CFHR3	complement factor H related 3(CFHR3)	322	G	Gly->Pro	40.0313	0.0548944	-0.31978	5.22929e-26	-0.183113	2.73654e-06	-0.187826	4.67082e-10	-0.207624	2.6377e-11	0	0	0	0	0	0	0	0	0	0	0	0	0	0	0	0	0	0	0	0	0	0	0	0	0	0	0	0.5	0	0	0	0	0	0
SERPINA3@38N+0.984	SERPINA3	serpin family A member 3(SERPINA3)	38	N	Deamidated	0.984	0.0548517	-0.23326	9.8586e-09	-0.203968	1.46055e-05	-0.208681	1.51935e-07	-0.22848	6.52271e-08	0	0	0	0	0.3333	0.1429	1	0	0	0	0	0	0	0	0	0.1429	0	0	0	0	0	0	0	0	0	0	0	0	0	0	0	0	0	0
IGHA2@184N+0.984	IGHA2	immunoglobulin heavy constant alpha 2 (A2m marker)(IGHA2)	184	N	Deamidated	0.984	0.0548148	-0.186241	2.09913e-07	-0.0123408	0.869496	0.0154599	0.800838	0.0874185	0.106572	0	0	0	0.5	0	0	0	0	0	0	0	0	0	0	0	0	0	0	0	0	0	0	0	0	0	0	0	0	0	0	0	0	0	0
IGLV2-11@68M+15.9949	IGLV2-11	immunoglobulin lambda variable 2-11(IGLV2-11)	68	M	Oxidation	15.9949	0.0548012	-0.0856152	0.0426837	0.14246	0.149153	-0.0210505	0.542866	-0.0681231	0.0372259	0	0	0	0	0	0.9091	0.5714	0	0	0	0.8571	0	0	0	0	0	0	0.7333	0.5	0.5	0	0	0	0	0	0	0	0	0	0	0	0	0	0
ALB@286K+98.0732	ALB	albumin(ALB)	286	K	MesitylOxide	98.0732	0.0547621	-0.229765	7.27464e-11	-0.14935	0.000710391	-0.173725	4.91698e-07	-0.193524	1.44424e-07	0	0	0	0	0.3333	0	0	0	0	1	0	0	0	0	0	0	0	0	0	0	0	0	0	0	0	0	0	0	0	0	0	0	0	0
IGHM@413C+-2.0157	IGHM	immunoglobulin heavy constant mu(IGHM)	413	C	DiDehydro	-2.0157	0.054717	-0.252121	5.93303e-23	-0.149553	4.76956e-06	-0.0126581	0.761526	-0.132139	2.17642e-06	0	0	0	0	0	0	0	0.1667	0	0.25	0	0.1	0.125	0	0.1429	0	0	0	0	0	0	0	0	0	0	0	0	0	0	0	0	0	0	0
APOB@1743M+15.9949	APOB	apolipoprotein B(APOB)	1743	M	Oxidation	15.9949	0.0547138	0.0940727	0.0798379	0.271552	0.0533778	-0.0677678	0.0899622	-0.059732	0.135543	0	0	0	0	1	0	1	0	0	0	0	0	0	1	0	0	1	1	0	0	0	0	0	0	0	0	0	0	0	0	0	0	0	0
TTR@144N+0.984	TTR	transthyretin(TTR)	144	N	Deamidated	0.984	0.0546803	-0.176968	0.00022813	-0.090226	0.143636	-0.0612008	0.315122	-0.0649045	0.211342	0.5	0	0	0	0.25	0	0	0	0	0.3333	0	0	0	0	0	0	0	0	0	0	0	0	0	0	0	0	0	0	0	0	0	0.25	0	0
APOB@1262N+0.984	APOB	apolipoprotein B(APOB)	1262	N	Deamidated	0.984	0.0546117	-0.224569	4.06626e-09	-0.109322	0.0195439	-0.0833489	0.0502824	-0.0828534	0.046521	0	0	0	0	0	0	0	0	0	0	0	0	0	0.5	0	0	0	0	0	0	0	1	0	0	0	0	0	0	0	0	0	0	0	0
ALB@86C+251.0365	ALB	albumin(ALB)	86	C	NO_SMX_SEMD	251.036	0.0546117	-0.0326214	0.653622	-0.201658	0.00129263	-0.206371	3.65267e-05	-0.202345	6.62275e-05	0	0	0	0	1	0	0	0	0	0	0	0	0	0	0	0	0	0	0	0	0	0	0	0	0	0	0	0	0	0	0	0	0	0
PLG@485N+0.984	PLG	plasminogen(PLG)	485	N	Deamidated	0.984	0.0546117	-0.316551	1.39237e-20	-0.172237	2.76799e-05	-0.176949	2.42231e-07	-0.196748	6.04861e-08	0	0	0	0	0	0	0	0	0	0	0	0	0	0	0	0	0	0	0	0	0	0	0	0	0	0	0	0	0	0	0	0	0	0
C1S@528N+0.984	C1S	complement C1s(C1S)	528	N	Deamidated	0.984	0.05436	-0.190476	4.49571e-08	-0.110533	0.0147522	-0.117742	0.0040436	-0.150061	3.23342e-05	0.1429	0	0.1429	0	0	0	0.3333	0	0	0	0.25	0.2857	0	0.25	0.2727	0	0.1429	0.25	0	0	0	0	0	0	0	0	0	0	0	0	0	0	0	0
A2M@666M+15.9949	A2M	alpha-2-macroglobulin(A2M)	666	M	Oxidation	15.9949	0.0542648	-0.279536	8.45882e-27	-0.138532	8.7567e-06	-0.0558437	0.159336	-0.112795	7.63181e-05	0	0	0	0	0	0	0	0	0	0	0	0	0	0	0	0	0	0	0	0	0	0	0	0	0	0	0	0	0	0	0	0	0	0
DENND1C@594C+69.9878	DENND1C	DENN domain containing 1C(DENND1C)	594	C	unknown_13	69.9878	0.0542073	-0.291781	3.91068e-12	-0.147467	0.00482389	-0.0521338	0.280366	-0.154898	0.000387025	0	0	0	0	0	0	0	0	0	0	0	0	0	0	0	0	0	0	0	0	0	0	0	0	0	0	0	0	0	0	0	0	0	0
IGLC3@22N+0.984	IGLC3	immunoglobulin lambda constant 3 (Kern-Oz+ marker)(IGLC3)	22	N	Deamidated	0.984	0.054207	-0.0588446	0.504414	-0.0754364	0.236556	0.0413939	0.518929	0.0836756	0.237839	0	0	0	0	0	0	1	0	0	0	0	0	0	1	0	0	0	0	1	0	0	0	0	0	0	1	1	0	0	0	1	0	0	0
GSN@319N+0.984	GSN	gelsolin(GSN)	319	N	Deamidated	0.984	0.0541493	-0.163503	1.98688e-05	0.039027	0.667648	0.0199164	0.775624	-0.0248709	0.666953	0	0	0	0	0	0	0	0	0	0	0	0	0	0	0	0	0	0	0	0	0	0	1	0	0	0	0	0	0	0	0	0	0	0
FGG@391N+0.984	FGG	fibrinogen gamma chain(FGG)	391	N	Deamidated	0.984	0.0541318	0.343005	1.34559e-28	0.63742	2.03519e-24	0.039302	4.34915e-05	0.0195032	0.0230565	0.1	0.3333	0.2941	0.6667	0.5333	0.4286	0.5385	0.3333	0.1429	0.3571	0.4667	0.4286	0.3636	0.5	0.5	0.5714	0.5	0.4615	0.1111	0.3077	0.0833	0.3571	0.3684	0.2	0.25	0.1111	0	0.4615	0.125	0	0.3571	0.2308	0.3	0.1111
HPX@421N+-17.0266	HPX	hemopexin(HPX)	421	N	Ammonia-loss	-17.0266	0.0541206	-0.137389	0.0019158	-0.129522	0.00305482	-0.103121	0.00265369	-0.118633	0.000379643	0	0	0.3333	0	0.25	0	1	0	0	0	0.2	0	0	0	0	0	0	0	0	0	0	0	0	0.6667	0	0	0	0.3333	0	0.5	0	0.3333	1	0
KRT10@291M+15.9949	KRT10	keratin 10(KRT10)	291	M	Oxidation	15.9949	0.0539978	-0.227332	3.93339e-14	0.137256	0.129915	-0.108472	0.000446557	-0.0817241	0.0166132	0	0	0	0	0	0	0	0	0	0	0	0	0	0	0	0	0	0	0.25	0	0	0	0	0	0.1429	0	0	0	0	0	0	0	0	0
IGHG3@159C+154.0994	IGHG3	immunoglobulin heavy constant gamma 3 (G3m marker)(IGHG3)	159	C	4-ONE	154.099	0.0539704	-0.0602793	0.0907414	-0.146966	6.77325e-07	-0.151678	1.52256e-10	-0.171477	1.28278e-13	0	0.5	0.5	0	0	0	0	0.4	0.1429	0.1667	0	0	0	0	0	0	0	0	1	0.5	0.2	0	0	0.1667	0	0.25	0	0	0	0	0.25	0	0	0.125
CFB@79T+-18.0106	CFB	complement factor B(CFB)	79	T	Dehydrated	-18.0106	0.0539573	-0.372259	9.41817e-44	-0.227945	4.44826e-13	-0.22442	3.35122e-16	-0.245872	1.07701e-20	0	0	0	0	0	0	0	0	0	0	0	0	0	0	0	0	0	0	0	0	0	0	0	0	0	0	0	0	0	0	0	0	0	0
ALB@514A+156.115	ALB	albumin(ALB)	514	A	HNE	156.115	0.0539163	-0.194631	6.67838e-12	-0.0685622	0.0640179	0.191632	0.00172286	-0.0300324	0.364845	0	0	0	0	0	0	0.1667	0	0	0	0	0	0.1667	0	0	0	0	0	0	0	0	0	0	0	0	0	0	0	0	0	0	0	0	0
ALB@68N+0.984	ALB	albumin(ALB)	68	N	Deamidated	0.984	0.0538767	-0.0711373	1.60424e-10	0.0513108	0.0130314	0.0717852	2.00323e-07	0.0408027	0.000323966	0.0829	0.044	0.0744	0.0788	0.0628	0.0612	0.0366	0.0359	0.0521	0.0792	0.0783	0.0824	0.0455	0.0636	0.0739	0.0571	0.0717	0.0705	0.0638	0.0359	0.0605	0.0726	0.0556	0.0739	0.0516	0.0534	0.028	0.0659	0.0345	0.0398	0.0461	0.0851	0.0825	0.078
ALB@53Q+0.984	ALB	albumin(ALB)	53	Q	Deamidated	0.984	0.0538223	-0.168665	1.80828e-05	-0.0155809	0.882007	-0.00624944	0.899699	-0.0314883	0.570502	0	0.5	0	0.25	0	0	0	0	0	0	0	0	0	0	0	0	0	0	0	0	0	0	0	0	0	0	0	0	0	0	0	0	0	0
FN1@2457N+0.984	FN1	fibronectin 1(FN1)	2457	N	Deamidated	0.984	0.0538022	-0.0286454	0.654097	-0.0502196	0.283819	-0.0368349	0.30529	0.060397	0.309107	0	0	1	0	0	0	0	0	0	0	0	0	0	0	1	0	0	1	0	0	0	0	0	1	0	0	0	1	0	0	0	0	0	0
FGA@590N+0.984	FGA	fibrinogen alpha chain(FGA)	590	N	Deamidated	0.984	0.0537983	0.0328183	0.419785	0.351271	3.8254e-05	-0.0894542	1.02797e-05	-0.0866068	6.42318e-05	0.2857	0.1818	0	0.1111	0.0455	0.2381	0.1538	0.3636	0	0.3333	0.15	0.2195	0.1714	0.1538	0.25	0.1562	0.1724	0.2258	0	0.0714	0.1667	0.2353	0.0741	0.1111	0	0.2857	0	0	0.25	0.5714	0.2857	0.25	0	0
APOA4@235N+0.984	APOA4	apolipoprotein A4(APOA4)	235	N	Deamidated	0.984	0.0537102	-0.243758	3.62593e-13	-0.126033	0.00252096	0.00286971	0.965985	-0.0949341	0.0121756	0	0	0	0	0	0	0	0	0	0	0	0	0	0	0	0	0	0	0	0	0	0	0	0	0	0	0	0	0	0	0	0	0	0
IGHG2@192W+31.9898	IGHG2	immunoglobulin heavy constant gamma 2 (G2m marker)(IGHG2)	192	W	Dioxidation	31.9898	0.0536235	-0.137537	3.0712e-10	-0.0868199	8.66939e-06	-0.0544601	0.00691898	-0.0793683	1.09393e-05	0.0909	0	0	0.05	0.1429	0.0455	0.1176	0	0.1429	0	0.087	0.0526	0	0	0.0667	0	0	0	0.0714	0	0.0625	0	0	0.1875	0	0.1	0.1667	0	0.1	0.1	0	0.1538	0	0.1176
ITIH1@474Q+0.984	ITIH1	inter-alpha-trypsin inhibitor heavy chain 1(ITIH1)	474	Q	Deamidated	0.984	0.0536	-0.0978149	0.00170587	0.0988268	0.28339	0.0922454	0.092584	0.0227091	0.586205	0	0	0	0.3333	0	0	0	0	0	0	0	0	0.5	0	0.3333	0.6667	0	0	0	0	0	0	0	0	0	0	0	0	0	0	0	0	0	0
IGKV3D-20@37E+-14.0157	IGKV3D-20	immunoglobulin kappa variable 3D-20(IGKV3D-20)	37	E	Glu->Asp	-14.0157	0.0534721	-0.361019	9.33631e-35	-0.216706	1.44889e-09	-0.170499	5.71712e-09	-0.2186	2.53263e-13	0	0	0	0	0	0	0	0	0	0	0	0	0	0	0	0	0	0	0	0	0	0	0	0	0	0	0	0	0	0	0	0	0	0
GC@445H+19.0422	GC	GC vitamin D binding protein(GC)	445	H	His->Arg	19.0422	0.0533981	-0.290287	1.81581e-14	-0.145973	0.00187909	-0.11759	0.0040126	-0.159755	6.42318e-05	0	0	0	0	0	0	0	0	0	0	0	0	0	0	0	0	0	0	0	0	0	0	0	0	0	0	0	0	0	0	0	0	0	0
C4A@1254M+15.9949	C4A	complement C4A (Rodgers blood group)(C4A)	1254	M	Oxidation	15.9949	0.0533981	-0.200027	8.38466e-05	-0.125259	0.0480486	-0.00785955	0.901754	-0.149771	0.00289393	0	0	0	0	0	0	0	0	0	0	0	0	0	0	0	0	0	0	0	0	0	0	1	0	1	0	0	0	0	0	0	0	0	0
F2@601G+40.0313	F2	coagulation factor II, thrombin(F2)	601	G	Gly->Pro	40.0313	0.0533095	-0.104751	0.000288581	-0.102115	0.000249155	0.0378472	0.321386	-0.0661874	0.00624395	0	0	0.1667	0.1429	0.125	0.1667	0	0.1667	0.1667	0	0.0769	0.0909	0.1111	0.2	0.25	0.1111	0.0909	0.1429	0	0	0.1818	0.1667	0.2857	0	0	0	0	0.1667	0	0	0.3333	0	0	0
CFH@102N+0.984	CFH	complement factor H(CFH)	102	N	Deamidated	0.984	0.0533002	-0.314837	1.61872e-23	-0.158586	5.70338e-05	-0.0774493	0.0537489	-0.134919	6.42318e-05	0	0	0	0	0	0	0	0	0	0	0	0	0	0	0	0	0	0	0	0	0	0	0	0	0	0	0	0	0	0	0	0	0	0
IGHA1@284E+17.0266	IGHA1	immunoglobulin heavy constant alpha 1(IGHA1)	284	E	Ammonium	17.0266	0.0532345	-0.171492	6.11887e-17	-0.100379	6.39897e-06	0.0203849	0.439931	-0.0566963	0.000723634	0	0	0	0.1176	0	0.0714	0.0714	0	0	0	0.0909	0.0714	0.0909	0.0833	0.2143	0.2727	0	0.1667	0.0385	0	0	0	0	0	0	0.125	0.1875	0.0588	0.0385	0	0	0.1667	0	0
IGLV3-19@70N+0.984	IGLV3-19	immunoglobulin lambda variable 3-19(IGLV3-19)	70	N	Deamidated	0.984	0.0531954	-0.288535	8.40844e-18	-0.163253	5.5863e-05	-0.167965	6.9828e-07	-0.187764	1.90657e-07	0	0	0	0	0	0.3333	0	0	0	0	0	0	0	0	0	0	0	0	0	0	0	0	0	0	0	0	0	0	0	0	0	0	0	0
IGHV3-11@107A+28.0313	IGHV3-11	immunoglobulin heavy variable 3-11(IGHV3-11)	107	A	Ala->Val	28.0313	0.0531701	-0.138145	1.06939e-05	-0.0547706	0.309316	0.0687243	0.165256	-0.0748567	0.00780013	0	0.2308	0	0	0.1818	0	0	0	0	0.25	0	0	0	0	0	0.1667	0	0.3077	0	0	0	0	0	0	0	0	0.1538	0	0.0769	0	0	0	0	0.1667
SERPINA3@33N+0.984	SERPINA3	serpin family A member 3(SERPINA3)	33	N	Deamidated	0.984	0.0530483	-0.19372	1.48426e-06	-0.0732215	0.408359	-0.147521	0.000248498	-0.141084	0.00038749	0	0	0	0	0	0.3333	0.1667	0	0	0	0	0	0	0	0	0.1429	0	0.5	0	0	0	0	0	0	0	0.5	0	0	0	0.5	0	0	0	0
ITIH2@520N+0.984	ITIH2	inter-alpha-trypsin inhibitor heavy chain 2(ITIH2)	520	N	Deamidated	0.984	0.0529842	-0.264491	3.79727e-16	-0.0821619	0.149552	-0.0556209	0.209796	-0.0454931	0.260489	0	0	0	0	0	0	0	0	0	0	0	0	0	0	0	0	0	0	0	0	0	0	0	0	0	0	0	0	0	0	0	0	0	0
IGHV5-51@73G+58.0055	IGHV5-51	immunoglobulin heavy variable 5-51(IGHV5-51)	73	G	Gly->Asp	58.0055	0.0529527	-0.290898	1.42079e-13	-0.146584	0.00250685	-0.0957865	0.0300274	-0.119608	0.00346264	0	0	0	0	0	0	0	0	0	0	0	0	0	0	0	0	0	0	0	0	0	0	0	0	0	0	0	0	0	0	0	0	0	0
CP@866G+40.0313	CP	ceruloplasmin(CP)	866	G	Gly->Pro	40.0313	0.0529269	-0.310502	2.18206e-35	-0.166188	1.07509e-07	-0.0342843	0.369861	-0.186364	1.39469e-13	0	0	0	0	0	0	0	0	0	0	0	0	0	0	0	0	0	0	0	0	0	0	0	0	0	0	0	0	0	0	0	0	0	0
IGHV3-7@72Q+0.984	IGHV3-7	immunoglobulin heavy variable 3-7(IGHV3-7)	72	Q	Deamidated	0.984	0.0527502	-0.329018	1.9575e-27	-0.184704	2.56575e-06	-0.189417	3.95307e-10	-0.209216	2.10216e-11	0	0	0	0	0	0	0	0	0	0	0	0	0	0	0	0	0	0	0	0	0	0	0	0	0	0	0	0	0	0	0	0	0	0
APOB@2042M+15.9949	APOB	apolipoprotein B(APOB)	2042	M	Oxidation	15.9949	0.0526697	-0.167399	0.000114385	-0.131988	0.00936656	-0.136701	0.00120892	-0.1565	0.000184934	0	0	1	0	0	0	0	0	1	1	0	0	0	0	0	0	0	0	0	0	0	0	0	0	0	0	0	0	0	0	0	0	0	0
ALB@223K+162.0528	ALB	albumin(ALB)	223	K	Hex	162.053	0.0526053	-0.124246	2.7874e-11	0.00218033	0.954459	-0.0268226	0.244509	-0.0312148	0.0947138	0.04	0	0.0357	0.0312	0.0208	0.0625	0	0.0435	0.05	0.0526	0.0426	0	0	0.0278	0.0476	0	0	0	0.0455	0.0455	0.0833	0.037	0.025	0.08	0	0	0	0.04	0	0.0417	0	0.0435	0.0909	0
APOB@1403N+0.984	APOB	apolipoprotein B(APOB)	1403	N	Deamidated	0.984	0.0525939	-0.281961	3.48677e-14	-0.195543	5.00257e-05	-0.0845505	0.233922	-0.0821682	0.186677	0	0	0	0	0	0	0	0	0	0.5	0	0	0	0	0	0.5	0	0.5	0	0	0	0	0	0	0	0	0	0	0	0	0	0	0	0
ALB@395A+92.0262	ALB	albumin(ALB)	395	A	Ala->Tyr	92.0262	0.0525891	-0.236537	3.5623e-08	-0.0922235	0.101816	0.0281701	0.59918	-0.0576514	0.263527	0	0	0	0	0	0	0	0	0	0	0	0	0	0	0	0	0	0	0	0	0	0	0	0	0	0	0	0	0	0	0	0	0	0
KLKB1@204N+0.984	KLKB1	kallikrein B1(KLKB1)	204	N	Deamidated	0.984	0.0525888	-0.22429	1.25005e-07	-0.125002	0.0289971	0.0117443	0.882563	-0.0834684	0.165445	0	0	0	0	0	0	0	0	0	0	0	0	0	0	0	0	0	0	0	0	0	0	1	0	0	0	0	0	0	0	0	0	0	0
CP@154Q+0.984	CP	ceruloplasmin(CP)	154	Q	Deamidated	0.984	0.0525481	-0.203189	8.17618e-12	-0.00432699	0.949637	0.0829542	0.149663	-0.0451955	0.191155	0	0	0	0	0	0	0	0	0	0	0	0	0	0	0	0	0	0	0	0.2	0	0	0	0	0	0	0	0	0	0	0	0	0	0
IGHM@134C+47.9847	IGHM	immunoglobulin heavy constant mu(IGHM)	134	C	Trioxidation	47.9847	0.052443	-0.12588	2.63349e-07	-0.139761	3.77236e-08	-0.0702783	0.00329713	-0.128454	7.49167e-10	0.1111	0.0952	0.1538	0.2778	0.1176	0.0833	0.1739	0.1739	0	0	0.25	0.1154	0.15	0	0.2414	0.0667	0.1905	0.24	0.1667	0	0	0.0714	0	0.0667	0.0667	0.1333	0	0	0	0	0.0667	0	0.25	0
ITIH1@452N+0.984	ITIH1	inter-alpha-trypsin inhibitor heavy chain 1(ITIH1)	452	N	Deamidated	0.984	0.0523867	-0.140359	0.000174257	0.0246423	0.778998	-0.0246261	0.527727	-0.0228049	0.570829	0	0	0	0	0	0	0	0	0	0	0	0	0	0	0	0	0	0	0.5	0	0	0	0	0	0	0	0	1	0	0	0	0	0	0
PZP@857N+-27.0109	PZP	PZP alpha-2-macroglobulin like(PZP)	857	N	Asn->Ser	-27.0109	0.0521845	-0.192277	1.77006e-05	-0.13008	0.0179607	-0.134793	0.00282941	-0.154592	0.000495672	0	0	0	0	0	0	0	0	0	0	1	0	0	0	0	0	0	1	0	0	0	0	0	0	0	0	0	0	0	0	0	0	0	0
KLHL6@67M+15.9949	KLHL6	kelch like family member 6(KLHL6)	67	M	Oxidation	15.9949	0.0521845	-0.109358	0.000391836	0.0531042	0.481787	0.111499	0.118098	0.0714085	0.195172	0	1	0	0	0	0	0	0	0	0	0	0	0	0	0	0	0	0	0	0	0	0	0	0	0	0	0	0	0	0	0	0	0	0
HPX@203G+40.0313	HPX	hemopexin(HPX)	203	G	Gly->Pro	40.0313	0.0521837	-0.324089	1.76253e-29	-0.179775	1.01638e-06	-0.184488	1.5367e-10	-0.204287	3.73742e-12	0	0	0	0	0	0	0	0	0	0	0	0	0	0	0	0	0	0	0	0	0	0	0	0	0	0	0	0	0	0	0	0	0	0
IGKV3-20@22I+-14.0157	IGKV3-20	immunoglobulin kappa variable 3-20(IGKV3-20)	22	I	Xle->Val	-14.0157	0.0521121	-0.263826	1.93297e-29	-0.16658	5.44896e-09	-0.0196405	0.593146	-0.118548	2.56249e-06	0	0	0	0.1	0	0.1	0	0.1	0	0	0.1111	0	0.0769	0.3	0.1	0	0	0.1111	0	0	0	0	0	0	0	0	0	0	0	0	0	0	0	0
APOE@126M+15.9949	APOE	apolipoprotein E(APOE)	126	M	Oxidation	15.9949	0.0520813	-0.00397904	0.949235	0.0935049	0.412487	-0.089606	0.00587196	-0.0167606	0.692277	0.6	0	0.5714	0.4118	0.3846	0	0.25	0.1429	0.2	0	0.2222	0.5	0	0.6522	0.6	0.7	0.6316	0.25	0.5	0	0	0	0	0	0	0	0.1667	0.1667	0	0	0.0909	0	0	0
IGHV2-5@85K+-0.0364	IGHV2-5	immunoglobulin heavy variable 2-5(IGHV2-5)	85	K	Lys->Gln	-0.0364	0.0519823	-0.204581	2.08785e-06	-0.132146	0.01206	-0.136858	0.00158227	-0.156657	0.000245928	0	0	0	0	0	1	0	0	0	0	0	0	0	0	0	0	0	0	0	0	0	0	0	0	0	0	0	0	0	0	0	0	0	0
HPX@33G+40.0313	HPX	hemopexin(HPX)	33	G	Gly->Pro	40.0313	0.0519235	-0.345403	9.12011e-33	-0.201089	2.55858e-08	-0.205802	1.97705e-11	-0.225601	1.31346e-14	0	0	0	0	0	0	0	0	0	0	0	0	0	0	0	0	0	0	0	0	0	0	0	0	0	0	0	0	0	0	0	0	0	0
APOB@4170N+0.984	APOB	apolipoprotein B(APOB)	4170	N	Deamidated	0.984	0.051901	-0.0251513	0.639231	0.108575	0.274799	-0.0292859	0.393131	-0.0272508	0.416073	0	0	0	0	0	0	0	0	0	0	0	0	0	0	0	0	0	0	0	0	0	0	0	0	0	1	0	0	0	0	0	0	0	1
IGLV6-57@72N+0.984	IGLV6-57	immunoglobulin lambda variable 6-57(IGLV6-57)	72	N	Deamidated	0.984	0.0518199	-0.279597	4.99985e-20	-0.146101	5.78583e-05	-0.124166	0.000115798	-0.170612	1.15006e-07	0	0	0	0	0	0	0	0	0	0	0	0	0	0	0	0	0	0	0	0	0	0	0	0	0	0	0	0	0	0	0	0	0	0
GC@141N+0.984	GC	GC vitamin D binding protein(GC)	141	N	Deamidated	0.984	0.0518019	-0.233989	8.22323e-15	-0.0592202	0.129158	-0.00267429	0.960792	-0.0785757	0.0233103	0	0	0	0	0	1	0	0	0	0	0.2	0	0	0	0	0.5	0	0	0	0	0	0	0	0	0	0	0	0	0	0	0	0	0	0
FCN3@165N+0.984	FCN3	ficolin 3(FCN3)	165	N	Deamidated	0.984	0.0517799	-0.23393	1.44638e-06	-0.0427004	0.639103	-0.0249843	0.654707	-0.0217086	0.74162	0	0	0	0	0	0	0	0	0	0	0	0	0	0	0	0	0	0	0	0	0	0	0	0	0	0	0	0	0	0	0	0	0	0
CFB@159D+17.0266	CFB	complement factor B(CFB)	159	D	Ammonium	17.0266	0.0517665	-0.301069	3.34808e-18	-0.196438	6.20457e-06	-0.141751	0.000767981	-0.175446	3.81788e-06	0	0	0	0.2	0.25	0	0	0	0	0	0.1429	0	0	0	0	0	0	0	0	0	0	0	0	0	0	0	0	0	0	0	0	0	0	0
ALB@416C+225.0902	ALB	albumin(ALB)	416	C	Dipyridyl	225.09	0.0516007	0.00984259	0.837783	-0.0437572	0.3652	0.0542715	0.431624	-0.0145795	0.776354	0	0	0	0	0	0	0	0	0	0	0	0	0	0	0	0	0	0	0	0	0	0	0	0	0	0	0	0	0	0	0	0	0	1
ALB@384C+136.0189	ALB	albumin(ALB)	384	C	unknown_20	136.019	0.0515777	-0.27758	2.23897e-11	-0.133266	0.0107341	-0.137978	0.00130815	-0.104918	0.016663	0	0	0	0	0	0	0	0	0	0	0	0	0	0	0	0	0	0	0	0	0	0	0	0	0	0	0	0	0	0	0	0	0	0
C1QC@135N+0.984	C1QC	complement C1q C chain(C1QC)	135	N	Deamidated	0.984	0.0515774	-0.356433	7.66897e-32	-0.21212	1.88571e-08	-0.202314	1.52256e-10	-0.204152	7.31068e-11	0	0	0	0	0	0	0	0	0	0	0	0	0	0	0	0	0	0	0	0	0	0	0	0	0	0	0	0	0	0	0	0	0	0
IGKV1D-37@75N+0.984	IGKV1D-37	immunoglobulin kappa variable 1D-37 (non-functional)(IGKV1D-37)	75	N	Deamidated	0.984	0.0515602	-0.253898	1.4771e-08	-0.15461	0.00504292	-0.133765	0.00422397	-0.15547	0.000693114	0	0	0	0	0	0	0	0	0	0	0	1	0	0	0	0	0	0	0	0	0	0	0	0	0	0	0	0	0	0	0	0	0	0
HRG@476N+0.984	HRG	histidine rich glycoprotein(HRG)	476	N	Deamidated	0.984	0.0515459	-0.174149	1.44198e-07	0.0649284	0.603185	0.110899	0.172759	0.0162832	0.792185	0	0	0	1	0	0	0	0	0	0	0	0	0	0	0	0	0	0	0	0	0	0	0	0	0	0	0	0.1429	0	0	0	0	0	0
IGHV4-59@88I+-14.0157	IGHV4-59	immunoglobulin heavy variable 4-59(IGHV4-59)	88	I	Xle->Val	-14.0157	0.0514692	-0.17735	3.23558e-08	-0.00881828	0.897483	-0.0246362	0.489698	0.0117712	0.796805	0	0.1667	0	0	0	0.1	0	0	0	0	0.1	0	0	0.125	0.125	0	0	0.1	0.1667	0	0	0	0	0	0	0	0	0	0.1667	0	0	0	0	0
A1BG@454N+0.984	A1BG	alpha-1-B glycoprotein(A1BG)	454	N	Deamidated	0.984	0.0513709	-0.108758	0.00219137	-0.116755	0.00318941	-0.0974722	0.00242172	-0.13809	1.35606e-05	0	0	0.25	0.2	0	0	0	0	0	0	0	0	0	0	0	0	0	0.1429	0	0	0	0	0	0	0	0	0	0	0	0	0	0.5	0	0
C3@212N+0.984	C3	complement C3(C3)	212	N	Deamidated	0.984	0.051317	-0.235038	3.8964e-19	-0.0967498	0.00289131	0.0116888	0.796972	-0.00908727	0.803182	0	0	0	0	0	0	0	0	0	0	0	0	0	0	0	0	0	0	0	0	0	0	0	0	0	0	0	0	0	0	0	0	0	0
ALB@37D+-18.0106	ALB	albumin(ALB)	37	D	Dehydrated	-18.0106	0.0512883	-0.0632433	0.00199043	0.013366	0.651442	-0.0178629	0.328161	-0.0278561	0.0931231	0.0667	0.1351	0.075	0.0089	0.0098	0.0833	0.1429	0.0323	0.1026	0.0882	0.0278	0.0667	0.0345	0.0938	0.122	0.1034	0.0303	0.0857	0.0345	0.0345	0.0667	0.0833	0.0968	0.1071	0.0882	0.0625	0.1176	0.0667	0.069	0.1852	0.04	0.1154	0.0667	0.1143
IGHV3-43@117K+28.0062	IGHV3-43	immunoglobulin heavy variable 3-43(IGHV3-43)	117	K	Lys->Arg	28.0062	0.0512784	-0.171962	9.25277e-07	-0.0509727	0.377717	-0.0623399	0.127426	-0.0963099	0.00499705	0	0	0	0	0	0	0.3333	0	0	0	0.25	0	0	0	0	0	0	0.25	0	0	0	0	0	0	0	0	0	0	0	0	0	0	0	0
SAA1@70V+-28.0313	SAA1	serum amyloid A1(SAA1)	70	V	Val->Ala	-28.0313	0.051274	-0.145284	0.00150514	-0.089632	0.0566633	-0.00499136	0.91721	-0.114143	0.00173642	0	0	0	1	0	0	0	0	0	0	0	0	1	0	0	0	0	0	1	0	0	0	0	0	0	0	1	0	0	0	0	0.4	0	0
CFB@589G+40.0313	CFB	complement factor B(CFB)	589	G	Gly->Pro	40.0313	0.0512049	-0.186334	7.66166e-10	-0.0316225	0.676589	-0.0274924	0.512647	-0.0908305	0.00370333	0	0	0	0	0	0	0.25	0	0	0	0	0	0	0	0	0	0	0	0	0	0	0.2	0	0	0	0	0	0.5	0	0	0	0	0	0
ALB@345E+1.9979	ALB	albumin(ALB)	345	E	Glu->Met	1.9979	0.0511609	-0.0563881	0.478398	-0.0653348	0.263555	-0.0201906	0.760883	-0.0323028	0.50022	0	1	0	0	0	1	1	0	0	0	0	0	0	0	0	0	0	0	0	0	0	0	0	0	0	0	0	0	0	0	0.5	0	1	0
C3@454N+0.984	C3	complement C3(C3)	454	N	Deamidated	0.984	0.0511083	-0.147138	4.53471e-06	-0.000301476	0.994525	-0.0293248	0.466962	0.0483208	0.236896	0	0	0	0.125	0	0.2	0	0	0	0	0	0	0	0	0	0	0.3333	0	0	0	0	0	0	0	0	0	0	0	0	0	0	0	0	0
C2@194N+0.984	C2	complement C2(C2)	194	N	Deamidated	0.984	0.0509711	-0.304676	6.00117e-21	-0.160362	4.30127e-05	-0.165074	4.23708e-07	-0.184873	9.24599e-08	0	0	0	0	0	0	0	0	0	0	0	0	0	0	0	0	0	0	0	0	0	0	0	0	0	0	0	0	0	0	0	0	0	0
IGLC7@65K+145.0197	IGLC7	immunoglobulin lambda constant 7(IGLC7)	65	K	CAMthiopropanoyl	145.02	0.0509709	-0.236154	7.38392e-10	-0.0918403	0.0699115	0.00614615	0.914956	-0.0523828	0.262128	0	0	0	0	0	0	0	0	0	0	0	0	0	0	0	0	0	0	0	0	0	0	0	0	0	0	0	0	0	0	0	0	0	0
CCT3@80M+15.9949	CCT3	chaperonin containing TCP1 subunit 3(CCT3)	80	M	Oxidation	15.9949	0.0509709	-0.159126	0.00017227	-0.0204065	0.796782	-0.0451218	0.301466	-0.0100616	0.821169	0	0	0	0	0	1	0	0	0	0	1	0	0	0	0	0	0	0	0	0	0	0	0	0	0	0	0	0	0	0	0	0	0	0
HPX@279G+40.0313	HPX	hemopexin(HPX)	279	G	Gly->Pro	40.0313	0.0509592	-0.294209	2.74951e-16	-0.183082	2.27044e-05	-0.187794	2.22063e-07	-0.207593	6.93844e-08	0	0	0	0	0	0	0	0	0	0	0	0	0	0	0	0	0	0	0	0	0	0	0.6667	0	0	0	0	0	0	0	0	0	0	0
IGHA2@182P+-10.0207	IGHA2	immunoglobulin heavy constant alpha 2 (A2m marker)(IGHA2)	182	P	Pro->Ser	-10.0207	0.0508478	-0.309029	2.49345e-22	-0.164716	1.62048e-05	-0.144229	1.43652e-05	-0.189227	1.83681e-08	0	0	0	0	0	0	0	0	0	0	0	0	0	0	0	0	0	0	0	0	0	0	0	0	0	0	0	0	0	0	0	0	0	0
MBL2@142N+0.984	MBL2	mannose binding lectin 2(MBL2)	142	N	Deamidated	0.984	0.0507682	-0.0442291	0.471472	-0.101794	0.168403	-0.0914142	0.150023	-0.0243453	0.743162	0	0	1	1	0	0	0	0	0	0	0	0	0	0	0	0	0	0	0	0	0	0	0	0.6667	0.3333	0	0	0	0	0	0	0	0	0
ALB@462C+-20.0262	ALB	albumin(ALB)	462	C	azole	-20.0262	0.0507677	-0.276054	3.78509e-17	-0.145176	0.000209999	-0.149889	4.22319e-06	-0.138916	6.42318e-05	0	0	0	0	0	0	0	0	0	0	0	0	0	0	0	0	0	0	0	0	0	0	0	0	0	0	0	0	0	0	0	0	0	0
ITIH4@833G+40.0313	ITIH4	inter-alpha-trypsin inhibitor heavy chain 4(ITIH4)	833	G	Gly->Pro	40.0313	0.050701	-0.295155	1.66969e-19	-0.150841	0.000143994	-0.155554	2.38253e-06	-0.175353	6.37007e-07	0	0	0	0	0	0	0	0	0	0	0	0	0	0	0	0	0	0	0	0	0	0	0	0	0	0	0	0	0	0	0	0	0	0
IGHA2@292W+31.9898	IGHA2	immunoglobulin heavy constant alpha 2 (A2m marker)(IGHA2)	292	W	Dioxidation	31.9898	0.0506357	-0.145517	3.46283e-10	-0.110142	2.03623e-05	-0.093938	1.73736e-05	-0.0778691	0.000660535	0.0667	0	0.1429	0.1818	0	0.0625	0	0	0	0	0.0909	0.0667	0	0.2308	0.0909	0	0.1111	0	0	0	0	0.0625	0.1111	0	0	0.1538	0	0.0909	0.1905	0.0714	0	0.1111	0.1	0.1
IGHV3-30-5@107A+-14.0157	IGHV3-30-5	immunoglobulin heavy variable 3-30-5(IGHV3-30-5)	107	A	Ala->Gly	-14.0157	0.050635	-0.0166029	0.695067	0.156633	0.0845233	0.0939357	0.0305129	0.0480884	0.121194	0	0.125	0	0	0	0	0.125	0	0	0.125	0	0	0	0	0	0	0	0	0	0.2	0.1667	0	0	0.6667	0	0	0.25	0.5	0	0	0	0.25	0	0.5
APOB@3045E+17.0266	APOB	apolipoprotein B(APOB)	3045	E	Ammonium	17.0266	0.0505881	-0.313763	1.06673e-20	-0.164568	0.000124276	-0.154179	9.13788e-06	-0.165067	9.09946e-06	0	0	0	0	0	0	0	0	0	0.25	0	0	0	0	0	0	0	0	0	0	0	0	0	0	0	0	0	0	0	0	0	0	0	0
C1S@22E+17.0266	C1S	complement C1s(C1S)	22	E	Ammonium	17.0266	0.0505643	-0.350892	2.70306e-40	-0.206578	6.86994e-11	-0.211291	1.00822e-14	-0.23109	8.34652e-19	0	0	0	0	0	0	0	0	0	0	0	0	0	0	0	0	0	0	0	0	0	0	0	0	0	0	0	0	0	0	0	0	0	0
IGKV1D-39@53S+14.0157	IGKV1D-39	immunoglobulin kappa variable 1D-39(IGKV1D-39)	53	S	Methyl(Ser->Thr)	14.0157	0.0505515	-0.219205	8.90496e-08	-0.119918	0.0209498	-0.00931748	0.901751	-0.122611	0.00339863	0	0	0	0	0	0	0	0	0	0	1	0	0	0	0	0	0	0	0	0	0	0	0	0	0	0	0	0	0	0	0	0	0	0
IGKV1-12@53S+27.0109	IGKV1-12	immunoglobulin kappa variable 1-12(IGKV1-12)	53	S	Ser->Asn	27.0109	0.0505257	-0.289156	6.31372e-15	-0.144842	0.0014936	-0.0610196	0.15851	-0.169354	3.06475e-05	0	0	0	0	0	0	0	0	0	0	0	0	0	0	0	0	0	0	0	0	0	0	0	0	0	0	0	0	0	0	0	0	0	0
FGG@240G+40.0313	FGG	fibrinogen gamma chain(FGG)	240	G	Gly->Pro	40.0313	0.0505214	0.246895	2.56876e-06	0.549754	3.19835e-06	0.0032087	0.871037	-0.0165901	0.338967	0.4	0.1538	0.1	0.1111	0.1333	0.1429	0.1667	0.2308	0.1667	0.1667	0.3125	0.1667	0.3571	0.3333	0.1667	0.25	0.125	0.1429	0.3077	0.0667	0.2222	0.2308	0.1667	0.2	0.1429	0.1818	0.3333	0.4	0.125	0.1667	0.25	0.1	0.0833	0.2857
FGA@254M+15.9949	FGA	fibrinogen alpha chain(FGA)	254	M	Oxidation	15.9949	0.0505073	0.327841	6.01017e-11	0.4137	9.89255e-06	0.0576569	0.00260428	0.0650662	7.54407e-05	0.157	0.1712	0.1797	0.3333	0.3618	0.4197	0.3352	0.1985	0.1885	0.24	0.328	0.4	0.2716	0.3696	0.4195	0.2919	0.3292	0.2789	0.2302	0.2353	0.1111	0.3007	0.3276	0.2258	0.1641	0.1789	0.1717	0.1752	0.2019	0.1953	0.1525	0.2484	0.2029	0.233
ALB@478S+132.0423	ALB	albumin(ALB)	478	S	Pentose	132.042	0.050482	-0.0928873	0.0703519	-0.069017	0.210532	0.0163169	0.83202	-0.0365045	0.402448	0	0	0	1	0	0	0	0.0204	0	0	0	0	0	0	0	0.0286	0	0	0	0	1	0	0	0	0	0	0	0	0	0.5	0	0	0	0.5
APOA1@219K+162.0528	APOA1	apolipoprotein A1(APOA1)	219	K	Hex	162.053	0.0501619	-0.283924	2.67165e-18	-0.13961	0.000445016	-0.144322	1.17176e-05	-0.164121	3.67655e-06	0	0	0	0	0	0	0	0	0	0	0	0	0	0	0	0	0	0	0	0	0	0	0	0	0	0	0	0	0	0	0	0	0	0
APOB@3741N+0.984	APOB	apolipoprotein B(APOB)	3741	N	Deamidated	0.984	0.049959	-0.182129	2.88164e-05	0.0588246	0.395183	0.202803	0.0592039	0.0149028	0.784275	0	0	0	0	0	0	0	0	0	0	0	0	0	0	0	0	0	0	0	0	0	0.5	0	0	0	0	0	0	0	0	0	0	0	0
C4A@1583C+-20.0262	C4A	complement C4A (Rodgers blood group)(C4A)	1583	C	azole	-20.0262	0.0499318	-0.333558	6.81358e-34	-0.196537	7.11428e-09	-0.187876	8.71936e-11	-0.183715	1.40243e-10	0	0	0	0	0.1111	0	0	0	0	0	0	0	0	0	0	0	0	0	0	0	0	0	0	0	0	0	0	0	0	0	0	0	0	0
IGLV2-11@73S+14.0157	IGLV2-11	immunoglobulin lambda variable 2-11(IGLV2-11)	73	S	Methyl(Ser->Thr)	14.0157	0.0499318	0.0905106	0.084331	0.019341	0.568276	0.0562239	0.0967943	0.158038	6.42318e-05	0.5	0.3333	0	0	0	0	0	0	0	0	0	0	0	0	0	0	0	0.0667	0.5	0	0	0	0	0	0	0.5	0	0	1	0	0.5	0	1	0
CA1@25N+0.984	CA1	carbonic anhydrase 1(CA1)	25	N	Deamidated	0.984	0.0497573	-0.253049	4.156e-17	-0.108735	0.00350922	-0.070891	0.0866197	-0.133247	4.53535e-05	0	0	0	0	0	0	0	0	0	0	0	0	0	0	0	0	0	0	0	0	0	0	0	0	0	0	0	0	0	0	0	0	0	0
AHSG@49N+0.984	AHSG	alpha 2-HS glycoprotein(AHSG)	49	N	Deamidated	0.984	0.0497573	-0.0601741	0.360929	0.130575	0.34009	0.0599121	0.237758	0.0191942	0.762523	0	0	0	0	0	0	0	0	0	0	0	0	0	0	0	0	0	1	0	0	0	0	0	0	0	0	0	0	0	0	1	0	0	0
FETUB@164N+0.984	FETUB	fetuin B(FETUB)	164	N	Deamidated	0.984	0.0497573	-0.21541	7.08696e-09	-0.0710958	0.161394	0.103715	0.0480947	-0.0204226	0.737301	0	0	0	0	0	0	0	0	0	0	0	0	0	0	0	0	0	0	0	0	0	0	0	0	0	0	0	0	0	0	0	0	0	0
ALB@335E+-72.0211	ALB	albumin(ALB)	335	E	Glu->Gly	-72.0211	0.0496998	-0.2827	3.13875e-18	-0.137394	0.000562617	-0.140751	1.89212e-05	-0.159811	7.01262e-06	0	0	0	0	0	0	0	0	0	0	0	0	0	0	0	0	0	0	0	0	0	0	0	0	0	0	0	0	0	0	0	0	0	0
ALB@115C+-2.0157	ALB	albumin(ALB)	115	C	DiDehydro	-2.0157	0.0496947	-0.104933	1.69851e-14	0.058259	0.0251374	0.0733316	0.000216822	0.0383679	0.0152237	0.0267	0.0317	0.028	0.0285	0.0405	0.0491	0.0236	0.0307	0.0105	0.028	0.056	0.0312	0.0317	0.0415	0.0459	0.0279	0.0362	0.0544	0.0248	0.0297	0.0214	0.1818	0.0216	0.0302	0.0338	0.0136	0.014	0.0172	0.0194	0.0245	0.0135	0.1333	0.0286	0.025
IGHM@303C+47.9847	IGHM	immunoglobulin heavy constant mu(IGHM)	303	C	Trioxidation	47.9847	0.0495755	-0.127224	3.5951e-10	-0.0895638	9.54135e-05	0.0584485	0.0690189	0.000595234	0.980407	0	0	0.1111	0.1333	0.0833	0.125	0.1333	0.15	0	0.0909	0.1481	0.0952	0.1667	0.15	0.1111	0.1111	0.1429	0.1364	0	0	0	0	0	0	0	0	0	0	0	0	0.0625	0	0.1	0
HPX@358D+17.0266	HPX	hemopexin(HPX)	358	D	Ammonium	17.0266	0.0495313	-0.0360335	0.0950442	0.0475302	0.23832	0.0515429	0.0497091	0.00752513	0.741969	0	0.2	0.1538	0.1	0.2222	0	0	0	0	0	0.0667	0.125	0	0.0909	0	0.125	0.1538	0	0	0	0	0.1667	0	0.1176	0.0625	0.0625	0.1	0.1333	0	0.0909	0	0.1667	0.0769	0.1
IGKV3-11@50S+27.0109	IGKV3-11	immunoglobulin kappa variable 3-11(IGKV3-11)	50	S	Ser->Asn	27.0109	0.0494269	-0.18106	5.07636e-06	-0.0863541	0.0761942	0.00808365	0.891585	-0.0416966	0.327446	0	0	0	0	0	0	0	0.5	0	0	0	0.2	0	0	0	0	0	0	0	0	0	0	0	0	0	0.5	0	0	0	0	0	0	0	0
HPX@155Q+0.984	HPX	hemopexin(HPX)	155	Q	Deamidated	0.984	0.0493527	0.0449143	0.505211	0.0728997	0.345269	0.164594	0.000105466	0.0670429	0.177307	0	0	0	0	0	0	1	0	0	0	0	0	0	0	0	0	0	0	1	0	0	0	0	0	0	0	0	0	0	1	0	0.5	0	0
APOB@1265N+0.984	APOB	apolipoprotein B(APOB)	1265	N	Deamidated	0.984	0.0493527	-0.103406	0.0125119	0.0792016	0.621749	0.140431	0.177655	0.0831527	0.123128	0	0	0	0	0	0	0	0	0	1	0	0	0	0	0	0	0	0	0	0	1	0	0	0	0	0	0	0	0	0	0	0	0	0
C5@641N+0.984	C5	complement C5(C5)	641	N	Deamidated	0.984	0.0493527	-0.205949	7.26171e-07	-0.0968838	0.0706221	-0.00437016	0.959857	-0.0334297	0.581556	0	0	0	0	0	0	0	0	0	0	0	0	1	0	0	1	0	0	0	0	0	0	0	0	0	0	0	0	0	0	0	0	0	0
TTR@33M+15.9949	TTR	transthyretin(TTR)	33	M	Oxidation	15.9949	0.0493306	-0.0970596	0.0178385	0.00205491	0.983372	-0.0847202	0.024868	-0.145336	6.80687e-05	0	0	0.3333	0.6667	0.1667	0	0	0	0	0	0.25	0.25	0	0	0	0	0.6667	0	0	0	0	0	0	0	0	0	0	0	0	0	0	0	0	0.8571
APOB@197G+40.0313	APOB	apolipoprotein B(APOB)	197	G	Gly->Pro	40.0313	0.0493257	-0.154182	5.10038e-10	0.0640721	0.34777	0.0175959	0.67125	0.035261	0.354092	0	0	0	0	0	0.2	0	0	0	0	0	0	0.2	0.1429	0.1667	0.25	0.1111	0.3333	0	0	0	0	0	0	0	0	0	0	0	0	0	0	0	0
APOB@1151D+-1.9429	APOB	apolipoprotein B(APOB)	1151	D	Asp->Xle	-1.9429	0.0493121	-0.28168	9.82945e-21	-0.137366	0.000165464	-0.142078	2.79924e-06	-0.161877	5.76479e-07	0	0	0	0	0	0	0	0	0	0	0	0	0	0	0	0	0	0	0	0	0	0	0	0	0	0	0	0	0	0	0	0	0	0
A2M@849C+-2.0157	A2M	alpha-2-macroglobulin(A2M)	849	C	DiDehydro	-2.0157	0.0491427	-0.122889	0.000195822	-0.0830834	0.0229499	0.0414556	0.410608	-0.045337	0.191961	0	0	0	0	0	0	0	0	0	0	0.1667	0	0	0.25	0	0	0	0	0	0	0	0	0	0	0	0	0	0	0	0	0	0	0	0
APOB@1150M+15.9949	APOB	apolipoprotein B(APOB)	1150	M	Oxidation	15.9949	0.0491369	0.149877	0.00218448	0.473651	8.20293e-06	-0.0123042	0.515667	-0.032103	0.0556821	0.25	0	0.25	0.5714	0.5	0.3333	0.5	0	0.5	0.7143	0.8333	0.5	0	0	0.5	0	0.6	0.6667	0.3333	0	0	0.2	0	0.3333	0	0.5	0	0.5	0	0	0	0	0	0.3333
CFH@842N+0.984	CFH	complement factor H(CFH)	842	N	Deamidated	0.984	0.0490684	-0.138042	1.90843e-10	0.105961	0.232087	0.0592393	0.187407	0.177768	0.00023616	0	0	0	0	0	0	0	0	0	0	0.5	0	0	0	0	0	0	0	0	0	0	0	0	0	0	0	0	0	0	0	0	0	0	0
SAA4@49N+0.984	SAA4	serum amyloid A4, constitutive(SAA4)	49	N	Deamidated	0.984	0.0490391	-0.0228378	0.437719	0.0230206	0.558954	0.224101	1.58871e-06	0.0524436	0.0317866	0.2	0	0.0833	0.1333	0.1364	0.1	0.2	0	0.1667	0.0667	0.1034	0.1111	0.1	0.2308	0.2174	0	0.1538	0.1176	0.2	0	0	0	0	0	0	0	0	0.0909	0	0	0	0	0.1111	0
APOB@1179N+0.984	APOB	apolipoprotein B(APOB)	1179	N	Deamidated	0.984	0.0489932	-0.323082	1.23903e-20	-0.178768	1.94826e-05	-0.183481	1.50822e-07	-0.179455	2.43606e-06	0	0	0	0	0	0	0	0	0	0	0	0	0	0	0	0	0	0	0	0	0	0	0	0	0	0	0	0	0	0	0	0	0	0
IGHA2@85C+47.9847	IGHA2	immunoglobulin heavy constant alpha 2 (A2m marker)(IGHA2)	85	C	Trioxidation	47.9847	0.0489862	-0.0596184	0.00583047	-0.0384721	0.0789801	0.0573878	0.0476454	0.0639507	0.0146501	0.0909	0.1429	0.0714	0.1154	0	0	0.0714	0.125	0.1111	0	0	0	0.0667	0.0526	0.0667	0.0769	0.1071	0.0833	0.0968	0	0	0.0667	0	0	0	0.1667	0	0	0	0	0.2222	0	0.0833	0.1818
IGHV1-46@107S+27.9949	IGHV1-46	immunoglobulin heavy variable 1-46(IGHV1-46)	107	S	Formyl(Ser->Asp)	27.9949	0.0489483	-0.281188	1.16418e-18	-0.136874	0.000439041	-0.141587	1.12306e-05	-0.161386	3.28578e-06	0	0	0	0	0	0	0	0	0	0	0	0	0	0	0	0	0	0	0	0	0	0	0	0	0	0	0	0	0	0	0	0	0	0
APOA1@73N+0.984	APOA1	apolipoprotein A1(APOA1)	73	N	Deamidated	0.984	0.0489032	-0.011412	0.509548	0.117657	0.000164153	0.0351857	0.0190242	0.0741916	8.78824e-06	0	0.0323	0.0476	0.0312	0	0.0556	0.0909	0.05	0.0333	0.0476	0.0357	0.0357	0.0952	0.0455	0	0.0455	0	0	0.0625	0.0769	0.04	0.1765	0.0476	0.0588	0.0233	0.1034	0.2727	0.0526	0.0476	0.0417	0.1	0	0.0256	0.1667
CFB@558N+0.984	CFB	complement factor B(CFB)	558	N	Deamidated	0.984	0.048826	-0.116821	6.60379e-05	0.0209332	0.731715	0.0784722	0.162515	0.0514507	0.216048	0	0	0	0	0	0.3333	0	0	0	0	0	0	0	0.5	0	0	0.5	0.5	0	0	0	0	0	0	0	0	0	0	0	0	0	0	0	0
ALB@499K+98.0732	ALB	albumin(ALB)	499	K	MesitylOxide	98.0732	0.0487534	-0.124368	0.000803608	-0.0544325	0.160126	-0.153142	1.98602e-08	-0.17294	1.26056e-09	0	0	0.5	0.1667	0.3077	0.3333	0	0.25	0	0.3333	0.2	0	0	0.4	0.1667	0	0	0.25	0	0	0	0	0.75	0	0	0	0	0	0	0	0	0.5	0	0
F2@108C+-2.0157	F2	coagulation factor II, thrombin(F2)	108	C	DiDehydro	-2.0157	0.048609	-0.237282	3.53824e-18	-0.123618	0.000333012	-0.0824606	0.0304431	-0.13362	4.44393e-06	0	0	0	0	0.1429	0	0	0	0	0.125	0	0	0	0.25	0.2	0	0	0	0	0	0	0	0	0	0	0	0	0.25	0	0	0	0	0	0
ALB@416C+136.0189	ALB	albumin(ALB)	416	C	unknown_20	136.019	0.0485964	-0.201089	3.17074e-11	-0.0567751	0.17917	0.0668487	0.277932	-0.0416568	0.232482	0	0	0	0	0	0	0	0	0	0	0	0	0	0	0	0	0	0	0	0	0	0	0	0	0	0	0	0	0	0	0	0	0	0
FGA@249K+162.0528	FGA	fibrinogen alpha chain(FGA)	249	K	Hex	162.053	0.0485437	0.315551	1.12347e-13	0.0488987	0.0257541	0.0441861	0.00152311	0.0243873	0.0500482	0	1	0	0	0	0	1	0	0	1	0	0	0	0	0	0	0	0	1	1	1	1	1	1	0	0	0	1	0	1	0	1	1	0
IGHG2@14C+236.214	IGHG2	immunoglobulin heavy constant gamma 2 (G2m marker)(IGHG2)	14	C	Palmitoleyl	236.214	0.0485437	-0.171365	1.38713e-06	0.162379	0.27943	0.0598478	0.441838	-0.0259695	0.57729	0	0	0	0	0	0	0	0	0	0	0	0	0	0	0	0	0	0	0	0	0	0	0	0	0	0	0	0	0	0	0	0	0	0
RABGGTA@7V+-28.0313	RABGGTA	Rab geranylgeranyltransferase subunit alpha(RABGGTA)	7	V	Val->Ala	-28.0313	0.0485437	-0.123687	0.0139275	0.00590308	0.942774	-0.0085071	0.862419	-0.0976504	0.0205174	0	1	0	0	1	0	0	0	0	0	0	0	0	0	0	0	0	0	0	0	0	0	0	0	0	0	0	0	0	0	0	1	0	0
PATJ@685K+136.0289	PATJ	PATJ crumbs cell polarity complex component(PATJ)	685	K	Diethylphosphate	136.029	0.0485437	-0.152774	0.000592084	-0.0703869	0.150283	-0.0543007	0.181552	-0.0670864	0.0801224	0	0	0	0	0	0	0	1	0	0	0	0	0	1	0	0	0	0	0	0	0	0	0	0	0	0	0	0	0	0	0	0	0	0
CP@162T+132.0423	CP	ceruloplasmin(CP)	162	T	Pentose	132.042	0.0485437	-0.282115	6.59345e-18	-0.137801	0.000602982	-0.142514	1.72038e-05	-0.162312	5.60588e-06	0	0	0	0	0	0	0	0	0	0	0	0	0	0	0	0	0	0	0	0	0	0	0	0	0	0	0	0	0	0	0	0	0	0
HABP2@227N+0.984	HABP2	hyaluronan binding protein 2(HABP2)	227	N	Deamidated	0.984	0.0485434	-0.206326	3.69022e-12	-0.0620124	0.12637	-0.0191944	0.658801	-0.012448	0.784275	0	0	0	0	0	0	0	0	0	0	0	0	0	0	0	0	0	0	0	0	0	0	0	0	0	0	0	0	0	0	0	0	0	0
APOB@4135S+-2.0157	APOB	apolipoprotein B(APOB)	4135	S	Didehydro	-2.0157	0.048542	-0.315652	2.27257e-34	-0.175475	1.94882e-07	-0.192456	1.37191e-12	-0.215927	4.5631e-17	0	0	0	0	0	0	0	0	0	0	0	0	0	0	0.3333	0.2	0	0	0	0	0	0	0	0	0	0	0	0	0	0	0	0	0	0
ALB@271H+40.0313	ALB	albumin(ALB)	271	H	Delta_H(4)C(3)	40.0313	0.0485286	-0.339972	7.29516e-40	-0.195658	3.01289e-10	-0.20037	5.67598e-14	-0.220169	4.91333e-18	0	0	0	0	0	0	0	0	0	0	0	0	0	0	0	0	0	0	0	0	0	0	0	0	0	0	0	0	0	0	0	0	0	0
ALB@485C+47.9847	ALB	albumin(ALB)	485	C	Trioxidation	47.9847	0.0484551	-0.0756009	1.13418e-12	0.0991884	1.4989e-06	0.0896151	1.48853e-08	0.0854377	3.51321e-09	0.0392	0.0735	0.05	0.0588	0.0238	0	0.0588	0.0204	0.0811	0.0952	0.0698	0.0513	0.037	0.0789	0.0323	0.0571	0.0667	0.0465	0.0278	0.02	0	0.025	0.0222	0.0213	0.0741	0.0426	0.0278	0.0256	0.0541	0	0.04	0.027	0.0185	0.0196
APOA1@221T+-18.0106	APOA1	apolipoprotein A1(APOA1)	221	T	Dehydrated	-18.0106	0.04844	-0.0286352	0.515771	0.0658995	0.420126	0.0570814	0.187408	0.0371034	0.479343	0	0	0	0	0.25	0	0	0.0263	0	0	0	0	0	0	0	0	0	0.5	0	0	0	0.04	0.037	0	0	0.3333	0	0	0	0	0.5	0	0	0
APOB@1742M+15.9949	APOB	apolipoprotein B(APOB)	1742	M	Oxidation	15.9949	0.0483056	0.136538	0.00714325	0.302186	0.00309841	-0.00539162	0.800682	-0.0251905	0.18073	0	0	0	1	1	0	1	0	0	1	1	1	1	1	1	0	1	1	0	0	0	0	0	0	0	0	0	0	0	0	0	0	0	0
SLC6A1@38A+30.0106	SLC6A1	solute carrier family 6 member 1(SLC6A1)	38	A	Ala->Thr	30.0106	0.048301	0.011933	0.852555	0.0034314	0.943538	0.0563276	0.295688	0.0896241	0.010093	1	0	0	0	0	0	0	0	0	0	0	0	0	0	0	0	0	0.75	0	0	0	0	0	0	0	0	0	0	0	0	1	0	0	0
A2M@647N+0.984	A2M	alpha-2-macroglobulin(A2M)	647	N	Deamidated	0.984	0.0482837	-0.222969	2.94497e-12	-0.0786551	0.0628634	0.0348244	0.555198	-0.0794759	0.0187173	0	0	0	0	0	0	0	0	0	0	0	0	0	0	0	0	0	0	0	0	0	0	0	0	0	0	0	0	0	0	0	0	0	0
CP@588N+0.984	CP	ceruloplasmin(CP)	588	N	Deamidated	0.984	0.0481379	-0.0879533	0.00515751	0.124227	0.268173	-0.0230157	0.541996	0.0601788	0.269818	0	0	0	0	0	0	0	0	0	0.25	0	0	0	0	0	0	0.3333	0	0	0	0	0	0	0	0	0	0	0	0	0	0	0	0	0
IGKV4-1@49V+14.0157	IGKV4-1	immunoglobulin kappa variable 4-1(IGKV4-1)	49	V	Val->Xle	14.0157	0.0480985	-0.157315	1.09022e-05	-0.0927652	0.0120639	-0.0974777	0.00123408	-0.117277	8.92844e-05	0	0	0	0	0	0	0	0	1	0	0	0	0	0	0	0	0	0	0.6667	0	0	0	0	0	0	0	0	0	0	0	0	0	1	0
ITIH2@584W+31.9898	ITIH2	inter-alpha-trypsin inhibitor heavy chain 2(ITIH2)	584	W	Dioxidation	31.9898	0.0480949	-0.14798	1.16887e-12	-0.0346654	0.286332	0.19972	0.000907767	0.12461	0.00560859	0	0	0.1667	0	0	0	0	0	0	0	0	0	0	0	0	0	0	0	0	0	0	0	0	0.3333	0	0	0	0	0	0	0	0	0	0
IGKV1-5@26M+15.9949	IGKV1-5	immunoglobulin kappa variable 1-5(IGKV1-5)	26	M	Oxidation	15.9949	0.0478701	-0.312706	1.18803e-21	-0.168392	1.68024e-05	-0.13681	7.08879e-05	-0.131299	8.72078e-05	0	0	0	0	0	0	0	0	0	0	0	0	0	0	0	0	0	0	0	0	0	0	0	0	0	0	0	0	0	0	0	0	0	0
HPX@135E+52.9115	HPX	hemopexin(HPX)	135	E	Cation_Fe[III]	52.9115	0.0477738	-0.219909	8.10983e-22	-0.115263	2.58684e-05	-0.0237692	0.50919	-0.0573333	0.0400075	0	0	0	0	0	0	0.1667	0	0	0	0	0	0	0	0	0.1667	0	0.1429	0	0	0	0	0	0	0	0	0	0	0	0	0	0	0.125	0
TF@523N+0.984	TF	transferrin(TF)	523	N	Deamidated	0.984	0.0477735	-0.134983	8.07211e-08	-0.102226	0.00013145	-0.00185361	0.95705	-0.0544184	0.021971	0	0	0.1429	0	0	0	0.1429	0	0	0	0	0	0	0	0	0	0.1111	0.2	0	0.3333	0	0	0	0	0	0	0	0	0.3333	0	0	0	0	0.25
AHSG@72Q+0.984	AHSG	alpha 2-HS glycoprotein(AHSG)	72	Q	Deamidated	0.984	0.047734	-0.153956	6.78545e-09	-0.0281415	0.473565	0.105138	0.0750137	0.0662797	0.146036	0	0	0	0	0	0	0	0	0	0	0	0	0	0	0	0	0	0	0	0	0	0	0	0	0	0	0	0	0	0	0	0	0	0
FGA@121N+0.984	FGA	fibrinogen alpha chain(FGA)	121	N	Deamidated	0.984	0.0476988	0.330242	1.78584e-35	0.521428	2.09357e-24	0.0384653	2.34037e-06	0.0186664	0.00988023	0.1875	0.35	0.2105	0.2083	0.35	0.2727	0.2162	0.3182	0.0909	0.1333	0.1429	0.1951	0.2759	0.2941	0.1707	0.1795	0.3103	0.2564	0.0667	0.2581	0.2778	0.2222	0.2368	0.3636	0.1111	0.25	0.2	0.15	0.3333	0.2174	0.2632	0.2727	0.25	0.25
APOB@2523M+15.9949	APOB	apolipoprotein B(APOB)	2523	M	Oxidation	15.9949	0.0475638	-0.255593	2.07286e-16	-0.153388	6.408e-05	-0.174041	1.20295e-08	-0.193839	1.28623e-09	0	0	0	0	0	0	0	0	0	0	0.25	0	0	0	0.25	0.6	0	0.5	0	0	0	0	0	0	0	0	0	0	0	0	0	0	0	0
ALB@485C+-2.0157	ALB	albumin(ALB)	485	C	DiDehydro	-2.0157	0.0475257	-0.174735	6.67614e-31	-0.00620675	0.818612	0.0420353	0.107057	0.00629332	0.784275	0.0392	0.0204	0.075	0.0392	0.0377	0	0	0	0	0.0238	0.0294	0	0	0.0263	0.0323	0.0286	0.0667	0.0465	0	0	0.0263	0.025	0.0222	0	0	0	0	0	0	0	0	0	0	0.0392
IGKV3-11@73N+0.984	IGKV3-11	immunoglobulin kappa variable 3-11(IGKV3-11)	73	N	Deamidated	0.984	0.0474362	0.0049004	0.891874	0.0016907	0.968432	0.0140623	0.614441	0.0410798	0.0961102	0	0.3125	0.1667	0.0833	0	0.1667	0	0	0	0	0.25	0	0.2308	0.2105	0	0.2222	0	0	0.2222	0	0	0.5	0	0.1111	0	0.2	0.0909	0.2727	0	0.0909	0.125	0	0	0
C3@1396Q+0.984	C3	complement C3(C3)	1396	Q	Deamidated	0.984	0.0474163	-0.115869	0.00986895	0.00631651	0.943359	-0.0527113	0.242014	0.11065	0.0553126	0	0	0	0	0	0	0	0	0	0	0	0	0	0	0	0	0	0	0	0	0	0	0	1	0	1	0	0.5	0	0	0	0	0	0
A1BG@84T+-18.0106	A1BG	alpha-1-B glycoprotein(A1BG)	84	T	Dehydrated	-18.0106	0.04734	-0.176887	3.855e-11	-0.103779	0.0258239	-0.148026	1.75948e-08	-0.144484	2.30651e-07	0	0	0.1111	0	0.1818	0.0909	0.1429	0	0.2	0	0.0667	0	0	0	0.2308	0.125	0	0.1333	0	0	0	0	0	0.1429	0	0	0	0	0	0	0	0	0.1111	0.2222
IGLV3-21@35Q+0.984	IGLV3-21	immunoglobulin lambda variable 3-21(IGLV3-21)	35	Q	Deamidated	0.984	0.047266	-0.26693	9.15482e-11	-0.122616	0.0187157	-0.1084	0.0161558	-0.0892112	0.0416963	0	0	0	0	0	0	0	0	0	0	0	0	0	0	0	0	0	0	0	0	0	0	0	0	0	0	0	0	0	0	0	0	0	0
PLG@788N+0.984	PLG	plasminogen(PLG)	788	N	Deamidated	0.984	0.0471277	-0.0526081	0.233862	0.193143	0.161806	-0.0643636	0.062979	0.0153037	0.770987	0	0	0.5	0	0.25	0	0	0.5	0	0	0	0	0	0	0	0	0	0	0	0	0	1	0	0	0	0	0	0	0	0	0	0	0	0
ALB@287Y+-62.0157	ALB	albumin(ALB)	287	Y	Tyr->Thr	-62.0157	0.0469468	-0.278739	4.73926e-12	0.225503	0.00108805	-0.115175	0.0111356	-0.10868	0.00973613	0	0	0	0	0	0	0	0	0	0	0	0	0	0	0	0	0	0	0	0	0	0	0	0	0	0	0	0	0	0	0	0	0	0
APOB@591N+0.984	APOB	apolipoprotein B(APOB)	591	N	Deamidated	0.984	0.0469456	-0.32207	5.10381e-36	-0.177756	2.39476e-08	-0.182469	1.39527e-11	-0.202267	3.63247e-15	0	0	0	0	0	0	0	0	0	0	0	0	0	0	0	0	0	0	0	0	0	0	0	0	0	0	0	0	0	0	0	0	0	0
HBB@81N+0.984	HBB	hemoglobin subunit beta(HBB)	81	N	Deamidated	0.984	0.0469454	-0.0894353	0.0431231	0.00879828	0.954954	0.00420255	0.966976	-0.0460807	0.422793	0	0	1	0	0	0	0	0	0	0	0	0	0	0	0	0	0	0	0	0	0	0	0	0	0	0	0	0	0	0	0	0	0	0
IGKV1D-13@37V+1.9793	IGKV1D-13	immunoglobulin kappa variable 1D-13(IGKV1D-13)	37	V	Val->Thr	1.9793	0.0469255	-0.275007	3.3015e-18	-0.130693	0.000763154	-0.135406	2.31781e-05	-0.155205	6.92064e-06	0	0	0	0	0	0	0	0	0	0	0	0	0	0	0	0	0	0	0	0	0	0	0	0	0	0	0	0	0	0	0	0	0	0
TF@129N+0.984	TF	transferrin(TF)	129	N	Deamidated	0.984	0.0468529	-0.0401787	0.00345676	0.0432545	0.0373144	0.0667405	6.52322e-06	0.042613	8.65795e-05	0.0656	0.0811	0.0581	0.0439	0.0777	0.0667	0.0676	0.0685	0.0635	0.1014	0.0632	0.0658	0.0179	0.0641	0.0444	0.0545	0.0787	0.0909	0.0357	0.0536	0.0923	0.0597	0.0182	0.0308	0.037	0.0714	0.0732	0.1061	0.0952	0.1045	0.0476	0.0794	0.0986	0.0462
IGHA2@179C+-2.0157	IGHA2	immunoglobulin heavy constant alpha 2 (A2m marker)(IGHA2)	179	C	DiDehydro	-2.0157	0.0466507	-0.298078	1.91325e-23	-0.153764	1.92919e-05	-0.0469835	0.268676	-0.161819	4.46145e-07	0	0	0	0	0	0	0	0	0	0	0	0	0	0	0	0	0	0	0	0	0	0	0	0	0	0	0	0	0	0	0	0	0	0
[truncated: 27,827 more rows]
[truncated: 799 more columns]

## Sheet: 827 ncAAs summary
Table S5. List of 827 ncAAs Note 1: Total serum proteins from total 412 patients and healthy controls. Note 2: pFind3 , serach conditions: 600<peptide mass <1000 , 6<peptides length <60, 41,625,585 peptides and 1685 proteins were identified Note 3: Oxidation[M], Na, K was excluded in the following analysis.
[truncated: 829 more rows]
[truncated: 784 more columns]

[truncated: 1 more sheets: Dysregulated ncAA sites]
