# Supplementary material for: Widespread Molecular Imprints in the Serum Proteome of COVID-19 Convalescents Uncovering Immune System Sequelae
Source: Mol Cell Proteomics. 2026 Feb 12;25(4):101525. doi: 10.1016/j.mcpro.2026.101525 (PMC13068859; doi:10.1016/j.mcpro.2026.101525)
Supplement: Supplemental Table S5 [file mmc5.xlsx]

## Sheet: TableS5
Supplemental Table S5. ncAA-modified immunoglobulins Note 1. A total of 7124 ncAA sites in different variable and constant chains Note 2. "XG" represents COVID-19 patients;"KF" represents COVID-19 convalescents; "CON" represents healehy populations
ncAA_sites	uniprot_gn_symbol	Description	entrezgene_id	position	amino acid	ncAAs	delta_mass	modification	XG_301	XG_302	XG_303	XG_304	XG_305	XG_306	XG_307	XG_308	XG_309	XG_310	XG_311	XG_312	XG_313	XG_314	XG_315	XG_316	XG_317	XG_318	XG_320	XG_321	XG_322	XG_323	XG_324	XG_325	XG_326	XG_327	XG_328	XG_329	XG_330	XG_331	XG_332	XG_333	XG_334	XG_335	XG_336	XG_337	XG_338	XG_339	XG_340	XG_343	XG_344
IGKV3-7@53Y_Thiazolidine	IGKV3-7	immunoglobulin kappa variable 3-7 (non-functional)(IGKV3-7)	28915	53	Y	Thiazolidine[Y]	12	Thiazolidine	3.12336e+07	3.02075e+07	3.086e+07	2.97081e+07	3.14244e+07	3.13464e+07	2.92767e+07	3.03334e+07	3.087e+07	3.04935e+07	3.1519e+07	2.94741e+07	2.98674e+07	2.88714e+07	3.12864e+07	3.11308e+07	3.1206e+07	3.17685e+07	2.91949e+07	2.87383e+07	3.01765e+07	3.12047e+07	3.05518e+07	2.9539e+07	2.94079e+07	3.12076e+07	2.93371e+07	2.97639e+07	3.12588e+07	2.90643e+07	2.9937e+07	3.07027e+07	3.00655e+07	2.87947e+07	2.96085e+07	2.984e+07	2.89051e+07	2.93409e+07	2.89183e+07	3.02501e+07	3.14122e+07
IGKV3-7@55T_Didehydro	IGKV3-7	immunoglobulin kappa variable 3-7 (non-functional)(IGKV3-7)	28915	55	T	Didehydro[T]	-2.01565	Didehydro	3.04911e+07	3.0767e+07	3.0938e+07	3.02677e+07	3.04381e+07	3.0013e+07	3.001e+07	3.01022e+07	3.1589e+07	2.94478e+07	3.08137e+07	2.98153e+07	3.06431e+07	2.88896e+07	3.0099e+07	3.02428e+07	2.98843e+07	3.16021e+07	2.94764e+07	2.9605e+07	2.94109e+07	2.94998e+07	3.05472e+07	3.00187e+07	2.90272e+07	3.05838e+07	2.88541e+07	2.92278e+07	3.10352e+07	2.92254e+07	2.89375e+07	3.13569e+07	2.99792e+07	2.91142e+07	3.1312e+07	2.94081e+07	3.0262e+07	3.01164e+07	3.03062e+07	3.0513e+07	3.0149e+07
IGKV3-7@53Y_Tyr->Phe	IGKV3-7	immunoglobulin kappa variable 3-7 (non-functional)(IGKV3-7)	28915	53	Y	Tyr->Phe[Y]	-15.9949	Tyr->Phe	2.97521e+07	3.02374e+07	3.17097e+07	2.93825e+07	3.08808e+07	3.07795e+07	3.02475e+07	3.12415e+07	3.00345e+07	2.97645e+07	2.95226e+07	2.91422e+07	3.07134e+07	3.00601e+07	2.93356e+07	3.09766e+07	3.04888e+07	3.01032e+07	2.93948e+07	3.12598e+07	3.14959e+07	3.00515e+07	3.05006e+07	2.97165e+07	3.07134e+07	2.96875e+07	3.00523e+07	2.93213e+07	3.11667e+07	2.87988e+07	2.9497e+07	3.07169e+07	2.94119e+07	3.11849e+07	2.95982e+07	2.9834e+07	3.05066e+07	3.0505e+07	2.94321e+07	3.05618e+07	2.95453e+07
IGKV3-7@54L_unknown_3	IGKV3-7	immunoglobulin kappa variable 3-7 (non-functional)(IGKV3-7)	28915	54	L	unknown_3[L]	-32.0016	unknown_3	3.08129e+07	3.16598e+07	2.86908e+07	2.87962e+07	3.14027e+07	2.91594e+07	3.09472e+07	3.06043e+07	3.06989e+07	3.09458e+07	3.1014e+07	2.89811e+07	3.03583e+07	2.98239e+07	3.00709e+07	2.91485e+07	3.13178e+07	3.11267e+07	2.98941e+07	3.16803e+07	2.91675e+07	3.13077e+07	2.9614e+07	3.03585e+07	3.09741e+07	3.08222e+07	2.98368e+07	3.09365e+07	2.9573e+07	2.91132e+07	3.02814e+07	2.94477e+07	2.96467e+07	2.96443e+07	3.09233e+07	3.1252e+07	3.17059e+07	2.88419e+07	3.05631e+07	2.98497e+07	3.09091e+07
IGKV3-7@23V_Val->Pro	IGKV3-7	immunoglobulin kappa variable 3-7 (non-functional)(IGKV3-7)	28915	23	V	Val->Pro[V]	-2.01565	Val->Pro	3.04448e+07	3.02446e+07	2.90314e+07	3.09957e+07	3.0042e+07	2.94464e+07	3.13e+07	3.16238e+07	3.13485e+07	3.09463e+07	2.99344e+07	2.87276e+07	3.1621e+07	2.86333e+07	2.91042e+07	2.92738e+07	2.92952e+07	2.87494e+07	3.15703e+07	3.11377e+07	2.96966e+07	3.05206e+07	2.97176e+07	3.05242e+07	3.17786e+07	3.03653e+07	3.00063e+07	2.9101e+07	3.17372e+07	3.04642e+07	2.94328e+07	2.99093e+07	3.17356e+07	2.95761e+07	30384125	3.0462e+07	3.17511e+07	3.14481e+07	2.99539e+07	3.0189e+07	3.07834e+07
IGKV3-7@24M_Met->Asn	IGKV3-7	immunoglobulin kappa variable 3-7 (non-functional)(IGKV3-7)	28915	24	M	Met->Asn[M]	-16.9976	Met->Asn	3.06501e+07	2.91654e+07	2.92081e+07	3.06814e+07	3.00155e+07	2.89169e+07	3.10171e+07	2.90039e+07	3.08976e+07	2.90515e+07	3.07073e+07	3.12565e+07	2.92354e+07	3.03355e+07	2.93309e+07	2.93175e+07	2.88017e+07	2.97889e+07	3.00474e+07	2.88814e+07	2.94615e+07	3.08617e+07	3.01318e+07	3.16985e+07	3.04465e+07	3.03801e+07	2.96336e+07	2.90969e+07	3.12094e+07	2.91706e+07	2.88877e+07	2.97136e+07	2.92512e+07	2.98103e+07	3.13623e+07	2.9928e+07	2.96944e+07	3.01934e+07	2.97446e+07	2.98493e+07	2.97608e+07
IGKV3-7@24M_Met->Hpg	IGKV3-7	immunoglobulin kappa variable 3-7 (non-functional)(IGKV3-7)	28915	24	M	Met->Hpg[M]	-21.9877	Met->Hpg	3.06342e+07	2.99569e+07	2.90026e+07	3.06134e+07	2.90092e+07	31021499	3.06042e+07	3.02184e+07	2.95037e+07	2.98258e+07	2.90144e+07	2.99256e+07	2.95215e+07	3.06924e+07	3.02918e+07	2.93853e+07	3.15464e+07	2.93718e+07	2.86235e+07	2.98806e+07	3.1154e+07	3.11087e+07	2.8681e+07	2.88174e+07	2.9526e+07	3.06142e+07	3.07344e+07	2.93074e+07	2.92177e+07	3.13472e+07	2.94665e+07	2.90988e+07	3.04025e+07	3.16738e+07	2.97546e+07	3.01194e+07	3.17477e+07	3.12379e+07	3.16203e+07	3.17582e+07	3.10713e+07
IGKV3-7@55T_Dehydrated	IGKV3-7	immunoglobulin kappa variable 3-7 (non-functional)(IGKV3-7)	28915	55	T	Dehydrated[T]	-18.0106	Dehydrated	2.94773e+07	3.07833e+07	3.08764e+07	3.15542e+07	2.99211e+07	3.01798e+07	2.89925e+07	3.13812e+07	2.94047e+07	2.88371e+07	2.9669e+07	3.14644e+07	2.91304e+07	3.07144e+07	2.86854e+07	3.12247e+07	2.88049e+07	3.1737e+07	3.09209e+07	2.90165e+07	2.88775e+07	2.8753e+07	2.92862e+07	3.08646e+07	3.09161e+07	2.94397e+07	2.87963e+07	3.17628e+07	3.07938e+07	2.88176e+07	3.14796e+07	2.86626e+07	3.10104e+07	2.89903e+07	3.09451e+07	3.12934e+07	3.09881e+07	2.88133e+07	2.93163e+07	2.90975e+07	3.0062e+07
IGKV3-7@53Y_Iodo	IGKV3-7	immunoglobulin kappa variable 3-7 (non-functional)(IGKV3-7)	28915	53	Y	Iodo[Y]	125.897	Iodo	3.13066e+07	2.94277e+07	2.95531e+07	2.89933e+07	2.95236e+07	2.98643e+07	3.16748e+07	2.93483e+07	3.14455e+07	2.91776e+07	2.92595e+07	3.09329e+07	3.00445e+07	2.95286e+07	2.97327e+07	3.16607e+07	2.9818e+07	3.00088e+07	2.95665e+07	3.06881e+07	2.86992e+07	3.02077e+07	3.04264e+07	3.0551e+07	3.13256e+07	3.06312e+07	2.98383e+07	2.88085e+07	2.92032e+07	3.07209e+07	2.94419e+07	3.00817e+07	3.13596e+07	3.11144e+07	2.92444e+07	2.86182e+07	2.97625e+07	3.02302e+07	2.93615e+07	2.91823e+07	3.03819e+07
IGKV3-7@24M_Oxidation	IGKV3-7	immunoglobulin kappa variable 3-7 (non-functional)(IGKV3-7)	28915	24	M	Oxidation[M]	15.9949	Oxidation	3.08226e+07	2.99228e+07	3.1104e+07	3.00533e+07	3.11546e+07	2.94963e+07	2.97204e+07	3.07505e+07	3.08324e+07	2.99527e+07	3.10039e+07	3.15037e+07	3.14215e+07	2.98147e+07	2.99954e+07	3.15224e+07	3.1129e+07	2.99446e+07	2.94689e+07	2.88364e+07	2.93635e+07	2.96663e+07	3.0622e+07	3.04757e+07	3.09018e+07	2.99201e+07	3.04544e+07	3.11175e+07	3.11978e+07	2.90127e+07	3.10015e+07	3.06298e+07	2.93096e+07	3.06562e+07	3.03356e+07	2.91806e+07	3.06829e+07	3.10689e+07	3.09022e+07	2.97797e+07	2.9149e+07
IGKV3-7@25T_Didehydro	IGKV3-7	immunoglobulin kappa variable 3-7 (non-functional)(IGKV3-7)	28915	25	T	Didehydro[T]	-2.01565	Didehydro	2.97399e+07	3.15256e+07	3.0077e+07	3.06636e+07	3.01686e+07	2.97269e+07	3.11774e+07	3.12075e+07	3.15227e+07	3.15941e+07	2.97458e+07	3.06247e+07	3.01199e+07	2.89434e+07	2.89343e+07	3.06007e+07	2.89787e+07	3.13087e+07	2.9602e+07	2.89456e+07	3.06287e+07	2.92677e+07	2.97127e+07	2.88441e+07	2.8937e+07	2.95808e+07	3.05191e+07	3.10393e+07	2.98418e+07	2.87079e+07	3.05272e+07	3.15712e+07	2.99069e+07	3.11818e+07	3.09418e+07	2.93312e+07	3.17619e+07	3.04033e+07	3.08304e+07	3.00746e+07	3.05804e+07
IGKV3-7@24M_Met->Val	IGKV3-7	immunoglobulin kappa variable 3-7 (non-functional)(IGKV3-7)	28915	24	M	Met->Val[M]	-31.9721	Met->Val	2.99673e+07	3.09946e+07	2.96972e+07	3.04131e+07	2.95482e+07	2.99491e+07	3.17521e+07	2.87018e+07	3.16717e+07	2.87705e+07	29984721	2.97835e+07	3.1041e+07	3.00168e+07	3.06711e+07	3.06105e+07	3.00993e+07	3.11393e+07	2.98315e+07	2.92147e+07	2.91771e+07	3.15162e+07	3.03466e+07	3.02741e+07	3.15479e+07	3.17823e+07	3.16255e+07	3.15328e+07	3.02722e+07	2.96001e+07	2.93449e+07	3.17831e+07	3.06851e+07	3.03151e+07	3.13277e+07	3.1483e+07	2.88754e+07	3.08803e+07	3.06991e+07	2.97387e+07	2.99203e+07
IGKV3-7@45A_Ala->Val	IGKV3-7	immunoglobulin kappa variable 3-7 (non-functional)(IGKV3-7)	28915	45	A	Ala->Val[A]	28.0313	Ala->Val	3.09224e+07	3.07582e+07	2.93099e+07	3.14236e+07	2.87772e+07	3.15028e+07	3.09997e+07	2.99458e+07	3.0506e+07	3.16026e+07	3.16717e+07	2.99944e+07	2.98889e+07	3.00705e+07	2.92653e+07	3.08623e+07	3.05094e+07	2.87139e+07	3.04994e+07	2.90153e+07	3.02633e+07	3.15685e+07	2.92542e+07	2.92806e+07	3.17805e+07	2.93412e+07	2.99511e+07	3.1241e+07	3.06309e+07	2.98773e+07	3.15129e+07	2.9893e+07	2.88775e+07	3.03518e+07	3.05779e+07	3.0845e+07	2.97106e+07	2.95406e+07	3.10531e+07	3.00582e+07	2.96594e+07
IGKV3-7@46S_Dehydrated	IGKV3-7	immunoglobulin kappa variable 3-7 (non-functional)(IGKV3-7)	28915	46	S	Dehydrated[S]	-18.0106	Dehydrated	2.98506e+07	2.86216e+07	3.1433e+07	2.95408e+07	3.13241e+07	3.16913e+07	3.13511e+07	3.11121e+07	2.96601e+07	3.07164e+07	2.92992e+07	3.17326e+07	2.89066e+07	3.10872e+07	3.11652e+07	2.99737e+07	2.98559e+07	2.87863e+07	2.96301e+07	3.05295e+07	3.15746e+07	2.91099e+07	2.97479e+07	3.02162e+07	3.05817e+07	3.09421e+07	3.06047e+07	2.97584e+07	3.03173e+07	2.8999e+07	2.98852e+07	2.88141e+07	2.9715e+07	2.9247e+07	2.86754e+07	2.99112e+07	2.95721e+07	2.90125e+07	2.93262e+07	3.14527e+07	2.8958e+07
IGKV3-7@55T_Thr->Gly	IGKV3-7	immunoglobulin kappa variable 3-7 (non-functional)(IGKV3-7)	28915	55	T	Thr->Gly[T]	-44.0262	Thr->Gly	2.87124e+07	2.93035e+07	3.17404e+07	2.9941e+07	3.1598e+07	3.00725e+07	2.9709e+07	2.92102e+07	3.06939e+07	3.15433e+07	3.11021e+07	3.07387e+07	3.15238e+07	2.86167e+07	2.87063e+07	2.96215e+07	2.98279e+07	2.98129e+07	3.16344e+07	3.15274e+07	3.04696e+07	3.00952e+07	3.17684e+07	2.9524e+07	2.95936e+07	2.92863e+07	3.02422e+07	3.05599e+07	2.92451e+07	2.96169e+07	2.97028e+07	2.93812e+07	3.07373e+07	3.10752e+07	2.99065e+07	3.06745e+07	3.12706e+07	2.91837e+07	2.914e+07	2.94098e+07	2.90086e+07
IGKV3-7@29P_Pro->Gly	IGKV3-7	immunoglobulin kappa variable 3-7 (non-functional)(IGKV3-7)	28915	29	P	Pro->Gly[P]	-40.0313	Pro->Gly	3.07493e+07	3.14236e+07	2.96549e+07	3.02013e+07	2.96489e+07	3.06535e+07	3.08805e+07	2.96416e+07	3.15913e+07	2.98556e+07	3.11901e+07	2.91693e+07	2.88714e+07	3.06769e+07	2.9698e+07	2.9735e+07	3.02137e+07	2.95641e+07	3.04694e+07	3.14206e+07	3.06116e+07	3.14834e+07	3.09109e+07	2.89869e+07	3.07375e+07	2.97965e+07	3.08654e+07	2.96061e+07	3.12745e+07	3.0577e+07	3.10457e+07	2.93441e+07	2.87513e+07	3.04594e+07	2.89354e+07	2.8953e+07	3.0732e+07	3.1646e+07	2.93591e+07	2.9697e+07	2.94844e+07
IGKV3-7@82R_Arg->Pro	IGKV3-7	immunoglobulin kappa variable 3-7 (non-functional)(IGKV3-7)	28915	82	R	Arg->Pro[R]	-59.0483	Arg->Pro	2.96974e+07	2.95649e+07	3.10071e+07	2.92895e+07	3.15767e+07	3.09877e+07	2.93183e+07	2.87631e+07	3.15859e+07	2.98767e+07	3.08142e+07	3.0038e+07	29281021	2.98882e+07	3.04145e+07	3.0013e+07	2.9647e+07	2.89075e+07	2.87613e+07	3.02351e+07	3.00911e+07	2.93577e+07	3.00547e+07	3.05941e+07	3.07421e+07	3.1654e+07	3.11758e+07	3.17376e+07	2.9672e+07	3.04662e+07	3.02863e+07	2.97857e+07	3.16783e+07	2.89646e+07	2.89718e+07	2.93172e+07	31035466	3.09166e+07	3.16804e+07	2.98446e+07	3.154e+07
IGKV3-7@50S_Ser->Asn	IGKV3-7	immunoglobulin kappa variable 3-7 (non-functional)(IGKV3-7)	28915	50	S	Ser->Asn[S]	27.0109	Ser->Asn	3.07754e+07	3.12612e+07	2.95474e+07	3.11859e+07	3.12024e+07	3.03835e+07	3.13044e+07	3.12527e+07	3.03149e+07	2.99489e+07	3.03366e+07	2.98176e+07	2.87666e+07	2.95883e+07	3.10122e+07	3.11212e+07	2.93115e+07	3.13574e+07	2.94812e+07	2.97351e+07	2.90192e+07	3.00068e+07	2.95498e+07	2.93065e+07	3.08436e+07	2.94995e+07	3.08772e+07	2.90269e+07	2.89198e+07	3.14054e+07	3.05826e+07	2.894e+07	3.01286e+07	2.88118e+07	2.89574e+07	2.87216e+07	2.92282e+07	3.01811e+07	3.03272e+07	3.12449e+07	3.02126e+07
IGKV3-7@50S_Ser->Phe	IGKV3-7	immunoglobulin kappa variable 3-7 (non-functional)(IGKV3-7)	28915	50	S	Ser->Phe[S]	60.0364	Ser->Phe	2.93284e+07	3.15093e+07	2.92398e+07	2.92332e+07	2.98471e+07	2.89717e+07	3.12372e+07	3.01615e+07	3.171e+07	3.04285e+07	28903231	2.9176e+07	3.11382e+07	2.94364e+07	2.90632e+07	2.92228e+07	2.98008e+07	2.98537e+07	3.12926e+07	3.07771e+07	3.06875e+07	3.04895e+07	3.05314e+07	3.1762e+07	3.16292e+07	2.98567e+07	2.91177e+07	3.11065e+07	2.96533e+07	2.86891e+07	2.97262e+07	3.03896e+07	3.10147e+07	2.88729e+07	2.96301e+07	2.93993e+07	3.1181e+07	3.09062e+07	3.09862e+07	2.86865e+07	2.86261e+07
IGKV3-7@51S_Formyl(Ser->Asp)	IGKV3-7	immunoglobulin kappa variable 3-7 (non-functional)(IGKV3-7)	28915	51	S	Formyl[S](Ser->Asp[S])	27.9949	Formyl(Ser->Asp)	3.12836e+07	3.09655e+07	3.05349e+07	2.97077e+07	2.94126e+07	2.9938e+07	2.97207e+07	2.9659e+07	3.00646e+07	2.90371e+07	3.16081e+07	2.97068e+07	2.87206e+07	3.146e+07	3.04106e+07	2.90706e+07	3.01265e+07	2.89727e+07	3.06864e+07	3.02346e+07	3.12066e+07	3.15053e+07	3.04452e+07	2.88799e+07	29462789	2.96302e+07	2.91858e+07	2.9721e+07	3.12599e+07	3.05767e+07	3.0035e+07	3.15743e+07	3.10172e+07	3.03002e+07	3.0358e+07	3.13902e+07	2.88691e+07	2.96664e+07	2.89426e+07	2.9898e+07	3.02637e+07
IGKV3-7@51S_MercaptoEthanol	IGKV3-7	immunoglobulin kappa variable 3-7 (non-functional)(IGKV3-7)	28915	51	S	MercaptoEthanol[S]	60.0034	MercaptoEthanol	2.95236e+07	2.94252e+07	2.8933e+07	2.93697e+07	2.93052e+07	3.02921e+07	2.99093e+07	2.97759e+07	3.0028e+07	2.89288e+07	2.89466e+07	3.07512e+07	2.999e+07	2.88492e+07	2.97798e+07	2.97667e+07	3.08008e+07	2.90622e+07	3.04924e+07	3.0289e+07	2.87191e+07	3.08198e+07	2.97277e+07	3.00404e+07	3.13416e+07	2.94643e+07	2.92662e+07	2.97638e+07	3.00338e+07	2.88577e+07	3.1052e+07	3.16423e+07	2.97549e+07	2.89468e+07	2.9949e+07	3.01982e+07	3.0846e+07	3.12255e+07	2.97792e+07	2.89326e+07	3.04649e+07
IGKV3-7@52S_azole	IGKV3-7	immunoglobulin kappa variable 3-7 (non-functional)(IGKV3-7)	28915	52	S	azole[S]	-20.0262	azole	2.99832e+07	2.89674e+07	2.92911e+07	3.02221e+07	3.11121e+07	3.14889e+07	3.1227e+07	2.86276e+07	3.0981e+07	3.09764e+07	2.9653e+07	3.13164e+07	3.1053e+07	2.96817e+07	2.92273e+07	2.87327e+07	3.05673e+07	3.12939e+07	3.07157e+07	3.16552e+07	3.09301e+07	3.03285e+07	3.00636e+07	2.89895e+07	2.90427e+07	3.08381e+07	3.14556e+07	2.97396e+07	3.07222e+07	3.04618e+07	3.17479e+07	3.09406e+07	3.14135e+07	2.93803e+07	2.95271e+07	2.98753e+07	2.98468e+07	2.9558e+07	2.87645e+07	2.88209e+07	2.92225e+07
IGKV3-7@24M_Met->Xle	IGKV3-7	immunoglobulin kappa variable 3-7 (non-functional)(IGKV3-7)	28915	24	M	Met->Xle[M]	-17.9564	Met->Xle	2.91941e+07	3.1784e+07	2.96767e+07	3.0938e+07	2.97552e+07	2.90332e+07	2.99626e+07	3.06654e+07	2.91162e+07	3.10325e+07	3.17443e+07	3.12869e+07	2.94719e+07	2.90793e+07	3.09831e+07	3.00887e+07	2.97752e+07	2.93392e+07	3.046e+07	2.98042e+07	3.12042e+07	3.10857e+07	2.98889e+07	3.00173e+07	2.93714e+07	3.07396e+07	2.99102e+07	2.88359e+07	2.88752e+07	2.97711e+07	3.16488e+07	29717825	2.97307e+07	3.06964e+07	2.86161e+07	3.08722e+07	3.10865e+07	2.89077e+07	2.86101e+07	3.14552e+07	3.00257e+07
IGKV3-7@47Q_Deamidated	IGKV3-7	immunoglobulin kappa variable 3-7 (non-functional)(IGKV3-7)	28915	47	Q	Deamidated[Q]	0.984016	Deamidated	2.94416e+07	2.90569e+07	3.10199e+07	3.02592e+07	2.98405e+07	2.9302e+07	3.08883e+07	2.9553e+07	3.0622e+07	2.89434e+07	2.92905e+07	2.91887e+07	3.09495e+07	2.92762e+07	2.9663e+07	3.03458e+07	3.1213e+07	2.9341e+07	3.02346e+07	3.12182e+07	3.14018e+07	2.97676e+07	2.87821e+07	2.98019e+07	2.97113e+07	2.97334e+07	2.99456e+07	2.86321e+07	3.03209e+07	3.04695e+07	2.89105e+07	2.97253e+07	3.02247e+07	3.02104e+07	3.03665e+07	2.86155e+07	2.89792e+07	2.95052e+07	3.03277e+07	2.97621e+07	3.09934e+07
IGKV3-7@48S_Ser->Gly	IGKV3-7	immunoglobulin kappa variable 3-7 (non-functional)(IGKV3-7)	28915	48	S	Ser->Gly[S]	-30.0106	Ser->Gly	2.98931e+07	3.07641e+07	3.13828e+07	3.01999e+07	3.03879e+07	2.94504e+07	3.05509e+07	3.0116e+07	2.96149e+07	3.09149e+07	3.09059e+07	3.09664e+07	2.95172e+07	2.88362e+07	3.13482e+07	3.0782e+07	2.93906e+07	29812879	3.00986e+07	2.96134e+07	3.09561e+07	3.13448e+07	2.89772e+07	3.05582e+07	2.99359e+07	3.16178e+07	3.06669e+07	3.12906e+07	3.08675e+07	2.98054e+07	3.00545e+07	2.9828e+07	2.98433e+07	2.94111e+07	2.8698e+07	2.96231e+07	3.01198e+07	2.9048e+07	3.14755e+07	3.01037e+07	3.01946e+07
IGKV3-7@49V_Val->His	IGKV3-7	immunoglobulin kappa variable 3-7 (non-functional)(IGKV3-7)	28915	49	V	Val->His[V]	37.9905	Val->His	3.06743e+07	3.10021e+07	2.90477e+07	3.00045e+07	3.13938e+07	2.90231e+07	3.09678e+07	3.07337e+07	3.10809e+07	3.17809e+07	3.12014e+07	3.06258e+07	2.9092e+07	3.11761e+07	2.92224e+07	3.06232e+07	2.89171e+07	2.98979e+07	3.1589e+07	3.08965e+07	2.99784e+07	3.0829e+07	2.98571e+07	3.01034e+07	3.04678e+07	2.97429e+07	3.16733e+07	3.15797e+07	2.99733e+07	3.14024e+07	3.07347e+07	3.13259e+07	3.07987e+07	2.96761e+07	2.95507e+07	3.1401e+07	2.95617e+07	3.1653e+07	2.86382e+07	3.05342e+07	3.06597e+07
IGKV3-7@55T_Thr->Val	IGKV3-7	immunoglobulin kappa variable 3-7 (non-functional)(IGKV3-7)	28915	55	T	Thr->Val[T]	-1.97927	Thr->Val	3.05933e+07	3.14811e+07	2.93771e+07	3.14806e+07	2.96292e+07	2.96412e+07	3.00158e+07	2.9742e+07	3.1216e+07	2.95495e+07	3.15129e+07	3.02255e+07	3.16578e+07	3.16333e+07	2.9081e+07	2.95627e+07	2.94276e+07	2.92129e+07	3.17394e+07	3.13405e+07	3.00098e+07	2.9833e+07	2.9302e+07	2.98653e+07	2.90992e+07	3.03072e+07	3.03488e+07	2.95647e+07	3.16753e+07	3.04445e+07	3.04088e+07	3.17721e+07	2.94693e+07	2.87691e+07	3.04273e+07	2.92357e+07	2.92341e+07	2.8782e+07	3.16551e+07	3.09328e+07	2.86931e+07
IGKV1D-42@35A_unknown_3	IGKV1D-42	immunoglobulin kappa variable 1D-42 (non-functional)(IGKV1D-42)	28892	35	A	unknown_3[A]	-32.0016	unknown_3	2.9527e+07	2.97614e+07	3.10584e+07	2.92402e+07	3.115e+07	2.89827e+07	3.01627e+07	3.00186e+07	3.16907e+07	3.08417e+07	2.99107e+07	3.03968e+07	3.0655e+07	2.97902e+07	3.03687e+07	3.04544e+07	3.11188e+07	3.1001e+07	2.90068e+07	3.03997e+07	3.16755e+07	3.1696e+07	3.05244e+07	2.86243e+07	2.87662e+07	3.16508e+07	3.15795e+07	3.17344e+07	3.0324e+07	3.01797e+07	3.15452e+07	2.99798e+07	3.02211e+07	3.15654e+07	3.02444e+07	2.8669e+07	3.08932e+07	3.1526e+07	2.97221e+07	3.16594e+07	2.90496e+07
IGKV1D-42@27T_Thr->Gly	IGKV1D-42	immunoglobulin kappa variable 1D-42 (non-functional)(IGKV1D-42)	28892	27	T	Thr->Gly[T]	-44.0262	Thr->Gly	3.00479e+07	3.01073e+07	2.87588e+07	3.08888e+07	3.0562e+07	2.98261e+07	3.11668e+07	3.09391e+07	2.90309e+07	3.05243e+07	3.01211e+07	3.10945e+07	3.15949e+07	3.14862e+07	3.17033e+07	2.90088e+07	2.88572e+07	2.95092e+07	3.0322e+07	2.8916e+07	2.99684e+07	3.12056e+07	2.88004e+07	3.01898e+07	2.9317e+07	2.88528e+07	3.01352e+07	2.90895e+07	2.98005e+07	3.09115e+07	3.14259e+07	2.94455e+07	3.00262e+07	3.02484e+07	2.98998e+07	2.93165e+07	3.17852e+07	2.89295e+07	2.90137e+07	3.1107e+07	3.03446e+07
IGKV1D-42@28Q_Gln->Val	IGKV1D-42	immunoglobulin kappa variable 1D-42 (non-functional)(IGKV1D-42)	28892	28	Q	Gln->Val[Q]	-28.9902	Gln->Val	2.93162e+07	2.98709e+07	3.00151e+07	3.03332e+07	3.06234e+07	2.99651e+07	3.0707e+07	2.90454e+07	3.02663e+07	2.9594e+07	3.0612e+07	3.16312e+07	2.91437e+07	2.97218e+07	3.05877e+07	2.96464e+07	2.91502e+07	3.07683e+07	3.13977e+07	2.89661e+07	3.06647e+07	3.01145e+07	2.9434e+07	2.86557e+07	2.89227e+07	3.04568e+07	3.01458e+07	2.94015e+07	2.88651e+07	2.9729e+07	2.92746e+07	3.10492e+07	3.12735e+07	2.95963e+07	3.11551e+07	2.94014e+07	3.15136e+07	3.02761e+07	3.07029e+07	3.01394e+07	3.04837e+07
IGKV1D-42@26M_Homocysteic_acid	IGKV1D-42	immunoglobulin kappa variable 1D-42 (non-functional)(IGKV1D-42)	28892	26	M	Homocysteic_acid[M]	33.9691	Homocysteic_acid	3.0924e+07	3.01572e+07	2.89901e+07	3.00396e+07	2.95857e+07	2.89412e+07	2.8642e+07	3.072e+07	2.98552e+07	30585223	3.17367e+07	2.91514e+07	3.03355e+07	3.08824e+07	3.07967e+07	2.98736e+07	3.00325e+07	2.9628e+07	3.04026e+07	3.05317e+07	3.06247e+07	3.10666e+07	2.88838e+07	3.02182e+07	2.98121e+07	3.15156e+07	3.03659e+07	3.06347e+07	2.9344e+07	3.11152e+07	3.07736e+07	3.10215e+07	3.05901e+07	3.06706e+07	2.97438e+07	3.03575e+07	2.98434e+07	3.13866e+07	2.9337e+07	3.1402e+07	2.90653e+07
IGKV1D-42@26M_Met->Val	IGKV1D-42	immunoglobulin kappa variable 1D-42 (non-functional)(IGKV1D-42)	28892	26	M	Met->Val[M]	-31.9721	Met->Val	2.89707e+07	2.87952e+07	3.12125e+07	2.99256e+07	2.9653e+07	2.9452e+07	3.02674e+07	3.1064e+07	2.93433e+07	3.14984e+07	2.92562e+07	3.08536e+07	2.90125e+07	3.03928e+07	3.16412e+07	3.04932e+07	2.8915e+07	2.90963e+07	3.11353e+07	2.87034e+07	2.88761e+07	3.09498e+07	3.14921e+07	3.09674e+07	2.91843e+07	2.90045e+07	3.16343e+07	2.87609e+07	2.96575e+07	2.91807e+07	3.11848e+07	3.00799e+07	2.89489e+07	2.89596e+07	3.02686e+07	3.07415e+07	3.11774e+07	3.12947e+07	3.15641e+07	2.97117e+07	3.08261e+07
IGKV1D-42@32F_AzidoF	IGKV1D-42	immunoglobulin kappa variable 1D-42 (non-functional)(IGKV1D-42)	28892	32	F	AzidoF[F]	41.0014	AzidoF	3.04085e+07	2.95639e+07	3.14441e+07	3.014e+07	3.16755e+07	2.9546e+07	3.14541e+07	2.95842e+07	3.10378e+07	3.06611e+07	3.17015e+07	3.13215e+07	2.92635e+07	2.9627e+07	2.92407e+07	3.16178e+07	3.11024e+07	3.03687e+07	3.04693e+07	2.99882e+07	3.11702e+07	3.07559e+07	3.16337e+07	2.8732e+07	3.12393e+07	3.00924e+07	3.11483e+07	2.93522e+07	3.10612e+07	3.00193e+07	3.02412e+07	2.95007e+07	3.12876e+07	3.03746e+07	3.0459e+07	3.14158e+07	3.1567e+07	2.92178e+07	2.90898e+07	2.90317e+07	3.12626e+07
IGKV1D-42@32F_Phe->Pro	IGKV1D-42	immunoglobulin kappa variable 1D-42 (non-functional)(IGKV1D-42)	28892	32	F	Phe->Pro[F]	-50.0157	Phe->Pro	3.1331e+07	2.88986e+07	3.13627e+07	2.89911e+07	2.9268e+07	3.1157e+07	3.17029e+07	3.01005e+07	3.051e+07	2.93018e+07	2.99218e+07	3.17762e+07	31623713	2.98489e+07	3.05736e+07	3.05266e+07	3.16711e+07	3.03234e+07	2.8647e+07	28992882	3.01954e+07	2.96175e+07	2.96631e+07	2.91305e+07	3.1764e+07	3.1675e+07	2.89889e+07	3.08897e+07	3.1355e+07	2.89746e+07	2.94223e+07	3.10303e+07	30459646	2.86299e+07	3.1327e+07	3.03343e+07	3.06006e+07	3.14282e+07	3.01792e+07	3.1602e+07	2.9609e+07
IGLV4-69@21Q_Gln->Arg	IGLV4-69	immunoglobulin lambda variable 4-69(IGLV4-69)	28784	21	Q	Gln->Arg[Q]	28.0425	Gln->Arg	3.1284e+07	3.04285e+07	2.94143e+07	2.9542e+07	3.02498e+07	3.01282e+07	2.91897e+07	2.88488e+07	2.9043e+07	2.87606e+07	3.09975e+07	2.99393e+07	3.07127e+07	2.98731e+07	2.99491e+07	3.08445e+07	2.90383e+07	3.13224e+07	3.05302e+07	2.99734e+07	3.051e+07	3.08038e+07	3.10995e+07	2.86546e+07	3.0583e+07	2.9153e+07	2.89978e+07	2.88971e+07	2.88632e+07	3.04686e+07	3.13423e+07	3.16522e+07	3.13827e+07	2.95394e+07	2.98225e+07	2.94322e+07	2.86993e+07	3.14645e+07	2.86868e+07	3.02613e+07	2.89328e+07
IGLV4-69@21Q_Gln->His	IGLV4-69	immunoglobulin lambda variable 4-69(IGLV4-69)	28784	21	Q	Gln->His[Q]	9.00033	Gln->His	2.98743e+07	2.86876e+07	3.17037e+07	2.96074e+07	2.96824e+07	2.9586e+07	2.92222e+07	3.09765e+07	2.95938e+07	2.86351e+07	3.05051e+07	2.98259e+07	3.07967e+07	2.97852e+07	3.07181e+07	3.13937e+07	2.95788e+07	3.01732e+07	2.86509e+07	3.10238e+07	2.93021e+07	2.98093e+07	3.07478e+07	2.99305e+07	3.04602e+07	3.10086e+07	3.05889e+07	3.09223e+07	2.99227e+07	3.00828e+07	3.02506e+07	3.07031e+07	2.91443e+07	2.88486e+07	2.98917e+07	3.07211e+07	2.9779e+07	3.03849e+07	3.13457e+07	3.15629e+07	2.97057e+07
IGLV4-69@94E_Glu->His	IGLV4-69	immunoglobulin lambda variable 4-69(IGLV4-69)	28784	94	E	Glu->His[E]	8.01632	Glu->His	2.96029e+07	3.00729e+07	3.07122e+07	2.96795e+07	2.87798e+07	3.1189e+07	3.17555e+07	3.04358e+07	2.89917e+07	2.89714e+07	3.05346e+07	3.06636e+07	3.05082e+07	3.15117e+07	3.07738e+07	3.09081e+07	3.15493e+07	3.12095e+07	3.06507e+07	3.17875e+07	2.94386e+07	3.1181e+07	3.02237e+07	2.89785e+07	3.13744e+07	2.89386e+07	3.14035e+07	3.10446e+07	2.86841e+07	3.15155e+07	3.05769e+07	3.07776e+07	2.86643e+07	3.09512e+07	2.89696e+07	3.16111e+07	3.05591e+07	2.87768e+07	3.1699e+07	3.06709e+07	3.03668e+07
IGLV4-69@94E_Glu->Gln	IGLV4-69	immunoglobulin lambda variable 4-69(IGLV4-69)	28784	94	E	Glu->Gln[E]	-0.984016	Glu->Gln	3.02881e+07	3.14731e+07	2.9312e+07	3.09294e+07	3.0793e+07	3.14616e+07	2.94177e+07	2.94031e+07	3.06441e+07	3.12271e+07	3.12263e+07	3.06905e+07	3.04089e+07	2.98509e+07	3.12783e+07	3.04424e+07	3.1137e+07	2.98043e+07	2.93085e+07	3.13805e+07	2.87247e+07	3.17089e+07	2.94483e+07	3.05012e+07	3.09104e+07	2.88111e+07	2.9201e+07	3.02719e+07	3.09772e+07	2.97653e+07	3.17556e+07	2.99905e+07	3.03863e+07	29612264	2.99345e+07	3.00411e+07	3.08984e+07	3.033e+07	2.87294e+07	2.90029e+07	2.91767e+07
IGLV4-69@58Q_Gln->Xle	IGLV4-69	immunoglobulin lambda variable 4-69(IGLV4-69)	28784	58	Q	Gln->Xle[Q]	-14.9745	Gln->Xle	2.939e+07	2.98132e+07	2.93515e+07	2.88148e+07	3.11135e+07	2.96137e+07	3.14862e+07	3.02492e+07	3.12128e+07	2.86764e+07	2.95483e+07	3.08225e+07	3.12495e+07	2.87993e+07	3.00987e+07	2.91557e+07	3.09401e+07	3.0244e+07	2.99424e+07	3.17196e+07	2.99408e+07	2.95211e+07	3.10236e+07	2.9239e+07	2.94663e+07	2.92212e+07	3.01002e+07	2.86394e+07	3.04704e+07	3.04426e+07	3.16696e+07	2.89741e+07	2.86404e+07	3.01984e+07	3.12368e+07	2.94474e+07	3.07922e+07	2.95377e+07	3.11057e+07	3.054e+07	2.95985e+07
IGLV4-69@86F_Phe->Xle	IGLV4-69	immunoglobulin lambda variable 4-69(IGLV4-69)	28784	86	F	Phe->Xle[F]	-33.9843	Phe->Xle	2.89972e+07	3.08531e+07	2.88748e+07	2.9783e+07	2.92791e+07	3.00987e+07	2.99205e+07	2.86448e+07	3.07274e+07	3.01934e+07	2.95007e+07	2.91152e+07	3.0777e+07	3.17189e+07	2.95461e+07	2.95482e+07	2.9642e+07	3.01762e+07	3.05551e+07	3.11164e+07	2.96742e+07	3.04073e+07	2.95374e+07	2.95433e+07	2.9151e+07	3.10401e+07	3.14511e+07	2.97432e+07	2.89032e+07	2.93428e+07	2.97842e+07	3.11999e+07	3.17292e+07	2.87632e+07	3.00119e+07	3.08736e+07	3.05944e+07	3.08598e+07	3.17152e+07	3.08923e+07	2.86196e+07
IGLV4-69@90S_Ser->Asn	IGLV4-69	immunoglobulin lambda variable 4-69(IGLV4-69)	28784	90	S	Ser->Asn[S]	27.0109	Ser->Asn	2.98644e+07	3.16156e+07	3.05033e+07	2.96436e+07	2.97473e+07	2.89178e+07	2.97027e+07	2.95717e+07	3.02685e+07	3.08566e+07	2.87846e+07	2.91051e+07	3.0361e+07	3.0278e+07	3.02695e+07	3.10366e+07	2.9422e+07	2.90261e+07	2.94803e+07	2.89625e+07	2.94435e+07	3.09087e+07	2.91785e+07	3.02965e+07	2.87919e+07	2.93898e+07	3.08239e+07	2.87625e+07	2.93452e+07	2.98496e+07	3.01397e+07	3.05867e+07	3.11696e+07	3.16717e+07	2.87026e+07	3.11654e+07	2.86454e+07	3.08063e+07	2.86244e+07	3.10091e+07	2.90069e+07
IGLV4-69@61E_Glu->Asp	IGLV4-69	immunoglobulin lambda variable 4-69(IGLV4-69)	28784	61	E	Glu->Asp[E]	-14.0157	Glu->Asp	2.97424e+07	3.03199e+07	2.86954e+07	3.01594e+07	3.16698e+07	3.01869e+07	3.12378e+07	2.98972e+07	2.92516e+07	3.02657e+07	2.93669e+07	2.9075e+07	3.03161e+07	2.96477e+07	2.86915e+07	3.02428e+07	3.15385e+07	2.98609e+07	2.87747e+07	3.15886e+07	3.04691e+07	3.0918e+07	3.14035e+07	3.02503e+07	3.01225e+07	2.93717e+07	2.95646e+07	3.00359e+07	3.00562e+07	2.88722e+07	2.98969e+07	3.04435e+07	3.17057e+07	2.87037e+07	2.97172e+07	2.9957e+07	2.90668e+07	2.86764e+07	3.15621e+07	3.13432e+07	3.1595e+07
IGLV4-69@93A_Ala->Ser	IGLV4-69	immunoglobulin lambda variable 4-69(IGLV4-69)	28784	93	A	Ala->Ser[A]	15.9949	Ala->Ser	3.15462e+07	2.94475e+07	3.09985e+07	2.89084e+07	3.16298e+07	2.88985e+07	2.87274e+07	3.10062e+07	2.99374e+07	3.06519e+07	3.16531e+07	3.0858e+07	3.10641e+07	3.0638e+07	2.89524e+07	3.12609e+07	2.97628e+07	2.90066e+07	3.13752e+07	2.88593e+07	2.99523e+07	2.96946e+07	2.89215e+07	2.86758e+07	3.13956e+07	3.08675e+07	3.11967e+07	2.90399e+07	2.88204e+07	2.99503e+07	2.98022e+07	3.10436e+07	3.11332e+07	2.87279e+07	2.89827e+07	3.11826e+07	2.93356e+07	3.02658e+07	3.13212e+07	3.02635e+07	2.90645e+07
IGLV4-69@93A_Ala->Thr	IGLV4-69	immunoglobulin lambda variable 4-69(IGLV4-69)	28784	93	A	Ala->Thr[A]	30.0106	Ala->Thr	3.10551e+07	3.09345e+07	2.97193e+07	3.02782e+07	3.15587e+07	3.06772e+07	3.03193e+07	3.18305e+07	3.12985e+07	3.10244e+07	2.91646e+07	3.13727e+07	2.92435e+07	3.15846e+07	3.09721e+07	2.96982e+07	2.91933e+07	3.15514e+07	3.01488e+07	3.13407e+07	3.10526e+07	3.16563e+07	2.95033e+07	2.98952e+07	2.87278e+07	3.0617e+07	2.88891e+07	2.99013e+07	2.86648e+07	2.94262e+07	2.89144e+07	3.15904e+07	3.15919e+07	3.12545e+07	3.16769e+07	2.87114e+07	2.94133e+07	2.92611e+07	3.1571e+07	2.95133e+07	2.99056e+07
IGLV4-69@92G_Gly->Ser	IGLV4-69	immunoglobulin lambda variable 4-69(IGLV4-69)	28784	92	G	Gly->Ser[G]	30.0106	Gly->Ser	3.14622e+07	2.98405e+07	3.10198e+07	3.08415e+07	2.96239e+07	3.15009e+07	3.07528e+07	3.1673e+07	3.14882e+07	3.11434e+07	3.12795e+07	3.16112e+07	3.06665e+07	3.08131e+07	3.1423e+07	3.01106e+07	2.97554e+07	2.96129e+07	2.87448e+07	2.93891e+07	3.1533e+07	3.03344e+07	2.99032e+07	3.16417e+07	3.00597e+07	2.98925e+07	3.02416e+07	2.88904e+07	3.0797e+07	3.16236e+07	3.19945e+07	3.11346e+07	2.96516e+07	3.09342e+07	30360804	3.0566e+07	2.89732e+07	3.04651e+07	2.88746e+07	3.06889e+07	3.06362e+07
IGLV4-69@71N_Deamidated	IGLV4-69	immunoglobulin lambda variable 4-69(IGLV4-69)	28784	71	N	Deamidated[N]	0.984016	Deamidated	3.05454e+07	2.92861e+07	2.87929e+07	3.10817e+07	3.02651e+07	3.05815e+07	2.87316e+07	3.09715e+07	2.88732e+07	3.01152e+07	3.06804e+07	3.10258e+07	2.94813e+07	3.01813e+07	3.14553e+07	2.93281e+07	3.12197e+07	3.16693e+07	3.05196e+07	3.05858e+07	3.17825e+07	2.92799e+07	3.15525e+07	2.89961e+07	2.87555e+07	3.09052e+07	3.00076e+07	2.97203e+07	2.98373e+07	2.97274e+07	3.05529e+07	2.91816e+07	2.86863e+07	3.06694e+07	2.94289e+07	3.14706e+07	2.87603e+07	3.00449e+07	2.98174e+07	2.99674e+07	3.12161e+07
IGLV8-61@80R_Arg->His	IGLV8-61	immunoglobulin lambda variable 8-61(IGLV8-61)	28774	80	R	Arg->His[R]	-19.0422	Arg->His	2.91411e+07	3.06088e+07	2.88345e+07	3.04996e+07	3.15125e+07	3.05635e+07	3.04987e+07	3.06548e+07	3.05127e+07	3.02794e+07	3.15948e+07	2.95614e+07	2.86623e+07	3.08056e+07	3.16631e+07	3.16128e+07	2.87747e+07	3.07528e+07	3.09283e+07	3.03883e+07	2.9017e+07	3.06112e+07	3.10563e+07	2.93405e+07	2.91876e+07	2.87245e+07	2.94272e+07	2.96867e+07	2.93141e+07	2.89006e+07	3.07275e+07	2.914e+07	3.07699e+07	3.06404e+07	3.08827e+07	3.10885e+07	3.11262e+07	2.984e+07	2.98624e+07	3.13686e+07	2.92432e+07
IGLV8-61@95N_Deamidated	IGLV8-61	immunoglobulin lambda variable 8-61(IGLV8-61)	28774	95	N	Deamidated[N]	0.984016	Deamidated	2.99393e+07	3.16895e+07	3.03568e+07	2.98545e+07	29813124	3.13989e+07	3.13699e+07	3.02534e+07	2.99213e+07	3.08933e+07	2.97058e+07	3.1344e+07	3.11074e+07	2.91681e+07	3.149e+07	2.99923e+07	3.0135e+07	2.98296e+07	3.0015e+07	3.05243e+07	3.07898e+07	3.13222e+07	2.96919e+07	2.9901e+07	3.04636e+07	3.10248e+07	3.16567e+07	2.90365e+07	2.86135e+07	3.13496e+07	2.96397e+07	3.03546e+07	3.07598e+07	2.86896e+07	3.043e+07	3.15057e+07	3.09081e+07	3.16329e+07	2.98391e+07	2.96817e+07	2.90868e+07
IGLV8-61@94G_Gly->Trp	IGLV8-61	immunoglobulin lambda variable 8-61(IGLV8-61)	28774	94	G	Gly->Trp[G]	129.058	Gly->Trp	3.07417e+07	3.15062e+07	2.94435e+07	3.00724e+07	3.08834e+07	3.00929e+07	3.03427e+07	2.96449e+07	3.04353e+07	3.0302e+07	3.0867e+07	3.16054e+07	2.92313e+07	3.16299e+07	2.89321e+07	2.98066e+07	3.14377e+07	3.0827e+07	2.96398e+07	3.17749e+07	3.09065e+07	3.03791e+07	2.8635e+07	2.96797e+07	2.91367e+07	3.10893e+07	2.99804e+07	3.17251e+07	3.11483e+07	2.96098e+07	3.03545e+07	2.99721e+07	2.99799e+07	3.08636e+07	3.12564e+07	2.94349e+07	3.07628e+07	3.1719e+07	3.11476e+07	3.09025e+07	3.09609e+07
IGLV8-61@95N_Asn->Ser	IGLV8-61	immunoglobulin lambda variable 8-61(IGLV8-61)	28774	95	N	Asn->Ser[N]	-27.0109	Asn->Ser	3.1498e+07	3.05268e+07	3.1336e+07	2.88542e+07	2.88032e+07	3.10655e+07	3.08564e+07	2.93089e+07	3.0397e+07	2.96194e+07	2.87051e+07	3.13103e+07	3.10583e+07	3.15552e+07	3.07742e+07	2.90301e+07	3.09107e+07	3.01834e+07	2.86679e+07	2.95994e+07	2.89207e+07	3.08896e+07	3.01502e+07	3.14796e+07	2.90723e+07	2.90257e+07	3.17764e+07	3.1663e+07	3.01563e+07	3.07009e+07	3.09069e+07	3.07026e+07	2.93569e+07	3.09084e+07	3.03266e+07	3.13109e+07	2.97852e+07	3.05342e+07	2.96469e+07	2.89197e+07	2.93909e+07
IGLV8-61@95N_Asn->Thr	IGLV8-61	immunoglobulin lambda variable 8-61(IGLV8-61)	28774	95	N	Asn->Thr[N]	-12.9952	Asn->Thr	3.17247e+07	3.16378e+07	3.04058e+07	3.1407e+07	3.08588e+07	3.10804e+07	2.99521e+07	3.10734e+07	2.86167e+07	3.00171e+07	2.93105e+07	3.07448e+07	2.97085e+07	2.91838e+07	3.01356e+07	3.08674e+07	3.07114e+07	3.03038e+07	2.8906e+07	3.02215e+07	3.01475e+07	3.09179e+07	2.95695e+07	3.08179e+07	3.0212e+07	2.94278e+07	2.92898e+07	3.13967e+07	2.95782e+07	2.97539e+07	3.15327e+07	2.99108e+07	3.16143e+07	3.02005e+07	2.9742e+07	2.92565e+07	3.07315e+07	3.14664e+07	2.90419e+07	2.99917e+07	2.96643e+07
IGLV8-61@96K_Lys->Arg	IGLV8-61	immunoglobulin lambda variable 8-61(IGLV8-61)	28774	96	K	Lys->Arg[K]	28.0061	Lys->Arg	2.93741e+07	3.12695e+07	3.01997e+07	3.12188e+07	2.9196e+07	3.16357e+07	2.99557e+07	2.95091e+07	3.07444e+07	3.16278e+07	2.88655e+07	3.03411e+07	3.11819e+07	2.88822e+07	2.95397e+07	2.88083e+07	3.0882e+07	3.00656e+07	3.17308e+07	3.06764e+07	3.16405e+07	3.07969e+07	2.92045e+07	3.05199e+07	3.02423e+07	3.10678e+07	2.89511e+07	2.96314e+07	2.9958e+07	2.9787e+07	2.88519e+07	3.15716e+07	3.01692e+07	3.02584e+07	2.96403e+07	3.10021e+07	31196022	2.92265e+07	2.96325e+07	2.92629e+07	3.0538e+07
IGLV8-61@79T_Thr->Xle	IGLV8-61	immunoglobulin lambda variable 8-61(IGLV8-61)	28774	79	T	Thr->Xle[T]	12.0364	Thr->Xle	3.07302e+07	2.893e+07	3.0354e+07	3.08541e+07	3.05086e+07	3.0915e+07	2.91323e+07	3.15201e+07	2.92197e+07	3.0573e+07	2.89955e+07	2.90163e+07	3.04145e+07	3.1061e+07	3.14736e+07	2.95984e+07	3.02969e+07	2.96343e+07	3.01984e+07	3.04869e+07	2.91244e+07	3.09128e+07	3.16415e+07	3.17153e+07	2.89173e+07	3.11619e+07	2.96153e+07	2.90723e+07	2.93967e+07	30957921	3.04006e+07	3.06787e+07	2.99257e+07	3.11501e+07	2.92192e+07	2.92907e+07	2.88296e+07	2.94966e+07	3.1523e+07	3.09401e+07	3.04894e+07
IGLV8-61@86D_Asp->His	IGLV8-61	immunoglobulin lambda variable 8-61(IGLV8-61)	28774	86	D	Asp->His[D]	22.032	Asp->His	3.04785e+07	3.16326e+07	3.04546e+07	3.17565e+07	3.14531e+07	2.87596e+07	3.02791e+07	2.89036e+07	2.91292e+07	3.12325e+07	3.14957e+07	3.12865e+07	3.09304e+07	2.98846e+07	3.16908e+07	2.93101e+07	3.04652e+07	3.08306e+07	30878428	2.91115e+07	2.89376e+07	2.92211e+07	3.0061e+07	3.11325e+07	3.13732e+07	3.05029e+07	2.96544e+07	2.99537e+07	3.03215e+07	2.88775e+07	2.97098e+07	2.86565e+07	3.05109e+07	3.11904e+07	2.88831e+07	3.05193e+07	2.8801e+07	2.88485e+07	3.13818e+07	3.04778e+07	3.07285e+07
IGLV8-61@81S_Methyl(Ser->Thr)	IGLV8-61	immunoglobulin lambda variable 8-61(IGLV8-61)	28774	81	S	Methyl[S](Ser->Thr[S])	14.0157	Methyl(Ser->Thr)	3.00004e+07	3.08376e+07	3.10706e+07	3.16412e+07	3.09523e+07	3.09994e+07	3.16239e+07	3.12608e+07	3.11708e+07	2.91441e+07	3.0828e+07	2.95377e+07	3.01723e+07	3.02942e+07	3.00645e+07	3.17839e+07	3.04443e+07	3.06076e+07	2.99974e+07	3.06122e+07	2.92383e+07	2.86644e+07	3.00366e+07	2.98242e+07	2.94297e+07	3.17161e+07	2.89689e+07	3.01657e+07	3.03874e+07	2.98218e+07	3.0635e+07	3.06073e+07	3.11895e+07	3.17263e+07	3.11165e+07	3.1213e+07	2.94557e+07	3.07076e+07	2.92757e+07	2.96982e+07	2.88077e+07
IGLV8-61@78N_Deamidated	IGLV8-61	immunoglobulin lambda variable 8-61(IGLV8-61)	28774	78	N	Deamidated[N]	0.984016	Deamidated	3.05263e+07	3.16033e+07	3.09562e+07	3.17582e+07	3.07391e+07	3.06173e+07	3.17309e+07	3.05096e+07	3.03183e+07	3.17708e+07	3.13994e+07	2.97742e+07	2.86552e+07	3.13783e+07	2.88305e+07	3.06935e+07	2.97547e+07	3.08035e+07	3.05676e+07	3.16829e+07	3.00113e+07	3.15177e+07	2.93332e+07	3.15572e+07	3.04936e+07	3.14024e+07	3.11797e+07	2.95604e+07	3.08112e+07	3.06886e+07	3.08091e+07	2.99627e+07	2.89116e+07	3.16331e+07	2.9162e+07	3.0457e+07	3.10217e+07	3.13621e+07	2.95678e+07	3.16508e+07	3.17865e+07
IGLV8-61@82S_Dehydrated	IGLV8-61	immunoglobulin lambda variable 8-61(IGLV8-61)	28774	82	S	Dehydrated[S]	-18.0106	Dehydrated	2.95079e+07	3.11519e+07	3.16038e+07	2.95115e+07	2.86404e+07	2.87877e+07	2.89542e+07	3.04743e+07	3.01255e+07	2.92817e+07	2.90518e+07	2.94793e+07	3.14276e+07	2.96893e+07	3.00704e+07	3.01758e+07	3.00091e+07	2.87666e+07	3.09098e+07	2.94927e+07	3.17286e+07	2.8758e+07	2.8729e+07	2.89958e+07	3.05549e+07	2.88155e+07	2.94549e+07	3.12104e+07	3.10864e+07	3.13869e+07	3.03819e+07	3.11183e+07	3.08531e+07	3.15683e+07	2.95096e+07	2.92133e+07	2.86265e+07	3.04243e+07	2.98565e+07	3.14496e+07	2.88753e+07
IGLV8-61@93L_Xle->Phe	IGLV8-61	immunoglobulin lambda variable 8-61(IGLV8-61)	28774	93	L	Xle->Phe[L]	33.9843	Xle->Phe	2.95387e+07	3.07387e+07	2.89184e+07	2.90982e+07	2.99442e+07	3.15935e+07	3.10443e+07	2.96795e+07	3.00761e+07	3.08427e+07	3.17642e+07	2.88752e+07	2.88715e+07	2.96609e+07	3.1117e+07	3.05197e+07	3.12525e+07	2.89339e+07	2.90148e+07	2.89047e+07	3.10909e+07	2.99012e+07	2.94327e+07	3.02022e+07	3.15672e+07	2.89905e+07	2.92214e+07	3.08373e+07	3.09888e+07	2.92992e+07	3.09439e+07	3.03569e+07	3.071e+07	3.17376e+07	3.00815e+07	3.0036e+07	2.88852e+07	3.05578e+07	2.9212e+07	3.0328e+07	2.91376e+07
IGLV8-61@90G_Gly->Ala	IGLV8-61	immunoglobulin lambda variable 8-61(IGLV8-61)	28774	90	G	Gly->Ala[G]	14.0157	Gly->Ala	2.88991e+07	3.02938e+07	2.93635e+07	3.05145e+07	2.87593e+07	2.99637e+07	3.1189e+07	2.88307e+07	2.9929e+07	3.0986e+07	2.8684e+07	3.14803e+07	3.14229e+07	3.10076e+07	3.09837e+07	2.90723e+07	3.13947e+07	3.17724e+07	2.94216e+07	3.13213e+07	2.97962e+07	2.97021e+07	3.16904e+07	3.12707e+07	3.13197e+07	2.88633e+07	3.05101e+07	3.04092e+07	2.98852e+07	2.99498e+07	3.08277e+07	3.02096e+07	2.98185e+07	3.14465e+07	3.03782e+07	3.08511e+07	2.99336e+07	2.90261e+07	3.09995e+07	2.91915e+07	3.06501e+07
IGLV8-61@91S_Deoxy(Ser->Ala)	IGLV8-61	immunoglobulin lambda variable 8-61(IGLV8-61)	28774	91	S	Deoxy[S](Ser->Ala[S])	-15.9949	Deoxy(Ser->Ala)	3.06196e+07	3.07237e+07	2.94475e+07	3.04231e+07	3.1261e+07	3.06343e+07	3.14182e+07	3.08828e+07	2.87946e+07	3.01171e+07	3.15518e+07	3.05437e+07	2.87222e+07	3.05493e+07	3.05076e+07	3.14709e+07	3.1654e+07	2.9705e+07	2.94317e+07	3.07444e+07	3.09427e+07	3.117e+07	3.0936e+07	3.08222e+07	2.9956e+07	2.96659e+07	3.0898e+07	3.01478e+07	3.08191e+07	3.02806e+07	2.99038e+07	2.89148e+07	3.11898e+07	2.87133e+07	3.14006e+07	2.99639e+07	3.17446e+07	3.09695e+07	3.02187e+07	2.94233e+07	3.16734e+07
IGLV8-61@91S_Methyl(Ser->Thr)	IGLV8-61	immunoglobulin lambda variable 8-61(IGLV8-61)	28774	91	S	Methyl[S](Ser->Thr[S])	14.0157	Methyl(Ser->Thr)	2.88193e+07	2.9359e+07	3.12935e+07	3.09558e+07	3.0621e+07	3.14934e+07	3.13713e+07	2.98837e+07	3.12147e+07	2.89129e+07	2.88532e+07	28983402	3.16641e+07	3.15667e+07	3.03232e+07	3.13893e+07	2.98403e+07	3.09422e+07	3.14291e+07	2.93216e+07	3.09505e+07	3.01674e+07	2.9774e+07	3.01931e+07	2.9783e+07	3.05588e+07	2.95708e+07	3.00006e+07	2.86579e+07	2.97919e+07	3.15788e+07	2.96133e+07	30093559	3.17417e+07	2.94269e+07	3.01383e+07	3.06368e+07	3.05805e+07	2.88232e+07	3.04339e+07	3.12405e+07
IGLV8-61@93L_Xle->Val	IGLV8-61	immunoglobulin lambda variable 8-61(IGLV8-61)	28774	93	L	Xle->Val[L]	-14.0157	Xle->Val	3.05932e+07	2.90611e+07	2.9957e+07	3.06534e+07	3.01899e+07	2.97212e+07	3.17643e+07	3.1512e+07	2.91124e+07	3.11074e+07	2.97163e+07	2.86321e+07	3.14611e+07	3.00493e+07	3.02739e+07	3.05267e+07	3.08881e+07	3.0629e+07	3.16798e+07	2.93034e+07	3.07401e+07	3.14249e+07	2.91009e+07	3.17069e+07	3.03261e+07	3.08635e+07	2.89057e+07	3.03167e+07	2.89648e+07	3.08924e+07	3.08643e+07	2.91779e+07	2.93824e+07	2.87137e+07	2.95024e+07	2.94929e+07	2.88016e+07	3.09838e+07	2.94367e+07	3.10948e+07	3.09749e+07
IGLV8-61@57Y_Tyr->Phe	IGLV8-61	immunoglobulin lambda variable 8-61(IGLV8-61)	28774	57	Y	Tyr->Phe[Y]	-15.9949	Tyr->Phe	2.86917e+07	2.99586e+07	3.0815e+07	3.10615e+07	2.90281e+07	3.04618e+07	2.8887e+07	2.96754e+07	2.87754e+07	2.97827e+07	3.16132e+07	3.14181e+07	3.1304e+07	3.15444e+07	3.01887e+07	2.87522e+07	3.06389e+07	2.92865e+07	3.00459e+07	3.08381e+07	3.00799e+07	3.11993e+07	3.02747e+07	3.04915e+07	3.12973e+07	2.96225e+07	2.92826e+07	3.05367e+07	3.08058e+07	2.89575e+07	2.8728e+07	3.00959e+07	2.94159e+07	2.93007e+07	3.07469e+07	3.14736e+07	3.14399e+07	3.07999e+07	3.16987e+07	3.11326e+07	2.8643e+07
IGLV8-61@81S_Ser->Xle	IGLV8-61	immunoglobulin lambda variable 8-61(IGLV8-61)	28774	81	S	Ser->Xle[S]	26.052	Ser->Xle	3.03837e+07	3.13842e+07	3.01929e+07	3.12079e+07	3.08791e+07	3.09694e+07	3.03351e+07	3.09477e+07	3.1405e+07	3.11192e+07	2.98487e+07	2.99641e+07	3.14975e+07	2.913e+07	2.98516e+07	2.90677e+07	3.06465e+07	3.05065e+07	2.9964e+07	3.07655e+07	3.13473e+07	3.05167e+07	2.97504e+07	3.00538e+07	3.04708e+07	3.00119e+07	2.9351e+07	3.05112e+07	2.89401e+07	2.99131e+07	3.15409e+07	3.10866e+07	2.86666e+07	2.92992e+07	2.87516e+07	3.14939e+07	3.15151e+07	2.8672e+07	2.95452e+07	2.89962e+07	3.1735e+07
IGLV4-60@40K_Lys->Arg	IGLV4-60	immunoglobulin lambda variable 4-60(IGLV4-60)	28785	40	K	Lys->Arg[K]	28.0061	Lys->Arg	2.99793e+07	3.01204e+07	2.99016e+07	3.13199e+07	3.10438e+07	3.02466e+07	2.92734e+07	3.03742e+07	2.99239e+07	3.14879e+07	3.00386e+07	3.09255e+07	3.10377e+07	2.9365e+07	3.11229e+07	2.90321e+07	2.89329e+07	3.14031e+07	3.03004e+07	3.08226e+07	2.89318e+07	2.94931e+07	2.86581e+07	3.11455e+07	2.98694e+07	2.96948e+07	3.13407e+07	3.07861e+07	3.09165e+07	3.15823e+07	2.98394e+07	2.88695e+07	2.91631e+07	2.90143e+07	2.94711e+07	2.96798e+07	2.98566e+07	2.88728e+07	3.14375e+07	2.98631e+07	3.15632e+07
IGLV4-60@51S_Ser->Arg	IGLV4-60	immunoglobulin lambda variable 4-60(IGLV4-60)	28785	51	S	Ser->Arg[S]	69.0691	Ser->Arg	3.12958e+07	3.10681e+07	2.96456e+07	3.05815e+07	3.00812e+07	3.01356e+07	3.14447e+07	2.86929e+07	3.01021e+07	3.17043e+07	3.15603e+07	2.98613e+07	3.08446e+07	3.03355e+07	3.14482e+07	2.97868e+07	3.14016e+07	2.96127e+07	3.12848e+07	3.07166e+07	3.07633e+07	3.01003e+07	2.94918e+07	3.081e+07	3.00076e+07	3.01004e+07	2.89177e+07	3.16604e+07	2.99918e+07	3.06126e+07	3.09547e+07	3.0004e+07	2.97584e+07	3.06922e+07	3.17803e+07	2.9527e+07	3.07604e+07	3.09107e+07	3.09485e+07	3.00759e+07	2.88868e+07
IGLV4-60@93G_Gly->Pro	IGLV4-60	immunoglobulin lambda variable 4-60(IGLV4-60)	28785	93	G	Gly->Pro[G]	40.0313	Gly->Pro	3.07628e+07	3.14264e+07	3.16732e+07	3.05619e+07	2.91799e+07	3.1787e+07	3.08016e+07	2.99791e+07	2.86705e+07	3.05973e+07	3.01444e+07	3.0821e+07	2.91841e+07	3.09136e+07	2.91682e+07	2.89762e+07	2.97048e+07	3.08971e+07	3.07186e+07	3.0489e+07	2.88944e+07	3.17083e+07	2.98158e+07	2.91506e+07	3.16625e+07	2.92378e+07	3.05655e+07	2.97961e+07	3.16468e+07	2.9853e+07	3.08354e+07	2.96902e+07	2.88917e+07	3.16479e+07	3.1634e+07	3.00873e+07	3.09356e+07	3.0236e+07	3.07232e+07	3.05141e+07	2.93414e+07
IGLV4-60@93G_Gly->Ser	IGLV4-60	immunoglobulin lambda variable 4-60(IGLV4-60)	28785	93	G	Gly->Ser[G]	30.0106	Gly->Ser	2.97591e+07	2.98802e+07	2.93955e+07	2.89679e+07	3.13124e+07	3.09058e+07	2.9649e+07	3.17164e+07	3.1012e+07	3.12538e+07	3.01474e+07	3.08922e+07	2.90035e+07	2.90285e+07	2.94624e+07	3.03766e+07	3.0517e+07	2.885e+07	3.08868e+07	3.03878e+07	2.94151e+07	3.04504e+07	3.13589e+07	2.8857e+07	3.0592e+07	3.14283e+07	3.07704e+07	2.9677e+07	3.14452e+07	2.91598e+07	3.17596e+07	2.89465e+07	3.11478e+07	3.14385e+07	3.0689e+07	3.09819e+07	3.0759e+07	3.16241e+07	3.06203e+07	2.93019e+07	3.02427e+07
IGLV4-60@94A_Ala->Thr	IGLV4-60	immunoglobulin lambda variable 4-60(IGLV4-60)	28785	94	A	Ala->Thr[A]	30.0106	Ala->Thr	3.03362e+07	3.10067e+07	3.09262e+07	2.98118e+07	2.99667e+07	2.9943e+07	3.0583e+07	2.93993e+07	2.87223e+07	3.16331e+07	3.10759e+07	2.9773e+07	3.08924e+07	3.08881e+07	2.98402e+07	3.1719e+07	2.89935e+07	2.92303e+07	2.97067e+07	3.08561e+07	3.03057e+07	3.14777e+07	3.032e+07	2.97366e+07	3.05709e+07	3.14735e+07	2.92141e+07	2.9899e+07	3.07781e+07	2.89211e+07	3.04172e+07	2.9013e+07	3.10756e+07	3.1765e+07	3.03889e+07	2.99599e+07	3.1568e+07	3.09344e+07	2.99526e+07	2.94869e+07	3.06104e+07
IGLV4-60@53I_Xle->Thr	IGLV4-60	immunoglobulin lambda variable 4-60(IGLV4-60)	28785	53	I	Xle->Thr[I]	-12.0364	Xle->Thr	2.93471e+07	3.17736e+07	3.16925e+07	3.17566e+07	2.86268e+07	3.06805e+07	3.13741e+07	2.92686e+07	3.03507e+07	2.88177e+07	2.93223e+07	3.15669e+07	2.87605e+07	3.03367e+07	3.06066e+07	2.95453e+07	3.16231e+07	3.04575e+07	3.11646e+07	3.10054e+07	2.95496e+07	3.00314e+07	2.8929e+07	3.11506e+07	2.90688e+07	3.09298e+07	2.96045e+07	3.05524e+07	3.02151e+07	3.08189e+07	3.02731e+07	2.90261e+07	2.98162e+07	2.90656e+07	3.15914e+07	2.99312e+07	2.95319e+07	2.86798e+07	2.99718e+07	2.94269e+07	3.1345e+07
IGLV4-60@95D_Asp->Lys	IGLV4-60	immunoglobulin lambda variable 4-60(IGLV4-60)	28785	95	D	Asp->Lys[D]	13.068	Asp->Lys	3.17313e+07	2.9888e+07	3.15429e+07	3.04537e+07	2.97042e+07	2.86094e+07	2.96755e+07	3.1779e+07	2.89998e+07	2.90481e+07	3.05315e+07	2.99215e+07	3.04398e+07	3.0721e+07	2.97535e+07	3.14641e+07	2.97271e+07	3.10166e+07	3.14097e+07	2.99559e+07	2.91303e+07	3.16789e+07	2.96723e+07	3.15647e+07	2.88294e+07	2.86836e+07	3.07164e+07	3.04335e+07	3.00419e+07	3.13118e+07	3.12329e+07	3.16109e+07	3.04843e+07	3.09128e+07	2.94759e+07	2.87714e+07	3.02237e+07	2.98495e+07	3.14313e+07	30228778	2.95782e+07
IGLV10-54@72N_Asn->His	IGLV10-54	immunoglobulin lambda variable 10-54(IGLV10-54)	28772	72	N	Asn->His[N]	23.016	Asn->His	3.06098e+07	2.86788e+07	2.98607e+07	2.88394e+07	3.13308e+07	2.9159e+07	3.15269e+07	2.90369e+07	3.15337e+07	2.88672e+07	3.16906e+07	3.01539e+07	3.15623e+07	3.00807e+07	3.15828e+07	2.94071e+07	2.89495e+07	2.90843e+07	2.97573e+07	2.97375e+07	2.87322e+07	2.9305e+07	3.12975e+07	2.88584e+07	3.06711e+07	2.88144e+07	3.11841e+07	2.96467e+07	3.03679e+07	2.96548e+07	2.99832e+07	3.14486e+07	2.88387e+07	3.01797e+07	3.09291e+07	3.03206e+07	2.94828e+07	2.89119e+07	3.01251e+07	30820978	2.89501e+07
IGLV10-54@71N_Asn->Ser	IGLV10-54	immunoglobulin lambda variable 10-54(IGLV10-54)	28772	71	N	Asn->Ser[N]	-27.0109	Asn->Ser	3.14366e+07	2.88338e+07	2.97343e+07	3.0225e+07	2.88123e+07	2.92906e+07	3.11863e+07	2.90353e+07	2.89488e+07	3.11788e+07	3.08477e+07	2.94255e+07	3.09886e+07	3.13616e+07	3.09097e+07	3.14899e+07	3.1481e+07	2.89987e+07	2.89953e+07	3.1397e+07	3.04057e+07	3.00989e+07	3.15728e+07	2.87546e+07	3.02976e+07	2.90681e+07	3.04457e+07	3.07664e+07	2.95541e+07	3.175e+07	3.17491e+07	3.15737e+07	2.86288e+07	2.98655e+07	2.96905e+07	3.00219e+07	3.10688e+07	2.88891e+07	3.03787e+07	2.91711e+07	2.92948e+07
IGLV10-54@44N_Deamidated	IGLV10-54	immunoglobulin lambda variable 10-54(IGLV10-54)	28772	44	N	Deamidated[N]	0.984016	Deamidated	3.12018e+07	3.15737e+07	3.0936e+07	3.14085e+07	3.15395e+07	2.99196e+07	3.10305e+07	3.04448e+07	3.04854e+07	2.94216e+07	2.92618e+07	2.90092e+07	3.00986e+07	3.13448e+07	3.03906e+07	3.01797e+07	3.05724e+07	3.02246e+07	3.01235e+07	3.14834e+07	3.01588e+07	2.98688e+07	2.96975e+07	3.08431e+07	3.03583e+07	3.1505e+07	2.89176e+07	2.90423e+07	3.00488e+07	2.91803e+07	3.11856e+07	2.90362e+07	2.93135e+07	3.09073e+07	3.0218e+07	2.90523e+07	3.15317e+07	3.03035e+07	3.13042e+07	2.97244e+07	3.12856e+07
IGLV10-54@72N_Asn->Thr	IGLV10-54	immunoglobulin lambda variable 10-54(IGLV10-54)	28772	72	N	Asn->Thr[N]	-12.9952	Asn->Thr	3.00717e+07	3.04964e+07	2.97834e+07	2.88883e+07	2.97549e+07	2.94592e+07	3.13662e+07	2.95485e+07	3.04338e+07	2.90931e+07	3.17255e+07	3.13127e+07	3.09781e+07	2.95179e+07	3.17318e+07	3.13492e+07	2.93438e+07	2.99866e+07	3.15763e+07	3.07947e+07	3.10391e+07	3.00273e+07	3.17376e+07	2.94227e+07	2.89612e+07	3.06369e+07	3.10917e+07	2.92066e+07	3.1525e+07	2.99186e+07	3.13557e+07	3.09401e+07	2.94445e+07	3.1542e+07	2.97904e+07	2.91607e+07	2.91677e+07	3.10108e+07	2.87716e+07	2.90445e+07	3.02202e+07
IGLV10-54@50N_Deamidated	IGLV10-54	immunoglobulin lambda variable 10-54(IGLV10-54)	28772	50	N	Deamidated[N]	0.984016	Deamidated	2.92561e+07	2.87801e+07	2.95626e+07	2.93462e+07	2.88085e+07	3.08128e+07	2.99396e+07	3.14598e+07	2.89579e+07	3.00873e+07	3.16144e+07	3.04762e+07	3.09144e+07	28693088	3.12237e+07	3.1005e+07	3.01549e+07	2.96639e+07	2.93893e+07	2.87261e+07	3.03009e+07	3.08899e+07	3.01674e+07	2.86947e+07	3.08955e+07	3.0208e+07	2.99887e+07	2.90247e+07	2.90905e+07	2.95193e+07	3.00682e+07	3.10479e+07	2.89138e+07	2.87149e+07	3.16627e+07	3.15426e+07	3.00969e+07	3.01693e+07	3.08844e+07	3.16219e+07	30293819
IGLV10-54@73N_Asn->Lys	IGLV10-54	immunoglobulin lambda variable 10-54(IGLV10-54)	28772	73	N	Asn->Lys[N]	14.052	Asn->Lys	2.89184e+07	3.07832e+07	3.17508e+07	2.92671e+07	2.91187e+07	2.93255e+07	2.89383e+07	3.05886e+07	2.90009e+07	2.98625e+07	2.8641e+07	3.15173e+07	2.95682e+07	2.91928e+07	3.05675e+07	3.11776e+07	2.97068e+07	2.9253e+07	3.08924e+07	2.93799e+07	3.02627e+07	2.90307e+07	2.93081e+07	2.91361e+07	2.86989e+07	3.00229e+07	2.87212e+07	3.03502e+07	2.87827e+07	3.04589e+07	2.93446e+07	3.02072e+07	3.12305e+07	2.99288e+07	3.16728e+07	3.08346e+07	2.9376e+07	2.8768e+07	2.9694e+07	3.14642e+07	2.98485e+07
IGLV10-54@71N_Deamidated	IGLV10-54	immunoglobulin lambda variable 10-54(IGLV10-54)	28772	71	N	Deamidated[N]	0.984016	Deamidated	2.88539e+07	2.8723e+07	2.95932e+07	3.09097e+07	2.93137e+07	3.02881e+07	3.17017e+07	2.93864e+07	3.03409e+07	2.88196e+07	3.11702e+07	2.8853e+07	3.11456e+07	3.14761e+07	3.00357e+07	2.95279e+07	2.93929e+07	3.03113e+07	2.98605e+07	2.97602e+07	3.00558e+07	2.89451e+07	2.88749e+07	2.96541e+07	3.00128e+07	3.14141e+07	3.08959e+07	3.02319e+07	3.06295e+07	2.89882e+07	2.99692e+07	2.99968e+07	3.13464e+07	3.0998e+07	2.86602e+07	2.97513e+07	2.94836e+07	2.90427e+07	3.14945e+07	3.14209e+07	2.97754e+07
IGLV10-54@46N_Deamidated	IGLV10-54	immunoglobulin lambda variable 10-54(IGLV10-54)	28772	46	N	Deamidated[N]	0.984016	Deamidated	3.04763e+07	2.87601e+07	3.04267e+07	3.15469e+07	2.99376e+07	2.94117e+07	3.09532e+07	3.16624e+07	2.98887e+07	3.12458e+07	2.87149e+07	3.09052e+07	2.96399e+07	2.98141e+07	3.11263e+07	2.92958e+07	3.15178e+07	3.12412e+07	3.11983e+07	3.16037e+07	2.91748e+07	3.13414e+07	2.96957e+07	3.08669e+07	3.00457e+07	3.07069e+07	2.99969e+07	3.06858e+07	3.17015e+07	2.96093e+07	3.08573e+07	2.98721e+07	3.15034e+07	2.86597e+07	3.09976e+07	3.11154e+07	2.89205e+07	3.14074e+07	2.94544e+07	3.06561e+07	3.10705e+07
IGLV10-54@72N_Deamidated	IGLV10-54	immunoglobulin lambda variable 10-54(IGLV10-54)	28772	72	N	Deamidated[N]	0.984016	Deamidated	3.16866e+07	2.86868e+07	2.96708e+07	3.15619e+07	3.09071e+07	3.08954e+07	2.9025e+07	2.86892e+07	2.9357e+07	3.16311e+07	2.95314e+07	3.12438e+07	3.12841e+07	3.07826e+07	3.17867e+07	2.90118e+07	3.00331e+07	2.99163e+07	2.97876e+07	3.0683e+07	2.94757e+07	3.04576e+07	3.15728e+07	3.14481e+07	3.0963e+07	2.89824e+07	2.98184e+07	3.0914e+07	3.02687e+07	3.14371e+07	3.09826e+07	2.99428e+07	3.0534e+07	3.04465e+07	2.98093e+07	2.99144e+07	3.02576e+07	2.91849e+07	2.8987e+07	2.98873e+07	2.94495e+07
IGLV10-54@78I_Xle->Thr	IGLV10-54	immunoglobulin lambda variable 10-54(IGLV10-54)	28772	78	I	Xle->Thr[I]	-12.0364	Xle->Thr	2.91527e+07	3.10242e+07	3.17724e+07	2.87381e+07	3.05427e+07	2.97987e+07	2.98509e+07	2.86132e+07	3.12284e+07	2.86442e+07	3.13872e+07	3.14148e+07	3.02079e+07	3.03934e+07	3.13296e+07	2.98654e+07	3.00123e+07	2.96048e+07	2.99648e+07	3.04898e+07	3.11258e+07	3.05867e+07	3.00342e+07	2.94514e+07	3.00144e+07	2.9014e+07	3.13205e+07	3.13149e+07	3.06972e+07	3.02663e+07	3.04416e+07	2.97174e+07	3.09228e+07	3.11485e+07	3.09089e+07	2.92273e+07	2.90383e+07	2.87947e+07	3.14271e+07	3.08787e+07	3.03468e+07
IGLV10-54@78I_Xle->Val	IGLV10-54	immunoglobulin lambda variable 10-54(IGLV10-54)	28772	78	I	Xle->Val[I]	-14.0157	Xle->Val	3.10803e+07	3.11918e+07	3.16706e+07	2.88028e+07	3.05173e+07	2.98014e+07	3.02281e+07	3.08296e+07	3.10793e+07	2.97859e+07	3.16665e+07	2.88194e+07	3.05424e+07	3.01069e+07	30473517	3.1156e+07	2.8972e+07	3.15833e+07	3.11638e+07	2.99273e+07	2.98559e+07	2.87224e+07	2.95176e+07	2.89148e+07	2.9819e+07	3.13571e+07	2.96909e+07	3.00138e+07	3.04011e+07	3.09399e+07	2.92164e+07	3.01468e+07	3.07822e+07	3.0421e+07	3.10129e+07	2.94697e+07	2.99843e+07	3.01518e+07	2.86285e+07	3.11241e+07	2.90146e+07
IGLV10-54@80E_Glu->Gly	IGLV10-54	immunoglobulin lambda variable 10-54(IGLV10-54)	28772	80	E	Glu->Gly[E]	-72.0211	Glu->Gly	3.1498e+07	2.95983e+07	3.10098e+07	2.92777e+07	3.02695e+07	3.05653e+07	2.90825e+07	2.87514e+07	2.96149e+07	2.88784e+07	3.13898e+07	29786982	2.98144e+07	3.0429e+07	3.10529e+07	2.90038e+07	2.9954e+07	3.06855e+07	2.98589e+07	3.01983e+07	2.9525e+07	2.93602e+07	2.96993e+07	3.10115e+07	2.87075e+07	2.96494e+07	2.89236e+07	2.93069e+07	2.90711e+07	29270616	3.13326e+07	2.92036e+07	3.11101e+07	3.05411e+07	2.94695e+07	2.92334e+07	2.8911e+07	2.93571e+07	3.10619e+07	3.16472e+07	2.96081e+07
IGLV1-50@41C_DiDehydro	IGLV1-50	immunoglobulin lambda variable 1-50 (non-functional)(IGLV1-50)	28821	41	C	DiDehydro[C]	-2.01565	DiDehydro	3.04577e+07	3.16554e+07	2.99341e+07	3.01858e+07	2.91013e+07	2.92094e+07	2.8636e+07	2.91755e+07	2.89266e+07	2.91546e+07	3.14168e+07	3.10479e+07	3.03952e+07	2.87057e+07	2.92556e+07	2.95832e+07	2.9995e+07	2.94842e+07	3.16271e+07	2.90171e+07	2.95732e+07	3.00642e+07	2.96171e+07	2.99327e+07	3.17321e+07	3.08439e+07	2.95663e+07	3.10449e+07	2.91165e+07	2.99011e+07	2.88425e+07	3.03225e+07	29410533	3.16283e+07	3.06504e+07	3.07962e+07	3.01166e+07	2.9382e+07	2.86818e+07	3.15548e+07	2.97451e+07
IGLV1-50@41C_azole	IGLV1-50	immunoglobulin lambda variable 1-50 (non-functional)(IGLV1-50)	28821	41	C	azole[C]	-20.0262	azole	3.03138e+07	3.15669e+07	3.05176e+07	2.87748e+07	2.99902e+07	2.9823e+07	3.0957e+07	3.03737e+07	2.88074e+07	2.90007e+07	2.88373e+07	3.17195e+07	31658722	3.07907e+07	3.13143e+07	3.05259e+07	2.86277e+07	2.90813e+07	3.15592e+07	3.02871e+07	3.01099e+07	3.00338e+07	2.96747e+07	3.08659e+07	2.89653e+07	3.11463e+07	2.92117e+07	3.03234e+07	3.08831e+07	2.92703e+07	2.89264e+07	3.13653e+07	2.87156e+07	29288735	2.97008e+07	3.00148e+07	2.92214e+07	2.90634e+07	3.01012e+07	3.145e+07	3.11468e+07
IGLV1-50@47N_Deamidated	IGLV1-50	immunoglobulin lambda variable 1-50 (non-functional)(IGLV1-50)	28821	47	N	Deamidated[N]	0.984016	Deamidated	3.16393e+07	2.93035e+07	3.03986e+07	3.10494e+07	3.03663e+07	2.86939e+07	2.86829e+07	3.14122e+07	3.10337e+07	3.06451e+07	2.97533e+07	2.92635e+07	2.90595e+07	3.04467e+07	3.00484e+07	3.02454e+07	2.87705e+07	3.1738e+07	3.16627e+07	3.09434e+07	3.12752e+07	3.08061e+07	3.15821e+07	3.07214e+07	3.00994e+07	2.86552e+07	2.90231e+07	2.90048e+07	2.8827e+07	3.1187e+07	2.93897e+07	3.15193e+07	2.89894e+07	2.87004e+07	2.86948e+07	2.9588e+07	2.92087e+07	3.17626e+07	3.08991e+07	3.1186e+07	3.17848e+07
IGLV1-50@53V_Val->Asn	IGLV1-50	immunoglobulin lambda variable 1-50 (non-functional)(IGLV1-50)	28821	53	V	Val->Asn[V]	14.9745	Val->Asn	2.96836e+07	3.03206e+07	2.92749e+07	3.05852e+07	2.99884e+07	2.92413e+07	3.16966e+07	3.10579e+07	2.94599e+07	3.01972e+07	2.88019e+07	3.00061e+07	3.12579e+07	3.18684e+07	3.11824e+07	3.11369e+07	3.17591e+07	3.0733e+07	3.0739e+07	3.11385e+07	3.08544e+07	3.14013e+07	2.91316e+07	2.96173e+07	2.88854e+07	2.91816e+07	3.0608e+07	3.15812e+07	3.08923e+07	2.94947e+07	3.11196e+07	2.99859e+07	3.03208e+07	3.12258e+07	3.03038e+07	3.09393e+07	3.09895e+07	2.97705e+07	3.16228e+07	3.0188e+07	3.13924e+07
IGLV1-50@41C_Dioxidation	IGLV1-50	immunoglobulin lambda variable 1-50 (non-functional)(IGLV1-50)	28821	41	C	Dioxidation[C]	31.9898	Dioxidation	3.01272e+07	2.90471e+07	2.97412e+07	3.07545e+07	2.86449e+07	3.12203e+07	3.05397e+07	3.03571e+07	2.89423e+07	3.0862e+07	2.96678e+07	2.96166e+07	3.0652e+07	2.87381e+07	2.93306e+07	3.01972e+07	3.11424e+07	3.11494e+07	2.94961e+07	2.91024e+07	2.95387e+07	2.9889e+07	3.00197e+07	2.998e+07	2.99589e+07	3.17356e+07	3.05553e+07	3.1173e+07	3.08678e+07	3.16105e+07	2.99238e+07	2.95969e+07	3.17306e+07	2.95097e+07	2.92918e+07	2.8999e+07	3.16833e+07	2.99986e+07	3.03326e+07	3.08912e+07	2.91174e+07
IGLV5-48@72Y_Tyr->Lys	IGLV5-48	immunoglobulin lambda variable 5-48 (non-functional)(IGLV5-48)	28780	72	Y	Tyr->Lys[Y]	-34.9684	Tyr->Lys	2.98707e+07	2.91537e+07	2.92171e+07	3.03632e+07	2.93968e+07	3.11983e+07	3.06114e+07	2.86194e+07	2.94807e+07	3.11067e+07	3.13747e+07	2.97755e+07	3.17428e+07	2.93329e+07	2.9656e+07	3.09232e+07	3.09777e+07	3.00639e+07	3.13449e+07	3.15004e+07	2.94832e+07	2.93883e+07	3.02297e+07	3.12845e+07	3.13966e+07	2.93241e+07	3.16201e+07	3.13416e+07	3.05427e+07	2.88892e+07	3.02208e+07	3.03199e+07	3.03899e+07	2.99738e+07	2.96591e+07	2.91304e+07	3.1419e+07	3.05706e+07	2.97671e+07	3.01408e+07	2.97372e+07
IGLV5-48@71Y_Tyr->Lys	IGLV5-48	immunoglobulin lambda variable 5-48 (non-functional)(IGLV5-48)	28780	71	Y	Tyr->Lys[Y]	-34.9684	Tyr->Lys	2.86286e+07	2.93348e+07	3.07919e+07	2.98157e+07	3.05602e+07	3.12691e+07	3.14396e+07	3.00554e+07	3.06869e+07	3.14121e+07	3.09804e+07	3.0978e+07	3.08471e+07	3.01384e+07	2.93061e+07	2.90646e+07	2.99723e+07	3.14813e+07	3.02539e+07	2.91751e+07	3.13341e+07	2.98511e+07	3.17112e+07	2.98595e+07	3.16384e+07	3.05397e+07	2.8819e+07	3.0812e+07	2.94148e+07	3.16322e+07	3.16467e+07	3.04331e+07	3.13068e+07	3.11284e+07	2.87729e+07	3.08379e+07	3.05704e+07	3.13948e+07	3.17227e+07	2.97626e+07	3.12332e+07
IGLV7-46@74N_Deamidated	IGLV7-46	immunoglobulin lambda variable 7-46(IGLV7-46)	28775	74	N	Deamidated[N]	0.984016	Deamidated	3.04621e+07	3.02077e+07	3.17131e+07	3.07683e+07	3.09754e+07	3.14999e+07	3.15853e+07	2.93141e+07	3.12168e+07	3.02079e+07	3.1418e+07	3.02541e+07	2.99864e+07	3.06776e+07	3.05245e+07	2.90041e+07	3.05523e+07	3.07199e+07	2.99265e+07	3.09294e+07	3.11931e+07	2.94449e+07	3.13732e+07	2.93272e+07	3.09222e+07	3.09666e+07	2.98359e+07	3.01661e+07	3.10319e+07	3.06006e+07	3.04531e+07	3.04078e+07	2.99261e+07	2.86337e+07	3.05851e+07	2.97351e+07	3.14207e+07	2.89304e+07	3.16476e+07	3.14816e+07	2.99217e+07
IGLV7-46@75K_Lys->Arg	IGLV7-46	immunoglobulin lambda variable 7-46(IGLV7-46)	28775	75	K	Lys->Arg[K]	28.0061	Lys->Arg	3.16061e+07	2.91523e+07	2.94875e+07	3.11363e+07	2.93873e+07	3.14291e+07	3.09706e+07	3.15787e+07	3.1494e+07	3.01808e+07	3.04884e+07	3.03313e+07	3.10967e+07	3.00627e+07	2.93549e+07	3.02886e+07	2.94584e+07	3.0879e+07	3.07972e+07	2.95458e+07	3.15506e+07	2.93814e+07	3.08055e+07	2.92555e+07	3.13363e+07	3.06319e+07	2.97671e+07	3.12799e+07	2.87285e+07	2.87054e+07	2.9124e+07	3.12027e+07	3.06799e+07	3.01738e+07	28656094	3.07913e+07	2.96351e+07	3.03186e+07	2.8895e+07	2.8988e+07	2.89641e+07
IGLV7-46@73S_Methyl(Ser->Thr)	IGLV7-46	immunoglobulin lambda variable 7-46(IGLV7-46)	28775	73	S	Methyl[S](Ser->Thr[S])	14.0157	Methyl(Ser->Thr)	3.08324e+07	2.94041e+07	3.07833e+07	2.89275e+07	2.93216e+07	2.87118e+07	2.93963e+07	2.99674e+07	3.09134e+07	2.96397e+07	2.873e+07	3.01378e+07	3.02026e+07	2.90086e+07	3.12364e+07	2.94322e+07	3.1066e+07	3.09392e+07	2.97838e+07	3.1545e+07	3.14709e+07	3.09003e+07	3.04284e+07	3.0453e+07	2.96629e+07	3.15713e+07	3.04747e+07	2.90338e+07	3.0166e+07	2.94349e+07	3.01379e+07	2.93757e+07	3.04082e+07	2.87971e+07	3.05445e+07	2.86687e+07	2.90277e+07	2.8877e+07	2.97757e+07	2.89783e+07	2.86792e+07
IGLV7-46@68L_Xle->Val	IGLV7-46	immunoglobulin lambda variable 7-46(IGLV7-46)	28775	68	L	Xle->Val[L]	-14.0157	Xle->Val	2.97248e+07	2.97907e+07	2.97884e+07	2.96241e+07	2.92096e+07	29440456	2.8803e+07	3.07243e+07	3.16126e+07	2.91321e+07	2.9641e+07	3.06595e+07	2.92918e+07	3.0995e+07	2.94748e+07	2.96251e+07	2.92707e+07	3.07987e+07	2.93863e+07	3.0277e+07	3.03669e+07	3.16045e+07	3.02485e+07	3.13892e+07	2.8724e+07	2.86346e+07	3.12379e+07	3.13172e+07	2.96774e+07	2.98856e+07	2.95359e+07	2.96608e+07	3.03958e+07	2.94901e+07	3.08027e+07	3.06016e+07	3.02167e+07	3.05871e+07	3.17364e+07	2.98169e+07	2.94036e+07
IGLV5-37@72Y_Tyr->Ser	IGLV5-37	immunoglobulin lambda variable 5-37(IGLV5-37)	28783	72	Y	Tyr->Ser[Y]	-76.0313	Tyr->Ser	2.96285e+07	3.01761e+07	30619634	2.91701e+07	2.99611e+07	2.87793e+07	2.98222e+07	2.89899e+07	2.96132e+07	3.03689e+07	2.98785e+07	3.05211e+07	2.88477e+07	3.06818e+07	3.01303e+07	3.00673e+07	2.97221e+07	2.90336e+07	3.11728e+07	3.05907e+07	3.10833e+07	3.10882e+07	2.89841e+07	3.08316e+07	3.09378e+07	3.08099e+07	2.95101e+07	3.11222e+07	29617233	3.02785e+07	3.1749e+07	3.00784e+07	2.94196e+07	2.94392e+07	3.04941e+07	3.08378e+07	3.03434e+07	2.9245e+07	2.92057e+07	2.9359e+07	3.0931e+07
IGLV5-37@60K_Lys->Arg	IGLV5-37	immunoglobulin lambda variable 5-37(IGLV5-37)	28783	60	K	Lys->Arg[K]	28.0061	Lys->Arg	2.98564e+07	2.89377e+07	2.89807e+07	3.06047e+07	2.95847e+07	2.96057e+07	2.93845e+07	2.89103e+07	2.95898e+07	3.05415e+07	2.9659e+07	2.97176e+07	2.8765e+07	3.16831e+07	2.87205e+07	2.92098e+07	2.92972e+07	3.05282e+07	3.06566e+07	2.99156e+07	3.03412e+07	3.14618e+07	3.13678e+07	2.95009e+07	3.17517e+07	2.9723e+07	2.87674e+07	2.89893e+07	3.02917e+07	2.86578e+07	3.02503e+07	3.12786e+07	2.89728e+07	2.90136e+07	2.958e+07	2.91068e+07	3.12077e+07	2.86366e+07	3.02534e+07	2.90382e+07	2.86294e+07
IGLV5-37@55Y_Tyr->Phe	IGLV5-37	immunoglobulin lambda variable 5-37(IGLV5-37)	28783	55	Y	Tyr->Phe[Y]	-15.9949	Tyr->Phe	2.90792e+07	3.15394e+07	3.0833e+07	2.88825e+07	2.86269e+07	2.89322e+07	3.11979e+07	2.91464e+07	2.93746e+07	3.10286e+07	3.03595e+07	2.98887e+07	2.89306e+07	3.0144e+07	2.93816e+07	3.12853e+07	3.08023e+07	3.09279e+07	2.86151e+07	2.89033e+07	3.17397e+07	3.17606e+07	2.99711e+07	2.98895e+07	3.15816e+07	3.1383e+07	3.07779e+07	3.05846e+07	3.15554e+07	3.16568e+07	3.09071e+07	2.88872e+07	3.05259e+07	3.02664e+07	3.10125e+07	3.04561e+07	2.89403e+07	3.09286e+07	3.14101e+07	3.15811e+07	3.02758e+07
IGLV2-33@91M_Met->Thr	IGLV2-33	immunoglobulin lambda variable 2-33 (non-functional)(IGLV2-33)	28811	91	M	Met->Thr[M]	-29.9928	Met->Thr	2.88356e+07	2.93762e+07	2.88274e+07	3.17858e+07	3.03647e+07	3.02903e+07	2.90299e+07	3.16825e+07	2.94657e+07	2.94202e+07	2.99477e+07	3.15586e+07	2.99717e+07	2.90849e+07	3.1062e+07	2.89116e+07	2.9583e+07	3.17848e+07	3.17268e+07	3.10213e+07	3.0559e+07	2.92275e+07	3.02322e+07	3.17745e+07	3.10998e+07	3.16451e+07	2.94746e+07	3.1314e+07	2.86887e+07	2.97622e+07	3.00542e+07	3.04455e+07	3.14219e+07	2.88539e+07	2.88346e+07	3.14394e+07	2.89295e+07	2.97895e+07	2.86178e+07	3.1358e+07	2.99789e+07
IGLV2-33@73N_Deamidated	IGLV2-33	immunoglobulin lambda variable 2-33 (non-functional)(IGLV2-33)	28811	73	N	Deamidated[N]	0.984016	Deamidated	3.13474e+07	2.96025e+07	3.05216e+07	3.09263e+07	3.05214e+07	2.86476e+07	3.16973e+07	3.17268e+07	3.01507e+07	3.15681e+07	2.99258e+07	3.06393e+07	3.17828e+07	2.93859e+07	3.12361e+07	3.03255e+07	2.9625e+07	2.86224e+07	3.06522e+07	2.96459e+07	3.17361e+07	3.14723e+07	3.08079e+07	3.15688e+07	2.96207e+07	2.94986e+07	2.87972e+07	2.88739e+07	3.06343e+07	3.16995e+07	3.09562e+07	2.86993e+07	2.91432e+07	2.94909e+07	3.01131e+07	3.0379e+07	3.125e+07	3.12933e+07	3.09165e+07	2.92611e+07	2.9979e+07
IGLV2-33@71N_Deamidated	IGLV2-33	immunoglobulin lambda variable 2-33 (non-functional)(IGLV2-33)	28811	71	N	Deamidated[N]	0.984016	Deamidated	3.10202e+07	2.942e+07	2.89909e+07	3.08082e+07	2.95951e+07	3.14776e+07	3.11736e+07	2.9306e+07	28828181	3.00623e+07	2.97077e+07	2.88664e+07	3.03063e+07	2.97891e+07	3.12186e+07	3.11267e+07	2.89295e+07	2.93759e+07	2.87081e+07	2.96121e+07	3.04221e+07	3.07046e+07	29679221	3.03985e+07	3.10186e+07	2.89684e+07	2.91574e+07	3.03326e+07	3.13869e+07	2.97341e+07	2.8708e+07	2.96359e+07	3.01187e+07	3.13537e+07	2.89558e+07	3.12758e+07	3.07463e+07	2.94394e+07	3.01192e+07	3.14073e+07	2.91309e+07
IGLV3-22@24T_Thr->Ala	IGLV3-22	immunoglobulin lambda variable 3-22(IGLV3-22)	28795	24	T	Thr->Ala[T]	-30.0106	Thr->Ala	3.07264e+07	3.14695e+07	2.92047e+07	2.89208e+07	3.17588e+07	3.12277e+07	2.93072e+07	2.96701e+07	3.09887e+07	3.08093e+07	3.01258e+07	2.96594e+07	2.96386e+07	2.92491e+07	2.88155e+07	2.89119e+07	2.86719e+07	2.92755e+07	2.89116e+07	3.07597e+07	30867305	3.10425e+07	29133730	3.08329e+07	3.01244e+07	2.92366e+07	3.05357e+07	3.17643e+07	2.96367e+07	2.93367e+07	3.0247e+07	2.95761e+07	2.95234e+07	3.0746e+07	3.13982e+07	2.89132e+07	2.9614e+07	3.04805e+07	3.01575e+07	2.91343e+07	2.97388e+07
IGLV3-22@25Q_Gln->Cys	IGLV3-22	immunoglobulin lambda variable 3-22(IGLV3-22)	28795	25	Q	Gln->Cys[Q]	-25.0494	Gln->Cys	2.88067e+07	3.10448e+07	3.125e+07	2.97408e+07	3.12578e+07	2.92257e+07	3.05659e+07	3.02927e+07	2.96703e+07	2.86676e+07	2.94062e+07	2.99509e+07	3.08189e+07	3.03934e+07	2.96269e+07	2.96223e+07	3.04374e+07	2.98883e+07	3.05638e+07	2.86921e+07	3.00202e+07	3.12795e+07	2.91467e+07	2.92047e+07	3.09164e+07	3.00949e+07	3.04381e+07	2.88215e+07	3.0235e+07	3.07576e+07	3.00249e+07	3.1408e+07	2.86492e+07	2.9029e+07	3.15089e+07	3.10534e+07	2.95602e+07	2.87167e+07	3.05355e+07	3.10096e+07	3.12955e+07
IGLV3-22@26L_Xle->Ala	IGLV3-22	immunoglobulin lambda variable 3-22(IGLV3-22)	28795	26	L	Xle->Ala[L]	-42.047	Xle->Ala	2.90982e+07	2.87794e+07	3.10311e+07	3.1561e+07	2.87501e+07	3.17268e+07	2.90908e+07	3.05946e+07	3.16161e+07	3.04981e+07	3.16625e+07	2.94514e+07	3.04776e+07	3.16448e+07	2.87169e+07	2.91541e+07	3.17874e+07	2.95402e+07	3.10878e+07	3.13961e+07	3.1189e+07	3.14651e+07	3.01159e+07	3.00787e+07	2.92508e+07	2.88433e+07	2.97794e+07	3.07304e+07	3.09344e+07	2.95331e+07	2.97872e+07	3.12995e+07	3.01067e+07	3.12338e+07	3.11158e+07	2.94762e+07	3.05225e+07	2.94098e+07	2.93269e+07	2.9336e+07	3.14983e+07
IGLV3-22@89T_Thr->Gly	IGLV3-22	immunoglobulin lambda variable 3-22(IGLV3-22)	28795	89	T	Thr->Gly[T]	-44.0262	Thr->Gly	2.94144e+07	2.97227e+07	2.97857e+07	3.15489e+07	2.95152e+07	3.00922e+07	2.88396e+07	3.13637e+07	3.07858e+07	2.96782e+07	3.16804e+07	3.05099e+07	2.96291e+07	2.97247e+07	2.93045e+07	2.99089e+07	3.15151e+07	2.90158e+07	3.06325e+07	3.07303e+07	3.02036e+07	2.96164e+07	3.02402e+07	2.99844e+07	2.90924e+07	3.13672e+07	3.10506e+07	3.03386e+07	3.14533e+07	2.93351e+07	2.93634e+07	3.1441e+07	2.95122e+07	2.92204e+07	3.13952e+07	3.00504e+07	2.90554e+07	3.14047e+07	3.01349e+07	3.17123e+07	2.89435e+07
IGLV3-22@21Y_Tyr->His	IGLV3-22	immunoglobulin lambda variable 3-22(IGLV3-22)	28795	21	Y	Tyr->His[Y]	-26.0044	Tyr->His	3.04344e+07	2.98456e+07	2.97849e+07	2.99045e+07	2.95003e+07	3.11808e+07	2.88492e+07	3.08696e+07	3.03799e+07	2.91964e+07	3.06027e+07	2.9342e+07	3.06888e+07	2.94133e+07	2.91124e+07	2.87347e+07	2.86747e+07	3.09333e+07	3.1643e+07	2.91738e+07	3.1467e+07	2.93528e+07	3.04259e+07	3.0619e+07	3.09141e+07	3.13215e+07	2.95602e+07	2.92371e+07	31101086	31208689	3.1464e+07	2.92639e+07	3.01694e+07	3.06177e+07	2.99958e+07	2.99506e+07	3.10959e+07	3.15213e+07	3.14809e+07	31625570	3.14779e+07
IGLV3-22@87N_Deamidated	IGLV3-22	immunoglobulin lambda variable 3-22(IGLV3-22)	28795	87	N	Deamidated[N]	0.984016	Deamidated	2.87316e+07	2.89971e+07	2.86721e+07	2.94365e+07	2.90127e+07	2.94815e+07	3.07027e+07	3.02336e+07	2.90821e+07	3.09088e+07	2.86707e+07	2.94891e+07	3.02566e+07	2.93677e+07	2.90134e+07	3.11627e+07	3.14753e+07	3.07243e+07	2.92593e+07	3.0431e+07	3.11568e+07	3.0442e+07	3.07109e+07	3.10751e+07	2.95871e+07	2.9958e+07	2.91068e+07	2.99692e+07	2.87892e+07	3.1733e+07	2.96271e+07	3.09735e+07	3.10252e+07	2.9016e+07	3.06556e+07	2.95222e+07	3.09466e+07	3.04294e+07	28723577	2.93301e+07	2.92555e+07
IGLV3-22@89T_Thr->Ala	IGLV3-22	immunoglobulin lambda variable 3-22(IGLV3-22)	28795	89	T	Thr->Ala[T]	-30.0106	Thr->Ala	3.15273e+07	3.04624e+07	3.12701e+07	3.09221e+07	2.98106e+07	2.90245e+07	2.87842e+07	3.06745e+07	2.93277e+07	3.09253e+07	2.94286e+07	2.86999e+07	2.96539e+07	3.11479e+07	3.09693e+07	3.11374e+07	3.13951e+07	3.03613e+07	2.88743e+07	2.86179e+07	2.93208e+07	2.99049e+07	3.02449e+07	3.10959e+07	2.86589e+07	3.09083e+07	3.11461e+07	2.93587e+07	3.11809e+07	3.12869e+07	3.00267e+07	2.96917e+07	2.88204e+07	2.93845e+07	3.05466e+07	3.10265e+07	2.88651e+07	3.12672e+07	2.88042e+07	3.0393e+07	2.89401e+07
IGLV3-22@28S_unknown_36	IGLV3-22	immunoglobulin lambda variable 3-22(IGLV3-22)	28795	28	S	unknown_36[S]	246.104	unknown_36	30823063	3.16876e+07	3.13982e+07	3.06138e+07	3.01171e+07	3.05562e+07	2.91804e+07	2.96313e+07	3.05151e+07	2.91127e+07	2.87734e+07	3.03295e+07	3.13271e+07	3.07716e+07	3.13832e+07	3.04973e+07	2.89687e+07	3.0159e+07	3.08181e+07	3.068e+07	2.89573e+07	3.05802e+07	3.16007e+07	3.04559e+07	3.01817e+07	3.09016e+07	2.95735e+07	2.98986e+07	2.87157e+07	3.09655e+07	3.01648e+07	3.08142e+07	3.06805e+07	2.86327e+07	3.13419e+07	2.99161e+07	2.91445e+07	3.0998e+07	2.86292e+07	3.15059e+07	3.11974e+07
IGLV3-22@92T_Thr->Val	IGLV3-22	immunoglobulin lambda variable 3-22(IGLV3-22)	28795	92	T	Thr->Val[T]	-1.97927	Thr->Val	2.99209e+07	2.92069e+07	2.96844e+07	3.02864e+07	3.12933e+07	2.96302e+07	3.04813e+07	3.01292e+07	3.07023e+07	2.89931e+07	2.94955e+07	2.93977e+07	3.00813e+07	2.92455e+07	3.04224e+07	2.87872e+07	2.92154e+07	3.10778e+07	2.87124e+07	3.17754e+07	3.13118e+07	3.1482e+07	3.09865e+07	2.92025e+07	2.94522e+07	3.15566e+07	2.87113e+07	2.91494e+07	2.87807e+07	3.14023e+07	3.16574e+07	3.01383e+07	3.00019e+07	2.93313e+07	3.06392e+07	3.12771e+07	3.15722e+07	2.92875e+07	3.1714e+07	3.06636e+07	3.16495e+07
IGLV2-18@73S_Ser->Lys	IGLV2-18	immunoglobulin lambda variable 2-18(IGLV2-18)	28814	73	S	Ser->Lys[S]	41.0629	Ser->Lys	3.06506e+07	2.89466e+07	3.09781e+07	3.07048e+07	2.99761e+07	3.06998e+07	2.94568e+07	2.89522e+07	3.177e+07	2.96641e+07	3.11246e+07	2.97405e+07	3.10217e+07	3.08213e+07	2.94848e+07	2.99459e+07	3.1337e+07	3.10932e+07	3.03307e+07	3.07501e+07	3.14534e+07	3.08485e+07	3.0302e+07	2.98104e+07	2.90293e+07	2.8614e+07	3.09711e+07	3.07339e+07	3.00753e+07	3.10379e+07	3.06143e+07	3.12963e+07	2.96015e+07	2.87667e+07	3.00526e+07	3.12688e+07	3.139e+07	3.15497e+07	3.12602e+07	3.04571e+07	3.09538e+07
IGLV2-18@74N_Asn->Xle	IGLV2-18	immunoglobulin lambda variable 2-18(IGLV2-18)	28814	74	N	Asn->Xle[N]	-0.958863	Asn->Xle	3.05366e+07	3.10141e+07	3.01788e+07	2.91395e+07	2.88629e+07	2.91679e+07	3.1556e+07	3.04535e+07	3.07828e+07	2.8884e+07	2.8778e+07	3.11789e+07	3.17449e+07	2.96941e+07	3.13371e+07	3.13042e+07	2.898e+07	2.87208e+07	3.13129e+07	2.90445e+07	3.12345e+07	3.05726e+07	2.975e+07	2.93858e+07	2.89338e+07	3.05207e+07	3.04152e+07	3.05929e+07	3.04432e+07	2.95863e+07	3.00083e+07	3.1319e+07	2.9704e+07	3.07425e+07	3.00149e+07	3.09033e+07	2.89429e+07	2.8772e+07	3.13152e+07	2.91216e+07	2.98328e+07
IGLV2-18@73S_Methyl(Ser->Thr)	IGLV2-18	immunoglobulin lambda variable 2-18(IGLV2-18)	28814	73	S	Methyl[S](Ser->Thr[S])	14.0157	Methyl(Ser->Thr)	2.87994e+07	3.16027e+07	3.02091e+07	2.87577e+07	3.06114e+07	2.86243e+07	3.17315e+07	3.0575e+07	3.057e+07	3.12861e+07	3.09292e+07	2.87101e+07	3.06714e+07	3.09227e+07	3.05376e+07	2.93824e+07	3.02675e+07	3.02063e+07	3.01477e+07	2.92132e+07	2.89506e+07	3.16949e+07	3.11839e+07	3.1778e+07	2.91461e+07	3.1778e+07	2.96089e+07	3.10659e+07	3.12717e+07	2.90638e+07	2.97079e+07	3.01935e+07	2.9088e+07	2.90731e+07	2.87542e+07	3.11772e+07	3.14169e+07	2.90683e+07	2.98551e+07	2.99272e+07	3.09424e+07
IGLV2-18@74N_Methyl+Deamidated(Asn->Glu)	IGLV2-18	immunoglobulin lambda variable 2-18(IGLV2-18)	28814	74	N	Methyl+Deamidated[N](Asn->Glu[N])	14.9997	Methyl+Deamidated(Asn->Glu)	3.12697e+07	3.03358e+07	2.90962e+07	2.90856e+07	3.14185e+07	3.04755e+07	3.07487e+07	3.10712e+07	2.90811e+07	3.05146e+07	3.08678e+07	3.14324e+07	3.17699e+07	2.93893e+07	3.14594e+07	3.17538e+07	3.01084e+07	2.94718e+07	2.86686e+07	3.04844e+07	3.02508e+07	3.16434e+07	2.92012e+07	2.9278e+07	2.89345e+07	3.17748e+07	2.96326e+07	3.05142e+07	2.88628e+07	3.12862e+07	2.97811e+07	2.99772e+07	2.99482e+07	2.93886e+07	3.06474e+07	3.13033e+07	2.89185e+07	2.96504e+07	3.00558e+07	3.14137e+07	2.92388e+07
IGLV2-18@62G_Gly->Ser	IGLV2-18	immunoglobulin lambda variable 2-18(IGLV2-18)	28814	62	G	Gly->Ser[G]	30.0106	Gly->Ser	2.90254e+07	2.98513e+07	3.08691e+07	3.04691e+07	2.97903e+07	3.14346e+07	3.07736e+07	2.98864e+07	3.11728e+07	3.11924e+07	3.13203e+07	3.01325e+07	3.05052e+07	30403904	3.03647e+07	3.15347e+07	3.00157e+07	3.0165e+07	3.05113e+07	3.07045e+07	3.1183e+07	2.95135e+07	2.90287e+07	2.99839e+07	3.13121e+07	2.93009e+07	2.99085e+07	2.92746e+07	2.92405e+07	2.9787e+07	3.14891e+07	28765059	2.97208e+07	2.93862e+07	3.03957e+07	2.88135e+07	2.97086e+07	3.10972e+07	3.15004e+07	3.03733e+07	3.10583e+07
IGLV2-18@63T_Thr->Ala	IGLV2-18	immunoglobulin lambda variable 2-18(IGLV2-18)	28814	63	T	Thr->Ala[T]	-30.0106	Thr->Ala	2.88779e+07	3.11383e+07	2.93681e+07	3.07216e+07	2.86177e+07	3.14474e+07	3.00153e+07	3.11405e+07	3.1436e+07	3.02016e+07	3.10241e+07	3.08622e+07	2.91289e+07	2.90049e+07	2.99093e+07	3.11507e+07	3.00628e+07	3.135e+07	2.91654e+07	3.07486e+07	3.03687e+07	3.01753e+07	3.01108e+07	2.99055e+07	2.98899e+07	2.92574e+07	3.03277e+07	3.07057e+07	3.13017e+07	3.10814e+07	3.07999e+07	3.11489e+07	3.13708e+07	3.15115e+07	3.10393e+07	3.00084e+07	2.92341e+07	2.92997e+07	3.12825e+07	3.11634e+07	3.06057e+07
IGLV2-18@74N_Ethyl+Deamidated	IGLV2-18	immunoglobulin lambda variable 2-18(IGLV2-18)	28814	74	N	Ethyl+Deamidated[N]	29.0153	Ethyl+Deamidated	3.07014e+07	2.89052e+07	3.10337e+07	3.05998e+07	3.04074e+07	3.04748e+07	2.98827e+07	3.0116e+07	2.86674e+07	3.07036e+07	3.03207e+07	3.10799e+07	2.93259e+07	3.07365e+07	3.09996e+07	2.92698e+07	2.94164e+07	2.92475e+07	3.10677e+07	2.931e+07	2.94772e+07	3.09619e+07	3.12526e+07	29604747	3.01657e+07	2.95435e+07	2.99411e+07	2.96174e+07	3.12942e+07	3.07135e+07	2.99212e+07	3.07625e+07	3.10793e+07	2.87921e+07	3.06309e+07	2.86539e+07	3.13988e+07	2.92862e+07	3.04638e+07	3.11544e+07	3.12619e+07
IGLV2-18@77S_Methyl(Ser->Thr)	IGLV2-18	immunoglobulin lambda variable 2-18(IGLV2-18)	28814	77	S	Methyl[S](Ser->Thr[S])	14.0157	Methyl(Ser->Thr)	3.10187e+07	2.87149e+07	2.99464e+07	2.92618e+07	2.99234e+07	3.13293e+07	3.13138e+07	2.99128e+07	2.99805e+07	3.12486e+07	3.0758e+07	2.98888e+07	3.16736e+07	2.86562e+07	3.12448e+07	3.14012e+07	2.89117e+07	3.13501e+07	3.12719e+07	2.9338e+07	3.1485e+07	3.14573e+07	3.06422e+07	3.15274e+07	2.98563e+07	3.05703e+07	3.02422e+07	2.93284e+07	3.01978e+07	3.02027e+07	2.95145e+07	2.904e+07	3.15093e+07	2.98687e+07	2.86309e+07	3.17173e+07	3.11759e+07	3.12072e+07	2.88046e+07	3.03332e+07	2.95896e+07
IGLV2-18@73S_Ser->Asn	IGLV2-18	immunoglobulin lambda variable 2-18(IGLV2-18)	28814	73	S	Ser->Asn[S]	27.0109	Ser->Asn	3.02001e+07	3.03653e+07	2.99563e+07	3.07648e+07	3.0706e+07	2.99466e+07	3.00914e+07	3.14076e+07	2.98925e+07	3.07255e+07	3.17349e+07	3.03749e+07	3.07056e+07	2.98073e+07	2.94388e+07	3.09282e+07	3.08075e+07	3.06384e+07	3.00849e+07	3.03959e+07	2.94564e+07	3.02889e+07	3.05733e+07	3.14333e+07	2.91916e+07	3.03172e+07	2.90444e+07	2.96844e+07	2.98181e+07	3.13713e+07	2.90055e+07	3.07041e+07	2.95513e+07	3.04134e+07	2.9494e+07	3.04297e+07	2.96558e+07	3.11724e+07	3.0901e+07	2.95504e+07	3.05498e+07
IGLV2-18@67L_Xle->Val	IGLV2-18	immunoglobulin lambda variable 2-18(IGLV2-18)	28814	67	L	Xle->Val[L]	-14.0157	Xle->Val	2.91346e+07	2.88537e+07	2.89292e+07	3.07227e+07	2.89227e+07	3.15828e+07	3.0187e+07	3.03454e+07	2.98371e+07	3.0859e+07	3.0106e+07	3.11286e+07	2.97732e+07	3.15565e+07	2.96054e+07	3.06843e+07	31619131	3.08821e+07	3.16095e+07	2.90209e+07	2.96371e+07	3.10487e+07	3.12433e+07	3.15624e+07	3.10247e+07	3.1269e+07	2.89906e+07	3.04051e+07	2.9571e+07	3.17107e+07	2.91334e+07	2.93252e+07	2.97022e+07	3.03867e+07	3.10359e+07	3.00973e+07	3.07504e+07	3.11539e+07	2.89129e+07	3.09518e+07	2.95079e+07
IGLV3-16@47P_Pro->Thr	IGLV3-16	immunoglobulin lambda variable 3-16(IGLV3-16)	28799	47	P	Pro->Thr[P]	3.99492	Pro->Thr	3.17046e+07	2.92005e+07	3.0665e+07	2.97482e+07	2.91283e+07	2.89103e+07	3.16113e+07	2.86958e+07	3.00708e+07	3.17175e+07	3.09764e+07	3.14996e+07	2.94612e+07	3.03602e+07	3.01057e+07	2.97159e+07	3.08137e+07	3.05251e+07	2.93941e+07	3.17238e+07	3.05591e+07	2.8725e+07	3.07729e+07	2.92777e+07	3.0857e+07	2.917e+07	2.9175e+07	3.12788e+07	3.10234e+07	2.87281e+07	2.87846e+07	3.01829e+07	2.86111e+07	2.87754e+07	3.0256e+07	3.04066e+07	29513200	2.86706e+07	3.1653e+07	3.12949e+07	3.01008e+07
IGLV3-12@47G_Gly->Gln	IGLV3-12	immunoglobulin lambda variable 3-12(IGLV3-12)	28802	47	G	Gly->Gln[G]	71.0371	Gly->Gln	3.00891e+07	2.95874e+07	3.17045e+07	3.14634e+07	3.1541e+07	2.88488e+07	3.0274e+07	3.0486e+07	3.00696e+07	3.13324e+07	3.16338e+07	3.15785e+07	2.93958e+07	31065414	2.90033e+07	2.98288e+07	3.00509e+07	3.12535e+07	3.01055e+07	3.10595e+07	2.92203e+07	2.95704e+07	3.02692e+07	3.09908e+07	3.0453e+07	2.92111e+07	3.10643e+07	3.13132e+07	3.04501e+07	3.09667e+07	2.92213e+07	3.13325e+07	3.07418e+07	2.8768e+07	2.89622e+07	2.8885e+07	3.07816e+07	3.0197e+07	2.995e+07	3.10798e+07	3.1032e+07
IGLV3-12@48S_Ser->Asn	IGLV3-12	immunoglobulin lambda variable 3-12(IGLV3-12)	28802	48	S	Ser->Asn[S]	27.0109	Ser->Asn	2.96469e+07	3.17054e+07	2.92386e+07	2.926e+07	2.89675e+07	3.03377e+07	3.03031e+07	3.01597e+07	3.1479e+07	3.08464e+07	3.17846e+07	3.147e+07	3.16511e+07	3.1407e+07	2.9046e+07	3.06058e+07	3.15988e+07	2.95784e+07	3.13439e+07	3.04329e+07	3.1575e+07	3.09606e+07	2.9964e+07	3.1315e+07	2.886e+07	2.91138e+07	2.98159e+07	2.99252e+07	2.97795e+07	3.08885e+07	2.92984e+07	2.9128e+07	2.92067e+07	3.12931e+07	3.12004e+07	2.94585e+07	2.93838e+07	2.89707e+07	3.17857e+07	3.11399e+07	3.02361e+07
IGLV3-12@71N_Deamidated	IGLV3-12	immunoglobulin lambda variable 3-12(IGLV3-12)	28802	71	N	Deamidated[N]	0.984016	Deamidated	3.0099e+07	3.06078e+07	3.06368e+07	3.16599e+07	3.04394e+07	3.01802e+07	2.97044e+07	3.08444e+07	3.06907e+07	3.1102e+07	2.91047e+07	3.00366e+07	3.11274e+07	3.03799e+07	3.16084e+07	3.16915e+07	3.1656e+07	3.16381e+07	2.94262e+07	3.10581e+07	3.15737e+07	3.1718e+07	3.12227e+07	2.89838e+07	3.00561e+07	2.93475e+07	3.17834e+07	3.04354e+07	3.02954e+07	2.91799e+07	3.16833e+07	3.04028e+07	3.04137e+07	2.88519e+07	2.88994e+07	3.16176e+07	3.00501e+07	2.91885e+07	2.89495e+07	2.95983e+07	3.11404e+07
IGLV3-12@47G_Gly->Glu	IGLV3-12	immunoglobulin lambda variable 3-12(IGLV3-12)	28802	47	G	Gly->Glu[G]	72.0211	Gly->Glu	2.97642e+07	3.02416e+07	3.13479e+07	3.1251e+07	2.94506e+07	3.0381e+07	3.17259e+07	2.98942e+07	3.07116e+07	2.97066e+07	3.17657e+07	2.90734e+07	2.88987e+07	2.91619e+07	3.10116e+07	3.0085e+07	3.13654e+07	3.00494e+07	3.0122e+07	2.8713e+07	3.02445e+07	3.01728e+07	2.86907e+07	2.96774e+07	3.15962e+07	3.13866e+07	2.89615e+07	2.96579e+07	2.9672e+07	2.99425e+07	2.95351e+07	2.91754e+07	3.06451e+07	3.14606e+07	3.08973e+07	3.16705e+07	2.96734e+07	2.92221e+07	2.86563e+07	3.17442e+07	2.90913e+07
IGLV3-12@45N_Asn->Ser	IGLV3-12	immunoglobulin lambda variable 3-12(IGLV3-12)	28802	45	N	Asn->Ser[N]	-27.0109	Asn->Ser	2.9309e+07	3.01215e+07	3.17247e+07	2.87042e+07	2.89366e+07	3.03385e+07	3.01291e+07	2.9519e+07	3.00274e+07	2.93242e+07	2.93556e+07	3.10816e+07	2.95232e+07	2.89679e+07	3.17574e+07	3.02689e+07	3.00823e+07	3.12512e+07	3.14989e+07	3.03524e+07	2.90841e+07	2.88055e+07	3.04207e+07	2.9594e+07	2.99357e+07	3.05972e+07	3.13393e+07	2.86213e+07	2.90618e+07	2.9741e+07	3.14744e+07	2.86966e+07	2.87181e+07	3.16095e+07	2.87649e+07	3.08378e+07	3.16684e+07	2.98532e+07	3.02465e+07	3.00951e+07	2.99268e+07
IGLV3-12@40T_Thr->Ala	IGLV3-12	immunoglobulin lambda variable 3-12(IGLV3-12)	28802	40	T	Thr->Ala[T]	-30.0106	Thr->Ala	2.98309e+07	3.11518e+07	3.03736e+07	3.05743e+07	2.8948e+07	3.16599e+07	3.17585e+07	3.12212e+07	3.05706e+07	2.87685e+07	28910932	3.08913e+07	3.08605e+07	3.09529e+07	3.16474e+07	3.12029e+07	2.93167e+07	3.05254e+07	2.93454e+07	3.14941e+07	3.09747e+07	3.05692e+07	2.86155e+07	2.9802e+07	3.06631e+07	2.98164e+07	2.94541e+07	2.98168e+07	2.8907e+07	2.91733e+07	2.98454e+07	3.17791e+07	3.01777e+07	2.99613e+07	3.02619e+07	3.15627e+07	3.0028e+07	3.00321e+07	2.86858e+07	3.1416e+07	3.03304e+07
IGLV3-12@40T_Thr->Pro	IGLV3-12	immunoglobulin lambda variable 3-12(IGLV3-12)	28802	40	T	Thr->Pro[T]	-3.99492	Thr->Pro	3.08036e+07	3.01163e+07	3.00161e+07	2.97679e+07	3.15303e+07	3.09937e+07	2.95627e+07	2.94742e+07	2.9054e+07	2.9066e+07	2.98073e+07	3.05912e+07	2.86435e+07	3.10616e+07	3.02936e+07	3.10904e+07	3.1397e+07	2.91877e+07	3.04413e+07	3.10319e+07	30219188	2.94078e+07	3.16064e+07	3.00673e+07	2.90321e+07	3.17269e+07	3.09825e+07	2.93283e+07	2.90429e+07	2.91719e+07	3.12109e+07	2.96561e+07	2.94418e+07	3.13116e+07	2.93425e+07	2.9677e+07	2.88279e+07	2.90917e+07	2.966e+07	2.87548e+07	3.15498e+07
IGLV3-12@42G_Gly->Ala	IGLV3-12	immunoglobulin lambda variable 3-12(IGLV3-12)	28802	42	G	Gly->Ala[G]	14.0157	Gly->Ala	3.11605e+07	3.03923e+07	2.94201e+07	2.92588e+07	3.09576e+07	3.14918e+07	2.87993e+07	3.12299e+07	2.88936e+07	3.16839e+07	2.97757e+07	3.1606e+07	2.8701e+07	2.99934e+07	3.05499e+07	3.0465e+07	3.15494e+07	3.13145e+07	2.87236e+07	3.03814e+07	3.12909e+07	3.16908e+07	2.97577e+07	2.93183e+07	3.15463e+07	2.93417e+07	2.93474e+07	3.15149e+07	3.09951e+07	3.07013e+07	2.88409e+07	2.89185e+07	3.05837e+07	2.92363e+07	2.93192e+07	3.12692e+07	3.05157e+07	3.10315e+07	2.95712e+07	2.89248e+07	2.91314e+07
IGLV3-12@48S_Methyl(Ser->Thr)	IGLV3-12	immunoglobulin lambda variable 3-12(IGLV3-12)	28802	48	S	Methyl[S](Ser->Thr[S])	14.0157	Methyl(Ser->Thr)	2.97176e+07	2.87481e+07	3.04966e+07	3.01224e+07	2.87267e+07	3.11305e+07	2.9389e+07	3.08658e+07	3.06546e+07	2.86664e+07	2.93177e+07	2.97422e+07	3.13582e+07	3.14295e+07	3.14754e+07	3.05706e+07	3.08651e+07	3.06097e+07	3.02673e+07	2.88801e+07	2.91984e+07	2.86811e+07	2.9338e+07	3.1501e+07	2.96085e+07	3.08271e+07	2.99247e+07	3.0686e+07	2.9238e+07	2.98332e+07	3.12761e+07	3.04667e+07	3.01617e+07	2.93728e+07	3.12225e+07	3.15604e+07	2.91932e+07	3.14689e+07	3.02423e+07	2.95191e+07	3.15536e+07
IGLV3-12@80F_Dioxidation	IGLV3-12	immunoglobulin lambda variable 3-12(IGLV3-12)	28802	80	F	Dioxidation[F]	31.9898	Dioxidation	2.90582e+07	3.12647e+07	2.99763e+07	3.05684e+07	2.90521e+07	2.92323e+07	3.0368e+07	2.99574e+07	3.00928e+07	2.89987e+07	3.01584e+07	2.95e+07	3.14309e+07	3.1636e+07	2.90532e+07	3.1052e+07	3.00736e+07	3.05794e+07	3.00467e+07	2.8747e+07	2.87468e+07	2.93161e+07	2.98405e+07	3.13468e+07	3.0583e+07	3.00202e+07	2.945e+07	2.94516e+07	2.93145e+07	2.96566e+07	2.86834e+07	3.08943e+07	3.16041e+07	2.89081e+07	3.03836e+07	2.93824e+07	3.08579e+07	3.14563e+07	2.98024e+07	3.12679e+07	3.15345e+07
IGLV3-12@83S_Carbonyl	IGLV3-12	immunoglobulin lambda variable 3-12(IGLV3-12)	28802	83	S	Carbonyl[S]	13.9793	Carbonyl	30694508	2.92161e+07	3.00077e+07	2.87553e+07	3.15588e+07	3.17563e+07	3.09221e+07	2.96404e+07	3.01084e+07	3.03878e+07	3.06208e+07	3.13197e+07	3.03132e+07	3.15218e+07	3.10283e+07	3.02903e+07	2.89441e+07	3.04971e+07	2.95542e+07	2.92212e+07	3.15505e+07	2.91868e+07	29975093	2.91377e+07	3.12222e+07	2.89189e+07	2.93635e+07	2.87349e+07	3.12791e+07	2.98305e+07	3.10394e+07	2.99363e+07	3.06396e+07	3.16776e+07	3.17357e+07	3.00041e+07	3.12128e+07	2.86488e+07	2.92213e+07	3.09155e+07	3.12032e+07
IGLV3-12@45N_Deamidated	IGLV3-12	immunoglobulin lambda variable 3-12(IGLV3-12)	28802	45	N	Deamidated[N]	0.984016	Deamidated	3.1383e+07	3.10054e+07	3.14662e+07	2.95292e+07	3.13143e+07	2.97424e+07	3.12751e+07	2.96141e+07	3.11067e+07	2.98035e+07	2.97216e+07	2.99988e+07	3.09357e+07	2.94192e+07	2.87247e+07	2.94983e+07	2.98252e+07	3.08339e+07	2.89708e+07	2.92219e+07	2.96095e+07	3.06332e+07	3.02582e+07	3.13438e+07	2.98245e+07	3.0898e+07	3.14819e+07	3.01852e+07	2.9711e+07	2.96317e+07	3.12288e+07	2.99295e+07	2.96032e+07	3.00991e+07	2.95827e+07	3.12526e+07	2.96453e+07	3.10609e+07	2.91132e+07	3.14431e+07	2.96447e+07
IGLV3-12@44N_Deamidated	IGLV3-12	immunoglobulin lambda variable 3-12(IGLV3-12)	28802	44	N	Deamidated[N]	0.984016	Deamidated	2.93541e+07	3.0445e+07	3.03721e+07	3.18744e+07	2.93069e+07	29359755	3.12066e+07	3.19869e+07	3.03668e+07	3.30666e+07	3.1684e+07	2.88827e+07	29534812	3.09091e+07	3.08539e+07	2.92533e+07	2.95642e+07	3.04062e+07	3.27752e+07	2.8972e+07	2.98838e+07	3.12154e+07	2.93398e+07	3.2414e+07	3.0857e+07	2.86163e+07	3.08455e+07	3.08062e+07	3.12298e+07	3.16348e+07	3.14634e+07	3.10374e+07	3.15282e+07	3.14941e+07	3.29746e+07	3.13587e+07	2.99498e+07	3.13016e+07	3.08012e+07	3.02661e+07	3.02037e+07
IGLV3-12@94S_Methyl(Ser->Thr)	IGLV3-12	immunoglobulin lambda variable 3-12(IGLV3-12)	28802	94	S	Methyl[S](Ser->Thr[S])	14.0157	Methyl(Ser->Thr)	2.86422e+07	2.90094e+07	2.92915e+07	2.87771e+07	2.9094e+07	3.04003e+07	2.88558e+07	2.96873e+07	3.0655e+07	2.91675e+07	2.90788e+07	2.953e+07	2.88981e+07	3.11865e+07	3.06421e+07	2.97707e+07	2.96688e+07	3.07486e+07	3.06004e+07	2.87675e+07	2.94527e+07	2.965e+07	3.14978e+07	2.95044e+07	2.94814e+07	3.06048e+07	2.92128e+07	3.02112e+07	2.92928e+07	3.04031e+07	2.9079e+07	2.89318e+07	2.91517e+07	2.90769e+07	2.96226e+07	2.88638e+07	3.11208e+07	3.15385e+07	3.01406e+07	3.03535e+07	2.92384e+07
IGLV3-12@85P_Pro->Phe	IGLV3-12	immunoglobulin lambda variable 3-12(IGLV3-12)	28802	85	P	Pro->Phe[P]	50.0157	Pro->Phe	3.17264e+07	2.87797e+07	3.10352e+07	3.00444e+07	3.07257e+07	3.134e+07	3.10397e+07	3.13209e+07	3.13992e+07	2.89339e+07	2.91255e+07	3.0955e+07	3.14409e+07	3.17288e+07	2.88715e+07	3.02152e+07	2.98432e+07	2.99499e+07	3.09465e+07	3.04008e+07	2.94619e+07	3.02895e+07	3.06476e+07	3.09956e+07	2.8822e+07	3.13391e+07	2.98444e+07	2.86144e+07	2.98131e+07	3.03989e+07	3.08833e+07	2.87914e+07	3.16619e+07	2.91626e+07	2.98099e+07	3.02529e+07	3.05059e+07	2.9451e+07	3.10331e+07	2.87793e+07	2.92149e+07
IGLV3-12@85P_Pro->pyro-Glu	IGLV3-12	immunoglobulin lambda variable 3-12(IGLV3-12)	28802	85	P	Pro->pyro-Glu[P]	13.9793	Pro->pyro-Glu	3.13264e+07	3.14257e+07	2.95207e+07	3.10256e+07	2.94933e+07	3.13311e+07	2.99602e+07	3.03808e+07	3.14752e+07	3.0708e+07	3.158e+07	3.14739e+07	2.96442e+07	3.03495e+07	2.89646e+07	2.89799e+07	3.00506e+07	2.90477e+07	3.01261e+07	3.14587e+07	3.0889e+07	3.0773e+07	3.0116e+07	30952775	3.10127e+07	2.87911e+07	2.89389e+07	3.11553e+07	2.90213e+07	3.1409e+07	2.95248e+07	3.01979e+07	2.92903e+07	3.06048e+07	2.916e+07	3.09662e+07	2.95358e+07	3.07087e+07	30283231	3.15537e+07	3.0346e+07
IGLV3-12@73P_Pro->Ala	IGLV3-12	immunoglobulin lambda variable 3-12(IGLV3-12)	28802	73	P	Pro->Ala[P]	-26.0157	Pro->Ala	3.05973e+07	2.88207e+07	3.1615e+07	2.91896e+07	3.13434e+07	3.17183e+07	2.89268e+07	2.89024e+07	2.929e+07	3.14604e+07	3.03252e+07	3.00241e+07	2.88458e+07	3.07193e+07	2.86658e+07	2.90407e+07	2.98636e+07	3.10981e+07	3.069e+07	3.11434e+07	3.15293e+07	2.9343e+07	3.17207e+07	2.96037e+07	3.03956e+07	3.01595e+07	2.86668e+07	2.97045e+07	2.98457e+07	2.93696e+07	3.09988e+07	3.09857e+07	3.05425e+07	3.05468e+07	3.0716e+07	2.87316e+07	3.01399e+07	3.11758e+07	2.96189e+07	3.1211e+07	3.01846e+07
IGLV3-10@49K_Lys->Arg	IGLV3-10	immunoglobulin lambda variable 3-10(IGLV3-10)	28803	49	K	Lys->Arg[K]	28.0061	Lys->Arg	2.964e+07	3.03111e+07	2.86649e+07	2.93965e+07	3.01349e+07	3.03447e+07	3.01115e+07	3.05301e+07	2.8622e+07	2.95922e+07	2.87339e+07	2.87947e+07	2.91953e+07	3.02548e+07	2.91073e+07	2.87505e+07	2.87632e+07	3.09159e+07	2.93286e+07	3.04405e+07	2.91792e+07	2.93936e+07	2.97881e+07	3.1457e+07	2.93815e+07	2.89441e+07	3.13669e+07	3.11696e+07	2.90977e+07	3.06778e+07	2.86617e+07	3.09111e+07	2.99928e+07	3.06656e+07	2.96307e+07	2.94912e+07	2.94272e+07	3.01806e+07	3.05016e+07	2.90953e+07	2.86496e+07
IGLV3-10@59G_Gly->Pro	IGLV3-10	immunoglobulin lambda variable 3-10(IGLV3-10)	28803	59	G	Gly->Pro[G]	40.0313	Gly->Pro	2.98384e+07	31156295	2.86579e+07	2.97149e+07	2.91497e+07	3.0174e+07	3.08644e+07	2.87671e+07	3.06565e+07	2.87106e+07	3.16311e+07	3.15354e+07	2.88913e+07	2.9805e+07	3.11731e+07	2.94142e+07	3.03969e+07	3.02249e+07	3.00939e+07	3.08656e+07	3.02364e+07	3.16475e+07	3.1323e+07	3.02361e+07	3.05383e+07	3.01247e+07	3.15609e+07	3.14193e+07	3.12883e+07	3.03661e+07	3.11174e+07	3.10187e+07	3.13008e+07	3.09185e+07	3.12354e+07	3.02736e+07	2.92872e+07	3.11704e+07	2.9043e+07	2.88384e+07	2.95177e+07
IGLV3-10@63V_unknown_5	IGLV3-10	immunoglobulin lambda variable 3-10(IGLV3-10)	28803	63	V	unknown_5[V]	-3.02666	unknown_5	2.90136e+07	3.14433e+07	3.13758e+07	3.04927e+07	3.11885e+07	3.03566e+07	2.93802e+07	3.0115e+07	3.11787e+07	3.15604e+07	3.17655e+07	2.9832e+07	2.87576e+07	3.02593e+07	3.15787e+07	3.03239e+07	2.94767e+07	3.06942e+07	3.15045e+07	2.91606e+07	3.17564e+07	2.87636e+07	2.91186e+07	2.99929e+07	3.0855e+07	2.95874e+07	3.07122e+07	3.14891e+07	2.9645e+07	2.94938e+07	3.01428e+07	2.89855e+07	2.88342e+07	3.17161e+07	2.88113e+07	2.98449e+07	2.9663e+07	2.96543e+07	2.86558e+07	3.01791e+07	3.07726e+07
IGLV3-10@51A_Ala->Val	IGLV3-10	immunoglobulin lambda variable 3-10(IGLV3-10)	28803	51	A	Ala->Val[A]	28.0313	Ala->Val	3.14919e+07	3.00016e+07	3.13328e+07	3.09867e+07	2.96982e+07	3.05994e+07	3.01306e+07	3.13092e+07	2.97813e+07	3.09297e+07	2.89638e+07	3.16152e+07	3.14292e+07	2.98906e+07	2.9013e+07	2.96754e+07	2.92256e+07	3.09743e+07	3.09473e+07	3.01406e+07	3.01512e+07	3.10144e+07	3.01041e+07	3.1093e+07	3.10039e+07	3.15434e+07	2.91341e+07	3.09431e+07	3.11876e+07	2.93999e+07	2.93472e+07	3.0024e+07	2.86916e+07	3.00293e+07	3.13997e+07	2.98723e+07	2.86964e+07	2.92959e+07	3.09923e+07	2.89854e+07	2.88624e+07
IGLV3-10@49K_Dimethyl(Ethyl/Delta_H(4)C(2))	IGLV3-10	immunoglobulin lambda variable 3-10(IGLV3-10)	28803	49	K	Dimethyl[K](Ethyl[K]/Delta_H(4)C(2)[K])	28.0313	Dimethyl(Ethyl/Delta_H(4)C(2))	3.02924e+07	3.15747e+07	3.11377e+07	2.90555e+07	3.15603e+07	3.12449e+07	3.04067e+07	3.17515e+07	3.11037e+07	2.95157e+07	3.04133e+07	3.04211e+07	3.00378e+07	3.05961e+07	3.16795e+07	3.1673e+07	2.97211e+07	3.11645e+07	2.9596e+07	2.91528e+07	2.92502e+07	3.0939e+07	3.03606e+07	3.02923e+07	2.98997e+07	3.05069e+07	30102183	3.13764e+07	3.1067e+07	2.9623e+07	3.03752e+07	3.12664e+07	2.97611e+07	3.0441e+07	3.09988e+07	3.15913e+07	3.16338e+07	2.90757e+07	2.95881e+07	3.06054e+07	3.02065e+07
IGLV3-10@70S_Ser->Xle	IGLV3-10	immunoglobulin lambda variable 3-10(IGLV3-10)	28803	70	S	Ser->Xle[S]	26.052	Ser->Xle	3.0719e+07	2.96142e+07	3.12293e+07	2.97269e+07	2.91721e+07	2.92457e+07	2.9088e+07	3.17011e+07	2.89138e+07	2.9455e+07	2.94594e+07	2.86249e+07	2.96971e+07	2.88475e+07	2.90101e+07	3.01931e+07	3.08709e+07	2.86368e+07	3.16567e+07	2.94362e+07	2.97052e+07	3.04896e+07	2.98534e+07	3.13249e+07	3.01124e+07	2.92911e+07	3.01624e+07	3.05445e+07	3.04291e+07	2.96682e+07	2.87433e+07	3.08301e+07	31677467	3.05332e+07	2.89878e+07	2.99261e+07	3.01465e+07	3.06783e+07	2.87212e+07	2.99039e+07	2.87419e+07
IGLV3-10@71K_2-hydroxyisobutyrylation	IGLV3-10	immunoglobulin lambda variable 3-10(IGLV3-10)	28803	71	K	2-hydroxyisobutyrylation[K]	86.0368	2-hydroxyisobutyrylation	3.0328e+07	2.86706e+07	3.03223e+07	2.96459e+07	3.06509e+07	2.93885e+07	3.10847e+07	3.11885e+07	2.9978e+07	2.86938e+07	2.94341e+07	2.88119e+07	2.95433e+07	3.11821e+07	3.10291e+07	2.99894e+07	2.86398e+07	2.98962e+07	3.12686e+07	30860636	3.06686e+07	2.87952e+07	2.88484e+07	3.0037e+07	2.95388e+07	3.16608e+07	2.92554e+07	3.12777e+07	3.142e+07	3.10726e+07	3.13867e+07	3.17091e+07	2.94195e+07	3.05146e+07	3.03061e+07	2.91904e+07	2.91334e+07	3.03633e+07	2.86561e+07	3.17461e+07	2.947e+07
IGLV3-10@50Y_Tyr->Asp	IGLV3-10	immunoglobulin lambda variable 3-10(IGLV3-10)	28803	50	Y	Tyr->Asp[Y]	-48.0364	Tyr->Asp	2.93407e+07	2.95041e+07	3.13183e+07	3.04575e+07	3.09525e+07	3.174e+07	2.92693e+07	3.14211e+07	3.00278e+07	3.03645e+07	3.12401e+07	3.15061e+07	3.0979e+07	3.0305e+07	2.86978e+07	2.92643e+07	3.07633e+07	3.013e+07	3.07119e+07	3.01984e+07	3.16619e+07	3.17754e+07	3.15186e+07	3.08967e+07	2.92729e+07	3.12394e+07	2.87528e+07	3.10923e+07	2.9567e+07	2.93069e+07	3.17584e+07	3.01257e+07	2.9446e+07	3.15785e+07	2.98556e+07	2.90269e+07	3.11539e+07	3.1717e+07	2.88537e+07	2.87573e+07	2.89482e+07
IGLV3-10@54Y_Tyr->Asn	IGLV3-10	immunoglobulin lambda variable 3-10(IGLV3-10)	28803	54	Y	Tyr->Asn[Y]	-49.0204	Tyr->Asn	2.95312e+07	3.01707e+07	2.97835e+07	3.09335e+07	2.86722e+07	2.91042e+07	3.13903e+07	3.09979e+07	3.00698e+07	3.01928e+07	3.17041e+07	3.04121e+07	2.89032e+07	3.0934e+07	2.94416e+07	3.07929e+07	3.02844e+07	2.86772e+07	3.09776e+07	2.93373e+07	2.86549e+07	2.96369e+07	3.11564e+07	2.91994e+07	2.8892e+07	3.17144e+07	3.03542e+07	3.17873e+07	2.93151e+07	3.12429e+07	3.13887e+07	3.10882e+07	2.99165e+07	2.86217e+07	2.97546e+07	3.16727e+07	3.02162e+07	2.86967e+07	2.93078e+07	2.95483e+07	2.97274e+07
IGLV3-10@71K_Lys->Asn	IGLV3-10	immunoglobulin lambda variable 3-10(IGLV3-10)	28803	71	K	Lys->Asn[K]	-14.052	Lys->Asn	3.027e+07	2.94239e+07	3.06971e+07	2.86708e+07	2.99226e+07	3.1364e+07	3.08586e+07	3.12863e+07	2.98425e+07	3.05751e+07	3.00559e+07	2.88398e+07	3.17012e+07	2.99094e+07	3.07278e+07	3.15001e+07	2.89774e+07	3.09568e+07	2.87452e+07	3.03774e+07	3.04025e+07	3.17182e+07	3.04443e+07	3.01949e+07	2.97526e+07	2.96001e+07	3.05001e+07	2.90458e+07	3.10807e+07	2.9213e+07	3.00019e+07	3.13598e+07	2.86969e+07	3.01471e+07	2.94314e+07	3.09836e+07	3.06278e+07	2.94181e+07	3.11878e+07	3.1151e+07	2.97493e+07
IGLV3-10@71K_Lys->Asp	IGLV3-10	immunoglobulin lambda variable 3-10(IGLV3-10)	28803	71	K	Lys->Asp[K]	-13.068	Lys->Asp	3.16006e+07	2.9228e+07	3.0848e+07	2.88493e+07	3.07927e+07	3.02856e+07	3.13332e+07	3.0849e+07	3.1499e+07	3.03193e+07	2.90662e+07	2.92248e+07	2.87961e+07	3.02897e+07	3.15275e+07	3.15687e+07	2.8672e+07	3.04579e+07	3.13302e+07	2.92571e+07	3.03704e+07	3.0197e+07	2.88628e+07	2.92257e+07	2.87402e+07	2.87905e+07	3.13112e+07	3.07442e+07	2.88729e+07	2.88776e+07	3.09482e+07	3.05126e+07	3.14182e+07	3.09525e+07	3.02151e+07	3.00621e+07	3.15829e+07	3.15583e+07	2.95193e+07	2.95821e+07	2.97022e+07
IGLV3-10@71K_Lys->Glu	IGLV3-10	immunoglobulin lambda variable 3-10(IGLV3-10)	28803	71	K	Lys->Glu[K]	0.94763	Lys->Glu	2.98331e+07	3.04732e+07	3.00911e+07	2.88291e+07	2.89892e+07	2.87606e+07	2.99111e+07	3.14027e+07	3.14026e+07	3.0449e+07	3.03905e+07	3.0567e+07	3.11757e+07	3.17508e+07	2.99308e+07	3.00068e+07	3.0697e+07	3.12964e+07	3.13063e+07	2.94986e+07	3.0994e+07	3.0924e+07	2.97568e+07	2.90405e+07	3.12891e+07	3.07263e+07	2.96342e+07	2.91292e+07	2.95235e+07	2.89191e+07	3.05835e+07	2.91856e+07	2.89771e+07	3.14283e+07	3.09908e+07	3.10892e+07	3.16932e+07	3.04856e+07	3.01019e+07	3.03481e+07	3.1282e+07
IGLV3-10@71K_Lys->Arg	IGLV3-10	immunoglobulin lambda variable 3-10(IGLV3-10)	28803	71	K	Lys->Arg[K]	28.0061	Lys->Arg	3.13448e+07	3.07218e+07	2.94718e+07	3.04524e+07	3.0034e+07	3.05099e+07	3.00243e+07	3.10568e+07	2.87463e+07	2.95965e+07	2.94391e+07	2.90158e+07	3.01478e+07	3.15377e+07	3.00882e+07	3.04258e+07	3.02281e+07	3.04236e+07	3.08318e+07	2.87234e+07	3.14213e+07	3.06493e+07	2.89464e+07	3.04609e+07	2.95707e+07	2.99462e+07	3.13056e+07	3.05013e+07	3.01229e+07	2.99449e+07	2.91037e+07	2.88068e+07	3.0113e+07	2.9322e+07	3.0801e+07	3.06397e+07	3.00936e+07	3.03187e+07	2.91749e+07	2.93528e+07	3.08949e+07
IGLV3-10@68E_Glu->Asp	IGLV3-10	immunoglobulin lambda variable 3-10(IGLV3-10)	28803	68	E	Glu->Asp[E]	-14.0157	Glu->Asp	3.14583e+07	2.88936e+07	2.88545e+07	2.86479e+07	3.17153e+07	3.1717e+07	3.17118e+07	2.9355e+07	3.13683e+07	2.95276e+07	2.94289e+07	3.10358e+07	2.95516e+07	2.89357e+07	2.9074e+07	3.1163e+07	3.15399e+07	2.89839e+07	3.07118e+07	2.86821e+07	2.96362e+07	30102498	2.86898e+07	3.03853e+07	2.98943e+07	3.05203e+07	3.16938e+07	2.95798e+07	2.99092e+07	2.87729e+07	3.06615e+07	2.9658e+07	2.96349e+07	3.10394e+07	3.1409e+07	2.9491e+07	2.89799e+07	2.95771e+07	2.87486e+07	2.97062e+07	3.0356e+07
IGLV3-10@70S_Formyl(Ser->Asp)	IGLV3-10	immunoglobulin lambda variable 3-10(IGLV3-10)	28803	70	S	Formyl[S](Ser->Asp[S])	27.9949	Formyl(Ser->Asp)	3.13409e+07	3.01741e+07	2.91785e+07	3.16857e+07	3.03634e+07	3.04851e+07	2.93149e+07	2.90003e+07	2.90881e+07	3.11876e+07	2.91014e+07	3.11465e+07	3.06547e+07	3.14471e+07	2.95589e+07	2.9591e+07	3.01457e+07	3.13843e+07	3.16357e+07	2.96065e+07	2.88053e+07	2.94995e+07	3.12104e+07	3.02305e+07	3.17819e+07	3.09456e+07	3.05777e+07	2.9567e+07	3.1406e+07	3.16188e+07	3.08183e+07	2.93713e+07	3.14575e+07	3.11309e+07	3.11297e+07	3.09496e+07	2.99914e+07	3.12044e+07	3.00275e+07	3.13698e+07	2.87777e+07
IGLV3-10@70S_Methyl(Ser->Thr)	IGLV3-10	immunoglobulin lambda variable 3-10(IGLV3-10)	28803	70	S	Methyl[S](Ser->Thr[S])	14.0157	Methyl(Ser->Thr)	2.97184e+07	2.94736e+07	3.00178e+07	2.92513e+07	2.90451e+07	3.13991e+07	2.88829e+07	3.07448e+07	3.17564e+07	2.93717e+07	2.96169e+07	3.17607e+07	3.17447e+07	3.1509e+07	3.17056e+07	3.15593e+07	2.92911e+07	3.0599e+07	2.89354e+07	3.09436e+07	3.15609e+07	3.00734e+07	2.93223e+07	3.02109e+07	2.96194e+07	3.12459e+07	2.87396e+07	3.01845e+07	3.15257e+07	2.90457e+07	3.12355e+07	2.97362e+07	3.07566e+07	3.11857e+07	2.86746e+07	2.92891e+07	2.89564e+07	3.13291e+07	3.0616e+07	2.98977e+07	3.00318e+07
IGLV3-10@70S_Ser->Asn	IGLV3-10	immunoglobulin lambda variable 3-10(IGLV3-10)	28803	70	S	Ser->Asn[S]	27.0109	Ser->Asn	2.87348e+07	2.90986e+07	3.02903e+07	2.8946e+07	3.07406e+07	3.04576e+07	3.02422e+07	3.14197e+07	2.89855e+07	3.17101e+07	3.04054e+07	29874601	3.12028e+07	3.0922e+07	2.97112e+07	3.02819e+07	2.96147e+07	2.94294e+07	3.04032e+07	2.87063e+07	2.96009e+07	2.95902e+07	3.0208e+07	3.05091e+07	2.8946e+07	3.08343e+07	3.14604e+07	2.99461e+07	2.99542e+07	2.90145e+07	3.15911e+07	2.92226e+07	2.87162e+07	3.08002e+07	2.96588e+07	3.11504e+07	3.10955e+07	3.03254e+07	3.16996e+07	3.15464e+07	3.15001e+07
IGLV3-10@70S_Ser->Lys	IGLV3-10	immunoglobulin lambda variable 3-10(IGLV3-10)	28803	70	S	Ser->Lys[S]	41.0629	Ser->Lys	3.1636e+07	3.03212e+07	2.95768e+07	3.1602e+07	3.01591e+07	3.0769e+07	2.95315e+07	2.98664e+07	2.99384e+07	3.01396e+07	3.1428e+07	3.02567e+07	2.88716e+07	3.07047e+07	3.15441e+07	3.07928e+07	3.09662e+07	3.14266e+07	2.86677e+07	3.1192e+07	3.1155e+07	3.05362e+07	3.16148e+07	3.05254e+07	3.17254e+07	2.96449e+07	2.952e+07	3.1115e+07	3.17031e+07	3.03766e+07	3.09561e+07	3.05502e+07	3.08611e+07	3.02786e+07	2.98178e+07	3.10031e+07	2.96855e+07	3.16156e+07	2.9136e+07	2.89738e+07	3.04857e+07
IGLV3-10@48K_Lys->Glu	IGLV3-10	immunoglobulin lambda variable 3-10(IGLV3-10)	28803	48	K	Lys->Glu[K]	0.94763	Lys->Glu	2.88717e+07	3.12007e+07	3.03864e+07	3.03145e+07	3.14592e+07	3.17679e+07	2.97428e+07	3.05072e+07	3.14005e+07	3.03735e+07	3.12506e+07	3.08332e+07	2.94904e+07	3.13427e+07	3.16014e+07	3.16255e+07	2.99494e+07	2.9228e+07	3.11045e+07	3.05383e+07	2.96574e+07	3.04348e+07	3.10891e+07	2.88357e+07	3.11432e+07	3.05467e+07	3.02713e+07	3.12353e+07	3.00886e+07	3.07644e+07	29558347	2.86418e+07	3.07544e+07	3.12047e+07	3.15185e+07	2.99882e+07	2.89388e+07	2.88702e+07	3.06213e+07	3.07808e+07	2.89165e+07
IGLV3-10@74S_Methyl(Ser->Thr)	IGLV3-10	immunoglobulin lambda variable 3-10(IGLV3-10)	28803	74	S	Methyl[S](Ser->Thr[S])	14.0157	Methyl(Ser->Thr)	2.90469e+07	3.0349e+07	3.10582e+07	3.05063e+07	2.87658e+07	2.90872e+07	3.1474e+07	2.91631e+07	2.92026e+07	2.95755e+07	2.98215e+07	3.04669e+07	3.0479e+07	3.01446e+07	2.95189e+07	3.0001e+07	3.15772e+07	2.86561e+07	3.17411e+07	2.95897e+07	2.94336e+07	3.11968e+07	2.88217e+07	3.02542e+07	2.87856e+07	3.05669e+07	2.91101e+07	2.92286e+07	3.04568e+07	3.08124e+07	3.01965e+07	3.06035e+07	3.07872e+07	2.94366e+07	2.94456e+07	3.06637e+07	3.14107e+07	3.14285e+07	2.97854e+07	3.10219e+07	3.1665e+07
IGLV3-10@71K_Lys->AminoadipicAcid	IGLV3-10	immunoglobulin lambda variable 3-10(IGLV3-10)	28803	71	K	Lys->AminoadipicAcid[K]	14.9633	Lys->AminoadipicAcid	3.00213e+07	2.94674e+07	2.91947e+07	3.01001e+07	2.9105e+07	3.03126e+07	3.09711e+07	3.05286e+07	2.95145e+07	2.93787e+07	2.88247e+07	2.90076e+07	2.89569e+07	2.93133e+07	3.02028e+07	2.9349e+07	2.95506e+07	3.12744e+07	3.03803e+07	3.02135e+07	3.00138e+07	2.9032e+07	2.99624e+07	2.93246e+07	3.08719e+07	3.13546e+07	3.01703e+07	2.91104e+07	2.99891e+07	3.16061e+07	2.95559e+07	2.93958e+07	3.10616e+07	2.8808e+07	2.9123e+07	2.97044e+07	3.12059e+07	3.14536e+07	3.01051e+07	3.08175e+07	2.9805e+07
IGLV3-10@76I_Xle->Pro	IGLV3-10	immunoglobulin lambda variable 3-10(IGLV3-10)	28803	76	I	Xle->Pro[I]	-16.0313	Xle->Pro	3.01542e+07	2.94294e+07	3.15578e+07	3.05659e+07	2.92917e+07	2.9992e+07	3.14845e+07	3.13123e+07	30109094	2.91631e+07	3.1599e+07	3.17589e+07	3.14488e+07	2.92528e+07	3.16211e+07	2.8959e+07	3.11598e+07	2.99451e+07	3.15098e+07	3.08198e+07	3.13683e+07	3.0418e+07	3.17499e+07	3.06899e+07	2.9938e+07	3.0984e+07	2.8664e+07	2.87601e+07	29824431	2.87929e+07	3.0812e+07	3.11667e+07	2.87571e+07	3.12553e+07	2.98197e+07	3.07426e+07	2.94578e+07	3.08982e+07	2.89241e+07	3.05608e+07	3.0363e+07
IGLV3-10@67Y_Tyr->Thr	IGLV3-10	immunoglobulin lambda variable 3-10(IGLV3-10)	28803	67	Y	Tyr->Thr[Y]	-62.0157	Tyr->Thr	2.88676e+07	2.88725e+07	2.92844e+07	2.91694e+07	3.13482e+07	3.17059e+07	2.95382e+07	2.98539e+07	3.10691e+07	2.9032e+07	3.03197e+07	3.00538e+07	3.12484e+07	3.02631e+07	3.07411e+07	3.12533e+07	3.14549e+07	2.88583e+07	2.87928e+07	3.07468e+07	3.03476e+07	3.11881e+07	3.17619e+07	2.94005e+07	2.98239e+07	3.13782e+07	3.16303e+07	3.15097e+07	3.06953e+07	3.10464e+07	2.95757e+07	2.90383e+07	3.15595e+07	3.17114e+07	2.88764e+07	31726173	3.12359e+07	2.94581e+07	3.12188e+07	3.1645e+07	3.03592e+07
IGLV3-10@71K_Methyl	IGLV3-10	immunoglobulin lambda variable 3-10(IGLV3-10)	28803	71	K	Methyl[K]	14.0157	Methyl	3.15751e+07	3.11391e+07	2.94536e+07	3.07164e+07	2.93153e+07	2.91676e+07	2.91186e+07	3.09153e+07	3.16348e+07	3.15121e+07	2.89496e+07	3.02104e+07	2.92423e+07	3.12005e+07	2.92572e+07	3.02963e+07	2.90222e+07	3.03213e+07	2.9864e+07	3.03168e+07	3.14486e+07	2.903e+07	3.1226e+07	2.91073e+07	3.07062e+07	3.14642e+07	3.01968e+07	3.0516e+07	3.05468e+07	2.91063e+07	2.93901e+07	3.01646e+07	3.09827e+07	2.90555e+07	3.0937e+07	3.17153e+07	2.86619e+07	2.86516e+07	3.15105e+07	2.89211e+07	3.13378e+07
IGLV3-10@74S_Ser->Asn	IGLV3-10	immunoglobulin lambda variable 3-10(IGLV3-10)	28803	74	S	Ser->Asn[S]	27.0109	Ser->Asn	2.95044e+07	2.94419e+07	30169104	3.08738e+07	3.06145e+07	3.13757e+07	3.03953e+07	2.87082e+07	3.00215e+07	2.93247e+07	2.98799e+07	2.91335e+07	3.08875e+07	3.08214e+07	3.09186e+07	2.92009e+07	2.87184e+07	2.98182e+07	2.87618e+07	3.07882e+07	3.10263e+07	3.16537e+07	3.10598e+07	2.90782e+07	3.07003e+07	28702957	3.17166e+07	3.12209e+07	2.90288e+07	2.99075e+07	2.96661e+07	2.9823e+07	3.16892e+07	2.98044e+07	3.04534e+07	3.037e+07	3.12061e+07	3.00058e+07	3.00035e+07	2.90682e+07	3.16805e+07
IGLV3-10@78E_Glu->Gln	IGLV3-10	immunoglobulin lambda variable 3-10(IGLV3-10)	28803	78	E	Glu->Gln[E]	-0.984016	Glu->Gln	2.90422e+07	3.08303e+07	2.88693e+07	2.96177e+07	2.90271e+07	2.91107e+07	3.02048e+07	3.13547e+07	3.03364e+07	3.07158e+07	2.89765e+07	3.15826e+07	2.96619e+07	3.01303e+07	2.86349e+07	2.87339e+07	2.97088e+07	3.14706e+07	3.10032e+07	2.95757e+07	3.1465e+07	3.17306e+07	3.13649e+07	3.00465e+07	3.01852e+07	3.06292e+07	3.03251e+07	3.06457e+07	2.86932e+07	2.88693e+07	2.93493e+07	2.97639e+07	2.86737e+07	2.97869e+07	3.05605e+07	3.12547e+07	3.12411e+07	2.89189e+07	3.11767e+07	3.14022e+07	3.0503e+07
IGLV3-9@27L_Xle->His	IGLV3-9	immunoglobulin lambda variable 3-9(IGLV3-9)	28804	27	L	Xle->His[L]	23.9748	Xle->His	2.89759e+07	3.1313e+07	3.02108e+07	3.0582e+07	2.9344e+07	3.12069e+07	3.13824e+07	3.03666e+07	2.96359e+07	2.86651e+07	2.89285e+07	2.89733e+07	2.88042e+07	3.07426e+07	3.02887e+07	3.1453e+07	3.1617e+07	3.07205e+07	3.13793e+07	3.11558e+07	2.88626e+07	3.02461e+07	3.03182e+07	2.87446e+07	3.07905e+07	2.89428e+07	2.90533e+07	3.02854e+07	3.15069e+07	3.01106e+07	2.86557e+07	3.12453e+07	3.09233e+07	3.02757e+07	3.14443e+07	2.97119e+07	3.13893e+07	3.08513e+07	3.09693e+07	3.03983e+07	3.16897e+07
IGLV3-9@22E_Glu->Asp	IGLV3-9	immunoglobulin lambda variable 3-9(IGLV3-9)	28804	22	E	Glu->Asp[E]	-14.0157	Glu->Asp	3.07519e+07	3.09401e+07	2.91098e+07	3.15553e+07	2.92895e+07	2.97712e+07	2.983e+07	2.93967e+07	3.01814e+07	3.02086e+07	2.95156e+07	3.02983e+07	2.9733e+07	3.09632e+07	3.15205e+07	2.97419e+07	2.9633e+07	3.01829e+07	3.02741e+07	2.98782e+07	2.97651e+07	3.15413e+07	2.98221e+07	2.91747e+07	2.98499e+07	3.17745e+07	3.01536e+07	2.93073e+07	3.03977e+07	2.89762e+07	2.92269e+07	2.95058e+07	3.11957e+07	3.1451e+07	2.96065e+07	3.1737e+07	3.14174e+07	3.00179e+07	3.10504e+07	3.11315e+07	2.87172e+07
IGLV3-9@50N_Deamidated	IGLV3-9	immunoglobulin lambda variable 3-9(IGLV3-9)	28804	50	N	Deamidated[N]	0.984016	Deamidated	3.1032e+07	2.86912e+07	3.00997e+07	3.0132e+07	2.87626e+07	3.1048e+07	3.04092e+07	3.11568e+07	29594559	2.89043e+07	2.87913e+07	2.96356e+07	2.9678e+07	2.94631e+07	3.17109e+07	3.13871e+07	2.91524e+07	2.97687e+07	2.97702e+07	3.04279e+07	3.12599e+07	3.03316e+07	3.16654e+07	2.92091e+07	3.17119e+07	2.86595e+07	3.0926e+07	2.88837e+07	3.02658e+07	3.16209e+07	2.87364e+07	3.03731e+07	3.0877e+07	3.12698e+07	2.93964e+07	2.86768e+07	2.93298e+07	2.96491e+07	2.99464e+07	2.93657e+07	3.09988e+07
IGLV3-9@52H_His->Gln	IGLV3-9	immunoglobulin lambda variable 3-9(IGLV3-9)	28804	52	H	His->Gln[H]	-9.00033	His->Gln	3.15173e+07	3.15182e+07	3.0028e+07	3.02161e+07	2.94668e+07	3.08769e+07	3.08015e+07	2.87501e+07	3.10682e+07	2.87977e+07	3.16081e+07	3.01274e+07	3.04446e+07	3.03222e+07	3.08114e+07	3.10356e+07	2.9785e+07	2.93666e+07	3.0895e+07	2.89956e+07	3.07816e+07	2.911e+07	3.16569e+07	3.16353e+07	3.15101e+07	3.00753e+07	3.02672e+07	2.94897e+07	3.15992e+07	3.13139e+07	3.03843e+07	2.96663e+07	3.01729e+07	3.06725e+07	2.8805e+07	3.04075e+07	3.11947e+07	2.988e+07	3.07215e+07	2.86328e+07	2.88758e+07
IGLV3-9@50N_Asn->Ser	IGLV3-9	immunoglobulin lambda variable 3-9(IGLV3-9)	28804	50	N	Asn->Ser[N]	-27.0109	Asn->Ser	3.00431e+07	2.90905e+07	2.94983e+07	2.90508e+07	2.99272e+07	2.88376e+07	3.10072e+07	2.95499e+07	2.91288e+07	3.05387e+07	3.07601e+07	3.16958e+07	3.01257e+07	30812533	3.13941e+07	2.93989e+07	2.9012e+07	3.11386e+07	31315253	3.05657e+07	3.05005e+07	3.16119e+07	3.10205e+07	2.86708e+07	2.91608e+07	3.04417e+07	2.97041e+07	3.12745e+07	3.17253e+07	3.137e+07	3.16433e+07	30774435	2.9384e+07	2.86698e+07	2.87907e+07	2.99035e+07	2.9906e+07	3.01346e+07	3.07489e+07	3.05203e+07	3.15466e+07
IGLV3-9@50N_Asn->Thr	IGLV3-9	immunoglobulin lambda variable 3-9(IGLV3-9)	28804	50	N	Asn->Thr[N]	-12.9952	Asn->Thr	2.87077e+07	3.0052e+07	2.92845e+07	3.024e+07	3.05158e+07	2.91279e+07	3.0794e+07	2.90918e+07	3.12195e+07	2.92562e+07	3.06558e+07	3.14346e+07	3.08467e+07	3.06138e+07	3.02991e+07	3.13653e+07	3.04846e+07	2.95507e+07	2.87273e+07	3.11148e+07	3.07959e+07	2.98771e+07	3.09137e+07	2.92915e+07	3.16916e+07	2.92914e+07	3.05433e+07	2.96203e+07	3.01756e+07	3.01218e+07	2.92565e+07	3.15082e+07	3.04905e+07	2.90496e+07	2.87444e+07	2.88779e+07	2.92006e+07	2.99941e+07	3.12436e+07	2.87596e+07	3.12843e+07
IGLV3-9@58P_Pro->Ala	IGLV3-9	immunoglobulin lambda variable 3-9(IGLV3-9)	28804	58	P	Pro->Ala[P]	-26.0157	Pro->Ala	29993105	3.0107e+07	2.97223e+07	2.97856e+07	3.07865e+07	2.86594e+07	3.15825e+07	2.9556e+07	2.97666e+07	3.07498e+07	3.12193e+07	2.87827e+07	3.09577e+07	3.1597e+07	2.9512e+07	2.90355e+07	3.01985e+07	2.91033e+07	2.93859e+07	3.0918e+07	2.90367e+07	3.14926e+07	3.13871e+07	30085659	2.97776e+07	3.00801e+07	3.13458e+07	3.08626e+07	29014014	2.91232e+07	2.94399e+07	3.03694e+07	2.98454e+07	3.05932e+07	3.15361e+07	2.99696e+07	2.98456e+07	3.01818e+07	3.03158e+07	3.09708e+07	3.1108e+07
IGLV3-9@58P_Pro->Ser	IGLV3-9	immunoglobulin lambda variable 3-9(IGLV3-9)	28804	58	P	Pro->Ser[P]	-10.0207	Pro->Ser	2.91704e+07	3.1296e+07	3.00228e+07	2.93104e+07	3.06616e+07	3.08467e+07	3.0209e+07	2.95528e+07	3.11966e+07	3.11813e+07	3.08934e+07	3.00092e+07	3.14907e+07	2.9825e+07	2.9485e+07	3.06831e+07	2.93736e+07	2.9652e+07	3.17281e+07	3.11673e+07	3.03878e+07	2.93412e+07	3.10103e+07	3.04022e+07	3.02546e+07	2.93707e+07	3.14045e+07	2.94652e+07	2.97727e+07	3.02156e+07	2.87429e+07	2.91247e+07	3.14722e+07	2.87122e+07	3.17239e+07	2.88386e+07	2.9746e+07	3.10147e+07	2.89351e+07	3.07322e+07	2.92744e+07
IGLV3-9@66I_Xle->Val	IGLV3-9	immunoglobulin lambda variable 3-9(IGLV3-9)	28804	66	I	Xle->Val[I]	-14.0157	Xle->Val	2.99602e+07	3.0054e+07	3.14493e+07	3.10434e+07	3.00154e+07	3.02314e+07	3.12821e+07	3.08653e+07	2.98019e+07	2.99543e+07	3.05691e+07	2.87432e+07	2.90712e+07	3.10864e+07	3.05283e+07	3.14775e+07	3.04352e+07	2.9291e+07	3.11928e+07	3.08815e+07	3.10749e+07	3.05954e+07	3.01832e+07	3.07608e+07	3.1451e+07	3.08404e+07	3.15946e+07	2.88704e+07	3.00761e+07	2.9151e+07	3.13426e+07	2.9971e+07	2.96499e+07	2.97411e+07	3.08612e+07	2.92875e+07	3.11741e+07	3.12063e+07	3.0565e+07	2.93993e+07	2.95656e+07
IGLV3-9@21Y_Tyr->Ser	IGLV3-9	immunoglobulin lambda variable 3-9(IGLV3-9)	28804	21	Y	Tyr->Ser[Y]	-76.0313	Tyr->Ser	2.94567e+07	3.01651e+07	2.88547e+07	3.11016e+07	3.03271e+07	3.0015e+07	31466003	2.89339e+07	3.15372e+07	3.02766e+07	3.10472e+07	3.09424e+07	3.01285e+07	3.01113e+07	3.029e+07	2.99034e+07	2.92261e+07	3.00988e+07	2.87642e+07	2.93536e+07	3.16608e+07	29558525	2.97385e+07	2.95671e+07	3.07601e+07	3.05416e+07	3.13447e+07	2.96861e+07	2.93405e+07	2.91226e+07	2.94396e+07	3.14494e+07	2.97154e+07	3.02031e+07	2.96167e+07	2.88712e+07	2.88531e+07	3.1712e+07	2.94909e+07	3.10978e+07	2.87294e+07
IGLV3-9@76I_Xle->Val	IGLV3-9	immunoglobulin lambda variable 3-9(IGLV3-9)	28804	76	I	Xle->Val[I]	-14.0157	Xle->Val	2.86898e+07	2.93226e+07	3.00143e+07	2.95694e+07	2.89905e+07	3.01472e+07	3.11315e+07	3.07962e+07	3.03975e+07	3.12638e+07	2.92867e+07	3.13089e+07	3.09948e+07	3.12928e+07	2.98469e+07	3.12257e+07	3.09252e+07	2.91687e+07	2.88677e+07	3.00783e+07	3.15172e+07	2.94569e+07	3.00687e+07	3.12705e+07	3.06271e+07	3.15244e+07	2.93634e+07	3.05108e+07	2.93416e+07	3.10765e+07	3.14345e+07	3.02421e+07	3.15748e+07	3.05928e+07	2.86326e+07	2.86635e+07	3.04193e+07	2.87787e+07	2.98135e+07	3.08685e+07	3.05494e+07
IGLV3-9@24T_Thr->Ser	IGLV3-9	immunoglobulin lambda variable 3-9(IGLV3-9)	28804	24	T	Thr->Ser[T]	-14.0157	Thr->Ser	3.07588e+07	3.1212e+07	3.08828e+07	2.95005e+07	2.90772e+07	3.04685e+07	2.94954e+07	2.96884e+07	3.1088e+07	2.88494e+07	3.0068e+07	30320236	3.15685e+07	2.94896e+07	2.89063e+07	3.10275e+07	3.0653e+07	3.06699e+07	3.13929e+07	3.08838e+07	2.87165e+07	2.93815e+07	2.8983e+07	3.08384e+07	2.94289e+07	3.09356e+07	2.95617e+07	2.90786e+07	3.17001e+07	3.0205e+07	2.88665e+07	3.02922e+07	2.91063e+07	2.98467e+07	3.00211e+07	3.13378e+07	2.9817e+07	2.91085e+07	2.98667e+07	2.91673e+07	2.89393e+07
IGLV3-9@54Y_Tyr->His	IGLV3-9	immunoglobulin lambda variable 3-9(IGLV3-9)	28804	54	Y	Tyr->His[Y]	-26.0044	Tyr->His	2.97774e+07	3.00153e+07	2.97693e+07	3.08456e+07	2.88673e+07	2.86747e+07	2.9254e+07	2.92999e+07	2.88896e+07	3.17759e+07	3.05629e+07	3.06505e+07	2.88911e+07	2.98119e+07	2.88847e+07	3.09345e+07	3.00214e+07	2.89618e+07	3.17679e+07	3.1503e+07	3.17022e+07	2.99579e+07	3.14867e+07	2.94505e+07	2.92874e+07	2.977e+07	2.87297e+07	3.14926e+07	3.09016e+07	3.17576e+07	3.15594e+07	3.15056e+07	3.04798e+07	3.12755e+07	2.87309e+07	3.10196e+07	2.95074e+07	2.9733e+07	2.95263e+07	3.09803e+07	3.01859e+07
IGLV3-9@69D_Cation_Na	IGLV3-9	immunoglobulin lambda variable 3-9(IGLV3-9)	28804	69	D	Cation_Na[D]	21.9819	Cation_Na	3.09975e+07	2.92267e+07	2.90547e+07	3.05509e+07	2.9603e+07	3.1787e+07	3.10428e+07	3.16943e+07	3.04544e+07	2.86946e+07	3.09953e+07	3.08374e+07	2.95234e+07	3.0023e+07	3.00223e+07	2.94403e+07	2.89621e+07	3.07994e+07	2.86991e+07	2.88891e+07	3.07018e+07	2.95004e+07	3.13814e+07	3.06424e+07	3.0286e+07	3.03325e+07	2.91949e+07	2.95887e+07	2.97017e+07	3.00595e+07	3.12004e+07	3.08493e+07	2.89246e+07	3.05408e+07	31284978	3.15006e+07	3.09594e+07	2.87408e+07	2.86716e+07	3.06785e+07	2.92352e+07
IGLV4-3@78G_Gly->Ser	IGLV4-3	immunoglobulin lambda variable 4-3(IGLV4-3)	28786	78	G	Gly->Ser[G]	30.0106	Gly->Ser	2.98181e+07	3.13988e+07	3.09286e+07	3.0977e+07	31062769	3.12271e+07	3.15487e+07	2.87155e+07	2.99462e+07	3.01706e+07	3.01036e+07	3.05862e+07	3.14187e+07	2.89874e+07	3.09068e+07	2.98927e+07	3.03499e+07	3.1028e+07	3.13496e+07	2.96464e+07	2.93831e+07	2.92232e+07	3.07886e+07	2.86546e+07	3.16386e+07	2.90052e+07	3.07707e+07	3.16027e+07	2.99293e+07	3.10816e+07	3.08814e+07	2.86938e+07	2.90043e+07	2.92928e+07	2.91692e+07	3.07457e+07	3.06197e+07	2.94908e+07	3.08197e+07	3.14497e+07	3.00444e+07
IGKV2-28@21D_Asp->Asn	IGKV2-28	immunoglobulin kappa variable 2-28(IGKV2-28)	28921	21	D	Asp->Asn[D]	-0.984016	Asp->Asn	3.15961e+07	2.99523e+07	2.95679e+07	2.89087e+07	3.10602e+07	3.13728e+07	2.92665e+07	3.07424e+07	2.95964e+07	3.11499e+07	2.98864e+07	3.13839e+07	2.99e+07	2.86621e+07	30158023	3.11915e+07	2.97611e+07	3.1501e+07	2.87889e+07	2.89146e+07	2.93278e+07	3.08262e+07	2.98286e+07	3.07657e+07	2.88975e+07	3.00737e+07	2.92184e+07	3.15898e+07	2.88355e+07	3.13466e+07	3.0543e+07	3.11211e+07	3.11639e+07	3.04188e+07	2.94212e+07	2.88214e+07	2.91264e+07	2.90871e+07	2.95409e+07	3.02068e+07	3.06455e+07
IGKV2-28@21D_Asp->Gly	IGKV2-28	immunoglobulin kappa variable 2-28(IGKV2-28)	28921	21	D	Asp->Gly[D]	-58.0055	Asp->Gly	2.90147e+07	3.0569e+07	3.1767e+07	2.99036e+07	2.90015e+07	3.17584e+07	2.92396e+07	2.99518e+07	3.06545e+07	3.04785e+07	2.99734e+07	2.9985e+07	2.94482e+07	3.00477e+07	3.04623e+07	3.06829e+07	3.09741e+07	2.96172e+07	3.12844e+07	2.86337e+07	2.8681e+07	3.15715e+07	3.14449e+07	3.12445e+07	3.1397e+07	2.98684e+07	2.99821e+07	3.13408e+07	2.92866e+07	3.15347e+07	3.0485e+07	3.00479e+07	3.12793e+07	2.95457e+07	2.88754e+07	2.91528e+07	2.98217e+07	3.01732e+07	3.06033e+07	3.00756e+07	2.97301e+07
IGKV2-28@21D_Asp->Val	IGKV2-28	immunoglobulin kappa variable 2-28(IGKV2-28)	28921	21	D	Asp->Val[D]	-15.9585	Asp->Val	2.87488e+07	3.1697e+07	2.97887e+07	3.07481e+07	3.11157e+07	3.17561e+07	3.15452e+07	3.13051e+07	3.03852e+07	3.03135e+07	2.98325e+07	2.90734e+07	3.05796e+07	3.1574e+07	3.10927e+07	3.09395e+07	3.04695e+07	3.08491e+07	31648753	3.12964e+07	3.16081e+07	3.14442e+07	3.08802e+07	3.132e+07	2.90806e+07	3.00176e+07	3.02347e+07	3.05709e+07	3.0446e+07	2.98191e+07	2.90084e+07	3.03014e+07	3.12709e+07	3.11286e+07	3.08018e+07	3.03383e+07	2.91198e+07	3.13905e+07	3.1327e+07	2.99559e+07	3.05282e+07
IGKV2-28@21D_Asp->Xle	IGKV2-28	immunoglobulin kappa variable 2-28(IGKV2-28)	28921	21	D	Asp->Xle[D]	-1.94288	Asp->Xle	2.89145e+07	3.14671e+07	3.12037e+07	3.00007e+07	30253333	2.93094e+07	2.88182e+07	2.95716e+07	3.07055e+07	2.99376e+07	3.01422e+07	2.93975e+07	3.1041e+07	3.14878e+07	3.01359e+07	2.89609e+07	3.07389e+07	2.99824e+07	2.91506e+07	2.87662e+07	2.95869e+07	3.06148e+07	2.93999e+07	3.17691e+07	3.04363e+07	3.0669e+07	2.95703e+07	2.97842e+07	3.07329e+07	2.90806e+07	3.13517e+07	31520927	3.16847e+07	2.93206e+07	3.07042e+07	3.12906e+07	3.14404e+07	3.01263e+07	3.16874e+07	3.05263e+07	2.93622e+07
IGKV2-28@21D_Ammonium	IGKV2-28	immunoglobulin kappa variable 2-28(IGKV2-28)	28921	21	D	Ammonium[D]	17.0265	Ammonium	3.10506e+07	3.05882e+07	3.01757e+07	2.92987e+07	2.94185e+07	30868985	2.94894e+07	3.17599e+07	2.87624e+07	3.16763e+07	2.97127e+07	3.10654e+07	2.95683e+07	2.91207e+07	2.96396e+07	2.91774e+07	3.14857e+07	2.98327e+07	3.02882e+07	3.08745e+07	2.983e+07	3.10918e+07	2.89105e+07	2.87773e+07	3.03308e+07	3.13428e+07	3.11215e+07	2.9856e+07	3.04718e+07	3.17273e+07	3.14387e+07	3.08317e+07	2.99182e+07	3.01243e+07	2.96153e+07	2.93882e+07	3.01732e+07	3.07967e+07	2.9763e+07	3.1269e+07	2.94229e+07
IGKV2-28@24M_Oxidation	IGKV2-28	immunoglobulin kappa variable 2-28(IGKV2-28)	28921	24	M	Oxidation[M]	15.9949	Oxidation	3.10662e+07	3.15108e+07	3.0935e+07	3.10354e+07	2.86214e+07	3.16453e+07	2.95972e+07	3.07481e+07	3.17363e+07	3.13714e+07	3.17873e+07	3.07852e+07	3.03001e+07	2.98117e+07	3.04049e+07	2.94651e+07	3.15129e+07	2.91584e+07	2.93215e+07	2.9182e+07	2.90019e+07	3.16977e+07	2.9684e+07	2.87804e+07	3.00577e+07	3.06857e+07	3.0984e+07	2.89221e+07	2.95629e+07	3.13719e+07	3.00935e+07	2.86561e+07	2.87698e+07	2.89032e+07	3.04302e+07	2.9416e+07	3.10813e+07	3.15755e+07	3.07677e+07	2.88662e+07	2.94153e+07
IGKV2-28@25T_Octanoyl	IGKV2-28	immunoglobulin kappa variable 2-28(IGKV2-28)	28921	25	T	Octanoyl[T]	126.104	Octanoyl	3.01679e+07	3.10621e+07	2.9042e+07	3.08908e+07	3.09664e+07	3.05647e+07	2.90932e+07	2.96618e+07	3.10406e+07	3.07167e+07	2.93371e+07	2.94527e+07	3.04538e+07	2.98981e+07	3.08152e+07	2.98883e+07	2.98213e+07	3.16722e+07	3.1325e+07	2.9042e+07	3.06068e+07	3.07428e+07	3.02397e+07	2.90173e+07	3.14936e+07	3.16737e+07	2.96515e+07	3.00079e+07	2.99958e+07	3.06345e+07	3.05702e+07	3.07023e+07	3.00186e+07	3.15396e+07	3.02346e+07	3.09808e+07	3.13978e+07	3.05531e+07	3.05722e+07	3.09085e+07	3.14441e+07
IGKV2-28@21D_Asp->Tyr	IGKV2-28	immunoglobulin kappa variable 2-28(IGKV2-28)	28921	21	D	Asp->Tyr[D]	48.0364	Asp->Tyr	3.10036e+07	3.07033e+07	30541556	2.91772e+07	2.98574e+07	3.01265e+07	2.8789e+07	3.14941e+07	2.94969e+07	2.98234e+07	3.06491e+07	3.08425e+07	2.88882e+07	3.05135e+07	3.13732e+07	2.86616e+07	3.03204e+07	2.88386e+07	3.04672e+07	3.1284e+07	3.05646e+07	2.95865e+07	3.16433e+07	3.17411e+07	2.89011e+07	3.0445e+07	2.95067e+07	2.97681e+07	3.0152e+07	3.05122e+07	2.88335e+07	3.11681e+07	3.14529e+07	2.87703e+07	2.88341e+07	3.03531e+07	2.94798e+07	2.8838e+07	3.00434e+07	3.12508e+07	2.87681e+07
IGKV2-28@25T_Thr->Ser	IGKV2-28	immunoglobulin kappa variable 2-28(IGKV2-28)	28921	25	T	Thr->Ser[T]	-14.0157	Thr->Ser	3.14882e+07	3.00044e+07	2.92878e+07	2.91049e+07	2.9883e+07	2.91576e+07	3.07447e+07	2.99135e+07	3.02947e+07	2.97517e+07	2.92716e+07	3.15509e+07	2.90783e+07	2.96198e+07	2.87072e+07	2.9355e+07	2.96771e+07	2.86706e+07	2.97998e+07	3.0838e+07	2.88312e+07	2.90796e+07	2.93832e+07	2.89596e+07	2.96473e+07	2.87083e+07	3.10258e+07	3.1377e+07	2.93908e+07	2.92077e+07	3.08331e+07	2.93261e+07	3.0049e+07	3.15929e+07	2.93079e+07	3.01496e+07	3.17032e+07	3.02082e+07	3.01874e+07	2.98313e+07	3.17623e+07
IGKV2-28@26Q_Gln->Lys	IGKV2-28	immunoglobulin kappa variable 2-28(IGKV2-28)	28921	26	Q	Gln->Lys[Q]	0.036386	Gln->Lys	3.1518e+07	2.9648e+07	2.8891e+07	2.92127e+07	3.17825e+07	3.11309e+07	3.06717e+07	2.99383e+07	3.01524e+07	2.96117e+07	2.95854e+07	3.16424e+07	3.14094e+07	3.15745e+07	3.13421e+07	2.86629e+07	2.9559e+07	2.95411e+07	2.93054e+07	2.8674e+07	3.12523e+07	2.95944e+07	3.03571e+07	3.12897e+07	3.06505e+07	2.92205e+07	3.05698e+07	2.96531e+07	2.93417e+07	2.99439e+07	2.948e+07	3.17265e+07	2.88328e+07	3.11122e+07	2.92182e+07	2.8747e+07	3.07187e+07	2.86185e+07	3.00253e+07	2.8702e+07	3.13888e+07
IGKV2-28@28P_Pro->Gln	IGKV2-28	immunoglobulin kappa variable 2-28(IGKV2-28)	28921	28	P	Pro->Gln[P]	31.0058	Pro->Gln	2.92464e+07	3.10838e+07	3.00162e+07	3.02007e+07	3.11825e+07	3.15501e+07	2.89246e+07	3.16765e+07	3.10798e+07	3.12465e+07	3.1133e+07	2.91767e+07	3.13508e+07	2.95354e+07	3.16018e+07	3.15785e+07	3.01283e+07	2.88607e+07	3.14673e+07	3.14057e+07	3.11454e+07	2.99154e+07	3.02965e+07	3.01541e+07	3.03162e+07	2.90825e+07	2.96883e+07	3.17167e+07	2.94257e+07	3.05057e+07	3.06772e+07	2.98298e+07	3.17459e+07	2.92448e+07	2.92033e+07	3.12096e+07	2.87865e+07	3.05812e+07	2.96429e+07	3.00451e+07	3.03959e+07
IGKV2-28@21D_Asp->His	IGKV2-28	immunoglobulin kappa variable 2-28(IGKV2-28)	28921	21	D	Asp->His[D]	22.032	Asp->His	3.13225e+07	3.17518e+07	3.11392e+07	2.92791e+07	3.0091e+07	2.93873e+07	3.15001e+07	3.0384e+07	2.90999e+07	3.13217e+07	2.98656e+07	2.99104e+07	2.92594e+07	2.87208e+07	3.11854e+07	2.87646e+07	3.04086e+07	3.0401e+07	2.94694e+07	3.17792e+07	2.98245e+07	2.90016e+07	2.89752e+07	3.13446e+07	2.96854e+07	2.86795e+07	2.93474e+07	3.0513e+07	2.98855e+07	3.06051e+07	2.89973e+07	3.16855e+07	2.9202e+07	3.00461e+07	2.96159e+07	3.12885e+07	3.09478e+07	3.09324e+07	3.06358e+07	3.05021e+07	2.86881e+07
IGKV2-28@21D_Cation_Fe[III]	IGKV2-28	immunoglobulin kappa variable 2-28(IGKV2-28)	28921	21	D	Cation_Fe[III][D]	52.9115	Cation_Fe[III]	3.11374e+07	3.06907e+07	3.17869e+07	2.90421e+07	2.97624e+07	3.0232e+07	2.87903e+07	2.99422e+07	2.86838e+07	3.15631e+07	3.14074e+07	2.97556e+07	3.17062e+07	3.07137e+07	2.86414e+07	3.03466e+07	2.97437e+07	2.96772e+07	2.86165e+07	2.94432e+07	2.93222e+07	3.05575e+07	2.98125e+07	3.02147e+07	3.0795e+07	3.13861e+07	2.96837e+07	3.08155e+07	2.99313e+07	3.03052e+07	2.88082e+07	2.93741e+07	2.90154e+07	3.15499e+07	3.03908e+07	2.96213e+07	3.13421e+07	3.10919e+07	3.16944e+07	3.08122e+07	2.94634e+07
IGKV2-28@21D_Cation_Na	IGKV2-28	immunoglobulin kappa variable 2-28(IGKV2-28)	28921	21	D	Cation_Na[D]	21.9819	Cation_Na	3.06683e+07	3.13687e+07	3.00028e+07	2.92608e+07	2.9497e+07	2.96956e+07	3.17318e+07	3.02581e+07	2.96305e+07	2.99707e+07	2.88709e+07	3.1391e+07	3.12033e+07	3.14082e+07	3.1116e+07	2.9143e+07	2.88929e+07	3.10114e+07	3.10406e+07	2.92675e+07	3.04826e+07	3.14164e+07	3.00973e+07	3.01394e+07	2.94028e+07	2.96354e+07	3.15496e+07	3.12413e+07	3.13867e+07	3.09789e+07	2.94282e+07	3.17812e+07	3.13571e+07	3.06756e+07	2.98737e+07	2.93906e+07	2.91569e+07	2.88048e+07	3.05425e+07	2.89656e+07	3.16166e+07
IGKV2-28@21D_Methyl(Asp->Glu)	IGKV2-28	immunoglobulin kappa variable 2-28(IGKV2-28)	28921	21	D	Methyl[D](Asp->Glu[D])	14.0157	Methyl(Asp->Glu)	3.11849e+07	2.89752e+07	2.98897e+07	3.11492e+07	3.15883e+07	2.99491e+07	3.08705e+07	3.02872e+07	3.16105e+07	3.10868e+07	2.90706e+07	3.01366e+07	3.12022e+07	2.86835e+07	3.13981e+07	3.14584e+07	3.06199e+07	2.95424e+07	3.03033e+07	3.07485e+07	2.9166e+07	3.03557e+07	2.9122e+07	3.00234e+07	2.96818e+07	2.90096e+07	2.90005e+07	3.10369e+07	2.94636e+07	3.06102e+07	2.87573e+07	2.93084e+07	2.92222e+07	3.00125e+07	3.10177e+07	3.13412e+07	3.17194e+07	2.88282e+07	2.8711e+07	3.01548e+07	2.99807e+07
IGKV2-28@22I_Xle->Val	IGKV2-28	immunoglobulin kappa variable 2-28(IGKV2-28)	28921	22	I	Xle->Val[I]	-14.0157	Xle->Val	2.96735e+07	2.9513e+07	3.0691e+07	2.86497e+07	2.94756e+07	3.1531e+07	3.01995e+07	3.03002e+07	2.97776e+07	2.89287e+07	2.9629e+07	3.06291e+07	3.14197e+07	2.8622e+07	2.91382e+07	2.98474e+07	2.90217e+07	3.13086e+07	3.06317e+07	3.0105e+07	2.92645e+07	3.14275e+07	2.91905e+07	2.97569e+07	3.07833e+07	2.93275e+07	3.01975e+07	2.98545e+07	3.17075e+07	3.14892e+07	2.88744e+07	3.16524e+07	3.12661e+07	2.86361e+07	2.90432e+07	2.9852e+07	2.9383e+07	2.88656e+07	3.12825e+07	2.98584e+07	2.93514e+07
IGKV2-28@24M_Met->Val	IGKV2-28	immunoglobulin kappa variable 2-28(IGKV2-28)	28921	24	M	Met->Val[M]	-31.9721	Met->Val	2.95302e+07	3.06148e+07	2.96553e+07	2.94596e+07	2.98375e+07	3.17199e+07	2.86744e+07	3.04047e+07	3.01387e+07	3.13157e+07	3.05754e+07	2.87774e+07	3.04758e+07	2.86714e+07	3.01232e+07	2.87977e+07	2.90356e+07	3.15297e+07	3.02848e+07	2.86646e+07	3.05733e+07	3.12926e+07	2.98248e+07	3.03125e+07	3.00039e+07	3.09374e+07	3.032e+07	3.03443e+07	2.94286e+07	3.13371e+07	3.10141e+07	3.09247e+07	3.11737e+07	3.00669e+07	3.05486e+07	3.01489e+07	3.10759e+07	2.9206e+07	2.86901e+07	2.90882e+07	3.0999e+07
IGKV2-28@24M_Met->Xle	IGKV2-28	immunoglobulin kappa variable 2-28(IGKV2-28)	28921	24	M	Met->Xle[M]	-17.9564	Met->Xle	2.94192e+07	3.15223e+07	3.02886e+07	2.98291e+07	3.12646e+07	2.86654e+07	3.0141e+07	3.15386e+07	2.98594e+07	3.11866e+07	2.90417e+07	3.11868e+07	2.88426e+07	2.88925e+07	3.02867e+07	2.9846e+07	2.89671e+07	3.0409e+07	3.03223e+07	3.08682e+07	3.16292e+07	2.93343e+07	3.02594e+07	3.14021e+07	2.87773e+07	3.05249e+07	2.955e+07	2.88755e+07	2.95645e+07	2.90492e+07	3.10343e+07	2.92191e+07	3.02428e+07	2.88639e+07	2.96627e+07	3.14403e+07	2.8926e+07	3.06007e+07	2.97454e+07	3.02865e+07	2.98838e+07
IGKV2-28@118Q_Gln->Arg	IGKV2-28	immunoglobulin kappa variable 2-28(IGKV2-28)	28921	118	Q	Gln->Arg[Q]	28.0425	Gln->Arg	3.05121e+07	3.01413e+07	3.10387e+07	2.96704e+07	3.17634e+07	3.01908e+07	3.16317e+07	3.10244e+07	2.8706e+07	3.15749e+07	3.0297e+07	3.11424e+07	2.92289e+07	3.03739e+07	2.93077e+07	3.12703e+07	3.07907e+07	3.0739e+07	2.9723e+07	3.14049e+07	3.17194e+07	2.90436e+07	3.07895e+07	3.08478e+07	2.95547e+07	3.00615e+07	3.16916e+07	2.86729e+07	3.0248e+07	2.91614e+07	2.96907e+07	3.1043e+07	3.08465e+07	31005013	3.17021e+07	3.03991e+07	3.03283e+07	3.15879e+07	3.07496e+07	3.08876e+07	3.01718e+07
IGKV2-28@120P_Pro->Arg	IGKV2-28	immunoglobulin kappa variable 2-28(IGKV2-28)	28921	120	P	Pro->Arg[P]	59.0483	Pro->Arg	3.00487e+07	3.13565e+07	3.02499e+07	31436038	2.96976e+07	2.89351e+07	3.15967e+07	2.9775e+07	2.93635e+07	2.99975e+07	3.14058e+07	3.11003e+07	3.12938e+07	3.09169e+07	28680565	2.97747e+07	3.12095e+07	2.90227e+07	3.14683e+07	3.09861e+07	2.99558e+07	3.06693e+07	3.12996e+07	3.16372e+07	3.17417e+07	2.87247e+07	3.17694e+07	3.04586e+07	2.91095e+07	3.0214e+07	3.16701e+07	3.172e+07	3.1726e+07	2.9233e+07	2.93508e+07	2.94424e+07	3.1432e+07	2.9021e+07	3.06197e+07	3.1651e+07	3.02732e+07
IGKV2-28@25T_Thr->Ala	IGKV2-28	immunoglobulin kappa variable 2-28(IGKV2-28)	28921	25	T	Thr->Ala[T]	-30.0106	Thr->Ala	2.91764e+07	3.0264e+07	2.98196e+07	3.06791e+07	2.92434e+07	2.98221e+07	3.1575e+07	2.97082e+07	2.89541e+07	2.87721e+07	2.98655e+07	3.04461e+07	3.16661e+07	3.01583e+07	3.0945e+07	2.8908e+07	3.00292e+07	3.08965e+07	2.86536e+07	3.13749e+07	2.94182e+07	2.97974e+07	3.17654e+07	3.14481e+07	3.16307e+07	2.87851e+07	3.05127e+07	2.91426e+07	3.12902e+07	2.975e+07	3.11474e+07	2.89821e+07	2.89854e+07	2.90525e+07	3.09445e+07	3.06195e+07	2.96993e+07	2.96189e+07	2.90944e+07	3.16837e+07	2.96255e+07
IGKV2-28@78N_Asn->His	IGKV2-28	immunoglobulin kappa variable 2-28(IGKV2-28)	28921	78	N	Asn->His[N]	23.016	Asn->His	2.93325e+07	2.96223e+07	2.86988e+07	3.16123e+07	3.175e+07	3.17082e+07	2.94208e+07	2.97125e+07	3.06875e+07	3.08397e+07	2.98414e+07	3.0024e+07	3.14206e+07	2.87675e+07	3.07641e+07	2.89201e+07	2.88249e+07	3.15122e+07	3.13704e+07	3.09607e+07	2.93406e+07	2.96113e+07	3.05596e+07	2.92511e+07	2.97516e+07	3.04691e+07	3.03695e+07	3.16462e+07	3.02053e+07	2.86337e+07	2.87596e+07	3.08025e+07	3.08621e+07	2.97799e+07	3.14081e+07	2.89008e+07	2.86775e+07	2.98341e+07	2.96919e+07	3.15401e+07	2.96377e+07
IGKV2-28@38P_Pro->Ala	IGKV2-28	immunoglobulin kappa variable 2-28(IGKV2-28)	28921	38	P	Pro->Ala[P]	-26.0157	Pro->Ala	2.96541e+07	2.95377e+07	2.8865e+07	2.87404e+07	3.07058e+07	2.92355e+07	2.92282e+07	3.07575e+07	3.01946e+07	2.91686e+07	2.94623e+07	2.9578e+07	3.06441e+07	3.09831e+07	2.9283e+07	2.92155e+07	3.10425e+07	2.93008e+07	3.16576e+07	3.11321e+07	3.15983e+07	2.96047e+07	3.0846e+07	2.9922e+07	3.07278e+07	3.01692e+07	3.0478e+07	30024375	2.94524e+07	2.88391e+07	2.91439e+07	3.14342e+07	3.1399e+07	3.16462e+07	2.97012e+07	3.17329e+07	3.12209e+07	3.03385e+07	2.93497e+07	3.07751e+07	3.11933e+07
IGKV2-28@39A_Ala->Val	IGKV2-28	immunoglobulin kappa variable 2-28(IGKV2-28)	28921	39	A	Ala->Val[A]	28.0313	Ala->Val	3.05026e+07	3.11996e+07	3.00718e+07	3.09591e+07	3.10012e+07	2.92098e+07	3.09153e+07	2.86944e+07	3.17212e+07	3.03428e+07	2.88244e+07	2.9987e+07	2.91587e+07	3.09973e+07	2.88301e+07	3.08032e+07	3.07317e+07	3.01536e+07	2.91811e+07	3.03494e+07	3.09749e+07	2.96343e+07	2.99068e+07	3.06989e+07	3.08633e+07	3.03836e+07	3.16235e+07	2.86348e+07	2.89253e+07	2.9629e+07	2.92411e+07	2.87514e+07	2.91925e+07	3.09418e+07	2.88595e+07	2.92709e+07	3.06163e+07	3.06525e+07	3.0354e+07	3.09102e+07	3.08906e+07
IGKV2-28@43C_unknown_17	IGKV2-28	immunoglobulin kappa variable 2-28(IGKV2-28)	28921	43	C	unknown_17[C]	89.9774	unknown_17	2.89909e+07	3.14578e+07	2.90537e+07	2.86643e+07	2.92655e+07	2.88613e+07	3.04759e+07	2.92032e+07	2.98597e+07	2.94829e+07	3.08758e+07	2.95284e+07	3.12871e+07	3.12872e+07	3.09567e+07	3.10831e+07	3.04722e+07	3.10585e+07	3.1656e+07	3.04895e+07	3.04399e+07	3.10612e+07	3.03541e+07	2.87377e+07	2.95235e+07	3.0927e+07	3.06221e+07	3.03084e+07	2.89951e+07	2.8735e+07	2.99017e+07	3.15344e+07	2.94239e+07	3.16394e+07	3.07752e+07	3.10108e+07	3.05965e+07	3.09927e+07	2.98112e+07	3.12297e+07	2.91654e+07
IGKV2-28@21D_Carboxy	IGKV2-28	immunoglobulin kappa variable 2-28(IGKV2-28)	28921	21	D	Carboxy[D]	43.9898	Carboxy	3.14318e+07	3.1612e+07	3.06657e+07	3.01853e+07	3.04204e+07	2.95339e+07	2.97462e+07	3.11614e+07	2.93598e+07	3.05919e+07	3.14634e+07	3.10176e+07	3.14812e+07	3.14095e+07	3.10609e+07	3.09329e+07	2.91883e+07	2.88329e+07	3.016e+07	2.91035e+07	3.1359e+07	2.98245e+07	2.92705e+07	3.17866e+07	3.08868e+07	2.98115e+07	2.86666e+07	3.15221e+07	3.04063e+07	2.99817e+07	3.03179e+07	2.97006e+07	2.99975e+07	3.06173e+07	3.15959e+07	2.89629e+07	2.94565e+07	3.08436e+07	3.15248e+07	2.98721e+07	3.05252e+07
IGKV2-28@29L_Xle->Pro	IGKV2-28	immunoglobulin kappa variable 2-28(IGKV2-28)	28921	29	L	Xle->Pro[L]	-16.0313	Xle->Pro	3.14257e+07	3.11718e+07	2.90504e+07	2.99544e+07	3.04302e+07	3.05276e+07	2.95434e+07	2.96055e+07	2.91016e+07	2.92885e+07	2.94968e+07	3.03776e+07	2.98759e+07	3.12855e+07	2.9275e+07	3.01954e+07	3.16764e+07	2.99648e+07	2.92576e+07	2.95376e+07	3.07469e+07	2.98237e+07	2.92511e+07	2.94378e+07	2.89522e+07	3.07872e+07	2.91767e+07	3.08901e+07	2.99747e+07	3.03184e+07	3.06618e+07	3.01794e+07	3.01109e+07	3.12317e+07	3.01898e+07	3.04438e+07	2.86281e+07	2.93711e+07	2.92281e+07	3.08462e+07	3.08514e+07
IGKV2-28@29L_Xle->Val	IGKV2-28	immunoglobulin kappa variable 2-28(IGKV2-28)	28921	29	L	Xle->Val[L]	-14.0157	Xle->Val	2.95829e+07	2.96937e+07	3.11172e+07	2.94713e+07	3.10629e+07	3.09664e+07	2.88245e+07	3.06808e+07	3.0206e+07	2.97352e+07	2.94042e+07	2.95489e+07	2.92923e+07	2.8621e+07	3.07894e+07	3.06027e+07	2.94354e+07	3.17342e+07	3.07958e+07	2.89674e+07	3.14701e+07	3.14655e+07	2.94256e+07	2.89187e+07	3.08722e+07	2.90291e+07	3.17682e+07	2.95036e+07	3.10229e+07	29845030	3.03207e+07	3.09051e+07	3.01745e+07	3.16449e+07	3.10638e+07	2.9455e+07	3.17316e+07	3.00956e+07	3.09418e+07	3.06383e+07	3.04462e+07
IGKV2-28@30S_Pentose	IGKV2-28	immunoglobulin kappa variable 2-28(IGKV2-28)	28921	30	S	Pentose[S]	132.042	Pentose	3.00711e+07	2.98613e+07	3.11543e+07	3.0486e+07	2.92543e+07	2.99885e+07	3.16227e+07	3.15184e+07	3.0435e+07	2.96247e+07	2.93482e+07	3.16427e+07	2.98903e+07	3.1723e+07	3.04474e+07	3.08001e+07	3.09264e+07	3.0027e+07	3.01551e+07	3.15678e+07	2.9853e+07	3.05226e+07	3.16896e+07	2.98383e+07	3.16657e+07	3.03649e+07	3.00075e+07	3.12204e+07	3.0006e+07	3.12354e+07	2.92892e+07	2.9427e+07	2.88524e+07	3.0146e+07	2.96731e+07	3.10885e+07	2.96267e+07	2.9137e+07	3.00398e+07	2.95498e+07	3.00018e+07
IGKV2-28@30S_unknown_51	IGKV2-28	immunoglobulin kappa variable 2-28(IGKV2-28)	28921	30	S	unknown_51[S]	345.206	unknown_51	3.13943e+07	2.94815e+07	3.13762e+07	3.02317e+07	2.99345e+07	3.16688e+07	2.9803e+07	3.02052e+07	2.87745e+07	2.90603e+07	3.16755e+07	3.03976e+07	3.16022e+07	3.03963e+07	3.03496e+07	3.17477e+07	2.91332e+07	3.17621e+07	3.02707e+07	2.90744e+07	3.07799e+07	2.87412e+07	3.17519e+07	3.07685e+07	3.02216e+07	3.04297e+07	2.9391e+07	3.04384e+07	3.0562e+07	2.96625e+07	3.00083e+07	2.90553e+07	3.12147e+07	3.13487e+07	3.14371e+07	3.03209e+07	2.88688e+07	2.90909e+07	3.06483e+07	2.94475e+07	3.01739e+07
IGKV2-28@31L_Xle->Pro	IGKV2-28	immunoglobulin kappa variable 2-28(IGKV2-28)	28921	31	L	Xle->Pro[L]	-16.0313	Xle->Pro	3.1586e+07	2.9016e+07	2.99429e+07	3.06715e+07	3.0784e+07	3.00616e+07	3.17354e+07	3.13243e+07	3.10006e+07	2.86746e+07	2.89376e+07	2.86258e+07	3.09778e+07	3.14403e+07	2.92762e+07	2.9737e+07	3.0027e+07	2.96726e+07	2.90231e+07	2.91387e+07	2.99077e+07	3.01283e+07	3.1197e+07	3.07859e+07	3.03852e+07	3.11372e+07	3.12809e+07	3.04464e+07	2.86541e+07	3.14614e+07	3.15779e+07	3.07083e+07	2.94923e+07	3.11754e+07	3.10568e+07	2.88461e+07	3.09629e+07	2.9781e+07	3.13905e+07	2.87491e+07	2.92656e+07
IGKV2-28@31L_Xle->Val	IGKV2-28	immunoglobulin kappa variable 2-28(IGKV2-28)	28921	31	L	Xle->Val[L]	-14.0157	Xle->Val	3.00779e+07	3.1379e+07	3.15566e+07	3.02021e+07	3.00348e+07	3.16786e+07	3.10986e+07	2.96392e+07	3.16958e+07	3.06782e+07	3.03004e+07	2.91827e+07	3.06299e+07	2.9504e+07	2.97532e+07	3.10704e+07	2.94011e+07	3.06734e+07	2.95111e+07	2.92597e+07	3.07165e+07	3.11822e+07	3.03997e+07	2.99139e+07	3.1377e+07	3.05989e+07	3.08576e+07	3.02601e+07	2.9441e+07	2.94947e+07	3.14279e+07	2.95199e+07	3.16263e+07	3.16901e+07	2.93075e+07	3.11946e+07	2.86221e+07	2.97502e+07	2.8813e+07	3.0742e+07	2.86534e+07
IGKV2-28@32P_Pro->Ala	IGKV2-28	immunoglobulin kappa variable 2-28(IGKV2-28)	28921	32	P	Pro->Ala[P]	-26.0157	Pro->Ala	3.03133e+07	3.07325e+07	2.93987e+07	3.02158e+07	2.86129e+07	3.01576e+07	2.97273e+07	2.89808e+07	2.92638e+07	3.17771e+07	2.91852e+07	3.12961e+07	3.0248e+07	2.87331e+07	3.02277e+07	3.13597e+07	2.91228e+07	2.91937e+07	3.07413e+07	2.97823e+07	2.91743e+07	2.91692e+07	2.97604e+07	2.99359e+07	2.95264e+07	3.11465e+07	3.13465e+07	2.99023e+07	2.9651e+07	3.10538e+07	3.10797e+07	30970416	3.15304e+07	2.8912e+07	2.9923e+07	2.94461e+07	2.89875e+07	2.91713e+07	2.92884e+07	3.04183e+07	3.0683e+07
IGKV2-28@65P_Pro->Val	IGKV2-28	immunoglobulin kappa variable 2-28(IGKV2-28)	28921	65	P	Pro->Val[P]	2.01565	Pro->Val	3.14421e+07	2.90407e+07	2.95502e+07	2.89594e+07	2.88836e+07	3.1129e+07	3.0213e+07	3.16132e+07	2.90245e+07	2.98727e+07	2.99211e+07	3.15467e+07	2.88284e+07	3.00406e+07	3.12404e+07	2.9596e+07	2.92631e+07	3.1378e+07	31041398	3.06771e+07	3.16793e+07	3.071e+07	3.03207e+07	3.15883e+07	2.98463e+07	2.89287e+07	2.93356e+07	3.0774e+07	3.1427e+07	2.95872e+07	2.91757e+07	3.1323e+07	2.88228e+07	2.92307e+07	2.95721e+07	3.00315e+07	2.98722e+07	3.0747e+07	2.94549e+07	3.01228e+07	2.93599e+07
IGKV2-28@37E_Cation_Na	IGKV2-28	immunoglobulin kappa variable 2-28(IGKV2-28)	28921	37	E	Cation_Na[E]	21.9819	Cation_Na	3.07451e+07	3.0226e+07	2.89355e+07	3.17314e+07	3.07096e+07	2.8762e+07	2.93505e+07	2.87354e+07	2.91359e+07	2.91299e+07	2.94807e+07	3.05588e+07	2.86463e+07	2.97287e+07	2.96385e+07	3.00835e+07	3.02308e+07	3.1594e+07	2.98308e+07	3.12902e+07	3.16061e+07	3.1096e+07	2.92644e+07	3.05674e+07	2.96444e+07	3.14174e+07	3.14593e+07	2.94139e+07	3.02131e+07	2.94289e+07	3.06222e+07	3.12387e+07	2.97682e+07	2.90356e+07	2.90688e+07	3.1094e+07	3.17523e+07	3.11386e+07	2.87792e+07	3.17365e+07	2.86214e+07
IGKV2-28@44R_Arg->Lys	IGKV2-28	immunoglobulin kappa variable 2-28(IGKV2-28)	28921	44	R	Arg->Lys[R]	-28.0061	Arg->Lys	2.93171e+07	2.9768e+07	3.13318e+07	3.09241e+07	2.8866e+07	3.02759e+07	3.14705e+07	3.05973e+07	2.95004e+07	2.86812e+07	2.91139e+07	3.05635e+07	3.03236e+07	3.1401e+07	2.94417e+07	3.03224e+07	29926977	2.87773e+07	3.03207e+07	3.00264e+07	3.12269e+07	3.15579e+07	2.90101e+07	2.92881e+07	2.91939e+07	3.16726e+07	3.17445e+07	2.91516e+07	3.10582e+07	3.02996e+07	2.94936e+07	2.88322e+07	3.10169e+07	2.98315e+07	3.04079e+07	3.09967e+07	3.15121e+07	2.96574e+07	2.9406e+07	2.9372e+07	2.88297e+07
IGKV2-28@53N_Asn->Thr	IGKV2-28	immunoglobulin kappa variable 2-28(IGKV2-28)	28921	53	N	Asn->Thr[N]	-12.9952	Asn->Thr	2.88622e+07	3.07875e+07	2.94883e+07	2.94728e+07	3.0424e+07	2.98695e+07	3.01137e+07	3.0173e+07	2.88822e+07	3.07947e+07	3.10934e+07	3.11675e+07	2.8839e+07	3.01692e+07	3.16606e+07	3.11634e+07	3.13713e+07	3.16317e+07	30403995	3.02566e+07	2.86927e+07	3.16975e+07	2.89762e+07	2.87541e+07	3.06213e+07	3.16628e+07	3.06356e+07	2.89197e+07	2.87231e+07	3.04564e+07	3.05962e+07	3.07653e+07	2.88007e+07	2.91345e+07	3.1639e+07	2.93055e+07	3.17728e+07	2.92539e+07	3.17046e+07	2.90974e+07	2.86353e+07
IGKV2-28@53N_Deamidated	IGKV2-28	immunoglobulin kappa variable 2-28(IGKV2-28)	28921	53	N	Deamidated[N]	0.984016	Deamidated	3.13464e+07	2.86332e+07	2.93256e+07	3.03787e+07	3.14341e+07	3.01759e+07	2.962e+07	2.93927e+07	3.04154e+07	3.00692e+07	3.03344e+07	3.1287e+07	3.15392e+07	3.06801e+07	2.88793e+07	3.06809e+07	2.86755e+07	3.15468e+07	2.98555e+07	3.16537e+07	3.00084e+07	2.92509e+07	2.87753e+07	3.00438e+07	2.87811e+07	2.88211e+07	3.04521e+07	2.9037e+07	2.89092e+07	3.12718e+07	2.86697e+07	2.92284e+07	3.10502e+07	3.05189e+07	3.12042e+07	2.93175e+07	3.09914e+07	2.952e+07	3.03673e+07	2.91805e+07	2.87577e+07
IGKV2-28@43C_unknown_24	IGKV2-28	immunoglobulin kappa variable 2-28(IGKV2-28)	28921	43	C	unknown_24[C]	166.012	unknown_24	2.98084e+07	3.07363e+07	3.13989e+07	3.12032e+07	3.007e+07	2.99388e+07	2.94602e+07	2.97639e+07	2.95001e+07	3.01259e+07	3.07428e+07	2.94907e+07	2.9884e+07	2.86488e+07	2.88649e+07	3.08942e+07	3.01325e+07	2.94801e+07	2.94959e+07	2.94154e+07	3.07132e+07	3.1036e+07	2.91103e+07	2.88227e+07	2.89226e+07	3.02608e+07	2.95059e+07	3.08992e+07	3.01385e+07	2.97664e+07	2.95144e+07	2.86435e+07	2.98327e+07	3.06449e+07	3.06039e+07	2.91023e+07	2.88254e+07	3.1174e+07	3.00212e+07	2.95729e+07	3.13232e+07
IGKV2-28@56N_Deamidated	IGKV2-28	immunoglobulin kappa variable 2-28(IGKV2-28)	28921	56	N	Deamidated[N]	0.984016	Deamidated	3.08274e+07	3.16486e+07	3.14506e+07	3.04214e+07	3.07518e+07	2.96797e+07	2.86948e+07	3.06972e+07	2.86249e+07	3.08434e+07	3.07107e+07	2.89554e+07	2.90162e+07	2.88754e+07	3.09799e+07	3.15101e+07	3.10679e+07	2.9395e+07	2.91332e+07	2.97782e+07	3.17143e+07	3.17314e+07	3.10513e+07	3.12162e+07	3.1356e+07	3.05565e+07	2.91854e+07	3.12893e+07	2.98594e+07	2.91585e+07	3.07095e+07	2.94209e+07	3.17527e+07	3.03653e+07	3.04971e+07	3.10191e+07	2.93694e+07	2.88939e+07	3.12359e+07	3.09754e+07	3.0325e+07
IGKV2-28@63Q_Gln->Cys	IGKV2-28	immunoglobulin kappa variable 2-28(IGKV2-28)	28921	63	Q	Gln->Cys[Q]	-25.0494	Gln->Cys	3.03841e+07	2.96909e+07	2.96445e+07	3.03533e+07	2.97739e+07	3.08775e+07	3.10409e+07	2.862e+07	3.08241e+07	2.94002e+07	2.92815e+07	2.91363e+07	3.16331e+07	2.94765e+07	2.95553e+07	2.89292e+07	3.06068e+07	3.06265e+07	29906256	2.89718e+07	3.09165e+07	3.02722e+07	2.929e+07	3.01927e+07	3.07817e+07	2.88313e+07	3.04587e+07	3.03363e+07	3.13097e+07	3.03246e+07	3.05762e+07	2.97452e+07	2.87109e+07	3.13896e+07	2.95519e+07	2.92935e+07	3.11635e+07	2.92583e+07	3.0925e+07	3.01861e+07	2.89067e+07
IGKV2-28@63Q_Gln->Lys	IGKV2-28	immunoglobulin kappa variable 2-28(IGKV2-28)	28921	63	Q	Gln->Lys[Q]	0.036386	Gln->Lys	3.01243e+07	2.89798e+07	3.05834e+07	3.09263e+07	2.92257e+07	3.05704e+07	3.14643e+07	3.13038e+07	2.93646e+07	3.02527e+07	2.99213e+07	3.06262e+07	3.05767e+07	3.12676e+07	3.09896e+07	2.97537e+07	3.07898e+07	3.04309e+07	3.14013e+07	2.87806e+07	2.91263e+07	3.11715e+07	3.10548e+07	2.90735e+07	3.02155e+07	3.1729e+07	2.90016e+07	2.87036e+07	3.15937e+07	3.0571e+07	2.95851e+07	2.88097e+07	2.97607e+07	3.08424e+07	2.94831e+07	2.97541e+07	3.06441e+07	3.14329e+07	3.12578e+07	2.9489e+07	3.06734e+07
IGKV2-28@55Y_Tyr->Asn	IGKV2-28	immunoglobulin kappa variable 2-28(IGKV2-28)	28921	55	Y	Tyr->Asn[Y]	-49.0204	Tyr->Asn	3.14317e+07	3.02813e+07	3.10112e+07	3.11633e+07	3.16773e+07	3.02672e+07	3.14383e+07	2.99587e+07	3.00203e+07	3.02623e+07	3.13045e+07	3.05656e+07	2.92888e+07	3.11648e+07	3.11421e+07	2.94014e+07	3.03035e+07	3.05401e+07	3.00932e+07	3.03295e+07	3.04956e+07	3.099e+07	3.07359e+07	2.93347e+07	3.125e+07	3.00645e+07	3.13811e+07	3.15667e+07	2.94527e+07	3.09151e+07	2.89688e+07	2.96285e+07	2.89151e+07	2.93649e+07	3.14097e+07	3.17445e+07	3.00425e+07	3.14496e+07	3.1453e+07	2.89323e+07	3.11361e+07
IGKV2-28@34T_Thr->Asn	IGKV2-28	immunoglobulin kappa variable 2-28(IGKV2-28)	28921	34	T	Thr->Asn[T]	12.9952	Thr->Asn	2.94279e+07	3.0307e+07	3.04306e+07	3.1088e+07	3.04286e+07	2.95494e+07	2.96637e+07	3.02416e+07	2.98092e+07	3.02804e+07	2.88147e+07	3.08705e+07	2.86772e+07	2.95709e+07	3.15631e+07	3.0888e+07	2.97982e+07	2.99765e+07	2.89074e+07	2.89378e+07	2.93986e+07	3.03783e+07	3.04971e+07	3.07177e+07	3.02519e+07	2.9972e+07	3.03408e+07	2.91994e+07	3.06936e+07	3.12073e+07	3.05044e+07	2.9014e+07	2.8785e+07	3.10056e+07	3.02101e+07	3.02211e+07	3.07044e+07	3.17131e+07	2.94203e+07	2.93917e+07	3.13711e+07
IGKV2-28@65P_Pro->Ser	IGKV2-28	immunoglobulin kappa variable 2-28(IGKV2-28)	28921	65	P	Pro->Ser[P]	-10.0207	Pro->Ser	2.92636e+07	3.13379e+07	2.88477e+07	3.1642e+07	2.96264e+07	3.00594e+07	2.90209e+07	2.87022e+07	2.901e+07	3.06225e+07	2.93897e+07	3.0881e+07	3.07995e+07	2.88922e+07	2.89553e+07	3.00323e+07	3.09616e+07	3.00073e+07	3.1049e+07	3.05686e+07	3.11484e+07	3.00976e+07	3.17677e+07	2.96426e+07	3.00133e+07	3.13309e+07	3.09012e+07	2.97414e+07	3.09887e+07	2.89035e+07	3.12934e+07	3.15339e+07	3.08859e+07	2.90991e+07	2.90498e+07	3.14063e+07	3.06869e+07	3.06631e+07	2.90363e+07	2.95876e+07	3.07819e+07
IGHV3-64@104G_Gly->Ala	IGHV3-64	immunoglobulin heavy variable 3-64(IGHV3-64)	28414	104	G	Gly->Ala[G]	14.0157	Gly->Ala	2.93078e+07	3.13699e+07	2.92147e+07	2.88969e+07	3.01736e+07	3.162e+07	3.07169e+07	3.0632e+07	3.12254e+07	3.15449e+07	3.14572e+07	3.1073e+07	2.967e+07	2.95266e+07	3.00765e+07	2.93008e+07	3.01549e+07	3.04348e+07	2.98742e+07	2.94025e+07	3.17533e+07	2.99779e+07	2.91206e+07	3.04394e+07	3.02191e+07	2.86399e+07	3.07723e+07	3.10623e+07	2.86649e+07	3.01591e+07	3.1112e+07	2.91213e+07	2.90268e+07	2.86611e+07	2.99252e+07	3.16324e+07	3.17203e+07	3.10812e+07	2.86561e+07	2.90977e+07	3.1384e+07
IGHV3-64@104G_Gly->His	IGHV3-64	immunoglobulin heavy variable 3-64(IGHV3-64)	28414	104	G	Gly->His[G]	80.0374	Gly->His	3.09862e+07	3.08697e+07	3.01353e+07	2.98819e+07	2.94716e+07	2.99026e+07	3.13078e+07	3.06057e+07	2.89503e+07	2.92272e+07	3.12951e+07	3.12937e+07	2.86747e+07	2.88202e+07	3.07042e+07	3.04574e+07	2.91531e+07	2.89339e+07	3.17783e+07	2.96018e+07	3.1331e+07	2.90462e+07	3.05122e+07	2.90665e+07	2.9037e+07	2.90156e+07	2.9311e+07	3.14304e+07	3.08118e+07	2.99819e+07	2.9582e+07	3.14604e+07	3.17572e+07	3.1688e+07	3.00696e+07	2.99904e+07	3.03355e+07	3.02242e+07	2.97981e+07	2.89068e+07	3.13047e+07
IGHV3-64@103M_Oxidation	IGHV3-64	immunoglobulin heavy variable 3-64(IGHV3-64)	28414	103	M	Oxidation[M]	15.9949	Oxidation	2.86744e+07	3.14563e+07	3.13969e+07	3.08754e+07	3.16415e+07	2.89256e+07	2.96695e+07	3.10598e+07	3.0535e+07	3.15634e+07	3.0008e+07	2.98807e+07	2.89708e+07	2.90847e+07	3.0807e+07	3.08715e+07	2.86487e+07	3.13157e+07	2.9268e+07	3.13068e+07	2.95883e+07	3.08799e+07	2.96975e+07	2.89579e+07	3.00314e+07	3.11534e+07	2.99235e+07	2.9344e+07	3.0511e+07	2.95176e+07	3.0558e+07	3.14964e+07	3.04278e+07	3.14967e+07	2.865e+07	3.15374e+07	2.97533e+07	2.90257e+07	3.03102e+07	3.06535e+07	3.1369e+07
IGHV3-64@26E_Glu->Gln	IGHV3-64	immunoglobulin heavy variable 3-64(IGHV3-64)	28414	26	E	Glu->Gln[E]	-0.984016	Glu->Gln	2.9128e+07	3.02596e+07	3.16265e+07	2.99085e+07	3.05861e+07	3.10747e+07	3.0566e+07	2.91899e+07	3.12316e+07	3.01864e+07	3.05393e+07	2.89436e+07	2.91786e+07	3.06512e+07	2.97317e+07	2.99071e+07	2.90108e+07	3.02623e+07	2.89483e+07	2.93345e+07	3.07441e+07	2.95918e+07	2.99469e+07	3.13591e+07	3.05032e+07	3.14051e+07	3.1446e+07	3.01278e+07	3.00432e+07	2.98154e+07	3.15134e+07	3.09541e+07	3.113e+07	2.99853e+07	3.076e+07	3.16743e+07	3.09121e+07	3.0654e+07	2.86584e+07	2.87305e+07	2.96267e+07
IGHV3-64@27S_Hex(1)Pent(2)Me(1)	IGHV3-64	immunoglobulin heavy variable 3-64(IGHV3-64)	28414	27	S	Hex(1)Pent(2)Me(1)[S]	440.153	Hex(1)Pent(2)Me(1)	3.03161e+07	3.05961e+07	3.00675e+07	3.13188e+07	3.05759e+07	2.98817e+07	3.14456e+07	2.94866e+07	2.89843e+07	3.00341e+07	3.04136e+07	3.14142e+07	2.94352e+07	2.88775e+07	2.91638e+07	2.96083e+07	3.06805e+07	2.93246e+07	3.03886e+07	3.17304e+07	2.89779e+07	3.11601e+07	3.04625e+07	3.14052e+07	3.117e+07	2.90723e+07	2.90155e+07	3.09372e+07	2.89263e+07	3.00154e+07	3.13534e+07	3.05694e+07	3.13564e+07	2.96998e+07	2.8674e+07	3.04571e+07	3.04337e+07	3.0546e+07	3.0299e+07	3.17741e+07	3.12939e+07
IGHV3-64@27S_HexNAc	IGHV3-64	immunoglobulin heavy variable 3-64(IGHV3-64)	28414	27	S	HexNAc[S]	203.079	HexNAc	2.97244e+07	2.93079e+07	3.04573e+07	2.93126e+07	3.12166e+07	2.9042e+07	3.02749e+07	3.13043e+07	3.13953e+07	3.02556e+07	2.96585e+07	2.90491e+07	3.03719e+07	3.11152e+07	2.90363e+07	3.14434e+07	3.065e+07	3.14717e+07	3.05395e+07	3.0639e+07	2.87697e+07	2.99027e+07	2.9062e+07	3.04082e+07	3.1495e+07	2.90139e+07	31397614	2.94884e+07	3.0395e+07	3.16604e+07	3.01919e+07	2.92104e+07	2.99702e+07	2.94055e+07	3.033e+07	3.05482e+07	3.09039e+07	29540061	2.91292e+07	3.15533e+07	3.01238e+07
IGHV3-64@27S_Methylamine	IGHV3-64	immunoglobulin heavy variable 3-64(IGHV3-64)	28414	27	S	Methylamine[S]	13.0316	Methylamine	3.03773e+07	3.06157e+07	2.96736e+07	2.99111e+07	3.11783e+07	3.13783e+07	3.15674e+07	2.9976e+07	2.93363e+07	2.94958e+07	3.00834e+07	3.05566e+07	2.97365e+07	3.09943e+07	2.96945e+07	3.07258e+07	2.93796e+07	2.99979e+07	3.01586e+07	3.10657e+07	2.9237e+07	2.88773e+07	3.01442e+07	3.09695e+07	3.1689e+07	2.86728e+07	3.09078e+07	3.06106e+07	2.94651e+07	3.15084e+07	3.12531e+07	2.96829e+07	2.98858e+07	2.99161e+07	2.87968e+07	2.88559e+07	3.08958e+07	3.16681e+07	3.02337e+07	2.88283e+07	3.10618e+07
IGHV3-64@105S_Formyl(Ser->Asp)	IGHV3-64	immunoglobulin heavy variable 3-64(IGHV3-64)	28414	105	S	Formyl[S](Ser->Asp[S])	27.9949	Formyl(Ser->Asp)	2.91333e+07	3.07509e+07	3.00491e+07	3.05865e+07	3.11985e+07	3.14458e+07	3.00417e+07	3.16694e+07	2.90275e+07	3.16686e+07	2.86881e+07	3.06162e+07	3.15481e+07	3.10838e+07	2.86476e+07	2.91926e+07	2.88797e+07	2.97168e+07	2.98329e+07	2.9328e+07	2.98305e+07	2.86833e+07	2.9037e+07	2.86172e+07	2.95033e+07	3.17593e+07	3.03035e+07	3.03329e+07	3.00307e+07	3.17592e+07	2.92727e+07	2.87034e+07	2.88589e+07	3.09795e+07	3.09159e+07	3.03463e+07	3.07241e+07	2.97773e+07	2.97352e+07	3.07669e+07	2.97504e+07
IGHV3-64@105S_Methyl(Ser->Thr)	IGHV3-64	immunoglobulin heavy variable 3-64(IGHV3-64)	28414	105	S	Methyl[S](Ser->Thr[S])	14.0157	Methyl(Ser->Thr)	2.94426e+07	3.09438e+07	3.14305e+07	3.12015e+07	2.88606e+07	3.12087e+07	2.98092e+07	2.8949e+07	2.87959e+07	3.02241e+07	3.19963e+07	29755223	2.95004e+07	2.99501e+07	2.98267e+07	2.94002e+07	2.95079e+07	2.90176e+07	3.00715e+07	3.09529e+07	3.06539e+07	3.1044e+07	2.89226e+07	29174333	3.03838e+07	3.07332e+07	2.97807e+07	3.1476e+07	3.09388e+07	2.93696e+07	2.93943e+07	3.07651e+07	2.91363e+07	2.8735e+07	3.0536e+07	3.0308e+07	2.87197e+07	3.11917e+07	2.98993e+07	3.03061e+07	3.08055e+07
IGHV3-64@105S_Ser->Gly	IGHV3-64	immunoglobulin heavy variable 3-64(IGHV3-64)	28414	105	S	Ser->Gly[S]	-30.0106	Ser->Gly	3.05661e+07	3.15191e+07	3.0626e+07	2.9434e+07	2.88608e+07	2.90529e+07	2.88638e+07	2.93972e+07	2.92362e+07	3.12885e+07	2.90885e+07	3.09488e+07	2.92288e+07	3.13099e+07	3.09752e+07	3.07301e+07	3.13525e+07	3.08871e+07	3.07613e+07	2.92206e+07	3.13513e+07	3.10053e+07	3.16858e+07	2.88606e+07	3.06275e+07	2.90535e+07	2.89698e+07	3.00355e+07	2.9046e+07	2.96475e+07	2.93449e+07	2.99241e+07	3.09307e+07	2.86252e+07	3.15562e+07	2.98177e+07	3.12743e+07	3.04051e+07	3.04068e+07	2.97205e+07	2.88588e+07
IGHV3-64@108A_Ala->Thr	IGHV3-64	immunoglobulin heavy variable 3-64(IGHV3-64)	28414	108	A	Ala->Thr[A]	30.0106	Ala->Thr	3.14339e+07	2.88607e+07	2.97334e+07	2.92935e+07	3.11682e+07	3.10036e+07	3.13264e+07	28966721	3.00244e+07	2.99413e+07	3.00777e+07	2.86485e+07	2.9931e+07	3.00664e+07	2.90477e+07	3.13193e+07	3.06164e+07	2.97264e+07	3.10407e+07	3.06275e+07	2.97993e+07	2.91485e+07	3.02391e+07	2.99505e+07	2.96934e+07	2.9566e+07	2.92764e+07	3.02044e+07	2.8786e+07	3.13695e+07	31106869	2.97188e+07	3.09984e+07	2.88963e+07	2.94202e+07	2.97177e+07	3.07158e+07	2.89257e+07	2.86306e+07	3.10505e+07	3.03933e+07
IGHV3-64@108A_Ala->Val	IGHV3-64	immunoglobulin heavy variable 3-64(IGHV3-64)	28414	108	A	Ala->Val[A]	28.0313	Ala->Val	3.10786e+07	3.0233e+07	3.13149e+07	3.12142e+07	2.9786e+07	3.00207e+07	3.00333e+07	3.05927e+07	2.88806e+07	3.07046e+07	2.89522e+07	2.96725e+07	2.86676e+07	3.16274e+07	3.14895e+07	3.16195e+07	2.86599e+07	3.04533e+07	3.12301e+07	2.90092e+07	2.8807e+07	3.06883e+07	2.89541e+07	3.09255e+07	2.86781e+07	2.93667e+07	3.14756e+07	3.0065e+07	3.09904e+07	3.03288e+07	2.93416e+07	2.87437e+07	2.92841e+07	3.10681e+07	3.1026e+07	3.14308e+07	3.14075e+07	3.00194e+07	3.07126e+07	2.89044e+07	2.95728e+07
IGHV3-64@111M_Met->Ser	IGHV3-64	immunoglobulin heavy variable 3-64(IGHV3-64)	28414	111	M	Met->Ser[M]	-44.0085	Met->Ser	2.94564e+07	3.15138e+07	3.00407e+07	3.17275e+07	3.05284e+07	2.97268e+07	3.09164e+07	3.03024e+07	2.98761e+07	3.06668e+07	2.99264e+07	3.0702e+07	3.02873e+07	2.94253e+07	3.10444e+07	3.07708e+07	2.9635e+07	3.1753e+07	3.10838e+07	2.89174e+07	3.07507e+07	3.16246e+07	3.17083e+07	3.06959e+07	2.95806e+07	2.93222e+07	3.17736e+07	2.9871e+07	3.01179e+07	3.0983e+07	3.00158e+07	3.15991e+07	2.89047e+07	2.8792e+07	2.99488e+07	3.11052e+07	2.94833e+07	3.15274e+07	2.9749e+07	3.08706e+07	3.01493e+07
IGHV3-64@117A_Ala->Thr	IGHV3-64	immunoglobulin heavy variable 3-64(IGHV3-64)	28414	117	A	Ala->Thr[A]	30.0106	Ala->Thr	2.87989e+07	3.09222e+07	2.91324e+07	3.1304e+07	3.13513e+07	3.05982e+07	3.11436e+07	2.93456e+07	3.12307e+07	3.07654e+07	2.90845e+07	2.93509e+07	3.15065e+07	2.91e+07	2.98552e+07	3.16187e+07	3.10418e+07	3.10645e+07	3.09174e+07	3.05106e+07	3.12736e+07	2.88655e+07	2.92798e+07	2.93649e+07	2.86603e+07	3.00229e+07	2.93698e+07	2.91701e+07	3.13468e+07	3.07414e+07	2.99257e+07	2.99532e+07	2.92535e+07	3.08228e+07	2.94587e+07	3.02421e+07	2.94317e+07	2.86183e+07	3.09364e+07	2.99423e+07	3.01729e+07
IGHV3-64@21E_Glu->Asp	IGHV3-64	immunoglobulin heavy variable 3-64(IGHV3-64)	28414	21	E	Glu->Asp[E]	-14.0157	Glu->Asp	3.10954e+07	3.1335e+07	3.09306e+07	3.06925e+07	3.12497e+07	3.08066e+07	2.90147e+07	3.0322e+07	3.16828e+07	3.17464e+07	3.02742e+07	3.03112e+07	3.11753e+07	3.03243e+07	3.08206e+07	3.16664e+07	2.94386e+07	2.99451e+07	3.05072e+07	3.16804e+07	2.91485e+07	3.04004e+07	3.00607e+07	3.16596e+07	3.10218e+07	3.11357e+07	3.16535e+07	3.16508e+07	2.93847e+07	28750557	3.07895e+07	2.92121e+07	2.99961e+07	3.14882e+07	3.12901e+07	3.03642e+07	2.94495e+07	2.87056e+07	2.8835e+07	3.16516e+07	3.12513e+07
IGHV3-64@23Q_Gln->His	IGHV3-64	immunoglobulin heavy variable 3-64(IGHV3-64)	28414	23	Q	Gln->His[Q]	9.00033	Gln->His	3.04895e+07	2.94422e+07	2.91973e+07	3.0479e+07	3.01638e+07	2.951e+07	3.00682e+07	3.15622e+07	3.09204e+07	2.99668e+07	3.10573e+07	2.99018e+07	2.98351e+07	3.01229e+07	2.87953e+07	3.13393e+07	2.90889e+07	2.96352e+07	2.93285e+07	3.05933e+07	2.98323e+07	3.11248e+07	2.95918e+07	3.01743e+07	2.89289e+07	2.97682e+07	3.0321e+07	3.02734e+07	2.96042e+07	2.94927e+07	3.14558e+07	3.17752e+07	2.92611e+07	2.86785e+07	2.99835e+07	3.03073e+07	29614811	2.9642e+07	2.98888e+07	3.02363e+07	3.13541e+07
IGHV3-64@76G_Gly->Xle	IGHV3-64	immunoglobulin heavy variable 3-64(IGHV3-64)	28414	76	G	Gly->Xle[G]	56.0626	Gly->Xle	2.86805e+07	3.00713e+07	3.07605e+07	3.0258e+07	3.04651e+07	2.93819e+07	2.95675e+07	2.92277e+07	2.99135e+07	3.10315e+07	2.87107e+07	3.10856e+07	3.14692e+07	2.92786e+07	2.87465e+07	3.04702e+07	3.02391e+07	3.10772e+07	3.16307e+07	30982662	3.08181e+07	2.88603e+07	2.98352e+07	3.10299e+07	2.96491e+07	2.92785e+07	3.04991e+07	3.14011e+07	3.16228e+07	3.00962e+07	3.15997e+07	2.86618e+07	2.99564e+07	2.90785e+07	2.90936e+07	3.16783e+07	3.00332e+07	3.1619e+07	2.91235e+07	3.11708e+07	3.13958e+07
IGHV3-64@77S_Ser->Val	IGHV3-64	immunoglobulin heavy variable 3-64(IGHV3-64)	28414	77	S	Ser->Val[S]	12.0364	Ser->Val	3.00564e+07	2.94402e+07	3.03132e+07	3.11979e+07	2.98414e+07	3.04156e+07	2.95682e+07	3.10274e+07	3.16404e+07	3.17434e+07	2.99961e+07	3.04254e+07	3.08241e+07	2.94936e+07	3.15978e+07	3.05971e+07	2.98723e+07	3.00784e+07	2.91089e+07	3.01064e+07	3.0787e+07	3.15856e+07	3.07973e+07	2.99667e+07	2.87465e+07	2.95634e+07	2.86766e+07	2.9577e+07	2.9847e+07	2.97496e+07	2.96311e+07	2.96606e+07	3.00687e+07	2.95104e+07	3.01525e+07	3.15276e+07	3.04943e+07	3.14052e+07	3.06106e+07	3.05675e+07	2.91121e+07
IGHV3-64@96K_Lys->Gln	IGHV3-64	immunoglobulin heavy variable 3-64(IGHV3-64)	28414	96	K	Lys->Gln[K]	-0.036386	Lys->Gln	3.12825e+07	3.15836e+07	2.97925e+07	3.16424e+07	3.0174e+07	3.17495e+07	2.89814e+07	3.05894e+07	2.97151e+07	3.03317e+07	2.95092e+07	3.02827e+07	3.05575e+07	3.16858e+07	2.86609e+07	3.07955e+07	3.07235e+07	3.14155e+07	3.176e+07	2.96636e+07	3.13827e+07	2.96154e+07	3.15747e+07	3.12651e+07	3.07054e+07	3.03185e+07	3.11593e+07	3.11761e+07	3.02925e+07	3.07206e+07	3.17512e+07	3.04319e+07	3.03565e+07	3.05612e+07	2.95165e+07	3.0862e+07	3.15615e+07	2.98141e+07	3.00853e+07	2.98107e+07	3.10551e+07
IGHV3-64@97N_Deamidated	IGHV3-64	immunoglobulin heavy variable 3-64(IGHV3-64)	28414	97	N	Deamidated[N]	0.984016	Deamidated	3.07672e+07	3.08258e+07	3.17732e+07	3.06558e+07	2.92666e+07	3.09219e+07	2.93525e+07	3.11068e+07	3.11026e+07	3.03207e+07	3.15264e+07	2.87817e+07	3.08719e+07	3.07847e+07	2.95514e+07	2.96044e+07	3.1031e+07	3.06634e+07	2.94284e+07	2.90019e+07	2.96569e+07	3.01821e+07	3.0829e+07	3.12913e+07	3.15346e+07	3.00806e+07	2.95707e+07	2.86377e+07	2.96492e+07	2.97728e+07	2.94918e+07	2.94631e+07	3.0457e+07	3.1543e+07	2.98923e+07	3.0514e+07	3.00068e+07	3.05629e+07	2.86451e+07	2.99466e+07	2.93795e+07
IGHV3-64@98T_Thr->Ser	IGHV3-64	immunoglobulin heavy variable 3-64(IGHV3-64)	28414	98	T	Thr->Ser[T]	-14.0157	Thr->Ser	3.17295e+07	2.88127e+07	3.06728e+07	2.94982e+07	3.01703e+07	3.01085e+07	2.86112e+07	3.16425e+07	2.97467e+07	30233155	2.93824e+07	2.87366e+07	2.90444e+07	2.90062e+07	3.15664e+07	3.16674e+07	2.94551e+07	2.94863e+07	3.1687e+07	3.0613e+07	3.16043e+07	2.97715e+07	3.00706e+07	3.05969e+07	3.0616e+07	2.89152e+07	3.12485e+07	2.99289e+07	3.16387e+07	3.09685e+07	2.86801e+07	2.88784e+07	3.0136e+07	2.92598e+07	2.92203e+07	2.95181e+07	3.16867e+07	3.08605e+07	2.89939e+07	2.94577e+07	3.1726e+07
IGHV3-64@28G_Gly->His	IGHV3-64	immunoglobulin heavy variable 3-64(IGHV3-64)	28414	28	G	Gly->His[G]	80.0374	Gly->His	3.09641e+07	2.97675e+07	3.06867e+07	2.90889e+07	3.01439e+07	2.92477e+07	3.12174e+07	2.96067e+07	3.09226e+07	2.8766e+07	2.99641e+07	2.86194e+07	3.02201e+07	3.12349e+07	3.15602e+07	3.04506e+07	3.17613e+07	3.00504e+07	2.96568e+07	2.88001e+07	2.87704e+07	3.06124e+07	3.11317e+07	3.10255e+07	2.90276e+07	3.14921e+07	3.13128e+07	2.87293e+07	2.88931e+07	3.13378e+07	3.08258e+07	2.97969e+07	3.03489e+07	3.0288e+07	3.12699e+07	2.93722e+07	3.07918e+07	2.98033e+07	3.11587e+07	3.14902e+07	2.93501e+07
IGHV3-64@104G_Gly->Val	IGHV3-64	immunoglobulin heavy variable 3-64(IGHV3-64)	28414	104	G	Gly->Val[G]	42.047	Gly->Val	3.13154e+07	3.05975e+07	2.96521e+07	3.01147e+07	2.91047e+07	2.95318e+07	2.88721e+07	2.90881e+07	3.17581e+07	3.09529e+07	2.97496e+07	3.04708e+07	2.97821e+07	3.16444e+07	3.08442e+07	3.15017e+07	2.87047e+07	2.93786e+07	3.03334e+07	3.0624e+07	2.92314e+07	2.93934e+07	2.98589e+07	3.15848e+07	3.05151e+07	3.14312e+07	2.98185e+07	2.97611e+07	2.9188e+07	2.99801e+07	2.93399e+07	3.01987e+07	2.88043e+07	3.13179e+07	3.04272e+07	2.9402e+07	3.17743e+07	2.99595e+07	2.92812e+07	3.17059e+07	2.91116e+07
IGHV3-64@28G_Gly->Xle	IGHV3-64	immunoglobulin heavy variable 3-64(IGHV3-64)	28414	28	G	Gly->Xle[G]	56.0626	Gly->Xle	2.99367e+07	2.90766e+07	2.98113e+07	3.03681e+07	3.03119e+07	3.03461e+07	3.09184e+07	2.98847e+07	2.88416e+07	2.91702e+07	2.98432e+07	2.8887e+07	3.03401e+07	2.90866e+07	3.0674e+07	2.8924e+07	2.90057e+07	3.02003e+07	3.11968e+07	2.90138e+07	2.97528e+07	2.92021e+07	3.15759e+07	3.17338e+07	3.16044e+07	3.00783e+07	2.88716e+07	2.9583e+07	3.09023e+07	3.11e+07	2.96726e+07	3.0571e+07	2.91434e+07	3.10499e+07	3.1137e+07	29083028	2.97219e+07	3.16787e+07	3.15094e+07	2.91885e+07	2.91848e+07
IGHV3-64@29E_Glu->Asn	IGHV3-64	immunoglobulin heavy variable 3-64(IGHV3-64)	28414	29	E	Glu->Asn[E]	-14.9997	Glu->Asn	2.865e+07	2.92084e+07	3.07014e+07	3.11916e+07	2.89493e+07	2.91921e+07	3.03125e+07	2.91996e+07	2.96772e+07	3.14476e+07	3.10568e+07	2.86768e+07	3.00412e+07	3.05197e+07	2.92572e+07	2.94716e+07	3.13958e+07	3.06849e+07	3.1054e+07	3.13807e+07	3.16399e+07	2.94606e+07	3.09883e+07	2.94607e+07	2.97233e+07	3.14008e+07	3.05777e+07	3.13862e+07	30823639	3.01936e+07	2.90741e+07	2.8957e+07	3.04778e+07	3.16291e+07	3.12343e+07	3.12229e+07	2.8993e+07	2.86555e+07	2.88562e+07	3.01434e+07	3.12e+07
IGHV3-64@29E_Glu->Asp	IGHV3-64	immunoglobulin heavy variable 3-64(IGHV3-64)	28414	29	E	Glu->Asp[E]	-14.0157	Glu->Asp	3.11945e+07	2.88309e+07	3.11407e+07	3.0227e+07	3.05998e+07	2.98601e+07	3.03212e+07	3.1601e+07	3.11334e+07	3.03864e+07	2.96223e+07	3.06693e+07	3.01826e+07	2.89999e+07	2.96332e+07	2.87009e+07	2.96724e+07	3.15113e+07	3.07122e+07	3.00731e+07	3.06386e+07	3.1219e+07	3.15912e+07	2.97123e+07	3.02235e+07	3.04777e+07	2.88083e+07	2.99093e+07	3.13501e+07	3.12367e+07	3.1608e+07	2.99709e+07	2.99453e+07	3.10094e+07	3.026e+07	2.98552e+07	3.12473e+07	2.89374e+07	3.11348e+07	2.94945e+07	2.88362e+07
IGHV3-64@29E_Glu->Gln	IGHV3-64	immunoglobulin heavy variable 3-64(IGHV3-64)	28414	29	E	Glu->Gln[E]	-0.984016	Glu->Gln	3.14797e+07	3.14396e+07	3.01393e+07	3.08129e+07	3.05749e+07	2.94447e+07	2.87737e+07	3.02962e+07	3.1504e+07	3.00737e+07	3.13578e+07	3.14254e+07	3.10955e+07	2.89661e+07	2.97229e+07	2.92737e+07	2.86463e+07	3.11779e+07	3.0521e+07	2.94686e+07	2.88179e+07	3.17602e+07	3.16424e+07	3.02869e+07	3.14377e+07	3.15484e+07	3.15421e+07	3.13392e+07	2.93388e+07	3.00557e+07	2.87207e+07	3.04318e+07	2.90886e+07	3.07551e+07	2.87405e+07	2.92704e+07	3.16208e+07	3.12069e+07	2.96189e+07	3.01092e+07	2.95117e+07
IGHV3-64@30G_Gly->His	IGHV3-64	immunoglobulin heavy variable 3-64(IGHV3-64)	28414	30	G	Gly->His[G]	80.0374	Gly->His	3.1203e+07	3.11481e+07	3.0409e+07	3.12789e+07	3.06492e+07	3.10554e+07	29735731	2.89968e+07	3.12887e+07	3.06279e+07	2.9787e+07	3.11379e+07	3.13483e+07	2.89161e+07	2.88777e+07	2.98705e+07	2.93576e+07	3.11605e+07	3.02354e+07	2.90879e+07	3.00819e+07	2.9857e+07	2.87926e+07	2.93679e+07	3.05285e+07	3.12014e+07	3.13009e+07	3.12499e+07	2.90233e+07	3.12154e+07	2.87329e+07	2.89069e+07	2.9108e+07	3.13401e+07	3.0267e+07	2.98868e+07	2.98977e+07	2.91477e+07	3.15954e+07	3.0353e+07	2.93641e+07
IGHV3-64@67Y_Oxidation	IGHV3-64	immunoglobulin heavy variable 3-64(IGHV3-64)	28414	67	Y	Oxidation[Y]	15.9949	Oxidation	3.0865e+07	3.10684e+07	3.06406e+07	3.0257e+07	3.08884e+07	3.05002e+07	3.16663e+07	3.15729e+07	3.00886e+07	2.94861e+07	2.8886e+07	3.11031e+07	3.03295e+07	2.881e+07	3.06124e+07	3.04519e+07	3.12805e+07	3.02634e+07	3.00851e+07	3.14729e+07	3.04337e+07	3.02962e+07	3.17277e+07	2.93043e+07	3.0464e+07	3.14313e+07	2.94339e+07	2.89905e+07	3.09915e+07	2.94628e+07	3.06837e+07	3.01571e+07	3.05479e+07	3.03563e+07	2.9248e+07	3.15358e+07	3.08471e+07	30273387	3.01836e+07	3.05293e+07	3.15801e+07
IGHV3-64@28G_Gly->Pro	IGHV3-64	immunoglobulin heavy variable 3-64(IGHV3-64)	28414	28	G	Gly->Pro[G]	40.0313	Gly->Pro	2.99372e+07	2.98634e+07	3.14055e+07	3.11632e+07	2.95557e+07	3.15712e+07	3.09609e+07	3.05863e+07	3.05272e+07	3.06508e+07	3.14879e+07	2.89024e+07	2.94305e+07	3.09255e+07	2.90195e+07	3.16525e+07	3.06411e+07	3.12422e+07	2.93306e+07	2.93155e+07	3.1609e+07	3.05681e+07	2.86349e+07	2.9296e+07	2.99001e+07	2.94691e+07	3.16059e+07	2.94958e+07	3.13709e+07	2.98433e+07	3.09999e+07	2.99052e+07	3.00699e+07	3.07019e+07	3.01016e+07	2.92396e+07	3.15515e+07	3.15715e+07	3.1677e+07	3.0134e+07	3.08966e+07
IGHV4-4@113Y_Tyr->His	IGHV4-4	immunoglobulin heavy variable 4-4(IGHV4-4)	28401	113	Y	Tyr->His[Y]	-26.0044	Tyr->His	3.1382e+07	3.00893e+07	2.93744e+07	2.95809e+07	2.96844e+07	2.92217e+07	2.90877e+07	3.09637e+07	2.91207e+07	2.95509e+07	3.01404e+07	3.04159e+07	3.01855e+07	3.01165e+07	3.04768e+07	2.88276e+07	2.92161e+07	3.03359e+07	3.08082e+07	3.09962e+07	2.90622e+07	3.12456e+07	3.04158e+07	3.099e+07	3.06307e+07	3.16823e+07	3.05571e+07	3.04722e+07	2.93781e+07	2.90161e+07	2.90638e+07	3.02215e+07	3.13576e+07	2.97381e+07	2.87429e+07	3.08526e+07	3.15232e+07	3.15013e+07	3.00316e+07	3.08e+07	2.94369e+07
IGHV4-4@114Y_Tyr->His	IGHV4-4	immunoglobulin heavy variable 4-4(IGHV4-4)	28401	114	Y	Tyr->His[Y]	-26.0044	Tyr->His	2.89666e+07	2.9677e+07	2.91327e+07	2.95543e+07	3.0421e+07	30553623	3.14719e+07	2.94052e+07	3.1366e+07	2.95003e+07	3.09637e+07	2.884e+07	3.16547e+07	3.15356e+07	2.91905e+07	3.04315e+07	3.01616e+07	3.01072e+07	3.07386e+07	2.95183e+07	2.89468e+07	3.05213e+07	2.95553e+07	3.10683e+07	3.11356e+07	3.12735e+07	3.04965e+07	3.0473e+07	3.03846e+07	2.93492e+07	3.13377e+07	3.00304e+07	2.8953e+07	2.87769e+07	3.1523e+07	2.96873e+07	3.17162e+07	2.95599e+07	3.1008e+07	2.87051e+07	3.10289e+07
IGHV4-4@115C_Oxidation	IGHV4-4	immunoglobulin heavy variable 4-4(IGHV4-4)	28401	115	C	Oxidation[C]	15.9949	Oxidation	3.11052e+07	2.89924e+07	3.145e+07	3.03144e+07	3.04273e+07	30506507	3.03676e+07	3.06893e+07	3.01506e+07	2.87766e+07	2.96826e+07	2.86551e+07	2.89851e+07	2.94123e+07	3.15603e+07	2.95397e+07	3.06229e+07	2.98129e+07	2.8731e+07	3.09945e+07	3.14853e+07	2.89571e+07	3.09698e+07	3.02559e+07	2.92697e+07	3.02205e+07	2.96735e+07	3.14808e+07	3.07107e+07	3.14496e+07	3.05455e+07	2.99603e+07	3.04055e+07	3.0785e+07	2.88271e+07	2.96974e+07	3.17288e+07	3.07449e+07	2.92068e+07	2.87584e+07	2.96971e+07
IGHV4-4@115C_unknown_17	IGHV4-4	immunoglobulin heavy variable 4-4(IGHV4-4)	28401	115	C	unknown_17[C]	89.9774	unknown_17	2.96588e+07	2.9959e+07	3.13246e+07	2.95829e+07	2.94591e+07	3.02209e+07	3.06638e+07	3.04302e+07	2.98675e+07	30891955	2.90685e+07	3.07154e+07	3.13862e+07	3.00931e+07	2.91347e+07	3.15521e+07	3.0393e+07	30416277	2.99842e+07	3.04343e+07	3.15552e+07	2.92274e+07	3.07878e+07	3.09116e+07	2.97554e+07	2.95381e+07	3.14764e+07	3.11501e+07	3.12473e+07	2.96217e+07	2.96453e+07	3.01055e+07	3.07453e+07	2.9433e+07	3.11478e+07	2.99632e+07	3.09238e+07	2.92366e+07	3.03403e+07	3.161e+07	2.93408e+07
IGHV4-4@116A_Ala->Gly	IGHV4-4	immunoglobulin heavy variable 4-4(IGHV4-4)	28401	116	A	Ala->Gly[A]	-14.0157	Ala->Gly	3.08816e+07	2.93552e+07	2.93611e+07	2.9254e+07	3.16093e+07	3.11326e+07	3.08556e+07	2.91963e+07	3.10457e+07	2.919e+07	3.15616e+07	3.07211e+07	3.073e+07	3.02053e+07	3.0709e+07	2.91832e+07	3.05642e+07	3.17118e+07	2.88567e+07	3.05278e+07	3.14481e+07	3.17407e+07	3.17396e+07	2.99614e+07	3.13336e+07	3.0778e+07	2.88419e+07	3.11479e+07	2.95745e+07	2.90788e+07	2.91642e+07	3.14454e+07	2.9333e+07	3.03136e+07	2.8999e+07	2.92414e+07	2.88971e+07	3.06817e+07	2.92028e+07	2.89932e+07	3.11334e+07
IGHV4-4@114Y_Tyr->Phe	IGHV4-4	immunoglobulin heavy variable 4-4(IGHV4-4)	28401	114	Y	Tyr->Phe[Y]	-15.9949	Tyr->Phe	2.93379e+07	3.01894e+07	3.16656e+07	2.90905e+07	3.17243e+07	3.11769e+07	2.96747e+07	3.06295e+07	3.10246e+07	3.14833e+07	3.22307e+07	2.94912e+07	3.1427e+07	3.06955e+07	2.9495e+07	2.89307e+07	3.1776e+07	3.15078e+07	2.92811e+07	2.98213e+07	3.11652e+07	2.86132e+07	2.95325e+07	3.15685e+07	3.06325e+07	3.04654e+07	2.89365e+07	2.99901e+07	3.14073e+07	3.00101e+07	2.94978e+07	3.06308e+07	3.03636e+07	3.05502e+07	2.96804e+07	3.13801e+07	3.16026e+07	2.951e+07	2.98783e+07	3.05039e+07	3.12493e+07
IGHV4-4@116A_Ala->Thr	IGHV4-4	immunoglobulin heavy variable 4-4(IGHV4-4)	28401	116	A	Ala->Thr[A]	30.0106	Ala->Thr	2.90206e+07	2.8807e+07	3.08566e+07	3.1641e+07	3.15656e+07	2.96885e+07	3.10191e+07	3.11368e+07	3.03623e+07	2.97698e+07	2.95222e+07	2.90414e+07	2.94666e+07	2.87602e+07	2.97474e+07	3.16329e+07	3.13478e+07	3.15547e+07	3.17673e+07	3.05409e+07	3.17165e+07	2.90335e+07	3.13834e+07	3.10738e+07	3.15087e+07	3.02147e+07	2.9129e+07	2.97567e+07	3.12947e+07	3.14067e+07	2.89659e+07	3.14402e+07	2.97853e+07	3.0033e+07	3.02841e+07	3.00697e+07	2.90499e+07	2.96073e+07	2.92946e+07	3.08094e+07	3.0822e+07
IGHV4-4@116A_Ala->Val	IGHV4-4	immunoglobulin heavy variable 4-4(IGHV4-4)	28401	116	A	Ala->Val[A]	28.0313	Ala->Val	2.86866e+07	2.97276e+07	3.02234e+07	2.87639e+07	3.12469e+07	2.97643e+07	3.1629e+07	3.0038e+07	3.00044e+07	3.00817e+07	3.0103e+07	2.88617e+07	3.01765e+07	2.99921e+07	3.12202e+07	3.14e+07	3.02022e+07	3.05066e+07	3.00504e+07	3.07332e+07	3.06037e+07	2.95383e+07	3.17662e+07	3.07125e+07	2.86465e+07	3.01266e+07	3.10588e+07	3.0757e+07	3.05607e+07	2.97329e+07	2.93641e+07	2.98502e+07	3.12484e+07	2.87322e+07	3.05358e+07	3.035e+07	2.99109e+07	3.11363e+07	3.00108e+07	2.90714e+07	3.06566e+07
IGHV4-4@117R_Arg->Lys	IGHV4-4	immunoglobulin heavy variable 4-4(IGHV4-4)	28401	117	R	Arg->Lys[R]	-28.0061	Arg->Lys	2.97411e+07	3.00324e+07	3.11306e+07	2.86203e+07	3.11019e+07	3.02745e+07	3.1606e+07	2.92677e+07	2.90831e+07	3.12432e+07	3.07411e+07	3.07196e+07	2.97964e+07	2.95495e+07	3.01415e+07	3.08961e+07	3.13043e+07	3.11774e+07	3.00764e+07	2.98361e+07	3.00302e+07	2.97242e+07	3.07817e+07	3.13495e+07	3.15445e+07	3.17337e+07	3.14149e+07	2.99058e+07	3.01529e+07	3.13426e+07	3.03751e+07	3.12049e+07	2.98963e+07	2.97168e+07	3.11421e+07	2.97758e+07	3.1683e+07	3.14599e+07	2.91242e+07	2.88472e+07	2.9296e+07
IGHV4-4@71I_Xle->Pro	IGHV4-4	immunoglobulin heavy variable 4-4(IGHV4-4)	28401	71	I	Xle->Pro[I]	-16.0313	Xle->Pro	3.11927e+07	3.00885e+07	3.08942e+07	2.93959e+07	3.06244e+07	2.96739e+07	2.97661e+07	2.95642e+07	3.14917e+07	2.86453e+07	3.00963e+07	2.94621e+07	2.96291e+07	3.01502e+07	2.88249e+07	3.16567e+07	3.07138e+07	3.12508e+07	3.01697e+07	3.02507e+07	3.11977e+07	29425056	2.89058e+07	2.90177e+07	3.13077e+07	2.90482e+07	2.95433e+07	3.08915e+07	2.95215e+07	2.93883e+07	2.95046e+07	3.05587e+07	2.90392e+07	3.00604e+07	3.05797e+07	2.92102e+07	2.93433e+07	2.89756e+07	3.05481e+07	3.1627e+07	3.07357e+07
IGHV4-4@73H_His->Ala	IGHV4-4	immunoglobulin heavy variable 4-4(IGHV4-4)	28401	73	H	His->Ala[H]	-66.0218	His->Ala	3.06331e+07	2.96396e+07	3.16997e+07	2.93868e+07	3.00838e+07	3.09885e+07	31648044	3.02385e+07	3.14631e+07	3.04864e+07	3.09299e+07	2.88366e+07	2.95581e+07	3.10297e+07	3.01956e+07	3.10976e+07	3.10158e+07	3.04836e+07	3.13984e+07	2.92336e+07	2.97691e+07	2.95096e+07	2.97134e+07	3.07171e+07	3.06921e+07	2.90168e+07	3.11175e+07	3.01579e+07	3.06829e+07	3.01889e+07	2.95042e+07	3.08297e+07	2.9672e+07	2.86675e+07	2.89078e+07	3.01253e+07	3.02191e+07	3.02265e+07	3.03574e+07	3.01605e+07	3.00189e+07
IGHV4-4@73H_His->Thr	IGHV4-4	immunoglobulin heavy variable 4-4(IGHV4-4)	28401	73	H	His->Thr[H]	-36.0112	His->Thr	3.02217e+07	3.00982e+07	3.00475e+07	3.17288e+07	3.16111e+07	2.99794e+07	3.1637e+07	2.92978e+07	2.86968e+07	3.11763e+07	2.86708e+07	2.92792e+07	3.07319e+07	2.93143e+07	3.02209e+07	3.17591e+07	3.04791e+07	3.13435e+07	3.09612e+07	2.87514e+07	3.07141e+07	3.07769e+07	3.11102e+07	3.07253e+07	3.13231e+07	2.92507e+07	3.11396e+07	3.03711e+07	2.87945e+07	3.03359e+07	2.97542e+07	2.9328e+07	2.92068e+07	2.87631e+07	3.10084e+07	2.98033e+07	2.90587e+07	2.91229e+07	3.06139e+07	2.86117e+07	2.87448e+07
IGHV4-4@113Y_Tyr->Phe	IGHV4-4	immunoglobulin heavy variable 4-4(IGHV4-4)	28401	113	Y	Tyr->Phe[Y]	-15.9949	Tyr->Phe	3.18242e+07	3.02741e+07	2.93899e+07	3.10046e+07	3.11389e+07	2.98135e+07	3.15488e+07	3.0075e+07	3.13046e+07	3.12872e+07	3.00061e+07	3.10583e+07	2.94688e+07	2.94073e+07	2.87261e+07	3.17146e+07	2.94607e+07	3.1427e+07	3.12016e+07	2.89713e+07	3.117e+07	2.9877e+07	3.1616e+07	2.9884e+07	2.89722e+07	3.02997e+07	3.10033e+07	2.98083e+07	2.9597e+07	2.91591e+07	2.91462e+07	2.87805e+07	3.17234e+07	3.14371e+07	2.87231e+07	2.93778e+07	2.94339e+07	2.96192e+07	3.07921e+07	2.90044e+07	3.06135e+07
IGHV4-4@76S_Ser->Asn	IGHV4-4	immunoglobulin heavy variable 4-4(IGHV4-4)	28401	76	S	Ser->Asn[S]	27.0109	Ser->Asn	3.15613e+07	3.13079e+07	3.11949e+07	2.91219e+07	3.06219e+07	3.04058e+07	3.00956e+07	3.00134e+07	3.05651e+07	2.98173e+07	3.03598e+07	2.93012e+07	2.88306e+07	3.1488e+07	3.09972e+07	2.88923e+07	2.8867e+07	3.17022e+07	2.93131e+07	2.96339e+07	3.01136e+07	3.07679e+07	3.13807e+07	3.01466e+07	2.98187e+07	2.99594e+07	2.86126e+07	2.97656e+07	3.11556e+07	3.09863e+07	3.09778e+07	2.95339e+07	2.90443e+07	2.87312e+07	3.07492e+07	3.14748e+07	3.01665e+07	2.93106e+07	2.90664e+07	3.01773e+07	2.97552e+07
IGHV4-4@77T_Thr->Ala	IGHV4-4	immunoglobulin heavy variable 4-4(IGHV4-4)	28401	77	T	Thr->Ala[T]	-30.0106	Thr->Ala	3.06779e+07	3.06296e+07	3.05022e+07	3.14889e+07	2.98162e+07	3.17797e+07	2.97098e+07	2.98015e+07	2.96836e+07	2.97236e+07	3.00428e+07	3.13116e+07	2.87454e+07	3.08324e+07	2.94417e+07	2.9291e+07	3.01228e+07	3.07035e+07	2.91657e+07	3.15735e+07	2.89026e+07	3.154e+07	3.08501e+07	3.12273e+07	3.09979e+07	2.99468e+07	2.9082e+07	2.93891e+07	2.95163e+07	3.1511e+07	3.09162e+07	3.11799e+07	3.04016e+07	2.90128e+07	3.13424e+07	2.98545e+07	2.96482e+07	3.16922e+07	3.17225e+07	2.91239e+07	2.97375e+07
IGHV4-4@77T_Thr->Gly	IGHV4-4	immunoglobulin heavy variable 4-4(IGHV4-4)	28401	77	T	Thr->Gly[T]	-44.0262	Thr->Gly	2.91862e+07	2.91464e+07	3.01754e+07	3.10864e+07	3.15116e+07	2.98477e+07	3.08186e+07	3.0213e+07	3.15584e+07	3.11041e+07	2.99338e+07	2.9349e+07	2.91844e+07	2.96907e+07	2.88794e+07	3.12581e+07	2.97236e+07	3.03331e+07	3.04487e+07	3.02635e+07	3.07356e+07	2.90867e+07	3.08221e+07	3.01056e+07	3.11553e+07	3.1039e+07	2.98583e+07	2.90466e+07	2.95663e+07	2.88446e+07	3.00625e+07	3.16219e+07	3.07399e+07	2.86146e+07	2.90232e+07	2.90631e+07	2.95044e+07	3.15389e+07	2.89924e+07	2.98712e+07	3.03985e+07
IGHV4-4@78N_Asn->Ser	IGHV4-4	immunoglobulin heavy variable 4-4(IGHV4-4)	28401	78	N	Asn->Ser[N]	-27.0109	Asn->Ser	3.00629e+07	2.86553e+07	3.07987e+07	2.89941e+07	3.02877e+07	3.15709e+07	3.03556e+07	3.14092e+07	3.13292e+07	3.03613e+07	29641808	2.87394e+07	3.08058e+07	2.90708e+07	2.9765e+07	2.94374e+07	3.08671e+07	3.10601e+07	3.00345e+07	3.07403e+07	2.94879e+07	2.95824e+07	2.86732e+07	2.97322e+07	2.9845e+07	3.0538e+07	2.91872e+07	2.9719e+07	3.01305e+07	2.94783e+07	3.08736e+07	3.15656e+07	3.00116e+07	2.96779e+07	3.04326e+07	3.16769e+07	2.93683e+07	2.99042e+07	3.14802e+07	3.15188e+07	2.96638e+07
IGHV4-4@101K_monomethylphosphothione	IGHV4-4	immunoglobulin heavy variable 4-4(IGHV4-4)	28401	101	K	monomethylphosphothione[K]	109.959	monomethylphosphothione	3.12274e+07	2.93847e+07	2.97871e+07	3.09801e+07	3.14371e+07	3.06325e+07	2.9224e+07	2.99534e+07	3.03116e+07	2.9699e+07	3.14281e+07	3.041e+07	3.03361e+07	2.91153e+07	2.91056e+07	3.03375e+07	3.1505e+07	29831761	3.06998e+07	2.95325e+07	3.10107e+07	3.15091e+07	2.8991e+07	3.09187e+07	3.05687e+07	2.92875e+07	3.17356e+07	3.02073e+07	3.10447e+07	3.11761e+07	2.97742e+07	2.98188e+07	3.01175e+07	2.93595e+07	3.0813e+07	3.12488e+07	2.89821e+07	3.0352e+07	2.9398e+07	2.9129e+07	2.91344e+07
IGHV4-4@102L_Xle->Gln	IGHV4-4	immunoglobulin heavy variable 4-4(IGHV4-4)	28401	102	L	Xle->Gln[L]	14.9745	Xle->Gln	3.00946e+07	2.93117e+07	3.16625e+07	3.01879e+07	3.04534e+07	3.15266e+07	2.98721e+07	2.91483e+07	3.01196e+07	3.06022e+07	3.09308e+07	3.15557e+07	2.98025e+07	2.93661e+07	2.93341e+07	2.87635e+07	3.0888e+07	2.89963e+07	2.95733e+07	3.12707e+07	3.17379e+07	3.04223e+07	3.0207e+07	3.07711e+07	2.92094e+07	2.97575e+07	3.12931e+07	3.12223e+07	3.02086e+07	2.86341e+07	2.93512e+07	2.96968e+07	2.88458e+07	3.09152e+07	2.90581e+07	2.97624e+07	2.88408e+07	2.89323e+07	3.10865e+07	3.13933e+07	2.92478e+07
IGHV4-4@102L_Xle->Lys	IGHV4-4	immunoglobulin heavy variable 4-4(IGHV4-4)	28401	102	L	Xle->Lys[L]	15.0109	Xle->Lys	2.87569e+07	2.97929e+07	3.16982e+07	2.92686e+07	2.88351e+07	2.95495e+07	3.09911e+07	2.95893e+07	3.06948e+07	3.1495e+07	3.17873e+07	2.99302e+07	3.00159e+07	3.08782e+07	2.98749e+07	3.01571e+07	2.97049e+07	3.08149e+07	2.97155e+07	3.07085e+07	3.0105e+07	3.08025e+07	3.14591e+07	2.95254e+07	3.17291e+07	2.98805e+07	3.02405e+07	2.86223e+07	3.13217e+07	2.98958e+07	3.11213e+07	3.01483e+07	2.9634e+07	3.14258e+07	2.90322e+07	2.97261e+07	3.00282e+07	3.00805e+07	3.13842e+07	3.08715e+07	2.93101e+07
IGHV4-4@102L_Xle->Met	IGHV4-4	immunoglobulin heavy variable 4-4(IGHV4-4)	28401	102	L	Xle->Met[L]	17.9564	Xle->Met	2.97436e+07	3.11208e+07	2.88634e+07	3.05689e+07	2.89212e+07	2.89643e+07	2.95794e+07	2.94971e+07	3.05632e+07	2.91682e+07	3.06006e+07	3.1774e+07	3.13684e+07	2.92233e+07	2.96945e+07	2.89124e+07	30378621	2.96213e+07	2.90949e+07	3.05869e+07	2.86946e+07	3.02828e+07	2.93103e+07	3.14751e+07	2.90993e+07	3.05881e+07	2.9704e+07	3.12922e+07	2.97434e+07	3.15062e+07	3.15772e+07	2.94229e+07	3.04299e+07	3.09597e+07	2.97641e+07	3.15734e+07	2.95475e+07	2.95614e+07	3.17809e+07	3.17683e+07	2.91398e+07
IGHV4-4@102L_Xle->Val	IGHV4-4	immunoglobulin heavy variable 4-4(IGHV4-4)	28401	102	L	Xle->Val[L]	-14.0157	Xle->Val	2.9711e+07	3.03311e+07	2.90393e+07	3.00068e+07	2.98566e+07	3.05689e+07	3.16568e+07	2.86662e+07	3.02255e+07	3.09074e+07	2.95594e+07	3.10637e+07	2.96459e+07	3.11393e+07	2.876e+07	2.95012e+07	2.95027e+07	3.08516e+07	2.87309e+07	3.16236e+07	2.86481e+07	3.02464e+07	3.1194e+07	2.89834e+07	2.90114e+07	3.15678e+07	3.13294e+07	2.87933e+07	2.98798e+07	3.142e+07	2.98584e+07	2.95386e+07	2.94705e+07	3.08608e+07	2.99697e+07	2.87352e+07	3.1507e+07	3.16286e+07	3.11493e+07	2.8782e+07	2.92649e+07
IGHV4-4@103S_Delta_H(4)C(2)O(-1)S(1)(Ser->Met)	IGHV4-4	immunoglobulin heavy variable 4-4(IGHV4-4)	28401	103	S	Delta_H(4)C(2)O(-1)S(1)[S](Ser->Met[S])	44.0085	Delta_H(4)C(2)O(-1)S(1)(Ser->Met)	3.05469e+07	2.94907e+07	2.8967e+07	2.92417e+07	3.0051e+07	3.1403e+07	2.88725e+07	2.91765e+07	3.02244e+07	3.1548e+07	3.11661e+07	3.03206e+07	3.00202e+07	2.88e+07	3.14292e+07	2.87964e+07	2.94327e+07	2.897e+07	2.97158e+07	2.97333e+07	3.14023e+07	3.16396e+07	2.93122e+07	2.99173e+07	3.11179e+07	3.14295e+07	3.09604e+07	2.9131e+07	3.16507e+07	2.92671e+07	2.97589e+07	2.96856e+07	2.92455e+07	3.0769e+07	2.88591e+07	2.90265e+07	2.99069e+07	3.04279e+07	2.96674e+07	3.08299e+07	3.14364e+07
IGHV4-4@103S_Deoxy(Ser->Ala)	IGHV4-4	immunoglobulin heavy variable 4-4(IGHV4-4)	28401	103	S	Deoxy[S](Ser->Ala[S])	-15.9949	Deoxy(Ser->Ala)	3.02838e+07	3.06997e+07	3.0707e+07	2.87306e+07	2.98937e+07	29279759	3.07034e+07	3.08624e+07	3.12031e+07	3.12724e+07	3.04953e+07	3.01942e+07	2.9036e+07	3.0313e+07	3.1496e+07	3.04892e+07	3.01322e+07	3.11683e+07	2.89354e+07	3.05071e+07	2.91328e+07	2.88481e+07	2.95713e+07	2.96915e+07	3.04411e+07	3.0461e+07	2.96374e+07	3.13971e+07	3.003e+07	2.9837e+07	3.00535e+07	3.08064e+07	3.14665e+07	2.92752e+07	3.11618e+07	3.15116e+07	3.16259e+07	3.01696e+07	3.16408e+07	3.15626e+07	2.90831e+07
IGHV4-4@103S_Methyl(Ser->Thr)	IGHV4-4	immunoglobulin heavy variable 4-4(IGHV4-4)	28401	103	S	Methyl[S](Ser->Thr[S])	14.0157	Methyl(Ser->Thr)	3.10754e+07	3.0514e+07	3.15012e+07	3.28353e+07	3.13735e+07	3.0311e+07	3.14544e+07	3.12539e+07	2.88257e+07	3.12793e+07	2.9282e+07	2.92711e+07	3.24668e+07	3.21591e+07	3.16451e+07	3.03504e+07	3.07831e+07	3.21922e+07	2.98225e+07	3.0789e+07	2.88823e+07	2.94447e+07	2.96652e+07	2.94661e+07	3.15587e+07	2.98421e+07	29871911	3.12089e+07	3.1671e+07	3.0602e+07	3.09023e+07	2.89837e+07	3.09919e+07	3.1656e+07	3.10516e+07	3.05171e+07	3.11115e+07	3.06153e+07	2.9378e+07	3.12259e+07	3.08101e+07
IGHV4-4@74S_Ser->Arg	IGHV4-4	immunoglobulin heavy variable 4-4(IGHV4-4)	28401	74	S	Ser->Arg[S]	69.0691	Ser->Arg	2.93864e+07	3.12902e+07	2.9429e+07	3.15695e+07	3.11e+07	2.93537e+07	3.09681e+07	3.06206e+07	3.16399e+07	3.01113e+07	3.05107e+07	3.11773e+07	2.95941e+07	2.90886e+07	2.91541e+07	2.90827e+07	3.03166e+07	3.1161e+07	3.04779e+07	2.96269e+07	3.02046e+07	2.93923e+07	2.97313e+07	2.95461e+07	2.91518e+07	3.06982e+07	3.15052e+07	2.86311e+07	3.04248e+07	3.17001e+07	3.13429e+07	2.89999e+07	3.14887e+07	2.90422e+07	3.16932e+07	3.0904e+07	2.88342e+07	2.86902e+07	2.96068e+07	3.05826e+07	2.97835e+07
IGHV4-4@103S_Ser->Asn	IGHV4-4	immunoglobulin heavy variable 4-4(IGHV4-4)	28401	103	S	Ser->Asn[S]	27.0109	Ser->Asn	3.07974e+07	3.09241e+07	3.17509e+07	3.12627e+07	3.08704e+07	3.04999e+07	3.1674e+07	2.94329e+07	3.0689e+07	3.01562e+07	3.09017e+07	2.96134e+07	3.09958e+07	3.09697e+07	3.06187e+07	3.09042e+07	2.95554e+07	2.98882e+07	2.93514e+07	2.96077e+07	2.96687e+07	2.90487e+07	3.02078e+07	3.11361e+07	2.91995e+07	2.90146e+07	2.98545e+07	2.92867e+07	3.01246e+07	3.11853e+07	3.01391e+07	3.17381e+07	2.95345e+07	2.99436e+07	3.1523e+07	3.08569e+07	3.07801e+07	2.9581e+07	3.14317e+07	3.15731e+07	3.09464e+07
IGHV4-4@103S_Ser->Gly	IGHV4-4	immunoglobulin heavy variable 4-4(IGHV4-4)	28401	103	S	Ser->Gly[S]	-30.0106	Ser->Gly	2.93657e+07	3.00627e+07	3.02431e+07	3.12574e+07	2.97417e+07	3.04269e+07	3.13036e+07	2.87283e+07	2.98955e+07	2.92829e+07	2.92678e+07	3.0455e+07	3.07386e+07	2.97418e+07	2.86337e+07	3.03437e+07	2.98883e+07	3.17749e+07	2.95755e+07	3.08271e+07	3.09818e+07	2.95929e+07	3.03412e+07	2.94553e+07	3.03459e+07	2.96371e+07	3.14164e+07	3.09247e+07	2.97481e+07	2.86862e+07	3.07178e+07	2.89997e+07	2.86879e+07	2.92218e+07	3.17298e+07	3.0551e+07	3.15633e+07	3.11306e+07	3.04513e+07	3.14588e+07	3.17592e+07
IGHV4-4@103S_Ser->Xle	IGHV4-4	immunoglobulin heavy variable 4-4(IGHV4-4)	28401	103	S	Ser->Xle[S]	26.052	Ser->Xle	3.12406e+07	3.11955e+07	3.06214e+07	2.9164e+07	3.09524e+07	3.00631e+07	3.16161e+07	3.15621e+07	3.08053e+07	3.15887e+07	3.10789e+07	2.98184e+07	2.89281e+07	3.1094e+07	3.17437e+07	3.03803e+07	3.01745e+07	3.09198e+07	2.86819e+07	2.96464e+07	2.93431e+07	3.00427e+07	3.10986e+07	2.95278e+07	2.95405e+07	3.00707e+07	2.86601e+07	3.11998e+07	2.89717e+07	3.07363e+07	3.13656e+07	3.1231e+07	3.06186e+07	2.92551e+07	2.94383e+07	3.04964e+07	2.87585e+07	2.99911e+07	3.00646e+07	2.87143e+07	2.88503e+07
IGHV4-4@104S_Deoxy(Ser->Ala)	IGHV4-4	immunoglobulin heavy variable 4-4(IGHV4-4)	28401	104	S	Deoxy[S](Ser->Ala[S])	-15.9949	Deoxy(Ser->Ala)	3.13609e+07	2.92271e+07	3.13609e+07	3.16258e+07	3.0925e+07	2.98338e+07	3.09433e+07	3.11895e+07	3.16813e+07	3.10536e+07	3.09273e+07	2.98973e+07	2.98727e+07	2.94811e+07	2.91187e+07	3.03204e+07	3.04675e+07	2.90256e+07	3.15514e+07	2.98475e+07	2.99148e+07	3.11645e+07	3.0981e+07	2.90436e+07	3.00251e+07	3.03321e+07	3.03727e+07	3.05201e+07	3.13583e+07	2.97503e+07	2.96612e+07	2.87879e+07	2.86912e+07	3.01563e+07	3.10661e+07	3.11074e+07	2.94702e+07	3.1212e+07	3.13817e+07	3.04901e+07	2.9688e+07
IGHV4-4@104S_Didehydro	IGHV4-4	immunoglobulin heavy variable 4-4(IGHV4-4)	28401	104	S	Didehydro[S]	-2.01565	Didehydro	2.94178e+07	3.08281e+07	3.00871e+07	2.96282e+07	3.15151e+07	3.06042e+07	3.02106e+07	3.09656e+07	2.87696e+07	2.97478e+07	3.12845e+07	3.1179e+07	3.14959e+07	3.13513e+07	3.01778e+07	3.1371e+07	3.17132e+07	3.14012e+07	3.09762e+07	3.14989e+07	3.04645e+07	3.07647e+07	2.97125e+07	3.03341e+07	2.9296e+07	3.02248e+07	2.89369e+07	3.11636e+07	3.01682e+07	3.1574e+07	2.95243e+07	2.99782e+07	2.95069e+07	2.99119e+07	2.97335e+07	3.08752e+07	3.14114e+07	2.91024e+07	3.0043e+07	2.97001e+07	2.97085e+07
IGHV4-4@104S_Methyl(Ser->Thr)	IGHV4-4	immunoglobulin heavy variable 4-4(IGHV4-4)	28401	104	S	Methyl[S](Ser->Thr[S])	14.0157	Methyl(Ser->Thr)	2.96035e+07	3.14596e+07	2.90318e+07	31089473	2.9712e+07	3.16986e+07	3.12058e+07	2.89767e+07	3.02181e+07	2.92103e+07	3.11753e+07	2.89363e+07	3.13257e+07	3.16946e+07	2.94968e+07	2.8725e+07	3.02437e+07	2.9906e+07	2.91839e+07	2.95518e+07	3.03507e+07	2.95055e+07	3.08041e+07	2.99833e+07	2.8853e+07	2.86508e+07	2.93978e+07	3.09051e+07	3.04164e+07	3.08811e+07	2.9593e+07	2.95918e+07	2.87441e+07	3.049e+07	3.02927e+07	3.12034e+07	3.08221e+07	3.00036e+07	3.07545e+07	3.01028e+07	2.86552e+07
IGHV4-4@116A_Ala->Ser	IGHV4-4	immunoglobulin heavy variable 4-4(IGHV4-4)	28401	116	A	Ala->Ser[A]	15.9949	Ala->Ser	2.90805e+07	3.06532e+07	2.88772e+07	2.88393e+07	2.87194e+07	2.87378e+07	2.97497e+07	2.92059e+07	2.89042e+07	2.98422e+07	2.9016e+07	2.88392e+07	2.93522e+07	2.91901e+07	2.8723e+07	3.13281e+07	2.89272e+07	2.87657e+07	3.13157e+07	2.97698e+07	2.90278e+07	3.02531e+07	2.89432e+07	3.03921e+07	2.98161e+07	2.99742e+07	3.00556e+07	2.94933e+07	3.07362e+07	2.86475e+07	2.96732e+07	2.97081e+07	2.87629e+07	3.03056e+07	2.9774e+07	3.05219e+07	3.02617e+07	3.06338e+07	3.12186e+07	2.9887e+07	3.03789e+07
IGHV4-4@104S_Ser->Gln	IGHV4-4	immunoglobulin heavy variable 4-4(IGHV4-4)	28401	104	S	Ser->Gln[S]	41.0265	Ser->Gln	2.93133e+07	3.16264e+07	2.95434e+07	3.0818e+07	2.87576e+07	3.16158e+07	2.92038e+07	3.05611e+07	3.12631e+07	3.00081e+07	2.96979e+07	2.89116e+07	3.09211e+07	2.86277e+07	2.88772e+07	2.92167e+07	3.15842e+07	2.90487e+07	2.93049e+07	3.06622e+07	3.01716e+07	2.93206e+07	3.17863e+07	3.02549e+07	2.90763e+07	3.11061e+07	3.09288e+07	3.02994e+07	3.17393e+07	3.09706e+07	29659626	3.06974e+07	2.97192e+07	3.13659e+07	3.14028e+07	2.98789e+07	2.89291e+07	2.97716e+07	2.88683e+07	3.14721e+07	3.05146e+07
IGHV4-4@104S_Ser->Gly	IGHV4-4	immunoglobulin heavy variable 4-4(IGHV4-4)	28401	104	S	Ser->Gly[S]	-30.0106	Ser->Gly	2.88742e+07	2.91402e+07	3.03276e+07	2.9191e+07	3.11047e+07	3.10556e+07	3.0485e+07	2.88963e+07	3.02409e+07	3.05771e+07	2.96875e+07	3.10725e+07	3.05116e+07	3.15903e+07	3.17453e+07	3.07268e+07	2.93287e+07	2.90697e+07	3.15577e+07	2.99966e+07	3.00122e+07	3.08039e+07	2.8828e+07	3.11475e+07	2.93334e+07	2.942e+07	2.91032e+07	2.95358e+07	3.04625e+07	3.12089e+07	3.16984e+07	3.03551e+07	3.099e+07	3.10202e+07	3.0227e+07	3.04169e+07	3.00213e+07	3.10604e+07	2.92947e+07	2.95146e+07	2.9023e+07
IGHV4-4@104S_Ser->Phe	IGHV4-4	immunoglobulin heavy variable 4-4(IGHV4-4)	28401	104	S	Ser->Phe[S]	60.0364	Ser->Phe	3.09688e+07	2.94638e+07	2.86323e+07	3.15277e+07	3.11623e+07	2.95217e+07	3.09977e+07	3.05343e+07	2.91102e+07	2.89624e+07	3.01424e+07	2.94382e+07	2.95073e+07	3.00993e+07	2.88972e+07	3.07075e+07	2.86454e+07	3.10802e+07	3.0248e+07	3.15793e+07	3.01404e+07	3.12719e+07	3.03268e+07	3.03111e+07	2.99727e+07	3.00733e+07	3.08396e+07	2.92998e+07	2.90827e+07	3.03591e+07	2.86819e+07	3.1145e+07	3.08588e+07	3.0123e+07	2.91864e+07	2.88897e+07	2.91288e+07	3.05929e+07	3.01244e+07	3.04689e+07	3.11534e+07
IGHV4-4@105V_Oxidation	IGHV4-4	immunoglobulin heavy variable 4-4(IGHV4-4)	28401	105	V	Oxidation[V]	15.9949	Oxidation	2.98685e+07	2.92459e+07	3.06104e+07	3.07941e+07	2.9087e+07	2.92455e+07	2.99033e+07	2.95839e+07	2.97432e+07	2.98122e+07	3.1768e+07	3.17185e+07	2.93432e+07	3.06911e+07	2.871e+07	3.16062e+07	2.94685e+07	2.89491e+07	3.00089e+07	3.01977e+07	2.91843e+07	2.93696e+07	2.95698e+07	31055409	2.94171e+07	2.8757e+07	2.95658e+07	2.92766e+07	2.94991e+07	2.95249e+07	2.89168e+07	3.11738e+07	2.86322e+07	3.11208e+07	3.04523e+07	3.15763e+07	2.91285e+07	3.03654e+07	3.14669e+07	2.97024e+07	3.15056e+07
IGHV4-4@105V_unknown_6	IGHV4-4	immunoglobulin heavy variable 4-4(IGHV4-4)	28401	105	V	unknown_6[V]	14.9839	unknown_6	3.00005e+07	3.04984e+07	3.06079e+07	3.06269e+07	3.07358e+07	3.06042e+07	2.92072e+07	2.88575e+07	2.92013e+07	2.99418e+07	2.89977e+07	2.91919e+07	3.16024e+07	3.09352e+07	3.17722e+07	2.86289e+07	2.88558e+07	3.09426e+07	2.91168e+07	2.92185e+07	3.02337e+07	3.15775e+07	2.92122e+07	2.94375e+07	3.06963e+07	3.09787e+07	3.09692e+07	3.01776e+07	3.08931e+07	2.98778e+07	2.90302e+07	2.9367e+07	2.88157e+07	2.93652e+07	3.04106e+07	2.87776e+07	3.0512e+07	3.17701e+07	2.8967e+07	2.94941e+07	2.88685e+07
IGHV4-4@103S_Pent(2)	IGHV4-4	immunoglobulin heavy variable 4-4(IGHV4-4)	28401	103	S	Pent(2)[S]	264.085	Pent(2)	2.87508e+07	2.92526e+07	3.15483e+07	2.88421e+07	2.86888e+07	3.07445e+07	2.88536e+07	3.024e+07	2.99175e+07	3.01769e+07	3.04388e+07	3.00183e+07	3.01584e+07	3.0315e+07	2.89042e+07	2.88271e+07	3.02916e+07	2.91829e+07	3.00672e+07	3.1457e+07	3.13583e+07	3.14797e+07	3.14864e+07	2.93954e+07	2.88698e+07	3.09509e+07	2.95906e+07	2.88581e+07	3.11863e+07	2.95597e+07	3.04937e+07	3.04002e+07	3.15718e+07	3.10522e+07	3.17593e+07	2.96666e+07	3.14357e+07	3.04573e+07	3.12477e+07	2.99311e+07	3.083e+07
IGHV4-4@105V_Val->Met	IGHV4-4	immunoglobulin heavy variable 4-4(IGHV4-4)	28401	105	V	Val->Met[V]	31.9721	Val->Met	3.06978e+07	2.9046e+07	2.98014e+07	2.95478e+07	3.06379e+07	3.04212e+07	3.11286e+07	3.17463e+07	2.96125e+07	2.9888e+07	3.16442e+07	3.03833e+07	2.98154e+07	3.00781e+07	2.95777e+07	2.93588e+07	2.88586e+07	2.97676e+07	3.05732e+07	3.16368e+07	3.0466e+07	3.12306e+07	2.92357e+07	3.16347e+07	2.99923e+07	3.15329e+07	2.99911e+07	2.87584e+07	3.14372e+07	2.94748e+07	2.87241e+07	2.90261e+07	2.97803e+07	3.06233e+07	3.04826e+07	2.94413e+07	2.9511e+07	3.16173e+07	2.97366e+07	3.11409e+07	2.91838e+07
IGHV4-4@105V_Val->Pro	IGHV4-4	immunoglobulin heavy variable 4-4(IGHV4-4)	28401	105	V	Val->Pro[V]	-2.01565	Val->Pro	2.86301e+07	2.97502e+07	2.93979e+07	3.07805e+07	2.87467e+07	3.16978e+07	3.09419e+07	3.16461e+07	2.99956e+07	3.08462e+07	2.92886e+07	2.91239e+07	3.05178e+07	2.86461e+07	2.97254e+07	3.11323e+07	29746265	3.11347e+07	3.13613e+07	3.05563e+07	3.10209e+07	2.88879e+07	2.96334e+07	3.01661e+07	2.90152e+07	3.05012e+07	2.97195e+07	3.1729e+07	2.91081e+07	3.17741e+07	3.09707e+07	3.0567e+07	3.12694e+07	2.89189e+07	3.02465e+07	3.03678e+07	3.12708e+07	2.89999e+07	2.97327e+07	3.16227e+07	3.09842e+07
IGHV4-4@105V_Val->Xle	IGHV4-4	immunoglobulin heavy variable 4-4(IGHV4-4)	28401	105	V	Val->Xle[V]	14.0157	Val->Xle	3.13485e+07	2.89715e+07	3.08981e+07	2.99988e+07	2.932e+07	2.90865e+07	2.92096e+07	2.88472e+07	3.11497e+07	3.0467e+07	3.05749e+07	3.04585e+07	29872093	2.91879e+07	3.13917e+07	3.06844e+07	3.05764e+07	2.95119e+07	3.01665e+07	3.17275e+07	2.91077e+07	3.16541e+07	2.89695e+07	3.0519e+07	3.15192e+07	2.88116e+07	3.02977e+07	3.02807e+07	2.87485e+07	2.96352e+07	3.15308e+07	2.90871e+07	2.87463e+07	3.01526e+07	2.90719e+07	3.16464e+07	3.01641e+07	3.11914e+07	2.93372e+07	3.07777e+07	3.10679e+07
IGHV4-4@106T_Deoxy	IGHV4-4	immunoglobulin heavy variable 4-4(IGHV4-4)	28401	106	T	Deoxy[T]	-15.9949	Deoxy	3.16451e+07	3.07208e+07	2.99278e+07	3.13072e+07	2.91444e+07	2.93106e+07	2.87972e+07	3.14891e+07	3.00219e+07	3.00006e+07	3.17062e+07	3.13224e+07	3.06546e+07	2.99461e+07	2.87169e+07	2.95562e+07	3.08664e+07	3.03689e+07	3.09834e+07	3.13819e+07	3.02789e+07	2.94666e+07	2.9409e+07	3.06194e+07	2.93929e+07	2.95162e+07	2.99294e+07	3.103e+07	3.14715e+07	2.98225e+07	3.1519e+07	2.91016e+07	2.93954e+07	2.94254e+07	3.12083e+07	3.12691e+07	3.14242e+07	3.00022e+07	3.00862e+07	3.16615e+07	2.98393e+07
IGHV4-4@106T_dHex	IGHV4-4	immunoglobulin heavy variable 4-4(IGHV4-4)	28401	106	T	dHex[T]	146.058	dHex	2.90166e+07	3.10229e+07	2.87671e+07	2.95919e+07	2.89127e+07	3.1141e+07	3.00751e+07	3.00792e+07	2.99634e+07	2.9919e+07	2.99799e+07	2.9117e+07	2.90483e+07	2.98523e+07	3.0556e+07	3.01165e+07	2.908e+07	2.91995e+07	3.07981e+07	2.90703e+07	2.92751e+07	2.95349e+07	3.02418e+07	3.14429e+07	3.14094e+07	3.17513e+07	2.88877e+07	2.99616e+07	2.95666e+07	2.97756e+07	3.14459e+07	3.12462e+07	3.05553e+07	2.91519e+07	2.95236e+07	3.10169e+07	3.12392e+07	2.93979e+07	2.91728e+07	2.92509e+07	3.04239e+07
IGHV4-4@106T_Methylamine	IGHV4-4	immunoglobulin heavy variable 4-4(IGHV4-4)	28401	106	T	Methylamine[T]	13.0316	Methylamine	2.98277e+07	3.10259e+07	3.14097e+07	3.04616e+07	3.00133e+07	2.95735e+07	3.16941e+07	3.03373e+07	3.10482e+07	3.04422e+07	3.17799e+07	2.89812e+07	3.14273e+07	2.99077e+07	3.09918e+07	3.11088e+07	3.0734e+07	2.96235e+07	3.11938e+07	3.08345e+07	2.89276e+07	2.99883e+07	3.17148e+07	3.1107e+07	2.8679e+07	2.98753e+07	3.06151e+07	3.0973e+07	2.97085e+07	3.09579e+07	3.01354e+07	2.90447e+07	3.07146e+07	2.91178e+07	3.11431e+07	2.93378e+07	3.04725e+07	2.98193e+07	3.11688e+07	3.16191e+07	3.08006e+07
IGHV4-4@106T_Thr->Ala	IGHV4-4	immunoglobulin heavy variable 4-4(IGHV4-4)	28401	106	T	Thr->Ala[T]	-30.0106	Thr->Ala	3.01174e+07	3.06983e+07	2.94399e+07	3.16547e+07	2.93309e+07	3.02916e+07	2.96306e+07	28752708	2.9945e+07	2.8986e+07	3.11573e+07	2.97721e+07	3.12122e+07	3.06783e+07	3.09758e+07	3.16262e+07	3.15337e+07	3.10828e+07	3.05912e+07	3.03445e+07	3.12142e+07	2.8888e+07	3.07171e+07	3.08014e+07	2.86439e+07	3.10889e+07	2.91104e+07	3.10905e+07	3.10776e+07	2.86777e+07	3.00435e+07	3.06383e+07	2.9687e+07	3.02298e+07	2.99542e+07	3.00744e+07	2.96039e+07	3.07515e+07	3.02595e+07	3.11308e+07	2.96243e+07
IGHV4-4@106T_Thr->Asn	IGHV4-4	immunoglobulin heavy variable 4-4(IGHV4-4)	28401	106	T	Thr->Asn[T]	12.9952	Thr->Asn	3.04668e+07	3.05495e+07	3.0444e+07	3.02862e+07	3.10953e+07	3.09442e+07	2.94819e+07	2.884e+07	3.09135e+07	2.97952e+07	3.10795e+07	2.88248e+07	3.11936e+07	2.96031e+07	2.93051e+07	3.0205e+07	3.15804e+07	3.16599e+07	2.87271e+07	3.04378e+07	3.10495e+07	3.12813e+07	3.16941e+07	3.02693e+07	2.91046e+07	2.88943e+07	3.09952e+07	3.02872e+07	3.08842e+07	3.16476e+07	3.15594e+07	2.99607e+07	3.04303e+07	2.92186e+07	3.06301e+07	2.98336e+07	2.95403e+07	3.12651e+07	2.92053e+07	3.04873e+07	2.92072e+07
IGHV4-4@106T_Thr->Ser	IGHV4-4	immunoglobulin heavy variable 4-4(IGHV4-4)	28401	106	T	Thr->Ser[T]	-14.0157	Thr->Ser	3.07362e+07	2.92966e+07	3.12719e+07	3.0105e+07	2.97651e+07	3.02771e+07	2.95355e+07	2.96781e+07	3.15662e+07	3.0357e+07	2.88734e+07	2.88055e+07	3.00243e+07	3.00775e+07	2.93496e+07	2.95756e+07	3.12828e+07	3.1754e+07	3.05245e+07	3.02355e+07	2.87589e+07	2.96033e+07	2.89604e+07	3.03153e+07	2.87257e+07	3.14456e+07	2.96705e+07	2.99363e+07	3.04399e+07	2.95932e+07	3.06364e+07	2.9492e+07	3.16814e+07	2.86595e+07	2.89723e+07	2.9425e+07	2.95849e+07	2.91135e+07	3.07796e+07	3.07751e+07	3.15159e+07
IGHV4-4@106T_Thr->Val	IGHV4-4	immunoglobulin heavy variable 4-4(IGHV4-4)	28401	106	T	Thr->Val[T]	-1.97927	Thr->Val	3.03274e+07	2.90005e+07	3.14544e+07	2.94587e+07	3.08264e+07	2.87063e+07	2.87571e+07	2.90665e+07	3.11492e+07	3.16951e+07	3.01847e+07	2.88118e+07	3.13645e+07	2.90278e+07	3.06152e+07	2.93841e+07	3.04276e+07	3.01891e+07	3.06582e+07	3.14439e+07	2.91689e+07	2.86287e+07	2.96911e+07	2.9337e+07	2.89641e+07	2.98693e+07	3.15184e+07	3.14446e+07	3.15237e+07	3.07207e+07	2.93759e+07	3.05219e+07	3.04905e+07	2.95899e+07	3.14724e+07	2.87869e+07	3.10646e+07	3.03342e+07	3.05651e+07	3.00059e+07	3.11245e+07
IGHV4-4@106T_unknown_27	IGHV4-4	immunoglobulin heavy variable 4-4(IGHV4-4)	28401	106	T	unknown_27[T]	198.082	unknown_27	2.89206e+07	2.87564e+07	2.94512e+07	3.1381e+07	3.06455e+07	3.03592e+07	3.0821e+07	2.97868e+07	3.13995e+07	3.04332e+07	30212547	2.94855e+07	2.99405e+07	3.02887e+07	3.10386e+07	3.06069e+07	3.02472e+07	3.14322e+07	3.06024e+07	2.90213e+07	2.97498e+07	3.1107e+07	3.04196e+07	2.99906e+07	3.12001e+07	2.90629e+07	3.01034e+07	2.93978e+07	3.14601e+07	3.0353e+07	2.98349e+07	2.94637e+07	3.02916e+07	2.99256e+07	3.11491e+07	2.95435e+07	3.15483e+07	3.0231e+07	2.8827e+07	2.89555e+07	2.97981e+07
IGHV4-4@107A_Ala->Asn	IGHV4-4	immunoglobulin heavy variable 4-4(IGHV4-4)	28401	107	A	Ala->Asn[A]	43.0058	Ala->Asn	2.97108e+07	2.93412e+07	3.09149e+07	2.98202e+07	29898238	2.93262e+07	2.87344e+07	3.11874e+07	3.01807e+07	2.89128e+07	2.92123e+07	3.01537e+07	2.93071e+07	3.17306e+07	3.08728e+07	3.08124e+07	3.12396e+07	3.13311e+07	3.11873e+07	2.93958e+07	2.95616e+07	3.01971e+07	3.03202e+07	3.02816e+07	3.12699e+07	2.96632e+07	3.00325e+07	2.88093e+07	2.88088e+07	3.0899e+07	3.05593e+07	3.1604e+07	3.09056e+07	2.88229e+07	2.9101e+07	3.1393e+07	2.8729e+07	3.07005e+07	3.0554e+07	3.09007e+07	30953329
IGHV4-4@105V_Val->Ala	IGHV4-4	immunoglobulin heavy variable 4-4(IGHV4-4)	28401	105	V	Val->Ala[V]	-28.0313	Val->Ala	3.04686e+07	3.004e+07	2.95605e+07	3.14229e+07	3.16446e+07	2.88058e+07	3.17543e+07	3.0344e+07	2.97583e+07	2.9581e+07	3.12526e+07	3.1155e+07	3.05909e+07	2.90841e+07	3.07903e+07	3.0628e+07	3.05191e+07	3.05124e+07	2.89718e+07	3.04207e+07	2.87572e+07	3.12343e+07	3.02739e+07	3.02475e+07	3.14936e+07	2.9789e+07	2.88803e+07	3.14475e+07	3.13665e+07	3.0555e+07	2.88167e+07	2.87433e+07	3.04899e+07	2.96469e+07	3.15165e+07	3.1187e+07	3.10022e+07	2.88647e+07	3.15015e+07	3.0428e+07	3.14664e+07
IGHV4-4@107A_Ala->Ser	IGHV4-4	immunoglobulin heavy variable 4-4(IGHV4-4)	28401	107	A	Ala->Ser[A]	15.9949	Ala->Ser	2.91528e+07	2.97951e+07	3.0973e+07	3.15536e+07	2.97138e+07	2.8647e+07	3.04615e+07	3.06221e+07	2.90549e+07	3.10815e+07	3.08856e+07	2.91223e+07	3.12171e+07	2.96792e+07	2.98745e+07	3.10694e+07	2.90919e+07	3.10197e+07	2.9293e+07	2.92629e+07	2.9361e+07	2.97956e+07	3.03769e+07	2.87365e+07	2.88956e+07	3.06278e+07	3.11132e+07	3.08641e+07	3.17028e+07	2.96399e+07	3.05577e+07	2.92799e+07	2.87034e+07	2.94121e+07	3.0356e+07	3.03164e+07	3.1219e+07	2.94816e+07	3.11875e+07	2.88723e+07	2.86738e+07
IGHV4-4@107A_Ala->Thr	IGHV4-4	immunoglobulin heavy variable 4-4(IGHV4-4)	28401	107	A	Ala->Thr[A]	30.0106	Ala->Thr	2.93386e+07	3.14054e+07	2.9716e+07	2.91068e+07	2.98166e+07	3.00133e+07	2.86432e+07	2.90396e+07	2.94375e+07	3.12075e+07	2.90381e+07	3.02991e+07	2.9422e+07	2.98064e+07	2.94543e+07	2.90423e+07	3.03868e+07	3.14726e+07	2.95916e+07	2.97069e+07	3.10441e+07	3.03142e+07	3.01494e+07	2.9669e+07	3.12501e+07	3.05862e+07	3.07473e+07	3.16302e+07	2.99193e+07	3.14784e+07	3.05323e+07	2.92264e+07	2.9462e+07	2.86173e+07	3.12277e+07	2.89534e+07	3.07524e+07	3.17665e+07	3.13781e+07	3.14398e+07	3.15996e+07
IGHV4-4@108A_Ala->Gly	IGHV4-4	immunoglobulin heavy variable 4-4(IGHV4-4)	28401	108	A	Ala->Gly[A]	-14.0157	Ala->Gly	2.99072e+07	3.15377e+07	3.07191e+07	3.17266e+07	3.01855e+07	2.9849e+07	3.09504e+07	3.0167e+07	2.90497e+07	2.94722e+07	2.9948e+07	2.87277e+07	2.92738e+07	3.17316e+07	3.01194e+07	3.1592e+07	3.17126e+07	2.93247e+07	2.90411e+07	3.16828e+07	2.92481e+07	2.91336e+07	2.88726e+07	3.09356e+07	2.86431e+07	2.89127e+07	2.87926e+07	3.07877e+07	3.08103e+07	2.88023e+07	3.14319e+07	3.05421e+07	2.94368e+07	3.11192e+07	3.12298e+07	3.0322e+07	3.11433e+07	28681108	2.93114e+07	2.87711e+07	3.05062e+07
IGHV4-4@108A_Ala->Thr	IGHV4-4	immunoglobulin heavy variable 4-4(IGHV4-4)	28401	108	A	Ala->Thr[A]	30.0106	Ala->Thr	3.09856e+07	3.14069e+07	3.01067e+07	3.01178e+07	2.93619e+07	3.13802e+07	3.05264e+07	3.02246e+07	3.08321e+07	2.95626e+07	2.88041e+07	2.91458e+07	3.15494e+07	3.05037e+07	2.9315e+07	3.16901e+07	2.92028e+07	3.06782e+07	2.93536e+07	3.03829e+07	2.87278e+07	3.11994e+07	2.88795e+07	3.08752e+07	3.08837e+07	2.93085e+07	3.03648e+07	3.04393e+07	3.09497e+07	3.09418e+07	2.92208e+07	2.99312e+07	3.16933e+07	2.98191e+07	2.95503e+07	3.00218e+07	3.01775e+07	3.01149e+07	2.96699e+07	3.1146e+07	3.03913e+07
IGHV4-4@109D_Cation_Na	IGHV4-4	immunoglobulin heavy variable 4-4(IGHV4-4)	28401	109	D	Cation_Na[D]	21.9819	Cation_Na	3.11262e+07	3.04898e+07	2.93098e+07	3.08638e+07	2.86644e+07	3.15953e+07	3.03282e+07	3.10647e+07	2.86449e+07	3.05469e+07	2.91349e+07	2.94007e+07	3.00123e+07	2.98305e+07	3.05395e+07	3.02379e+07	2.92862e+07	2.98058e+07	3.13699e+07	2.87004e+07	3.0933e+07	3.08794e+07	3.01834e+07	3.1493e+07	2.96925e+07	3.07692e+07	2.88951e+07	2.98324e+07	2.99042e+07	3.08052e+07	2.98099e+07	3.01756e+07	3.12847e+07	2.87001e+07	2.98856e+07	3.16463e+07	3.14027e+07	3.09207e+07	3.17844e+07	2.8733e+07	3.16035e+07
IGHV4-4@109D_Methyl(Asp->Glu)	IGHV4-4	immunoglobulin heavy variable 4-4(IGHV4-4)	28401	109	D	Methyl[D](Asp->Glu[D])	14.0157	Methyl(Asp->Glu)	3.09903e+07	3.15073e+07	2.93816e+07	2.97153e+07	2.91764e+07	3.01458e+07	2.92864e+07	2.97503e+07	3.1593e+07	2.90816e+07	2.97603e+07	3.0538e+07	3.12921e+07	2.87237e+07	3.0994e+07	2.88834e+07	3.13874e+07	2.90448e+07	3.07236e+07	3.14421e+07	3.15386e+07	2.88856e+07	2.96283e+07	3.16229e+07	3.10829e+07	3.06455e+07	30596577	2.93222e+07	3.04315e+07	3.14494e+07	2.94113e+07	3.02451e+07	2.96028e+07	2.95781e+07	2.95248e+07	2.96691e+07	3.1401e+07	3.01319e+07	2.98114e+07	2.86611e+07	3.0566e+07
IGHV4-4@110T_Methyl	IGHV4-4	immunoglobulin heavy variable 4-4(IGHV4-4)	28401	110	T	Methyl[T]	14.0157	Methyl	3.05196e+07	3.11669e+07	2.92154e+07	2.94586e+07	3.05044e+07	2.93661e+07	3.12709e+07	2.88622e+07	2.97748e+07	2.94626e+07	3.01758e+07	3.09055e+07	2.94792e+07	3.15833e+07	2.88006e+07	3.04182e+07	3.0684e+07	3.17334e+07	3.02061e+07	3.04502e+07	3.10115e+07	3.13077e+07	2.94733e+07	3.03234e+07	2.93042e+07	2.93103e+07	3.07567e+07	2.98223e+07	2.94919e+07	2.96836e+07	2.87455e+07	2.96605e+07	3.09413e+07	3.04634e+07	2.95877e+07	2.93558e+07	2.98512e+07	2.97147e+07	3.06565e+07	2.93061e+07	3.07459e+07
IGHV4-4@110T_Thr->Pro	IGHV4-4	immunoglobulin heavy variable 4-4(IGHV4-4)	28401	110	T	Thr->Pro[T]	-3.99492	Thr->Pro	3.1508e+07	2.92014e+07	2.93229e+07	3.17539e+07	3.16387e+07	3.14837e+07	3.13089e+07	3.17737e+07	2.94173e+07	2.97444e+07	2.95284e+07	3.07147e+07	3.08214e+07	3.03626e+07	2.99295e+07	3.11296e+07	2.95297e+07	3.03519e+07	2.92977e+07	3.07399e+07	2.89352e+07	2.99255e+07	2.89151e+07	3.09094e+07	2.91239e+07	2.90905e+07	2.88723e+07	3.06478e+07	3.05869e+07	3.00303e+07	2.98054e+07	3.00304e+07	2.95927e+07	2.98314e+07	2.94026e+07	2.94554e+07	3.13615e+07	3.11878e+07	3.0866e+07	2.9052e+07	2.86871e+07
IGHV4-4@111A_Ala->Cys	IGHV4-4	immunoglobulin heavy variable 4-4(IGHV4-4)	28401	111	A	Ala->Cys[A]	31.9721	Ala->Cys	2.93447e+07	3.0164e+07	3.17443e+07	3.05332e+07	2.93003e+07	2.86242e+07	2.91177e+07	3.1341e+07	3.08797e+07	3.09513e+07	3.11875e+07	3.04026e+07	3.0085e+07	2.9563e+07	2.86322e+07	2.96208e+07	3.06579e+07	3.10669e+07	2.91998e+07	2.89106e+07	3.00788e+07	3.03893e+07	2.95188e+07	3.11258e+07	3.10141e+07	2.90023e+07	2.99107e+07	2.87738e+07	3.054e+07	3.12236e+07	3.11838e+07	2.90315e+07	2.99491e+07	2.98056e+07	2.98022e+07	3.08793e+07	3.12694e+07	3.10165e+07	3.08156e+07	3.13604e+07	3.03113e+07
IGHV4-4@111A_Ala->Gly	IGHV4-4	immunoglobulin heavy variable 4-4(IGHV4-4)	28401	111	A	Ala->Gly[A]	-14.0157	Ala->Gly	3.15415e+07	3.10247e+07	2.92004e+07	2.87591e+07	3.0433e+07	3.03711e+07	2.98206e+07	2.9698e+07	2.94757e+07	2.98412e+07	2.92856e+07	2.97994e+07	2.96572e+07	3.05829e+07	3.03505e+07	2.99527e+07	3.10273e+07	3.01083e+07	3.17002e+07	2.98064e+07	3.00013e+07	3.10623e+07	3.10162e+07	3.1197e+07	3.11702e+07	3.0696e+07	3.10821e+07	2.86766e+07	3.13969e+07	2.8754e+07	3.08064e+07	3.04819e+07	3.12258e+07	3.01406e+07	3.17529e+07	3.09194e+07	3.04755e+07	3.09772e+07	3.06168e+07	2.92707e+07	3.10028e+07
IGHV4-4@111A_Ala->Thr	IGHV4-4	immunoglobulin heavy variable 4-4(IGHV4-4)	28401	111	A	Ala->Thr[A]	30.0106	Ala->Thr	2.92107e+07	3.11944e+07	2.86918e+07	3.06971e+07	3.00496e+07	2.91724e+07	2.96383e+07	2.87546e+07	3.11783e+07	3.09001e+07	3.09646e+07	3.16779e+07	2.91722e+07	3.00378e+07	2.902e+07	3.00269e+07	3.09481e+07	2.87523e+07	3.04459e+07	2.95452e+07	3.12296e+07	2.98805e+07	2.91935e+07	3.07899e+07	2.96057e+07	2.92079e+07	3.11742e+07	2.91102e+07	3.11558e+07	3.07731e+07	3.11119e+07	3.03821e+07	3.09732e+07	3.08306e+07	3.05328e+07	3.04184e+07	3.16766e+07	2.91313e+07	3.00575e+07	2.87867e+07	2.94371e+07
IGHV4-4@112V_Val->Met	IGHV4-4	immunoglobulin heavy variable 4-4(IGHV4-4)	28401	112	V	Val->Met[V]	31.9721	Val->Met	2.96574e+07	2.87711e+07	2.90113e+07	3.16662e+07	2.9287e+07	2.88408e+07	2.97459e+07	2.8746e+07	2.88503e+07	2.87291e+07	2.9182e+07	2.8616e+07	2.94741e+07	2.90422e+07	3.08557e+07	2.87787e+07	2.98543e+07	3.14522e+07	3.03958e+07	3.13521e+07	2.99551e+07	3.16045e+07	2.91974e+07	3.03347e+07	3.082e+07	3.04665e+07	2.90389e+07	2.99775e+07	3.10864e+07	2.98076e+07	2.92562e+07	3.04756e+07	3.00274e+07	2.99314e+07	3.02464e+07	3.07791e+07	3.02348e+07	3.03772e+07	3.03317e+07	3.12283e+07	2.97161e+07
IGHV4-4@112V_Val->Thr	IGHV4-4	immunoglobulin heavy variable 4-4(IGHV4-4)	28401	112	V	Val->Thr[V]	1.97927	Val->Thr	2.96762e+07	2.95554e+07	2.9604e+07	2.92966e+07	3.17544e+07	2.98866e+07	2.96472e+07	28943523	3.103e+07	3.0468e+07	3.06904e+07	2.86658e+07	2.90907e+07	2.97958e+07	2.86446e+07	3.15786e+07	2.88275e+07	2.90889e+07	2.86902e+07	3.13645e+07	2.90532e+07	2.92445e+07	3.13312e+07	2.89571e+07	2.92575e+07	3.14746e+07	2.8905e+07	2.98802e+07	3.15946e+07	2.87476e+07	3.08625e+07	3.06557e+07	3.0838e+07	3.09971e+07	2.87275e+07	2.97456e+07	2.96487e+07	3.07085e+07	2.98446e+07	3.15918e+07	3.10585e+07
IGHV4-4@112V_Val->Xle	IGHV4-4	immunoglobulin heavy variable 4-4(IGHV4-4)	28401	112	V	Val->Xle[V]	14.0157	Val->Xle	3.1502e+07	2.9844e+07	3.00447e+07	2.87302e+07	3.15252e+07	2.9023e+07	3.15591e+07	2.92544e+07	2.89483e+07	3.01766e+07	3.02527e+07	3.08693e+07	2.96541e+07	3.13117e+07	3.06418e+07	2.9073e+07	2.95084e+07	3.07539e+07	3.16111e+07	2.96072e+07	2.98961e+07	3.07287e+07	3.12024e+07	2.87612e+07	2.98722e+07	2.87154e+07	2.9365e+07	2.93494e+07	2.89e+07	3.02037e+07	3.10953e+07	2.93195e+07	2.9981e+07	3.06375e+07	2.87354e+07	2.9369e+07	3.0199e+07	2.91911e+07	2.90295e+07	3.04043e+07	2.96545e+07
IGHV4-4@93K_Lys->Ser	IGHV4-4	immunoglobulin heavy variable 4-4(IGHV4-4)	28401	93	K	Lys->Ser[K]	-41.0629	Lys->Ser	2.87511e+07	29248892	3.05414e+07	2.94909e+07	2.9413e+07	3.16295e+07	3.09247e+07	2.8745e+07	2.92926e+07	3.00865e+07	3.00018e+07	2.94231e+07	3.02462e+07	3.15921e+07	3.1078e+07	3.03677e+07	3.12766e+07	2.89053e+07	2.88142e+07	2.96788e+07	2.88527e+07	3.15576e+07	3.03982e+07	3.12396e+07	3.10136e+07	3.09675e+07	2.98618e+07	3.14975e+07	3.10439e+07	3.06212e+07	3.04817e+07	3.12001e+07	2.99547e+07	3.07178e+07	3.11839e+07	3.07977e+07	2.89372e+07	3.15193e+07	2.99861e+07	3.00792e+07	3.13394e+07
IGHV4-4@95K_Lys->Asn	IGHV4-4	immunoglobulin heavy variable 4-4(IGHV4-4)	28401	95	K	Lys->Asn[K]	-14.052	Lys->Asn	3.00034e+07	3.11174e+07	3.01943e+07	2.97854e+07	3.01718e+07	2.92039e+07	2.92602e+07	2.97075e+07	2.99082e+07	3.1504e+07	3.07294e+07	2.89286e+07	2.89465e+07	3.06295e+07	3.13415e+07	3.01963e+07	2.95656e+07	3.11475e+07	3.1351e+07	3.10181e+07	2.99711e+07	3.01092e+07	3.10543e+07	2.99476e+07	3.07351e+07	3.08437e+07	3.03298e+07	2.99014e+07	2.88306e+07	3.0682e+07	3.02353e+07	3.01487e+07	2.90328e+07	3.15149e+07	3.07426e+07	29764553	3.0371e+07	3.06039e+07	2.95379e+07	3.1498e+07	2.98704e+07
IGHV4-4@96N_Deamidated	IGHV4-4	immunoglobulin heavy variable 4-4(IGHV4-4)	28401	96	N	Deamidated[N]	0.984016	Deamidated	2.97824e+07	3.09504e+07	3.17263e+07	3.07259e+07	3.02142e+07	3.04428e+07	3.14456e+07	3.16268e+07	2.9005e+07	28927682	3.04284e+07	2.86471e+07	2.91202e+07	2.96782e+07	2.91847e+07	3.00292e+07	3.07841e+07	3.09374e+07	2.94603e+07	2.97307e+07	2.94137e+07	2.87188e+07	3.15483e+07	2.96572e+07	2.87588e+07	3.06223e+07	3.15577e+07	2.94318e+07	3.06033e+07	2.96762e+07	2.88945e+07	3.0768e+07	3.14732e+07	3.12325e+07	2.89407e+07	3.14701e+07	2.92022e+07	3.08139e+07	2.93835e+07	3.06842e+07	3.07544e+07
IGHV4-4@98F_Phe->Cys	IGHV4-4	immunoglobulin heavy variable 4-4(IGHV4-4)	28401	98	F	Phe->Cys[F]	-44.0592	Phe->Cys	2.92091e+07	2.88094e+07	2.94874e+07	3.08381e+07	2.93941e+07	3.02721e+07	3.03447e+07	2.87436e+07	2.94106e+07	3.13367e+07	2.98022e+07	3.05349e+07	3.17598e+07	3.10469e+07	2.94898e+07	3.03864e+07	2.90372e+07	3.07262e+07	3.1356e+07	2.91664e+07	2.99338e+07	2.88072e+07	3.13662e+07	3.04056e+07	2.97052e+07	2.99512e+07	2.88236e+07	3.17801e+07	2.97772e+07	2.97724e+07	2.96527e+07	3.13437e+07	2.91305e+07	3.10248e+07	2.90135e+07	3.16923e+07	3.13178e+07	2.97571e+07	3.03535e+07	2.8779e+07	2.90523e+07
IGHV4-4@99S_Deoxy(Ser->Ala)	IGHV4-4	immunoglobulin heavy variable 4-4(IGHV4-4)	28401	99	S	Deoxy[S](Ser->Ala[S])	-15.9949	Deoxy(Ser->Ala)	3.08231e+07	3.1501e+07	3.00968e+07	2.9229e+07	3.12518e+07	2.86538e+07	2.9045e+07	2.96503e+07	3.04095e+07	3.16103e+07	3.11394e+07	3.08415e+07	2.95841e+07	3.00795e+07	3.15239e+07	3.02189e+07	2.96562e+07	2.97837e+07	2.96207e+07	3.16424e+07	3.08358e+07	2.87844e+07	3.05952e+07	3.03858e+07	3.10428e+07	2.96365e+07	3.13923e+07	3.04853e+07	3.03798e+07	2.93154e+07	3.07877e+07	2.90989e+07	3.06851e+07	3.07381e+07	3.16647e+07	3.15312e+07	3.00231e+07	3.11315e+07	3.07008e+07	2.96239e+07	3.08283e+07
IGHV4-4@87V_Val->Xle	IGHV4-4	immunoglobulin heavy variable 4-4(IGHV4-4)	28401	87	V	Val->Xle[V]	14.0157	Val->Xle	3.07679e+07	3.16838e+07	2.97292e+07	2.99499e+07	2.88846e+07	2.94023e+07	2.92473e+07	3.04279e+07	3.06888e+07	3.15432e+07	3.10108e+07	2.9224e+07	3.00865e+07	2.93458e+07	2.92342e+07	2.93822e+07	3.12081e+07	2.99235e+07	2.9747e+07	2.90274e+07	2.86918e+07	3.08741e+07	3.09406e+07	2.945e+07	3.14757e+07	2.99298e+07	3.00526e+07	2.89183e+07	2.96229e+07	2.90076e+07	3.02724e+07	2.87473e+07	2.95546e+07	2.97945e+07	3.04807e+07	3.14879e+07	2.99575e+07	3.10029e+07	3.15582e+07	2.92423e+07	2.9458e+07
IGHV4-4@104S_Ser->Asn	IGHV4-4	immunoglobulin heavy variable 4-4(IGHV4-4)	28401	104	S	Ser->Asn[S]	27.0109	Ser->Asn	2.8629e+07	2.97957e+07	2.95042e+07	3.06042e+07	3.01848e+07	2.93235e+07	2.93654e+07	3.01296e+07	3.15874e+07	3.16827e+07	30116404	3.13174e+07	2.93311e+07	3.10089e+07	3.14405e+07	3.02476e+07	3.03764e+07	2.90011e+07	3.08954e+07	3.15527e+07	3.12486e+07	2.94438e+07	3.14527e+07	3.04693e+07	2.86793e+07	2.90374e+07	2.9833e+07	2.92054e+07	3.12785e+07	3.17172e+07	3.14077e+07	3.03232e+07	3.12124e+07	2.98086e+07	2.93766e+07	3.05771e+07	2.95029e+07	2.87529e+07	2.88199e+07	3.12893e+07	3.17181e+07
IGHV4-4@84K_Lys->Arg	IGHV4-4	immunoglobulin heavy variable 4-4(IGHV4-4)	28401	84	K	Lys->Arg[K]	28.0061	Lys->Arg	3.1286e+07	3.17499e+07	3.16901e+07	3.14893e+07	2.87502e+07	2.97775e+07	3.15692e+07	2.97823e+07	2.96882e+07	3.08664e+07	2.974e+07	3.02626e+07	29888149	3.16102e+07	2.8821e+07	3.07195e+07	3.14365e+07	3.09014e+07	3.05518e+07	3.16409e+07	2.90816e+07	2.87798e+07	3.07077e+07	2.90778e+07	2.93416e+07	3.02454e+07	2.86887e+07	2.89206e+07	3.16016e+07	2.90633e+07	3.05177e+07	3.07518e+07	3.15066e+07	2.86687e+07	3.03751e+07	2.99807e+07	2.96831e+07	3.10766e+07	2.9059e+07	3.00605e+07	2.93369e+07
IGHV4-4@84K_Lys->Glu	IGHV4-4	immunoglobulin heavy variable 4-4(IGHV4-4)	28401	84	K	Lys->Glu[K]	0.94763	Lys->Glu	2.96894e+07	2.90473e+07	3.07614e+07	2.99227e+07	2.99755e+07	3.10826e+07	3.06191e+07	3.16574e+07	2.93373e+07	3.02007e+07	2.91746e+07	3.02551e+07	2.98994e+07	3.13697e+07	3.04369e+07	2.94815e+07	3.07987e+07	2.95069e+07	3.04235e+07	2.99969e+07	2.89076e+07	3.061e+07	29006696	2.95531e+07	3.12935e+07	3.1119e+07	2.93739e+07	3.1135e+07	3.06033e+07	2.97163e+07	3.01733e+07	2.88215e+07	3.07192e+07	3.09591e+07	3.17077e+07	2.88536e+07	3.07242e+07	2.86582e+07	3.0873e+07	2.88554e+07	2.90467e+07
IGHV4-4@88T_Thr->Ala	IGHV4-4	immunoglobulin heavy variable 4-4(IGHV4-4)	28401	88	T	Thr->Ala[T]	-30.0106	Thr->Ala	3.16517e+07	2.94657e+07	2.99126e+07	2.91069e+07	2.86155e+07	3.06839e+07	2.93721e+07	2.95766e+07	3.0367e+07	3.15196e+07	2.91565e+07	2.97415e+07	3.16829e+07	3.14578e+07	3.15492e+07	3.06923e+07	2.99475e+07	3.10073e+07	3.0289e+07	2.99674e+07	3.11242e+07	3.06309e+07	3.12023e+07	2.87983e+07	2.88541e+07	2.96994e+07	3.17819e+07	3.01504e+07	3.14408e+07	2.92111e+07	3.13356e+07	2.87583e+07	3.16091e+07	3.06083e+07	3.03652e+07	2.97096e+07	2.87213e+07	2.88789e+07	3.08881e+07	3.16381e+07	2.91637e+07
IGHV4-4@90S_Ser->Xle	IGHV4-4	immunoglobulin heavy variable 4-4(IGHV4-4)	28401	90	S	Ser->Xle[S]	26.052	Ser->Xle	3.16164e+07	3.08012e+07	3.15719e+07	2.97755e+07	2.97398e+07	2.98386e+07	2.89721e+07	3.11771e+07	3.17436e+07	3.07346e+07	2.90064e+07	2.88861e+07	3.0931e+07	3.0347e+07	2.89405e+07	2.93113e+07	3.14363e+07	3.10512e+07	2.96941e+07	3.07437e+07	2.86497e+07	3.14437e+07	2.98866e+07	3.17654e+07	3.16895e+07	3.1088e+07	3.16681e+07	3.07871e+07	3.09995e+07	2.90197e+07	2.86957e+07	3.00662e+07	3.15692e+07	3.10953e+07	3.1485e+07	2.88049e+07	3.1761e+07	2.9894e+07	2.96478e+07	3.00881e+07	2.95396e+07
IGHV4-4@93K_Lys->Ala	IGHV4-4	immunoglobulin heavy variable 4-4(IGHV4-4)	28401	93	K	Lys->Ala[K]	-57.0578	Lys->Ala	3.01622e+07	2.93206e+07	2.8976e+07	2.91065e+07	2.93443e+07	3.10691e+07	2.99432e+07	2.95256e+07	2.86483e+07	2.88258e+07	3.12384e+07	2.91971e+07	3.09249e+07	2.87176e+07	2.94759e+07	2.95281e+07	3.01874e+07	3.09731e+07	2.94632e+07	3.15704e+07	2.99437e+07	3.06171e+07	3.15481e+07	3.17237e+07	3.04736e+07	2.9999e+07	2.92455e+07	2.88331e+07	3.00249e+07	2.89191e+07	3.08146e+07	2.92857e+07	3.02183e+07	2.92428e+07	2.87532e+07	2.89068e+07	2.87035e+07	3.11496e+07	2.95167e+07	3.124e+07	3.12307e+07
IGHV4-4@107A_Ala->Gly	IGHV4-4	immunoglobulin heavy variable 4-4(IGHV4-4)	28401	107	A	Ala->Gly[A]	-14.0157	Ala->Gly	2.89454e+07	2.92874e+07	3.13735e+07	3.16706e+07	2.95989e+07	2.997e+07	2.95213e+07	3.03658e+07	3.09429e+07	2.93289e+07	2.92702e+07	3.03389e+07	3.06088e+07	3.10265e+07	3.00737e+07	2.86853e+07	3.09729e+07	2.86939e+07	3.01575e+07	2.90804e+07	3.08829e+07	3.00473e+07	3.09467e+07	2.88072e+07	3.11233e+07	3.05154e+07	2.96218e+07	3.08701e+07	3.04759e+07	2.8766e+07	3.16092e+07	2.90005e+07	2.95928e+07	2.98199e+07	2.90086e+07	30928932	2.86208e+07	3.11728e+07	2.97823e+07	2.91208e+07	2.96785e+07
IGHV4-4@78N_Deamidated	IGHV4-4	immunoglobulin heavy variable 4-4(IGHV4-4)	28401	78	N	Deamidated[N]	0.984016	Deamidated	3.09314e+07	2.91204e+07	3.02552e+07	2.99242e+07	2.93355e+07	2.90322e+07	3.12511e+07	2.89004e+07	3.01275e+07	3.13709e+07	2.98007e+07	3.14553e+07	2.86908e+07	3.06503e+07	3.14319e+07	3.14473e+07	2.98572e+07	3.08202e+07	3.1596e+07	3.17554e+07	2.92377e+07	2.86779e+07	3.142e+07	3.1719e+07	2.93274e+07	3.11331e+07	2.95333e+07	3.09367e+07	2.93234e+07	3.1528e+07	3.13112e+07	3.12455e+07	3.16342e+07	3.05703e+07	2.95102e+07	3.12788e+07	2.95181e+07	2.9717e+07	3.07466e+07	3.16794e+07	2.90242e+07
IGKV2D-24@59S_Ser->Asn	IGKV2D-24	immunoglobulin kappa variable 2D-24 (non-functional)(IGKV2D-24)	28885	59	S	Ser->Asn[S]	27.0109	Ser->Asn	2.86788e+07	2.8964e+07	3.04153e+07	3.17797e+07	2.97596e+07	2.98081e+07	3.16075e+07	2.97376e+07	3.01594e+07	2.89197e+07	3.00842e+07	2.92614e+07	3.07101e+07	2.89345e+07	3.02471e+07	2.97445e+07	3.01422e+07	3.11307e+07	2.91595e+07	3.13154e+07	3.02528e+07	3.08938e+07	2.92924e+07	2.99655e+07	2.99337e+07	2.91887e+07	3.06803e+07	3.08761e+07	3.13935e+07	3.15649e+07	3.16605e+07	3.08499e+07	3.12537e+07	3.108e+07	3.15981e+07	3.09705e+07	3.00542e+07	2.94051e+07	2.90502e+07	2.95363e+07	3.09559e+07
IGKV2D-24@54G_Gly->Arg	IGKV2D-24	immunoglobulin kappa variable 2D-24 (non-functional)(IGKV2D-24)	28885	54	G	Gly->Arg[G]	99.0796	Gly->Arg	3.01007e+07	3.13948e+07	3.07096e+07	2.87199e+07	2.89665e+07	3.01855e+07	3.10143e+07	2.92975e+07	2.94492e+07	3.03268e+07	31001799	2.94318e+07	3.03304e+07	2.93256e+07	3.16252e+07	3.12349e+07	3.15351e+07	2.89282e+07	3.13315e+07	2.99943e+07	2.90571e+07	3.03797e+07	2.9154e+07	3.074e+07	2.8754e+07	3.01844e+07	3.15339e+07	2.87731e+07	2.90011e+07	2.90057e+07	2.99616e+07	2.9903e+07	3.14845e+07	3.12098e+07	2.88244e+07	3.0341e+07	2.93068e+07	3.15761e+07	2.96349e+07	2.99656e+07	3.12032e+07
IGKV2D-24@55N_Asn->Ser	IGKV2D-24	immunoglobulin kappa variable 2D-24 (non-functional)(IGKV2D-24)	28885	55	N	Asn->Ser[N]	-27.0109	Asn->Ser	3.09514e+07	3.00624e+07	2.99853e+07	2.99397e+07	3.13794e+07	3.10937e+07	3.0841e+07	3.09524e+07	2.99053e+07	3.02852e+07	3.06973e+07	3.10535e+07	3.13509e+07	2.86777e+07	3.0275e+07	2.93842e+07	2.88018e+07	3.15063e+07	2.88587e+07	2.93157e+07	3.09491e+07	2.97779e+07	3.09086e+07	3.07481e+07	2.90771e+07	2.99956e+07	2.92019e+07	2.87453e+07	2.90768e+07	2.98847e+07	2.92751e+07	3.15178e+07	2.91818e+07	3.12571e+07	3.14093e+07	3.0327e+07	3.00381e+07	31607859	3.08415e+07	3.14565e+07	3.06499e+07
IGKV2D-24@55N_Deamidated	IGKV2D-24	immunoglobulin kappa variable 2D-24 (non-functional)(IGKV2D-24)	28885	55	N	Deamidated[N]	0.984016	Deamidated	3.00661e+07	2.97804e+07	2.93928e+07	3.10898e+07	30315305	3.01039e+07	2.87609e+07	2.94533e+07	3.14146e+07	3.12325e+07	3.0939e+07	2.90835e+07	3.17542e+07	3.15429e+07	3.05912e+07	2.91825e+07	3.06072e+07	2.95601e+07	3.05683e+07	3.01117e+07	2.98349e+07	3.1712e+07	2.92901e+07	3.11039e+07	2.86127e+07	2.9788e+07	2.87527e+07	3.05071e+07	2.88863e+07	2.88029e+07	2.87433e+07	2.89449e+07	2.91824e+07	3.00311e+07	2.9879e+07	3.14635e+07	3.16802e+07	2.94146e+07	2.93342e+07	3.02544e+07	2.92506e+07
IGKV2D-24@99K_Lys->Thr	IGKV2D-24	immunoglobulin kappa variable 2D-24 (non-functional)(IGKV2D-24)	28885	99	K	Lys->Thr[K]	-27.0473	Lys->Thr	3.15915e+07	2.90505e+07	3.0518e+07	2.93783e+07	3.13792e+07	2.90397e+07	3.05717e+07	2.91738e+07	3.00497e+07	3.00942e+07	3.03241e+07	3.05253e+07	3.16568e+07	2.92518e+07	3.14312e+07	2.98827e+07	2.86229e+07	2.90845e+07	2.98072e+07	3.12331e+07	2.863e+07	3.12596e+07	3.07163e+07	3.17869e+07	3.07682e+07	2.9617e+07	2.95091e+07	3.0421e+07	3.16457e+07	3.0228e+07	2.98628e+07	2.93411e+07	2.86519e+07	2.95184e+07	3.02264e+07	3.04047e+07	3.17401e+07	2.87977e+07	3.09164e+07	3.17515e+07	2.90802e+07
IGKV2D-24@55N_Asn->Gly	IGKV2D-24	immunoglobulin kappa variable 2D-24 (non-functional)(IGKV2D-24)	28885	55	N	Asn->Gly[N]	-57.0215	Asn->Gly	3.14919e+07	3.03189e+07	2.9148e+07	2.96423e+07	2.88653e+07	2.96191e+07	2.99847e+07	2.96642e+07	3.16605e+07	2.95298e+07	2.91295e+07	2.97179e+07	2.97193e+07	3.02281e+07	2.89444e+07	3.02362e+07	2.96005e+07	2.93349e+07	3.04242e+07	3.07687e+07	3.02859e+07	3.10278e+07	2.95592e+07	2.9682e+07	2.90573e+07	2.94586e+07	2.97671e+07	3.14303e+07	30931576	3.04427e+07	3.15582e+07	2.98698e+07	2.9457e+07	3.08238e+07	3.15246e+07	2.88421e+07	3.0185e+07	3.1149e+07	3.02958e+07	3.13662e+07	2.88206e+07
IGKV2D-24@61L_Xle->Tyr	IGKV2D-24	immunoglobulin kappa variable 2D-24 (non-functional)(IGKV2D-24)	28885	61	L	Xle->Tyr[L]	49.9793	Xle->Tyr	2.96971e+07	3.06682e+07	2.96099e+07	3.16574e+07	2.92979e+07	3.17731e+07	3.16513e+07	3.03425e+07	3.0282e+07	2.96856e+07	3.14665e+07	3.11875e+07	3.07606e+07	2.87266e+07	3.00182e+07	3.05869e+07	3.13264e+07	3.02136e+07	2.93207e+07	2.92516e+07	3.15257e+07	2.92231e+07	3.0704e+07	3.02904e+07	3.07704e+07	2.94647e+07	2.94997e+07	2.98455e+07	2.9659e+07	3.04449e+07	2.86211e+07	2.92281e+07	2.9338e+07	3.11128e+07	3.13503e+07	3.06514e+07	2.91032e+07	3.11501e+07	2.88266e+07	3.08864e+07	2.88573e+07
IGKV2D-24@62Q_Gln->His	IGKV2D-24	immunoglobulin kappa variable 2D-24 (non-functional)(IGKV2D-24)	28885	62	Q	Gln->His[Q]	9.00033	Gln->His	3.04663e+07	3.10572e+07	3.10896e+07	3.11954e+07	2.98303e+07	3.14552e+07	3.03797e+07	2.9533e+07	3.03722e+07	2.9873e+07	3.11348e+07	3.03435e+07	2.865e+07	2.94643e+07	2.99964e+07	3.00992e+07	3.10109e+07	3.01741e+07	2.96865e+07	2.94961e+07	3.10399e+07	3.11813e+07	2.93343e+07	3.12679e+07	3.07439e+07	28941734	3.01267e+07	3.02817e+07	3.0207e+07	3.06334e+07	3.04168e+07	3.03873e+07	3.05e+07	2.91255e+07	2.88596e+07	3.16618e+07	3.07833e+07	3.11703e+07	2.98692e+07	3.12009e+07	2.96848e+07
IGKV2D-24@62Q_Gln->Xle	IGKV2D-24	immunoglobulin kappa variable 2D-24 (non-functional)(IGKV2D-24)	28885	62	Q	Gln->Xle[Q]	-14.9745	Gln->Xle	3.15043e+07	3.14965e+07	3.01871e+07	3.09674e+07	3.16395e+07	3.03648e+07	2.90003e+07	3.00783e+07	3.11549e+07	2.94099e+07	3.16432e+07	2.8997e+07	3.14369e+07	3.02396e+07	3.11664e+07	3.11014e+07	3.03042e+07	3.12224e+07	3.0987e+07	2.97826e+07	3.13737e+07	2.97676e+07	3.16839e+07	3.06965e+07	3.09887e+07	2.91148e+07	3.07355e+07	2.99431e+07	2.89573e+07	2.97063e+07	2.97374e+07	2.87037e+07	3.10756e+07	2.90924e+07	2.94799e+07	3.00835e+07	3.02087e+07	2.97796e+07	2.90188e+07	3.07599e+07	2.92886e+07
IGKV2D-24@63Q_Gln->His	IGKV2D-24	immunoglobulin kappa variable 2D-24 (non-functional)(IGKV2D-24)	28885	63	Q	Gln->His[Q]	9.00033	Gln->His	2.90126e+07	2.97374e+07	3.05513e+07	3.1038e+07	2.99692e+07	2.97997e+07	3.10177e+07	2.97061e+07	3.01403e+07	2.93151e+07	3.15161e+07	2.86981e+07	2.88298e+07	3.03866e+07	2.89982e+07	3.09906e+07	3.16366e+07	3.12422e+07	2.9111e+07	3.09888e+07	2.97697e+07	2.99664e+07	2.98414e+07	2.8732e+07	3.14586e+07	3.07533e+07	2.87057e+07	3.08531e+07	3.08824e+07	2.90188e+07	2.93014e+07	2.91109e+07	3.03225e+07	3.15452e+07	3.05767e+07	2.99725e+07	3.10018e+07	3.05786e+07	3.14103e+07	3.06314e+07	3.05106e+07
IGKV2D-24@78N_Deamidated	IGKV2D-24	immunoglobulin kappa variable 2D-24 (non-functional)(IGKV2D-24)	28885	78	N	Deamidated[N]	0.984016	Deamidated	3.07331e+07	2.8926e+07	2.88889e+07	3.03998e+07	3.12961e+07	3.04745e+07	3.04281e+07	2.97249e+07	3.10032e+07	3.08586e+07	2.99811e+07	3.15863e+07	2.93634e+07	2.96671e+07	3.02399e+07	2.87682e+07	3.07833e+07	2.89488e+07	3.06253e+07	2.98938e+07	3.04073e+07	2.94085e+07	2.89023e+07	3.15952e+07	3.15144e+07	2.97061e+07	2.90016e+07	2.96356e+07	3.0293e+07	2.9117e+07	3.00898e+07	2.99095e+07	2.91411e+07	2.86714e+07	2.86531e+07	3.07214e+07	2.99172e+07	2.86605e+07	2.98754e+07	2.95306e+07	3.048e+07
IGKV2D-24@85I_Cation_Cu	IGKV2D-24	immunoglobulin kappa variable 2D-24 (non-functional)(IGKV2D-24)	28885	85	I	Cation_Cu[I][D]	61.9218	Cation_Cu	2.91072e+07	3.1621e+07	3.15425e+07	3.12749e+07	2.8695e+07	2.97982e+07	3.16422e+07	3.1511e+07	3.03198e+07	2.9687e+07	3.01284e+07	2.92925e+07	3.09725e+07	2.89658e+07	3.15813e+07	2.9789e+07	3.13836e+07	2.92619e+07	2.98546e+07	3.02852e+07	2.8809e+07	30370749	3.09008e+07	3.16879e+07	3.1463e+07	3.06256e+07	3.09824e+07	3.04525e+07	3.01826e+07	2.92178e+07	3.07472e+07	3.14453e+07	2.9713e+07	3.1692e+07	3.15716e+07	2.87408e+07	3.13342e+07	2.97228e+07	3.14537e+07	3.01188e+07	3.06346e+07
IGKV2D-24@87F_Phe->Val	IGKV2D-24	immunoglobulin kappa variable 2D-24 (non-functional)(IGKV2D-24)	28885	87	F	Phe->Val[F]	-48	Phe->Val	2.86726e+07	3.14085e+07	2.90626e+07	3.16333e+07	3.14897e+07	2.89605e+07	3.16933e+07	2.95935e+07	3.16818e+07	3.0319e+07	3.14772e+07	3.15063e+07	3.05344e+07	3.04954e+07	2.90547e+07	3.03046e+07	3.01653e+07	3.1211e+07	2.94067e+07	2.90029e+07	3.15291e+07	3.05976e+07	3.13239e+07	3.07753e+07	2.91278e+07	3.05664e+07	3.13596e+07	3.01076e+07	2.94921e+07	3.00269e+07	3.10664e+07	3.14435e+07	3.03932e+07	3.15694e+07	2.86342e+07	2.89811e+07	3.11971e+07	3.01893e+07	3.14752e+07	31522699	3.16693e+07
IGKV2D-24@54G_Gly->Pro	IGKV2D-24	immunoglobulin kappa variable 2D-24 (non-functional)(IGKV2D-24)	28885	54	G	Gly->Pro[G]	40.0313	Gly->Pro	3.024e+07	3.11404e+07	3.15897e+07	3.08458e+07	3.14339e+07	2.86314e+07	2.9653e+07	3.17754e+07	2.98698e+07	2.98114e+07	3.04195e+07	2.97529e+07	3.07645e+07	3.17355e+07	2.98301e+07	3.08104e+07	2.92285e+07	3.02457e+07	3.16679e+07	3.05319e+07	3.17867e+07	3.0554e+07	3.16757e+07	3.07026e+07	2.98614e+07	3.0064e+07	3.15401e+07	3.04282e+07	3.16891e+07	3.13885e+07	3.04395e+07	2.93746e+07	3.13157e+07	2.96576e+07	2.90451e+07	3.15682e+07	2.92498e+07	2.94535e+07	3.03373e+07	3.1451e+07	2.94471e+07
IGKV2D-24@93G_Gly->Glu	IGKV2D-24	immunoglobulin kappa variable 2D-24 (non-functional)(IGKV2D-24)	28885	93	G	Gly->Glu[G]	72.0211	Gly->Glu	2.98308e+07	3.03307e+07	3.08804e+07	2.90166e+07	3.02217e+07	2.97994e+07	2.88115e+07	3.15391e+07	2.88034e+07	3.08875e+07	2.92523e+07	2.95737e+07	2.87906e+07	2.89774e+07	2.93952e+07	3.00806e+07	3.04603e+07	3.11136e+07	2.86683e+07	2.98658e+07	2.90736e+07	2.96545e+07	3.12154e+07	2.93277e+07	3.07931e+07	2.91392e+07	3.03732e+07	2.94284e+07	3.05916e+07	3.15109e+07	3.16853e+07	2.92692e+07	2.94686e+07	3.12118e+07	3.12013e+07	3.02643e+07	3.07672e+07	2.97307e+07	3.03572e+07	3.12846e+07	3.04351e+07
IGKV2D-24@99K_Lys->Arg	IGKV2D-24	immunoglobulin kappa variable 2D-24 (non-functional)(IGKV2D-24)	28885	99	K	Lys->Arg[K]	28.0061	Lys->Arg	3.16591e+07	2.96596e+07	3.10369e+07	3.14982e+07	3.13702e+07	29772234	2.90971e+07	3.14084e+07	3.16662e+07	3.09956e+07	2.9794e+07	3.04832e+07	3.16713e+07	2.99305e+07	3.0247e+07	3.13708e+07	3.05042e+07	3.17552e+07	3.08247e+07	2.96452e+07	3.06413e+07	3.04032e+07	3.02844e+07	3.17638e+07	3.10275e+07	3.06852e+07	3.05549e+07	3.05082e+07	2.99415e+07	3.13566e+07	2.97062e+07	3.02645e+07	2.93392e+07	2.90173e+07	3.10278e+07	2.87955e+07	3.16631e+07	3.00404e+07	2.92107e+07	3.00654e+07	2.8662e+07
IGKV2D-24@99K_Lys->His	IGKV2D-24	immunoglobulin kappa variable 2D-24 (non-functional)(IGKV2D-24)	28885	99	K	Lys->His[K]	8.96395	Lys->His	3.07808e+07	3.0904e+07	2.90854e+07	2.88914e+07	3.10703e+07	3.10822e+07	2.91003e+07	2.90973e+07	2.99036e+07	3.11982e+07	2.94194e+07	2.90107e+07	3.03191e+07	2.95056e+07	2.98204e+07	3.04494e+07	2.99478e+07	3.10899e+07	3.0859e+07	3.1039e+07	2.89547e+07	3.07328e+07	2.97942e+07	3.05332e+07	2.90947e+07	2.93724e+07	3.11159e+07	3.14371e+07	3.08909e+07	3.17223e+07	3.05329e+07	3.14509e+07	2.9711e+07	2.92306e+07	3.10697e+07	2.87926e+07	2.8953e+07	2.90798e+07	2.88751e+07	2.95916e+07	2.96443e+07
IGKV2D-24@113C_unknown_23	IGKV2D-24	immunoglobulin kappa variable 2D-24 (non-functional)(IGKV2D-24)	28885	113	C	unknown_23[C]	153.116	unknown_23	3.06924e+07	2.89307e+07	3.00359e+07	3.13628e+07	2.98919e+07	2.98676e+07	2.88901e+07	3.06447e+07	2.89798e+07	2.86738e+07	2.97219e+07	2.9585e+07	2.87899e+07	3.13728e+07	2.98952e+07	3.10485e+07	2.88377e+07	3.08084e+07	2.87535e+07	2.92553e+07	2.89476e+07	3.00575e+07	2.94558e+07	2.89535e+07	2.97143e+07	2.94993e+07	3.07832e+07	3.05908e+07	2.95264e+07	2.86181e+07	2.96122e+07	3.12289e+07	2.93038e+07	2.91732e+07	3.09417e+07	2.86131e+07	2.9066e+07	3.16292e+07	3.06193e+07	3.06313e+07	2.97253e+07
IGKV2D-24@117T_ethylamino(Thr->Lys)	IGKV2D-24	immunoglobulin kappa variable 2D-24 (non-functional)(IGKV2D-24)	28885	117	T	ethylamino[T](Thr->Lys[T])	27.0473	ethylamino(Thr->Lys)	2.99757e+07	2.91975e+07	3.16929e+07	3.02119e+07	3.05127e+07	3.02295e+07	3.09717e+07	2.95174e+07	3.00233e+07	3.0014e+07	2.94603e+07	2.8942e+07	2.8722e+07	3.14892e+07	3.0382e+07	2.94171e+07	2.88116e+07	3.10754e+07	3.01491e+07	3.06188e+07	2.911e+07	31575174	3.16003e+07	3.09029e+07	2.92521e+07	3.04067e+07	2.90346e+07	3.17191e+07	2.90581e+07	3.02481e+07	2.90446e+07	3.08378e+07	3.1187e+07	3.17208e+07	3.02893e+07	3.05455e+07	3.00987e+07	3.05913e+07	2.87682e+07	2.86261e+07	3.11627e+07
IGKV2D-24@47Q_Gln->Lys	IGKV2D-24	immunoglobulin kappa variable 2D-24 (non-functional)(IGKV2D-24)	28885	47	Q	Gln->Lys[Q]	0.036386	Gln->Lys	2.88714e+07	2.97869e+07	2.92753e+07	3.01289e+07	2.96926e+07	3.00006e+07	3.03164e+07	3.10544e+07	2.99883e+07	3.09638e+07	2.8792e+07	3.0959e+07	2.99501e+07	3.10245e+07	2.92895e+07	30804385	3.11605e+07	2.92761e+07	2.96742e+07	3.09541e+07	2.89541e+07	3.03805e+07	2.88224e+07	2.92131e+07	3.08917e+07	2.96473e+07	2.93878e+07	3.15046e+07	3.17333e+07	3.12982e+07	3.07326e+07	2.91132e+07	3.04777e+07	2.92621e+07	3.01973e+07	3.16708e+07	2.99511e+07	2.9139e+07	2.91842e+07	3.00092e+07	3.04771e+07
IGKV2D-24@48S_Didehydro	IGKV2D-24	immunoglobulin kappa variable 2D-24 (non-functional)(IGKV2D-24)	28885	48	S	Didehydro[S]	-2.01565	Didehydro	2.89879e+07	2.88409e+07	3.17852e+07	2.97929e+07	3.00064e+07	2.90587e+07	3.15767e+07	2.9422e+07	3.11771e+07	2.99681e+07	2.93348e+07	3.17428e+07	3.0644e+07	3.10268e+07	3.05629e+07	3.00603e+07	3.01908e+07	2.92619e+07	2.97837e+07	3.07133e+07	3.1375e+07	3.16136e+07	3.12987e+07	3.09052e+07	3.03526e+07	3.13011e+07	2.91103e+07	2.93957e+07	3.17333e+07	3.08941e+07	3.12946e+07	2.99688e+07	2.88663e+07	3.00855e+07	3.08269e+07	2.99274e+07	3.12543e+07	2.94155e+07	3.00426e+07	3.0996e+07	3.02861e+07
IGKV2D-24@48S_Ser->Asn	IGKV2D-24	immunoglobulin kappa variable 2D-24 (non-functional)(IGKV2D-24)	28885	48	S	Ser->Asn[S]	27.0109	Ser->Asn	3.02331e+07	3.09519e+07	2.96557e+07	2.8937e+07	3.15378e+07	2.92917e+07	3.15344e+07	2.89192e+07	3.15702e+07	2.99878e+07	2.98939e+07	2.99463e+07	3.14434e+07	3.06638e+07	2.99593e+07	2.97589e+07	3.07461e+07	2.97295e+07	2.97067e+07	3.14738e+07	3.00895e+07	3.1298e+07	2.9947e+07	2.90126e+07	3.01224e+07	3.0262e+07	2.91286e+07	2.99845e+07	2.86726e+07	3.1448e+07	2.96792e+07	2.94552e+07	3.15702e+07	2.88326e+07	3.12166e+07	3.15023e+07	2.92184e+07	2.95603e+07	2.9665e+07	2.97219e+07	3.01211e+07
IGKV2D-24@48S_Ser->Gly	IGKV2D-24	immunoglobulin kappa variable 2D-24 (non-functional)(IGKV2D-24)	28885	48	S	Ser->Gly[S]	-30.0106	Ser->Gly	2.90043e+07	3.03716e+07	3.1682e+07	3.16298e+07	2.99082e+07	3.0188e+07	3.16615e+07	2.94976e+07	3.02288e+07	2.90282e+07	2.97827e+07	3.08854e+07	3.11528e+07	2.94449e+07	3.0713e+07	2.98686e+07	3.02767e+07	2.935e+07	2.91742e+07	2.95047e+07	3.03885e+07	2.94331e+07	2.93247e+07	3.04889e+07	2.93994e+07	3.02703e+07	3.10828e+07	2.98851e+07	3.17336e+07	2.89035e+07	3.02844e+07	3.16353e+07	3.10323e+07	2.96742e+07	2.89267e+07	2.92658e+07	2.98406e+07	2.97231e+07	2.93936e+07	2.89802e+07	2.93529e+07
IGKV2D-24@49L_Xle->Lys	IGKV2D-24	immunoglobulin kappa variable 2D-24 (non-functional)(IGKV2D-24)	28885	49	L	Xle->Lys[L]	15.0109	Xle->Lys	2.94159e+07	3.07281e+07	3.16131e+07	3.11418e+07	3.12098e+07	2.9296e+07	3.04282e+07	2.96952e+07	3.16604e+07	3.04068e+07	3.16744e+07	3.11889e+07	3.03952e+07	3.13343e+07	3.02593e+07	3.02582e+07	2.88806e+07	2.99733e+07	3.03596e+07	2.91581e+07	2.90445e+07	2.87318e+07	3.07004e+07	3.00715e+07	2.8879e+07	3.1708e+07	3.14982e+07	3.03416e+07	3.03258e+07	2.87957e+07	2.886e+07	3.10655e+07	2.98686e+07	2.8623e+07	2.97586e+07	3.04464e+07	3.02037e+07	2.99876e+07	2.98871e+07	2.92782e+07	2.92208e+07
IGKV2D-24@50V_Val->Xle	IGKV2D-24	immunoglobulin kappa variable 2D-24 (non-functional)(IGKV2D-24)	28885	50	V	Val->Xle[V]	14.0157	Val->Xle	2.86342e+07	2.89306e+07	2.87079e+07	3.03412e+07	2.93161e+07	2.97881e+07	2.97699e+07	3.02969e+07	2.97338e+07	2.95105e+07	3.09985e+07	3.05841e+07	3.09821e+07	2.87444e+07	2.98306e+07	3.00098e+07	2.97135e+07	2.90926e+07	2.90024e+07	3.00702e+07	3.03532e+07	3.06882e+07	2.8627e+07	3.00799e+07	3.13233e+07	3.02444e+07	2.89496e+07	3.12481e+07	2.96423e+07	3.0681e+07	2.9154e+07	3.06189e+07	3.0271e+07	2.89729e+07	3.04381e+07	2.95702e+07	3.08465e+07	2.95628e+07	3.15856e+07	2.88857e+07	2.88646e+07
IGKV2D-24@51H_His->Asp	IGKV2D-24	immunoglobulin kappa variable 2D-24 (non-functional)(IGKV2D-24)	28885	51	H	His->Asp[H]	-22.032	His->Asp	2.98257e+07	3.16554e+07	2.89523e+07	2.91534e+07	2.88405e+07	2.99375e+07	3.00977e+07	3.11655e+07	2.94715e+07	3.05499e+07	2.95606e+07	3.14666e+07	3.05278e+07	2.91748e+07	3.12244e+07	3.09765e+07	3.04186e+07	3.01719e+07	2.97565e+07	3.0138e+07	2.88994e+07	3.10571e+07	3.09336e+07	3.03787e+07	3.16356e+07	2.97069e+07	2.87397e+07	2.99219e+07	2.97729e+07	29461833	3.05114e+07	2.90654e+07	2.99275e+07	2.90266e+07	2.93354e+07	3.04526e+07	2.99947e+07	3.04317e+07	3.02257e+07	3.17731e+07	2.99904e+07
IGKV2D-24@89G_Gly->Ala	IGKV2D-24	immunoglobulin kappa variable 2D-24 (non-functional)(IGKV2D-24)	28885	89	G	Gly->Ala[G]	14.0157	Gly->Ala	2.98716e+07	2.9746e+07	3.06306e+07	3.01179e+07	3.08243e+07	2.93921e+07	2.91502e+07	2.98907e+07	3.16416e+07	2.99017e+07	2.90836e+07	3.09825e+07	2.96699e+07	3.14061e+07	2.93004e+07	2.91459e+07	3.00207e+07	3.10139e+07	3.07211e+07	3.12447e+07	30212679	3.09102e+07	3.07874e+07	2.87238e+07	2.90778e+07	3.07858e+07	3.14191e+07	2.99302e+07	3.13118e+07	3.05392e+07	3.01001e+07	3.01343e+07	3.14009e+07	2.98801e+07	2.93468e+07	3.02257e+07	2.9821e+07	3.00056e+07	2.93861e+07	2.95986e+07	2.91754e+07
IGKV2D-24@61L_Xle->His	IGKV2D-24	immunoglobulin kappa variable 2D-24 (non-functional)(IGKV2D-24)	28885	61	L	Xle->His[L]	23.9748	Xle->His	2.88276e+07	3.03315e+07	2.8651e+07	2.91623e+07	3.1414e+07	3.04348e+07	2.92649e+07	2.86406e+07	2.90573e+07	3.03294e+07	3.11713e+07	2.96818e+07	3.16339e+07	3.14488e+07	2.98323e+07	2.88566e+07	2.97183e+07	3.16055e+07	3.14623e+07	2.9484e+07	2.95232e+07	3.0016e+07	2.86574e+07	2.95527e+07	2.97744e+07	2.98099e+07	3.06777e+07	3.00437e+07	2.95796e+07	3.10209e+07	2.96274e+07	2.89146e+07	3.07188e+07	3.06808e+07	3.00604e+07	3.03625e+07	3.10406e+07	3.13669e+07	2.95969e+07	2.93584e+07	2.95491e+07
IGKV2D-29@65P_Pro->Ala	IGKV2D-29	immunoglobulin kappa variable 2D-29(IGKV2D-29)	28882	65	P	Pro->Ala[P]	-26.0157	Pro->Ala	3.07137e+07	3.08832e+07	3.15405e+07	3.15789e+07	2.98175e+07	3.11003e+07	3.03686e+07	2.96292e+07	3.16034e+07	2.94004e+07	2.88597e+07	3.14331e+07	3.17126e+07	3.08772e+07	3.0806e+07	3.02005e+07	2.91441e+07	3.09305e+07	2.98365e+07	3.10948e+07	3.14642e+07	3.11317e+07	3.00259e+07	3.07095e+07	2.87052e+07	2.93302e+07	3.12801e+07	2.94155e+07	2.96718e+07	3.08326e+07	3.0788e+07	2.99501e+07	2.99439e+07	2.89829e+07	3.06504e+07	3.10787e+07	2.9789e+07	3.0005e+07	2.91729e+07	3.09359e+07	2.97836e+07
IGKV2D-29@52S_Didehydro	IGKV2D-29	immunoglobulin kappa variable 2D-29(IGKV2D-29)	28882	52	S	Didehydro[S]	-2.01565	Didehydro	3.09381e+07	3.06387e+07	2.86749e+07	3.07669e+07	3.01218e+07	3.03515e+07	2.9849e+07	3.02295e+07	3.02933e+07	2.89699e+07	2.98036e+07	2.99168e+07	3.05023e+07	2.96012e+07	3.08633e+07	3.04513e+07	2.90358e+07	2.96345e+07	3.16698e+07	3.16882e+07	3.01496e+07	3.10567e+07	2.88088e+07	3.08011e+07	2.93228e+07	2.96282e+07	3.12084e+07	3.12646e+07	2.93143e+07	3.14853e+07	2.99899e+07	2.87131e+07	3.00018e+07	3.01913e+07	2.97681e+07	2.91284e+07	2.92867e+07	2.9865e+07	3.13044e+07	3.1773e+07	3.12754e+07
IGKV2D-29@60W_Trp->Gln	IGKV2D-29	immunoglobulin kappa variable 2D-29(IGKV2D-29)	28882	60	W	Trp->Gln[W]	-58.0207	Trp->Gln	2.95595e+07	3.03593e+07	3.16505e+07	2.91374e+07	3.10943e+07	2.91705e+07	2.94976e+07	3.08778e+07	3.02031e+07	2.98493e+07	2.97752e+07	2.92084e+07	3.13478e+07	2.95046e+07	3.05077e+07	2.98853e+07	3.12393e+07	2.98083e+07	3.06887e+07	3.14188e+07	2.99276e+07	2.89033e+07	3.07697e+07	2.86555e+07	3.05914e+07	2.87779e+07	2.88358e+07	2.98134e+07	2.8879e+07	3.0977e+07	3.08478e+07	3.01766e+07	3.00624e+07	2.97323e+07	3.07285e+07	2.92368e+07	3.13876e+07	2.93189e+07	3.06522e+07	3.01824e+07	2.91263e+07
IGKV2D-29@65P_Pro->Ser	IGKV2D-29	immunoglobulin kappa variable 2D-29(IGKV2D-29)	28882	65	P	Pro->Ser[P]	-10.0207	Pro->Ser	2.99147e+07	2.92147e+07	3.08817e+07	3.15604e+07	3.16214e+07	2.87443e+07	3.07232e+07	2.87484e+07	2.8697e+07	2.97912e+07	2.95135e+07	3.09796e+07	3.15981e+07	2.8977e+07	2.98961e+07	2.88929e+07	2.88507e+07	2.97011e+07	3.16205e+07	2.96095e+07	3.15273e+07	3.1528e+07	2.98398e+07	3.16044e+07	2.86835e+07	2.98564e+07	2.98743e+07	3.0528e+07	2.94246e+07	3.0058e+07	3.16407e+07	3.16412e+07	3.0091e+07	3.05769e+07	2.89653e+07	3.11082e+07	3.09177e+07	3.02973e+07	2.99942e+07	3.05567e+07	2.91383e+07
IGKV2D-29@68P_Pro->Ser	IGKV2D-29	immunoglobulin kappa variable 2D-29(IGKV2D-29)	28882	68	P	Pro->Ser[P]	-10.0207	Pro->Ser	2.94468e+07	3.12897e+07	3.12642e+07	3.00077e+07	3.06091e+07	2.94838e+07	3.03894e+07	2.95729e+07	2.96379e+07	3.01661e+07	2.89185e+07	2.95375e+07	3.15199e+07	3.08897e+07	3.08951e+07	2.90419e+07	2.9486e+07	3.15133e+07	3.01825e+07	3.13583e+07	3.17536e+07	3.15051e+07	3.08367e+07	2.9043e+07	3.01498e+07	3.01971e+07	3.16425e+07	2.87644e+07	3.15732e+07	2.97341e+07	2.90353e+07	2.94861e+07	2.89656e+07	2.90276e+07	2.93887e+07	2.94012e+07	3.00272e+07	3.0426e+07	3.16737e+07	2.89842e+07	2.91682e+07
IGKV2D-29@70Q_Gln->Cys	IGKV2D-29	immunoglobulin kappa variable 2D-29(IGKV2D-29)	28882	70	Q	Gln->Cys[Q]	-25.0494	Gln->Cys	2.9074e+07	2.91721e+07	2.9806e+07	2.96905e+07	3.09658e+07	2.9835e+07	30115317	3.16503e+07	3.0696e+07	3.03048e+07	3.10319e+07	3.1199e+07	2.92805e+07	3.11698e+07	3.04825e+07	3.05211e+07	3.03681e+07	3.01433e+07	3.00447e+07	2.97604e+07	3.09493e+07	2.93029e+07	3.11316e+07	2.921e+07	2.94783e+07	2.89235e+07	3.04721e+07	3.11019e+07	3.14477e+07	2.98401e+07	3.14701e+07	3.014e+07	3.15292e+07	2.99042e+07	2.9966e+07	3.11636e+07	3.08633e+07	3.0999e+07	3.09165e+07	3.16848e+07	3.1705e+07
IGKV2D-29@57Y_Tyr->Thr	IGKV2D-29	immunoglobulin kappa variable 2D-29(IGKV2D-29)	28882	57	Y	Tyr->Thr[Y]	-62.0157	Tyr->Thr	3.10018e+07	2.98549e+07	3.10366e+07	3.06005e+07	3.17639e+07	2.97483e+07	3.02334e+07	2.90746e+07	2.93402e+07	2.87468e+07	2.96628e+07	2.9646e+07	3.1527e+07	2.92466e+07	3.11324e+07	2.88014e+07	3.08993e+07	3.14138e+07	3.03955e+07	3.00111e+07	2.98834e+07	2.87519e+07	2.90517e+07	3.08113e+07	2.99713e+07	3.12271e+07	2.99283e+07	2.9938e+07	3.08165e+07	3.0917e+07	28903037	3.0833e+07	3.0734e+07	3.16422e+07	2.86356e+07	2.90953e+07	3.04104e+07	2.95722e+07	2.86477e+07	2.86719e+07	3.06778e+07
IGKV1D-17@26M_Oxidation	IGKV1D-17	immunoglobulin kappa variable 1D-17(IGKV1D-17)	28900	26	M	Oxidation[M]	15.9949	Oxidation	29863309	3.04622e+07	3.12669e+07	3.05891e+07	2.90839e+07	3.02099e+07	2.97028e+07	3.12786e+07	2.87474e+07	3.00495e+07	3.0674e+07	3.05505e+07	2.95545e+07	2.96074e+07	2.98424e+07	3.07725e+07	2.96482e+07	3.14484e+07	3.05115e+07	3.17039e+07	2.89632e+07	2.89789e+07	2.93098e+07	3.05489e+07	2.98209e+07	3.15232e+07	2.87812e+07	3.06687e+07	3.11744e+07	2.93673e+07	2.86809e+07	2.96126e+07	3.08124e+07	3.16814e+07	3.00181e+07	2.96698e+07	2.9008e+07	2.89764e+07	3.13639e+07	2.97829e+07	3.16637e+07
IGKV1D-17@70I_Xle->Ser	IGKV1D-17	immunoglobulin kappa variable 1D-17(IGKV1D-17)	28900	70	I	Xle->Ser[I]	-26.052	Xle->Ser	2.95842e+07	3.16253e+07	2.97144e+07	2.8949e+07	3.06104e+07	3.16349e+07	3.06522e+07	2.95263e+07	3.0096e+07	2.95184e+07	2.89927e+07	3.16983e+07	3.13642e+07	3.04584e+07	2.91465e+07	3.00889e+07	2.91814e+07	2.92585e+07	3.05239e+07	2.89082e+07	2.99122e+07	3.1717e+07	3.17628e+07	3.12971e+07	2.91302e+07	3.06162e+07	3.17745e+07	2.87833e+07	3.1091e+07	2.92354e+07	2.89913e+07	3.15165e+07	3.0468e+07	3.14691e+07	3.02439e+07	2.90196e+07	3.12246e+07	3.05307e+07	3.16732e+07	3.14219e+07	2.96813e+07
IGKV1D-17@33M_Oxidation	IGKV1D-17	immunoglobulin kappa variable 1D-17(IGKV1D-17)	28900	33	M	Oxidation[M]	15.9949	Oxidation	3.0646e+07	3.09243e+07	3.05229e+07	2.87242e+07	3.09285e+07	3.11629e+07	3.06812e+07	3.13481e+07	2.94492e+07	2.91156e+07	2.96086e+07	3.11436e+07	3.06332e+07	2.88269e+07	2.88235e+07	3.11552e+07	3.02295e+07	3.01097e+07	3.0178e+07	3.08466e+07	2.87817e+07	2.87884e+07	2.87244e+07	3.16682e+07	3.09924e+07	2.98075e+07	2.97442e+07	2.86472e+07	3.02113e+07	3.15842e+07	2.91272e+07	3.0822e+07	2.92779e+07	30709809	2.90616e+07	3.10452e+07	2.86859e+07	3.06791e+07	3.11219e+07	3.10339e+07	2.95005e+07
IGKV1D-17@67K_Galactosyl	IGKV1D-17	immunoglobulin kappa variable 1D-17(IGKV1D-17)	28900	67	K	Galactosyl[K]	178.048	Galactosyl	2.90545e+07	2.89768e+07	3.09811e+07	3.09565e+07	3.03871e+07	2.93399e+07	2.97674e+07	2.87043e+07	3.05942e+07	2.98253e+07	3.06096e+07	3.04944e+07	2.99764e+07	3.04227e+07	3.04671e+07	3.08684e+07	3.03024e+07	2.89948e+07	2.95286e+07	2.91937e+07	3.14789e+07	2.91502e+07	3.13498e+07	2.88225e+07	2.92775e+07	2.90817e+07	3.05416e+07	3.05424e+07	3.10526e+07	3.0671e+07	3.11097e+07	3.14088e+07	3.07253e+07	3.10237e+07	2.90659e+07	3.11147e+07	3.01811e+07	3.02079e+07	2.90731e+07	3.11365e+07	3.07286e+07
IGKV1D-17@71Y_Tyr->Val	IGKV1D-17	immunoglobulin kappa variable 1D-17(IGKV1D-17)	28900	71	Y	Tyr->Val[Y]	-63.9949	Tyr->Val	3.00568e+07	2.98082e+07	3.04093e+07	2.94256e+07	3.00093e+07	2.93261e+07	2.87508e+07	3.14858e+07	3.05759e+07	3.12397e+07	2.90561e+07	3.15029e+07	3.14165e+07	3.09243e+07	3.05048e+07	2.9088e+07	3.05697e+07	2.97895e+07	3.11389e+07	2.90968e+07	2.93896e+07	3.16551e+07	3.16979e+07	2.99681e+07	2.92444e+07	2.87908e+07	3.13764e+07	2.98462e+07	2.95394e+07	3.1574e+07	3.06433e+07	3.1379e+07	2.99691e+07	3.11328e+07	3.09084e+07	2.91565e+07	3.0284e+07	3.0544e+07	3.02288e+07	2.89178e+07	3.1118e+07
IGKV1D-17@23N_Deamidated	IGKV1D-17	immunoglobulin kappa variable 1D-17(IGKV1D-17)	28900	23	N	Deamidated[N]	0.984016	Deamidated	3.04254e+07	3.17301e+07	3.11833e+07	3.01513e+07	2.8864e+07	2.97224e+07	2.8909e+07	3.07032e+07	29474807	2.93219e+07	2.88979e+07	3.08998e+07	2.91383e+07	3.11872e+07	2.8812e+07	2.91353e+07	3.09609e+07	2.92655e+07	3.04942e+07	2.87533e+07	3.09995e+07	3.00069e+07	29176461	3.02049e+07	3.18718e+07	3.23938e+07	3.14361e+07	3.17622e+07	3.22301e+07	3.14937e+07	2.99925e+07	3.14201e+07	2.86097e+07	3.17195e+07	3.13327e+07	2.93381e+07	2.9127e+07	2.99533e+07	3.03374e+07	3.06445e+07	2.99148e+07
IGKV1D-17@71Y_Tyr->Asn	IGKV1D-17	immunoglobulin kappa variable 1D-17(IGKV1D-17)	28900	71	Y	Tyr->Asn[Y]	-49.0204	Tyr->Asn	2.89535e+07	3.03987e+07	2.92416e+07	3.03573e+07	30819828	2.89918e+07	2.93479e+07	3.129e+07	3.12819e+07	2.94876e+07	3.01349e+07	3.16193e+07	2.91595e+07	2.87167e+07	2.99992e+07	3.04766e+07	2.98572e+07	3.12122e+07	2.89526e+07	2.8678e+07	2.97169e+07	2.91035e+07	3.08356e+07	3.0703e+07	3.16967e+07	2.9151e+07	3.12533e+07	2.96378e+07	2.86263e+07	3.1257e+07	2.86862e+07	2.96395e+07	3.12134e+07	2.87647e+07	3.10475e+07	3.08038e+07	2.98439e+07	2.88858e+07	3.17563e+07	2.93444e+07	3.0034e+07
IGKV1D-17@68H_His->Phe	IGKV1D-17	immunoglobulin kappa variable 1D-17(IGKV1D-17)	28900	68	H	His->Phe[H]	10.0095	His->Phe	2.90079e+07	3.14983e+07	3.00943e+07	3.01706e+07	2.88019e+07	2.96134e+07	3.13043e+07	3.07106e+07	3.08866e+07	3.11272e+07	3.01832e+07	2.9646e+07	3.04526e+07	3.00772e+07	3.14256e+07	2.95867e+07	3.00985e+07	2.904e+07	2.97298e+07	3.09064e+07	3.13537e+07	3.1642e+07	3.03227e+07	2.86304e+07	2.88776e+07	3.09026e+07	3.03984e+07	2.96977e+07	2.87495e+07	3.0612e+07	2.89575e+07	2.97139e+07	3.02889e+07	3.06265e+07	2.94946e+07	3.08752e+07	3.07764e+07	2.93264e+07	2.93112e+07	2.89581e+07	2.91724e+07
IGKV1D-17@71Y_Tyr->His	IGKV1D-17	immunoglobulin kappa variable 1D-17(IGKV1D-17)	28900	71	Y	Tyr->His[Y]	-26.0044	Tyr->His	2.96229e+07	2.89472e+07	3.13608e+07	2.92372e+07	3.06142e+07	3.00661e+07	3.09726e+07	2.9714e+07	3.09089e+07	3.12838e+07	3.01083e+07	3.00635e+07	2.88503e+07	3.17857e+07	2.88661e+07	3.05753e+07	3.05432e+07	3.03632e+07	2.95391e+07	2.88921e+07	3.00695e+07	3.008e+07	2.95879e+07	3.10012e+07	2.95101e+07	3.01111e+07	3.07713e+07	2.97239e+07	2.9694e+07	2.98122e+07	3.1328e+07	2.86495e+07	3.02508e+07	2.97877e+07	3.13719e+07	3.00362e+07	2.97468e+07	2.96896e+07	3.03427e+07	2.97053e+07	3.15022e+07
IGKV1D-17@74S_HexNAc	IGKV1D-17	immunoglobulin kappa variable 1D-17(IGKV1D-17)	28900	74	S	HexNAc[S]	203.079	HexNAc	3.09029e+07	3.00744e+07	2.98372e+07	2.98677e+07	3.06637e+07	2.87767e+07	2.93474e+07	3.01115e+07	2.99539e+07	3.07894e+07	3.02316e+07	2.91092e+07	2.88414e+07	3.02768e+07	3.10098e+07	2.98181e+07	3.01124e+07	3.00457e+07	2.8627e+07	2.91574e+07	3.03411e+07	3.1781e+07	3.12231e+07	3.13095e+07	2.96058e+07	3.0084e+07	3.11573e+07	3.16062e+07	2.93444e+07	2.97198e+07	3.00254e+07	2.88583e+07	31116776	3.03204e+07	3.12609e+07	2.9086e+07	3.05849e+07	2.943e+07	2.97682e+07	3.15012e+07	3.12036e+07
IGKV1D-17@74S_Ser->Pro	IGKV1D-17	immunoglobulin kappa variable 1D-17(IGKV1D-17)	28900	74	S	Ser->Pro[S]	10.0207	Ser->Pro	2.91017e+07	2.94389e+07	3.09104e+07	3.13109e+07	2.98578e+07	3.16289e+07	2.97272e+07	2.92161e+07	3.12969e+07	2.88152e+07	2.90889e+07	3.14062e+07	3.17801e+07	2.8859e+07	2.92942e+07	3.05206e+07	3.00753e+07	3.13373e+07	2.9888e+07	2.93271e+07	3.00111e+07	2.86521e+07	3.15819e+07	2.94358e+07	2.96574e+07	3.02348e+07	3.16373e+07	3.16873e+07	3.01511e+07	3.01197e+07	3.03315e+07	2.98777e+07	3.08829e+07	3.02704e+07	3.03538e+07	3.03638e+07	3.01331e+07	2.998e+07	3.10467e+07	3.01939e+07	3.07906e+07
IGKV1-27@50G_Gly->Met	IGKV1-27	immunoglobulin kappa variable 1-27(IGKV1-27)	28935	50	G	Gly->Met[G]	74.019	Gly->Met	3.09584e+07	2.93327e+07	3.13648e+07	3.03456e+07	3.02365e+07	2.91693e+07	2.95961e+07	3.03859e+07	3.10746e+07	3.00323e+07	2.93238e+07	2.89946e+07	2.92425e+07	2.92373e+07	3.12129e+07	2.93105e+07	3.07479e+07	2.9267e+07	2.98826e+07	2.94029e+07	2.95646e+07	3.03873e+07	2.99872e+07	3.06947e+07	3.15195e+07	3.00195e+07	2.94848e+07	3.07068e+07	3.17839e+07	2.87881e+07	3.14669e+07	3.16692e+07	3.021e+07	3.10159e+07	2.88227e+07	3.09403e+07	2.94288e+07	3.082e+07	2.97211e+07	3.11596e+07	3.07147e+07
IGKV1-27@49Q_Gln->Pro	IGKV1-27	immunoglobulin kappa variable 1-27(IGKV1-27)	28935	49	Q	Gln->Pro[Q]	-31.0058	Gln->Pro	2.93053e+07	2.88137e+07	3.17292e+07	2.91946e+07	3.16668e+07	2.95037e+07	3.03577e+07	3.0433e+07	2.89426e+07	2.93104e+07	2.89373e+07	3.00196e+07	3.13122e+07	3.13504e+07	3.02339e+07	3.10825e+07	2.89626e+07	3.13684e+07	3.0813e+07	3.13868e+07	3.05754e+07	3.14539e+07	3.01804e+07	2.91502e+07	2.88534e+07	3.13403e+07	3.09038e+07	2.88804e+07	2.92112e+07	3.00474e+07	3.06645e+07	2.99442e+07	2.95667e+07	3.17028e+07	3.17016e+07	3.09118e+07	3.00629e+07	3.04501e+07	3.10661e+07	2.86851e+07	2.93198e+07
IGKV1-27@50G_Gly->Ser	IGKV1-27	immunoglobulin kappa variable 1-27(IGKV1-27)	28935	50	G	Gly->Ser[G]	30.0106	Gly->Ser	2.86659e+07	2.86936e+07	3.07706e+07	2.87608e+07	2.96796e+07	3.11559e+07	3.00273e+07	3.02315e+07	2.86537e+07	2.88527e+07	2.92742e+07	3.07597e+07	2.91638e+07	2.96744e+07	3.02745e+07	3.05467e+07	3.16483e+07	2.93563e+07	3.15264e+07	2.91216e+07	3.12352e+07	3.03922e+07	2.8873e+07	2.91308e+07	3.14718e+07	3.11217e+07	3.13767e+07	2.97536e+07	2.86513e+07	3.09316e+07	3.16129e+07	3.01e+07	3.13963e+07	2.89235e+07	3.15372e+07	3.02519e+07	3.05101e+07	2.98974e+07	3.0767e+07	2.89288e+07	2.94585e+07
IGKV1-27@50G_Gly->His	IGKV1-27	immunoglobulin kappa variable 1-27(IGKV1-27)	28935	50	G	Gly->His[G]	80.0374	Gly->His	3.08016e+07	2.92666e+07	3.0922e+07	3.10522e+07	3.12346e+07	3.04489e+07	3.11997e+07	3.13202e+07	3.04849e+07	3.16702e+07	3.11454e+07	3.0032e+07	3.00642e+07	3.1184e+07	3.13028e+07	2.86263e+07	3.082e+07	3.16221e+07	3.05583e+07	3.15052e+07	2.86783e+07	2.93897e+07	2.90726e+07	3.12225e+07	3.00254e+07	3.03265e+07	2.97684e+07	2.98086e+07	3.12361e+07	3.05378e+07	2.9212e+07	2.86452e+07	2.94469e+07	3.00155e+07	3.13277e+07	2.99371e+07	2.9969e+07	3.08912e+07	2.89164e+07	31568383	3.13456e+07
IGKV1-27@52S_Deoxy(Ser->Ala)	IGKV1-27	immunoglobulin kappa variable 1-27(IGKV1-27)	28935	52	S	Deoxy[S](Ser->Ala[S])	-15.9949	Deoxy(Ser->Ala)	3.1278e+07	3.0335e+07	3.08064e+07	2.89558e+07	2.96648e+07	2.94481e+07	2.9483e+07	2.94689e+07	3.11567e+07	3.04298e+07	3.08033e+07	3.15377e+07	3.09456e+07	2.99553e+07	3.00663e+07	3.14607e+07	3.00271e+07	2.91562e+07	2.88458e+07	2.88682e+07	2.95038e+07	3.07506e+07	2.98598e+07	3.06118e+07	3.05091e+07	2.88753e+07	3.04998e+07	3.11086e+07	2.94293e+07	2.97078e+07	2.99003e+07	3.08742e+07	3.10968e+07	3.06583e+07	3.05159e+07	2.88161e+07	3.14074e+07	3.16085e+07	3.13947e+07	28699144	3.15003e+07
IGKV1-27@50G_Gly->Pro	IGKV1-27	immunoglobulin kappa variable 1-27(IGKV1-27)	28935	50	G	Gly->Pro[G]	40.0313	Gly->Pro	2.96454e+07	3.05987e+07	3.09928e+07	3.12458e+07	2.89575e+07	2.86308e+07	3.1092e+07	3.17275e+07	2.87682e+07	3.15024e+07	3.07751e+07	3.09746e+07	3.12583e+07	3.01528e+07	2.88275e+07	3.09824e+07	3.07516e+07	3.07863e+07	3.03972e+07	2.96336e+07	3.09473e+07	3.1147e+07	2.99883e+07	3.02647e+07	2.93962e+07	3.05574e+07	2.90337e+07	3.08788e+07	2.99553e+07	3.01083e+07	3.12883e+07	3.06661e+07	3.16483e+07	3.07951e+07	3.0958e+07	2.91733e+07	3.02876e+07	2.92437e+07	3.11496e+07	3.05993e+07	3.0014e+07
IGKV1-27@52S_N-dimethylphosphate	IGKV1-27	immunoglobulin kappa variable 1-27(IGKV1-27)	28935	52	S	N-dimethylphosphate[S]	107.014	N-dimethylphosphate	2.94476e+07	2.934e+07	3.11015e+07	3.1375e+07	2.95974e+07	2.88342e+07	2.95242e+07	2.98978e+07	3.15696e+07	3.08997e+07	3.15067e+07	3.02379e+07	2.93904e+07	3.17505e+07	3.0502e+07	3.10721e+07	3.08882e+07	3.09168e+07	2.90706e+07	3.04154e+07	2.97058e+07	3.10027e+07	2.92153e+07	2.97536e+07	2.8846e+07	3.09292e+07	2.87241e+07	3.14472e+07	3.10661e+07	2.9031e+07	3.16602e+07	2.95209e+07	3.05683e+07	2.96544e+07	2.91533e+07	2.95492e+07	2.86228e+07	2.87171e+07	3.05257e+07	3.03166e+07	3.17231e+07
IGKV1-27@50G_Gly->Asp	IGKV1-27	immunoglobulin kappa variable 1-27(IGKV1-27)	28935	50	G	Gly->Asp[G]	58.0055	Gly->Asp	2.91384e+07	3.06667e+07	3.1417e+07	3.08008e+07	2.90166e+07	2.87713e+07	3.0268e+07	3.09326e+07	3.04948e+07	3.01254e+07	3.01029e+07	3.08049e+07	2.86186e+07	3.12023e+07	2.99978e+07	3.14224e+07	3.04096e+07	3.12319e+07	2.97264e+07	3.16475e+07	3.07818e+07	3.04426e+07	3.04712e+07	3.0779e+07	3.04784e+07	2.98442e+07	2.88984e+07	3.04025e+07	3.15367e+07	3.04359e+07	3.00324e+07	2.94918e+07	2.93273e+07	3.00768e+07	2.99775e+07	2.87888e+07	3.10682e+07	3.02706e+07	3.13605e+07	2.98552e+07	3.11204e+07
IGKV1-27@52S_Ser->Asn	IGKV1-27	immunoglobulin kappa variable 1-27(IGKV1-27)	28935	52	S	Ser->Asn[S]	27.0109	Ser->Asn	3.05146e+07	2.98046e+07	2.99777e+07	3.13193e+07	2.87131e+07	2.89086e+07	3.07892e+07	31982910	2.93663e+07	2.86113e+07	2.94164e+07	3.14349e+07	3.05189e+07	3.0202e+07	3.05805e+07	2.99767e+07	3.15207e+07	3.01166e+07	2.87745e+07	3.07844e+07	3.02356e+07	3.02008e+07	3.14528e+07	2.96162e+07	2.87588e+07	2.89022e+07	3.14907e+07	3.117e+07	3.15243e+07	2.98216e+07	2.91267e+07	3.13965e+07	3.06572e+07	3.03853e+07	3.1747e+07	2.89752e+07	2.93036e+07	2.99435e+07	2.92314e+07	2.93574e+07	3.08141e+07
IGKV1-27@52S_Methamidophos-O	IGKV1-27	immunoglobulin kappa variable 1-27(IGKV1-27)	28935	52	S	Methamidophos-O[S]	92.998	Methamidophos-O	2.91903e+07	2.93125e+07	2.88293e+07	3.08752e+07	2.93679e+07	2.87503e+07	2.98674e+07	3.10512e+07	2.99475e+07	2.88954e+07	3.00887e+07	2.96876e+07	2.98009e+07	2.88577e+07	2.95329e+07	3.08785e+07	2.86251e+07	2.93649e+07	2.99408e+07	2.95075e+07	2.97242e+07	3.01168e+07	2.93168e+07	2.94766e+07	3.11021e+07	2.89382e+07	3.01716e+07	3.00106e+07	2.98907e+07	2.94944e+07	2.9265e+07	3.1652e+07	3.15478e+07	29100919	3.1585e+07	3.16953e+07	3.0591e+07	3.04139e+07	3.17085e+07	3.14705e+07	2.86323e+07
IGKV1-27@52S_Ser->Xle	IGKV1-27	immunoglobulin kappa variable 1-27(IGKV1-27)	28935	52	S	Ser->Xle[S]	26.052	Ser->Xle	2.92357e+07	2.97186e+07	3.016e+07	3.03332e+07	3.08642e+07	2.99435e+07	2.99135e+07	3.00729e+07	3.09747e+07	3.17646e+07	2.94663e+07	2.97991e+07	3.02971e+07	2.90491e+07	2.9634e+07	2.99983e+07	2.99392e+07	2.9161e+07	3.16308e+07	3.0946e+07	2.86118e+07	3.04652e+07	3.15436e+07	2.9713e+07	2.96375e+07	2.89582e+07	3.12527e+07	3.1603e+07	3.00281e+07	3.00021e+07	2.93756e+07	2.9976e+07	3.15179e+07	2.93832e+07	3.174e+07	2.92418e+07	2.923e+07	3.14906e+07	3.10047e+07	3.08884e+07	3.09083e+07
IGKV1-27@53N_Ammonia-loss	IGKV1-27	immunoglobulin kappa variable 1-27(IGKV1-27)	28935	53	N	Ammonia-loss[N]	-17.0265	Ammonia-loss	2.94501e+07	2.86735e+07	2.88787e+07	3.09156e+07	3.17113e+07	3.15926e+07	2.94882e+07	3.10558e+07	2.90991e+07	2.88556e+07	3.02556e+07	2.93634e+07	3.06756e+07	2.99823e+07	3.00991e+07	3.11028e+07	3.14979e+07	2.8913e+07	3.1437e+07	3.07248e+07	31407257	2.92537e+07	2.9257e+07	3.04034e+07	3.09822e+07	2.88088e+07	2.99589e+07	3.11085e+07	2.91398e+07	2.91676e+07	3.06237e+07	3.06385e+07	3.02711e+07	2.97741e+07	3.05801e+07	3.1182e+07	2.96922e+07	2.88424e+07	3.13835e+07	3.03068e+07	2.95023e+07
IGKV1-27@50G_Gly->Tyr	IGKV1-27	immunoglobulin kappa variable 1-27(IGKV1-27)	28935	50	G	Gly->Tyr[G]	106.042	Gly->Tyr	2.96097e+07	2.89738e+07	3.05414e+07	3.15125e+07	2.87635e+07	2.86911e+07	3.13036e+07	3.12958e+07	3.10867e+07	2.87566e+07	2.93229e+07	3.00058e+07	3.08809e+07	2.99527e+07	2.91298e+07	2.93514e+07	2.92914e+07	3.15262e+07	2.87723e+07	2.92871e+07	3.15746e+07	3.13897e+07	2.97691e+07	2.92936e+07	2.96976e+07	3.0263e+07	3.02952e+07	2.98967e+07	2.99457e+07	3.05819e+07	2.90627e+07	3.06905e+07	3.04027e+07	2.92356e+07	2.90166e+07	3.07062e+07	2.95112e+07	3.0422e+07	2.89599e+07	3.11143e+07	3.10211e+07
IGKV1-27@52S_Ser->Gly	IGKV1-27	immunoglobulin kappa variable 1-27(IGKV1-27)	28935	52	S	Ser->Gly[S]	-30.0106	Ser->Gly	2.90528e+07	2.95615e+07	2.90002e+07	3.15875e+07	2.98919e+07	3.05806e+07	2.91472e+07	3.07337e+07	3.05013e+07	2.98539e+07	3.13645e+07	2.95861e+07	3.0544e+07	3.13714e+07	2.89377e+07	2.91397e+07	2.96395e+07	2.92476e+07	3.17669e+07	3.02206e+07	3.07138e+07	2.86667e+07	3.14666e+07	3.00176e+07	2.90465e+07	3.07666e+07	3.0411e+07	2.98952e+07	2.87015e+07	2.92506e+07	2.96598e+07	3.16002e+07	2.96609e+07	3.00335e+07	3.0873e+07	3.03122e+07	2.96809e+07	2.86574e+07	2.93531e+07	2.87817e+07	2.88882e+07
IGKV1-27@51I_Xle->Val	IGKV1-27	immunoglobulin kappa variable 1-27(IGKV1-27)	28935	51	I	Xle->Val[I]	-14.0157	Xle->Val	2.86554e+07	2.88242e+07	3.17605e+07	2.90129e+07	3.078e+07	3.1279e+07	3.15877e+07	3.17594e+07	2.90796e+07	3.1244e+07	2.98336e+07	2.91529e+07	3.06462e+07	3.06245e+07	2.98052e+07	3.02114e+07	2.89171e+07	3.02728e+07	2.95718e+07	2.87294e+07	2.94142e+07	3.10401e+07	2.95332e+07	2.93547e+07	2.98509e+07	3.04451e+07	3.15293e+07	3.07445e+07	3.06426e+07	3.08111e+07	2.93875e+07	30759044	2.8839e+07	3.172e+07	2.97597e+07	2.89396e+07	3.09643e+07	2.905e+07	3.08305e+07	2.8939e+07	3.0134e+07
IGKV1-27@52S_Decanoyl	IGKV1-27	immunoglobulin kappa variable 1-27(IGKV1-27)	28935	52	S	Decanoyl[S]	154.136	Decanoyl	3.13721e+07	2.94513e+07	2.88087e+07	3.08777e+07	2.9056e+07	3.12121e+07	2.9606e+07	3.07179e+07	3.12825e+07	2.96494e+07	3.06431e+07	3.08071e+07	3.0531e+07	2.8778e+07	3.051e+07	2.91005e+07	3.00811e+07	2.9398e+07	2.87769e+07	2.99326e+07	3.14948e+07	3.13174e+07	2.88113e+07	2.98368e+07	2.92158e+07	3.17409e+07	2.87554e+07	3.01256e+07	2.88342e+07	3.00645e+07	2.96576e+07	2.99673e+07	3.05073e+07	2.8809e+07	3.02488e+07	3.02618e+07	2.95788e+07	2.86753e+07	3.03511e+07	3.13477e+07	3.13965e+07
IGKV1-27@52S_Dehydrated	IGKV1-27	immunoglobulin kappa variable 1-27(IGKV1-27)	28935	52	S	Dehydrated[S]	-18.0106	Dehydrated	3.08781e+07	3.12371e+07	3.03083e+07	2.89276e+07	3.05793e+07	3.01794e+07	3.17619e+07	2.93961e+07	3.13886e+07	2.91342e+07	2.96575e+07	3.08583e+07	3.13659e+07	3.0059e+07	3.02426e+07	3.15708e+07	3.07074e+07	2.8695e+07	3.0078e+07	2.89715e+07	2.92103e+07	3.09771e+07	2.87157e+07	2.97606e+07	3.00418e+07	2.93392e+07	2.94415e+07	2.91623e+07	2.94497e+07	3.02731e+07	3.02749e+07	2.96581e+07	2.88914e+07	3.16384e+07	2.92931e+07	3.02127e+07	3.17698e+07	2.98633e+07	2.91684e+07	2.92369e+07	2.87789e+07
IGKV1-27@101Q_Deamidated	IGKV1-27	immunoglobulin kappa variable 1-27(IGKV1-27)	28935	101	Q	Deamidated[Q]	0.984016	Deamidated	2.9638e+07	2.92354e+07	2.99984e+07	3.14266e+07	2.96446e+07	2.94044e+07	2.95243e+07	2.87511e+07	2.904e+07	2.92371e+07	3.04739e+07	3.0273e+07	3.03417e+07	3.08265e+07	2.977e+07	2.9387e+07	2.87946e+07	3.14426e+07	2.95505e+07	3.16617e+07	3.08149e+07	3.11163e+07	3.07965e+07	2.9526e+07	3.05416e+07	3.12063e+07	3.06586e+07	2.94056e+07	3.0988e+07	2.98398e+07	2.9881e+07	2.89301e+07	3.01808e+07	3.08076e+07	2.9307e+07	2.97278e+07	2.91158e+07	2.9526e+07	2.9976e+07	3.1212e+07	3.16585e+07
IGKV1-27@108Y_Tyr->Trp	IGKV1-27	immunoglobulin kappa variable 1-27(IGKV1-27)	28935	108	Y	Tyr->Trp[Y]	23.016	Tyr->Trp	2.99619e+07	2.89571e+07	2.94987e+07	3.14357e+07	2.93461e+07	2.99529e+07	3.11428e+07	3.15188e+07	2.90054e+07	2.96615e+07	3.091e+07	2.87566e+07	3.08585e+07	3.14795e+07	2.96093e+07	3.12618e+07	3.08822e+07	3.09634e+07	2.95287e+07	3.09001e+07	2.92527e+07	3.01738e+07	3.05987e+07	3.17322e+07	3.06416e+07	2.93694e+07	3.05154e+07	2.88545e+07	3.17658e+07	2.98754e+07	3.03783e+07	3.02154e+07	3.00706e+07	3.08631e+07	3.15594e+07	2.87483e+07	2.91513e+07	2.97655e+07	3.0078e+07	3.13037e+07	2.92303e+07
IGKV1-27@47A_Ala->Val	IGKV1-27	immunoglobulin kappa variable 1-27(IGKV1-27)	28935	47	A	Ala->Val[A]	28.0313	Ala->Val	3.1408e+07	2.90045e+07	3.06466e+07	2.99586e+07	2.86488e+07	2.99392e+07	2.89104e+07	2.88734e+07	3.16565e+07	2.86564e+07	2.87474e+07	3.11752e+07	3.10274e+07	2.86143e+07	2.9553e+07	3.1036e+07	3.09439e+07	2.99708e+07	2.86574e+07	2.95241e+07	2.91213e+07	2.88274e+07	3.16042e+07	3.02354e+07	2.92007e+07	2.89131e+07	3.12183e+07	3.09599e+07	3.04937e+07	3.10286e+07	2.86709e+07	3.14607e+07	2.90455e+07	2.92569e+07	2.8972e+07	2.88261e+07	2.96685e+07	3.06329e+07	2.86462e+07	3.0066e+07	3.10965e+07
IGKV1-27@52S_PET	IGKV1-27	immunoglobulin kappa variable 1-27(IGKV1-27)	28935	52	S	PET[S]	121.035	PET	3.04715e+07	2.90367e+07	3.01263e+07	3.07414e+07	3.16232e+07	3.00503e+07	3.00795e+07	3.11126e+07	3.12021e+07	3.16233e+07	3.16678e+07	2.86572e+07	3.06005e+07	2.99755e+07	3.09011e+07	3.12501e+07	3.11028e+07	3.05525e+07	3.09999e+07	3.0051e+07	31649984	3.14962e+07	3.0794e+07	3.01743e+07	3.03922e+07	3.09231e+07	2.99624e+07	3.04497e+07	3.001e+07	3.07694e+07	3.14858e+07	3.01037e+07	3.05047e+07	3.00544e+07	2.97209e+07	3.01976e+07	3.01578e+07	3.06312e+07	3.1754e+07	3.12239e+07	3.14831e+07
IGKV1-27@56A_Ala->Val	IGKV1-27	immunoglobulin kappa variable 1-27(IGKV1-27)	28935	56	A	Ala->Val[A]	28.0313	Ala->Val	2.96265e+07	3.09926e+07	2.88145e+07	3.06111e+07	3.02022e+07	3.07068e+07	3.17361e+07	3.16417e+07	3.14431e+07	3.07523e+07	2.87188e+07	3.02294e+07	3.06216e+07	2.8913e+07	3.10331e+07	2.89178e+07	3.03428e+07	2.94231e+07	2.86216e+07	2.89979e+07	3.08656e+07	3.00522e+07	3.17855e+07	3.12078e+07	2.93558e+07	3.14612e+07	3.15857e+07	3.03525e+07	3.1001e+07	2.86497e+07	2.94069e+07	2.99231e+07	3.09993e+07	3.02635e+07	2.87164e+07	2.93502e+07	3.11402e+07	3.16647e+07	2.96298e+07	3.00852e+07	2.99786e+07
IGKV1-27@61K_Lys->Arg	IGKV1-27	immunoglobulin kappa variable 1-27(IGKV1-27)	28935	61	K	Lys->Arg[K]	28.0061	Lys->Arg	2.95582e+07	3.07031e+07	3.05251e+07	3.0028e+07	3.02525e+07	2.99475e+07	3.00368e+07	2.88548e+07	3.12902e+07	3.10667e+07	2.94438e+07	2.96285e+07	3.13426e+07	3.06591e+07	3.09343e+07	2.89796e+07	3.11561e+07	3.00072e+07	3.13218e+07	3.03797e+07	3.03927e+07	3.14282e+07	3.09084e+07	2.90859e+07	3.08661e+07	2.86969e+07	3.1201e+07	2.92352e+07	3.10465e+07	2.93811e+07	2.92665e+07	2.94543e+07	3.07085e+07	3.09957e+07	2.875e+07	2.96229e+07	3.05926e+07	2.88342e+07	2.88372e+07	2.92483e+07	3.1154e+07
IGKV1-27@64K_Lys->Arg	IGKV1-27	immunoglobulin kappa variable 1-27(IGKV1-27)	28935	64	K	Lys->Arg[K]	28.0061	Lys->Arg	2.93547e+07	3.00603e+07	2.96518e+07	3.06352e+07	3.14078e+07	3.09803e+07	2.86807e+07	3.01909e+07	3.09065e+07	2.89584e+07	3.17477e+07	2.97892e+07	2.87109e+07	3.03004e+07	2.95243e+07	3.07339e+07	3.13933e+07	3.04158e+07	3.17366e+07	3.02623e+07	3.10156e+07	3.09554e+07	3.16215e+07	3.17e+07	2.91114e+07	2.98838e+07	3.14882e+07	3.03469e+07	3.0882e+07	2.87466e+07	3.0667e+07	2.87695e+07	2.86512e+07	3.0881e+07	2.9194e+07	3.11244e+07	28945800	2.90442e+07	3.00742e+07	2.92491e+07	2.97171e+07
IGKV1-27@67K_PyruvicAcidIminyl	IGKV1-27	immunoglobulin kappa variable 1-27(IGKV1-27)	28935	67	K	PyruvicAcidIminyl[K]	70.0055	PyruvicAcidIminyl	3.12235e+07	3.16933e+07	3.17674e+07	3.14493e+07	31277190	2.94229e+07	3.00884e+07	2.92493e+07	3.15099e+07	3.02467e+07	3.15072e+07	3.1568e+07	3.02269e+07	2.90485e+07	2.88645e+07	3.10609e+07	3.14724e+07	2.90467e+07	2.89249e+07	3.08804e+07	3.10061e+07	2.90882e+07	2.99135e+07	3.15639e+07	3.12e+07	2.88725e+07	3.03379e+07	2.88197e+07	2.87932e+07	2.88564e+07	3.12038e+07	3.04204e+07	3.0546e+07	2.97677e+07	2.90809e+07	2.93232e+07	3.00717e+07	2.96448e+07	2.90851e+07	29019247	2.89803e+07
IGKV1-27@89S_Ser->Gly	IGKV1-27	immunoglobulin kappa variable 1-27(IGKV1-27)	28935	89	S	Ser->Gly[S]	-30.0106	Ser->Gly	3.13232e+07	3.0356e+07	3.059e+07	2.92949e+07	2.96303e+07	3.01603e+07	2.92877e+07	3.02638e+07	2.88946e+07	2.95745e+07	3.04331e+07	2.89794e+07	3.10357e+07	2.8861e+07	2.99303e+07	3.10037e+07	2.89243e+07	3.09837e+07	3.10629e+07	2.99957e+07	3.06162e+07	2.92951e+07	2.96244e+07	2.87108e+07	3.06297e+07	3.05462e+07	2.9414e+07	3.09741e+07	2.98609e+07	3.1767e+07	2.94228e+07	2.89671e+07	2.9518e+07	3.10848e+07	2.88827e+07	3.07384e+07	3.17449e+07	3.15454e+07	3.13393e+07	2.86801e+07	2.91379e+07
IGKV1-27@53N_Deamidated	IGKV1-27	immunoglobulin kappa variable 1-27(IGKV1-27)	28935	53	N	Deamidated[N]	0.984016	Deamidated	3.01055e+07	3.00423e+07	3.06247e+07	3.17215e+07	3.10778e+07	2.97554e+07	2.87479e+07	2.93274e+07	3.081e+07	2.93142e+07	3.03993e+07	2.888e+07	3.01452e+07	2.91856e+07	2.9126e+07	3.16646e+07	3.09861e+07	3.02788e+07	3.0847e+07	3.13035e+07	2.91535e+07	3.0239e+07	2.99943e+07	2.97582e+07	3.03499e+07	3.1709e+07	2.89767e+07	3.05058e+07	2.89346e+07	3.00536e+07	2.88456e+07	3.16669e+07	3.09526e+07	2.96993e+07	2.97976e+07	2.95916e+07	3.07254e+07	2.88386e+07	3.02404e+07	3.07152e+07	3.0907e+07
IGKV1-27@50G_Gly->Val	IGKV1-27	immunoglobulin kappa variable 1-27(IGKV1-27)	28935	50	G	Gly->Val[G]	42.047	Gly->Val	3.09727e+07	2.94983e+07	3.08776e+07	2.88948e+07	3.00022e+07	3.13416e+07	2.88487e+07	3.04559e+07	30179912	2.97713e+07	3.12955e+07	3.09625e+07	3.03646e+07	3.13338e+07	3.14433e+07	3.01274e+07	3.11582e+07	3.05281e+07	2.86931e+07	3.06297e+07	2.86306e+07	3.00284e+07	2.9027e+07	2.94339e+07	2.93423e+07	2.97024e+07	3.13094e+07	3.14199e+07	3.12227e+07	2.88939e+07	2.94302e+07	3.13096e+07	3.02441e+07	2.9298e+07	3.06365e+07	3.15679e+07	2.88282e+07	3.12837e+07	3.12451e+07	2.96739e+07	3.06784e+07
IGKV1-27@54Y_Oxidation	IGKV1-27	immunoglobulin kappa variable 1-27(IGKV1-27)	28935	54	Y	Oxidation[Y]	15.9949	Oxidation	2.97498e+07	3.16772e+07	2.92026e+07	3.02678e+07	3.02908e+07	2.95456e+07	2.87304e+07	2.91357e+07	3.11099e+07	3.16489e+07	3.12078e+07	3.11979e+07	3.12948e+07	2.88834e+07	3.14366e+07	3.11478e+07	2.90617e+07	2.88279e+07	3.03647e+07	3.08042e+07	2.94958e+07	2.97258e+07	2.92395e+07	2.87292e+07	3.05393e+07	2.92518e+07	3.17067e+07	2.89352e+07	2.87945e+07	3.17652e+07	2.87429e+07	2.92024e+07	3.06301e+07	3.11857e+07	3.10063e+07	3.17025e+07	3.16746e+07	3.13235e+07	3.08114e+07	3.08343e+07	2.89245e+07
IGKV1-27@54Y_Tyr->Arg	IGKV1-27	immunoglobulin kappa variable 1-27(IGKV1-27)	28935	54	Y	Tyr->Arg[Y]	-6.96222	Tyr->Arg	3.1586e+07	3.09693e+07	2.90659e+07	3.07576e+07	2.94358e+07	3.10289e+07	3.13689e+07	2.99225e+07	3.16073e+07	3.00466e+07	3.11732e+07	2.99397e+07	3.07932e+07	3.1095e+07	3.04677e+07	2.97931e+07	3.09e+07	2.89889e+07	3.10896e+07	3.12866e+07	2.98723e+07	2.89082e+07	2.86889e+07	3.10704e+07	3.17312e+07	2.97551e+07	3.10171e+07	3.08429e+07	3.11492e+07	3.17674e+07	3.03842e+07	3.15814e+07	3.13688e+07	2.97445e+07	2.89899e+07	2.87803e+07	3.1393e+07	3.17877e+07	3.13259e+07	2.93988e+07	3.16352e+07
IGKV1-27@54Y_Tyr->Gly	IGKV1-27	immunoglobulin kappa variable 1-27(IGKV1-27)	28935	54	Y	Tyr->Gly[Y]	-106.042	Tyr->Gly	3.10882e+07	29519662	2.99081e+07	2.90046e+07	3.03303e+07	2.89467e+07	3.00656e+07	3.13146e+07	3.00352e+07	3.05349e+07	3.17151e+07	2.89174e+07	2.96324e+07	2.97243e+07	2.92473e+07	3.07407e+07	3.16561e+07	2.86436e+07	3.07003e+07	2.96256e+07	3.12039e+07	2.86426e+07	2.9379e+07	3.01229e+07	3.05396e+07	2.8672e+07	2.91459e+07	3.10145e+07	2.94871e+07	2.90698e+07	3.15126e+07	3.05923e+07	2.8684e+07	3.0697e+07	2.89699e+07	2.87568e+07	3.06621e+07	2.99578e+07	2.86587e+07	3.12127e+07	2.97229e+07
IGKV1-27@54Y_Tyr->His	IGKV1-27	immunoglobulin kappa variable 1-27(IGKV1-27)	28935	54	Y	Tyr->His[Y]	-26.0044	Tyr->His	3.10285e+07	2.88324e+07	3.12486e+07	3.04009e+07	3.10584e+07	3.11097e+07	2.94861e+07	2.98504e+07	3.12368e+07	3.08519e+07	2.95122e+07	3.03617e+07	2.86321e+07	3.01593e+07	3.07923e+07	3.10674e+07	3.08025e+07	3.14901e+07	3.0312e+07	3.16839e+07	2.94134e+07	3.09337e+07	2.94601e+07	2.95564e+07	2.97051e+07	3.00906e+07	2.86557e+07	3.03287e+07	3.04105e+07	3.036e+07	2.95597e+07	2.87988e+07	2.96811e+07	3.11642e+07	3.02204e+07	3.0389e+07	3.01646e+07	3.03772e+07	2.98346e+07	2.93079e+07	3.01587e+07
IGKV1-27@54Y_Tyr->Phe	IGKV1-27	immunoglobulin kappa variable 1-27(IGKV1-27)	28935	54	Y	Tyr->Phe[Y]	-15.9949	Tyr->Phe	3.17678e+07	2.89589e+07	2.92708e+07	3.16126e+07	2.88785e+07	2.87485e+07	3.05516e+07	3.03217e+07	3.05379e+07	2.96896e+07	2.97973e+07	3.08877e+07	3.05848e+07	3.13749e+07	2.87137e+07	3.03189e+07	3.13899e+07	3.15274e+07	3.06014e+07	3.02807e+07	2.89349e+07	2.93414e+07	2.86925e+07	2.94359e+07	3.15016e+07	2.86548e+07	3.05273e+07	3.01921e+07	3.166e+07	2.95574e+07	3.03115e+07	3.14729e+07	2.9292e+07	2.94946e+07	3.08645e+07	2.96301e+07	3.00766e+07	3.12235e+07	3.07161e+07	3.15278e+07	3.01458e+07
IGKV1-27@92D_Asp->Met	IGKV1-27	immunoglobulin kappa variable 1-27(IGKV1-27)	28935	92	D	Asp->Met[D]	16.0135	Asp->Met	3.08512e+07	3.12035e+07	3.10822e+07	3.15046e+07	2.86806e+07	2.87282e+07	3.01724e+07	3.11502e+07	2.96981e+07	3.06701e+07	3.05708e+07	3.14858e+07	2.90055e+07	2.88378e+07	3.06442e+07	2.91146e+07	3.15874e+07	3.08335e+07	2.99683e+07	3.09077e+07	3.08968e+07	3.15507e+07	3.0534e+07	2.8754e+07	2.92141e+07	3.06999e+07	3.14356e+07	3.12461e+07	3.09082e+07	3.14139e+07	2.94481e+07	2.95546e+07	2.90949e+07	3.05064e+07	3.14111e+07	3.10375e+07	3.15691e+07	3.01243e+07	3.00903e+07	30790469	2.92484e+07
IGKV1-27@54Y_Tyr->Ser	IGKV1-27	immunoglobulin kappa variable 1-27(IGKV1-27)	28935	54	Y	Tyr->Ser[Y]	-76.0313	Tyr->Ser	3.08309e+07	3.14884e+07	3.10017e+07	3.11711e+07	3.14084e+07	3.04014e+07	3.07276e+07	2.97182e+07	2.89761e+07	2.86937e+07	3.09832e+07	2.92437e+07	3.00521e+07	3.0447e+07	2.94464e+07	2.8787e+07	3.10792e+07	2.97794e+07	3.09536e+07	2.95318e+07	2.91475e+07	3.08859e+07	2.9362e+07	2.90958e+07	3.14236e+07	3.14434e+07	2.99407e+07	2.98307e+07	3.02842e+07	2.96119e+07	2.92765e+07	3.05442e+07	3.0301e+07	3.09893e+07	2.98484e+07	2.99266e+07	2.9843e+07	2.87344e+07	2.87566e+07	3.14288e+07	3.15326e+07
IGKV1-27@54Y_Nitro	IGKV1-27	immunoglobulin kappa variable 1-27(IGKV1-27)	28935	54	Y	Nitro[Y]	44.9851	Nitro	3.14661e+07	2.92097e+07	2.95334e+07	3.11495e+07	3.02347e+07	2.88217e+07	2.98549e+07	3.05484e+07	3.12666e+07	2.99228e+07	3.14576e+07	3.10632e+07	3.1683e+07	2.94513e+07	2.99707e+07	2.86245e+07	3.12089e+07	2.9682e+07	2.98894e+07	2.88395e+07	3.10232e+07	2.92133e+07	3.16193e+07	3.07251e+07	3.05676e+07	2.99823e+07	2.87741e+07	2.87433e+07	3.17277e+07	2.99248e+07	3.06436e+07	3.1502e+07	2.98444e+07	3.07015e+07	3.11664e+07	3.04728e+07	3.10444e+07	3.10919e+07	3.10154e+07	3.00047e+07	3.08269e+07
IGKV2D-30@23V_Val->Xle	IGKV2D-30	immunoglobulin kappa variable 2D-30(IGKV2D-30)	28881	23	V	Val->Xle[V]	14.0157	Val->Xle	3.06388e+07	3.16784e+07	3.15736e+07	3.13983e+07	3.13275e+07	3.03045e+07	3.04564e+07	3.16574e+07	2.88896e+07	3.04959e+07	2.9664e+07	3.06703e+07	3.16745e+07	3.05389e+07	3.16518e+07	31609696	3.07187e+07	2.95121e+07	3.07637e+07	3.16832e+07	2.89873e+07	3.07168e+07	2.96374e+07	2.95673e+07	3.12233e+07	3.04121e+07	3.05835e+07	2.90794e+07	2.9781e+07	3.00508e+07	3.17804e+07	2.87692e+07	3.04714e+07	3.08588e+07	3.12336e+07	2.94301e+07	3.11853e+07	2.97109e+07	2.9275e+07	2.91424e+07	2.96922e+07
IGKV2D-30@24M_Met->Val	IGKV2D-30	immunoglobulin kappa variable 2D-30(IGKV2D-30)	28881	24	M	Met->Val[M]	-31.9721	Met->Val	2.9867e+07	3.02515e+07	2.99865e+07	3.13748e+07	3.12472e+07	2.91325e+07	3.0892e+07	2.88046e+07	2.89295e+07	3.0793e+07	3.13763e+07	3.16208e+07	2.89594e+07	3.02461e+07	3.00279e+07	2.96455e+07	3.03339e+07	2.9741e+07	3.04204e+07	2.98536e+07	2.92993e+07	3.15306e+07	2.88807e+07	3.14519e+07	3.00492e+07	2.88445e+07	3.0178e+07	2.87623e+07	3.141e+07	3.0774e+07	2.95938e+07	2.95965e+07	3.08665e+07	3.02832e+07	3.10881e+07	3.04212e+07	3.11596e+07	3.17574e+07	3.0592e+07	3.03876e+07	3.15277e+07
IGKV2D-30@25T_Propiophenone	IGKV2D-30	immunoglobulin kappa variable 2D-30(IGKV2D-30)	28881	25	T	Propiophenone[T]	132.058	Propiophenone	2.99228e+07	3.01789e+07	3.0148e+07	2.87241e+07	3.0519e+07	3.0875e+07	2.96274e+07	2.87412e+07	3.16258e+07	3.0246e+07	2.89931e+07	2.867e+07	3.12789e+07	3.01349e+07	2.92637e+07	2.87416e+07	3.05767e+07	3.06743e+07	2.98679e+07	3.05614e+07	3.07886e+07	2.98627e+07	30179319	3.014e+07	3.10487e+07	3.10961e+07	3.02056e+07	2.88177e+07	3.14549e+07	3.02385e+07	3.1548e+07	3.14722e+07	3.0562e+07	3.16981e+07	2.95896e+07	2.96579e+07	3.14619e+07	3.16142e+07	3.04021e+07	2.87237e+07	2.95088e+07
IGKV2D-30@25T_Thr->Ser	IGKV2D-30	immunoglobulin kappa variable 2D-30(IGKV2D-30)	28881	25	T	Thr->Ser[T]	-14.0157	Thr->Ser	3.06783e+07	3.17061e+07	3.09246e+07	3.03262e+07	3.10011e+07	2.87687e+07	3.03202e+07	2.8943e+07	3.12872e+07	3.01652e+07	2.90143e+07	2.98674e+07	2.87975e+07	3.0084e+07	2.87215e+07	3.17808e+07	3.11227e+07	3.08848e+07	2.92899e+07	3.03039e+07	2.89371e+07	2.89478e+07	3.17625e+07	2.9183e+07	3.0296e+07	3.08862e+07	2.95802e+07	2.90452e+07	3.09556e+07	3.16932e+07	3.00926e+07	2.98751e+07	3.08953e+07	2.8853e+07	2.94862e+07	2.9573e+07	2.98274e+07	3.08658e+07	2.87233e+07	3.03142e+07	3.03995e+07
IGKV2D-30@24M_Met->Xle	IGKV2D-30	immunoglobulin kappa variable 2D-30(IGKV2D-30)	28881	24	M	Met->Xle[M]	-17.9564	Met->Xle	2.9843e+07	3.04661e+07	2.90077e+07	3.04185e+07	3.13078e+07	2.96655e+07	3.0952e+07	2.99309e+07	2.86327e+07	3.08781e+07	3.06489e+07	2.97385e+07	2.97749e+07	3.10873e+07	2.96817e+07	3.06954e+07	3.04669e+07	3.14784e+07	2.8744e+07	2.91116e+07	3.12018e+07	2.86975e+07	3.12823e+07	3.04828e+07	3.03311e+07	3.07791e+07	2.96908e+07	3.11715e+07	2.87605e+07	3.0848e+07	3.01875e+07	2.96522e+07	2.88028e+07	3.13976e+07	3.12729e+07	3.05259e+07	3.09335e+07	3.04066e+07	2.9303e+07	3.16174e+07	2.97392e+07
IGKV2D-30@26Q_Gln->Met	IGKV2D-30	immunoglobulin kappa variable 2D-30(IGKV2D-30)	28881	26	Q	Gln->Met[Q]	2.98191	Gln->Met	3.16863e+07	2.92338e+07	3.04161e+07	2.99875e+07	3.07446e+07	3.11067e+07	3.13458e+07	3.05313e+07	3.17098e+07	3.14907e+07	3.01873e+07	2.94485e+07	2.89419e+07	2.90987e+07	2.86288e+07	3.10199e+07	3.06542e+07	2.92264e+07	2.86905e+07	3.04074e+07	2.88139e+07	3.11926e+07	2.94666e+07	2.88332e+07	2.91368e+07	3.03811e+07	2.94847e+07	2.88471e+07	2.87256e+07	3.06277e+07	3.07548e+07	2.93188e+07	3.12059e+07	3.02314e+07	2.92605e+07	2.99789e+07	2.92797e+07	3.12728e+07	2.88502e+07	3.15957e+07	3.1149e+07
IGKV2D-30@26Q_Gln->Xle	IGKV2D-30	immunoglobulin kappa variable 2D-30(IGKV2D-30)	28881	26	Q	Gln->Xle[Q]	-14.9745	Gln->Xle	3.16563e+07	3.03793e+07	2.89734e+07	3.089e+07	2.99488e+07	3.09846e+07	2.91344e+07	3.06487e+07	2.88923e+07	2.91439e+07	3.12869e+07	2.87308e+07	3.07945e+07	2.93272e+07	3.17656e+07	3.01701e+07	2.91069e+07	3.13768e+07	3.05271e+07	2.97402e+07	2.86632e+07	3.05681e+07	3.04247e+07	2.88928e+07	2.92173e+07	2.97354e+07	3.10906e+07	2.98012e+07	3.09571e+07	3.03357e+07	3.07408e+07	3.09713e+07	3.07068e+07	3.12093e+07	2.90678e+07	3.11434e+07	2.98061e+07	3.02084e+07	2.99804e+07	30031052	3.16085e+07
IGKV2D-30@27S_Propiophenone	IGKV2D-30	immunoglobulin kappa variable 2D-30(IGKV2D-30)	28881	27	S	Propiophenone[S]	132.058	Propiophenone	3.03784e+07	3.08077e+07	2.86432e+07	2.90082e+07	2.88822e+07	3.03523e+07	2.86973e+07	3.15495e+07	2.96065e+07	2.95572e+07	3.13426e+07	3.16379e+07	3.12902e+07	3.0592e+07	3.00652e+07	3.0858e+07	2.97407e+07	3.1706e+07	2.86854e+07	2.90143e+07	3.01648e+07	2.98163e+07	3.01651e+07	2.90659e+07	3.0228e+07	3.12855e+07	3.10362e+07	2.90092e+07	2.99037e+07	3.11824e+07	3.12488e+07	3.00943e+07	3.13268e+07	2.95908e+07	2.91217e+07	3.01681e+07	3.00601e+07	2.91797e+07	2.88777e+07	3.17489e+07	2.93925e+07
IGKV2D-30@31L_Xle->Pro	IGKV2D-30	immunoglobulin kappa variable 2D-30(IGKV2D-30)	28881	31	L	Xle->Pro[L]	-16.0313	Xle->Pro	2.8904e+07	3.11563e+07	3.15744e+07	3.14206e+07	3.0278e+07	2.92332e+07	2.94952e+07	2.86219e+07	2.86269e+07	3.00975e+07	3.07578e+07	2.99461e+07	3.05391e+07	3.11055e+07	2.92462e+07	3.06642e+07	2.96017e+07	2.87191e+07	2.93863e+07	2.96859e+07	2.87443e+07	2.92186e+07	3.16222e+07	3.15619e+07	2.86315e+07	3.07414e+07	2.94405e+07	3.11323e+07	2.90613e+07	2.86518e+07	3.03338e+07	3.16593e+07	2.89418e+07	3.09775e+07	3.09928e+07	3.12867e+07	3.02059e+07	3.17215e+07	3.03107e+07	3.01454e+07	2.97448e+07
IGKV2D-30@32P_Pro->Ser	IGKV2D-30	immunoglobulin kappa variable 2D-30(IGKV2D-30)	28881	32	P	Pro->Ser[P]	-10.0207	Pro->Ser	3.11826e+07	2.91615e+07	2.87827e+07	3.05302e+07	3.13955e+07	2.94737e+07	2.93358e+07	2.88386e+07	2.87377e+07	3.0907e+07	3.10941e+07	3.03508e+07	2.96422e+07	3.13686e+07	3.12623e+07	3.08368e+07	3.05474e+07	3.10898e+07	31106603	2.99617e+07	3.02644e+07	3.06697e+07	3.09393e+07	2.99007e+07	3.14857e+07	2.88279e+07	2.96469e+07	3.13899e+07	2.91102e+07	3.14459e+07	2.97907e+07	3.00749e+07	2.97948e+07	2.95622e+07	3.08876e+07	3.06598e+07	3.15681e+07	3.01762e+07	2.87061e+07	3.04956e+07	3.15169e+07
IGKV2D-30@33V_Val->Ala	IGKV2D-30	immunoglobulin kappa variable 2D-30(IGKV2D-30)	28881	33	V	Val->Ala[V]	-28.0313	Val->Ala	3.05483e+07	2.9388e+07	2.86508e+07	3.11819e+07	2.92287e+07	3.04358e+07	2.91418e+07	3.04896e+07	2.9017e+07	3.12837e+07	3.13199e+07	3.17278e+07	3.00746e+07	3.04205e+07	2.87865e+07	3.00267e+07	2.87759e+07	3.14128e+07	2.88406e+07	2.95169e+07	3.096e+07	3.15516e+07	3.12676e+07	3.1429e+07	3.05717e+07	2.89382e+07	3.04671e+07	3.1299e+07	3.08546e+07	2.94275e+07	3.02724e+07	2.93361e+07	2.91899e+07	3.12134e+07	2.98471e+07	3.04075e+07	2.94168e+07	3.02786e+07	3.05196e+07	2.86195e+07	2.99426e+07
IGKV2D-30@34T_Thr->Ala	IGKV2D-30	immunoglobulin kappa variable 2D-30(IGKV2D-30)	28881	34	T	Thr->Ala[T]	-30.0106	Thr->Ala	3.17685e+07	2.97638e+07	3.05434e+07	3.07396e+07	2.89246e+07	3.00801e+07	3.01311e+07	2.95927e+07	2.96295e+07	2.87714e+07	3.0873e+07	3.17387e+07	3.03016e+07	2.93846e+07	3.06169e+07	3.11693e+07	2.98624e+07	2.97942e+07	3.06734e+07	2.98873e+07	3.12441e+07	2.90173e+07	2.966e+07	2.88836e+07	3.04625e+07	3.06517e+07	2.99838e+07	2.95948e+07	3.11012e+07	3.0548e+07	3.06217e+07	2.89647e+07	3.10874e+07	2.9628e+07	2.98971e+07	3.06255e+07	2.88765e+07	2.87794e+07	3.02704e+07	2.94551e+07	3.08425e+07
IGKV2D-30@34T_Thr->Ser	IGKV2D-30	immunoglobulin kappa variable 2D-30(IGKV2D-30)	28881	34	T	Thr->Ser[T]	-14.0157	Thr->Ser	2.94217e+07	3.08281e+07	3.03629e+07	2.94426e+07	2.99059e+07	3.17307e+07	2.92294e+07	2.96719e+07	3.15043e+07	3.11714e+07	2.92199e+07	3.10688e+07	2.90796e+07	3.04716e+07	3.05318e+07	3.03123e+07	2.9806e+07	2.96171e+07	2.9139e+07	3.02097e+07	2.90588e+07	2.99841e+07	3.05017e+07	2.987e+07	2.96176e+07	3.10761e+07	2.98963e+07	2.99248e+07	3.1538e+07	3.08307e+07	3.14277e+07	3.06647e+07	3.04122e+07	2.9872e+07	3.13667e+07	3.15315e+07	3.0018e+07	3.07406e+07	2.95451e+07	2.9657e+07	2.89656e+07
IGKV2D-30@24M_Oxidation	IGKV2D-30	immunoglobulin kappa variable 2D-30(IGKV2D-30)	28881	24	M	Oxidation[M]	15.9949	Oxidation	3.17242e+07	3.10585e+07	2.96861e+07	3.10502e+07	2.90128e+07	2.9208e+07	2.94642e+07	3.07797e+07	3.09471e+07	3.16988e+07	3.0335e+07	3.15045e+07	3.13137e+07	2.99489e+07	3.09291e+07	3.06779e+07	3.01864e+07	3.14651e+07	2.9203e+07	3.09164e+07	3.09659e+07	2.96238e+07	2.94441e+07	2.92695e+07	2.86869e+07	3.05697e+07	2.87152e+07	2.95698e+07	2.99261e+07	3.17365e+07	2.98595e+07	2.94623e+07	2.92424e+07	3.15637e+07	3.08124e+07	3.00166e+07	2.97083e+07	3.04274e+07	3.06046e+07	3.13275e+07	2.96894e+07
IGKV2D-30@41I_Xle->Val	IGKV2D-30	immunoglobulin kappa variable 2D-30(IGKV2D-30)	28881	41	I	Xle->Val[I]	-14.0157	Xle->Val	3.17296e+07	2.9453e+07	2.87239e+07	3.12451e+07	2.95905e+07	2.96939e+07	3.13721e+07	3.17425e+07	3.00635e+07	3.16654e+07	2.96348e+07	3.14812e+07	3.09951e+07	3.08107e+07	3.03413e+07	2.9171e+07	3.10884e+07	2.95065e+07	3.01814e+07	3.00564e+07	3.17596e+07	2.94979e+07	3.11124e+07	2.91418e+07	2.8613e+07	2.87159e+07	3.16248e+07	3.10185e+07	3.05658e+07	2.88474e+07	3.12229e+07	2.94194e+07	3.1017e+07	3.09611e+07	2.98875e+07	3.0634e+07	3.1615e+07	3.11058e+07	3.11808e+07	3.11158e+07	3.0011e+07
IGKV2D-30@44R_Arg->Lys	IGKV2D-30	immunoglobulin kappa variable 2D-30(IGKV2D-30)	28881	44	R	Arg->Lys[R]	-28.0061	Arg->Lys	2.88541e+07	3.0059e+07	2.91114e+07	3.17185e+07	3.1463e+07	2.86232e+07	3.1405e+07	3.0313e+07	3.05175e+07	3.07406e+07	2.95583e+07	3.13042e+07	2.9216e+07	3.07587e+07	2.89977e+07	29712668	3.13849e+07	3.1276e+07	2.93088e+07	2.92593e+07	2.88791e+07	3.09597e+07	2.95763e+07	3.01295e+07	3.00869e+07	2.90316e+07	3.0401e+07	3.01678e+07	2.9442e+07	3.08863e+07	2.91338e+07	2.89289e+07	3.14165e+07	3.10305e+07	2.99717e+07	2.95709e+07	3.03559e+07	3.04483e+07	3.06462e+07	2.97658e+07	2.93961e+07
IGKV2D-30@26Q_Deamidated	IGKV2D-30	immunoglobulin kappa variable 2D-30(IGKV2D-30)	28881	26	Q	Deamidated[Q]	0.984016	Deamidated	3.14103e+07	3.12656e+07	2.93579e+07	3.13475e+07	2.94042e+07	3.15239e+07	2.90032e+07	3.10791e+07	2.87903e+07	3.15798e+07	3.16244e+07	2.9733e+07	3.16943e+07	2.99918e+07	2.89796e+07	2.99238e+07	2.90932e+07	3.17239e+07	3.00673e+07	30828197	2.86392e+07	2.90341e+07	3.04221e+07	3.16805e+07	3.08836e+07	3.15627e+07	2.88852e+07	3.07124e+07	3.1053e+07	3.0719e+07	2.92207e+07	3.01776e+07	2.98705e+07	2.93756e+07	3.036e+07	3.09231e+07	3.07322e+07	3.13093e+07	2.95317e+07	2.91836e+07	2.88658e+07
IGKV2D-30@21D_Ammonium	IGKV2D-30	immunoglobulin kappa variable 2D-30(IGKV2D-30)	28881	21	D	Ammonium[D]	17.0265	Ammonium	2.9162e+07	2.88048e+07	2.97184e+07	3.17001e+07	3.00529e+07	3.03443e+07	3.09989e+07	3.02436e+07	3.106e+07	3.02401e+07	3.08729e+07	2.95782e+07	3.07956e+07	3.04546e+07	2.95803e+07	3.07556e+07	3.03865e+07	2.92655e+07	3.03873e+07	3.05136e+07	3.16029e+07	3.00673e+07	2.91725e+07	3.0677e+07	2.96003e+07	3.12213e+07	3.11287e+07	3.13824e+07	3.10423e+07	3.14601e+07	3.06486e+07	28627413	3.02168e+07	3.13668e+07	3.11045e+07	3.00433e+07	3.12804e+07	2.86665e+07	3.03331e+07	3.00889e+07	2.98615e+07
IGKV2D-30@21D_Asp->Pro	IGKV2D-30	immunoglobulin kappa variable 2D-30(IGKV2D-30)	28881	21	D	Asp->Pro[D]	-17.9742	Asp->Pro	3.04924e+07	3.08658e+07	3.01426e+07	3.16776e+07	3.03186e+07	2.99998e+07	3.02011e+07	2.9355e+07	2.94688e+07	2.95184e+07	2.8933e+07	2.89053e+07	3.11834e+07	2.96544e+07	3.10877e+07	3.06438e+07	3.01371e+07	2.99699e+07	3.04625e+07	2.98128e+07	2.95427e+07	2.87313e+07	2.99634e+07	3.09473e+07	2.88463e+07	3.11261e+07	2.92702e+07	2.96697e+07	2.92087e+07	3.00541e+07	3.0915e+07	3.11553e+07	2.98496e+07	3.1533e+07	3.0866e+07	3.12374e+07	3.01552e+07	2.98947e+07	3.08705e+07	2.93717e+07	2.87656e+07
IGKV2D-30@21D_Cation_Fe[II]	IGKV2D-30	immunoglobulin kappa variable 2D-30(IGKV2D-30)	28881	21	D	Cation_Fe[II][D]	53.9193	Cation_Fe[II]	3.11544e+07	2.87182e+07	3.00006e+07	3.11468e+07	3.04406e+07	3.14676e+07	3.03097e+07	3.14012e+07	2.91096e+07	3.01404e+07	3.00782e+07	3.12659e+07	3.11114e+07	3.17627e+07	3.1673e+07	3.06045e+07	3.00489e+07	3.12883e+07	2.86511e+07	2.92797e+07	2.98968e+07	2.90089e+07	3.17343e+07	2.95174e+07	3.1266e+07	2.91854e+07	3.11591e+07	3.05396e+07	3.00646e+07	2.98605e+07	2.86542e+07	2.98032e+07	2.94688e+07	3.04881e+07	3.11361e+07	2.91489e+07	2.86849e+07	3.06447e+07	2.86396e+07	2.90253e+07	3.01198e+07
IGKV2D-30@21D_Cation_Fe[III]	IGKV2D-30	immunoglobulin kappa variable 2D-30(IGKV2D-30)	28881	21	D	Cation_Fe[III][D]	52.9115	Cation_Fe[III]	3.06229e+07	2.9732e+07	2.86803e+07	3.05105e+07	3.10529e+07	3.03211e+07	2.95261e+07	3.0198e+07	2.9867e+07	3.16875e+07	2.94438e+07	2.96616e+07	3.15894e+07	3.09831e+07	29940535	3.14795e+07	2.86132e+07	3.00432e+07	2.95969e+07	2.93936e+07	2.87398e+07	3.13747e+07	2.91358e+07	30918693	3.04664e+07	3.07044e+07	3.1027e+07	3.03114e+07	2.88429e+07	3.06082e+07	2.9019e+07	2.88412e+07	2.93231e+07	3.04173e+07	3.03412e+07	3.00317e+07	3.15421e+07	3.16689e+07	2.95446e+07	3.10088e+07	3.01619e+07
IGKV2D-30@21D_Cation_Na	IGKV2D-30	immunoglobulin kappa variable 2D-30(IGKV2D-30)	28881	21	D	Cation_Na[D]	21.9819	Cation_Na	3.14758e+07	3.04178e+07	3.13623e+07	3.06426e+07	3.15228e+07	3.01981e+07	3.12044e+07	2.96572e+07	2.90627e+07	2.90808e+07	3.05748e+07	2.90173e+07	2.96192e+07	3.09885e+07	3.07542e+07	3.02527e+07	2.90938e+07	2.92986e+07	3.07901e+07	2.9457e+07	3.08601e+07	3.0573e+07	2.97675e+07	3.10617e+07	3.0241e+07	3.14868e+07	3.12148e+07	2.98171e+07	2.95334e+07	3.05283e+07	2.91787e+07	2.88838e+07	3.04066e+07	3.14261e+07	3.13928e+07	2.86208e+07	2.91495e+07	3.06632e+07	3.09977e+07	2.88454e+07	3.0936e+07
IGKV2D-30@21D_Methyl(Asp->Glu)	IGKV2D-30	immunoglobulin kappa variable 2D-30(IGKV2D-30)	28881	21	D	Methyl[D](Asp->Glu[D])	14.0157	Methyl(Asp->Glu)	2.93614e+07	3.08886e+07	3.13739e+07	3.00545e+07	2.99887e+07	2.99025e+07	3.04359e+07	2.9319e+07	3.1387e+07	3.0403e+07	3.12262e+07	3.08972e+07	3.13254e+07	2.90122e+07	3.03221e+07	3.02293e+07	3.04978e+07	3.08419e+07	3.13903e+07	3.13185e+07	2.93622e+07	2.98026e+07	3.13892e+07	2.98609e+07	3.16196e+07	2.91243e+07	3.15043e+07	3.07516e+07	3.11702e+07	2.96114e+07	3.05114e+07	2.95661e+07	2.98255e+07	3.09644e+07	3.00658e+07	3.17493e+07	3.14121e+07	3.16463e+07	2.96123e+07	3.01645e+07	2.96001e+07
IGKV2D-30@21D_Unknown_210	IGKV2D-30	immunoglobulin kappa variable 2D-30(IGKV2D-30)	28881	21	D	Unknown_210[D]	210.162	Unknown_210	29816691	2.86891e+07	3.11605e+07	3.03398e+07	2.90633e+07	3.09533e+07	2.88549e+07	2.97635e+07	3.12462e+07	2.98271e+07	3.05318e+07	2.97234e+07	2.94083e+07	2.93796e+07	3.08217e+07	2.92111e+07	2.91885e+07	2.97689e+07	2.978e+07	2.99563e+07	2.98331e+07	3.03185e+07	2.89444e+07	3.04883e+07	2.92104e+07	2.88782e+07	3.05141e+07	2.89914e+07	3.15889e+07	3.08316e+07	2.8872e+07	3.01092e+07	3.0614e+07	2.89739e+07	3.05857e+07	3.16571e+07	3.13493e+07	3.08299e+07	2.90033e+07	2.96929e+07	2.92945e+07
IGKV2D-30@22V_Val->Xle	IGKV2D-30	immunoglobulin kappa variable 2D-30(IGKV2D-30)	28881	22	V	Val->Xle[V]	14.0157	Val->Xle	2.96643e+07	3.1775e+07	3.10333e+07	3.17608e+07	2.96466e+07	3.07848e+07	2.91383e+07	3.17187e+07	3.0583e+07	3.03936e+07	2.88381e+07	3.14348e+07	3.02698e+07	2.97238e+07	3.13409e+07	2.94992e+07	2.98971e+07	3.06425e+07	2.93548e+07	3.06719e+07	3.0664e+07	31526582	2.92979e+07	3.01232e+07	2.88075e+07	2.93705e+07	3.0148e+07	3.13596e+07	3.05582e+07	3.10115e+07	2.88372e+07	3.07521e+07	3.07909e+07	2.99557e+07	2.90001e+07	3.0451e+07	3.12146e+07	2.99418e+07	2.95344e+07	2.96245e+07	2.99851e+07
IGKV2D-30@51Y_Tyr->His	IGKV2D-30	immunoglobulin kappa variable 2D-30(IGKV2D-30)	28881	51	Y	Tyr->His[Y]	-26.0044	Tyr->His	2.86223e+07	3.05619e+07	3.09098e+07	2.96814e+07	3.13562e+07	3.03384e+07	3.14934e+07	3.12984e+07	3.0499e+07	2.92103e+07	2.92382e+07	3.08964e+07	2.87177e+07	2.9289e+07	2.89165e+07	3.03328e+07	2.97422e+07	3.08132e+07	2.92683e+07	2.96356e+07	3.08083e+07	3.16475e+07	3.12719e+07	3.15755e+07	3.11851e+07	3.11758e+07	3.07164e+07	3.12603e+07	2.87869e+07	3.04667e+07	2.99682e+07	3.0383e+07	3.12035e+07	2.96341e+07	3.16177e+07	2.9063e+07	2.94772e+07	3.04221e+07	3.01754e+07	3.07085e+07	2.97447e+07
IGKV2D-30@38P_Pro->Ala	IGKV2D-30	immunoglobulin kappa variable 2D-30(IGKV2D-30)	28881	38	P	Pro->Ala[P]	-26.0157	Pro->Ala	2.89414e+07	2.97869e+07	3.17326e+07	3.0649e+07	3.09922e+07	2.87141e+07	2.97713e+07	31338706	2.95492e+07	3.13758e+07	3.13185e+07	3.15633e+07	3.01171e+07	30138843	3.08882e+07	3.16487e+07	2.87527e+07	3.089e+07	3.12223e+07	2.98504e+07	3.14375e+07	3.08064e+07	2.9165e+07	3.01217e+07	2.931e+07	3.02321e+07	2.8782e+07	2.92394e+07	3.01103e+07	2.95261e+07	3.05018e+07	2.95153e+07	2.99117e+07	2.98215e+07	3.08451e+07	3.14953e+07	2.96801e+07	3.03199e+07	2.86345e+07	2.95291e+07	3.04471e+07
IGKV2D-30@59N_Asn->Ser	IGKV2D-30	immunoglobulin kappa variable 2D-30(IGKV2D-30)	28881	59	N	Asn->Ser[N]	-27.0109	Asn->Ser	3.05178e+07	2.95669e+07	3.15754e+07	2.9823e+07	3.06271e+07	2.87216e+07	3.08659e+07	2.87213e+07	3.04934e+07	2.95869e+07	3.15613e+07	2.92322e+07	3.16078e+07	2.87087e+07	3.0075e+07	2.91024e+07	2.95543e+07	2.89384e+07	3.00705e+07	3.14741e+07	2.95351e+07	3.16109e+07	29539515	3.08148e+07	2.88939e+07	3.10568e+07	3.06575e+07	3.16187e+07	3.01167e+07	3.09443e+07	3.11409e+07	3.16165e+07	3.02647e+07	3.16324e+07	3.1165e+07	3.16941e+07	3.08715e+07	3.14275e+07	3.05939e+07	3.17603e+07	2.8642e+07
IGKV2D-30@62Q_Gln->His	IGKV2D-30	immunoglobulin kappa variable 2D-30(IGKV2D-30)	28881	62	Q	Gln->His[Q]	9.00033	Gln->His	2.92353e+07	3.10039e+07	3.10756e+07	3.12761e+07	3.17205e+07	2.92643e+07	3.0972e+07	2.86507e+07	3.00926e+07	3.04769e+07	3.05004e+07	3.17426e+07	3.16744e+07	3.06535e+07	3.07695e+07	2.86205e+07	3.02171e+07	2.92739e+07	2.96085e+07	3.14349e+07	3.12903e+07	2.94593e+07	3.10416e+07	3.07144e+07	3.10816e+07	3.07181e+07	3.12546e+07	3.11836e+07	3.01847e+07	2.98743e+07	2.92544e+07	3.01801e+07	3.03796e+07	3.15036e+07	3.04822e+07	2.93086e+07	2.87402e+07	3.146e+07	3.11481e+07	2.95162e+07	2.87452e+07
IGKV2D-30@76V_unknown_15	IGKV2D-30	immunoglobulin kappa variable 2D-30(IGKV2D-30)	28881	76	V	unknown_15[V]	78.0126	unknown_15	2.88407e+07	2.8622e+07	3.06206e+07	2.97224e+07	3.14415e+07	2.88978e+07	3.16067e+07	3.13215e+07	3.06356e+07	3.13112e+07	31594441	2.88562e+07	3.07534e+07	2.97854e+07	2.90178e+07	3.15181e+07	2.92488e+07	3.04308e+07	2.9725e+07	3.04534e+07	3.0135e+07	3.14107e+07	3.15959e+07	2.95956e+07	3.06694e+07	2.93872e+07	3.08927e+07	3.00052e+07	3.00922e+07	2.89233e+07	2.99476e+07	3.14643e+07	3.06422e+07	2.98969e+07	3.07416e+07	2.8941e+07	2.91647e+07	3.0944e+07	2.93894e+07	3.15032e+07	2.92682e+07
IGKV2D-30@86R_Arg->Thr	IGKV2D-30	immunoglobulin kappa variable 2D-30(IGKV2D-30)	28881	86	R	Arg->Thr[R]	-55.0534	Arg->Thr	3.11882e+07	2.90802e+07	3.00115e+07	2.91958e+07	2.88184e+07	3.11152e+07	2.88821e+07	2.86836e+07	3.12654e+07	2.86113e+07	3.03922e+07	3.11768e+07	2.91858e+07	3.09053e+07	3.12686e+07	3.08032e+07	2.98772e+07	3.15237e+07	3.10306e+07	2.87558e+07	2.89719e+07	3.04269e+07	3.04312e+07	3.12767e+07	2.9276e+07	3.09406e+07	3.02073e+07	3.09052e+07	3.08972e+07	3.05222e+07	3.08701e+07	3.10501e+07	3.11803e+07	30470456	2.94564e+07	3.04679e+07	3.00934e+07	3.12279e+07	3.04117e+07	2.96447e+07	2.86228e+07
IGKV2D-30@26Q_Gln->His	IGKV2D-30	immunoglobulin kappa variable 2D-30(IGKV2D-30)	28881	26	Q	Gln->His[Q]	9.00033	Gln->His	2.90371e+07	3.1562e+07	2.95564e+07	3.09981e+07	3.09388e+07	3.17817e+07	2.92769e+07	2.87973e+07	3.00253e+07	3.03503e+07	3.02031e+07	3.04717e+07	3.12653e+07	3.08958e+07	3.00167e+07	2.97295e+07	2.86926e+07	2.92214e+07	2.96146e+07	3.1686e+07	2.92536e+07	3.12821e+07	3.09491e+07	3.05494e+07	2.95418e+07	2.94093e+07	3.09563e+07	2.92353e+07	2.99341e+07	3.05357e+07	2.86412e+07	2.93172e+07	2.97913e+07	3.09637e+07	2.96446e+07	3.01562e+07	2.9897e+07	2.93804e+07	3.16411e+07	3.13365e+07	3.05729e+07
IGKV2D-30@47Q_Gln->Asp	IGKV2D-30	immunoglobulin kappa variable 2D-30(IGKV2D-30)	28881	47	Q	Gln->Asp[Q]	-13.0316	Gln->Asp	3.04526e+07	2.93355e+07	2.90323e+07	2.89429e+07	2.93488e+07	3.1035e+07	31190808	2.91142e+07	3.11241e+07	2.9875e+07	3.06095e+07	3.09611e+07	3.09554e+07	2.94845e+07	3.17728e+07	3.12666e+07	2.8911e+07	2.86575e+07	3.13067e+07	3.10307e+07	3.15637e+07	3.09826e+07	3.11041e+07	2.95315e+07	3.02048e+07	3.0482e+07	3.04529e+07	3.10767e+07	3.17547e+07	3.067e+07	3.05357e+07	2.91065e+07	3.15976e+07	3.12246e+07	2.95917e+07	2.98388e+07	3.06285e+07	2.91954e+07	2.87859e+07	3.00648e+07	3.02686e+07
IGKV2D-30@48S_Ser->Gly	IGKV2D-30	immunoglobulin kappa variable 2D-30(IGKV2D-30)	28881	48	S	Ser->Gly[S]	-30.0106	Ser->Gly	3.16573e+07	3.10368e+07	3.01515e+07	2.87072e+07	2.92369e+07	3.13496e+07	2.96865e+07	2.9353e+07	3.04186e+07	3.09835e+07	3.06884e+07	2.9986e+07	3.05338e+07	2.99141e+07	2.95841e+07	3.11776e+07	3.13e+07	2.91491e+07	2.97697e+07	3.14988e+07	3.16735e+07	3.13543e+07	3.00904e+07	2.8968e+07	2.9803e+07	2.94874e+07	3.05287e+07	3.17675e+07	2.94878e+07	2.89045e+07	2.97403e+07	3.01142e+07	2.91683e+07	3.137e+07	2.98236e+07	2.9082e+07	3.10604e+07	2.93149e+07	2.93886e+07	3.02834e+07	3.07947e+07
IGKV2D-30@46S_Methyl(Ser->Thr)	IGKV2D-30	immunoglobulin kappa variable 2D-30(IGKV2D-30)	28881	46	S	Methyl[S](Ser->Thr[S])	14.0157	Methyl(Ser->Thr)	3.00684e+07	3.01773e+07	3.04945e+07	3.08141e+07	2.87786e+07	2.94925e+07	3.13085e+07	3.08301e+07	3.0707e+07	2.96344e+07	2.89111e+07	3.00402e+07	3.16127e+07	2.9562e+07	2.96092e+07	3.1248e+07	2.95949e+07	3.17416e+07	2.98148e+07	2.94694e+07	3.07791e+07	2.9943e+07	2.90099e+07	2.89868e+07	2.87828e+07	3.14101e+07	2.88995e+07	2.97959e+07	2.97056e+07	2.87475e+07	2.90803e+07	3.1518e+07	2.96581e+07	2.88282e+07	2.89087e+07	2.90483e+07	3.15352e+07	3.12606e+07	2.87319e+07	3.02304e+07	2.86355e+07
IGKV2D-30@55N_Deamidated	IGKV2D-30	immunoglobulin kappa variable 2D-30(IGKV2D-30)	28881	55	N	Deamidated[N]	0.984016	Deamidated	2.97411e+07	3.02508e+07	3.00494e+07	3.04771e+07	3.10603e+07	2.87355e+07	3.1617e+07	3.1571e+07	3.01341e+07	2.92454e+07	2.94618e+07	2.95065e+07	2.9294e+07	2.95896e+07	2.89066e+07	2.9977e+07	3.08943e+07	3.16967e+07	3.16224e+07	3.01243e+07	3.07566e+07	3.0228e+07	3.09105e+07	3.10725e+07	3.05813e+07	2.97382e+07	2.91597e+07	2.89519e+07	3.13404e+07	2.95967e+07	3.13823e+07	2.93607e+07	3.10465e+07	3.14043e+07	2.93425e+07	3.03562e+07	3.10407e+07	3.13867e+07	3.02407e+07	2.97318e+07	3.02472e+07
IGLV5-45@61P_Pro->Thr	IGLV5-45	immunoglobulin lambda variable 5-45(IGLV5-45)	28781	61	P	Pro->Thr[P]	3.99492	Pro->Thr	2.8682e+07	3.00636e+07	3.1285e+07	2.89674e+07	3.13403e+07	3.0381e+07	3.07429e+07	3.05446e+07	3.0762e+07	3.14313e+07	2.89162e+07	2.8654e+07	3.05113e+07	3.12759e+07	3.07498e+07	2.99783e+07	3.0847e+07	3.13991e+07	3.14854e+07	2.99572e+07	2.99836e+07	3.15689e+07	3.08183e+07	3.1604e+07	3.11017e+07	2.90512e+07	3.06903e+07	3.12349e+07	3.11681e+07	2.92034e+07	3.17705e+07	2.86807e+07	2.96077e+07	3.02964e+07	3.08102e+07	2.96256e+07	2.93012e+07	2.9933e+07	2.97747e+07	2.868e+07	2.97053e+07
IGLV5-45@60K_Lys->Arg	IGLV5-45	immunoglobulin lambda variable 5-45(IGLV5-45)	28781	60	K	Lys->Arg[K]	28.0061	Lys->Arg	3.06215e+07	3.16889e+07	3.02872e+07	3.16678e+07	3.02942e+07	3.03654e+07	3.10934e+07	3.14165e+07	3.10517e+07	2.96434e+07	3.08919e+07	2.91632e+07	2.97278e+07	3.12032e+07	2.86611e+07	3.04634e+07	3.0388e+07	2.87747e+07	2.94762e+07	3.04621e+07	2.88921e+07	3.00121e+07	3.106e+07	3.14263e+07	2.98259e+07	2.89294e+07	3.09378e+07	3.1023e+07	2.94536e+07	2.94241e+07	3.02198e+07	2.94421e+07	2.93765e+07	3.15323e+07	3.13461e+07	2.87814e+07	2.8749e+07	2.87089e+07	2.86934e+07	3.04147e+07	3.16042e+07
IGLV5-45@77K_Lys->Gln	IGLV5-45	immunoglobulin lambda variable 5-45(IGLV5-45)	28781	77	K	Lys->Gln[K]	-0.036386	Lys->Gln	3.05494e+07	2.8918e+07	3.02926e+07	2.90149e+07	2.97139e+07	2.94971e+07	3.02468e+07	30165819	3.12328e+07	3.02105e+07	2.87706e+07	3.0259e+07	2.87845e+07	3.11656e+07	3.04805e+07	3.13669e+07	3.1103e+07	2.90487e+07	3.05561e+07	3.07537e+07	3.05981e+07	2.9381e+07	3.15954e+07	2.97046e+07	3.08895e+07	3.06898e+07	2.87887e+07	3.03956e+07	2.99223e+07	2.97447e+07	2.90628e+07	2.89117e+07	3.09882e+07	3.14694e+07	3.16139e+07	3.00943e+07	3.05319e+07	3.11364e+07	3.16e+07	2.9548e+07	2.93631e+07
IGLV5-45@78Q_Gln->His	IGLV5-45	immunoglobulin lambda variable 5-45(IGLV5-45)	28781	78	Q	Gln->His[Q]	9.00033	Gln->His	2.87758e+07	2.94551e+07	2.89358e+07	3.03453e+07	2.87963e+07	3.08403e+07	3.01273e+07	2.89113e+07	3.03379e+07	3.16311e+07	30545167	3.15785e+07	3.15323e+07	3.1744e+07	3.17187e+07	3.02627e+07	3.01851e+07	2.89843e+07	29012298	2.87122e+07	2.88547e+07	3.03583e+07	3.04508e+07	2.91364e+07	2.8648e+07	3.06397e+07	3.10953e+07	2.93579e+07	2.91584e+07	2.94931e+07	3.08679e+07	3.13766e+07	3.14651e+07	2.88482e+07	2.96758e+07	3.04211e+07	3.00566e+07	3.03033e+07	2.96549e+07	3.13737e+07	2.87666e+07
IGLV5-45@59Q_Gln->Xle	IGLV5-45	immunoglobulin lambda variable 5-45(IGLV5-45)	28781	59	Q	Gln->Xle[Q]	-14.9745	Gln->Xle	3.0695e+07	2.9939e+07	3.04568e+07	3.03054e+07	3.15428e+07	3.00281e+07	3.17722e+07	2.99086e+07	2.89276e+07	2.93366e+07	2.96365e+07	2.97407e+07	2.88376e+07	2.86822e+07	3.08675e+07	3.04201e+07	3.11528e+07	2.90353e+07	2.89448e+07	3.0663e+07	3.10809e+07	2.95324e+07	3.03584e+07	3.15965e+07	3.04399e+07	2.96874e+07	2.95716e+07	3.08854e+07	3.07874e+07	3.01922e+07	3.01195e+07	2.97099e+07	3.09716e+07	2.9865e+07	31461775	3.03003e+07	2.89831e+07	2.99677e+07	2.86109e+07	3.09903e+07	3.03754e+07
IGLV5-45@70R_Arg->Lys	IGLV5-45	immunoglobulin lambda variable 5-45(IGLV5-45)	28781	70	R	Arg->Lys[R]	-28.0061	Arg->Lys	2.95989e+07	3.10225e+07	3.09339e+07	3.0446e+07	3.1101e+07	2.9588e+07	3.11298e+07	3.0293e+07	2.87071e+07	2.93583e+07	3.17178e+07	2.87834e+07	3.14674e+07	3.14636e+07	3.06433e+07	3.05139e+07	3.11287e+07	3.04653e+07	3.07949e+07	2.87162e+07	3.11191e+07	3.05291e+07	3.16272e+07	3.01015e+07	3.13263e+07	2.97055e+07	3.02787e+07	3.00092e+07	3.0573e+07	3.0628e+07	3.01465e+07	31218028	2.97872e+07	2.92725e+07	3.14687e+07	3.17649e+07	2.91197e+07	3.04816e+07	2.9993e+07	3.0271e+07	3.01326e+07
IGLV5-45@74D_Asp->His	IGLV5-45	immunoglobulin lambda variable 5-45(IGLV5-45)	28781	74	D	Asp->His[D]	22.032	Asp->His	2.90539e+07	2.94959e+07	3.08402e+07	3.00655e+07	3.15789e+07	29796015	2.96577e+07	2.96218e+07	2.99195e+07	2.97802e+07	3.03446e+07	3.10826e+07	3.03398e+07	2.93399e+07	2.9004e+07	2.92314e+07	2.99605e+07	2.89206e+07	3.0153e+07	3.08588e+07	3.14396e+07	3.05805e+07	2.86109e+07	2.94663e+07	2.91308e+07	3.13486e+07	3.10668e+07	2.9218e+07	3.01814e+07	2.9704e+07	3.17225e+07	3.17431e+07	3.14561e+07	2.95393e+07	3.13834e+07	2.94307e+07	3.13763e+07	2.9609e+07	3.14461e+07	2.99153e+07	2.86628e+07
IGLV5-45@76D_Asp->Asn	IGLV5-45	immunoglobulin lambda variable 5-45(IGLV5-45)	28781	76	D	Asp->Asn[D]	-0.984016	Asp->Asn	2.88738e+07	2.909e+07	3.0672e+07	3.10128e+07	3.15064e+07	2.94576e+07	3.11146e+07	2.97167e+07	3.04708e+07	3.16973e+07	3.0174e+07	2.94945e+07	3.11307e+07	3.11332e+07	3.12749e+07	3.02998e+07	3.13314e+07	2.93655e+07	2.99909e+07	3.17583e+07	2.96172e+07	2.93135e+07	2.9066e+07	3.1427e+07	2.90388e+07	3.00386e+07	3.08087e+07	2.8873e+07	2.86674e+07	2.99303e+07	3.11396e+07	2.98327e+07	3.05508e+07	3.0566e+07	3.0924e+07	3.15359e+07	3.12346e+07	3.17485e+07	3.09228e+07	3.10579e+07	2.88252e+07
IGLV5-45@48N_Deamidated	IGLV5-45	immunoglobulin lambda variable 5-45(IGLV5-45)	28781	48	N	Deamidated[N]	0.984016	Deamidated	2.98593e+07	3.08943e+07	2.91147e+07	3.04057e+07	3.12597e+07	2.95414e+07	3.13273e+07	3.08246e+07	3.17337e+07	2.99255e+07	3.02674e+07	3.17258e+07	2.91852e+07	3.00672e+07	2.93913e+07	2.92581e+07	2.94755e+07	2.88244e+07	3.17163e+07	2.99863e+07	2.86514e+07	2.87082e+07	3.04363e+07	2.92398e+07	3.10457e+07	30638587	2.98239e+07	3.16782e+07	3.12765e+07	3.13771e+07	3.02647e+07	3.16075e+07	3.0144e+07	2.98374e+07	2.96202e+07	2.95553e+07	2.86624e+07	2.97537e+07	2.92704e+07	3.1723e+07	3.16499e+07
IGLV5-45@85S_Ser->Asn	IGLV5-45	immunoglobulin lambda variable 5-45(IGLV5-45)	28781	85	S	Ser->Asn[S]	27.0109	Ser->Asn	2.88134e+07	3.08433e+07	3.15937e+07	3.02165e+07	2.88869e+07	2.98365e+07	2.96101e+07	2.98854e+07	2.87715e+07	3.00222e+07	3.03697e+07	2.90185e+07	2.86613e+07	3.06901e+07	3.07917e+07	3.04834e+07	3.05045e+07	3.03142e+07	3.02657e+07	2.95166e+07	2.97124e+07	3.02933e+07	3.05976e+07	3.11612e+07	3.07458e+07	2.90976e+07	2.90475e+07	2.91711e+07	3.04355e+07	3.17535e+07	3.09085e+07	3.16502e+07	3.14901e+07	2.89396e+07	3.10245e+07	3.02252e+07	2.91826e+07	2.90844e+07	3.12079e+07	3.04717e+07	3.06988e+07
IGLV5-45@67Y_Tyr->Phe	IGLV5-45	immunoglobulin lambda variable 5-45(IGLV5-45)	28781	67	Y	Tyr->Phe[Y]	-15.9949	Tyr->Phe	3.16275e+07	2.95998e+07	2.94208e+07	3.15307e+07	3.12446e+07	2.92567e+07	2.89486e+07	3.09274e+07	3.13103e+07	3.14494e+07	3.04336e+07	3.13586e+07	2.88973e+07	3.14136e+07	2.9328e+07	2.99519e+07	2.98262e+07	3.0486e+07	2.99904e+07	3.14801e+07	2.96986e+07	3.09658e+07	3.07451e+07	3.01655e+07	2.98409e+07	3.00696e+07	2.87026e+07	3.10612e+07	3.16614e+07	3.15246e+07	2.98011e+07	2.92241e+07	3.06504e+07	2.87273e+07	2.9162e+07	2.94509e+07	2.9528e+07	2.8665e+07	2.92505e+07	2.93547e+07	3.14716e+07
IGHV4-30-2@94R_Arg->Met	IGHV4-30-2	immunoglobulin heavy variable 4-30-2(IGHV4-30-2)	28398	94	R	Arg->Met[R]	-25.0606	Arg->Met	3.17081e+07	3.11797e+07	2.98581e+07	2.92437e+07	3.12413e+07	3.01047e+07	2.97221e+07	3.07555e+07	3.11522e+07	2.99477e+07	3.05695e+07	3.13576e+07	2.89402e+07	3.00517e+07	2.91897e+07	3.12282e+07	2.88233e+07	3.17517e+07	2.90752e+07	3.11313e+07	2.96881e+07	3.03834e+07	3.01455e+07	3.14986e+07	3.01605e+07	3.06309e+07	3.02125e+07	3.08715e+07	3.09475e+07	3.02871e+07	3.0789e+07	2.89219e+07	3.08444e+07	2.91189e+07	2.95444e+07	2.90436e+07	2.93812e+07	3.06311e+07	2.87481e+07	3.1272e+07	3.06937e+07
IGHV4-30-2@77S_Ser->Arg	IGHV4-30-2	immunoglobulin heavy variable 4-30-2(IGHV4-30-2)	28398	77	S	Ser->Arg[S]	69.0691	Ser->Arg	2.92208e+07	3.08506e+07	3.10326e+07	3.11651e+07	3.16379e+07	3.07638e+07	3.08494e+07	3.14417e+07	3.03124e+07	2.92025e+07	3.11204e+07	3.08066e+07	3.07326e+07	2.93513e+07	2.94242e+07	2.87318e+07	2.97054e+07	2.86939e+07	2.89088e+07	2.91608e+07	2.97112e+07	3.03725e+07	3.13036e+07	2.89157e+07	2.97905e+07	2.93003e+07	3.04012e+07	3.15794e+07	3.14233e+07	3.1686e+07	3.12489e+07	2.9758e+07	3.11214e+07	2.91809e+07	3.08308e+07	2.87112e+07	2.95916e+07	3.16177e+07	2.91947e+07	2.94053e+07	2.91707e+07
IGKV3D-15@51S_DAET	IGKV3D-15	immunoglobulin kappa variable 3D-15(IGKV3D-15)	28875	51	S	DAET[S]	87.0507	DAET	3.01968e+07	2.87556e+07	3.01074e+07	3.14182e+07	2.86612e+07	2.94825e+07	2.94775e+07	2.90172e+07	2.99224e+07	3.16304e+07	3.12851e+07	2.92916e+07	3.06857e+07	2.96327e+07	3.12214e+07	2.94783e+07	2.98229e+07	2.88857e+07	3.15078e+07	3.13677e+07	3.15808e+07	2.86753e+07	3.05052e+07	3.02323e+07	3.10819e+07	2.86242e+07	3.02138e+07	2.96129e+07	2.98665e+07	3.10627e+07	2.98827e+07	3.05391e+07	3.0852e+07	2.99466e+07	3.00986e+07	3.07726e+07	3.09194e+07	2.8651e+07	3.01361e+07	3.07447e+07	2.91848e+07
IGKV3D-15@51S_Formyl(Ser->Asp)	IGKV3D-15	immunoglobulin kappa variable 3D-15(IGKV3D-15)	28875	51	S	Formyl[S](Ser->Asp[S])	27.9949	Formyl(Ser->Asp)	3.16177e+07	3.11266e+07	2.98833e+07	2.91381e+07	2.9257e+07	2.99873e+07	3.05156e+07	3.04297e+07	2.92447e+07	2.88643e+07	2.8644e+07	2.87209e+07	2.97289e+07	2.91807e+07	2.88692e+07	3.05389e+07	2.90001e+07	3.17002e+07	2.87046e+07	3.14325e+07	2.99769e+07	3.04666e+07	2.97653e+07	2.97871e+07	3.11245e+07	3.0316e+07	2.86621e+07	3.07386e+07	3.06816e+07	2.93581e+07	2.90958e+07	2.8895e+07	3.15605e+07	3.03281e+07	3.12414e+07	2.90565e+07	2.88182e+07	3.03742e+07	2.99396e+07	3.11618e+07	3.15512e+07
IGKV3D-15@51S_GG	IGKV3D-15	immunoglobulin kappa variable 3D-15(IGKV3D-15)	28875	51	S	GG[S]	114.043	GG	2.89255e+07	2.98429e+07	3.03226e+07	3.05409e+07	2.9358e+07	3.01007e+07	3.03574e+07	3.07313e+07	3.0033e+07	3.17674e+07	2.96065e+07	3.1671e+07	2.90134e+07	3.10163e+07	3.12846e+07	2.86129e+07	3.09428e+07	2.95036e+07	3.06288e+07	3.10775e+07	3.08646e+07	2.93661e+07	3.02869e+07	3.10032e+07	3.04222e+07	2.88335e+07	2.93903e+07	3.17363e+07	3.10706e+07	2.89269e+07	2.93969e+07	3.00006e+07	2.97527e+07	3.16506e+07	2.99962e+07	2.96866e+07	3.11682e+07	3.06447e+07	2.97349e+07	3.00302e+07	2.94376e+07
IGKV3D-15@51S_Pentose	IGKV3D-15	immunoglobulin kappa variable 3D-15(IGKV3D-15)	28875	51	S	Pentose[S]	132.042	Pentose	2.98474e+07	2.99673e+07	2.94923e+07	2.94053e+07	2.912e+07	2.87597e+07	29242725	3.15119e+07	2.90813e+07	3.16349e+07	3.15155e+07	3.10521e+07	3.17637e+07	3.06374e+07	3.12286e+07	2.92183e+07	2.90631e+07	3.09233e+07	2.96472e+07	2.8712e+07	3.01805e+07	2.89636e+07	2.91314e+07	3.1192e+07	2.90592e+07	3.02391e+07	3.13469e+07	2.988e+07	2.86375e+07	2.9055e+07	3.14035e+07	2.95123e+07	3.15616e+07	3.08717e+07	2.89806e+07	2.94204e+07	2.886e+07	3.16648e+07	3.04263e+07	2.96943e+07	30863739
IGKV3D-15@51S_Diisopropylphosphate	IGKV3D-15	immunoglobulin kappa variable 3D-15(IGKV3D-15)	28875	51	S	Diisopropylphosphate[S]	164.06	Diisopropylphosphate	3.1253e+07	3.10686e+07	3.08203e+07	3.14134e+07	3.006e+07	3.11611e+07	3.12213e+07	2.88384e+07	3.10156e+07	3.04221e+07	2.87413e+07	3.02622e+07	2.91316e+07	3.06026e+07	3.11736e+07	2.88201e+07	2.99758e+07	3.07225e+07	3.12265e+07	3.13568e+07	2.90617e+07	2.8673e+07	3.04442e+07	3.06069e+07	3.00954e+07	3.01535e+07	3.13546e+07	2.9064e+07	2.98677e+07	3.16493e+07	2.95631e+07	2.97432e+07	2.86608e+07	3.11717e+07	3.08457e+07	3.03549e+07	3.11693e+07	3.02695e+07	3.09831e+07	2.92932e+07	2.90309e+07
IGKV3D-15@51S_Ser->Asn	IGKV3D-15	immunoglobulin kappa variable 3D-15(IGKV3D-15)	28875	51	S	Ser->Asn[S]	27.0109	Ser->Asn	3.02391e+07	2.90319e+07	3.05631e+07	3.07352e+07	3.12819e+07	2.90327e+07	3.1358e+07	3.07867e+07	2.91673e+07	2.99564e+07	31700501	3.14679e+07	2.96485e+07	3.11316e+07	3.06334e+07	3.05864e+07	3.15345e+07	3.05345e+07	2.95314e+07	3.02374e+07	2.9622e+07	3.02685e+07	3.10094e+07	2.93377e+07	3.09131e+07	3.10869e+07	3.02643e+07	3.09515e+07	3.15283e+07	3.1013e+07	2.95273e+07	3.17739e+07	3.15857e+07	2.98156e+07	2.97578e+07	2.96889e+07	3.14675e+07	3.05102e+07	2.95188e+07	3.01747e+07	3.16236e+07
IGKV3D-15@51S_Ser->Gln	IGKV3D-15	immunoglobulin kappa variable 3D-15(IGKV3D-15)	28875	51	S	Ser->Gln[S]	41.0265	Ser->Gln	2.97822e+07	3.04404e+07	3.11326e+07	3.09529e+07	3.05072e+07	3.13463e+07	3.08303e+07	2.96845e+07	2.96152e+07	2.92434e+07	3.12223e+07	2.86564e+07	3.08634e+07	3.05339e+07	3.12699e+07	2.98733e+07	2.93814e+07	3.09826e+07	2.94112e+07	2.9749e+07	3.09055e+07	2.91666e+07	2.95611e+07	3.13928e+07	2.94559e+07	3.04153e+07	3.0096e+07	3.16903e+07	3.03529e+07	2.86854e+07	3.11809e+07	3.12873e+07	2.98606e+07	3.07149e+07	2.9587e+07	3.14283e+07	2.86554e+07	2.93396e+07	2.93125e+07	2.91308e+07	3.09283e+07
IGKV3D-15@51S_Ser->Gly	IGKV3D-15	immunoglobulin kappa variable 3D-15(IGKV3D-15)	28875	51	S	Ser->Gly[S]	-30.0106	Ser->Gly	3.12263e+07	3.13389e+07	2.87476e+07	2.91617e+07	3.13776e+07	3.07677e+07	2.98658e+07	2.89024e+07	3.17792e+07	2.88096e+07	3.01447e+07	3.00164e+07	2.98917e+07	2.97171e+07	2.98908e+07	2.98038e+07	2.91282e+07	3.14917e+07	2.98495e+07	3.13506e+07	2.94577e+07	2.91603e+07	2.99983e+07	2.87377e+07	3.12437e+07	3.0484e+07	2.94935e+07	2.97923e+07	3.148e+07	3.17493e+07	3.14441e+07	3.09088e+07	2.98824e+07	3.0613e+07	2.95214e+07	2.9031e+07	3.04986e+07	2.96951e+07	3.13515e+07	3.10461e+07	3.15197e+07
IGKV3D-15@51S_Ser->His	IGKV3D-15	immunoglobulin kappa variable 3D-15(IGKV3D-15)	28875	51	S	Ser->His[S]	50.0269	Ser->His	2.92696e+07	3.1261e+07	2.9739e+07	3.13121e+07	3.02581e+07	3.04205e+07	3.14007e+07	2.97388e+07	3.05806e+07	2.93395e+07	3.08024e+07	3.04251e+07	2.87446e+07	2.93731e+07	3.16803e+07	2.95351e+07	3.01097e+07	2.95963e+07	2.9316e+07	2.86484e+07	30765936	2.98405e+07	3.11723e+07	2.89798e+07	3.13418e+07	2.89711e+07	2.88845e+07	2.99345e+07	3.15268e+07	2.9718e+07	2.90829e+07	2.98687e+07	2.92099e+07	2.88189e+07	3.15162e+07	3.09603e+07	2.95585e+07	3.01813e+07	3.02309e+07	2.89968e+07	2.94287e+07
IGKV3D-15@51S_Ser->Phe	IGKV3D-15	immunoglobulin kappa variable 3D-15(IGKV3D-15)	28875	51	S	Ser->Phe[S]	60.0364	Ser->Phe	3.03331e+07	3.08879e+07	3.10133e+07	2.92906e+07	2.94871e+07	3.09954e+07	2.93439e+07	3.13688e+07	2.95434e+07	2.9267e+07	3.02987e+07	3.00897e+07	2.87977e+07	2.97565e+07	2.95482e+07	3.09271e+07	2.89039e+07	3.16001e+07	2.89857e+07	3.02915e+07	3.04133e+07	3.02483e+07	3.16783e+07	3.05785e+07	2.8761e+07	2.93985e+07	3.06809e+07	3.13186e+07	3.13544e+07	2.96751e+07	3.09656e+07	2.92011e+07	3.09458e+07	3.08284e+07	3.02209e+07	2.89686e+07	2.95378e+07	3.00581e+07	2.99041e+07	3.04438e+07	2.92749e+07
IGKV3D-15@51S_Ser->Xle	IGKV3D-15	immunoglobulin kappa variable 3D-15(IGKV3D-15)	28875	51	S	Ser->Xle[S]	26.052	Ser->Xle	3.04967e+07	3.13895e+07	3.16246e+07	3.1615e+07	3.14156e+07	3.07207e+07	31681516	3.04275e+07	3.10844e+07	2.92272e+07	2.93025e+07	3.06033e+07	3.05722e+07	2.97848e+07	3.02599e+07	3.17763e+07	3.12994e+07	3.14435e+07	3.07306e+07	3.10082e+07	3.09473e+07	2.9848e+07	3.14307e+07	2.9924e+07	3.0038e+07	2.94132e+07	3.04229e+07	2.8697e+07	3.04128e+07	2.88201e+07	3.16421e+07	2.88745e+07	2.8664e+07	3.04865e+07	2.9865e+07	3.03534e+07	2.87673e+07	3.00531e+07	2.88286e+07	3.02782e+07	3.06998e+07
IGKV3D-15@51S_unknown_12	IGKV3D-15	immunoglobulin kappa variable 3D-15(IGKV3D-15)	28875	51	S	unknown_12[S]	64.0317	unknown_12	3.1335e+07	3.1714e+07	2.96419e+07	2.89183e+07	2.92966e+07	3.07884e+07	2.91209e+07	2.93981e+07	3.15501e+07	3.02828e+07	3.1518e+07	2.97753e+07	2.98472e+07	2.89353e+07	2.90954e+07	3.00878e+07	2.91943e+07	2.86438e+07	2.97807e+07	3.09929e+07	2.94692e+07	3.13498e+07	3.09798e+07	3.14729e+07	3.12633e+07	3.06998e+07	2.99272e+07	2.96929e+07	3.01343e+07	2.862e+07	3.0617e+07	3.02799e+07	2.90883e+07	2.99957e+07	2.90832e+07	3.04287e+07	2.98677e+07	3.05342e+07	2.89788e+07	2.91092e+07	3.03188e+07
IGKV3D-15@51S_Hep	IGKV3D-15	immunoglobulin kappa variable 3D-15(IGKV3D-15)	28875	51	S	Hep[S]	192.063	Hep	3.07671e+07	3.16729e+07	2.9611e+07	2.99544e+07	2.9491e+07	3.02541e+07	3.10692e+07	2.95482e+07	2.86696e+07	3.04934e+07	3.02584e+07	3.13807e+07	2.88875e+07	2.86131e+07	2.90891e+07	3.14296e+07	3.07267e+07	3.16088e+07	2.98274e+07	3.04033e+07	2.99437e+07	3.10438e+07	2.92246e+07	2.97324e+07	3.1437e+07	3.14868e+07	2.92013e+07	3.15109e+07	3.09792e+07	2.92868e+07	2.95414e+07	31499613	3.12867e+07	2.98257e+07	3.0439e+07	3.03739e+07	3.11127e+07	3.15172e+07	3.11368e+07	3.03791e+07	2.90685e+07
IGKV3D-15@51S_Hex	IGKV3D-15	immunoglobulin kappa variable 3D-15(IGKV3D-15)	28875	51	S	Hex[S]	162.053	Hex	3.05002e+07	3.05186e+07	3.1501e+07	3.14925e+07	2.8996e+07	2.92037e+07	3.17427e+07	3.05557e+07	2.86666e+07	3.17686e+07	2.8903e+07	3.03979e+07	2.87284e+07	2.99307e+07	3.16273e+07	2.92566e+07	2.87823e+07	2.98211e+07	3.05282e+07	3.15634e+07	2.88509e+07	2.94049e+07	2.87749e+07	3.01461e+07	3.17281e+07	2.97621e+07	3.16397e+07	3.13848e+07	2.90334e+07	3.10487e+07	2.88998e+07	2.98336e+07	2.87541e+07	2.8668e+07	3.08852e+07	2.89933e+07	3.01974e+07	2.98783e+07	3.07096e+07	3.17368e+07	2.86739e+07
IGKV3D-15@51S_Methyl(Ser->Thr)	IGKV3D-15	immunoglobulin kappa variable 3D-15(IGKV3D-15)	28875	51	S	Methyl[S](Ser->Thr[S])	14.0157	Methyl(Ser->Thr)	3.0596e+07	2.86282e+07	2.99189e+07	3.16113e+07	3.09258e+07	3.02304e+07	3.03939e+07	2.87039e+07	2.8799e+07	3.03039e+07	2.98523e+07	3.15464e+07	3.00683e+07	3.03201e+07	3.02712e+07	2.94899e+07	2.87609e+07	3.13491e+07	3.04632e+07	3.05456e+07	3.04067e+07	3.02071e+07	2.9739e+07	3.09285e+07	3.05704e+07	2.86316e+07	2.89113e+07	3.03571e+07	3.058e+07	2.86248e+07	3.07773e+07	2.86719e+07	2.88318e+07	3.10655e+07	3.08613e+07	2.88224e+07	3.17439e+07	3.11777e+07	2.86254e+07	3.09976e+07	3.08105e+07
IGKV3D-15@51S_O-pinacolylmethylphosphonate	IGKV3D-15	immunoglobulin kappa variable 3D-15(IGKV3D-15)	28875	51	S	O-pinacolylmethylphosphonate[S]	162.081	O-pinacolylmethylphosphonate	2.98491e+07	3.04444e+07	3.17115e+07	3.16813e+07	2.9514e+07	3.17123e+07	30823286	3.1126e+07	2.95789e+07	2.95526e+07	3.00476e+07	2.92081e+07	3.14556e+07	3.004e+07	3.09441e+07	3.16693e+07	2.88562e+07	3.1406e+07	2.90039e+07	2.879e+07	3.05417e+07	3.12349e+07	3.03091e+07	3.12434e+07	2.92517e+07	3.02622e+07	3.09676e+07	3.07929e+07	3.01242e+07	2.94078e+07	2.96947e+07	2.92472e+07	2.88031e+07	2.98181e+07	2.91356e+07	2.93132e+07	3.07295e+07	2.94489e+07	3.03294e+07	3.02861e+07	3.09501e+07
IGKV3D-15@50S_Ser->Val	IGKV3D-15	immunoglobulin kappa variable 3D-15(IGKV3D-15)	28875	50	S	Ser->Val[S]	12.0364	Ser->Val	3.16489e+07	3.14255e+07	3.00129e+07	2.93027e+07	3.00701e+07	2.92454e+07	3.00421e+07	2.90017e+07	2.99885e+07	2.87184e+07	2.87943e+07	3.07543e+07	3.07918e+07	2.98878e+07	2.9945e+07	3.01271e+07	2.86107e+07	2.86851e+07	3.04077e+07	2.87155e+07	2.923e+07	2.99918e+07	3.04938e+07	2.93826e+07	2.99147e+07	3.15916e+07	2.9566e+07	3.13173e+07	28977864	3.09651e+07	3.13533e+07	3.14851e+07	2.87494e+07	2.94475e+07	2.97526e+07	2.93424e+07	3.06595e+07	2.95042e+07	2.92316e+07	2.91467e+07	3.15105e+07
IGKV3D-15@51S_Propiophenone	IGKV3D-15	immunoglobulin kappa variable 3D-15(IGKV3D-15)	28875	51	S	Propiophenone[S]	132.058	Propiophenone	2.9989e+07	3.02494e+07	2.93002e+07	3.11194e+07	2.91732e+07	3.08028e+07	3.07879e+07	3.0463e+07	3.17188e+07	3.10354e+07	3.082e+07	3.17757e+07	2.91625e+07	2.87857e+07	2.90448e+07	2.89354e+07	2.86771e+07	3.04902e+07	2.93057e+07	3.01561e+07	2.93665e+07	2.9461e+07	3.05285e+07	3.03215e+07	3.05922e+07	3.0405e+07	2.86116e+07	2.94029e+07	2.97123e+07	3.06866e+07	3.07228e+07	2.9032e+07	2.94493e+07	3.06817e+07	2.93845e+07	2.94983e+07	2.93023e+07	2.9538e+07	3.12808e+07	2.90985e+07	2.91363e+07
IGKV3D-15@50S_unknown_36	IGKV3D-15	immunoglobulin kappa variable 3D-15(IGKV3D-15)	28875	50	S	unknown_36[S]	246.104	unknown_36	3.05539e+07	3.03326e+07	2.89267e+07	2.86813e+07	3.1228e+07	3.09279e+07	3.04419e+07	3.16987e+07	2.87051e+07	3.01591e+07	2.87498e+07	2.96835e+07	2.9347e+07	3.01717e+07	2.88957e+07	3.07089e+07	3.04296e+07	3.07987e+07	2.98231e+07	2.86558e+07	3.01812e+07	3.06397e+07	30738197	2.99193e+07	3.1088e+07	3.07329e+07	3.04661e+07	3.04021e+07	3.06195e+07	2.88911e+07	3.10442e+07	3.17512e+07	3.03089e+07	3.05511e+07	2.939e+07	2.97357e+07	3.13376e+07	2.88049e+07	2.89246e+07	2.92849e+07	2.90859e+07
IGKV3D-15@51S_Acetyl(Ser->Glu)	IGKV3D-15	immunoglobulin kappa variable 3D-15(IGKV3D-15)	28875	51	S	Acetyl[S](Ser->Glu[S])	42.0106	Acetyl(Ser->Glu)	2.89983e+07	3.09258e+07	3.02818e+07	3.06016e+07	2.97734e+07	3.02163e+07	3.16504e+07	2.94519e+07	2.89572e+07	3.12853e+07	3.04446e+07	3.01295e+07	3.01789e+07	2.92394e+07	2.95588e+07	3.14411e+07	2.99301e+07	2.92749e+07	2.91212e+07	2.8811e+07	3.03952e+07	2.88865e+07	3.08285e+07	3.12656e+07	3.04753e+07	3.11607e+07	3.15116e+07	2.93812e+07	3.09588e+07	3.0561e+07	3.13672e+07	2.951e+07	2.87406e+07	2.91664e+07	2.96714e+07	2.88849e+07	2.93873e+07	2.91903e+07	2.94644e+07	3.01564e+07	2.87578e+07
IGKV3D-15@51S_Carbamidomethyl(Gly)	IGKV3D-15	immunoglobulin kappa variable 3D-15(IGKV3D-15)	28875	51	S	Carbamidomethyl[S](Gly[S])	57.0215	Carbamidomethyl(Gly)	2.9372e+07	2.94742e+07	2.9618e+07	3.11263e+07	2.95983e+07	3.05352e+07	3.05352e+07	3.17722e+07	2.95843e+07	3.1322e+07	3.00384e+07	3.14578e+07	3.03087e+07	2.95808e+07	3.09946e+07	3.04648e+07	2.93048e+07	2.86871e+07	2.90343e+07	2.87503e+07	2.9004e+07	2.98372e+07	2.98779e+07	2.95588e+07	3.11646e+07	3.03535e+07	2.97234e+07	3.0864e+07	3.09411e+07	3.03276e+07	3.05983e+07	3.0746e+07	3.10195e+07	3.11518e+07	3.14602e+07	2.97945e+07	3.14114e+07	3.07797e+07	3.12927e+07	3.14285e+07	3.14073e+07
IGKV3D-15@53L_Xle->Lys	IGKV3D-15	immunoglobulin kappa variable 3D-15(IGKV3D-15)	28875	53	L	Xle->Lys[L]	15.0109	Xle->Lys	2.86125e+07	2.9997e+07	3.14707e+07	3.15872e+07	2.90469e+07	3.15482e+07	3.10163e+07	2.97598e+07	3.09487e+07	3.17191e+07	3.10253e+07	3.08895e+07	3.06992e+07	3.08021e+07	3.13539e+07	3.01301e+07	2.95872e+07	3.13713e+07	3.02218e+07	3.01893e+07	2.98256e+07	3.1174e+07	2.87726e+07	3.06686e+07	3.16321e+07	2.91978e+07	2.86975e+07	2.89585e+07	2.96494e+07	2.96075e+07	2.90537e+07	2.89343e+07	3.12775e+07	3.05661e+07	3.16186e+07	2.97734e+07	2.94774e+07	3.06749e+07	2.90685e+07	2.96017e+07	2.90218e+07
IGKV3D-15@51S_Deoxy(Ser->Ala)	IGKV3D-15	immunoglobulin kappa variable 3D-15(IGKV3D-15)	28875	51	S	Deoxy[S](Ser->Ala[S])	-15.9949	Deoxy(Ser->Ala)	2.86286e+07	2.99901e+07	2.99294e+07	2.93801e+07	3.03384e+07	2.87075e+07	3.07629e+07	2.94701e+07	3.10849e+07	2.94815e+07	2.9917e+07	3.03674e+07	3.07346e+07	3.08396e+07	3.1585e+07	2.98223e+07	2.91182e+07	2.99927e+07	3.11033e+07	3.03422e+07	3.16136e+07	3.07745e+07	2.92155e+07	2.99508e+07	3.14093e+07	2.89953e+07	2.98996e+07	3.09506e+07	2.94356e+07	3.12001e+07	3.07467e+07	3.17263e+07	3.00002e+07	2.99481e+07	3.0186e+07	2.88325e+07	2.87982e+07	3.0786e+07	3.09623e+07	3.07286e+07	3.14492e+07
IGKV3D-15@53L_Xle->Ser	IGKV3D-15	immunoglobulin kappa variable 3D-15(IGKV3D-15)	28875	53	L	Xle->Ser[L]	-26.052	Xle->Ser	3.13902e+07	2.99569e+07	3.1617e+07	3.02854e+07	3.11059e+07	3.09238e+07	3.08594e+07	2.88308e+07	2.92388e+07	3.16608e+07	2.962e+07	3.1271e+07	2.91411e+07	3.05012e+07	2.90968e+07	2.88851e+07	2.87676e+07	2.86364e+07	2.86927e+07	2.9914e+07	2.89369e+07	3.16902e+07	2.91728e+07	2.90872e+07	2.9252e+07	2.88707e+07	3.06078e+07	3.0576e+07	2.95124e+07	3.15474e+07	3.10402e+07	3.02703e+07	3.11413e+07	3.08209e+07	2.99249e+07	2.9419e+07	2.92873e+07	2.93797e+07	3.09314e+07	2.97589e+07	30592912
IGKV3D-15@53L_Xle->Val	IGKV3D-15	immunoglobulin kappa variable 3D-15(IGKV3D-15)	28875	53	L	Xle->Val[L]	-14.0157	Xle->Val	3.17238e+07	2.90206e+07	2.88479e+07	28842405	3.1041e+07	3.11959e+07	3.12367e+07	3.14807e+07	2.95013e+07	3.09357e+07	3.15872e+07	3.02142e+07	2.89427e+07	3.13937e+07	2.97979e+07	3.06095e+07	3.04362e+07	3.12233e+07	2.97353e+07	2.9937e+07	2.9574e+07	3.16581e+07	3.07414e+07	3.05865e+07	2.90229e+07	2.99879e+07	2.90146e+07	2.98572e+07	3.04698e+07	3.04983e+07	3.09227e+07	2.91255e+07	3.01377e+07	3.09645e+07	2.90213e+07	3.17872e+07	2.8942e+07	2.87277e+07	3.06348e+07	3.09688e+07	3.03624e+07
IGKV3D-15@54A_Ala->Phe	IGKV3D-15	immunoglobulin kappa variable 3D-15(IGKV3D-15)	28875	54	A	Ala->Phe[A]	76.0313	Ala->Phe	3.08517e+07	2.96788e+07	2.88551e+07	3.10531e+07	2.96932e+07	3.05466e+07	3.04945e+07	2.88376e+07	2.87048e+07	2.87443e+07	3.12912e+07	2.93827e+07	2.99628e+07	2.94173e+07	2.96526e+07	2.95062e+07	3.07951e+07	2.94306e+07	2.92437e+07	2.98564e+07	3.16538e+07	3.13752e+07	2.96591e+07	3.15774e+07	31606193	2.88711e+07	3.03949e+07	3.17069e+07	3.14479e+07	3.17099e+07	2.95918e+07	3.01077e+07	3.0941e+07	3.16722e+07	3.13712e+07	2.94358e+07	3.08904e+07	3.15545e+07	2.95756e+07	2.9047e+07	2.94558e+07
IGKV3D-15@54A_Ala->Val	IGKV3D-15	immunoglobulin kappa variable 3D-15(IGKV3D-15)	28875	54	A	Ala->Val[A]	28.0313	Ala->Val	2.99574e+07	2.97426e+07	3.1656e+07	2.99467e+07	3.11439e+07	2.93799e+07	3.11182e+07	3.05258e+07	3.06857e+07	3.16418e+07	3.04217e+07	3.11611e+07	3.09996e+07	2.9194e+07	3.09888e+07	2.97564e+07	2.90324e+07	2.96424e+07	2.99158e+07	3.16439e+07	3.03462e+07	2.99887e+07	2.86159e+07	3.17195e+07	3.06271e+07	2.98711e+07	2.93683e+07	2.98052e+07	3.11417e+07	2.9976e+07	3.07539e+07	3.00579e+07	3.09567e+07	3.16798e+07	2.94463e+07	2.96471e+07	3.17831e+07	3.02947e+07	2.9794e+07	3.07554e+07	3.1037e+07
IGKV3D-15@54A_Ala->Xle	IGKV3D-15	immunoglobulin kappa variable 3D-15(IGKV3D-15)	28875	54	A	Ala->Xle[A]	42.047	Ala->Xle	3.11436e+07	2.89589e+07	2.934e+07	3.1014e+07	3.09101e+07	3.04151e+07	2.92623e+07	3.1687e+07	3.04103e+07	2.96072e+07	2.8662e+07	3.05269e+07	3.0569e+07	2.97529e+07	3.02627e+07	2.97271e+07	3.07414e+07	3.07383e+07	3.01318e+07	3.13536e+07	3.06103e+07	2.99787e+07	3.12735e+07	3.00011e+07	3.08414e+07	2.95422e+07	2.96584e+07	2.87386e+07	2.90626e+07	3.11527e+07	3.17051e+07	2.91799e+07	2.87445e+07	3.07522e+07	3.02734e+07	2.9219e+07	3.14662e+07	3.09882e+07	2.95926e+07	2.98573e+07	3.0847e+07
IGKV3D-15@54A_unknown_12	IGKV3D-15	immunoglobulin kappa variable 3D-15(IGKV3D-15)	28875	54	A	unknown_12[A]	64.0317	unknown_12	3.03743e+07	2.98729e+07	3.00087e+07	2.87475e+07	3.06181e+07	2.90268e+07	2.87554e+07	3.00521e+07	3.06297e+07	2.90837e+07	2.89415e+07	2.9281e+07	3.07426e+07	2.96717e+07	2.90361e+07	3.01044e+07	3.05957e+07	3.11493e+07	3.00529e+07	3.00345e+07	2.87104e+07	2.88057e+07	3.10384e+07	3.00399e+07	3.03074e+07	3.02107e+07	2.90829e+07	3.16898e+07	2.99368e+07	3.11097e+07	3.04321e+07	3.08453e+07	2.99734e+07	2.92062e+07	2.98528e+07	2.89253e+07	3.02943e+07	2.92272e+07	3.1298e+07	3.11305e+07	2.86527e+07
IGKV3D-15@56Y_Tyr->Phe	IGKV3D-15	immunoglobulin kappa variable 3D-15(IGKV3D-15)	28875	56	Y	Tyr->Phe[Y]	-15.9949	Tyr->Phe	2.90251e+07	2.89721e+07	3.13697e+07	3.16427e+07	3.08754e+07	2.86952e+07	3.16565e+07	2.99156e+07	3.11947e+07	3.05364e+07	3.14087e+07	2.92454e+07	2.89151e+07	3.0051e+07	3.0269e+07	2.9835e+07	3.15463e+07	3.16109e+07	3.15798e+07	3.129e+07	3.17094e+07	2.88542e+07	3.0447e+07	2.97893e+07	3.00173e+07	2.91857e+07	28790973	2.97804e+07	3.06625e+07	3.11528e+07	3.0586e+07	3.17769e+07	3.02078e+07	3.05956e+07	3.07993e+07	3.13429e+07	3.17171e+07	2.93868e+07	3.05587e+07	2.99246e+07	3.13333e+07
IGKV3D-15@50S_Ser->Xle	IGKV3D-15	immunoglobulin kappa variable 3D-15(IGKV3D-15)	28875	50	S	Ser->Xle[S]	26.052	Ser->Xle	3.05725e+07	2.86346e+07	3.05107e+07	3.02257e+07	3.08744e+07	3.16643e+07	3.00391e+07	3.12451e+07	3.15399e+07	2.98774e+07	3.00676e+07	3.10371e+07	3.0817e+07	3.06582e+07	3.12592e+07	2.99048e+07	3.17208e+07	3.08868e+07	3.01878e+07	3.10882e+07	2.97131e+07	3.0515e+07	3.08725e+07	2.91926e+07	2.93835e+07	3.09601e+07	2.91308e+07	2.98252e+07	3.15289e+07	3.05303e+07	3.07298e+07	3.12895e+07	3.1407e+07	3.08682e+07	3.11454e+07	3.09573e+07	3.16185e+07	2.97258e+07	2.92236e+07	2.96476e+07	3.17236e+07
IGKV3D-15@59K_Lys->Arg	IGKV3D-15	immunoglobulin kappa variable 3D-15(IGKV3D-15)	28875	59	K	Lys->Arg[K]	28.0061	Lys->Arg	2.9245e+07	2.90537e+07	2.94592e+07	3.16236e+07	3.08275e+07	2.88578e+07	2.87752e+07	2.99171e+07	3.15215e+07	3.06133e+07	2.9187e+07	3.0619e+07	3.13086e+07	2.93509e+07	3.15688e+07	2.98739e+07	3.08729e+07	2.88697e+07	2.94361e+07	2.91831e+07	3.00474e+07	3.02133e+07	3.13206e+07	2.99583e+07	2.92029e+07	2.90778e+07	3.02108e+07	2.94916e+07	2.86682e+07	2.99144e+07	2.86279e+07	3.1431e+07	3.11904e+07	3.07623e+07	3.17367e+07	3.061e+07	3.12624e+07	2.89991e+07	3.11829e+07	3.11899e+07	2.98752e+07
IGKV3D-15@59K_Methyl	IGKV3D-15	immunoglobulin kappa variable 3D-15(IGKV3D-15)	28875	59	K	Methyl[K]	14.0157	Methyl	2.86348e+07	2.93187e+07	3.15469e+07	2.88394e+07	2.94825e+07	3.14222e+07	29519225	3.10812e+07	2.9376e+07	3.03393e+07	3.16173e+07	3.15293e+07	2.98027e+07	2.97205e+07	2.92419e+07	3.00645e+07	3.00951e+07	3.17609e+07	2.87818e+07	3.13348e+07	2.97394e+07	3.13902e+07	2.86983e+07	3.02607e+07	2.99377e+07	2.94154e+07	3.08972e+07	3.06015e+07	2.96546e+07	3.03023e+07	2.93032e+07	2.99706e+07	2.98887e+07	3.12917e+07	3.13833e+07	2.88739e+07	2.94393e+07	2.90906e+07	3.08382e+07	2.96882e+07	3.00997e+07
IGKV3D-15@61G_Gly->Ser	IGKV3D-15	immunoglobulin kappa variable 3D-15(IGKV3D-15)	28875	61	G	Gly->Ser[G]	30.0106	Gly->Ser	3.03331e+07	3.02115e+07	2.94084e+07	2.93268e+07	3.0665e+07	2.91805e+07	3.13478e+07	3.16907e+07	3.06745e+07	2.9523e+07	3.02684e+07	2.9671e+07	3.02752e+07	2.86478e+07	2.98685e+07	3.04367e+07	3.06736e+07	3.14885e+07	3.13572e+07	2.8642e+07	3.07938e+07	2.99132e+07	3.06903e+07	3.16917e+07	3.14862e+07	3.15587e+07	2.94775e+07	2.97709e+07	2.86688e+07	3.14724e+07	3.057e+07	3.00689e+07	2.86146e+07	2.90664e+07	2.96477e+07	3.03911e+07	29207479	2.94277e+07	3.00784e+07	3.0587e+07	2.92081e+07
IGKV3D-15@63A_Ala->Gly	IGKV3D-15	immunoglobulin kappa variable 3D-15(IGKV3D-15)	28875	63	A	Ala->Gly[A]	-14.0157	Ala->Gly	3.06831e+07	3.03398e+07	3.06898e+07	2.91617e+07	3.03419e+07	2.91527e+07	2.9741e+07	3.05695e+07	2.88937e+07	3.02785e+07	3.11841e+07	3.04945e+07	2.97346e+07	3.10659e+07	3.09939e+07	3.12151e+07	2.97343e+07	2.96503e+07	2.89003e+07	3.05638e+07	2.94723e+07	3.05236e+07	2.91092e+07	3.06771e+07	2.94692e+07	3.02058e+07	2.91546e+07	2.94491e+07	2.99388e+07	3.12177e+07	2.93907e+07	2.88263e+07	2.97947e+07	3.01137e+07	3.02571e+07	2.98307e+07	2.95691e+07	2.99639e+07	3.13983e+07	3.16287e+07	2.91999e+07
IGKV3D-15@63A_Ala->Pro	IGKV3D-15	immunoglobulin kappa variable 3D-15(IGKV3D-15)	28875	63	A	Ala->Pro[A]	26.0157	Ala->Pro	2.94473e+07	2.95763e+07	2.96803e+07	3.15367e+07	3.00389e+07	2.93449e+07	2.95873e+07	2.88381e+07	2.86492e+07	3.06375e+07	2.95295e+07	3.14066e+07	2.912e+07	3.15872e+07	3.08525e+07	3.08474e+07	3.01359e+07	2.92522e+07	3.15717e+07	3.15171e+07	3.09091e+07	3.11384e+07	2.99045e+07	3.17045e+07	2.91535e+07	3.15389e+07	3.16474e+07	2.87279e+07	2.99377e+07	2.99736e+07	3.13689e+07	28945369	3.01128e+07	2.89219e+07	2.95377e+07	3.07711e+07	2.88508e+07	3.14254e+07	2.90061e+07	3.14991e+07	3.01748e+07
IGKV3D-15@63A_Ala->Ser	IGKV3D-15	immunoglobulin kappa variable 3D-15(IGKV3D-15)	28875	63	A	Ala->Ser[A]	15.9949	Ala->Ser	2.90004e+07	2.92076e+07	3.00684e+07	3.00834e+07	3.10556e+07	2.88914e+07	3.14085e+07	2.91198e+07	3.02356e+07	2.92614e+07	3.01092e+07	2.99283e+07	2.87385e+07	3.11864e+07	3.11063e+07	2.97289e+07	3.14623e+07	2.9531e+07	31107364	2.94332e+07	2.94963e+07	3.01093e+07	3.09163e+07	3.01598e+07	3.0502e+07	2.88919e+07	2.976e+07	3.17379e+07	3.13767e+07	3.06065e+07	3.13764e+07	3.02204e+07	3.10878e+07	2.88759e+07	3.14116e+07	3.13881e+07	2.9442e+07	3.17072e+07	2.93908e+07	3.06782e+07	2.99668e+07
IGKV3D-15@63A_Ala->Thr	IGKV3D-15	immunoglobulin kappa variable 3D-15(IGKV3D-15)	28875	63	A	Ala->Thr[A]	30.0106	Ala->Thr	3.00637e+07	3.03809e+07	29614223	3.08411e+07	2.98302e+07	3.01082e+07	3.00228e+07	2.87658e+07	3.04775e+07	2.98296e+07	2.97219e+07	2.9807e+07	2.90566e+07	31460634	3.17675e+07	3.07745e+07	3.1468e+07	3.15312e+07	3.16888e+07	2.91525e+07	2.96058e+07	3.13488e+07	3.15732e+07	30936307	2.9334e+07	2.89123e+07	2.90986e+07	2.91902e+07	3.1551e+07	2.92287e+07	3.10012e+07	2.90746e+07	3.03702e+07	3.1248e+07	2.94718e+07	2.97601e+07	2.87918e+07	3.01107e+07	3.0867e+07	3.00661e+07	2.86092e+07
IGKV3D-15@63A_Ala->Xle	IGKV3D-15	immunoglobulin kappa variable 3D-15(IGKV3D-15)	28875	63	A	Ala->Xle[A]	42.047	Ala->Xle	2.95529e+07	3.04014e+07	3.03312e+07	3.1266e+07	3.03951e+07	2.95165e+07	3.05128e+07	2.95844e+07	2.97374e+07	2.97493e+07	3.12583e+07	3.08958e+07	2.98189e+07	3.07548e+07	3.02673e+07	3.15714e+07	3.00198e+07	2.99516e+07	3.07409e+07	2.97809e+07	2.94911e+07	2.9747e+07	2.99313e+07	2.98487e+07	3.07296e+07	2.94554e+07	2.99932e+07	3.04271e+07	2.99679e+07	3.06315e+07	3.07585e+07	3.11863e+07	3.09696e+07	2.8927e+07	2.98734e+07	3.16394e+07	3.13027e+07	2.88683e+07	3.14928e+07	2.94451e+07	3.00061e+07
IGKV3D-15@66L_Xle->Val	IGKV3D-15	immunoglobulin kappa variable 3D-15(IGKV3D-15)	28875	66	L	Xle->Val[L]	-14.0157	Xle->Val	3.13866e+07	3.08957e+07	3.16491e+07	3.17263e+07	3.09263e+07	3.1616e+07	3.03656e+07	2.94143e+07	2.99505e+07	3.11165e+07	3.178e+07	2.97372e+07	3.05834e+07	3.03339e+07	3.01163e+07	2.95972e+07	3.16204e+07	3.12394e+07	2.99825e+07	3.12762e+07	2.97891e+07	2.9129e+07	2.90434e+07	3.16772e+07	3.12609e+07	2.87845e+07	2.97639e+07	3.15597e+07	2.92187e+07	2.90941e+07	2.91096e+07	2.92167e+07	2.94671e+07	3.16097e+07	3.03975e+07	3.12539e+07	2.95841e+07	3.07447e+07	3.03182e+07	3.07924e+07	2.97388e+07
IGKV3D-15@69Y_Tyr->Phe	IGKV3D-15	immunoglobulin kappa variable 3D-15(IGKV3D-15)	28875	69	Y	Tyr->Phe[Y]	-15.9949	Tyr->Phe	3.09955e+07	2.93247e+07	3.15338e+07	2.89057e+07	3.12341e+07	2.8759e+07	3.15875e+07	3.10861e+07	2.88911e+07	3.14808e+07	2.97272e+07	2.93989e+07	3.00877e+07	3.05567e+07	3.15886e+07	3.00035e+07	3.15561e+07	3.15166e+07	2.91978e+07	2.98196e+07	2.87812e+07	2.93909e+07	2.87701e+07	2.94364e+07	3.10479e+07	2.88962e+07	2.96049e+07	3.08183e+07	2.95616e+07	2.92624e+07	2.95762e+07	2.8871e+07	3.05863e+07	2.86385e+07	2.96924e+07	2.99313e+07	2.99995e+07	3.07553e+07	2.899e+07	3.1296e+07	3.06031e+07
IGKV3D-15@71A_Ala->Asp	IGKV3D-15	immunoglobulin kappa variable 3D-15(IGKV3D-15)	28875	71	A	Ala->Asp[A]	43.9898	Ala->Asp	3.04364e+07	2.91834e+07	2.88437e+07	3.02701e+07	2.86734e+07	3.14768e+07	3.13806e+07	2.91894e+07	2.88698e+07	2.87235e+07	2.90569e+07	2.88505e+07	2.91748e+07	3.1667e+07	3.06395e+07	3.07655e+07	3.15297e+07	3.00366e+07	2.95056e+07	3.06704e+07	3.13496e+07	3.04561e+07	3.15865e+07	3.10588e+07	3.12047e+07	3.10209e+07	3.15718e+07	2.93527e+07	3.08825e+07	3.05594e+07	3.09605e+07	3.15824e+07	3.07208e+07	2.89786e+07	3.04576e+07	3.00063e+07	2.86196e+07	2.93714e+07	3.05463e+07	3.16913e+07	3.07216e+07
IGKV3D-15@71A_Ala->Val	IGKV3D-15	immunoglobulin kappa variable 3D-15(IGKV3D-15)	28875	71	A	Ala->Val[A]	28.0313	Ala->Val	3.12091e+07	3.07243e+07	3.1731e+07	3.15666e+07	3.14471e+07	2.93157e+07	3.09516e+07	2.90259e+07	2.9036e+07	3.04777e+07	3.07771e+07	3.14667e+07	3.11344e+07	3.15298e+07	3.12459e+07	30295764	3.00791e+07	2.92601e+07	2.89092e+07	3.07937e+07	2.98362e+07	3.11231e+07	2.94378e+07	2.99002e+07	2.912e+07	3.15086e+07	3.0669e+07	2.98974e+07	2.96697e+07	2.91438e+07	2.9001e+07	3.02382e+07	2.94372e+07	3.07156e+07	3.06584e+07	2.98443e+07	2.94426e+07	2.98519e+07	2.86451e+07	3.01825e+07	3.16576e+07
IGKV3D-15@58Q_Gln->His	IGKV3D-15	immunoglobulin kappa variable 3D-15(IGKV3D-15)	28875	58	Q	Gln->His[Q]	9.00033	Gln->His	2.94812e+07	3.17048e+07	2.91255e+07	2.9382e+07	2.93726e+07	3.15192e+07	2.95652e+07	3.13063e+07	3.0827e+07	3.11635e+07	3.0814e+07	2.96426e+07	2.90568e+07	3.13225e+07	2.88292e+07	2.91456e+07	3.15019e+07	3.16075e+07	2.91648e+07	3.16602e+07	3.05609e+07	2.88558e+07	2.91547e+07	3.04817e+07	3.14781e+07	2.8726e+07	3.1093e+07	3.06503e+07	3.15555e+07	3.09159e+07	2.88781e+07	2.96808e+07	2.91743e+07	2.90573e+07	2.88814e+07	2.94816e+07	2.998e+07	3.04603e+07	2.89012e+07	3.12202e+07	2.94945e+07
IGKV3D-15@73I_Xle->Asn	IGKV3D-15	immunoglobulin kappa variable 3D-15(IGKV3D-15)	28875	73	I	Xle->Asn[I]	0.958863	Xle->Asn	2.92281e+07	3.03189e+07	2.99007e+07	2.95328e+07	3.05707e+07	2.9994e+07	2.94252e+07	2.99675e+07	3.28184e+07	3.166e+07	2.87355e+07	3.25844e+07	3.04602e+07	3.13851e+07	2.9688e+07	3.0767e+07	3.14512e+07	3.01294e+07	2.95568e+07	3.0253e+07	2.89181e+07	3.10237e+07	3.03728e+07	3.1382e+07	2.9393e+07	3.01273e+07	3.02249e+07	2.94438e+07	3.16197e+07	3.06602e+07	3.05543e+07	2.9812e+07	3.1692e+07	3.05411e+07	3.06087e+07	3.0288e+07	3.17668e+07	2.88378e+07	2.96493e+07	3.02672e+07	2.90094e+07
IGKV3D-15@73I_Xle->Phe	IGKV3D-15	immunoglobulin kappa variable 3D-15(IGKV3D-15)	28875	73	I	Xle->Phe[I]	33.9843	Xle->Phe	3.07875e+07	3.02282e+07	3.08548e+07	2.94976e+07	3.14961e+07	3.03694e+07	2.9908e+07	2.95798e+07	3.05948e+07	3.16e+07	3.17675e+07	3.1426e+07	3.00338e+07	2.95333e+07	3.16023e+07	3.11757e+07	2.95715e+07	3.12175e+07	2.94764e+07	3.04495e+07	2.9538e+07	3.0813e+07	2.98063e+07	2.91224e+07	2.99461e+07	2.91912e+07	3.12321e+07	3.15906e+07	2.88993e+07	2.89625e+07	3.01671e+07	3.00881e+07	2.95522e+07	3.09068e+07	2.88834e+07	3.17404e+07	2.86232e+07	2.86633e+07	2.99968e+07	3.09183e+07	3.05129e+07
IGKV3D-15@73I_Xle->Tyr	IGKV3D-15	immunoglobulin kappa variable 3D-15(IGKV3D-15)	28875	73	I	Xle->Tyr[I]	49.9793	Xle->Tyr	3.11955e+07	3.12819e+07	2.92121e+07	2.91077e+07	3.04539e+07	2.86707e+07	3.08468e+07	2.99784e+07	2.87503e+07	3.11083e+07	2.90199e+07	3.06453e+07	2.87511e+07	3.09217e+07	3.05131e+07	3.07264e+07	3.01403e+07	3.14577e+07	2.94188e+07	3.09585e+07	3.04816e+07	3.09471e+07	3.17718e+07	3.04529e+07	3.15512e+07	2.89354e+07	3.00281e+07	3.0721e+07	2.90831e+07	3.10279e+07	2.87392e+07	2.97472e+07	3.05849e+07	2.98304e+07	3.01622e+07	3.03258e+07	3.11684e+07	2.8792e+07	2.92389e+07	3.17322e+07	3.00013e+07
IGKV3D-15@73I_Xle->Val	IGKV3D-15	immunoglobulin kappa variable 3D-15(IGKV3D-15)	28875	73	I	Xle->Val[I]	-14.0157	Xle->Val	2.96564e+07	2.99177e+07	2.97037e+07	3.13651e+07	2.90885e+07	2.92497e+07	3.10519e+07	2.93385e+07	2.89569e+07	3.08902e+07	3.00734e+07	3.10323e+07	2.92633e+07	2.97675e+07	2.88625e+07	3.09934e+07	3.0377e+07	3.16124e+07	2.92006e+07	2.91653e+07	2.8861e+07	2.88784e+07	2.95834e+07	3.13315e+07	3.16082e+07	2.95024e+07	2.96774e+07	3.074e+07	2.95848e+07	2.99145e+07	2.93368e+07	3.00848e+07	3.07835e+07	2.88868e+07	2.94588e+07	3.04257e+07	3.00057e+07	3.01734e+07	3.0668e+07	3.04551e+07	3.00226e+07
IGKV3D-15@76T_Thr->Asp	IGKV3D-15	immunoglobulin kappa variable 3D-15(IGKV3D-15)	28875	76	T	Thr->Asp[T]	13.9793	Thr->Asp	3.17567e+07	2.97481e+07	2.86252e+07	3.05063e+07	2.87894e+07	3.14263e+07	3.04426e+07	3.03191e+07	2.96327e+07	3.13617e+07	3.15107e+07	3.17674e+07	2.99001e+07	3.05064e+07	3.04459e+07	2.984e+07	2.86315e+07	3.02891e+07	3.10904e+07	3.02108e+07	2.87098e+07	2.91397e+07	2.89961e+07	2.94352e+07	3.03617e+07	2.9167e+07	3.11417e+07	2.9203e+07	3.05943e+07	3.00992e+07	2.9314e+07	3.06432e+07	3.04471e+07	3.13791e+07	3.09465e+07	3.15013e+07	2.94029e+07	2.98515e+07	2.88076e+07	2.92049e+07	3.09256e+07
IGKV3D-15@96S_Ser->Arg	IGKV3D-15	immunoglobulin kappa variable 3D-15(IGKV3D-15)	28875	96	S	Ser->Arg[S]	69.0691	Ser->Arg	3.06792e+07	3.12306e+07	3.15052e+07	3.06025e+07	2.96138e+07	3.05308e+07	2.88821e+07	2.97328e+07	3.17026e+07	3.11701e+07	2.99103e+07	3.04264e+07	2.90275e+07	2.88484e+07	3.13079e+07	3.06775e+07	2.95674e+07	3.01043e+07	2.8863e+07	3.12604e+07	3.11357e+07	2.896e+07	2.9091e+07	3.14886e+07	3.16532e+07	3.1697e+07	2.99291e+07	3.1563e+07	2.99551e+07	2.8716e+07	3.13998e+07	3.02633e+07	3.13623e+07	2.99596e+07	2.983e+07	2.93964e+07	3.145e+07	3.00557e+07	3.10098e+07	3.0423e+07	3.01906e+07
IGKV3D-15@97I_Xle->Arg	IGKV3D-15	immunoglobulin kappa variable 3D-15(IGKV3D-15)	28875	97	I	Xle->Arg[I]	43.017	Xle->Arg	2.86793e+07	3.17632e+07	3.11624e+07	2.93246e+07	2.94416e+07	2.93673e+07	2.97687e+07	2.9056e+07	3.02472e+07	3.15538e+07	3.06901e+07	2.89774e+07	3.07889e+07	3.07845e+07	2.97123e+07	3.14204e+07	3.13711e+07	3.14582e+07	2.9029e+07	2.88095e+07	2.95003e+07	2.92168e+07	2.91632e+07	3.01542e+07	3.11865e+07	3.02233e+07	3.16641e+07	2.90703e+07	2.90868e+07	3.12284e+07	3.06528e+07	3.05213e+07	3.1753e+07	3.08275e+07	3.17745e+07	2.88779e+07	2.9488e+07	2.91485e+07	2.88269e+07	3.09057e+07	2.97288e+07
IGKV3D-15@43C_Trioxidation	IGKV3D-15	immunoglobulin kappa variable 3D-15(IGKV3D-15)	28875	43	C	Trioxidation[C]	47.9847	Trioxidation	3.16931e+07	2.91274e+07	3.04613e+07	2.98529e+07	31228436	3.15795e+07	3.13526e+07	3.13599e+07	3.10162e+07	3.12888e+07	3.0721e+07	3.0188e+07	2.92365e+07	3.00772e+07	2.88716e+07	3.1013e+07	3.07038e+07	3.17717e+07	3.12474e+07	3.0496e+07	3.05858e+07	2.91054e+07	3.0018e+07	3.10385e+07	2.94428e+07	2.98123e+07	2.92246e+07	2.9431e+07	3.1139e+07	3.04974e+07	2.88792e+07	3.13169e+07	3.0381e+07	2.94789e+07	2.89746e+07	3.14791e+07	3.07038e+07	2.90311e+07	2.98013e+07	2.9657e+07	2.95412e+07
IGKV3D-15@43C_unknown_29	IGKV3D-15	immunoglobulin kappa variable 3D-15(IGKV3D-15)	28875	43	C	unknown_29[C]	209.178	unknown_29	3.1225e+07	3.05298e+07	2.93766e+07	3.09035e+07	2.96212e+07	3.0476e+07	2.88772e+07	3.0385e+07	2.89194e+07	3.06282e+07	3.17243e+07	3.02489e+07	3.0891e+07	3.14054e+07	2.88355e+07	2.94451e+07	3.05556e+07	2.93512e+07	3.0708e+07	3.03878e+07	3.10393e+07	3.16133e+07	3.00629e+07	3.0263e+07	3.08647e+07	2.8991e+07	3.07219e+07	2.9831e+07	3.09209e+07	3.17258e+07	3.13357e+07	3.16392e+07	2.88632e+07	2.97592e+07	3.10979e+07	2.99872e+07	2.89982e+07	3.13198e+07	3.05753e+07	3.10014e+07	3.11174e+07
IGKV3D-15@44R_Arg->Lys	IGKV3D-15	immunoglobulin kappa variable 3D-15(IGKV3D-15)	28875	44	R	Arg->Lys[R]	-28.0061	Arg->Lys	3.14642e+07	3.03376e+07	3.07539e+07	2.98975e+07	3.13211e+07	2.88022e+07	3.16025e+07	3.04117e+07	2.98045e+07	2.9294e+07	2.92945e+07	2.92069e+07	3.02267e+07	3.13133e+07	3.14439e+07	31600970	3.04812e+07	3.17363e+07	2.90596e+07	2.95976e+07	3.05907e+07	3.06215e+07	3.04864e+07	3.08838e+07	2.89433e+07	3.14568e+07	2.99193e+07	3.00564e+07	2.98789e+07	3.07476e+07	2.94766e+07	2.86908e+07	3.00695e+07	2.96465e+07	2.91735e+07	3.0689e+07	2.89132e+07	2.93198e+07	2.983e+07	3.04346e+07	3.12154e+07
IGKV3D-15@44R_Arg->Orn	IGKV3D-15	immunoglobulin kappa variable 3D-15(IGKV3D-15)	28875	44	R	Arg->Orn[R]	-42.0218	Arg->Orn	2.94949e+07	3.13096e+07	3.00851e+07	3.10845e+07	2.87372e+07	3.12245e+07	3.11175e+07	3.09308e+07	3.14043e+07	2.97253e+07	2.9596e+07	29425120	2.94892e+07	2.99232e+07	2.99415e+07	3.11595e+07	2.98992e+07	3.05504e+07	2.93384e+07	3.07729e+07	2.88034e+07	3.16492e+07	2.90997e+07	2.90701e+07	2.97651e+07	3.0784e+07	2.88282e+07	2.90798e+07	2.86793e+07	2.9371e+07	2.96658e+07	3.07119e+07	2.99044e+07	2.9857e+07	3.10537e+07	3.04518e+07	3.13456e+07	3.11555e+07	3.17338e+07	2.87543e+07	3.09102e+07
IGKV3D-15@44R_Arg->Phe	IGKV3D-15	immunoglobulin kappa variable 3D-15(IGKV3D-15)	28875	44	R	Arg->Phe[R]	-9.0327	Arg->Phe	3.10257e+07	2.8898e+07	30608619	2.93611e+07	2.90779e+07	3.11913e+07	3.09246e+07	3.0095e+07	3.07101e+07	3.10186e+07	2.93994e+07	3.00425e+07	3.14747e+07	3.13061e+07	2.88539e+07	3.13392e+07	3.03805e+07	2.9018e+07	2.87241e+07	3.15339e+07	2.89528e+07	2.99726e+07	2.88455e+07	2.88112e+07	3.08044e+07	2.89372e+07	3.01891e+07	3.11805e+07	2.88065e+07	3.0745e+07	2.97667e+07	2.88836e+07	3.03372e+07	2.9447e+07	2.91479e+07	2.95138e+07	2.92574e+07	3.16466e+07	3.08477e+07	3.05973e+07	2.91767e+07
IGKV3D-15@45A_Ala->Arg	IGKV3D-15	immunoglobulin kappa variable 3D-15(IGKV3D-15)	28875	45	A	Ala->Arg[A]	85.064	Ala->Arg	3.08084e+07	3.17372e+07	2.94559e+07	3.04338e+07	2.90063e+07	2.96411e+07	3.09868e+07	2.90948e+07	3.09907e+07	2.98544e+07	3.1528e+07	2.98634e+07	2.87504e+07	3.11666e+07	2.93354e+07	3.03954e+07	3.11974e+07	3.03414e+07	2.92073e+07	3.06656e+07	2.89531e+07	2.86283e+07	3.16433e+07	3.12592e+07	2.99788e+07	3.06406e+07	3.01955e+07	2.96163e+07	2.973e+07	2.88419e+07	3.14237e+07	3.08827e+07	3.08783e+07	3.17736e+07	3.17354e+07	2.94997e+07	3.11668e+07	3.03776e+07	3.00915e+07	2.94992e+07	3.07054e+07
IGKV3D-15@45A_Ala->Met	IGKV3D-15	immunoglobulin kappa variable 3D-15(IGKV3D-15)	28875	45	A	Ala->Met[A]	60.0034	Ala->Met	3.13337e+07	2.97925e+07	3.17098e+07	3.1007e+07	3.06752e+07	2.95396e+07	3.16265e+07	2.9983e+07	3.09624e+07	3.14697e+07	2.86338e+07	2.96219e+07	3.03849e+07	3.09253e+07	3.0624e+07	2.97557e+07	3.11581e+07	3.0208e+07	2.99284e+07	3.00961e+07	3.16518e+07	3.05356e+07	3.13618e+07	2.97644e+07	3.15195e+07	3.09247e+07	3.02015e+07	2.88884e+07	3.07657e+07	3.0775e+07	2.89244e+07	3.13158e+07	3.11353e+07	3.05344e+07	2.96916e+07	3.16758e+07	2.86889e+07	2.9479e+07	2.96103e+07	3.12617e+07	2.88699e+07
IGKV3D-15@45A_Ala->Phe	IGKV3D-15	immunoglobulin kappa variable 3D-15(IGKV3D-15)	28875	45	A	Ala->Phe[A]	76.0313	Ala->Phe	2.97618e+07	2.97425e+07	3.07203e+07	2.94852e+07	2.92677e+07	2.94577e+07	2.90665e+07	2.96241e+07	3.08692e+07	3.0945e+07	3.01329e+07	2.89055e+07	2.96216e+07	2.94574e+07	3.162e+07	3.05954e+07	3.05539e+07	2.96171e+07	3.0218e+07	3.08223e+07	2.90754e+07	2.90604e+07	3.1759e+07	3.04207e+07	2.86163e+07	3.00766e+07	3.16167e+07	2.86523e+07	3.15402e+07	2.99052e+07	2.9034e+07	2.9231e+07	2.94802e+07	3.09735e+07	2.97696e+07	3.13369e+07	3.01836e+07	2.94816e+07	3.08474e+07	2.96737e+07	3.0482e+07
IGKV3D-15@45A_Ala->Val	IGKV3D-15	immunoglobulin kappa variable 3D-15(IGKV3D-15)	28875	45	A	Ala->Val[A]	28.0313	Ala->Val	3.06252e+07	3.03888e+07	2.96313e+07	2.86904e+07	2.97864e+07	3.008e+07	2.87319e+07	2.86619e+07	2.92141e+07	2.92909e+07	3.17225e+07	2.93476e+07	3.06283e+07	2.93684e+07	3.08186e+07	2.89464e+07	2.89302e+07	2.95493e+07	2.86164e+07	3.07065e+07	3.07906e+07	2.8974e+07	3.0283e+07	3.08877e+07	3.1353e+07	3.00898e+07	3.05799e+07	2.96695e+07	3.13685e+07	2.92626e+07	2.99725e+07	3.01834e+07	2.91504e+07	3.00805e+07	2.93864e+07	3.03565e+07	2.89286e+07	3.14141e+07	3.0886e+07	2.97271e+07	3.02085e+07
IGKV3D-15@46S_Methyl(Ser->Thr)	IGKV3D-15	immunoglobulin kappa variable 3D-15(IGKV3D-15)	28875	46	S	Methyl[S](Ser->Thr[S])	14.0157	Methyl(Ser->Thr)	3.04852e+07	2.97674e+07	2.92761e+07	2.92591e+07	3.03117e+07	3.0752e+07	2.86458e+07	3.08052e+07	2.97399e+07	3.14918e+07	3.11271e+07	3.13368e+07	3.03973e+07	3.08356e+07	3.03675e+07	3.02804e+07	2.96519e+07	3.14223e+07	2.93482e+07	3.07687e+07	2.92299e+07	3.02938e+07	2.89128e+07	2.86955e+07	3.17823e+07	3.02294e+07	2.88341e+07	2.98422e+07	2.90637e+07	2.90313e+07	3.13094e+07	2.88316e+07	3.07413e+07	3.00642e+07	3.05888e+07	2.8613e+07	3.04675e+07	3.09898e+07	3.07907e+07	3.0462e+07	3.05853e+07
IGKV3D-15@46S_Ser->Asn	IGKV3D-15	immunoglobulin kappa variable 3D-15(IGKV3D-15)	28875	46	S	Ser->Asn[S]	27.0109	Ser->Asn	3.02179e+07	2.96054e+07	3.01861e+07	2.87056e+07	3.17222e+07	2.99468e+07	2.92406e+07	2.86662e+07	2.91195e+07	3.14668e+07	2.99994e+07	2.996e+07	2.97953e+07	2.89667e+07	3.17624e+07	2.86758e+07	3.01007e+07	3.09704e+07	3.0872e+07	3.07744e+07	3.15698e+07	2.88944e+07	2.91571e+07	2.98736e+07	3.045e+07	3.12229e+07	2.90855e+07	2.86735e+07	3.03454e+07	2.88233e+07	2.89442e+07	2.95513e+07	2.95575e+07	2.98278e+07	2.92002e+07	2.95036e+07	3.14009e+07	3.16738e+07	31774923	3.14677e+07	3.13611e+07
IGKV3D-15@46S_Ser->Gly	IGKV3D-15	immunoglobulin kappa variable 3D-15(IGKV3D-15)	28875	46	S	Ser->Gly[S]	-30.0106	Ser->Gly	2.88766e+07	3.07912e+07	2.98822e+07	3.04476e+07	2.9444e+07	3.15897e+07	3.14392e+07	3.07337e+07	2.91594e+07	3.16585e+07	2.89031e+07	3.05958e+07	3.08684e+07	3.04051e+07	3.1165e+07	2.96887e+07	2.9396e+07	3.1494e+07	3.01984e+07	2.96488e+07	3.13625e+07	2.99264e+07	2.90586e+07	3.00173e+07	3.0535e+07	3.08007e+07	3.17214e+07	3.13675e+07	3.17295e+07	3.14636e+07	2.95407e+07	3.13305e+07	2.87827e+07	3.14107e+07	3.01987e+07	2.90836e+07	3.07991e+07	2.98675e+07	2.97104e+07	3.08423e+07	2.9365e+07
IGKV3D-15@46S_Ser->Lys	IGKV3D-15	immunoglobulin kappa variable 3D-15(IGKV3D-15)	28875	46	S	Ser->Lys[S]	41.0629	Ser->Lys	2.95875e+07	3.03889e+07	3.03154e+07	3.1185e+07	3.03095e+07	2.96857e+07	3.05457e+07	3.16725e+07	2.91017e+07	3.14361e+07	3.16408e+07	2.98367e+07	3.10434e+07	3.14903e+07	3.03307e+07	2.99954e+07	2.97527e+07	2.8913e+07	2.94343e+07	3.10348e+07	3.01946e+07	2.93956e+07	3.11327e+07	3.03182e+07	3.06621e+07	2.93974e+07	3.08599e+07	2.92479e+07	2.94933e+07	3.0118e+07	2.86131e+07	3.09417e+07	2.99847e+07	3.16491e+07	2.9997e+07	2.90183e+07	3.13202e+07	2.98912e+07	3.1569e+07	2.94684e+07	3.17613e+07
IGKV3D-15@47Q_Deamidated	IGKV3D-15	immunoglobulin kappa variable 3D-15(IGKV3D-15)	28875	47	Q	Deamidated[Q]	0.984016	Deamidated	2.94373e+07	2.90753e+07	3.13616e+07	2.99584e+07	3.17459e+07	2.86786e+07	2.98376e+07	3.06556e+07	2.99213e+07	2.94643e+07	3.04334e+07	2.9219e+07	2.87985e+07	2.96603e+07	3.12005e+07	2.865e+07	2.94496e+07	2.9462e+07	3.09338e+07	3.14149e+07	3.07726e+07	3.16391e+07	2.9721e+07	3.12839e+07	3.1671e+07	3.14019e+07	3.00486e+07	3.00547e+07	3.0316e+07	3.08232e+07	2.89909e+07	3.09496e+07	2.95013e+07	31508930	2.92379e+07	3.05581e+07	2.90461e+07	2.877e+07	2.96809e+07	2.98407e+07	2.98998e+07
IGKV3D-15@47Q_Gln->Arg	IGKV3D-15	immunoglobulin kappa variable 3D-15(IGKV3D-15)	28875	47	Q	Gln->Arg[Q]	28.0425	Gln->Arg	3.11576e+07	3.05031e+07	3.08806e+07	3.09896e+07	2.87996e+07	3.01362e+07	2.88502e+07	2.86432e+07	3.03297e+07	2.99378e+07	2.87287e+07	2.88385e+07	2.89509e+07	3.03705e+07	3.00645e+07	3.09249e+07	3.13622e+07	2.94767e+07	2.91549e+07	3.16999e+07	2.9747e+07	3.15936e+07	3.1705e+07	3.1594e+07	31300759	3.0029e+07	2.93573e+07	3.0314e+07	3.13109e+07	2.9902e+07	2.89135e+07	3.02274e+07	2.91746e+07	2.86786e+07	3.03823e+07	2.92282e+07	3.06155e+07	2.9031e+07	3.03443e+07	3.09443e+07	2.88028e+07
IGKV3D-15@47Q_Gln->His	IGKV3D-15	immunoglobulin kappa variable 3D-15(IGKV3D-15)	28875	47	Q	Gln->His[Q]	9.00033	Gln->His	3.0819e+07	3.13138e+07	3.00534e+07	2.86098e+07	2.97806e+07	3.06237e+07	3.01764e+07	2.89774e+07	3.11942e+07	2.86747e+07	3.12831e+07	2.99516e+07	2.90495e+07	2.89196e+07	2.8615e+07	3.17109e+07	2.92084e+07	3.16014e+07	2.91591e+07	3.17418e+07	2.95841e+07	2.9434e+07	3.10304e+07	2.90075e+07	2.88554e+07	3.04145e+07	3.11194e+07	3.10868e+07	3.05205e+07	3.17606e+07	3.09712e+07	3.1144e+07	2.98267e+07	3.04473e+07	2.86345e+07	3.16038e+07	3.1302e+07	3.12853e+07	3.15993e+07	3.06021e+07	2.99265e+07
IGKV3D-15@47Q_Gln->Val	IGKV3D-15	immunoglobulin kappa variable 3D-15(IGKV3D-15)	28875	47	Q	Gln->Val[Q]	-28.9902	Gln->Val	3.01755e+07	2.99753e+07	2.99875e+07	3.04639e+07	3.09501e+07	3.13741e+07	3.15532e+07	2.88381e+07	3.06193e+07	3.03023e+07	2.97136e+07	2.9846e+07	3.15673e+07	2.92327e+07	3.09731e+07	2.86876e+07	2.91796e+07	3.02202e+07	2.89672e+07	3.08031e+07	3.0845e+07	3.01187e+07	3.12303e+07	2.97858e+07	3.10147e+07	2.99514e+07	3.09779e+07	3.17362e+07	3.07242e+07	3.05642e+07	2.963e+07	3.10009e+07	2.89366e+07	3.1274e+07	3.03071e+07	2.93905e+07	3.09452e+07	3.11639e+07	2.87664e+07	3.08915e+07	2.90689e+07
IGKV3D-15@48S_Acetyl(Ser->Glu)	IGKV3D-15	immunoglobulin kappa variable 3D-15(IGKV3D-15)	28875	48	S	Acetyl[S](Ser->Glu[S])	42.0106	Acetyl(Ser->Glu)	3.07826e+07	2.90786e+07	3.10907e+07	3.01945e+07	3.17477e+07	3.05025e+07	3.05743e+07	3.10257e+07	2.88519e+07	2.99094e+07	2.88827e+07	2.94365e+07	2.90276e+07	2.92769e+07	3.07234e+07	3.08851e+07	3.06071e+07	31152226	3.03389e+07	3.04304e+07	3.00757e+07	3.05764e+07	3.00493e+07	3.09883e+07	3.00758e+07	3.01231e+07	3.1285e+07	2.93787e+07	2.88142e+07	3.0403e+07	3.12855e+07	3.15664e+07	3.11076e+07	3.09834e+07	3.11098e+07	3.12748e+07	3.13853e+07	2.93678e+07	2.94724e+07	3.1271e+07	2.86874e+07
IGKV3D-15@48S_Deoxy(Ser->Ala)	IGKV3D-15	immunoglobulin kappa variable 3D-15(IGKV3D-15)	28875	48	S	Deoxy[S](Ser->Ala[S])	-15.9949	Deoxy(Ser->Ala)	28741357	2.96554e+07	3.08643e+07	3.0647e+07	3.08412e+07	3.04149e+07	3.0581e+07	3.12561e+07	3.13396e+07	3.11745e+07	2.91558e+07	3.00123e+07	2.94727e+07	3.16542e+07	3.04882e+07	2.93114e+07	2.9144e+07	3.00319e+07	3.03696e+07	3.06498e+07	3.09286e+07	3.05897e+07	3.10362e+07	3.11976e+07	2.9906e+07	3.02705e+07	3.02707e+07	3.10578e+07	2.93515e+07	2.9658e+07	3.01017e+07	2.86473e+07	3.14498e+07	2.9545e+07	2.97767e+07	3.16142e+07	2.94776e+07	3.13607e+07	3.14648e+07	2.92472e+07	3.14839e+07
IGKV3D-15@48S_ethylamino	IGKV3D-15	immunoglobulin kappa variable 3D-15(IGKV3D-15)	28875	48	S	ethylamino[S]	27.0473	ethylamino	3.02146e+07	2.97987e+07	3.11571e+07	3.01284e+07	2.97745e+07	2.98877e+07	3.00214e+07	3.00768e+07	2.9152e+07	3.1014e+07	3.00327e+07	2.98201e+07	2.93445e+07	3.17764e+07	3.10802e+07	3.16981e+07	3.10914e+07	3.03e+07	3.0378e+07	2.9125e+07	2.99641e+07	2.9762e+07	3.08263e+07	3.04069e+07	2.92506e+07	3.16088e+07	3.1747e+07	3.14061e+07	3.00571e+07	2.96371e+07	2.93716e+07	30032127	3.06549e+07	3.02211e+07	3.16218e+07	2.96088e+07	2.88944e+07	3.1472e+07	2.8902e+07	2.87556e+07	3.13859e+07
IGKV3D-15@48S_Hep	IGKV3D-15	immunoglobulin kappa variable 3D-15(IGKV3D-15)	28875	48	S	Hep[S]	192.063	Hep	2.98659e+07	3.07064e+07	2.97889e+07	2.97647e+07	3.07743e+07	3.02102e+07	3.15695e+07	3.06834e+07	3.03324e+07	3.16234e+07	3.12791e+07	3.02043e+07	3.17175e+07	3.17669e+07	3.06144e+07	3.04451e+07	2.8919e+07	2.9662e+07	3.1627e+07	3.14151e+07	3.11753e+07	3.03153e+07	2.93531e+07	3.09744e+07	2.98475e+07	2.9754e+07	3.01092e+07	3.10222e+07	3.1622e+07	2.91361e+07	3.07713e+07	3.11498e+07	3.13939e+07	3.0906e+07	2.96741e+07	3.02492e+07	2.98636e+07	2.89883e+07	3.12409e+07	2.97718e+07	3.14087e+07
IGKV3D-15@48S_Methyl(Ser->Thr)	IGKV3D-15	immunoglobulin kappa variable 3D-15(IGKV3D-15)	28875	48	S	Methyl[S](Ser->Thr[S])	14.0157	Methyl(Ser->Thr)	3.02103e+07	3.05931e+07	3.10583e+07	3.14347e+07	2.91355e+07	3.133e+07	3.07314e+07	3.14873e+07	2.90057e+07	2.98705e+07	3.1381e+07	3.04267e+07	3.13789e+07	2.8916e+07	3.16863e+07	3.08101e+07	2.96863e+07	2.99357e+07	2.95472e+07	3.12188e+07	2.90844e+07	2.98794e+07	2.89471e+07	3.0341e+07	3.11391e+07	3.07532e+07	2.98629e+07	3.10952e+07	3.17276e+07	2.92369e+07	3.1523e+07	3.17517e+07	3.1376e+07	3.09077e+07	3.06222e+07	3.00639e+07	2.88126e+07	2.90294e+07	2.91034e+07	2.88647e+07	2.96246e+07
IGKV3D-15@48S_Ser->Asn	IGKV3D-15	immunoglobulin kappa variable 3D-15(IGKV3D-15)	28875	48	S	Ser->Asn[S]	27.0109	Ser->Asn	2.94076e+07	3.02301e+07	3.04383e+07	2.99232e+07	2.8968e+07	3.02163e+07	2.99758e+07	2.9741e+07	2.98388e+07	2.95875e+07	2.92941e+07	3.15358e+07	2.90075e+07	2.93261e+07	3.02071e+07	2.88752e+07	2.99756e+07	2.89347e+07	2.95871e+07	3.07347e+07	2.99533e+07	3.11688e+07	3.09677e+07	3.13646e+07	3.10868e+07	29562280	3.11009e+07	3.01633e+07	2.95685e+07	2.87678e+07	3.13341e+07	30668167	2.89276e+07	2.91901e+07	3.10873e+07	3.10494e+07	3.04897e+07	2.95122e+07	2.97856e+07	2.97043e+07	3.04081e+07
IGKV3D-15@48S_Ser->Gly	IGKV3D-15	immunoglobulin kappa variable 3D-15(IGKV3D-15)	28875	48	S	Ser->Gly[S]	-30.0106	Ser->Gly	2.95174e+07	3.02019e+07	2.88461e+07	2.92448e+07	2.9717e+07	3.084e+07	2.88777e+07	2.8888e+07	2.94612e+07	2.88915e+07	2.92028e+07	3.02739e+07	3.09989e+07	2.91182e+07	3.111e+07	2.86585e+07	2.96844e+07	3.10824e+07	3.07525e+07	3.02865e+07	2.9331e+07	2.95286e+07	3.13023e+07	3.16833e+07	2.94971e+07	3.05269e+07	3.00102e+07	3.03423e+07	3.02785e+07	3.07702e+07	3.11821e+07	3.03171e+07	3.08779e+07	3.1565e+07	2.87953e+07	3.09576e+07	2.99961e+07	3.16674e+07	3.14493e+07	3.1357e+07	3.12277e+07
IGKV3D-15@48S_Ser->Val	IGKV3D-15	immunoglobulin kappa variable 3D-15(IGKV3D-15)	28875	48	S	Ser->Val[S]	12.0364	Ser->Val	3.09743e+07	3.12241e+07	3.14584e+07	3.05003e+07	3.06351e+07	3.16475e+07	2.90306e+07	3.11705e+07	3.05744e+07	3.05157e+07	3.10196e+07	2.87709e+07	3.133e+07	3.12489e+07	3.03097e+07	3.04123e+07	3.03228e+07	3.09307e+07	31472489	3.11777e+07	3.14118e+07	3.12703e+07	3.04576e+07	3.04095e+07	3.15002e+07	2.86862e+07	3.08386e+07	3.09997e+07	2.99192e+07	2.86325e+07	3.02383e+07	3.05563e+07	2.86972e+07	3.05666e+07	2.86316e+07	3.11566e+07	2.92233e+07	3.08151e+07	2.91755e+07	3.14087e+07	2.90272e+07
IGKV3D-15@49V_unknown_12	IGKV3D-15	immunoglobulin kappa variable 3D-15(IGKV3D-15)	28875	49	V	unknown_12[V]	64.0317	unknown_12	2.98414e+07	2.87987e+07	3.11652e+07	3.12292e+07	2.99723e+07	3.12813e+07	3.08086e+07	2.99651e+07	3.09911e+07	2.97322e+07	2.99348e+07	2.86332e+07	2.90292e+07	2.91499e+07	2.87577e+07	2.97072e+07	3.03975e+07	2.8717e+07	3.13431e+07	2.92091e+07	3.06438e+07	3.00249e+07	2.9175e+07	2.90988e+07	2.9844e+07	2.86959e+07	2.91792e+07	2.86121e+07	2.95552e+07	3.17227e+07	2.89434e+07	2.94953e+07	2.8908e+07	2.87319e+07	3.15263e+07	3.14113e+07	2.9837e+07	2.94914e+07	2.99233e+07	3.09611e+07	2.94699e+07
IGKV3D-15@49V_unknown_15	IGKV3D-15	immunoglobulin kappa variable 3D-15(IGKV3D-15)	28875	49	V	unknown_15[V]	78.0126	unknown_15	3.02649e+07	2.95652e+07	2.92591e+07	2.90095e+07	2.99541e+07	3.13828e+07	3.02848e+07	3.06876e+07	2.92982e+07	2.98903e+07	3.16108e+07	29595635	3.03682e+07	2.98703e+07	3.02809e+07	3.04122e+07	2.95992e+07	3.00394e+07	29315901	2.89635e+07	3.05422e+07	3.12906e+07	2.91634e+07	3.04133e+07	2.92362e+07	2.98948e+07	2.98903e+07	2.96732e+07	2.98682e+07	2.9368e+07	3.13318e+07	2.93061e+07	3.09631e+07	2.87592e+07	3.04813e+07	2.96989e+07	2.88559e+07	3.16883e+07	3.0871e+07	3.11709e+07	2.87907e+07
IGKV3D-15@49V_unknown_20	IGKV3D-15	immunoglobulin kappa variable 3D-15(IGKV3D-15)	28875	49	V	unknown_20[V]	136.019	unknown_20	2.90641e+07	2.95179e+07	3.12197e+07	2.9639e+07	2.98193e+07	3.1136e+07	3.00803e+07	2.86937e+07	3.04422e+07	3.09541e+07	2.88763e+07	3.05984e+07	2.91476e+07	2.93842e+07	2.8704e+07	2.98355e+07	2.91863e+07	2.88985e+07	3.03069e+07	2.91662e+07	3.12133e+07	3.01156e+07	3.0299e+07	3.08425e+07	3.15055e+07	3.10921e+07	2.93892e+07	2.90722e+07	3.12584e+07	2.97474e+07	3.09399e+07	2.98994e+07	2.92885e+07	3.0131e+07	3.03465e+07	2.88733e+07	3.16848e+07	3.11769e+07	3.07598e+07	3.02506e+07	3.03126e+07
IGKV3D-15@49V_unknown_44	IGKV3D-15	immunoglobulin kappa variable 3D-15(IGKV3D-15)	28875	49	V	unknown_44[V]	291.159	unknown_44	2.97454e+07	3.06891e+07	3.10003e+07	2.90694e+07	2.89663e+07	3.13667e+07	2.96339e+07	3.14212e+07	2.9796e+07	3.06555e+07	2.94646e+07	3.11609e+07	2.99898e+07	3.01315e+07	2.86817e+07	3.1059e+07	2.99883e+07	2.86319e+07	3.00591e+07	2.94717e+07	3.00271e+07	3.16905e+07	3.02324e+07	3.01096e+07	2.87672e+07	3.12877e+07	3.15367e+07	2.90194e+07	3.01327e+07	3.0059e+07	3.16096e+07	3.02597e+07	2.95141e+07	3.14164e+07	2.92599e+07	2.90861e+07	3.0794e+07	3.03662e+07	2.86902e+07	3.14507e+07	2.94431e+07
IGKV3D-15@49V_Val->Ala	IGKV3D-15	immunoglobulin kappa variable 3D-15(IGKV3D-15)	28875	49	V	Val->Ala[V]	-28.0313	Val->Ala	3.09476e+07	3.01204e+07	2.93187e+07	3.10518e+07	3.00527e+07	3.17161e+07	3.01018e+07	3.15557e+07	3.12813e+07	3.0861e+07	3.05194e+07	3.01859e+07	3.09155e+07	3.08141e+07	3.03048e+07	3.17483e+07	3.07291e+07	3.15022e+07	3.15796e+07	2.99566e+07	3.14876e+07	3.04852e+07	3.03949e+07	3.15614e+07	3.06476e+07	2.97588e+07	3.02491e+07	2.89016e+07	2.9215e+07	2.88799e+07	3.14668e+07	2.86953e+07	2.91725e+07	2.94234e+07	3.10224e+07	3.01771e+07	2.88956e+07	2.95597e+07	3.04813e+07	2.90968e+07	2.99371e+07
IGKV3D-15@49V_Val->Thr	IGKV3D-15	immunoglobulin kappa variable 3D-15(IGKV3D-15)	28875	49	V	Val->Thr[V]	1.97927	Val->Thr	2.9887e+07	3.02524e+07	3.01e+07	3.01609e+07	3.12718e+07	2.8959e+07	2.89132e+07	3.01145e+07	2.88685e+07	2.86933e+07	2.93178e+07	2.93451e+07	3.09955e+07	3.08525e+07	3.00268e+07	3.1553e+07	2.96762e+07	3.08316e+07	2.95373e+07	3.11843e+07	2.87412e+07	3.14623e+07	3.00618e+07	2.87044e+07	3.16029e+07	3.07234e+07	2.89279e+07	2.92078e+07	2.96269e+07	3.04442e+07	3.05555e+07	3.06969e+07	2.8745e+07	3.08465e+07	2.88725e+07	2.86134e+07	3.01441e+07	30668852	3.1065e+07	3.06853e+07	2.99573e+07
IGKV3D-15@49V_Val->Xle	IGKV3D-15	immunoglobulin kappa variable 3D-15(IGKV3D-15)	28875	49	V	Val->Xle[V]	14.0157	Val->Xle	3.11325e+07	3.14051e+07	2.99612e+07	3.04339e+07	2.94702e+07	3.15174e+07	2.99915e+07	2.98939e+07	3.13189e+07	2.98894e+07	3.02766e+07	2.91223e+07	3.12478e+07	3.14157e+07	3.1657e+07	2.88462e+07	2.87299e+07	3.14903e+07	2.88105e+07	2.96264e+07	2.91898e+07	2.86696e+07	2.97331e+07	2.87204e+07	2.9417e+07	2.97133e+07	2.87073e+07	3.0742e+07	2.95347e+07	3.09168e+07	2.89265e+07	2.97827e+07	2.9456e+07	3.11896e+07	2.94028e+07	2.95194e+07	2.87629e+07	2.89904e+07	3.07393e+07	2.9942e+07	3.05409e+07
IGKV3D-15@73I_Carbonyl	IGKV3D-15	immunoglobulin kappa variable 3D-15(IGKV3D-15)	28875	73	I	Carbonyl[I]	13.9793	Carbonyl	3.1354e+07	2.91818e+07	3.12343e+07	3.01103e+07	3.06752e+07	2.9419e+07	3.11987e+07	3.06247e+07	2.92553e+07	2.87857e+07	3.16894e+07	2.9094e+07	3.16842e+07	3.15635e+07	2.89836e+07	3.16952e+07	3.09181e+07	3.12394e+07	3.05966e+07	3.10732e+07	2.94631e+07	3.11707e+07	2.88798e+07	2.86277e+07	3.1065e+07	3.02332e+07	3.05632e+07	3.16472e+07	2.92589e+07	3.16758e+07	3.00473e+07	3.02002e+07	3.15825e+07	3.04708e+07	2.89719e+07	2.96486e+07	2.90584e+07	2.9441e+07	3.05732e+07	3.0016e+07	2.93116e+07
IGKV3D-15@50S_cGMP+RMP-loss	IGKV3D-15	immunoglobulin kappa variable 3D-15(IGKV3D-15)	28875	50	S	cGMP+RMP-loss[S]	150.042	cGMP+RMP-loss	2.93724e+07	3.16122e+07	2.98336e+07	3.15107e+07	3.16051e+07	2.90243e+07	3.06369e+07	3.1294e+07	3.10402e+07	3.00647e+07	3.16377e+07	3.02043e+07	2.92925e+07	2.89978e+07	3.03297e+07	3.01105e+07	3.16653e+07	3.05048e+07	3.08407e+07	3.03014e+07	2.89208e+07	2.92802e+07	3.03186e+07	2.88148e+07	2.92757e+07	3.15968e+07	3.13183e+07	2.92124e+07	3.12414e+07	3.02603e+07	3.01268e+07	3.02468e+07	3.17709e+07	3.14142e+07	2.95742e+07	2.96327e+07	3.16978e+07	2.97543e+07	3.12175e+07	2.99399e+07	3.10227e+07
IGKV3D-15@50S_CresylSaligeninPhosphate	IGKV3D-15	immunoglobulin kappa variable 3D-15(IGKV3D-15)	28875	50	S	CresylSaligeninPhosphate[S]	276.055	CresylSaligeninPhosphate	3.12084e+07	2.97712e+07	2.96728e+07	2.97354e+07	3.14884e+07	2.99207e+07	2.90788e+07	3.00723e+07	3.12824e+07	2.91322e+07	2.99798e+07	3.15375e+07	3.15498e+07	3.01494e+07	3.08751e+07	2.90481e+07	2.94419e+07	3.00931e+07	2.96989e+07	3.07457e+07	3.13287e+07	2.93414e+07	2.90012e+07	3.07497e+07	2.92463e+07	2.94098e+07	2.91759e+07	3.15479e+07	2.96426e+07	3.02934e+07	3.05297e+07	3.00652e+07	3.01777e+07	2.98251e+07	3.02211e+07	3.03734e+07	2.99219e+07	2.87111e+07	3.03506e+07	3.01058e+07	2.93183e+07
IGKV3D-15@50S_Deoxy(Ser->Ala)	IGKV3D-15	immunoglobulin kappa variable 3D-15(IGKV3D-15)	28875	50	S	Deoxy[S](Ser->Ala[S])	-15.9949	Deoxy(Ser->Ala)	3.15052e+07	2.9837e+07	2.89733e+07	3.0159e+07	2.94511e+07	3.10135e+07	2.91833e+07	2.98174e+07	2.862e+07	3.17126e+07	2.98179e+07	3.15639e+07	3.05429e+07	2.89408e+07	3.05996e+07	2.91866e+07	3.17664e+07	2.89029e+07	3.15828e+07	3.10915e+07	3.0463e+07	3.04721e+07	2.89865e+07	3.10211e+07	3.00087e+07	3.05147e+07	3.15851e+07	3.12806e+07	3.08942e+07	3.04938e+07	2.88277e+07	2.88975e+07	3.1432e+07	2.92038e+07	3.08074e+07	3.04182e+07	3.0669e+07	3.02554e+07	3.10696e+07	2.87613e+07	3.13618e+07
IGKV3D-15@50S_Didehydro	IGKV3D-15	immunoglobulin kappa variable 3D-15(IGKV3D-15)	28875	50	S	Didehydro[S]	-2.01565	Didehydro	3.01087e+07	2.89518e+07	3.11293e+07	3.12416e+07	3.03546e+07	2.94342e+07	2.87485e+07	2.98028e+07	3.12695e+07	3.09872e+07	2.94268e+07	3.12584e+07	2.88463e+07	2.86098e+07	3.03954e+07	2.97619e+07	2.9355e+07	3.07468e+07	2.99017e+07	3.13972e+07	3.11176e+07	3.17223e+07	3.04864e+07	3.06083e+07	2.93771e+07	3.0373e+07	2.96841e+07	2.87438e+07	3.11795e+07	2.94618e+07	3.02502e+07	3.0727e+07	30257408	3.10976e+07	29861146	3.11309e+07	2.90981e+07	2.89952e+07	3.06416e+07	2.93463e+07	2.99292e+07
IGKV3D-15@50S_Formyl(Ser->Asp)	IGKV3D-15	immunoglobulin kappa variable 3D-15(IGKV3D-15)	28875	50	S	Formyl[S](Ser->Asp[S])	27.9949	Formyl(Ser->Asp)	3.15287e+07	2.90268e+07	2.95663e+07	3.09457e+07	3.14448e+07	3.00029e+07	2.92359e+07	2.92779e+07	3.09549e+07	3.01839e+07	3.03541e+07	3.11696e+07	2.99937e+07	2.99599e+07	3.17505e+07	2.88543e+07	2.86534e+07	3.08888e+07	2.89396e+07	2.97262e+07	3.13762e+07	2.96757e+07	3.14163e+07	3.02454e+07	2.869e+07	30221502	3.0058e+07	2.93218e+07	2.92216e+07	3.05573e+07	2.88038e+07	2.93512e+07	3.17549e+07	3.05993e+07	3.14026e+07	3.11989e+07	2.88594e+07	2.86544e+07	2.87109e+07	2.95945e+07	3.1779e+07
IGKV3D-15@50S_Hex	IGKV3D-15	immunoglobulin kappa variable 3D-15(IGKV3D-15)	28875	50	S	Hex[S]	162.053	Hex	3.13846e+07	2.98146e+07	3.01293e+07	3.10347e+07	3.08867e+07	3.10808e+07	2.98632e+07	2.86164e+07	3.08174e+07	3.05164e+07	3.01522e+07	3.1682e+07	3.17481e+07	3.1036e+07	2.87556e+07	3.12065e+07	2.98865e+07	3.11187e+07	2.87687e+07	2.8692e+07	3.0768e+07	3.00628e+07	3.16707e+07	2.92417e+07	3.09975e+07	3.05204e+07	3.15219e+07	2.99594e+07	2.96935e+07	3.08957e+07	3.09185e+07	3.00787e+07	3.09171e+07	3.00678e+07	2.97023e+07	3.0694e+07	2.98056e+07	2.89655e+07	3.12915e+07	2.87535e+07	3.10128e+07
IGKV3D-15@50S_MercaptoEthanol	IGKV3D-15	immunoglobulin kappa variable 3D-15(IGKV3D-15)	28875	50	S	MercaptoEthanol[S]	60.0034	MercaptoEthanol	2.88613e+07	3.16221e+07	3.08338e+07	2.91109e+07	2.99646e+07	2.97726e+07	3.13425e+07	3.14982e+07	3.05297e+07	3.06249e+07	2.93399e+07	2.87321e+07	3.15069e+07	2.9433e+07	2.96226e+07	3.07346e+07	2.8694e+07	2.8641e+07	2.89506e+07	3.11837e+07	2.93759e+07	3.12937e+07	3.02528e+07	3.08179e+07	3.12402e+07	2.90597e+07	2.88438e+07	2.92328e+07	3.11217e+07	3.12226e+07	3.13744e+07	2.88413e+07	2.93627e+07	2.96757e+07	2.9111e+07	2.89032e+07	2.96927e+07	2.96149e+07	2.97002e+07	3.01506e+07	3.003e+07
IGKV3D-15@50S_Methyl(Ser->Thr)	IGKV3D-15	immunoglobulin kappa variable 3D-15(IGKV3D-15)	28875	50	S	Methyl[S](Ser->Thr[S])	14.0157	Methyl(Ser->Thr)	2.99026e+07	3.1571e+07	3.13121e+07	2.98254e+07	3.14143e+07	3.10274e+07	3.11582e+07	2.92823e+07	2.92197e+07	2.87663e+07	2.94521e+07	3.0941e+07	3.07142e+07	3.20461e+07	2.97133e+07	3.12615e+07	2.97168e+07	3.04815e+07	3.03791e+07	3.06301e+07	3.12733e+07	3.17611e+07	3.16002e+07	3.02514e+07	2.91305e+07	2.93919e+07	3.14481e+07	2.87121e+07	2.88615e+07	2.94019e+07	3.11539e+07	2.9698e+07	3.11493e+07	2.94134e+07	2.8712e+07	2.9915e+07	3.09926e+07	3.09131e+07	3.16998e+07	3.07356e+07	2.91904e+07
IGKV3D-15@50S_Methylamine	IGKV3D-15	immunoglobulin kappa variable 3D-15(IGKV3D-15)	28875	50	S	Methylamine[S]	13.0316	Methylamine	3.00619e+07	2.97098e+07	2.93696e+07	3.05649e+07	2.94759e+07	2.94954e+07	3.07832e+07	3.15304e+07	2.96892e+07	3.09619e+07	3.03666e+07	2.93508e+07	2.99057e+07	2.90947e+07	2.86293e+07	3.09604e+07	2.98408e+07	3.17263e+07	2.98447e+07	2.92207e+07	3.13781e+07	3.10976e+07	3.03263e+07	3.12606e+07	3.08769e+07	3.16972e+07	3.1222e+07	2.9989e+07	3.1496e+07	3.00223e+07	3.02962e+07	2.92604e+07	2.99059e+07	3.09075e+07	3.10082e+07	2.88861e+07	3.06874e+07	3.13237e+07	3.14845e+07	2.95985e+07	3.03325e+07
IGKV3D-15@50S_O-pinacolylmethylphosphonate	IGKV3D-15	immunoglobulin kappa variable 3D-15(IGKV3D-15)	28875	50	S	O-pinacolylmethylphosphonate[S]	162.081	O-pinacolylmethylphosphonate	2.91072e+07	3.01919e+07	3.17288e+07	3.1046e+07	3.08497e+07	2.87918e+07	2.95053e+07	3.03177e+07	2.96369e+07	2.97867e+07	2.96209e+07	3.13944e+07	3.06851e+07	3.13625e+07	3.09528e+07	2.8688e+07	2.91813e+07	2.94111e+07	3.09826e+07	3.07998e+07	2.88593e+07	3.0875e+07	2.98927e+07	2.98104e+07	2.99841e+07	3.09112e+07	2.89973e+07	3.12008e+07	3.08953e+07	3.07525e+07	2.96405e+07	2.90996e+07	3.1439e+07	2.91121e+07	3.0368e+07	3.00201e+07	3.02115e+07	3.10675e+07	3.12575e+07	3.15828e+07	3.15882e+07
IGKV3D-15@50S_Ser->Asn	IGKV3D-15	immunoglobulin kappa variable 3D-15(IGKV3D-15)	28875	50	S	Ser->Asn[S]	27.0109	Ser->Asn	2.8775e+07	2.97367e+07	2.89909e+07	3.04542e+07	2.88432e+07	2.95914e+07	2.95096e+07	2.86571e+07	3.01825e+07	3.00924e+07	2.99971e+07	2.87261e+07	3.14743e+07	3.11235e+07	3.11249e+07	2.8759e+07	3.05898e+07	2.89159e+07	3.02395e+07	2.93999e+07	3.03893e+07	2.90127e+07	3.06651e+07	3.17049e+07	3.11368e+07	3.07128e+07	2.94627e+07	3.01243e+07	2.89634e+07	3.09759e+07	3.17718e+07	3.16125e+07	3.15255e+07	2.9208e+07	3.02858e+07	2.98185e+07	2.92948e+07	3.09935e+07	2.86606e+07	3.03868e+07	3.15518e+07
IGKV3D-15@50S_Ser->Gln	IGKV3D-15	immunoglobulin kappa variable 3D-15(IGKV3D-15)	28875	50	S	Ser->Gln[S]	41.0265	Ser->Gln	2.98129e+07	2.89572e+07	2.99932e+07	3.0263e+07	3.15619e+07	2.88831e+07	2.91995e+07	3.02726e+07	3.00279e+07	3.17837e+07	2.91601e+07	2.8877e+07	3.02753e+07	3.09083e+07	2.89628e+07	2.96411e+07	3.03949e+07	3.0336e+07	3.12579e+07	2.86218e+07	3.17102e+07	2.88246e+07	3.05209e+07	2.94782e+07	3.02411e+07	3.01566e+07	2.9668e+07	2.94568e+07	3.0739e+07	3.17586e+07	3.06797e+07	2.9735e+07	2.93752e+07	3.03314e+07	3.14303e+07	3.009e+07	2.88984e+07	3.11294e+07	3.08374e+07	2.88698e+07	3.13244e+07
IGKV3D-15@50S_Ser->Gly	IGKV3D-15	immunoglobulin kappa variable 3D-15(IGKV3D-15)	28875	50	S	Ser->Gly[S]	-30.0106	Ser->Gly	3.10248e+07	2.87071e+07	2.95159e+07	3.14965e+07	3.1459e+07	3.14256e+07	3.1568e+07	2.92096e+07	3.08862e+07	3.0379e+07	2.90815e+07	2.88477e+07	3.14624e+07	3.01249e+07	3.10221e+07	2.99942e+07	2.90421e+07	3.05481e+07	3.07019e+07	3.04236e+07	3.06332e+07	2.97104e+07	3.16352e+07	2.96533e+07	3.11336e+07	3.03732e+07	3.17021e+07	3.16704e+07	3.06127e+07	3.05177e+07	2.91422e+07	3.04681e+07	2.87089e+07	3.00786e+07	2.86935e+07	2.86782e+07	2.89116e+07	3.05067e+07	2.90992e+07	2.97589e+07	3.03922e+07
IGKV3D-15@50S_Ser->His	IGKV3D-15	immunoglobulin kappa variable 3D-15(IGKV3D-15)	28875	50	S	Ser->His[S]	50.0269	Ser->His	3.07736e+07	2.94544e+07	3.02294e+07	3.15542e+07	3.14695e+07	3.17593e+07	3.08928e+07	2.89936e+07	3.00745e+07	3.11273e+07	3.01675e+07	3.00446e+07	3.16116e+07	2.98392e+07	3.14939e+07	3.05891e+07	2.95119e+07	2.99756e+07	3.01552e+07	2.97394e+07	2.89768e+07	2.98066e+07	3.12676e+07	3.17366e+07	3.10834e+07	2.90787e+07	2.91207e+07	3.03613e+07	3.0637e+07	3.17752e+07	3.0422e+07	2.89141e+07	3.07922e+07	2.92876e+07	3.02587e+07	3.10316e+07	3.01054e+07	3.01768e+07	3.11117e+07	3.14982e+07	2.87356e+07
IGKV3D-15@50S_Ser->Lys	IGKV3D-15	immunoglobulin kappa variable 3D-15(IGKV3D-15)	28875	50	S	Ser->Lys[S]	41.0629	Ser->Lys	2.95105e+07	2.86108e+07	3.11194e+07	3.16317e+07	3.13601e+07	3.07854e+07	3.03263e+07	2.91757e+07	2.91694e+07	2.87664e+07	3.08637e+07	3.0043e+07	2.86812e+07	2.98087e+07	2.97026e+07	2.96823e+07	2.9935e+07	3.11245e+07	30754630	3.09036e+07	3.15243e+07	3.15498e+07	2.86393e+07	3.09702e+07	2.86164e+07	3.0812e+07	3.01821e+07	2.97809e+07	2.99307e+07	3.00408e+07	2.96461e+07	3.17858e+07	2.99671e+07	3.11188e+07	3.12279e+07	3.00018e+07	3.10043e+07	3.10471e+07	2.91679e+07	3.0897e+07	3.03815e+07
IGKV3D-15@50S_Ser->Phe	IGKV3D-15	immunoglobulin kappa variable 3D-15(IGKV3D-15)	28875	50	S	Ser->Phe[S]	60.0364	Ser->Phe	3.12197e+07	3.10021e+07	2.90199e+07	3.00078e+07	2.98311e+07	2.8909e+07	3.04773e+07	3.03342e+07	3.09628e+07	3.10767e+07	3.14254e+07	3.17375e+07	2.86826e+07	3.1581e+07	2.8687e+07	2.86595e+07	3.093e+07	28735819	3.16342e+07	2.91914e+07	2.86395e+07	3.08376e+07	2.86937e+07	3.1392e+07	2.91052e+07	3.08321e+07	2.99135e+07	3.1613e+07	2.93911e+07	3.03682e+07	3.11846e+07	3.14041e+07	2.94529e+07	3.01654e+07	3.04551e+07	2.94868e+07	3.00082e+07	2.91892e+07	2.89459e+07	3.08065e+07	2.86786e+07
IGKV3D-15@50S_Ser->Tyr	IGKV3D-15	immunoglobulin kappa variable 3D-15(IGKV3D-15)	28875	50	S	Ser->Tyr[S]	76.0313	Ser->Tyr	3.13322e+07	3.11487e+07	2.93022e+07	2.89695e+07	3.03166e+07	3.09223e+07	3.03223e+07	3.10963e+07	3.08751e+07	3.112e+07	3.1453e+07	2.95106e+07	3.12772e+07	2.91952e+07	3.08529e+07	3.16092e+07	2.86659e+07	3.08444e+07	3.14949e+07	2.91214e+07	3.09858e+07	3.0259e+07	2.94558e+07	3.16167e+07	3.01907e+07	3.16081e+07	3.15019e+07	2.95582e+07	3.01591e+07	3.07332e+07	2.97637e+07	2.92899e+07	3.02087e+07	3.01535e+07	3.11527e+07	3.01474e+07	2.87247e+07	2.98339e+07	3.04402e+07	2.95133e+07	2.97017e+07
IGKV3D-15@53L_Xle->Arg	IGKV3D-15	immunoglobulin kappa variable 3D-15(IGKV3D-15)	28875	53	L	Xle->Arg[L]	43.017	Xle->Arg	2.99404e+07	2.94383e+07	3.14589e+07	2.9899e+07	3.08773e+07	2.96876e+07	3.12903e+07	2.96643e+07	3.15111e+07	3.05508e+07	3.10564e+07	2.96153e+07	3.11313e+07	3.10395e+07	2.98533e+07	3.15553e+07	2.96749e+07	2.87808e+07	2.97594e+07	2.96995e+07	3.13105e+07	3.1167e+07	2.94517e+07	3.02862e+07	3.08781e+07	2.8898e+07	3.00923e+07	3.03212e+07	2.98302e+07	2.88457e+07	3.03057e+07	2.96715e+07	3.06865e+07	3.03151e+07	3.02288e+07	3.06915e+07	3.17231e+07	3.09614e+07	2.89771e+07	3.04646e+07	3.11999e+07
IGKV3D-15@21E_Ammonium	IGKV3D-15	immunoglobulin kappa variable 3D-15(IGKV3D-15)	28875	21	E	Ammonium[E]	17.0265	Ammonium	3.02478e+07	2.96629e+07	3.06581e+07	3.11411e+07	2.97964e+07	2.86987e+07	3.07209e+07	3.0911e+07	2.93045e+07	3.0375e+07	3.03891e+07	3.08588e+07	3.0008e+07	3.07585e+07	3.04533e+07	3.13986e+07	2.87409e+07	3.16122e+07	3.02454e+07	3.03085e+07	3.13389e+07	3.16033e+07	3.16771e+07	2.93867e+07	3.05195e+07	2.9262e+07	2.95904e+07	2.98466e+07	2.96563e+07	3.0434e+07	3.04056e+07	3.08611e+07	3.12934e+07	2.94419e+07	3.01967e+07	2.86486e+07	3.08293e+07	2.94813e+07	3.13695e+07	3.12034e+07	3.17096e+07
IGKV3D-15@21E_Cation_Na	IGKV3D-15	immunoglobulin kappa variable 3D-15(IGKV3D-15)	28875	21	E	Cation_Na[E]	21.9819	Cation_Na	3.00125e+07	3.06041e+07	3.08149e+07	2.99031e+07	2.89472e+07	2.90095e+07	3.00784e+07	3.03933e+07	3.07704e+07	29303381	3.03455e+07	2.97991e+07	2.88546e+07	2.87929e+07	2.93622e+07	2.98864e+07	3.06334e+07	3.07775e+07	3.10081e+07	3.10406e+07	2.90934e+07	3.07129e+07	2.95303e+07	3.07375e+07	3.0063e+07	2.98078e+07	3.03543e+07	3.16523e+07	3.17707e+07	3.1466e+07	2.92324e+07	3.1061e+07	2.95104e+07	2.95294e+07	3.1666e+07	2.92544e+07	3.13513e+07	2.9547e+07	3.0905e+07	2.97478e+07	3.1719e+07
IGKV3D-15@21E_Glu->Gln	IGKV3D-15	immunoglobulin kappa variable 3D-15(IGKV3D-15)	28875	21	E	Glu->Gln[E]	-0.984016	Glu->Gln	2.99224e+07	3.10464e+07	3.10612e+07	2.95267e+07	3.05991e+07	2.95739e+07	3.07197e+07	2.93618e+07	3.11516e+07	3.1264e+07	3.07316e+07	2.87213e+07	2.98555e+07	3.04759e+07	2.89136e+07	3.05396e+07	2.86875e+07	2.91269e+07	2.93859e+07	2.91797e+07	2.87557e+07	2.87134e+07	3.16011e+07	3.01175e+07	3.03629e+07	3.03138e+07	3.00884e+07	2.90696e+07	3.04459e+07	3.08716e+07	3.02814e+07	3.10459e+07	3.1219e+07	2.90246e+07	3.1258e+07	3.05547e+07	2.97256e+07	3.15015e+07	2.91899e+07	3.13383e+07	2.98916e+07
IGKV3D-15@22I_Xle->Lys	IGKV3D-15	immunoglobulin kappa variable 3D-15(IGKV3D-15)	28875	22	I	Xle->Lys[I]	15.0109	Xle->Lys	3.03003e+07	3.01893e+07	3.10231e+07	3.02544e+07	2.96121e+07	2.96559e+07	2.91483e+07	3.17712e+07	2.95139e+07	3.1345e+07	2.90186e+07	3.11537e+07	3.05161e+07	3.11278e+07	3.01585e+07	2.89891e+07	3.12707e+07	2.95216e+07	3.13792e+07	2.93135e+07	3.06392e+07	2.98235e+07	3.07556e+07	3.08837e+07	3.0064e+07	3.16775e+07	3.07632e+07	3.12004e+07	2.95947e+07	2.99824e+07	2.99249e+07	2.95972e+07	3.02787e+07	2.958e+07	3.01869e+07	2.90163e+07	3.15174e+07	3.02679e+07	2.94106e+07	2.89124e+07	2.88216e+07
IGKV3D-15@22I_Xle->Thr	IGKV3D-15	immunoglobulin kappa variable 3D-15(IGKV3D-15)	28875	22	I	Xle->Thr[I]	-12.0364	Xle->Thr	2.8935e+07	2.87864e+07	2.90891e+07	2.91781e+07	3.13954e+07	3.01865e+07	3.15125e+07	2.97497e+07	3.15934e+07	3.1169e+07	3.02189e+07	3.05372e+07	2.91181e+07	3.08583e+07	2.87812e+07	2.8726e+07	3.08382e+07	3.10503e+07	3.14142e+07	3.12094e+07	3.10264e+07	3.05399e+07	3.10815e+07	3.14643e+07	3.15378e+07	2.88553e+07	3.10874e+07	3.16465e+07	3.13456e+07	2.88286e+07	2.97942e+07	2.991e+07	3.06456e+07	3.14041e+07	2.90588e+07	2.88279e+07	2.97115e+07	2.87504e+07	2.9494e+07	3.15873e+07	3.11513e+07
IGKV3D-15@22I_Xle->Val	IGKV3D-15	immunoglobulin kappa variable 3D-15(IGKV3D-15)	28875	22	I	Xle->Val[I]	-14.0157	Xle->Val	3.03204e+07	2.96617e+07	2.86782e+07	3.08752e+07	2.86485e+07	3.13494e+07	3.02262e+07	2.97181e+07	3.11675e+07	3.02437e+07	3.01689e+07	3.07455e+07	31762955	3.11012e+07	2.88353e+07	3.00381e+07	2.95257e+07	2.9809e+07	3.13115e+07	3.12995e+07	3.10217e+07	3.16455e+07	2.90936e+07	3.02559e+07	3.07432e+07	2.9552e+07	3.15464e+07	3.10598e+07	2.89158e+07	2.92897e+07	3.10423e+07	2.88308e+07	3.03002e+07	2.99819e+07	3.0779e+07	3.00889e+07	3.09825e+07	3.03394e+07	2.89322e+07	3.13264e+07	2.90764e+07
IGKV3D-15@23V_Val->Xle	IGKV3D-15	immunoglobulin kappa variable 3D-15(IGKV3D-15)	28875	23	V	Val->Xle[V]	14.0157	Val->Xle	2.9849e+07	2.96317e+07	3.11674e+07	3.04454e+07	2.87484e+07	2.94783e+07	2.93539e+07	3.08384e+07	3.03534e+07	2.98101e+07	3.10697e+07	2.96932e+07	3.11283e+07	3.06555e+07	2.99795e+07	3.15916e+07	2.96139e+07	2.93254e+07	2.99546e+07	2.9292e+07	3.08072e+07	2.90407e+07	2.91296e+07	3.14868e+07	2.88294e+07	3.07513e+07	3.1268e+07	2.88946e+07	3.02393e+07	3.03218e+07	3.13573e+07	2.89656e+07	3.0923e+07	2.90456e+07	3.05996e+07	3.06855e+07	2.99871e+07	3.06235e+07	3.07491e+07	3.04623e+07	2.98239e+07
IGKV3D-15@24M_Met->Lys	IGKV3D-15	immunoglobulin kappa variable 3D-15(IGKV3D-15)	28875	24	M	Met->Lys[M]	-2.94552	Met->Lys	2.95019e+07	2.91296e+07	3.05379e+07	3.05639e+07	3.17218e+07	3.11449e+07	3.11066e+07	3.15646e+07	3.10136e+07	2.99603e+07	3.10383e+07	2.87783e+07	2.86185e+07	2.93293e+07	3.15982e+07	2.95237e+07	3.1129e+07	3.13292e+07	3.00657e+07	3.05805e+07	2.891e+07	3.08783e+07	3.11749e+07	2.96662e+07	3.06713e+07	3.02099e+07	3.00163e+07	3.14883e+07	2.86977e+07	3.1373e+07	2.97933e+07	3.17328e+07	2.97835e+07	3.07574e+07	2.92955e+07	2.87745e+07	2.87618e+07	2.86353e+07	3.12666e+07	3.10601e+07	3.09605e+07
IGKV3D-15@24M_Met->Thr	IGKV3D-15	immunoglobulin kappa variable 3D-15(IGKV3D-15)	28875	24	M	Met->Thr[M]	-29.9928	Met->Thr	3.15314e+07	2.8661e+07	3.05774e+07	3.0222e+07	3.16728e+07	2.90894e+07	3.12673e+07	2.88689e+07	2.95205e+07	3.15399e+07	3.03355e+07	3.0207e+07	3.04053e+07	3.06629e+07	2.86218e+07	2.86158e+07	3.12839e+07	2.88599e+07	3.02568e+07	2.9176e+07	3.04925e+07	3.12877e+07	2.88587e+07	3.17093e+07	3.05645e+07	3.06636e+07	2.88697e+07	2.87235e+07	3.08685e+07	3.04008e+07	2.92209e+07	2.88961e+07	3.05189e+07	3.15438e+07	3.14488e+07	2.88349e+07	2.94545e+07	3.01369e+07	3.09987e+07	3.17011e+07	2.88006e+07
IGKV3D-15@24M_Met->Val	IGKV3D-15	immunoglobulin kappa variable 3D-15(IGKV3D-15)	28875	24	M	Met->Val[M]	-31.9721	Met->Val	2.93647e+07	3.12117e+07	3.01927e+07	3.05552e+07	3.16601e+07	3.01967e+07	2.89233e+07	2.91314e+07	2.86136e+07	2.91212e+07	2.92032e+07	3.14253e+07	3.00261e+07	2.94186e+07	3.00141e+07	2.89724e+07	3.08108e+07	3.11201e+07	2.97273e+07	3.00778e+07	3.04379e+07	28628876	3.16711e+07	3.06604e+07	2.92835e+07	2.9809e+07	3.05656e+07	3.16242e+07	2.995e+07	31053628	2.87389e+07	3.08197e+07	3.05922e+07	3.07677e+07	3.0274e+07	2.91994e+07	2.91592e+07	3.14453e+07	3.09413e+07	3.15468e+07	2.93816e+07
IGKV3D-15@24M_Met->Xle	IGKV3D-15	immunoglobulin kappa variable 3D-15(IGKV3D-15)	28875	24	M	Met->Xle[M]	-17.9564	Met->Xle	3.14351e+07	3.13089e+07	3.00156e+07	3.08623e+07	3.14021e+07	3.1105e+07	3.16592e+07	2.97438e+07	2.86702e+07	2.92972e+07	3.16469e+07	2.93064e+07	3.02152e+07	3.0824e+07	3.04581e+07	3.14392e+07	2.99777e+07	2.9634e+07	2.95316e+07	3.12254e+07	3.16352e+07	2.92495e+07	3.04314e+07	2.88885e+07	2.9436e+07	2.9563e+07	3.17045e+07	3.03687e+07	3.124e+07	2.94564e+07	3.0476e+07	3.09329e+07	2.93833e+07	3.04469e+07	2.89617e+07	2.98823e+07	3.09457e+07	3.01943e+07	3.17402e+07	3.17523e+07	3.13055e+07
IGKV3D-15@24M_Oxidation	IGKV3D-15	immunoglobulin kappa variable 3D-15(IGKV3D-15)	28875	24	M	Oxidation[M]	15.9949	Oxidation	3.08565e+07	3.16769e+07	2.91193e+07	3.11937e+07	3.16828e+07	3.11141e+07	2.9223e+07	3.08121e+07	3.09892e+07	3.13338e+07	3.00623e+07	2.96326e+07	2.90563e+07	2.90853e+07	2.8806e+07	2.94554e+07	2.97381e+07	3.0481e+07	3.10936e+07	2.8795e+07	3.17677e+07	3.02433e+07	2.93403e+07	3.02724e+07	2.92096e+07	3.13872e+07	3.15643e+07	3.05796e+07	2.99904e+07	3.11206e+07	3.15706e+07	2.9544e+07	2.91809e+07	2.90583e+07	3.10951e+07	3.14453e+07	3.06807e+07	30024736	3.09936e+07	2.90104e+07	3.12966e+07
IGKV3D-15@26Q_Gln->Arg	IGKV3D-15	immunoglobulin kappa variable 3D-15(IGKV3D-15)	28875	26	Q	Gln->Arg[Q]	28.0425	Gln->Arg	2.92195e+07	2.93521e+07	30427796	3.12947e+07	2.98985e+07	3.05639e+07	3.06632e+07	3.07187e+07	2.89209e+07	3.07698e+07	3.0546e+07	3.05651e+07	3.08533e+07	2.88706e+07	3.11297e+07	3.05859e+07	2.86986e+07	28640512	3.03184e+07	2.97796e+07	2.88946e+07	3.12961e+07	2.97342e+07	2.96428e+07	2.9741e+07	3.1742e+07	2.96775e+07	2.93241e+07	2.99288e+07	3.01867e+07	3.14448e+07	2.88526e+07	3.10785e+07	2.93313e+07	2.86264e+07	2.89002e+07	3.04193e+07	2.89746e+07	2.97211e+07	3.14886e+07	3.1393e+07
IGKV3D-15@27S_Ser->Phe	IGKV3D-15	immunoglobulin kappa variable 3D-15(IGKV3D-15)	28875	27	S	Ser->Phe[S]	60.0364	Ser->Phe	3.03821e+07	2.91636e+07	3.08292e+07	2.98494e+07	3.04601e+07	3.11489e+07	2.88159e+07	2.87772e+07	3.0725e+07	3.03071e+07	2.90692e+07	3.0968e+07	2.90834e+07	2.92668e+07	2.97023e+07	3.10618e+07	2.88963e+07	3.10354e+07	3.12925e+07	2.905e+07	3.15218e+07	3.07785e+07	3.05777e+07	3.09858e+07	3.11933e+07	3.01847e+07	2.95513e+07	3.10571e+07	3.00656e+07	2.91906e+07	3.05904e+07	2.87853e+07	3.05997e+07	2.95646e+07	2.93233e+07	3.16079e+07	2.97177e+07	3.10214e+07	3.05295e+07	2.93467e+07	3.04137e+07
IGKV3D-15@29A_Ala->Asp	IGKV3D-15	immunoglobulin kappa variable 3D-15(IGKV3D-15)	28875	29	A	Ala->Asp[A]	43.9898	Ala->Asp	29051066	3.13729e+07	3.10053e+07	3.07922e+07	3.12824e+07	3.15626e+07	3.1289e+07	3.169e+07	3.05117e+07	3.0167e+07	3.07536e+07	2.8815e+07	3.09518e+07	3.11821e+07	3.04307e+07	3.15825e+07	3.12208e+07	3.04965e+07	3.05399e+07	2.96257e+07	2.93217e+07	2.97188e+07	3.12696e+07	2.86637e+07	2.86455e+07	2.90037e+07	3.10789e+07	3.07027e+07	2.94931e+07	2.90476e+07	3.01062e+07	3.0107e+07	3.12695e+07	2.91627e+07	2.86782e+07	2.95697e+07	2.97271e+07	3.00748e+07	3.04942e+07	3.17583e+07	2.95656e+07
IGKV3D-15@29A_Ala->Gly	IGKV3D-15	immunoglobulin kappa variable 3D-15(IGKV3D-15)	28875	29	A	Ala->Gly[A]	-14.0157	Ala->Gly	3.03762e+07	2.96498e+07	3.17216e+07	3.13474e+07	3.14273e+07	3.10433e+07	2.91733e+07	2.95565e+07	3.076e+07	3.02553e+07	3.14093e+07	3.01876e+07	3.01318e+07	3.03955e+07	2.97676e+07	2.90304e+07	3.15644e+07	2.99907e+07	2.89656e+07	2.88437e+07	3.06803e+07	3.05507e+07	3.00534e+07	3.10225e+07	2.94181e+07	3.0813e+07	2.89919e+07	2.89443e+07	3.13469e+07	3.05942e+07	3.17517e+07	3.03976e+07	3.16096e+07	3.15709e+07	3.01446e+07	3.10552e+07	3.05509e+07	2.9147e+07	3.14599e+07	3.16361e+07	2.95419e+07
IGKV3D-15@29A_Ala->Val	IGKV3D-15	immunoglobulin kappa variable 3D-15(IGKV3D-15)	28875	29	A	Ala->Val[A]	28.0313	Ala->Val	3.08747e+07	3.16903e+07	3.02809e+07	2.94705e+07	2.93978e+07	2.96083e+07	3.12031e+07	2.91459e+07	2.89718e+07	2.92186e+07	3.05735e+07	2.90816e+07	2.91699e+07	2.96805e+07	3.14193e+07	3.12465e+07	3.13847e+07	2.90529e+07	3.10897e+07	3.07406e+07	3.03727e+07	2.90268e+07	3.12774e+07	3.13169e+07	3.1356e+07	2.97999e+07	3.02536e+07	3.158e+07	3.16131e+07	2.93934e+07	3.17133e+07	3.05187e+07	3.04393e+07	2.91627e+07	3.10268e+07	2.99817e+07	2.86916e+07	3.06835e+07	3.12104e+07	3.12086e+07	3.04998e+07
IGKV3D-15@30T_Thr->Ala	IGKV3D-15	immunoglobulin kappa variable 3D-15(IGKV3D-15)	28875	30	T	Thr->Ala[T]	-30.0106	Thr->Ala	2.92263e+07	3.03398e+07	3.01904e+07	2.98608e+07	3.15902e+07	3.08423e+07	2.89338e+07	2.86422e+07	2.96441e+07	3.14963e+07	3.11948e+07	3.09059e+07	2.95693e+07	3.03722e+07	2.94559e+07	2.98305e+07	2.94095e+07	2.86778e+07	2.87414e+07	2.97954e+07	3.12376e+07	2.87579e+07	2.97412e+07	3.01444e+07	3.03132e+07	2.96393e+07	3.15687e+07	2.99519e+07	2.87069e+07	3.10606e+07	3.13901e+07	3.10618e+07	3.04682e+07	3.11707e+07	3.11256e+07	2.9578e+07	2.90196e+07	2.91902e+07	3.08967e+07	3.07254e+07	3.0938e+07
IGKV3D-15@51S_unknown_28	IGKV3D-15	immunoglobulin kappa variable 3D-15(IGKV3D-15)	28875	51	S	unknown_28[S]	204.138	unknown_28	3.07031e+07	3.03083e+07	3.0974e+07	3.04993e+07	2.98563e+07	3.1307e+07	3.04518e+07	2.95306e+07	2.89617e+07	2.86377e+07	2.95528e+07	2.93079e+07	2.97354e+07	2.92004e+07	2.87236e+07	2.97985e+07	2.9203e+07	2.86126e+07	2.95663e+07	3.03999e+07	3.00399e+07	3.02759e+07	2.87837e+07	2.95123e+07	3.14306e+07	2.86429e+07	3.01186e+07	3.13419e+07	3.15043e+07	3.06669e+07	2.96345e+07	3.01024e+07	3.07259e+07	2.97371e+07	2.98306e+07	3.09085e+07	2.92566e+07	3.0485e+07	2.9263e+07	2.88101e+07	3.08104e+07
IGKV3D-15@51S_unknown_33	IGKV3D-15	immunoglobulin kappa variable 3D-15(IGKV3D-15)	28875	51	S	unknown_33[S]	242.139	unknown_33	3.02923e+07	3.11483e+07	3.01964e+07	2.96747e+07	2.99961e+07	2.91357e+07	3.0623e+07	3.10076e+07	3.04727e+07	2.88488e+07	3.1541e+07	3.11323e+07	3.08951e+07	2.89834e+07	3.00446e+07	3.08281e+07	3.12209e+07	3.11813e+07	3.13525e+07	2.95383e+07	3.10635e+07	2.97079e+07	2.91131e+07	3.10711e+07	3.10487e+07	3.13879e+07	3.03298e+07	2.89725e+07	2.89582e+07	2.90727e+07	2.90111e+07	3.04007e+07	3.1634e+07	2.90742e+07	2.96743e+07	3.15779e+07	3.08255e+07	2.86714e+07	2.97785e+07	2.98565e+07	3.12642e+07
IGKV3D-15@52N_Asn->Ala	IGKV3D-15	immunoglobulin kappa variable 3D-15(IGKV3D-15)	28875	52	N	Asn->Ala[N]	-43.0058	Asn->Ala	3.15807e+07	2.94662e+07	3.07048e+07	3.14295e+07	3.13119e+07	2.89423e+07	2.92364e+07	3.05946e+07	2.94798e+07	3.06929e+07	3.05154e+07	2.86648e+07	3.13289e+07	2.87403e+07	3.05205e+07	2.98232e+07	3.12418e+07	3.04901e+07	3.08755e+07	2.87712e+07	2.96108e+07	3.1102e+07	2.87345e+07	3.09926e+07	2.91979e+07	3.1233e+07	3.10168e+07	3.11802e+07	2.86719e+07	2.96515e+07	3.00515e+07	3.12962e+07	2.99477e+07	2.94303e+07	2.89782e+07	3.03419e+07	3.0734e+07	2.96222e+07	3.15712e+07	3.08574e+07	3.03107e+07
IGKV3D-15@52N_Asn->Gly	IGKV3D-15	immunoglobulin kappa variable 3D-15(IGKV3D-15)	28875	52	N	Asn->Gly[N]	-57.0215	Asn->Gly	2.9495e+07	2.977e+07	2.89043e+07	2.99785e+07	2.89519e+07	3.0598e+07	3.0078e+07	2.93177e+07	2.90265e+07	2.86498e+07	3.10921e+07	3.04121e+07	2.92146e+07	2.86155e+07	2.95788e+07	3.00241e+07	2.90942e+07	3.14444e+07	2.92083e+07	3.03998e+07	3.01863e+07	2.95483e+07	2.91047e+07	2.94569e+07	2.95438e+07	3.04876e+07	2.95839e+07	3.03802e+07	2.90656e+07	3.16711e+07	3.12581e+07	2.91223e+07	3.11612e+07	3.15734e+07	3.0379e+07	3.1543e+07	3.02781e+07	3.08034e+07	3.0619e+07	2.92092e+07	3.16258e+07
IGKV3D-15@52N_Asn->His	IGKV3D-15	immunoglobulin kappa variable 3D-15(IGKV3D-15)	28875	52	N	Asn->His[N]	23.016	Asn->His	2.9092e+07	2.96673e+07	3.07581e+07	3.12912e+07	3.15194e+07	2.96507e+07	3.12661e+07	3.17659e+07	3.09036e+07	2.93479e+07	2.98278e+07	3.04462e+07	2.90409e+07	2.96345e+07	2.89717e+07	3.15017e+07	2.94742e+07	3.07623e+07	2.91243e+07	2.98913e+07	3.00329e+07	2.88419e+07	2.97329e+07	2.92609e+07	3.06265e+07	3.0111e+07	2.87501e+07	2.88892e+07	3.00927e+07	2.9122e+07	2.91026e+07	2.97418e+07	2.9216e+07	2.86506e+07	3.00342e+07	2.97688e+07	2.94281e+07	2.99733e+07	2.87131e+07	3.10539e+07	3.14075e+07
IGKV3D-15@52N_Asn->Ser	IGKV3D-15	immunoglobulin kappa variable 3D-15(IGKV3D-15)	28875	52	N	Asn->Ser[N]	-27.0109	Asn->Ser	2.92509e+07	2.9383e+07	2.93041e+07	2.88162e+07	3.0844e+07	2.88311e+07	3.02277e+07	2.94239e+07	3.03118e+07	3.07382e+07	3.12136e+07	2.87597e+07	3.00392e+07	2.94307e+07	2.99616e+07	3.09527e+07	3.13115e+07	3.06299e+07	3.00846e+07	3.1152e+07	3.03112e+07	28744368	3.05181e+07	2.92164e+07	2.92746e+07	3.17244e+07	3.09345e+07	3.05255e+07	2.9643e+07	3.15717e+07	3.0819e+07	3.08129e+07	2.88474e+07	3.10609e+07	3.17652e+07	2.9166e+07	2.90107e+07	3.04588e+07	3.1347e+07	2.90923e+07	2.98728e+07
IGKV3D-15@52N_Asn->Thr	IGKV3D-15	immunoglobulin kappa variable 3D-15(IGKV3D-15)	28875	52	N	Asn->Thr[N]	-12.9952	Asn->Thr	2.96671e+07	2.86595e+07	3.03834e+07	3.05345e+07	3.11665e+07	3.0533e+07	2.89905e+07	2.94472e+07	2.94618e+07	31513835	3.0974e+07	3.13854e+07	2.87757e+07	2.86148e+07	2.99377e+07	3.04295e+07	3.06592e+07	3.13044e+07	2.99741e+07	2.9707e+07	2.91688e+07	3.03611e+07	3.13074e+07	2.88863e+07	2.98179e+07	2.97471e+07	2.99327e+07	2.99982e+07	2.93465e+07	3.09524e+07	2.8702e+07	3.1447e+07	3.0737e+07	2.86755e+07	3.05189e+07	3.13921e+07	2.93721e+07	2.93015e+07	2.89978e+07	3.16111e+07	2.95239e+07
IGKV3D-15@52N_Asn->Trp	IGKV3D-15	immunoglobulin kappa variable 3D-15(IGKV3D-15)	28875	52	N	Asn->Trp[N]	72.0364	Asn->Trp	3.16099e+07	3.15379e+07	2.9039e+07	3.12798e+07	2.87406e+07	3.05443e+07	3.00515e+07	3.06477e+07	3.06964e+07	3.094e+07	3.0994e+07	3.06266e+07	3.00948e+07	2.89908e+07	2.88787e+07	3.12086e+07	3.17571e+07	2.9996e+07	2.91925e+07	2.92499e+07	2.89742e+07	2.99817e+07	2.96077e+07	3.05411e+07	3.13963e+07	3.07513e+07	2.90759e+07	3.03472e+07	3.00624e+07	3.06056e+07	3.09185e+07	2.99098e+07	2.93664e+07	2.91328e+07	3.00113e+07	3.12029e+07	3.08601e+07	2.89676e+07	3.04464e+07	3.12155e+07	3.16059e+07
IGKV3D-15@52N_Asn->Xle	IGKV3D-15	immunoglobulin kappa variable 3D-15(IGKV3D-15)	28875	52	N	Asn->Xle[N]	-0.958863	Asn->Xle	2.92615e+07	2.97657e+07	3.05591e+07	2.94659e+07	2.94785e+07	3.17415e+07	3.13063e+07	2.88142e+07	3.04457e+07	2.97213e+07	3.12241e+07	3.0038e+07	3.07358e+07	2.98305e+07	2.88129e+07	3.15728e+07	3.06864e+07	2.95122e+07	3.04109e+07	2.95426e+07	3.0854e+07	2.9515e+07	2.91208e+07	3.02213e+07	3.1599e+07	3.01395e+07	3.06521e+07	3.03862e+07	3.03598e+07	3.09389e+07	2.90089e+07	2.97848e+07	2.96114e+07	2.89338e+07	2.89521e+07	2.92918e+07	3.08297e+07	2.96374e+07	3.17153e+07	2.99021e+07	3.05269e+07
IGKV3D-15@52N_Deamidated	IGKV3D-15	immunoglobulin kappa variable 3D-15(IGKV3D-15)	28875	52	N	Deamidated[N]	0.984016	Deamidated	3.086e+07	3.05004e+07	3.16137e+07	3.07758e+07	3.15407e+07	3.12263e+07	2.92061e+07	3.05812e+07	3.17447e+07	2.98302e+07	3.10903e+07	31568646	3.13728e+07	2.96606e+07	2.87587e+07	2.86569e+07	3.15108e+07	2.99223e+07	2.87459e+07	2.9666e+07	3.05793e+07	2.92726e+07	3.17377e+07	3.05174e+07	3.14951e+07	3.17189e+07	2.96257e+07	3.14966e+07	3.04726e+07	3.05674e+07	3.1573e+07	3.00617e+07	3.16453e+07	3.10704e+07	2.97271e+07	3.20315e+07	2.90253e+07	2.98371e+07	2.86701e+07	2.86356e+07	2.97737e+07
IGKV3D-15@52N_dHex	IGKV3D-15	immunoglobulin kappa variable 3D-15(IGKV3D-15)	28875	52	N	dHex[N]	146.058	dHex	3.00161e+07	3.08655e+07	2.9121e+07	3.08355e+07	3.07497e+07	3.05174e+07	3.02801e+07	3.10994e+07	2.87711e+07	2.88318e+07	3.15793e+07	3.04783e+07	3.13742e+07	2.99248e+07	2.9569e+07	2.93445e+07	3.04222e+07	2.95756e+07	2.94136e+07	2.93155e+07	3.1476e+07	2.97722e+07	3.12553e+07	3.12342e+07	3.15852e+07	3.02278e+07	3.09747e+07	2.93951e+07	3.14361e+07	2.98791e+07	3.0778e+07	3.05314e+07	3.17019e+07	2.98195e+07	2.9199e+07	2.93201e+07	3.16249e+07	2.96978e+07	2.86384e+07	3.07863e+07	2.86177e+07
IGKV3D-15@52N_Dimethyl	IGKV3D-15	immunoglobulin kappa variable 3D-15(IGKV3D-15)	28875	52	N	Dimethyl[N]	28.0313	Dimethyl	2.91322e+07	3.02765e+07	3.0742e+07	2.8891e+07	2.98377e+07	3.14276e+07	3.05642e+07	3.12496e+07	2.99012e+07	3.09798e+07	2.93299e+07	2.95793e+07	3.0482e+07	3.05758e+07	30488665	3.09181e+07	2.98159e+07	2.94701e+07	3.17816e+07	2.94962e+07	2.87004e+07	3.081e+07	2.89448e+07	2.9045e+07	2.94485e+07	3.00044e+07	2.95302e+07	3.03378e+07	2.99541e+07	3.00033e+07	3.10167e+07	2.95761e+07	2.87378e+07	3.15496e+07	3.11852e+07	2.86142e+07	2.95178e+07	3.02838e+07	2.91767e+07	2.89083e+07	3.12819e+07
IGKV3D-15@52N_Ethyl+Deamidated	IGKV3D-15	immunoglobulin kappa variable 3D-15(IGKV3D-15)	28875	52	N	Ethyl+Deamidated[N]	29.0153	Ethyl+Deamidated	3.13657e+07	3.09859e+07	3.06441e+07	2.97294e+07	2.92493e+07	2.94123e+07	2.89895e+07	2.99921e+07	31285449	3.15269e+07	3.16909e+07	3.00421e+07	3.13805e+07	3.04961e+07	2.91387e+07	3.04255e+07	2.86912e+07	2.94235e+07	3.17648e+07	3.00093e+07	3.17179e+07	2.86814e+07	3.16454e+07	2.8784e+07	2.90997e+07	2.95841e+07	3.05273e+07	2.94291e+07	2.89607e+07	2.95765e+07	3.10851e+07	3.00258e+07	2.90751e+07	3.12311e+07	3.04596e+07	3.02185e+07	3.05515e+07	3.0311e+07	3.04937e+07	2.99528e+07	3.05102e+07
IGKV3D-15@52N_Hep	IGKV3D-15	immunoglobulin kappa variable 3D-15(IGKV3D-15)	28875	52	N	Hep[N]	192.063	Hep	2.86521e+07	3.14394e+07	2.96598e+07	2.97448e+07	3.10283e+07	2.99893e+07	3.06603e+07	3.05765e+07	3.08754e+07	2.93916e+07	2.93974e+07	2.9894e+07	2.92799e+07	2.99003e+07	3.05446e+07	2.95513e+07	3.03903e+07	3.00838e+07	3.09759e+07	2.96542e+07	2.8888e+07	3.04663e+07	2.94314e+07	3.04591e+07	3.1416e+07	3.06046e+07	2.99173e+07	3.17656e+07	2.92237e+07	2.95527e+07	2.89853e+07	3.10681e+07	2.91822e+07	2.87433e+07	3.13983e+07	3.03064e+07	3.05067e+07	2.89637e+07	2.86871e+07	2.93414e+07	2.90156e+07
IGKV3D-15@52N_HexN	IGKV3D-15	immunoglobulin kappa variable 3D-15(IGKV3D-15)	28875	52	N	HexN[N]	161.069	HexN	3.16948e+07	2.88139e+07	3.10514e+07	3.00578e+07	3.0134e+07	3.14622e+07	3.04048e+07	2.9752e+07	3.13346e+07	2.87616e+07	3.15584e+07	3.16973e+07	2.90959e+07	3.00399e+07	3.15195e+07	2.93865e+07	3.13896e+07	3.06391e+07	3.17672e+07	3.1388e+07	2.87283e+07	2.95795e+07	3.02012e+07	3.00331e+07	2.91832e+07	3.10724e+07	3.16358e+07	28984814	2.89515e+07	3.1285e+07	3.04594e+07	3.17621e+07	3.05332e+07	3.11149e+07	2.87871e+07	2.9425e+07	3.1236e+07	2.88395e+07	2.99507e+07	2.89417e+07	2.90555e+07
IGKV3D-15@52N_Hydroxymethyl	IGKV3D-15	immunoglobulin kappa variable 3D-15(IGKV3D-15)	28875	52	N	Hydroxymethyl[N]	30.0106	Hydroxymethyl	2.94749e+07	3.00054e+07	3.00254e+07	3.17246e+07	3.05213e+07	3.00279e+07	3.01359e+07	3.15879e+07	2.94617e+07	3.11926e+07	2.90921e+07	3.17586e+07	3.0498e+07	3.14194e+07	3.1451e+07	3.06949e+07	3.04331e+07	3.15119e+07	3.15236e+07	28623971	3.0183e+07	2.89896e+07	3.01064e+07	3.06943e+07	3.13452e+07	3.00844e+07	3.17301e+07	3.02802e+07	2.94615e+07	2.96839e+07	2.93403e+07	3.17854e+07	2.96108e+07	3.05497e+07	2.9237e+07	3.08469e+07	3.04573e+07	3.09323e+07	3.069e+07	3.10248e+07	2.95625e+07
IGKV3D-15@52N_Methyl+Deamidated(Asn->Glu)	IGKV3D-15	immunoglobulin kappa variable 3D-15(IGKV3D-15)	28875	52	N	Methyl+Deamidated[N](Asn->Glu[N])	14.9997	Methyl+Deamidated(Asn->Glu)	2.8994e+07	2.90796e+07	2.89534e+07	3.14654e+07	2.87038e+07	3.11397e+07	3.07554e+07	2.99226e+07	3.06864e+07	3.07132e+07	3.15592e+07	3.00648e+07	2.91646e+07	3.0711e+07	3.01314e+07	3.08717e+07	2.99027e+07	3.08781e+07	3.13336e+07	2.90105e+07	2.97483e+07	3.16606e+07	3.15472e+07	3.07796e+07	3.11828e+07	3.15361e+07	2.99416e+07	3.04889e+07	3.14324e+07	2.96982e+07	2.91138e+07	3.13308e+07	3.0976e+07	3.0351e+07	3.14209e+07	2.98863e+07	3.15744e+07	3.12158e+07	2.86286e+07	3.15382e+07	3.08251e+07
IGKV3D-15@52N_Tris	IGKV3D-15	immunoglobulin kappa variable 3D-15(IGKV3D-15)	28875	52	N	Tris[N]	104.071	Tris	2.90357e+07	2.98831e+07	2.95859e+07	3.1272e+07	3.14059e+07	3.15775e+07	2.90913e+07	2.87098e+07	2.86917e+07	2.88367e+07	3.05107e+07	2.86528e+07	3.13034e+07	2.8796e+07	3.15634e+07	3.00841e+07	3.11357e+07	3.09743e+07	3.10421e+07	2.88175e+07	2.93353e+07	2.96501e+07	3.15864e+07	2.9173e+07	2.89742e+07	3.04259e+07	2.97407e+07	3.07352e+07	3.16067e+07	3.11534e+07	2.98314e+07	2.99012e+07	3.03062e+07	2.95457e+07	2.92884e+07	3.0959e+07	3.02305e+07	2.91812e+07	2.99204e+07	3.12376e+07	2.89592e+07
IGKV3D-15@52N_unknown_10	IGKV3D-15	immunoglobulin kappa variable 3D-15(IGKV3D-15)	28875	52	N	unknown_10[N]	41.0148	unknown_10	3.15371e+07	2.9036e+07	3.12134e+07	3.16847e+07	3.05213e+07	2.87078e+07	2.95166e+07	2.95349e+07	3.12366e+07	3.15473e+07	2.89915e+07	3.11065e+07	3.04105e+07	30265368	3.09236e+07	2.9446e+07	3.05589e+07	2.89973e+07	2.86809e+07	2.93446e+07	3.04543e+07	2.91144e+07	2.96958e+07	3.06846e+07	2.86668e+07	2.88089e+07	3.15037e+07	3.10308e+07	3.0783e+07	2.92203e+07	3.00188e+07	2.97012e+07	3.13275e+07	3.10586e+07	3.14981e+07	3.10492e+07	3.03215e+07	3.11092e+07	3.16549e+07	3.13785e+07	2.87449e+07
IGKV3D-15@52N_unknown_41	IGKV3D-15	immunoglobulin kappa variable 3D-15(IGKV3D-15)	28875	52	N	unknown_41[N]	278.155	unknown_41	3.13402e+07	2.91795e+07	3.03847e+07	30487774	3.04608e+07	3.14946e+07	3.12457e+07	2.88527e+07	3.03209e+07	2.88298e+07	3.1159e+07	3.10379e+07	2.96914e+07	2.97904e+07	3.10259e+07	3.07597e+07	3.17847e+07	3.12688e+07	3.13414e+07	3.06848e+07	3.00258e+07	3.1578e+07	2.94059e+07	2.89921e+07	3.03106e+07	3.13744e+07	2.98807e+07	3.03004e+07	2.89324e+07	2.9893e+07	2.86311e+07	3.15762e+07	3.05895e+07	3.14261e+07	3.12053e+07	3.06373e+07	2.96266e+07	2.90309e+07	2.88256e+07	2.91312e+07	3.15652e+07
IGKV3D-15@52N_unknown_51	IGKV3D-15	immunoglobulin kappa variable 3D-15(IGKV3D-15)	28875	52	N	unknown_51[N]	345.206	unknown_51	3.01725e+07	2.93656e+07	3.11355e+07	3.08712e+07	2.95528e+07	3.00501e+07	2.94e+07	2.94606e+07	2.96724e+07	2.93632e+07	3.01771e+07	3.04578e+07	3.04416e+07	3.16992e+07	2.986e+07	3.02635e+07	2.86953e+07	2.95208e+07	3.03189e+07	2.91101e+07	2.9775e+07	3.04727e+07	3.14674e+07	3.08378e+07	2.96124e+07	3.08004e+07	3.13534e+07	2.95346e+07	2.95873e+07	3.00359e+07	2.99988e+07	29600179	3.04279e+07	3.04829e+07	3.02302e+07	2.93498e+07	2.88747e+07	3.07377e+07	2.95349e+07	2.99915e+07	2.89671e+07
IGKV3D-15@38R_Arg->Gly	IGKV3D-15	immunoglobulin kappa variable 3D-15(IGKV3D-15)	28875	38	R	Arg->Gly[R]	-99.0796	Arg->Gly	3.13908e+07	2.95889e+07	3.12336e+07	3.15376e+07	29200234	2.94929e+07	3.08654e+07	2.87894e+07	3.03627e+07	2.99793e+07	2.94381e+07	2.89577e+07	3.06838e+07	2.87399e+07	3.07741e+07	3.13461e+07	2.92336e+07	3.15611e+07	3.06651e+07	3.00476e+07	3.03277e+07	3.17852e+07	3.03589e+07	3.05636e+07	2.9986e+07	3.0486e+07	3.03735e+07	3.07114e+07	2.88181e+07	2.87329e+07	2.98134e+07	3.04385e+07	2.93178e+07	3.17067e+07	3.08595e+07	2.93638e+07	3.02218e+07	2.92071e+07	3.00992e+07	2.91479e+07	2.89923e+07
IGKV3D-15@38R_Arg->Ser	IGKV3D-15	immunoglobulin kappa variable 3D-15(IGKV3D-15)	28875	38	R	Arg->Ser[R]	-69.0691	Arg->Ser	3.07693e+07	2.86129e+07	3.12105e+07	3.08244e+07	3.02024e+07	3.04884e+07	3.07996e+07	2.97915e+07	3.09337e+07	3.14498e+07	2.9579e+07	3.05498e+07	3.08038e+07	3.15392e+07	2.97109e+07	3.02149e+07	3.11276e+07	3.10162e+07	3.12332e+07	3.05833e+07	2.96505e+07	2.97322e+07	2.92671e+07	2.90767e+07	3.04464e+07	3.10861e+07	2.89746e+07	3.12444e+07	2.97351e+07	3.01678e+07	3.05223e+07	2.87391e+07	2.94084e+07	3.11104e+07	2.95512e+07	3.1533e+07	3.12081e+07	2.92574e+07	3.01581e+07	2.91549e+07	2.92028e+07
IGKV3D-15@38R_Arg->Thr	IGKV3D-15	immunoglobulin kappa variable 3D-15(IGKV3D-15)	28875	38	R	Arg->Thr[R]	-55.0534	Arg->Thr	2.92867e+07	2.90642e+07	2.89138e+07	3.09245e+07	3.02526e+07	3.14562e+07	3.12538e+07	3.09546e+07	3.12347e+07	2.90534e+07	3.0061e+07	3.01223e+07	2.95143e+07	3.11346e+07	2.93145e+07	3.09143e+07	2.94736e+07	3.1269e+07	3.11777e+07	3.02258e+07	3.15956e+07	3.08125e+07	3.05529e+07	3.12733e+07	2.90336e+07	2.9737e+07	3.03706e+07	2.94292e+07	2.98995e+07	3.12672e+07	2.93272e+07	2.96111e+07	3.13661e+07	3.00354e+07	3.16015e+07	3.08195e+07	2.93333e+07	2.86338e+07	3.02829e+07	3.14146e+07	3.12631e+07
IGKV3D-15@39A_Ala->Arg	IGKV3D-15	immunoglobulin kappa variable 3D-15(IGKV3D-15)	28875	39	A	Ala->Arg[A]	85.064	Ala->Arg	3.15174e+07	3.07378e+07	2.90273e+07	3.13184e+07	3.08864e+07	2.92401e+07	2.92535e+07	3.00909e+07	3.03459e+07	3.06444e+07	2.95857e+07	3.14232e+07	3.00654e+07	3.02967e+07	2.94221e+07	3.13798e+07	3.12867e+07	2.87682e+07	3.10377e+07	3.11846e+07	2.96546e+07	3.01395e+07	3.04137e+07	2.96645e+07	2.98749e+07	3.11999e+07	3.12088e+07	2.9604e+07	29828973	2.86299e+07	3.07658e+07	2.96657e+07	3.11389e+07	3.03901e+07	3.08959e+07	3.13172e+07	3.07094e+07	3.10332e+07	3.09773e+07	3.09835e+07	3.12338e+07
IGKV3D-15@42S_HexNAc(2)Sulf(1)	IGKV3D-15	immunoglobulin kappa variable 3D-15(IGKV3D-15)	28875	42	S	HexNAc(2)Sulf(1)[S]	486.116	HexNAc(2)Sulf(1)	2.98971e+07	2.96089e+07	3.05432e+07	3.05136e+07	3.10957e+07	2.97992e+07	3.10451e+07	2.96993e+07	3.01066e+07	2.94189e+07	2.92766e+07	2.9736e+07	2.98058e+07	2.96024e+07	2.87983e+07	3.04526e+07	29578675	3.12286e+07	3.00284e+07	2.98129e+07	3.09865e+07	3.0563e+07	2.93913e+07	2.90773e+07	3.15696e+07	2.94415e+07	3.00366e+07	2.99523e+07	3.11163e+07	2.88922e+07	3.08108e+07	3.00046e+07	2.9105e+07	2.98403e+07	3.1759e+07	3.1266e+07	2.90743e+07	3.11803e+07	3.09526e+07	2.95521e+07	3.16551e+07
IGKV3D-15@53L_Xle->Phe	IGKV3D-15	immunoglobulin kappa variable 3D-15(IGKV3D-15)	28875	53	L	Xle->Phe[L]	33.9843	Xle->Phe	3.02467e+07	3.06504e+07	3.17011e+07	2.87715e+07	3.03323e+07	2.94741e+07	3.16614e+07	3.09102e+07	2.95938e+07	3.17093e+07	2.98704e+07	3.0992e+07	3.14713e+07	3.03219e+07	2.89997e+07	3.17192e+07	2.89884e+07	2.98827e+07	3.09985e+07	2.99009e+07	3.0384e+07	2.86895e+07	2.89757e+07	3.14089e+07	3.12224e+07	3.09112e+07	2.96708e+07	3.15399e+07	3.16194e+07	3.06026e+07	3.16098e+07	2.91081e+07	2.89125e+07	2.86595e+07	2.94322e+07	3.0494e+07	3.14336e+07	3.06677e+07	3.1186e+07	3.05027e+07	3.11655e+07
IGKV3D-15@30T_Thr->Ser	IGKV3D-15	immunoglobulin kappa variable 3D-15(IGKV3D-15)	28875	30	T	Thr->Ser[T]	-14.0157	Thr->Ser	3.13903e+07	3.09339e+07	2.97502e+07	2.95212e+07	3.0002e+07	2.88505e+07	2.88626e+07	2.91524e+07	2.89144e+07	2.8641e+07	2.9539e+07	2.9567e+07	2.88338e+07	2.89118e+07	2.88805e+07	3.16749e+07	3.07002e+07	3.06419e+07	2.88325e+07	3.16252e+07	2.86895e+07	3.16457e+07	3.03878e+07	3.03223e+07	3.03738e+07	3.12282e+07	2.88576e+07	2.86454e+07	3.06714e+07	3.14562e+07	2.93525e+07	2.88953e+07	3.00442e+07	3.03121e+07	29170284	2.88672e+07	3.08754e+07	2.88489e+07	3.17386e+07	3.13876e+07	3.08408e+07
IGKV3D-15@33V_Val->Ala	IGKV3D-15	immunoglobulin kappa variable 3D-15(IGKV3D-15)	28875	33	V	Val->Ala[V]	-28.0313	Val->Ala	2.99338e+07	3.17841e+07	3.09956e+07	3.00775e+07	2.92358e+07	2.97815e+07	3.01492e+07	2.92455e+07	3.15561e+07	3.14728e+07	2.96782e+07	3.13081e+07	3.13685e+07	3.14858e+07	2.92719e+07	3.01179e+07	2.97389e+07	3.12112e+07	2.94664e+07	3.13435e+07	2.97328e+07	2.87699e+07	3.12216e+07	3.15955e+07	2.91153e+07	3.04781e+07	3.09939e+07	3.12141e+07	2.91287e+07	2.9955e+07	3.06434e+07	3.16351e+07	2.93904e+07	3.13611e+07	2.9426e+07	2.88096e+07	3.06442e+07	2.86648e+07	2.95369e+07	3.04711e+07	3.02439e+07
IGKV3D-15@33V_Val->Gly	IGKV3D-15	immunoglobulin kappa variable 3D-15(IGKV3D-15)	28875	33	V	Val->Gly[V]	-42.047	Val->Gly	2.93323e+07	3.07902e+07	3.13493e+07	2.95151e+07	3.14406e+07	2.8821e+07	3.12287e+07	3.06146e+07	2.95989e+07	3.13274e+07	3.15353e+07	2.93496e+07	2.90084e+07	3.13148e+07	2.91897e+07	2.87948e+07	3.15159e+07	3.02925e+07	2.96408e+07	3.01727e+07	3.11079e+07	2.93948e+07	2.9489e+07	3.16357e+07	2.88617e+07	3.05817e+07	3.14194e+07	2.89244e+07	3.164e+07	2.9775e+07	2.92092e+07	3.11692e+07	3.17477e+07	2.87358e+07	3.0237e+07	2.91933e+07	3.17287e+07	3.11141e+07	3.06987e+07	2.99941e+07	2.91433e+07
IGKV3D-15@37E_Glu->Asp	IGKV3D-15	immunoglobulin kappa variable 3D-15(IGKV3D-15)	28875	37	E	Glu->Asp[E]	-14.0157	Glu->Asp	2.9767e+07	3.04793e+07	3.13083e+07	3.06423e+07	3.03463e+07	3.16903e+07	3.02557e+07	2.90005e+07	3.0622e+07	2.88403e+07	2.98579e+07	2.93545e+07	2.94406e+07	2.97782e+07	2.99994e+07	2.89122e+07	2.9204e+07	3.04081e+07	2.87748e+07	2.97569e+07	3.06558e+07	2.96646e+07	3.04773e+07	3.00512e+07	3.16535e+07	2.9218e+07	3.14711e+07	3.03395e+07	2.9097e+07	2.91446e+07	2.9079e+07	2.90151e+07	2.86741e+07	3.11251e+07	2.95019e+07	3.10199e+07	3.13349e+07	2.86532e+07	2.99162e+07	3.0883e+07	3.07787e+07
IGKV3D-15@37E_Glu->Gln	IGKV3D-15	immunoglobulin kappa variable 3D-15(IGKV3D-15)	28875	37	E	Glu->Gln[E]	-0.984016	Glu->Gln	3.05391e+07	3.04329e+07	2.98425e+07	2.86115e+07	2.94741e+07	2.99527e+07	3.14529e+07	3.14462e+07	3.16127e+07	2.89181e+07	2.96093e+07	2.9762e+07	3.00108e+07	3.01694e+07	3.06728e+07	3.06302e+07	2.95957e+07	3.07381e+07	3.16623e+07	2.89746e+07	3.05463e+07	3.16618e+07	3.08861e+07	2.88179e+07	3.08533e+07	2.91001e+07	3.15728e+07	2.90332e+07	2.93487e+07	3.16382e+07	3.14501e+07	2.87258e+07	2.8899e+07	2.88615e+07	2.91003e+07	3.04118e+07	2.90628e+07	3.13959e+07	3.06321e+07	2.91975e+07	3.01183e+07
IGKV3D-15@37E_Glu->Gly	IGKV3D-15	immunoglobulin kappa variable 3D-15(IGKV3D-15)	28875	37	E	Glu->Gly[E]	-72.0211	Glu->Gly	2.96606e+07	3.1392e+07	2.90467e+07	3.07052e+07	2.87682e+07	3.17538e+07	2.98995e+07	3.06925e+07	2.91301e+07	3.14051e+07	2.86433e+07	2.87411e+07	3.12761e+07	2.89756e+07	3.17715e+07	2.95497e+07	3.01047e+07	3.16567e+07	2.88097e+07	3.16691e+07	3.05151e+07	3.04882e+07	3.04804e+07	3.04171e+07	2.97858e+07	2.95037e+07	3.17162e+07	3.03175e+07	3.01774e+07	2.97147e+07	28929994	2.97092e+07	2.93032e+07	3.16828e+07	3.16584e+07	2.95633e+07	3.15857e+07	3.10392e+07	3.08463e+07	3.07449e+07	3.0866e+07
IGKV3D-15@37E_Glu->Lys	IGKV3D-15	immunoglobulin kappa variable 3D-15(IGKV3D-15)	28875	37	E	Glu->Lys[E]	-0.94763	Glu->Lys	2.98344e+07	3.14984e+07	2.96211e+07	3.06031e+07	2.98382e+07	2.88836e+07	3.17059e+07	2.98772e+07	3.16646e+07	3.17824e+07	3.0457e+07	2.9726e+07	2.87396e+07	2.9943e+07	2.89741e+07	3.06345e+07	2.98506e+07	2.89999e+07	3.0877e+07	3.14945e+07	2.92602e+07	2.97247e+07	3.06317e+07	3.044e+07	2.90699e+07	3.03912e+07	2.91719e+07	3.13722e+07	2.90891e+07	3.07736e+07	2.87453e+07	3.09726e+07	2.91822e+07	2.97091e+07	3.07673e+07	3.0165e+07	2.89239e+07	3.15181e+07	3.04483e+07	2.86254e+07	3.12283e+07
IGKV3D-15@50S_Acetyl(Ser->Glu)	IGKV3D-15	immunoglobulin kappa variable 3D-15(IGKV3D-15)	28875	50	S	Acetyl[S](Ser->Glu[S])	42.0106	Acetyl(Ser->Glu)	3.0578e+07	2.95532e+07	2.90161e+07	3.12218e+07	3.06587e+07	3.13727e+07	2.95118e+07	3.05574e+07	3.00871e+07	3.06911e+07	2.91615e+07	3.03859e+07	2.94055e+07	3.04734e+07	2.94644e+07	3.07863e+07	3.02502e+07	2.90255e+07	2.92325e+07	3.04964e+07	3.12289e+07	2.88024e+07	2.98741e+07	2.89669e+07	2.94413e+07	3.07028e+07	2.87238e+07	3.01028e+07	3.12808e+07	3.15739e+07	2.86305e+07	2.91619e+07	2.88625e+07	3.01376e+07	2.93899e+07	2.92256e+07	2.88429e+07	3.11167e+07	3.17031e+07	3.12153e+07	2.90891e+07
IGKV1D-8@53S_Ser->His	IGKV1D-8	immunoglobulin kappa variable 1D-8(IGKV1D-8)	28904	53	S	Ser->His[S]	50.0269	Ser->His	2.99327e+07	2.91402e+07	3.07457e+07	3.06121e+07	2.89962e+07	3.14052e+07	2.97609e+07	2.86556e+07	2.95313e+07	2.99799e+07	3.17502e+07	2.89674e+07	3.13926e+07	2.9855e+07	2.96484e+07	3.04468e+07	31761265	2.94158e+07	2.93204e+07	3.13667e+07	2.8731e+07	3.15721e+07	3.12839e+07	3.06218e+07	3.01513e+07	3.03496e+07	2.94866e+07	3.1311e+07	2.95563e+07	3.01586e+07	3.14033e+07	2.86166e+07	3.12473e+07	2.91782e+07	2.89359e+07	2.86364e+07	3.0978e+07	2.88333e+07	3.06176e+07	3.14251e+07	2.97665e+07
IGKV1D-8@54Y_Acetyl	IGKV1D-8	immunoglobulin kappa variable 1D-8(IGKV1D-8)	28904	54	Y	Acetyl[Y]	42.0106	Acetyl	2.98528e+07	2.91808e+07	3.06831e+07	2.93415e+07	2.91634e+07	3.03459e+07	3.12465e+07	3.17614e+07	3.04655e+07	3.16382e+07	3.11534e+07	2.89695e+07	3.10325e+07	2.99741e+07	3.08305e+07	3.04302e+07	2.8747e+07	2.92046e+07	2.91783e+07	3.03374e+07	3.15648e+07	2.96464e+07	2.99813e+07	3.05991e+07	3.14828e+07	2.98464e+07	3.17209e+07	3.11343e+07	3.0567e+07	2.97556e+07	3.11771e+07	2.90588e+07	2.95801e+07	3.08379e+07	3.02648e+07	2.93767e+07	3.03321e+07	2.96695e+07	2.91024e+07	3.17102e+07	2.86161e+07
IGKV1D-8@55L_Xle->Arg	IGKV1D-8	immunoglobulin kappa variable 1D-8(IGKV1D-8)	28904	55	L	Xle->Arg[L]	43.017	Xle->Arg	3.047e+07	2.88366e+07	2.89121e+07	3.04812e+07	2.89277e+07	2.93197e+07	3.10636e+07	3.00445e+07	3.16576e+07	3.00829e+07	3.05184e+07	2.92336e+07	2.87625e+07	3.08399e+07	3.00847e+07	2.98456e+07	2.92688e+07	2.94558e+07	3.02591e+07	3.03872e+07	3.16604e+07	2.9448e+07	3.15604e+07	2.99539e+07	2.95342e+07	3.1116e+07	3.07591e+07	3.03828e+07	3.14824e+07	2.91787e+07	3.03027e+07	2.99154e+07	2.9047e+07	3.10924e+07	3.1415e+07	2.95106e+07	2.87169e+07	3.14312e+07	2.8842e+07	2.87909e+07	2.9721e+07
IGKV1D-8@67E_Glu->Asp	IGKV1D-8	immunoglobulin kappa variable 1D-8(IGKV1D-8)	28904	67	E	Glu->Asp[E]	-14.0157	Glu->Asp	2.97017e+07	3.08079e+07	3.1652e+07	3.01811e+07	3.09183e+07	3.15904e+07	3.01527e+07	3.02453e+07	2.8904e+07	2.9466e+07	3.15658e+07	2.98253e+07	2.97408e+07	2.98215e+07	3.03699e+07	2.91515e+07	3.09611e+07	3.09697e+07	3.03246e+07	3.04396e+07	3.07035e+07	3.15577e+07	3.02216e+07	2.89218e+07	2.96348e+07	3.0185e+07	2.90045e+07	2.96076e+07	2.99874e+07	2.8773e+07	3.09298e+07	3.14838e+07	3.10587e+07	2.96154e+07	3.15657e+07	3.11852e+07	2.88536e+07	3.11192e+07	2.91443e+07	3.1409e+07	3.03667e+07
IGKV1D-8@45C_Carbamidomethyl	IGKV1D-8	immunoglobulin kappa variable 1D-8(IGKV1D-8)	28904	45	C	Carbamidomethyl[C]	57.0215	Carbamidomethyl	3.07334e+07	2.93872e+07	3.02561e+07	3.16352e+07	2.88399e+07	3.05526e+07	3.10739e+07	3.10867e+07	2.86853e+07	2.88114e+07	2.95526e+07	3.0017e+07	2.97769e+07	3.15492e+07	2.95001e+07	3.08148e+07	2.91018e+07	3.05568e+07	2.95322e+07	3.00277e+07	2.98997e+07	3.081e+07	2.93799e+07	3.02762e+07	2.92755e+07	2.88211e+07	2.90988e+07	3.07204e+07	3.16389e+07	3.02918e+07	2.91209e+07	3.12326e+07	3.03251e+07	2.90637e+07	3.06505e+07	3.12292e+07	3.00421e+07	2.93793e+07	3.08765e+07	2.9736e+07	2.93588e+07
IGKV1D-8@70I_Xle->Lys	IGKV1D-8	immunoglobulin kappa variable 1D-8(IGKV1D-8)	28904	70	I	Xle->Lys[I]	15.0109	Xle->Lys	3.12874e+07	2.96801e+07	2.95233e+07	3.01936e+07	3.02493e+07	2.89045e+07	3.11231e+07	3.02854e+07	2.9363e+07	3.05941e+07	3.03436e+07	2.96762e+07	3.17562e+07	3.00532e+07	3.14638e+07	3.15952e+07	3.09792e+07	2.88456e+07	2.89423e+07	2.91854e+07	2.97192e+07	2.99893e+07	3.0216e+07	3.03433e+07	3.13089e+07	2.90254e+07	3.00177e+07	2.96778e+07	2.86747e+07	2.93253e+07	3.08653e+07	3.06997e+07	3.03195e+07	2.94319e+07	3.06239e+07	2.95924e+07	3.13597e+07	3.14338e+07	3.15458e+07	2.98441e+07	3.09145e+07
IGKV1D-8@67E_Glu->Asn	IGKV1D-8	immunoglobulin kappa variable 1D-8(IGKV1D-8)	28904	67	E	Glu->Asn[E]	-14.9997	Glu->Asn	3.15828e+07	2.89777e+07	2.9445e+07	3.16883e+07	3.14277e+07	2.98519e+07	2.98806e+07	3.01828e+07	3.10826e+07	3.16302e+07	2.86285e+07	3.00177e+07	3.16888e+07	2.93052e+07	2.98076e+07	2.93429e+07	2.96525e+07	2.89262e+07	2.87636e+07	3.14838e+07	3.0738e+07	3.17053e+07	3.07198e+07	2.86251e+07	2.96713e+07	2.91765e+07	2.91612e+07	3.08929e+07	3.14787e+07	3.0667e+07	3.12732e+07	3.06139e+07	3.07051e+07	2.88356e+07	3.10592e+07	2.98649e+07	2.9017e+07	2.90026e+07	2.87706e+07	3.02109e+07	3.07305e+07
IGKV1D-8@71Y_Isopropylphospho	IGKV1D-8	immunoglobulin kappa variable 1D-8(IGKV1D-8)	28904	71	Y	Isopropylphospho[Y]	122.013	Isopropylphospho	2.88526e+07	3.01972e+07	3.07152e+07	3.06048e+07	3.08192e+07	2.965e+07	3.0763e+07	3.14883e+07	2.9481e+07	3.03048e+07	3.03079e+07	3.07872e+07	3.10114e+07	3.14409e+07	3.01673e+07	3.10464e+07	3.02301e+07	3.00844e+07	2.97024e+07	3.04414e+07	2.9595e+07	3.12279e+07	3.17552e+07	3.02852e+07	3.09143e+07	2.911e+07	2.932e+07	3.10332e+07	3.01825e+07	3.16198e+07	3.17464e+07	3.13055e+07	2.87997e+07	3.09954e+07	2.95793e+07	3.10931e+07	3.12004e+07	3.06818e+07	2.95579e+07	3.02991e+07	3.02664e+07
IGKV1D-8@71Y_Tyr->Phe	IGKV1D-8	immunoglobulin kappa variable 1D-8(IGKV1D-8)	28904	71	Y	Tyr->Phe[Y]	-15.9949	Tyr->Phe	3.1067e+07	3.10745e+07	3.08129e+07	2.96315e+07	2.87614e+07	3.06069e+07	2.90679e+07	2.94454e+07	3.04712e+07	3.16853e+07	2.86804e+07	3.15586e+07	3.03846e+07	3.07417e+07	2.99978e+07	2.9237e+07	2.96041e+07	2.94215e+07	2.93438e+07	2.95982e+07	3.03133e+07	3.11437e+07	3.03393e+07	2.9979e+07	2.90023e+07	3.07384e+07	2.93101e+07	3.00285e+07	3.16913e+07	28679713	3.0058e+07	3.11376e+07	3.1501e+07	3.16329e+07	2.99313e+07	3.1357e+07	2.977e+07	2.95659e+07	3.10428e+07	2.94553e+07	2.99029e+07
IGKV1D-8@72A_Ala->Ser	IGKV1D-8	immunoglobulin kappa variable 1D-8(IGKV1D-8)	28904	72	A	Ala->Ser[A]	15.9949	Ala->Ser	3.03487e+07	3.05289e+07	2.91815e+07	3.15599e+07	3.06648e+07	3.15054e+07	2.95164e+07	3.02021e+07	3.15558e+07	2.88976e+07	3.00841e+07	3.17417e+07	2.93654e+07	3.05629e+07	2.89466e+07	3.13814e+07	2.95674e+07	2.98762e+07	2.9885e+07	3.15663e+07	3.15277e+07	3.14446e+07	3.00025e+07	2.96507e+07	2.97334e+07	2.97024e+07	2.96834e+07	2.94429e+07	3.09974e+07	2.9837e+07	3.00478e+07	3.16061e+07	3.01207e+07	3.16281e+07	3.1643e+07	3.05512e+07	2.99889e+07	2.99893e+07	2.90851e+07	2.98229e+07	2.86923e+07
IGKV1D-8@70I_Xle->Val	IGKV1D-8	immunoglobulin kappa variable 1D-8(IGKV1D-8)	28904	70	I	Xle->Val[I]	-14.0157	Xle->Val	3.14903e+07	2.96045e+07	3.14051e+07	3.03542e+07	2.95803e+07	2.98869e+07	2.94161e+07	30271441	2.95318e+07	3.1497e+07	3.09096e+07	3.13889e+07	2.86556e+07	2.97484e+07	2.92456e+07	3.11774e+07	3.08738e+07	2.92624e+07	3.15009e+07	2.87823e+07	3.03514e+07	2.94601e+07	2.90771e+07	3.12361e+07	2.8734e+07	2.86645e+07	3.11211e+07	29765083	3.15368e+07	2.90691e+07	3.01377e+07	3.10466e+07	2.96247e+07	3.13102e+07	3.07488e+07	2.88518e+07	3.05376e+07	3.15545e+07	3.11416e+07	2.9475e+07	3.12644e+07
IGKV1D-8@75T_Thr->Arg	IGKV1D-8	immunoglobulin kappa variable 1D-8(IGKV1D-8)	28904	75	T	Thr->Arg[T]	55.0534	Thr->Arg	2.99761e+07	2.99514e+07	2.9284e+07	3.07592e+07	2.89678e+07	3.0566e+07	2.88486e+07	3.0983e+07	2.90315e+07	2.96042e+07	3.11118e+07	2.94198e+07	3.0809e+07	2.98976e+07	3.1027e+07	3.0422e+07	3.0094e+07	2.98545e+07	3.0759e+07	2.8839e+07	3.04453e+07	3.10463e+07	2.96326e+07	3.1615e+07	3.08298e+07	2.95847e+07	30174516	2.87638e+07	3.14201e+07	3.02727e+07	2.93717e+07	2.98309e+07	2.96046e+07	2.88425e+07	3.07207e+07	3.15987e+07	3.01284e+07	29412282	3.02444e+07	3.16912e+07	3.10384e+07
IGKV1D-8@75T_Thr->Gly	IGKV1D-8	immunoglobulin kappa variable 1D-8(IGKV1D-8)	28904	75	T	Thr->Gly[T]	-44.0262	Thr->Gly	3.08545e+07	2.89755e+07	2.93571e+07	3.06171e+07	2.91808e+07	3.00063e+07	3.09393e+07	2.91192e+07	3.1692e+07	2.89497e+07	3.01355e+07	3.06243e+07	3.03657e+07	2.92737e+07	31659193	2.93515e+07	3.05387e+07	3.03785e+07	3.05994e+07	3.06045e+07	2.95762e+07	3.03227e+07	2.91082e+07	2.93315e+07	2.97471e+07	3.10766e+07	2.86362e+07	3.05878e+07	2.97981e+07	3.15332e+07	2.98353e+07	3.07106e+07	2.91381e+07	2.98583e+07	31649593	3.07487e+07	3.08768e+07	3.07444e+07	3.13338e+07	2.92832e+07	3.07441e+07
IGKV1D-8@77Q_Gln->His	IGKV1D-8	immunoglobulin kappa variable 1D-8(IGKV1D-8)	28904	77	Q	Gln->His[Q]	9.00033	Gln->His	3.04064e+07	2.90409e+07	3.0633e+07	3.17842e+07	2.86387e+07	3.04222e+07	3.15664e+07	3.05346e+07	2.9657e+07	2.95369e+07	3.17231e+07	3.07902e+07	2.8866e+07	2.88546e+07	2.99468e+07	3.05382e+07	2.99814e+07	2.93796e+07	3.09131e+07	2.89541e+07	3.10843e+07	3.03941e+07	3.13524e+07	2.87063e+07	3.11524e+07	3.09784e+07	3.0892e+07	3.17486e+07	2.99505e+07	3.12443e+07	2.86326e+07	3.00894e+07	3.04718e+07	3.0243e+07	2.9195e+07	3.03527e+07	3.05219e+07	2.95093e+07	30705140	3.00491e+07	2.91832e+07
IGKV1D-8@45C_DiDehydro	IGKV1D-8	immunoglobulin kappa variable 1D-8(IGKV1D-8)	28904	45	C	DiDehydro[C]	-2.01565	DiDehydro	3.14931e+07	2.93775e+07	2.93216e+07	2.94111e+07	3.06862e+07	2.89454e+07	2.8625e+07	3.07206e+07	2.91147e+07	3.14989e+07	3.14125e+07	2.98962e+07	2.98921e+07	3.13797e+07	2.92812e+07	2.97746e+07	3.09763e+07	3.06665e+07	2.96572e+07	3.15565e+07	3.03804e+07	2.94057e+07	3.00076e+07	3.0429e+07	3.01283e+07	3.04503e+07	2.9129e+07	2.92643e+07	2.90455e+07	2.93363e+07	2.97325e+07	3.01208e+07	3.12977e+07	2.97715e+07	3.15421e+07	3.11646e+07	2.90208e+07	3.00136e+07	3.03154e+07	2.86458e+07	2.93434e+07
IGKV1D-8@45C_NEMsulfurWater	IGKV1D-8	immunoglobulin kappa variable 1D-8(IGKV1D-8)	28904	45	C	NEMsulfurWater[C]	175.03	NEMsulfurWater	2.98428e+07	2.94017e+07	3.15236e+07	2.9209e+07	3.07951e+07	3.17643e+07	3.1159e+07	3.17633e+07	2.88707e+07	3.07141e+07	3.08775e+07	2.91718e+07	3.14596e+07	3.04202e+07	3.09611e+07	2.95529e+07	2.87382e+07	3.02417e+07	3.10936e+07	3.07893e+07	3.13116e+07	3.01499e+07	2.95808e+07	2.96381e+07	2.88524e+07	3.16453e+07	3.12805e+07	3.16725e+07	3.14342e+07	3.09934e+07	3.05929e+07	3.03068e+07	3.10416e+07	2.89155e+07	2.91548e+07	2.8683e+07	2.94292e+07	3.02494e+07	2.92292e+07	2.90309e+07	2.94697e+07
IGKV1D-8@45C_Trioxidation	IGKV1D-8	immunoglobulin kappa variable 1D-8(IGKV1D-8)	28904	45	C	Trioxidation[C]	47.9847	Trioxidation	3.07453e+07	2.89573e+07	3.13576e+07	3.02161e+07	3.12041e+07	3.03909e+07	2.97443e+07	3.03313e+07	2.87813e+07	3.10324e+07	3.0569e+07	2.91693e+07	2.97475e+07	3.11115e+07	2.97976e+07	3.10761e+07	2.96101e+07	3.14383e+07	2.88264e+07	3.16598e+07	3.04026e+07	2.93245e+07	3.09829e+07	3.17233e+07	3.01605e+07	3.1563e+07	3.02667e+07	3.09225e+07	2.93013e+07	3.00621e+07	3.07901e+07	2.99018e+07	2.91867e+07	3.17121e+07	3.05233e+07	2.96711e+07	3.04152e+07	2.99981e+07	3.02447e+07	3.13014e+07	3.01337e+07
IGKV1D-8@46R_glyoxalAGE	IGKV1D-8	immunoglobulin kappa variable 1D-8(IGKV1D-8)	28904	46	R	glyoxalAGE[R]	21.9843	glyoxalAGE	2.95809e+07	3.01108e+07	2.91397e+07	2.88429e+07	2.87449e+07	3.16772e+07	2.97385e+07	3.00474e+07	2.95752e+07	2.93025e+07	2.91001e+07	2.9531e+07	2.91624e+07	3.16453e+07	2.99073e+07	3.03357e+07	2.99129e+07	2.86412e+07	3.03329e+07	3.11659e+07	3.16376e+07	3.12281e+07	3.00204e+07	2.90623e+07	3.00834e+07	3.02746e+07	3.06448e+07	3.1718e+07	2.89822e+07	3.16596e+07	3.11312e+07	2.87904e+07	3.06853e+07	3.01246e+07	3.11587e+07	3.06355e+07	2.86287e+07	2.9065e+07	2.99156e+07	2.9691e+07	3.11482e+07
IGKV1D-8@47M_Oxidation	IGKV1D-8	immunoglobulin kappa variable 1D-8(IGKV1D-8)	28904	47	M	Oxidation[M]	15.9949	Oxidation	3.08959e+07	3.01033e+07	2.95426e+07	3.11203e+07	2.94633e+07	3.04322e+07	3.14362e+07	2.92204e+07	3.05235e+07	2.95258e+07	3.04742e+07	3.00973e+07	2.978e+07	3.00341e+07	2.97128e+07	3.04626e+07	2.94865e+07	2.9744e+07	2.90205e+07	2.92641e+07	3.15745e+07	3.08138e+07	2.89173e+07	2.94531e+07	2.94166e+07	2.88881e+07	3.17011e+07	3.12703e+07	2.98758e+07	3.16447e+07	2.87081e+07	2.94862e+07	3.03207e+07	2.91152e+07	3.10403e+07	3.04363e+07	2.98397e+07	3.04994e+07	3.01003e+07	3.14702e+07	2.97555e+07
IGKV1D-8@74S_Deoxy(Ser->Ala)	IGKV1D-8	immunoglobulin kappa variable 1D-8(IGKV1D-8)	28904	74	S	Deoxy[S](Ser->Ala[S])	-15.9949	Deoxy(Ser->Ala)	2.9093e+07	3.14473e+07	3.05284e+07	3.05432e+07	3.12296e+07	2.95446e+07	3.14146e+07	3.16132e+07	2.88659e+07	3.16854e+07	2.91205e+07	3.15286e+07	3.01956e+07	3.02697e+07	2.97291e+07	2.98584e+07	2.99506e+07	3.01869e+07	3.04895e+07	2.9549e+07	2.89452e+07	2.91233e+07	2.96865e+07	3.06529e+07	2.92776e+07	2.88766e+07	3.02286e+07	3.14135e+07	2.90421e+07	3.1018e+07	3.15334e+07	2.87757e+07	3.00849e+07	3.0354e+07	2.96011e+07	2.89143e+07	2.88728e+07	3.15359e+07	3.02301e+07	3.08097e+07	3.16763e+07
IGKV1D-8@48S_Ser->Gly	IGKV1D-8	immunoglobulin kappa variable 1D-8(IGKV1D-8)	28904	48	S	Ser->Gly[S]	-30.0106	Ser->Gly	3.10114e+07	3.12267e+07	3.12964e+07	3.01839e+07	3.13315e+07	3.07901e+07	3.03006e+07	2.86145e+07	3.09851e+07	2.88699e+07	3.10176e+07	3.12828e+07	3.07533e+07	2.95051e+07	3.15012e+07	3.01136e+07	3.17403e+07	3.15758e+07	3.05823e+07	2.92862e+07	3.10416e+07	3.02739e+07	3.0044e+07	3.01174e+07	2.8965e+07	3.07687e+07	2.98806e+07	3.04979e+07	3.04615e+07	2.98305e+07	3.00056e+07	3.05073e+07	2.91485e+07	3.09071e+07	2.94093e+07	3.05584e+07	3.00907e+07	2.94878e+07	3.0517e+07	3.13785e+07	2.89506e+07
IGKV1D-8@49Q_Gln->Met	IGKV1D-8	immunoglobulin kappa variable 1D-8(IGKV1D-8)	28904	49	Q	Gln->Met[Q]	2.98191	Gln->Met	3.11651e+07	2.924e+07	3.03464e+07	2.91691e+07	3.09994e+07	3.10734e+07	2.9777e+07	2.87697e+07	3.02234e+07	3.17425e+07	3.13143e+07	3.15191e+07	2.94638e+07	2.9263e+07	2.86232e+07	3.12234e+07	2.95967e+07	3.08045e+07	3.16628e+07	3.10095e+07	2.93315e+07	3.12758e+07	3.11685e+07	3.12185e+07	3.1361e+07	3.14284e+07	2.92622e+07	2.93941e+07	3.14244e+07	3.00252e+07	3.0339e+07	2.93376e+07	2.97521e+07	3.08361e+07	2.92736e+07	2.90484e+07	2.89486e+07	3.16316e+07	3.00753e+07	3.01679e+07	3.11853e+07
IGKV1D-8@67E_Glu->Met	IGKV1D-8	immunoglobulin kappa variable 1D-8(IGKV1D-8)	28904	67	E	Glu->Met[E]	1.99789	Glu->Met	3.02233e+07	2.95198e+07	2.95735e+07	3.15996e+07	2.8884e+07	2.98804e+07	2.94366e+07	3.13061e+07	2.96999e+07	3.05903e+07	2.9714e+07	2.94673e+07	2.9069e+07	3.00731e+07	3.1066e+07	3.12665e+07	3.00057e+07	3.07004e+07	2.94131e+07	3.13254e+07	2.92652e+07	2.97833e+07	2.94544e+07	2.9652e+07	3.0573e+07	3.03207e+07	3.04515e+07	3.09652e+07	2.92521e+07	2.96947e+07	2.97127e+07	3.0381e+07	2.95656e+07	2.94342e+07	2.95157e+07	3.04146e+07	3.12027e+07	3.17107e+07	3.00835e+07	2.95603e+07	3.07691e+07
IGKV1D-8@48S_Methyl(Ser->Thr)	IGKV1D-8	immunoglobulin kappa variable 1D-8(IGKV1D-8)	28904	48	S	Methyl[S](Ser->Thr[S])	14.0157	Methyl(Ser->Thr)	3.04678e+07	3.01923e+07	3.13425e+07	2.86663e+07	2.99427e+07	3.03598e+07	2.90236e+07	2.9147e+07	3.14577e+07	3.0124e+07	2.91358e+07	3.06437e+07	2.99082e+07	3.17803e+07	3.15266e+07	3.0394e+07	3.11088e+07	3.08712e+07	3.0774e+07	2.86237e+07	2.88452e+07	2.93583e+07	3.04804e+07	3.07156e+07	3.0024e+07	3.17616e+07	3.09544e+07	2.94168e+07	3.11231e+07	2.9667e+07	2.87617e+07	3.08172e+07	2.86552e+07	2.97559e+07	2.88971e+07	3.07809e+07	2.9633e+07	3.11378e+07	3.08489e+07	3.14226e+07	2.94516e+07
IGKV2D-26@76V_Val->Thr	IGKV2D-26	immunoglobulin kappa variable 2D-26(IGKV2D-26)	28884	76	V	Val->Thr[V]	1.97927	Val->Thr	2.97215e+07	2.99018e+07	2.98324e+07	2.86901e+07	3.04839e+07	2.98389e+07	2.8991e+07	3.01738e+07	3.16229e+07	2.97e+07	3.08747e+07	3.14179e+07	2.90509e+07	2.89674e+07	2.99148e+07	3.02749e+07	3.02247e+07	3.03197e+07	2.96248e+07	2.9962e+07	2.9616e+07	2.96047e+07	3.10584e+07	3.05544e+07	3.09885e+07	2.97437e+07	3.16738e+07	2.88601e+07	3.1032e+07	3.09117e+07	3.1109e+07	3.02139e+07	3.03094e+07	2.94755e+07	2.91198e+07	2.9624e+07	2.90612e+07	2.93915e+07	2.99588e+07	3.15585e+07	3.15979e+07
IGKV2D-26@70T_HexNAc	IGKV2D-26	immunoglobulin kappa variable 2D-26(IGKV2D-26)	28884	70	T	HexNAc[T]	203.079	HexNAc	2.98205e+07	3.09081e+07	3.14666e+07	3.029e+07	3.03363e+07	3.16341e+07	2.97973e+07	3.1144e+07	2.97276e+07	3.10542e+07	3.15528e+07	3.14885e+07	3.11722e+07	3.05082e+07	2.90896e+07	2.91164e+07	3.11796e+07	3.04646e+07	2.97798e+07	3.04353e+07	3.08093e+07	3.10874e+07	2.86111e+07	2.93236e+07	3.10854e+07	3.07313e+07	2.93767e+07	3.12409e+07	2.88928e+07	3.06648e+07	3.08002e+07	2.88342e+07	2.95343e+07	2.95749e+07	3.07253e+07	2.96964e+07	2.97434e+07	2.90402e+07	3.14273e+07	3.1749e+07	2.92564e+07
IGKV2D-26@76V_Val->Ala	IGKV2D-26	immunoglobulin kappa variable 2D-26(IGKV2D-26)	28884	76	V	Val->Ala[V]	-28.0313	Val->Ala	3.05169e+07	2.88827e+07	3.00011e+07	3.02313e+07	3.04609e+07	3.00134e+07	3.09574e+07	3.10045e+07	3.05209e+07	3.09697e+07	3.06028e+07	3.10452e+07	3.0625e+07	2.93589e+07	2.94937e+07	3.1434e+07	3.01859e+07	3.07765e+07	3.049e+07	3.0965e+07	3.05232e+07	3.04662e+07	3.10876e+07	2.87727e+07	3.00653e+07	2.86412e+07	3.07972e+07	2.98627e+07	2.93828e+07	3.0415e+07	3.14571e+07	3.05522e+07	2.9484e+07	2.88077e+07	3.04351e+07	3.12447e+07	3.10235e+07	2.96747e+07	3.15073e+07	3.1124e+07	2.96677e+07
IGKV2D-26@77S_Ser->Phe	IGKV2D-26	immunoglobulin kappa variable 2D-26(IGKV2D-26)	28884	77	S	Ser->Phe[S]	60.0364	Ser->Phe	2.86384e+07	3.03573e+07	3.05658e+07	2.95165e+07	2.9176e+07	3.16602e+07	3.05344e+07	3.11578e+07	3.13146e+07	3.02696e+07	3.10408e+07	2.92032e+07	3.09916e+07	3.10468e+07	3.10093e+07	2.88356e+07	2.91194e+07	3.00007e+07	2.93178e+07	3.06102e+07	3.03301e+07	3.15373e+07	2.92119e+07	3.10748e+07	2.92563e+07	3.09768e+07	3.01507e+07	3.0973e+07	3.0668e+07	3.05065e+07	2.94568e+07	3.15851e+07	3.00933e+07	3.08399e+07	3.02166e+07	3.03473e+07	3.03892e+07	3.01078e+07	2.94715e+07	3.09038e+07	3.13398e+07
IGKV2D-26@76V_Val->Xle	IGKV2D-26	immunoglobulin kappa variable 2D-26(IGKV2D-26)	28884	76	V	Val->Xle[V]	14.0157	Val->Xle	3.08251e+07	2.96603e+07	2.9026e+07	3.04999e+07	3.0118e+07	3.01883e+07	3.08298e+07	3.11062e+07	3.14101e+07	3.13794e+07	2.96265e+07	2.97623e+07	3.00124e+07	2.88129e+07	3.12246e+07	3.12432e+07	3.16864e+07	2.94764e+07	3.04537e+07	2.97672e+07	3.05336e+07	3.09975e+07	2.92187e+07	3.11438e+07	3.14201e+07	3.12646e+07	3.15907e+07	2.96145e+07	2.98532e+07	2.90153e+07	2.9526e+07	3.04953e+07	3.00227e+07	3.07518e+07	3.16981e+07	2.99454e+07	3.13309e+07	3.05228e+07	3.06097e+07	2.92863e+07	2.89166e+07
[truncated: 6,474 more rows]
[truncated: 371 more columns]
