# Supplementary material for: Widespread Molecular Imprints in the Serum Proteome of COVID-19 Convalescents Uncovering Immune System Sequelae
Source: Mol Cell Proteomics. 2026 Feb 12;25(4):101525. doi: 10.1016/j.mcpro.2026.101525 (PMC13068859; doi:10.1016/j.mcpro.2026.101525)
Supplement: Supplemental Table S6 [file mmc6.xlsx]

## Sheet: TableS6
Supplemental Table S10. ncAA-modified complement proteins Note 1:"XG" represents COVID-19 patients;"KF" represents COVID-19 convalescents; "CON" represents healehy populations Note 2: 61 complement proteins, 5319 ncAA-modified sites
PTMsites	Protein_symbol (uniprot)	Description	entrezgene_id	position	aa	ncAAs	delta_mass	modification	XG_301	XG_302	XG_303	XG_304	XG_305	XG_306	XG_307	XG_308	XG_309	XG_310	XG_311	XG_312	XG_313	XG_314	XG_315	XG_316	XG_317	XG_318	XG_320	XG_321	XG_322	XG_323	XG_324	XG_325	XG_326	XG_327	XG_328	XG_329	XG_330	XG_331	XG_332	XG_333	XG_334	XG_335	XG_336	XG_337	XG_338	XG_339	XG_340	XG_343	XG_344
CD5L@147C_DiDehydro	CD5L	CD5 molecule like(CD5L)	922	147	C	DiDehydro[C]	-2.01565	DiDehydro	2.96838e+07	3.0489e+07	2.89264e+07	2.97916e+07	2.93944e+07	2.89162e+07	3.07393e+07	3.01093e+07	2.92157e+07	2.97358e+07	2.87725e+07	3.12218e+07	3.10852e+07	2.9995e+07	2.88485e+07	3.0268e+07	3.11288e+07	3.17231e+07	3.11643e+07	3.12218e+07	3.03665e+07	2.92065e+07	2.92071e+07	3.05824e+07	3.02348e+07	3.10556e+07	3.06e+07	2.96547e+07	3.17482e+07	3.17092e+07	3.10318e+07	2.97143e+07	2.91076e+07	2.96099e+07	3.10238e+07	2.8627e+07	2.9057e+07	3.15829e+07	2.98792e+07	2.90547e+07	3.04725e+07
CD5L@157N_Deamidated	CD5L	CD5 molecule like(CD5L)	922	157	N	Deamidated[N]	0.984016	Deamidated	3.12388e+07	3.16678e+07	2.94406e+07	2.90061e+07	3.10034e+07	3.16388e+07	3.02402e+07	3.07111e+07	3.00762e+07	3.10512e+07	2.88619e+07	2.96644e+07	2.97536e+07	2.9364e+07	2.8768e+07	3.14419e+07	3.07606e+07	2.92271e+07	3.07345e+07	3.13944e+07	3.00715e+07	2.88346e+07	2.98553e+07	2.89992e+07	3.02261e+07	3.08139e+07	2.90113e+07	3.15258e+07	2.8902e+07	2.94292e+07	3.01794e+07	3.06957e+07	2.86325e+07	3.04494e+07	2.96393e+07	2.99071e+07	3.00868e+07	2.95352e+07	3.03299e+07	2.94382e+07	2.8675e+07
CD5L@147C_Trioxidation	CD5L	CD5 molecule like(CD5L)	922	147	C	Trioxidation[C]	47.9847	Trioxidation	3.13382e+07	3.1281e+07	3.04197e+07	3.10484e+07	2.88614e+07	3.03494e+07	2.95332e+07	3.10163e+07	3.15145e+07	2.94253e+07	3.03032e+07	2.896e+07	2.91808e+07	2.87716e+07	3.06688e+07	3.07956e+07	3.10358e+07	2.90934e+07	3.12823e+07	3.0537e+07	2.94027e+07	3.1329e+07	2.89978e+07	3.1721e+07	3.04028e+07	2.90601e+07	3.00744e+07	3.04574e+07	3.01613e+07	3.12921e+07	2.90719e+07	2.87075e+07	2.88497e+07	3.1487e+07	2.8981e+07	2.91725e+07	3.00764e+07	2.88658e+07	3.02248e+07	3.16085e+07	3.06761e+07
CD5L@152E_Glu->Gln	CD5L	CD5 molecule like(CD5L)	922	152	E	Glu->Gln[E]	-0.984016	Glu->Gln	2.95593e+07	3.14525e+07	2.94332e+07	2.94818e+07	3.09602e+07	2.98068e+07	2.92651e+07	2.96643e+07	3.14682e+07	2.90018e+07	3.12204e+07	2.98429e+07	3.02556e+07	3.12085e+07	3.06115e+07	3.02973e+07	2.97729e+07	3.05327e+07	2.92207e+07	3.13174e+07	2.95746e+07	3.1524e+07	3.08939e+07	3.13863e+07	3.11855e+07	3.16828e+07	3.01751e+07	3.09258e+07	3.02294e+07	2.86792e+07	2.8649e+07	3.11719e+07	3.0535e+07	3.08395e+07	3.13464e+07	2.98655e+07	3.0935e+07	3.14748e+07	2.98029e+07	3.01194e+07	3.17727e+07
CD5L@126N_Deamidated	CD5L	CD5 molecule like(CD5L)	922	126	N	Deamidated[N]	0.984016	Deamidated	3.09477e+07	3.10791e+07	3.16017e+07	3.0886e+07	3.09819e+07	3.05664e+07	3.02036e+07	3.17487e+07	2.91344e+07	2.86873e+07	3.09407e+07	3.03758e+07	3.15163e+07	3.17393e+07	2.95453e+07	2.86285e+07	3.126e+07	2.92745e+07	2.89127e+07	2.97245e+07	3.06298e+07	3.07668e+07	2.98581e+07	2.92886e+07	2.99178e+07	3.00563e+07	2.90495e+07	3.0967e+07	3.03803e+07	3.02366e+07	3.16043e+07	2.93343e+07	3.07046e+07	3.07298e+07	3.01242e+07	2.98834e+07	3.07839e+07	2.97888e+07	2.94988e+07	2.96204e+07	2.86233e+07
CD5L@206M_Oxidation	CD5L	CD5 molecule like(CD5L)	922	206	M	Oxidation[M]	15.9949	Oxidation	28987038	2.88784e+07	3.11742e+07	3.08148e+07	3.03714e+07	2.994e+07	2.9269e+07	3.02118e+07	2.91246e+07	3.03274e+07	2.99416e+07	3.1277e+07	3.07894e+07	3.09531e+07	2.95419e+07	2.95453e+07	3.07117e+07	3.15843e+07	3.06464e+07	2.98163e+07	2.90343e+07	2.97467e+07	3.16557e+07	2.88819e+07	3.15896e+07	3.09449e+07	3.0789e+07	3.16806e+07	3.08325e+07	3.10678e+07	3.01675e+07	2.92432e+07	3.08319e+07	2.97911e+07	3.01709e+07	3.07283e+07	3.0889e+07	3.09615e+07	3.07474e+07	2.98545e+07	2.90033e+07
CD5L@208C_unknown_17	CD5L	CD5 molecule like(CD5L)	922	208	C	unknown_17[C]	89.9774	unknown_17	3.01318e+07	2.98536e+07	2.98387e+07	2.95461e+07	3.1052e+07	3.11404e+07	3.15734e+07	3.01997e+07	2.97189e+07	2.98174e+07	2.95527e+07	3.15745e+07	2.99012e+07	3.14099e+07	2.94411e+07	2.87325e+07	2.99685e+07	2.99336e+07	3.09753e+07	3.04099e+07	3.0913e+07	3.13833e+07	3.00766e+07	3.15158e+07	3.0128e+07	3.15591e+07	3.13079e+07	2.94796e+07	2.90919e+07	2.97472e+07	3.0538e+07	2.97931e+07	3.12e+07	2.87112e+07	3.15513e+07	3.01256e+07	3.11827e+07	2.91975e+07	2.87849e+07	2.91081e+07	3.10283e+07
CD5L@214T_Didehydro	CD5L	CD5 molecule like(CD5L)	922	214	T	Didehydro[T]	-2.01565	Didehydro	2.94226e+07	3.02065e+07	3.01904e+07	3.01763e+07	3.13666e+07	3.05302e+07	2.86808e+07	3.03185e+07	2.9986e+07	3.05996e+07	3.13026e+07	2.88957e+07	3.10732e+07	3.00444e+07	3.10904e+07	3.14597e+07	2.96066e+07	2.95453e+07	3.12531e+07	3.12556e+07	3.11584e+07	2.88524e+07	3.14317e+07	3.05031e+07	3.16205e+07	2.94928e+07	2.95278e+07	2.86655e+07	3.13778e+07	3.17149e+07	3.09308e+07	2.99184e+07	2.87604e+07	2.8901e+07	3.05716e+07	2.94878e+07	3.03869e+07	2.9218e+07	2.97147e+07	3.11921e+07	2.91655e+07
CD5L@218C_DiDehydro	CD5L	CD5 molecule like(CD5L)	922	218	C	DiDehydro[C]	-2.01565	DiDehydro	3.09868e+07	3.05683e+07	2.93735e+07	3.13578e+07	2.98606e+07	2.9279e+07	2.96962e+07	2.96895e+07	2.94164e+07	3.14353e+07	3.02861e+07	3.1554e+07	2.95849e+07	3.02604e+07	2.96718e+07	3.01973e+07	2.99094e+07	2.95384e+07	3.11156e+07	2.93092e+07	3.10739e+07	2.95874e+07	2.89071e+07	2.90475e+07	3.03414e+07	2.88553e+07	2.99294e+07	3.08626e+07	3.17345e+07	2.8999e+07	2.86942e+07	2.96573e+07	3.15004e+07	2.95876e+07	2.94148e+07	2.89642e+07	3.05508e+07	3.12387e+07	3.16638e+07	3.10673e+07	2.92552e+07
CD5L@218C_unknown_17	CD5L	CD5 molecule like(CD5L)	922	218	C	unknown_17[C]	89.9774	unknown_17	3.14424e+07	2.96179e+07	3.00396e+07	3.14213e+07	2.93951e+07	3.1173e+07	3.12318e+07	3.11404e+07	2.98597e+07	2.93826e+07	2.94421e+07	2.91683e+07	3.13944e+07	2.93778e+07	3.01982e+07	3.16033e+07	3.06392e+07	3.05907e+07	3.15189e+07	3.09979e+07	3.10997e+07	2.97694e+07	3.07337e+07	3.11936e+07	2.88982e+07	2.86247e+07	3.12645e+07	3.00353e+07	3.13585e+07	3.02031e+07	3.13629e+07	2.92468e+07	3.12076e+07	2.88576e+07	2.95942e+07	3.12096e+07	3.07459e+07	3.04012e+07	2.90951e+07	2.87521e+07	2.89167e+07
CD5L@157N_HexNAc	CD5L	CD5 molecule like(CD5L)	922	157	N	HexNAc[N]	203.079	HexNAc	3.13596e+07	2.87478e+07	2.95889e+07	2.88577e+07	3.0346e+07	3.07195e+07	3.09654e+07	2.92538e+07	2.88263e+07	3.02362e+07	3.0729e+07	2.9029e+07	2.9164e+07	3.00946e+07	3.1499e+07	3.12896e+07	3.01518e+07	2.87206e+07	3.07998e+07	2.99294e+07	3.08126e+07	3.02964e+07	3.09187e+07	3.11301e+07	2.99598e+07	3.11083e+07	3.06545e+07	3.10393e+07	3.01186e+07	2.90281e+07	2.92003e+07	3.16596e+07	2.9155e+07	2.89227e+07	3.09234e+07	2.8707e+07	3.0765e+07	3.15633e+07	3.09721e+07	3.08671e+07	2.88417e+07
CD5L@158Q_Gln->Lys	CD5L	CD5 molecule like(CD5L)	922	158	Q	Gln->Lys[Q]	0.036386	Gln->Lys	2.8995e+07	2.97542e+07	3.14159e+07	2.89018e+07	3.16495e+07	3.12288e+07	3.15081e+07	3.10195e+07	3.02159e+07	2.90936e+07	3.12269e+07	3.01129e+07	3.05287e+07	2.87375e+07	3.07585e+07	3.09524e+07	3.15964e+07	2.90461e+07	2.8961e+07	2.92367e+07	2.8719e+07	2.9143e+07	3.04584e+07	2.94231e+07	3.07049e+07	2.87118e+07	2.87973e+07	2.93763e+07	2.96432e+07	3.15137e+07	3.15602e+07	3.05604e+07	3.02208e+07	3.17298e+07	3.00864e+07	3.1329e+07	3.12689e+07	3.17279e+07	2.86261e+07	3.05011e+07	2.98953e+07
CD5L@161T_Pent(2)	CD5L	CD5 molecule like(CD5L)	922	161	T	Pent(2)[T]	264.085	Pent(2)	3.0547e+07	3.03138e+07	3.12522e+07	2.98936e+07	2.97059e+07	3.10724e+07	2.98352e+07	2.90607e+07	3.11941e+07	3.0584e+07	3.11523e+07	3.0523e+07	3.00473e+07	3.07678e+07	3.12821e+07	2.98164e+07	2.87737e+07	3.10602e+07	3.12326e+07	2.87429e+07	2.95522e+07	2.90928e+07	2.99535e+07	2.92118e+07	3.07047e+07	2.87818e+07	2.90047e+07	3.02702e+07	3.08317e+07	2.89317e+07	3.04059e+07	2.92962e+07	3.05283e+07	2.95497e+07	3.08748e+07	2.91232e+07	3.08122e+07	2.97321e+07	3.11431e+07	3.09589e+07	2.91289e+07
CD5L@161T_unknown_5	CD5L	CD5 molecule like(CD5L)	922	161	T	unknown_5[T]	-3.02666	unknown_5	2.88473e+07	2.9533e+07	3.01205e+07	3.00657e+07	3.08894e+07	2.96366e+07	3.13065e+07	2.8999e+07	3.08758e+07	2.92501e+07	3.13969e+07	3.02218e+07	2.89318e+07	2.86673e+07	2.90723e+07	3.02226e+07	2.97006e+07	2.90192e+07	3.15992e+07	3.17145e+07	3.10927e+07	2.87506e+07	2.88979e+07	2.93605e+07	3.0371e+07	3.15287e+07	2.93355e+07	2.97664e+07	2.90645e+07	2.98992e+07	3.07529e+07	2.883e+07	2.88755e+07	2.91425e+07	2.91665e+07	2.94487e+07	2.89529e+07	2.86651e+07	2.94551e+07	2.93443e+07	3.1589e+07
CD5L@162V_unknown_5	CD5L	CD5 molecule like(CD5L)	922	162	V	unknown_5[V]	-3.02666	unknown_5	3.02631e+07	3.0571e+07	3.01302e+07	2.92895e+07	2.8901e+07	2.92814e+07	2.97427e+07	3.14951e+07	3.1423e+07	2.91774e+07	31578485	2.96438e+07	2.94011e+07	3.10507e+07	2.97886e+07	2.8689e+07	2.91525e+07	3.00327e+07	3.00319e+07	3.05185e+07	3.04108e+07	3.12073e+07	2.88501e+07	2.87593e+07	2.98481e+07	2.86405e+07	3.0273e+07	3.04884e+07	2.87502e+07	2.86393e+07	2.91239e+07	2.86845e+07	3.03516e+07	3.03554e+07	3.17051e+07	3.05657e+07	3.02496e+07	2.98138e+07	3.00691e+07	3.02573e+07	2.97765e+07
CD5L@163C_DiDehydro	CD5L	CD5 molecule like(CD5L)	922	163	C	DiDehydro[C]	-2.01565	DiDehydro	2.90341e+07	2.91369e+07	3.09182e+07	2.98901e+07	3.01494e+07	2.91997e+07	2.95216e+07	3.01262e+07	2.9752e+07	3.11741e+07	3.00001e+07	3.17798e+07	3.07726e+07	3.00141e+07	2.9394e+07	2.93662e+07	3.05417e+07	3.01234e+07	3.11296e+07	3.16926e+07	2.88312e+07	3.14472e+07	3.12669e+07	3.13611e+07	3.08661e+07	2.92513e+07	3.15668e+07	3.04775e+07	3.04465e+07	3.09543e+07	3.1398e+07	2.93514e+07	2.94941e+07	2.89405e+07	2.90896e+07	3.05315e+07	3.013e+07	2.86682e+07	2.97078e+07	3.0698e+07	2.99716e+07
CD5L@167W_Trp->Gln	CD5L	CD5 molecule like(CD5L)	922	167	W	Trp->Gln[W]	-58.0207	Trp->Gln	3.02567e+07	2.96451e+07	3.02991e+07	3.09187e+07	3.07321e+07	3.13852e+07	2.95189e+07	2.96828e+07	3.00528e+07	2.9201e+07	2.97922e+07	3.14734e+07	3.05197e+07	2.93239e+07	2.95418e+07	2.96355e+07	2.94302e+07	3.03525e+07	3.0614e+07	3.14869e+07	3.0394e+07	3.15989e+07	3.06625e+07	3.0958e+07	3.11141e+07	2.98393e+07	3.08544e+07	3.15311e+07	3.16238e+07	3.12383e+07	2.90389e+07	3.04061e+07	3.08452e+07	3.0772e+07	3.12425e+07	2.92806e+07	3.12381e+07	3.17587e+07	2.96654e+07	3.07007e+07	2.99068e+07
CD5L@204S_Didehydro	CD5L	CD5 molecule like(CD5L)	922	204	S	Didehydro[S]	-2.01565	Didehydro	3.04676e+07	2.95092e+07	2.87291e+07	3.17747e+07	3.12972e+07	3.10167e+07	3.06455e+07	2.9589e+07	3.02339e+07	3.1163e+07	2.86809e+07	3.0532e+07	3.00645e+07	3.04598e+07	3.0254e+07	3.14814e+07	3.0263e+07	3.039e+07	3.10449e+07	3.15258e+07	2.93041e+07	2.88217e+07	2.87928e+07	3.10716e+07	3.16785e+07	2.92828e+07	2.9006e+07	3.032e+07	3.02786e+07	3.16854e+07	3.0558e+07	3.11128e+07	2.8819e+07	29182180	2.87233e+07	3.12606e+07	3.05956e+07	2.98825e+07	3.15429e+07	3.15947e+07	3.10446e+07
CD5L@106C_DiDehydro	CD5L	CD5 molecule like(CD5L)	922	106	C	DiDehydro[C]	-2.01565	DiDehydro	3.11788e+07	3.01726e+07	3.12081e+07	3.1659e+07	2.92152e+07	3.17177e+07	3.06896e+07	2.88464e+07	3.16115e+07	3.16525e+07	3.00052e+07	3.02678e+07	2.88249e+07	3.11365e+07	2.98691e+07	3.07611e+07	3.16228e+07	2.94765e+07	2.89779e+07	3.15105e+07	2.8699e+07	3.08739e+07	3.06654e+07	2.92173e+07	31248032	3.16796e+07	2.94507e+07	3.06035e+07	2.98986e+07	2.91571e+07	3.17514e+07	3.11249e+07	3.14071e+07	3.04991e+07	3.00911e+07	2.92299e+07	2.95092e+07	2.89996e+07	3.00022e+07	2.89163e+07	3.0748e+07
CD5L@50D_Dehydrated	CD5L	CD5 molecule like(CD5L)	922	50	D	Dehydrated[D]	-18.0106	Dehydrated	3.09185e+07	3.06648e+07	3.05563e+07	3.008e+07	3.15819e+07	3.17062e+07	3.16413e+07	3.08321e+07	3.06485e+07	2.93573e+07	3.03119e+07	3.12542e+07	3.08554e+07	2.89632e+07	3.07928e+07	3.08811e+07	2.90864e+07	2.98096e+07	2.94652e+07	2.97087e+07	2.9738e+07	2.93467e+07	3.00006e+07	3.04022e+07	3.11219e+07	3.11684e+07	3.14626e+07	3.1222e+07	2.92943e+07	2.91273e+07	3.07736e+07	2.95549e+07	3.11782e+07	2.88435e+07	3.15504e+07	2.93706e+07	2.8907e+07	2.95088e+07	2.93467e+07	3.0537e+07	3.06415e+07
CD5L@56K_Glucosylgalactosyl	CD5L	CD5 molecule like(CD5L)	922	56	K	Glucosylgalactosyl[K]	340.101	Glucosylgalactosyl	3.07623e+07	3.14031e+07	2.9767e+07	3.00714e+07	3.06885e+07	2.97368e+07	3.14183e+07	2.87628e+07	2.97348e+07	3.05901e+07	3.12805e+07	3.0003e+07	2.92195e+07	3.01335e+07	3.0913e+07	2.86952e+07	3.15302e+07	2.9714e+07	3.05196e+07	3.12949e+07	3.16784e+07	2.9326e+07	3.09352e+07	2.93693e+07	2.98709e+07	3.13426e+07	2.97059e+07	3.15424e+07	3.02553e+07	3.17367e+07	2.9489e+07	2.9718e+07	2.95834e+07	3.09415e+07	2.93041e+07	3.01504e+07	2.94827e+07	2.94299e+07	3.01983e+07	3.01135e+07	3.12965e+07
CD5L@62C_DiDehydro	CD5L	CD5 molecule like(CD5L)	922	62	C	DiDehydro[C]	-2.01565	DiDehydro	3.03135e+07	2.99469e+07	2.99222e+07	3.08372e+07	2.91799e+07	2.98015e+07	3.06603e+07	2.92589e+07	3.14516e+07	3.08001e+07	3.02703e+07	2.9091e+07	3.01313e+07	2.91406e+07	2.97132e+07	2.93977e+07	2.89898e+07	2.92292e+07	2.91449e+07	2.93024e+07	2.95385e+07	2.94818e+07	3.1634e+07	3.07625e+07	2.94084e+07	3.12192e+07	3.14552e+07	3.11034e+07	2.93367e+07	3.06214e+07	2.94086e+07	2.90596e+07	2.9874e+07	2.86884e+07	2.93689e+07	2.91948e+07	2.86396e+07	3.0863e+07	2.86984e+07	3.02996e+07	2.99998e+07
CD5L@152E_Glu->Met	CD5L	CD5 molecule like(CD5L)	922	152	E	Glu->Met[E]	1.99789	Glu->Met	3.03376e+07	3.11979e+07	3.17126e+07	2.8754e+07	3.1611e+07	3.14394e+07	3.04032e+07	3.03884e+07	2.93674e+07	3.09186e+07	2.96218e+07	2.97925e+07	3.1188e+07	2.8832e+07	3.00096e+07	3.02474e+07	3.06256e+07	3.07251e+07	2.97267e+07	3.10114e+07	2.88643e+07	3.09997e+07	3.13383e+07	3.06999e+07	2.93652e+07	3.08637e+07	3.10656e+07	3.08487e+07	3.03118e+07	2.86932e+07	3.08165e+07	3.17612e+07	2.88463e+07	3.12204e+07	3.13522e+07	2.98912e+07	3.04015e+07	2.9047e+07	3.16871e+07	2.98656e+07	2.92173e+07
CD5L@67C_DiDehydro	CD5L	CD5 molecule like(CD5L)	922	67	C	DiDehydro[C]	-2.01565	DiDehydro	3.10503e+07	2.94679e+07	2.86996e+07	3.04252e+07	3.15617e+07	3.03089e+07	3.07317e+07	30047638	3.16308e+07	3.14256e+07	2.92517e+07	3.11008e+07	2.87196e+07	2.94983e+07	3.1144e+07	2.9352e+07	2.97655e+07	2.86341e+07	2.88456e+07	3.04033e+07	2.92725e+07	3.14836e+07	2.91961e+07	3.11301e+07	3.12963e+07	2.90896e+07	3.06954e+07	2.93307e+07	2.95424e+07	3.04097e+07	2.89496e+07	2.92635e+07	2.93012e+07	3.07983e+07	3.14571e+07	3.03187e+07	31572841	2.86212e+07	2.94835e+07	3.17162e+07	2.89845e+07
CD5L@315C_Thiazolidine	CD5L	CD5 molecule like(CD5L)	922	315	C	Thiazolidine[C]	12	Thiazolidine	3.14831e+07	3.12836e+07	3.05437e+07	3.07277e+07	3.06711e+07	3.00373e+07	2.90208e+07	2.90875e+07	2.94214e+07	3.09592e+07	2.88178e+07	3.05061e+07	3.13313e+07	3.12861e+07	2.98928e+07	2.99266e+07	3.0397e+07	2.98412e+07	2.94417e+07	3.15865e+07	3.15819e+07	3.01659e+07	2.87476e+07	3.04185e+07	3.13607e+07	3.06633e+07	3.09561e+07	3.15036e+07	2.90289e+07	2.89302e+07	2.98376e+07	2.99436e+07	2.89377e+07	3.06833e+07	3.1723e+07	3.23684e+07	3.06077e+07	2.95363e+07	2.99484e+07	3.10201e+07	2.88922e+07
CD5L@226N_Deamidated	CD5L	CD5 molecule like(CD5L)	922	226	N	Deamidated[N]	0.984016	Deamidated	2.90442e+07	2.95463e+07	2.96488e+07	3.08081e+07	2.90839e+07	3.01334e+07	3.14389e+07	2.93591e+07	2.91246e+07	2.97873e+07	2.87209e+07	3.15242e+07	3.14997e+07	3.08015e+07	3.06605e+07	3.00359e+07	3.00749e+07	2.86866e+07	2.93594e+07	2.88434e+07	2.92734e+07	3.07488e+07	2.96956e+07	2.93774e+07	3.00196e+07	2.93354e+07	3.09707e+07	2.87553e+07	2.95716e+07	2.90361e+07	3.10582e+07	3.14294e+07	2.96272e+07	3.02731e+07	2.89013e+07	3.14936e+07	2.9417e+07	3.02097e+07	3.01975e+07	3.02971e+07	3.12358e+07
CD5L@228C_Dehydro	CD5L	CD5 molecule like(CD5L)	922	228	C	Dehydro[C]	-1.00782	Dehydro	2.88489e+07	2.93501e+07	2.94826e+07	2.9861e+07	2.93547e+07	2.90308e+07	2.99133e+07	3.02393e+07	2.97466e+07	2.89233e+07	3.06053e+07	3.09438e+07	3.03039e+07	3.09195e+07	2.98375e+07	2.86133e+07	3.11208e+07	2.97956e+07	2.9885e+07	30294259	2.90867e+07	2.93461e+07	2.9644e+07	3.15843e+07	2.96416e+07	3.1404e+07	2.96621e+07	3.06865e+07	3.06779e+07	2.87903e+07	2.97703e+07	2.98122e+07	3.11095e+07	2.99423e+07	2.8624e+07	3.06688e+07	3.11801e+07	3.01633e+07	3.04013e+07	3.16251e+07	3.00359e+07
CD5L@228C_DiDehydro	CD5L	CD5 molecule like(CD5L)	922	228	C	DiDehydro[C]	-2.01565	DiDehydro	3.14637e+07	3.00198e+07	2.97069e+07	2.93702e+07	3.17776e+07	3.06061e+07	3.16004e+07	3.04817e+07	2.89501e+07	3.09972e+07	2.87695e+07	3.1577e+07	3.05536e+07	2.91193e+07	3.07704e+07	2.99325e+07	3.17511e+07	2.91564e+07	3.07469e+07	3.10606e+07	3.169e+07	3.13276e+07	3.00849e+07	2.94922e+07	2.89773e+07	3.07264e+07	2.90456e+07	2.98155e+07	3.0822e+07	3.17035e+07	2.96311e+07	2.9658e+07	2.90976e+07	3.02025e+07	3.05524e+07	3.11038e+07	3.15571e+07	2.93074e+07	3.14903e+07	2.9046e+07	2.92743e+07
CD5L@229N_Deamidated	CD5L	CD5 molecule like(CD5L)	922	229	N	Deamidated[N]	0.984016	Deamidated	3.03373e+07	3.12469e+07	2.86344e+07	3.15039e+07	2.93025e+07	3.04692e+07	3.1501e+07	2.94837e+07	2.92898e+07	3.03684e+07	2.92398e+07	2.95375e+07	3.04566e+07	3.05277e+07	3.10328e+07	2.87265e+07	3.11772e+07	2.93018e+07	3.08818e+07	3.13184e+07	2.86232e+07	3.165e+07	2.89156e+07	3.0501e+07	2.97983e+07	2.86532e+07	3.15309e+07	2.87064e+07	2.92864e+07	3.17483e+07	3.13435e+07	3.02135e+07	2.88836e+07	3.0579e+07	3.01393e+07	3.14062e+07	3.16034e+07	3.01095e+07	2.96436e+07	3.08935e+07	3.1311e+07
CD5L@237E_Glu->Met	CD5L	CD5 molecule like(CD5L)	922	237	E	Glu->Met[E]	1.99789	Glu->Met	3.11482e+07	2.97055e+07	3.07419e+07	3.09178e+07	3.03447e+07	3.1048e+07	3.16974e+07	2.99276e+07	3.03854e+07	2.8874e+07	2.93639e+07	3.1428e+07	3.02325e+07	2.93406e+07	2.9167e+07	3.13073e+07	3.10243e+07	2.93598e+07	2.86871e+07	2.95235e+07	2.99166e+07	2.99796e+07	2.99059e+07	3.06224e+07	3.11107e+07	2.91242e+07	3.1083e+07	3.11789e+07	3.02197e+07	3.13699e+07	2.87793e+07	3.03807e+07	3.15469e+07	3.13264e+07	3.03624e+07	2.90591e+07	3.14119e+07	2.98293e+07	2.97284e+07	2.99549e+07	2.88095e+07
CD5L@124C_DiDehydro	CD5L	CD5 molecule like(CD5L)	922	124	C	DiDehydro[C]	-2.01565	DiDehydro	3.0564e+07	3.13074e+07	2.97332e+07	2.95353e+07	30331044	3.00338e+07	3.06029e+07	3.17149e+07	3.06513e+07	2.88669e+07	3.04972e+07	3.0033e+07	3.10939e+07	2.97333e+07	3.02951e+07	3.05863e+07	3.00838e+07	3.09896e+07	3.1175e+07	2.95575e+07	3.12467e+07	3.08848e+07	2.8996e+07	3.01792e+07	2.89006e+07	3.16191e+07	2.96131e+07	2.93489e+07	3.00307e+07	2.98796e+07	3.08566e+07	3.08953e+07	2.9593e+07	2.93808e+07	2.9874e+07	2.99401e+07	3.0656e+07	2.90531e+07	3.05705e+07	2.99986e+07	3.0672e+07
CD5L@253C_unknown_17	CD5L	CD5 molecule like(CD5L)	922	253	C	unknown_17[C]	89.9774	unknown_17	3.02031e+07	2.97837e+07	2.94234e+07	3.01824e+07	3.0655e+07	3.07269e+07	3.17535e+07	3.04812e+07	2.90971e+07	3.1462e+07	3.11407e+07	2.99119e+07	3.08426e+07	3.04028e+07	3.16421e+07	2.98706e+07	3.16999e+07	30962719	3.00995e+07	3.12262e+07	3.11652e+07	2.94084e+07	2.93885e+07	3.02874e+07	3.02001e+07	2.95951e+07	3.10007e+07	3.05303e+07	2.88115e+07	3.04576e+07	2.98801e+07	2.87942e+07	2.89787e+07	3.0128e+07	3.0996e+07	2.88108e+07	2.95506e+07	2.91505e+07	2.93794e+07	3.02886e+07	2.99764e+07
CD5L@269C_DiDehydro	CD5L	CD5 molecule like(CD5L)	922	269	C	DiDehydro[C]	-2.01565	DiDehydro	2.99995e+07	3.06245e+07	3.1209e+07	2.87021e+07	3.0316e+07	3.12062e+07	3.07697e+07	2.9825e+07	3.05575e+07	2.92903e+07	3.06956e+07	3.10572e+07	3.02556e+07	3.12153e+07	3.0075e+07	2.97062e+07	3.15587e+07	2.89843e+07	2.94868e+07	3.16292e+07	2.86693e+07	2.9535e+07	3.10178e+07	2.97236e+07	2.99721e+07	3.14584e+07	2.86905e+07	3.15197e+07	3.07586e+07	2.97564e+07	2.94201e+07	3.15084e+07	3.02476e+07	2.86244e+07	2.92798e+07	2.91371e+07	3.07424e+07	2.99925e+07	2.88414e+07	3.04754e+07	3.06543e+07
CD5L@272N_Deamidated	CD5L	CD5 molecule like(CD5L)	922	272	N	Deamidated[N]	0.984016	Deamidated	2.88873e+07	2.96493e+07	3.0755e+07	3.02855e+07	3.03341e+07	3.07142e+07	2.92566e+07	3.1117e+07	3.09499e+07	3.10343e+07	2.98455e+07	2.8864e+07	2.9515e+07	2.87216e+07	2.88106e+07	2.90953e+07	3.08473e+07	3.16863e+07	2.89249e+07	2.86183e+07	2.91682e+07	3.02037e+07	2.95629e+07	29298896	3.07209e+07	2.95023e+07	3.04249e+07	3.10575e+07	3.07361e+07	3.15274e+07	2.97916e+07	2.92204e+07	2.89726e+07	2.9156e+07	3.02775e+07	2.90853e+07	3.12919e+07	3.08349e+07	2.88281e+07	3.00657e+07	2.91371e+07
CD5L@275E_Glu->Met	CD5L	CD5 molecule like(CD5L)	922	275	E	Glu->Met[E]	1.99789	Glu->Met	3.08951e+07	2.96742e+07	3.08242e+07	3.04632e+07	2.89764e+07	2.9863e+07	3.12263e+07	3.04889e+07	3.15657e+07	2.90916e+07	2.91356e+07	2.9718e+07	2.8718e+07	2.86407e+07	3.11615e+07	2.99813e+07	2.91086e+07	3.08015e+07	2.97321e+07	29958902	3.04808e+07	3.16406e+07	3.11954e+07	2.87628e+07	3.01547e+07	2.8964e+07	2.9243e+07	3.08687e+07	3.17685e+07	3.09192e+07	3.07663e+07	2.91361e+07	2.90867e+07	3.0683e+07	2.89765e+07	2.92824e+07	3.13706e+07	3.00552e+07	3.00515e+07	2.91082e+07	3.08381e+07
CD5L@315C_4-ONE	CD5L	CD5 molecule like(CD5L)	922	315	C	4-ONE[C]	154.099	4-ONE	3.0168e+07	3.01609e+07	2.89225e+07	3.08152e+07	2.86253e+07	3.09195e+07	2.87103e+07	3.01761e+07	3.04582e+07	2.9361e+07	2.89822e+07	3.08389e+07	3.16327e+07	3.1543e+07	3.16901e+07	2.94755e+07	3.06559e+07	3.15742e+07	2.91405e+07	3.08638e+07	2.87823e+07	2.94945e+07	3.0824e+07	30338128	3.10549e+07	3.15905e+07	2.97886e+07	3.03498e+07	3.16555e+07	2.95979e+07	3.03909e+07	3.0238e+07	3.08757e+07	3.02519e+07	2.95049e+07	2.9733e+07	3.07847e+07	2.93531e+07	3.13693e+07	3.12348e+07	2.95038e+07
CD5L@315C_DiDehydro	CD5L	CD5 molecule like(CD5L)	922	315	C	DiDehydro[C]	-2.01565	DiDehydro	2.87638e+07	2.93477e+07	2.95581e+07	2.97207e+07	3.06597e+07	2.95322e+07	2.92122e+07	3.00817e+07	2.88043e+07	3.11454e+07	3.01634e+07	3.12856e+07	3.11219e+07	3.0839e+07	3.10986e+07	3.14568e+07	2.99107e+07	2.89493e+07	2.95533e+07	3.06296e+07	3.14048e+07	2.93852e+07	3.0465e+07	2.97297e+07	3.11662e+07	3.03806e+07	3.08209e+07	3.10031e+07	3.16784e+07	2.87301e+07	3.00244e+07	3.00178e+07	3.1569e+07	3.11748e+07	3.01911e+07	3.14007e+07	2.93277e+07	2.9482e+07	2.90746e+07	3.11775e+07	2.97578e+07
CD5L@44Q_Gln->Lys	CD5L	CD5 molecule like(CD5L)	922	44	Q	Gln->Lys[Q]	0.036386	Gln->Lys	2.88409e+07	3.00821e+07	3.06328e+07	2.90504e+07	3.02559e+07	3.09347e+07	2.88898e+07	2.99089e+07	2.98002e+07	3.08061e+07	2.97068e+07	3.01655e+07	3.09516e+07	2.89567e+07	2.91202e+07	2.97025e+07	2.88781e+07	3.17627e+07	3.07435e+07	3.0253e+07	2.88796e+07	3.15598e+07	2.96041e+07	3.14172e+07	2.96525e+07	2.89612e+07	2.99088e+07	2.99082e+07	3.00768e+07	2.9237e+07	3.17363e+07	2.9219e+07	3.15914e+07	3.01907e+07	2.8778e+07	3.09901e+07	3.05328e+07	2.92684e+07	2.88662e+07	3.0131e+07	3.12603e+07
CD5L@315C_unknown_13	CD5L	CD5 molecule like(CD5L)	922	315	C	unknown_13[C]	69.9878	unknown_13	3.02881e+07	3.09751e+07	3.11247e+07	2.90385e+07	2.95962e+07	3.12736e+07	3.10764e+07	3.087e+07	2.94505e+07	3.1534e+07	3.01778e+07	2.87155e+07	3.11758e+07	3.08315e+07	3.09007e+07	3.13702e+07	3.04705e+07	2.94318e+07	3.0601e+07	3.14962e+07	3.06558e+07	3.15398e+07	2.89816e+07	3.04626e+07	3.02138e+07	3.09569e+07	2.92256e+07	3.07374e+07	2.97442e+07	2.97096e+07	3.01028e+07	3.0699e+07	2.89043e+07	3.04079e+07	3.16786e+07	3.08281e+07	3.11061e+07	2.86293e+07	3.01125e+07	2.86335e+07	2.97713e+07
CD5L@344I_Xle->Asn	CD5L	CD5 molecule like(CD5L)	922	344	I	Xle->Asn[I]	0.958863	Xle->Asn	2.9863e+07	3.12385e+07	3.08846e+07	3.03941e+07	3.00218e+07	3.00132e+07	2.93531e+07	3.07738e+07	2.91973e+07	2.91158e+07	3.05692e+07	3.06002e+07	3.12076e+07	3.17629e+07	3.1497e+07	3.14379e+07	3.06982e+07	3.15419e+07	2.98278e+07	3.04327e+07	3.04985e+07	2.91446e+07	3.01764e+07	3.1441e+07	2.89294e+07	3.12305e+07	3.16896e+07	2.98675e+07	2.90465e+07	2.92457e+07	3.02366e+07	2.94698e+07	3.06126e+07	2.86141e+07	3.12558e+07	2.96967e+07	3.09889e+07	3.09976e+07	3.08751e+07	2.867e+07	3.02568e+07
CD5L@42K_Glucosylgalactosyl	CD5L	CD5 molecule like(CD5L)	922	42	K	Glucosylgalactosyl[K]	340.101	Glucosylgalactosyl	2.97646e+07	3.05485e+07	2.96468e+07	3.12882e+07	3.01449e+07	2.96131e+07	3.14742e+07	3.02177e+07	3.14707e+07	3.02893e+07	3.17327e+07	2.96784e+07	2.89826e+07	2.93082e+07	3.03112e+07	3.05458e+07	3.15402e+07	3.0431e+07	2.96547e+07	3.07305e+07	2.97816e+07	3.08876e+07	3.09809e+07	2.88928e+07	2.97066e+07	3.0986e+07	3.03727e+07	3.01425e+07	2.91546e+07	3.03177e+07	2.90496e+07	2.94043e+07	2.86235e+07	3.1218e+07	2.87684e+07	3.10514e+07	3.15127e+07	3.14805e+07	2.95793e+07	3.00664e+07	3.09605e+07
CD5L@49C_DiDehydro	CD5L	CD5 molecule like(CD5L)	922	49	C	DiDehydro[C]	-2.01565	DiDehydro	3.01641e+07	3.13348e+07	2.88228e+07	3.14606e+07	2.89433e+07	3.16895e+07	3.08597e+07	2.87707e+07	3.0637e+07	3.13119e+07	3.01792e+07	2.98061e+07	3.08991e+07	3.07474e+07	3.17049e+07	3.14764e+07	3.0886e+07	2.94321e+07	2.88918e+07	3.06188e+07	3.14045e+07	3.01491e+07	3.02388e+07	2.89082e+07	3.05753e+07	3.09133e+07	3.0603e+07	2.99032e+07	2.87869e+07	2.93234e+07	2.87508e+07	3.13915e+07	2.98372e+07	3.13574e+07	3.08073e+07	3.15278e+07	2.91567e+07	2.96461e+07	2.98112e+07	3.1291e+07	3.02865e+07
CD5L@44Q_Gln->Trp	CD5L	CD5 molecule like(CD5L)	922	44	Q	Gln->Trp[Q]	58.0207	Gln->Trp	3.00365e+07	3.05853e+07	2.89435e+07	3.12438e+07	2.91929e+07	2.88532e+07	3.02225e+07	3.10443e+07	3.05936e+07	3.03532e+07	31449776	3.15635e+07	2.88353e+07	3.00028e+07	3.0277e+07	3.0482e+07	2.86157e+07	3.13612e+07	3.03567e+07	2.98873e+07	2.90158e+07	2.93635e+07	2.94219e+07	2.92151e+07	2.88965e+07	3.00094e+07	3.16555e+07	2.96138e+07	2.91165e+07	2.94776e+07	3.05248e+07	2.86197e+07	3.0963e+07	3.03002e+07	2.93097e+07	3.08001e+07	2.92899e+07	3.14931e+07	2.91269e+07	3.01184e+07	3.11783e+07
CD5L@49C_Cys->Pro	CD5L	CD5 molecule like(CD5L)	922	49	C	Cys->Pro[C]	-5.95642	Cys->Pro	3.12911e+07	3.13707e+07	3.1428e+07	3.09692e+07	2.90447e+07	3.16339e+07	3.00226e+07	2.90681e+07	2.9405e+07	2.9892e+07	2.92239e+07	2.91525e+07	3.12362e+07	3.02694e+07	3.04324e+07	3.06148e+07	3.03841e+07	2.88891e+07	2.87307e+07	3.15847e+07	2.94579e+07	3.024e+07	3.17567e+07	3.05763e+07	3.1767e+07	3.08743e+07	2.98543e+07	3.07313e+07	2.97272e+07	3.04374e+07	3.15102e+07	3.13392e+07	3.11275e+07	2.88062e+07	3.03047e+07	2.88437e+07	2.88265e+07	2.92559e+07	2.95961e+07	2.86616e+07	3.05193e+07
CD5L@49C_Dehydro	CD5L	CD5 molecule like(CD5L)	922	49	C	Dehydro[C]	-1.00782	Dehydro	2.98256e+07	2.9013e+07	2.86177e+07	3.17712e+07	3.15924e+07	2.91252e+07	2.97217e+07	2.90594e+07	2.96998e+07	2.95828e+07	3.05307e+07	2.90942e+07	2.9469e+07	3.02138e+07	3.03961e+07	3.04542e+07	2.94013e+07	3.03688e+07	2.99612e+07	2.9737e+07	3.09263e+07	3.13007e+07	2.93412e+07	3.13456e+07	3.07794e+07	2.90173e+07	3.00488e+07	30613267	3.01731e+07	3.00718e+07	2.8797e+07	3.0371e+07	2.96733e+07	3.02574e+07	3.15607e+07	2.86168e+07	3.03554e+07	3.15541e+07	2.86687e+07	3.09703e+07	2.96146e+07
CD5L@238C_DiDehydro	CD5L	CD5 molecule like(CD5L)	922	238	C	DiDehydro[C]	-2.01565	DiDehydro	3.08527e+07	3.16743e+07	3.11343e+07	3.15831e+07	3.02698e+07	3.06874e+07	2.87072e+07	3.1672e+07	3.07089e+07	2.95649e+07	3.07894e+07	2.97009e+07	3.04293e+07	3.13708e+07	2.96916e+07	2.89126e+07	2.91632e+07	3.03604e+07	3.00853e+07	2.93866e+07	3.05037e+07	3.09459e+07	3.04941e+07	2.96611e+07	3.02496e+07	3.10928e+07	2.90549e+07	2.99143e+07	3.08695e+07	3.09718e+07	2.88375e+07	2.96711e+07	2.92646e+07	2.90567e+07	2.98126e+07	2.8898e+07	2.90092e+07	3.00906e+07	3.06646e+07	2.92783e+07	3.00989e+07
FCN3@153G_Gly->Pro	FCN3	ficolin 3(FCN3)	8547	153	G	Gly->Pro[G]	40.0313	Gly->Pro	3.14476e+07	2.943e+07	3.13761e+07	2.9361e+07	2.99636e+07	3.09599e+07	3.16625e+07	3.00889e+07	3.07011e+07	3.10728e+07	3.13418e+07	3.05338e+07	2.86768e+07	2.98196e+07	2.97028e+07	3.13923e+07	3.06275e+07	3.05766e+07	3.15505e+07	3.17348e+07	3.12213e+07	2.9322e+07	30057445	3.10285e+07	3.10789e+07	2.93423e+07	2.97274e+07	3.16299e+07	3.00569e+07	3.08652e+07	3.08093e+07	2.86551e+07	3.02081e+07	3.14246e+07	3.0874e+07	3.02467e+07	3.02359e+07	2.94292e+07	3.12747e+07	2.98088e+07	3.12535e+07
FCN3@156N_Deamidated	FCN3	ficolin 3(FCN3)	8547	156	N	Deamidated[N]	0.984016	Deamidated	3.05679e+07	3.01403e+07	3.12992e+07	3.07738e+07	29928522	3.15268e+07	3.14243e+07	3.01189e+07	3.17144e+07	3.17752e+07	3.03964e+07	3.17086e+07	2.93086e+07	3.04839e+07	3.17542e+07	3.14238e+07	3.07829e+07	3.02421e+07	3.1345e+07	2.91056e+07	2.94569e+07	2.98595e+07	3.00495e+07	2.94758e+07	3.01179e+07	2.95626e+07	2.88065e+07	2.97994e+07	2.88483e+07	3.09633e+07	3.00872e+07	2.8772e+07	3.00518e+07	2.94113e+07	3.11837e+07	3.05281e+07	2.86223e+07	3.07589e+07	2.97584e+07	3.03034e+07	2.86654e+07
FCN3@126E_Glu->Met	FCN3	ficolin 3(FCN3)	8547	126	E	Glu->Met[E]	1.99789	Glu->Met	3.12355e+07	3.0645e+07	3.04017e+07	3.06301e+07	2.973e+07	3.12031e+07	2.99317e+07	3.17548e+07	2.91876e+07	3.09496e+07	3.1648e+07	3.0115e+07	3.1162e+07	3.0909e+07	2.93333e+07	3.0006e+07	2.90441e+07	2.90154e+07	3.02335e+07	3.14692e+07	3.1073e+07	3.05786e+07	3.1017e+07	2.98026e+07	2.92503e+07	2.99554e+07	3.11377e+07	3.08329e+07	3.10361e+07	2.9294e+07	2.86378e+07	2.99064e+07	2.92726e+07	3.03548e+07	2.89202e+07	2.89251e+07	2.87915e+07	2.9346e+07	3.0899e+07	2.88485e+07	2.9186e+07
FCN3@71M_Oxidation	FCN3	ficolin 3(FCN3)	8547	71	M	Oxidation[M]	15.9949	Oxidation	3.03805e+07	3.01864e+07	3.0534e+07	2.99814e+07	3.09667e+07	2.93203e+07	3.15437e+07	3.09864e+07	3.11333e+07	2.95886e+07	3.21061e+07	2.92505e+07	3.0827e+07	3.10778e+07	3.15757e+07	3.17934e+07	2.95703e+07	3.21206e+07	3.16265e+07	3.0717e+07	3.03446e+07	3.08394e+07	3.13584e+07	3.03118e+07	2.99872e+07	3.06999e+07	2.88674e+07	3.08851e+07	2.95869e+07	2.97786e+07	2.96911e+07	2.92293e+07	3.02663e+07	3.15964e+07	3.15504e+07	3.07398e+07	2.97276e+07	2.97355e+07	3.04845e+07	2.98202e+07	3.07539e+07
FCN3@155G_Gly->Pro	FCN3	ficolin 3(FCN3)	8547	155	G	Gly->Pro[G]	40.0313	Gly->Pro	3.07338e+07	2.95096e+07	3.02842e+07	3.06472e+07	3.04347e+07	3.12448e+07	2.91422e+07	2.97006e+07	3.02963e+07	3.1704e+07	3.06996e+07	3.06723e+07	2.98077e+07	2.89382e+07	2.87778e+07	2.95374e+07	3.00741e+07	2.88972e+07	3.15312e+07	2.94463e+07	3.05896e+07	3.04848e+07	3.07939e+07	3.01526e+07	3.03155e+07	2.88298e+07	2.94373e+07	3.09128e+07	3.02024e+07	3.02906e+07	3.05565e+07	3.1183e+07	2.91768e+07	2.93815e+07	3.08539e+07	2.9111e+07	2.91114e+07	3.13018e+07	2.95789e+07	3.16692e+07	3.11646e+07
FCN3@77P_Oxidation	FCN3	ficolin 3(FCN3)	8547	77	P	Oxidation[P]	15.9949	Oxidation	3.12118e+07	2.97353e+07	3.03557e+07	3.08184e+07	3.1278e+07	2.91147e+07	2.9839e+07	2.9031e+07	2.96387e+07	2.87556e+07	2.95285e+07	3.02704e+07	3.01402e+07	3.07409e+07	2.88451e+07	3.1231e+07	3.06339e+07	2.94202e+07	3.05181e+07	2.88329e+07	3.13571e+07	3.03231e+07	3.16442e+07	3.04008e+07	2.91659e+07	2.89816e+07	2.96138e+07	3.10511e+07	3.14987e+07	3.01198e+07	3.06964e+07	2.97385e+07	2.92378e+07	3.104e+07	3.13939e+07	2.96482e+07	3.1597e+07	2.95767e+07	2.93793e+07	3.17455e+07	2.95974e+07
FCN3@158E_Glu->Met	FCN3	ficolin 3(FCN3)	8547	158	E	Glu->Met[E]	1.99789	Glu->Met	2.98187e+07	3.16596e+07	2.90376e+07	2.9788e+07	2.8627e+07	3.05289e+07	2.95387e+07	2.87922e+07	2.952e+07	2.87688e+07	3.086e+07	3.16568e+07	3.01503e+07	31452186	3.14597e+07	2.96768e+07	2.8807e+07	2.92106e+07	2.94793e+07	3.04162e+07	2.95695e+07	3.08317e+07	3.14869e+07	3.08307e+07	3.02654e+07	2.91551e+07	2.89288e+07	3.0451e+07	3.02507e+07	3.15438e+07	3.08267e+07	2.99891e+07	2.96876e+07	2.97188e+07	3.1191e+07	2.86979e+07	3.16252e+07	2.93112e+07	3.0333e+07	2.95338e+07	3.08905e+07
FCN3@95E_Glu->Met	FCN3	ficolin 3(FCN3)	8547	95	E	Glu->Met[E]	1.99789	Glu->Met	3.09292e+07	2.96008e+07	3.13867e+07	3.17008e+07	3.00279e+07	2.9658e+07	3.14457e+07	3.15301e+07	3.14916e+07	3.16846e+07	2.94781e+07	2.93616e+07	3.09877e+07	2.99907e+07	3.05949e+07	29811853	2.99316e+07	2.96501e+07	3.0578e+07	3.12879e+07	3.12791e+07	2.94766e+07	2.89684e+07	2.88483e+07	2.92197e+07	3.04816e+07	3.16273e+07	2.98912e+07	2.96255e+07	2.88921e+07	2.91979e+07	2.95565e+07	3.00745e+07	3.13149e+07	3.00929e+07	2.94884e+07	2.8961e+07	3.00104e+07	2.90267e+07	2.98649e+07	3.02931e+07
FCN3@77P_Dioxidation(Pro->Glu)	FCN3	ficolin 3(FCN3)	8547	77	P	Dioxidation[P](Pro->Glu[P])	31.9898	Dioxidation(Pro->Glu)	3.137e+07	30386343	2.89387e+07	3.02366e+07	3.07942e+07	3.0106e+07	2.92428e+07	3.13961e+07	2.8662e+07	3.09163e+07	3.07348e+07	3.097e+07	3.05191e+07	2.89663e+07	3.02459e+07	3.16085e+07	3.03218e+07	2.8738e+07	2.9323e+07	3.07673e+07	2.94351e+07	2.99059e+07	2.9973e+07	2.94717e+07	3.01571e+07	2.88342e+07	2.88825e+07	2.87584e+07	2.91202e+07	2.99388e+07	2.92688e+07	2.87225e+07	2.95932e+07	3.10493e+07	3.09902e+07	3.02809e+07	3.04928e+07	2.99567e+07	2.97552e+07	2.90773e+07	2.95276e+07
FCN3@159S_Ser->Gln	FCN3	ficolin 3(FCN3)	8547	159	S	Ser->Gln[S]	41.0265	Ser->Gln	3.0585e+07	2.89163e+07	3.01231e+07	3.02759e+07	3.17154e+07	3.02965e+07	3.10477e+07	3.13213e+07	2.8852e+07	3.05959e+07	3.17597e+07	2.96502e+07	30139182	2.86731e+07	3.13957e+07	2.94895e+07	2.99601e+07	3.07475e+07	2.9615e+07	2.88501e+07	3.03968e+07	3.01676e+07	3.11929e+07	3.09301e+07	3.0053e+07	2.88189e+07	2.87132e+07	3.06906e+07	3.09503e+07	3.08431e+07	3.15121e+07	2.97352e+07	3.03546e+07	3.1276e+07	2.97069e+07	3.06123e+07	3.07741e+07	3.0354e+07	3.10062e+07	3.05631e+07	2.86229e+07
FCN3@82N_Deamidated	FCN3	ficolin 3(FCN3)	8547	82	N	Deamidated[N]	0.984016	Deamidated	3.17284e+07	2.93077e+07	2.96859e+07	2.91652e+07	3.0118e+07	3.12591e+07	3.01749e+07	2.902e+07	2.90689e+07	3.03997e+07	3.00196e+07	3.10491e+07	2.94955e+07	3.09035e+07	3.13592e+07	3.04301e+07	2.89272e+07	2.88189e+07	3.06655e+07	2.97071e+07	3.08174e+07	3.08056e+07	2.86648e+07	3.008e+07	3.13486e+07	2.88608e+07	3.11433e+07	3.15422e+07	2.94027e+07	3.02638e+07	3.12255e+07	2.93858e+07	2.95224e+07	2.96852e+07	3.12327e+07	2.96122e+07	2.98432e+07	3.1152e+07	2.93476e+07	2.9699e+07	2.95246e+07
FCN3@165N_Deamidated	FCN3	ficolin 3(FCN3)	8547	165	N	Deamidated[N]	0.984016	Deamidated	3.02293e+07	2.95735e+07	2.99408e+07	3.07263e+07	3.16485e+07	3.05455e+07	3.0079e+07	2.8909e+07	2.99454e+07	2.94761e+07	3.17217e+07	3.14349e+07	2.91723e+07	3.12624e+07	3.13307e+07	3.03514e+07	2.991e+07	2.97471e+07	2.97602e+07	2.92697e+07	3.10363e+07	3.17225e+07	2.91319e+07	3.02181e+07	2.87668e+07	3.11961e+07	30847893	3.08343e+07	3.15114e+07	3.13375e+07	3.12076e+07	2.89424e+07	3.00109e+07	3.09871e+07	3.13222e+07	3.09761e+07	3.07621e+07	2.94181e+07	2.89171e+07	3.04804e+07	3.00153e+07
FCN3@167N_Deamidated	FCN3	ficolin 3(FCN3)	8547	167	N	Deamidated[N]	0.984016	Deamidated	2.94276e+07	2.98923e+07	2.99878e+07	2.86502e+07	2.88258e+07	2.86637e+07	3.1211e+07	2.88905e+07	2.98223e+07	3.06021e+07	2.86897e+07	3.16122e+07	2.86757e+07	3.16267e+07	3.13532e+07	29359260	3.17336e+07	3.04383e+07	2.97014e+07	3.13909e+07	3.15713e+07	3.0903e+07	2.99526e+07	2.89343e+07	2.90619e+07	2.90963e+07	2.94509e+07	3.13424e+07	3.17324e+07	30717246	2.98942e+07	3.04502e+07	2.88313e+07	2.94177e+07	2.99553e+07	3.00448e+07	2.91673e+07	3.01038e+07	2.94392e+07	3.09517e+07	3.12389e+07
FCN3@209L_Xle->Val	FCN3	ficolin 3(FCN3)	8547	209	L	Xle->Val[L]	-14.0157	Xle->Val	3.0512e+07	2.86531e+07	3.10478e+07	3.13358e+07	3.04407e+07	3.009e+07	2.8884e+07	2.98238e+07	3.11358e+07	2.9214e+07	2.95415e+07	2.92915e+07	2.9309e+07	3.17246e+07	3.1713e+07	3.08652e+07	3.0034e+07	3.02062e+07	3.12988e+07	3.01474e+07	3.17389e+07	2.95707e+07	3.00698e+07	2.8827e+07	3.01226e+07	3.14759e+07	3.04036e+07	2.95259e+07	2.86369e+07	3.01459e+07	2.9723e+07	2.98951e+07	2.8749e+07	2.98828e+07	3.00698e+07	2.94329e+07	2.90351e+07	2.97411e+07	3.13142e+07	3.05738e+07	3.04965e+07
FCN3@160E_Glu->Met	FCN3	ficolin 3(FCN3)	8547	160	E	Glu->Met[E]	1.99789	Glu->Met	3.01815e+07	3.15226e+07	2.98031e+07	3.09495e+07	3.0643e+07	3.03405e+07	3.09224e+07	2.96752e+07	2.92946e+07	2.87707e+07	3.04469e+07	3.11396e+07	3.09602e+07	3.05643e+07	2.95035e+07	3.06561e+07	2.88269e+07	3.13137e+07	2.92242e+07	3.00561e+07	2.90356e+07	3.00721e+07	3.12934e+07	3.08282e+07	3.05366e+07	3.02274e+07	2.88883e+07	3.02251e+07	2.95589e+07	3.01692e+07	3.10352e+07	3.1025e+07	3.01372e+07	2.99219e+07	2.93551e+07	2.93799e+07	2.88536e+07	2.93857e+07	2.86474e+07	3.10999e+07	3.07917e+07
FCN3@229R_unknown_35	FCN3	ficolin 3(FCN3)	8547	229	R	unknown_35[R]	244.123	unknown_35	3.13875e+07	2.90369e+07	3.01935e+07	2.89012e+07	3.01824e+07	3.0624e+07	3.08872e+07	3.10635e+07	2.89792e+07	2.86389e+07	3.16004e+07	2.89613e+07	2.91489e+07	3.05396e+07	3.14251e+07	2.9369e+07	2.99105e+07	3.11223e+07	3.06484e+07	3.05891e+07	2.89616e+07	3.09271e+07	2.88531e+07	3.05886e+07	2.99357e+07	2.89336e+07	3.12269e+07	2.94876e+07	2.98555e+07	3.07373e+07	3.1546e+07	30486675	3.10551e+07	3.12041e+07	3.13298e+07	3.03027e+07	3.15544e+07	3.07122e+07	3.11026e+07	2.90399e+07	3.10165e+07
FCN3@242N_Deamidated	FCN3	ficolin 3(FCN3)	8547	242	N	Deamidated[N]	0.984016	Deamidated	3.14227e+07	3.15976e+07	2.99725e+07	2.95582e+07	2.97046e+07	2.92071e+07	2.88813e+07	2.87985e+07	3.05865e+07	2.97533e+07	2.91471e+07	3.09261e+07	3.09149e+07	3.16367e+07	2.99853e+07	3.1493e+07	2.93266e+07	3.02612e+07	2.88629e+07	3.101e+07	2.90117e+07	3.13315e+07	2.87864e+07	3.17598e+07	3.02658e+07	2.96646e+07	3.05073e+07	2.88799e+07	2.88029e+07	3.16537e+07	2.98276e+07	3.03529e+07	2.96481e+07	2.99128e+07	2.87112e+07	2.98832e+07	2.88339e+07	3.02179e+07	3.17167e+07	3.03728e+07	3.0403e+07
FCN3@244N_Deamidated	FCN3	ficolin 3(FCN3)	8547	244	N	Deamidated[N]	0.984016	Deamidated	2.865e+07	2.94462e+07	3.04554e+07	3.07246e+07	2.98988e+07	3.04494e+07	2.88212e+07	2.99825e+07	2.95925e+07	3.12316e+07	2.89026e+07	3.11678e+07	3.00659e+07	3.17452e+07	2.86526e+07	3.00674e+07	3.0988e+07	3.05159e+07	3.02214e+07	3.08481e+07	3.06892e+07	3.13633e+07	2.86163e+07	3.15463e+07	3.15664e+07	3.10639e+07	3.10893e+07	3.10419e+07	2.97824e+07	2.87472e+07	3.0545e+07	2.891e+07	3.06143e+07	2.86817e+07	2.97259e+07	3.08625e+07	3.02203e+07	3.12167e+07	2.99385e+07	3.08518e+07	3.04755e+07
FCN3@245C_DiDehydro	FCN3	ficolin 3(FCN3)	8547	245	C	DiDehydro[C]	-2.01565	DiDehydro	3.13377e+07	2.91374e+07	2.88906e+07	3.0744e+07	2.87304e+07	3.12501e+07	3.06191e+07	2.93554e+07	2.96383e+07	3.0213e+07	3.12713e+07	2.98159e+07	2.97973e+07	3.0724e+07	2.99815e+07	2.9121e+07	2.92799e+07	3.09815e+07	2.94161e+07	2.89185e+07	2.96691e+07	2.90559e+07	3.04301e+07	3.16361e+07	3.13347e+07	3.16078e+07	3.08445e+07	2.98883e+07	2.96576e+07	3.16189e+07	3.06716e+07	2.97906e+07	3.05877e+07	2.88407e+07	2.98767e+07	3.11415e+07	2.90718e+07	2.90918e+07	2.97962e+07	2.96588e+07	2.96865e+07
FCN3@268A_Carbonyl	FCN3	ficolin 3(FCN3)	8547	268	A	Carbonyl[A]	13.9793	Carbonyl	3.08438e+07	3.09325e+07	2.98238e+07	3.14665e+07	2.92808e+07	3.17347e+07	2.86544e+07	2.86255e+07	3.08729e+07	3.12606e+07	2.88052e+07	2.97645e+07	2.86567e+07	3.03996e+07	3.01475e+07	3.08496e+07	3.16197e+07	3.00775e+07	3.05742e+07	3.17329e+07	3.05195e+07	2.9117e+07	3.15333e+07	3.0052e+07	2.89833e+07	3.04712e+07	3.06427e+07	2.89345e+07	2.96475e+07	3.13002e+07	2.92573e+07	3.11098e+07	2.94446e+07	3.00217e+07	2.99836e+07	2.86713e+07	3.09676e+07	3.15176e+07	3.11413e+07	3.0781e+07	2.90489e+07
FCN3@269V_Carbonyl	FCN3	ficolin 3(FCN3)	8547	269	V	Carbonyl[V]	13.9793	Carbonyl	3.08351e+07	2.90075e+07	3.00153e+07	2.90803e+07	3.10959e+07	3.1484e+07	3.05123e+07	2.96971e+07	3.1355e+07	3.15476e+07	2.88436e+07	3.07542e+07	3.14343e+07	3.00107e+07	2.86651e+07	3.12014e+07	2.86122e+07	3.07447e+07	2.8819e+07	2.99948e+07	3.00205e+07	3.17209e+07	3.16301e+07	3.12965e+07	3.06734e+07	3.15194e+07	2.94398e+07	3.02833e+07	3.09549e+07	2.92153e+07	2.87577e+07	2.96199e+07	2.88261e+07	3.01487e+07	3.02688e+07	3.06503e+07	3.00584e+07	2.94164e+07	2.86709e+07	3.08373e+07	3.12632e+07
FCN3@278G_Gly->Pro	FCN3	ficolin 3(FCN3)	8547	278	G	Gly->Pro[G]	40.0313	Gly->Pro	3.00468e+07	2.9522e+07	3.04223e+07	2.91881e+07	3.07896e+07	3.10978e+07	3.16664e+07	3.03303e+07	3.15265e+07	3.12557e+07	3.04346e+07	3.09078e+07	3.0327e+07	2.93952e+07	3.15842e+07	3.00428e+07	2.91756e+07	2.89488e+07	2.92562e+07	3.10011e+07	2.86633e+07	3.16877e+07	3.1224e+07	3.05336e+07	3.00687e+07	2.98227e+07	2.99131e+07	2.99523e+07	3.0376e+07	2.91134e+07	2.88543e+07	3.08435e+07	3.11273e+07	2.86955e+07	3.04267e+07	2.88694e+07	3.04636e+07	2.94382e+07	3.12152e+07	3.01799e+07	2.93558e+07
FCN3@46C_DiDehydro	FCN3	ficolin 3(FCN3)	8547	46	C	DiDehydro[C]	-2.01565	DiDehydro	2.87324e+07	3.14399e+07	3.07948e+07	3.07873e+07	2.99375e+07	3.08821e+07	3.09411e+07	2.96071e+07	2.93911e+07	3.14011e+07	2.86254e+07	3.00832e+07	3.07874e+07	3.0966e+07	3.08627e+07	2.87536e+07	3.04047e+07	3.03631e+07	3.01812e+07	3.0774e+07	3.11623e+07	2.89431e+07	3.08203e+07	3.1291e+07	2.9318e+07	2.88501e+07	3.04842e+07	2.92712e+07	2.983e+07	3.09256e+07	3.11282e+07	3.15854e+07	3.02068e+07	3.04568e+07	3.01941e+07	3.1197e+07	3.03198e+07	2.94598e+07	2.91847e+07	2.94823e+07	2.9693e+07
FCN3@46C_Trioxidation	FCN3	ficolin 3(FCN3)	8547	46	C	Trioxidation[C]	47.9847	Trioxidation	2.87027e+07	2.95357e+07	3.12665e+07	3.15809e+07	3.03635e+07	2.9303e+07	2.95609e+07	2.93718e+07	3.02322e+07	3.10744e+07	2.99739e+07	3.17845e+07	2.86604e+07	2.98226e+07	2.97553e+07	2.95347e+07	3.06023e+07	2.9323e+07	2.92863e+07	2.96654e+07	3.12097e+07	3.16962e+07	2.88225e+07	3.05243e+07	3.11077e+07	2.95137e+07	3.10769e+07	3.13308e+07	3.14609e+07	2.93219e+07	2.94735e+07	3.00537e+07	3.09177e+07	2.88267e+07	2.96483e+07	2.92358e+07	2.94172e+07	2.95987e+07	3.15439e+07	3.0828e+07	2.98244e+07
FCN3@50P_Dioxidation(Pro->Glu)	FCN3	ficolin 3(FCN3)	8547	50	P	Dioxidation[P](Pro->Glu[P])	31.9898	Dioxidation(Pro->Glu)	3.11128e+07	3.16205e+07	2.98731e+07	2.9631e+07	2.8685e+07	3.14448e+07	2.93567e+07	3.03807e+07	3.10318e+07	29533298	2.87366e+07	2.98291e+07	3.1124e+07	3.0427e+07	2.88218e+07	3.08416e+07	2.9709e+07	3.14259e+07	3.12904e+07	3.06667e+07	2.98942e+07	3.03085e+07	3.04096e+07	3.0062e+07	2.97179e+07	3.11594e+07	3.06991e+07	2.99199e+07	3.12489e+07	2.94737e+07	2.98467e+07	3.1364e+07	2.95762e+07	2.92429e+07	2.93715e+07	3.09258e+07	2.92209e+07	3.17602e+07	2.98951e+07	2.94195e+07	2.97071e+07
FCN3@53P_Dioxidation(Pro->Glu)	FCN3	ficolin 3(FCN3)	8547	53	P	Dioxidation[P](Pro->Glu[P])	31.9898	Dioxidation(Pro->Glu)	3.0551e+07	2.98294e+07	3.02416e+07	3.15153e+07	3.10046e+07	2.94308e+07	3.05658e+07	3.0223e+07	3.15876e+07	2.93981e+07	3.16566e+07	3.15289e+07	2.88804e+07	3.07831e+07	2.96969e+07	3.10819e+07	3.00523e+07	3.07075e+07	2.94402e+07	30541037	3.16589e+07	3.15527e+07	2.88953e+07	3.11144e+07	3.00695e+07	3.08441e+07	3.1215e+07	3.1725e+07	2.89761e+07	2.94669e+07	3.00277e+07	3.14753e+07	2.88155e+07	2.88249e+07	2.96968e+07	2.87258e+07	3.025e+07	2.88841e+07	3.00722e+07	3.17362e+07	3.03193e+07
FCN3@53P_Oxidation	FCN3	ficolin 3(FCN3)	8547	53	P	Oxidation[P]	15.9949	Oxidation	3.04103e+07	3.03891e+07	2.88052e+07	3.06241e+07	2.90519e+07	2.89011e+07	2.86781e+07	2.98916e+07	2.9078e+07	3.1312e+07	2.94458e+07	3.08532e+07	3.01631e+07	3.17291e+07	2.87257e+07	2.87053e+07	3.17857e+07	3.04754e+07	2.8756e+07	3.15248e+07	3.10428e+07	3.10921e+07	3.10088e+07	2.91803e+07	2.99808e+07	3.0771e+07	2.97118e+07	3.02922e+07	3.09066e+07	3.14717e+07	3.07801e+07	3.06632e+07	3.05742e+07	3.08339e+07	3.02187e+07	3.14156e+07	3.12167e+07	3.01203e+07	2.87837e+07	2.90584e+07	3.15558e+07
FCN3@55E_Dioxidation	FCN3	ficolin 3(FCN3)	8547	55	E	Dioxidation[E]	31.9898	Dioxidation	2.88583e+07	3.06474e+07	3.05072e+07	2.89445e+07	3.03016e+07	2.99091e+07	3.07067e+07	2.89619e+07	3.00429e+07	2.96022e+07	3.13499e+07	3.07799e+07	2.95511e+07	3.11962e+07	3.16486e+07	3.11103e+07	3.17003e+07	2.95158e+07	3.13926e+07	2.8656e+07	3.16987e+07	3.16246e+07	3.15843e+07	2.86334e+07	3.03942e+07	2.91186e+07	2.90368e+07	2.98928e+07	2.99777e+07	2.87756e+07	3.0723e+07	2.87592e+07	2.94848e+07	2.98155e+07	2.97139e+07	2.9657e+07	2.92602e+07	3.14576e+07	2.94651e+07	2.88423e+07	3.16601e+07
FCN3@55E_Oxidation	FCN3	ficolin 3(FCN3)	8547	55	E	Oxidation[E]	15.9949	Oxidation	2.92784e+07	3.00401e+07	2.90994e+07	3.12219e+07	2.89091e+07	3.04245e+07	2.87891e+07	2.97807e+07	3.0374e+07	2.87665e+07	3.16935e+07	3.06465e+07	2.87846e+07	2.91446e+07	2.93714e+07	3.14618e+07	3.13526e+07	3.11453e+07	3.14324e+07	3.15457e+07	3.04656e+07	3.09556e+07	3.15887e+07	3.01839e+07	2.88282e+07	2.92711e+07	3.02654e+07	3.1003e+07	3.08592e+07	2.98098e+07	2.94439e+07	2.99194e+07	2.96934e+07	3.08398e+07	3.17349e+07	3.01374e+07	3.01179e+07	2.96859e+07	3.16601e+07	3.07548e+07	3.05489e+07
FCN3@56K_Dioxidation	FCN3	ficolin 3(FCN3)	8547	56	K	Dioxidation[K]	31.9898	Dioxidation	3.17693e+07	2.96616e+07	2.94052e+07	3.11036e+07	3.05427e+07	2.95335e+07	2.86339e+07	3.13099e+07	3.05532e+07	2.99542e+07	3.15233e+07	3.03241e+07	3.13883e+07	3.01592e+07	3.09608e+07	3.04594e+07	3.03809e+07	2.86111e+07	2.96234e+07	2.99676e+07	3.15887e+07	2.95475e+07	2.99744e+07	2.89433e+07	3.10677e+07	2.89403e+07	3.09935e+07	3.019e+07	3.15602e+07	2.89775e+07	3.00818e+07	3.06597e+07	2.99136e+07	3.06053e+07	2.95062e+07	2.87294e+07	3.02379e+07	3.05649e+07	2.90837e+07	3.07394e+07	2.91555e+07
FCN3@65P_Dioxidation(Pro->Glu)	FCN3	ficolin 3(FCN3)	8547	65	P	Dioxidation[P](Pro->Glu[P])	31.9898	Dioxidation(Pro->Glu)	3.15216e+07	3.14524e+07	3.0501e+07	2.97254e+07	2.93023e+07	3.16206e+07	3.17749e+07	3.00928e+07	2.98696e+07	3.02651e+07	2.88976e+07	3.06545e+07	2.87825e+07	3.06431e+07	3.00253e+07	3.04013e+07	3.08896e+07	2.91513e+07	3.03471e+07	3.03206e+07	2.95934e+07	3.07346e+07	2.93568e+07	3.10178e+07	2.93005e+07	3.0459e+07	3.04906e+07	2.94541e+07	3.1662e+07	2.96804e+07	2.9604e+07	2.86538e+07	2.89924e+07	2.92409e+07	2.94506e+07	2.92754e+07	3.07136e+07	3.00297e+07	2.92059e+07	2.89446e+07	2.91347e+07
FCN3@99Q_Deamidated	FCN3	ficolin 3(FCN3)	8547	99	Q	Deamidated[Q]	0.984016	Deamidated	2.99374e+07	3.11243e+07	3.16365e+07	3.02191e+07	3.05421e+07	2.97165e+07	2.95763e+07	2.96743e+07	2.95204e+07	3.0449e+07	3.15059e+07	3.12498e+07	2.93411e+07	3.08899e+07	3.10065e+07	3.01372e+07	3.14405e+07	2.93034e+07	3.00942e+07	3.0534e+07	2.99463e+07	2.98285e+07	2.88888e+07	2.87356e+07	3.03838e+07	3.15596e+07	3.01148e+07	3.0041e+07	3.01593e+07	3.02199e+07	28773273	2.9231e+07	3.04902e+07	3.10778e+07	2.90883e+07	3.13137e+07	3.1485e+07	3.00154e+07	3.15884e+07	3.00694e+07	2.89439e+07
FCN3@228G_unknown_35	FCN3	ficolin 3(FCN3)	8547	228	G	unknown_35[G]	244.123	unknown_35	3.02055e+07	2.93841e+07	3.06927e+07	3.11264e+07	3.161e+07	2.99906e+07	2.86982e+07	3.00082e+07	2.86557e+07	3.12456e+07	2.91898e+07	3.00016e+07	3.15289e+07	3.1933e+07	3.12277e+07	3.08917e+07	3.00882e+07	3.02302e+07	3.15925e+07	2.94594e+07	3.17863e+07	2.96037e+07	2.93929e+07	3.09244e+07	3.06458e+07	3.06021e+07	3.12547e+07	2.92028e+07	2.95143e+07	3.12922e+07	2.9766e+07	2.98572e+07	3.05126e+07	2.96983e+07	2.98343e+07	3.05224e+07	3.0215e+07	3.03165e+07	3.13231e+07	3.16662e+07	3.13915e+07
F13A1@47N_Deamidated	F13A1	coagulation factor XIII A chain(F13A1)	2162	47	N	Deamidated[N]	0.984016	Deamidated	3.08711e+07	2.9048e+07	3.03667e+07	2.91502e+07	3.14266e+07	2.92456e+07	3.0066e+07	2.90576e+07	3.0272e+07	3.09323e+07	3.01185e+07	2.97932e+07	3.1691e+07	3.01721e+07	2.87248e+07	3.13185e+07	2.8941e+07	2.87485e+07	2.94098e+07	3.03703e+07	2.93503e+07	3.08255e+07	3.07261e+07	2.91883e+07	3.02864e+07	2.91508e+07	3.01644e+07	3.09962e+07	2.94712e+07	3.12698e+07	3.02566e+07	3.15353e+07	3.11596e+07	3.15263e+07	2.91074e+07	2.97552e+07	2.94879e+07	2.95842e+07	2.97116e+07	3.02456e+07	3.02951e+07
F13A1@19N_Deamidated	F13A1	coagulation factor XIII A chain(F13A1)	2162	19	N	Deamidated[N]	0.984016	Deamidated	3.16296e+07	3.10346e+07	3.03651e+07	2.87e+07	3e+07	2.92144e+07	3.17134e+07	3.16209e+07	2.90799e+07	2.9289e+07	3.12052e+07	2.91159e+07	2.96101e+07	3.06933e+07	2.99613e+07	2.99317e+07	3.0443e+07	3.14499e+07	3.15595e+07	3.15642e+07	2.94137e+07	2.86407e+07	2.86789e+07	3.06234e+07	3.10968e+07	3.13049e+07	3.07315e+07	2.97805e+07	3.14936e+07	3.11474e+07	2.8791e+07	3.02177e+07	2.91533e+07	3.16782e+07	3.16104e+07	2.9675e+07	3.09086e+07	3.06568e+07	2.93857e+07	3.03209e+07	2.96695e+07
F13A1@21N_Deamidated	F13A1	coagulation factor XIII A chain(F13A1)	2162	21	N	Deamidated[N]	0.984016	Deamidated	2.87838e+07	3.11528e+07	2.8865e+07	3.04175e+07	2.96229e+07	3.15256e+07	2.88277e+07	3.15723e+07	2.86858e+07	29861829	3.13013e+07	3.12221e+07	2.93737e+07	2.90822e+07	2.99308e+07	2.88116e+07	2.93856e+07	3.02551e+07	3.15255e+07	3.05373e+07	3.04812e+07	3.15548e+07	3.04119e+07	2.99111e+07	2.9006e+07	2.98596e+07	2.98947e+07	2.99951e+07	2.9099e+07	2.93664e+07	2.87703e+07	2.9984e+07	3.1069e+07	3.12008e+07	2.96954e+07	2.88435e+07	2.8638e+07	3.13123e+07	3.08803e+07	3.02882e+07	2.88019e+07
F13A1@44E_Glu->Met	F13A1	coagulation factor XIII A chain(F13A1)	2162	44	E	Glu->Met[E]	1.99789	Glu->Met	3.05521e+07	3.04725e+07	3.04825e+07	2.96489e+07	2.92315e+07	2.88163e+07	3.06666e+07	2.89462e+07	3.03835e+07	2.90152e+07	2.94056e+07	3.1071e+07	3.00543e+07	2.88987e+07	3.03545e+07	2.87396e+07	3.11956e+07	2.90914e+07	2.90327e+07	2.97085e+07	3.06701e+07	3.14323e+07	2.95106e+07	2.96153e+07	3.09988e+07	2.86231e+07	3.06276e+07	2.93558e+07	3.09576e+07	3.17255e+07	3.06389e+07	3.05333e+07	3.03223e+07	2.99201e+07	3.16723e+07	2.87551e+07	2.99308e+07	3.0485e+07	3.10516e+07	2.88258e+07	3.17731e+07
F2@494Q_Deamidated	F2	coagulation factor II, thrombin(F2)	2147	494	Q	Deamidated[Q]	0.984016	Deamidated	3.12637e+07	3.01248e+07	2.94768e+07	3.15021e+07	3.08938e+07	3.15573e+07	3.04521e+07	2.88741e+07	2.93394e+07	3.11529e+07	3.16112e+07	2.92404e+07	2.89927e+07	3.03589e+07	3.0184e+07	3.01729e+07	3.15366e+07	2.94437e+07	2.97476e+07	2.98694e+07	2.89329e+07	2.92922e+07	3.02651e+07	2.8823e+07	3.01952e+07	3.14476e+07	3.03969e+07	2.94781e+07	2.92421e+07	2.86343e+07	2.93754e+07	3.04988e+07	3.10413e+07	3.0755e+07	2.91816e+07	2.86779e+07	3.04201e+07	3.10505e+07	3.15378e+07	3.1564e+07	3.15107e+07
F2@501V_unknown_5	F2	coagulation factor II, thrombin(F2)	2147	501	V	unknown_5[V]	-3.02666	unknown_5	2.95723e+07	3.17799e+07	2.91029e+07	3.15335e+07	2.94132e+07	3.06195e+07	2.9076e+07	2.92771e+07	3.00563e+07	3.11256e+07	2.86672e+07	2.87379e+07	3.09519e+07	3.07281e+07	3.06102e+07	3.04225e+07	2.96915e+07	3.17556e+07	2.87719e+07	3.01389e+07	2.99084e+07	3.11696e+07	2.99559e+07	3.01546e+07	3.12299e+07	2.99943e+07	3.09342e+07	3.04601e+07	2.94669e+07	2.86656e+07	2.9521e+07	3.06111e+07	2.86202e+07	3.13613e+07	2.90979e+07	3.04304e+07	2.99774e+07	3.0441e+07	3.05929e+07	3.16272e+07	3.17539e+07
F2@506N_Deamidated	F2	coagulation factor II, thrombin(F2)	2147	506	N	Deamidated[N]	0.984016	Deamidated	3.04221e+07	3.0303e+07	3.15094e+07	3.1691e+07	2.89328e+07	3.17442e+07	3.17456e+07	2.95688e+07	3.08373e+07	2.8744e+07	2.98157e+07	3.13761e+07	3.08873e+07	2.96985e+07	3.01564e+07	3.1291e+07	2.89196e+07	3.09018e+07	2.90649e+07	2.95963e+07	2.94217e+07	3.15546e+07	3.02311e+07	3.0122e+07	2.86097e+07	2.96653e+07	2.97696e+07	3.0026e+07	3.11707e+07	3.13107e+07	2.86453e+07	2.86965e+07	3.05789e+07	3.07219e+07	3.01703e+07	3.05096e+07	3.14808e+07	2.86763e+07	3.02164e+07	3.07884e+07	2.89512e+07
F2@511W_Dioxidation	F2	coagulation factor II, thrombin(F2)	2147	511	W	Dioxidation[W]	31.9898	Dioxidation	3.1425e+07	3.12943e+07	3.10456e+07	3.053e+07	2.95715e+07	2.9366e+07	2.95374e+07	2.9527e+07	3.14088e+07	3.15602e+07	3.10338e+07	3.00847e+07	3.10786e+07	3.03363e+07	2.87056e+07	2.97884e+07	3.03043e+07	2.866e+07	3.09775e+07	3.15208e+07	2.92731e+07	2.95059e+07	3.09997e+07	2.92424e+07	3.10156e+07	3.06184e+07	3.13227e+07	3.17641e+07	2.87297e+07	3.13219e+07	2.99884e+07	2.99679e+07	2.96219e+07	3.09019e+07	2.91252e+07	3.03975e+07	2.88372e+07	3.16707e+07	3.16861e+07	2.92364e+07	2.99754e+07
F2@532E_Cation_Na	F2	coagulation factor II, thrombin(F2)	2147	532	E	Cation_Na[E]	21.9819	Cation_Na	2.94389e+07	2.87556e+07	2.96588e+07	3.15665e+07	3.02351e+07	3.10233e+07	3.02118e+07	2.89726e+07	3.14903e+07	3.09969e+07	2.97389e+07	3.17844e+07	3.007e+07	3.07348e+07	3.0093e+07	3.02997e+07	3.04452e+07	2.90669e+07	3.08654e+07	3.0217e+07	2.93135e+07	3.13155e+07	3.16836e+07	2.96406e+07	2.95307e+07	2.92141e+07	2.90089e+07	2.9135e+07	3.12085e+07	2.94398e+07	3.00322e+07	2.97978e+07	2.86666e+07	2.93248e+07	3.02401e+07	3.11445e+07	3.01928e+07	2.90722e+07	2.89312e+07	2.93529e+07	3.1026e+07
F2@536C_unknown_17	F2	coagulation factor II, thrombin(F2)	2147	536	C	unknown_17[C]	89.9774	unknown_17	3.07666e+07	3.08551e+07	2.96849e+07	2.94452e+07	3.08098e+07	2.97746e+07	2.86656e+07	3.05119e+07	3.08845e+07	3.07933e+07	3.03804e+07	2.94439e+07	3.04252e+07	2.96896e+07	2.98902e+07	2.94494e+07	3.02931e+07	3.07318e+07	2.88418e+07	2.96818e+07	3.07552e+07	2.98777e+07	3.09481e+07	3.09337e+07	3.00797e+07	3.17051e+07	3.06974e+07	3.09314e+07	3.04837e+07	3.05634e+07	2.91751e+07	3.08849e+07	3.05142e+07	2.90399e+07	3.17248e+07	2.92299e+07	3.01678e+07	3.06732e+07	2.98342e+07	3.04373e+07	3.1094e+07
F2@510T_Dehydrated	F2	coagulation factor II, thrombin(F2)	2147	510	T	Dehydrated[T]	-18.0106	Dehydrated	2.97393e+07	2.88581e+07	3.01979e+07	3.16317e+07	3.0667e+07	3.05446e+07	3.13701e+07	3.13411e+07	2.97647e+07	2.91685e+07	2.86229e+07	3.11141e+07	3.06232e+07	2.97732e+07	3.13039e+07	2.92959e+07	3.09128e+07	2.92075e+07	3.03326e+07	2.94761e+07	3.06473e+07	3.10122e+07	2.98208e+07	2.86207e+07	3.03815e+07	2.98696e+07	3.05424e+07	3.11399e+07	3.12915e+07	2.9724e+07	3.15245e+07	2.8647e+07	3.0967e+07	3.08878e+07	2.91915e+07	2.89058e+07	2.98399e+07	3.02439e+07	3.01676e+07	2.89825e+07	3.13239e+07
F2@548M_Oxidation	F2	coagulation factor II, thrombin(F2)	2147	548	M	Oxidation[M]	15.9949	Oxidation	3.02169e+07	3.16787e+07	3.12674e+07	3.06424e+07	2.9924e+07	2.86484e+07	3.13988e+07	2.90561e+07	2.99419e+07	2.9093e+07	3.11409e+07	2.91169e+07	3.00169e+07	3.1052e+07	2.89738e+07	2.88489e+07	2.98078e+07	3.1053e+07	2.87548e+07	2.94497e+07	3.13759e+07	3.04591e+07	3.06122e+07	3.0775e+07	3.01528e+07	3.04385e+07	3.05928e+07	3.05843e+07	2.98331e+07	2.97298e+07	3.02475e+07	3.00732e+07	3.11641e+07	3.14126e+07	2.86944e+07	2.98542e+07	2.87706e+07	2.95781e+07	3.01308e+07	2.94799e+07	2.88386e+07
F2@550C_DiDehydro	F2	coagulation factor II, thrombin(F2)	2147	550	C	DiDehydro[C]	-2.01565	DiDehydro	3.0767e+07	2.88066e+07	3.0454e+07	3.13881e+07	3.05931e+07	2.92151e+07	3.07733e+07	2.95555e+07	3.13677e+07	3.0187e+07	3.15082e+07	3.03099e+07	3.077e+07	3.02103e+07	3.08482e+07	3.16895e+07	3.12162e+07	3.14049e+07	3.16604e+07	3.00851e+07	2.90312e+07	3.04665e+07	2.91372e+07	3.15282e+07	2.91541e+07	3.08579e+07	3.12576e+07	3.12117e+07	2.87783e+07	3.07281e+07	3.07243e+07	29193204	3.08309e+07	2.96085e+07	3.07586e+07	3.09014e+07	3.13309e+07	2.99257e+07	3.1023e+07	2.9501e+07	3.10485e+07
F2@550C_unknown_17	F2	coagulation factor II, thrombin(F2)	2147	550	C	unknown_17[C]	89.9774	unknown_17	3.04122e+07	3.14557e+07	2.87133e+07	3.1534e+07	2.9311e+07	3.14783e+07	3.03164e+07	2.99741e+07	2.97937e+07	3.09815e+07	3.04359e+07	2.89518e+07	3.02075e+07	3.06189e+07	2.86654e+07	3.098e+07	3.10426e+07	3.07119e+07	2.91176e+07	3.10285e+07	2.90473e+07	2.87603e+07	2.89992e+07	2.99003e+07	2.97845e+07	2.99543e+07	3.04466e+07	3.11456e+07	3.05962e+07	3.09179e+07	3.12854e+07	3.12382e+07	3.11938e+07	2.87588e+07	3.15498e+07	2.99479e+07	3.04769e+07	2.87513e+07	3.15619e+07	3.04237e+07	3.16165e+07
F2@574M_Oxidation	F2	coagulation factor II, thrombin(F2)	2147	574	M	Oxidation[M]	15.9949	Oxidation	30284211	3.1125e+07	3.05755e+07	2.99992e+07	2.86464e+07	2.94178e+07	3.03526e+07	3.09606e+07	2.92188e+07	2.87218e+07	2.90643e+07	2.87973e+07	3.03565e+07	3.09903e+07	2.94076e+07	2.86298e+07	2.96316e+07	2.93559e+07	3.06215e+07	3.05828e+07	3.14175e+07	2.87928e+07	3.01541e+07	3.03196e+07	2.98901e+07	2.91325e+07	3.00578e+07	3.07245e+07	2.89028e+07	2.88536e+07	3.13433e+07	3.17031e+07	2.94362e+07	2.99477e+07	3.04222e+07	2.98492e+07	3.03278e+07	3.17555e+07	2.92356e+07	3.13966e+07	3.03385e+07
F2@579N_Deamidated	F2	coagulation factor II, thrombin(F2)	2147	579	N	Deamidated[N]	0.984016	Deamidated	3.19561e+07	3.04012e+07	2.91909e+07	3.10699e+07	3.10159e+07	30084505	3.1262e+07	3.17753e+07	2.9823e+07	2.96205e+07	2.89518e+07	3.02699e+07	3.00487e+07	3.11728e+07	2.90819e+07	3.17589e+07	2.9002e+07	2.91082e+07	3.03701e+07	2.97621e+07	3.23394e+07	3.16005e+07	31156016	3.22979e+07	2.9546e+07	3.09147e+07	3.18143e+07	2.88072e+07	3.08641e+07	3.1423e+07	3.12995e+07	2.96245e+07	3.11302e+07	3.08121e+07	3.06637e+07	2.97048e+07	3.01564e+07	3.07744e+07	3.06636e+07	3.14332e+07	3.18423e+07
F2@581R_Arg->Lys	F2	coagulation factor II, thrombin(F2)	2147	581	R	Arg->Lys[R]	-28.0061	Arg->Lys	3.11762e+07	2.97133e+07	3.00039e+07	3.08715e+07	3.13833e+07	3.00223e+07	3.03044e+07	3.03117e+07	2.89092e+07	2.92255e+07	2.90775e+07	2.90214e+07	2.93092e+07	3.1125e+07	29172283	3.07384e+07	2.99011e+07	3.16069e+07	3.04108e+07	2.88703e+07	3.13306e+07	3.00269e+07	3.15759e+07	2.99926e+07	2.99794e+07	2.87221e+07	3.11904e+07	2.95131e+07	3.07254e+07	3.16089e+07	3.15973e+07	3.07583e+07	2.89355e+07	3.14148e+07	3.07916e+07	2.88559e+07	3.04537e+07	2.98131e+07	2.94598e+07	3.08112e+07	3.15069e+07
F2@585M_Oxidation	F2	coagulation factor II, thrombin(F2)	2147	585	M	Oxidation[M]	15.9949	Oxidation	3.09944e+07	2.93691e+07	2.88612e+07	3.09755e+07	2.99596e+07	3.06871e+07	3.11615e+07	3.14944e+07	3.15446e+07	3.07759e+07	2.99858e+07	3.17635e+07	3.11179e+07	2.94153e+07	3.14424e+07	3.03229e+07	2.95698e+07	3.12448e+07	3.06915e+07	3.03888e+07	2.97592e+07	2.89465e+07	3.11024e+07	3.13881e+07	3.08694e+07	3.17784e+07	2.98874e+07	3.01219e+07	2.96141e+07	3.12153e+07	31780652	3.1354e+07	2.88872e+07	2.8935e+07	3.10555e+07	2.86715e+07	3.17344e+07	3.07685e+07	3.00797e+07	3.1005e+07	3.15458e+07
F2@521S_Sulfo	F2	coagulation factor II, thrombin(F2)	2147	521	S	Sulfo[S]	79.9568	Sulfo	2.96914e+07	2.94906e+07	3.0844e+07	2.9335e+07	3.15357e+07	3.04044e+07	2.90969e+07	3.16307e+07	2.86255e+07	3.01976e+07	2.95985e+07	2.92421e+07	3.06571e+07	2.893e+07	2.94923e+07	3.12274e+07	3.02056e+07	3.08311e+07	3.04487e+07	2.94756e+07	3.08013e+07	3.11126e+07	2.89133e+07	3.01259e+07	2.87865e+07	2.90432e+07	3.13228e+07	3.06042e+07	2.88876e+07	3.02914e+07	2.98407e+07	3.10701e+07	2.88411e+07	2.93878e+07	3.16394e+07	2.95431e+07	2.93538e+07	3.14518e+07	2.87163e+07	3.10061e+07	3.00607e+07
F2@527N_Deamidated	F2	coagulation factor II, thrombin(F2)	2147	527	N	Deamidated[N]	0.984016	Deamidated	3.07671e+07	2.96529e+07	3.09992e+07	2.91963e+07	2.94339e+07	3.15871e+07	2.88371e+07	3.09581e+07	3.01999e+07	3.09442e+07	3.17827e+07	2.94816e+07	3.05062e+07	2.93179e+07	2.98534e+07	3.0543e+07	3.13516e+07	2.92625e+07	3.1371e+07	3.05963e+07	3.15772e+07	3.17416e+07	3.10008e+07	3.14472e+07	3.03252e+07	3.01057e+07	2.974e+07	3.15988e+07	3.03154e+07	2.95733e+07	3.05925e+07	3.07487e+07	3.12993e+07	3.01175e+07	2.9986e+07	2.90615e+07	2.98165e+07	2.89471e+07	2.94572e+07	3.08307e+07	3.17197e+07
F2@530I_Xle->Asn	F2	coagulation factor II, thrombin(F2)	2147	530	I	Xle->Asn[I]	0.958863	Xle->Asn	2.86146e+07	3.14827e+07	29647171	3.04106e+07	2.9971e+07	3.01319e+07	2.87268e+07	2.95723e+07	3.04e+07	2.86103e+07	3.02564e+07	2.92206e+07	2.97123e+07	2.86745e+07	3.10919e+07	2.9846e+07	2.97666e+07	2.89487e+07	3.11433e+07	3.01627e+07	2.95709e+07	3.09231e+07	3.10446e+07	3.17732e+07	3.12913e+07	3.04965e+07	2.87305e+07	2.86949e+07	2.92733e+07	2.88752e+07	2.94589e+07	3.01867e+07	3.15004e+07	3.05953e+07	3.13832e+07	2.95451e+07	3.13342e+07	2.93391e+07	3.11374e+07	2.90731e+07	2.92991e+07
F2@100L_unknown_35	F2	coagulation factor II, thrombin(F2)	2147	100	L	unknown_35[L]	244.123	unknown_35	2.96476e+07	3.09082e+07	3.04639e+07	3.06687e+07	2.92266e+07	2.86455e+07	3.15753e+07	2.99034e+07	3.0594e+07	2.86808e+07	3.00116e+07	2.89532e+07	3.08315e+07	2.90816e+07	2.87529e+07	2.97907e+07	2.96587e+07	2.97762e+07	3.06517e+07	2.88839e+07	3.01255e+07	2.96632e+07	2.9496e+07	2.9378e+07	2.95355e+07	2.93929e+07	2.95002e+07	3.13762e+07	2.94564e+07	3.0601e+07	2.86297e+07	3.0734e+07	2.9703e+07	2.90181e+07	3.14178e+07	3.09205e+07	2.88411e+07	2.88695e+07	3.13699e+07	3.1083e+07	3.16099e+07
F2@103C_Dehydro	F2	coagulation factor II, thrombin(F2)	2147	103	C	Dehydro[C]	-1.00782	Dehydro	3.09648e+07	3.09813e+07	2.94042e+07	2.97671e+07	2.97778e+07	3.13578e+07	3.10801e+07	3.0753e+07	3.02729e+07	2.8766e+07	2.98452e+07	3.10758e+07	3.07568e+07	3.07888e+07	3.12396e+07	2.87644e+07	2.9858e+07	2.95536e+07	2.9692e+07	2.94736e+07	3.13091e+07	3.0819e+07	3.06632e+07	2.9627e+07	3.10576e+07	2.92864e+07	3.17305e+07	3.04027e+07	2.92487e+07	3.12089e+07	2.90995e+07	3.13759e+07	3.08794e+07	3.06686e+07	3.14821e+07	3.13547e+07	3.11468e+07	2.92693e+07	2.96245e+07	2.87511e+07	2.94992e+07
F2@547N_Deamidated	F2	coagulation factor II, thrombin(F2)	2147	547	N	Deamidated[N]	0.984016	Deamidated	2.90205e+07	3.03159e+07	2.92576e+07	3.00751e+07	3.09829e+07	2.8992e+07	3.02963e+07	3.13706e+07	3.10405e+07	2.95241e+07	3.12486e+07	2.90276e+07	2.86837e+07	3.04313e+07	2.99592e+07	2.88395e+07	3.04791e+07	2.98573e+07	2.91926e+07	3.13934e+07	3.11295e+07	2.95876e+07	2.99542e+07	3.17748e+07	3.01687e+07	3.04248e+07	3.14965e+07	2.95303e+07	3.10906e+07	2.94474e+07	2.93248e+07	3.09911e+07	2.95608e+07	3.12794e+07	2.86954e+07	2.90004e+07	2.9049e+07	3.06375e+07	3.14586e+07	2.8695e+07	2.89758e+07
F2@106G_unknown_35	F2	coagulation factor II, thrombin(F2)	2147	106	G	unknown_35[G]	244.123	unknown_35	3.10057e+07	3.08548e+07	3.07175e+07	3.094e+07	2.89788e+07	2.94371e+07	3.049e+07	3.15029e+07	2.97702e+07	2.98133e+07	3.15983e+07	3.10845e+07	3.01044e+07	2.87566e+07	2.92645e+07	2.99156e+07	3.00081e+07	3.01858e+07	3.05244e+07	2.93816e+07	2.98102e+07	3.04794e+07	2.98471e+07	3.14161e+07	3.00537e+07	3.08909e+07	3.08526e+07	2.87933e+07	3.10971e+07	2.9927e+07	2.98434e+07	2.87532e+07	3.0161e+07	2.89103e+07	3.02673e+07	2.91374e+07	3.12284e+07	3.1629e+07	3.16405e+07	3.148e+07	2.87906e+07
F2@107N_Deamidated	F2	coagulation factor II, thrombin(F2)	2147	107	N	Deamidated[N]	0.984016	Deamidated	3.15844e+07	3.07716e+07	3.14682e+07	2.90964e+07	3.05477e+07	3.02652e+07	3.13301e+07	2.89495e+07	2.92908e+07	2.87615e+07	3.02778e+07	2.95833e+07	2.90386e+07	3.03985e+07	3.08462e+07	3.11626e+07	3.16217e+07	2.93637e+07	3.17839e+07	3.10867e+07	2.96932e+07	3.08211e+07	2.98936e+07	3.10347e+07	3.09956e+07	2.92043e+07	3.05047e+07	2.86933e+07	3.12097e+07	2.89709e+07	2.92455e+07	3.01973e+07	2.87812e+07	3.02141e+07	3.00248e+07	2.886e+07	3.16543e+07	3.12328e+07	3.13144e+07	2.86401e+07	3.17469e+07
F2@108C_DiDehydro	F2	coagulation factor II, thrombin(F2)	2147	108	C	DiDehydro[C]	-2.01565	DiDehydro	3.13479e+07	3.07481e+07	3.05351e+07	2.97923e+07	3.17357e+07	2.94049e+07	2.90555e+07	2.92912e+07	2.98338e+07	3.13617e+07	3.0475e+07	2.96014e+07	3.13881e+07	2.9252e+07	3.12195e+07	2.94723e+07	3.07531e+07	2.88193e+07	3.133e+07	3.09789e+07	3.02439e+07	2.96222e+07	2.89622e+07	2.99015e+07	3.12968e+07	2.90803e+07	3.06815e+07	3.12007e+07	2.93509e+07	2.98372e+07	2.94405e+07	3.14353e+07	3.08197e+07	3.14103e+07	3.13172e+07	3.02307e+07	2.96843e+07	2.98792e+07	3.04573e+07	2.95814e+07	2.96443e+07
F2@126G_Gly->Pro	F2	coagulation factor II, thrombin(F2)	2147	126	G	Gly->Pro[G]	40.0313	Gly->Pro	2.98682e+07	2.94741e+07	3.12453e+07	2.93664e+07	3.01514e+07	3.12172e+07	2.97384e+07	3.13438e+07	3.01236e+07	3.06689e+07	3.12325e+07	3.19474e+07	2.86739e+07	3.07669e+07	3.14101e+07	2.98145e+07	2.97657e+07	2.9876e+07	3.09968e+07	2.9516e+07	2.98419e+07	2.88086e+07	3.10998e+07	2.89098e+07	3.15823e+07	2.93394e+07	3.00786e+07	3.1198e+07	2.93284e+07	3.05356e+07	2.9973e+07	2.90886e+07	2.86876e+07	2.86725e+07	2.97363e+07	3.1388e+07	3.13248e+07	3.11755e+07	3.00843e+07	2.93946e+07	3.14527e+07
F2@129C_unknown_17	F2	coagulation factor II, thrombin(F2)	2147	129	C	unknown_17[C]	89.9774	unknown_17	3.10094e+07	3.15184e+07	2.98068e+07	3.0892e+07	3.12292e+07	2.96748e+07	2.88931e+07	3.16352e+07	2.96962e+07	3.04296e+07	2.89617e+07	31166853	3.06173e+07	2.86531e+07	3.14163e+07	3.04783e+07	30136523	2.97458e+07	2.97092e+07	2.94298e+07	3.08532e+07	3.16317e+07	3.12715e+07	2.97265e+07	3.17737e+07	3.15209e+07	3.10599e+07	2.87546e+07	3.05367e+07	2.88855e+07	2.95543e+07	3.00398e+07	3.14425e+07	3.11285e+07	2.87524e+07	3.06509e+07	2.96423e+07	3.12116e+07	3.01851e+07	2.86239e+07	3.14219e+07
F2@159N_Deamidated	F2	coagulation factor II, thrombin(F2)	2147	159	N	Deamidated[N]	0.984016	Deamidated	3.0935e+07	3.06142e+07	3.02032e+07	3.14694e+07	3.01678e+07	2.9773e+07	2.90349e+07	3.012e+07	3.10934e+07	3.01295e+07	2.96355e+07	3.03659e+07	3.12078e+07	28812237	2.93437e+07	3.03995e+07	3.05402e+07	3.04137e+07	3.16505e+07	3.11077e+07	2.96661e+07	3.15024e+07	2.99831e+07	3.0731e+07	2.87954e+07	2.91967e+07	2.93289e+07	2.87236e+07	3.00269e+07	2.9543e+07	3.14108e+07	2.89724e+07	3.09734e+07	2.94887e+07	2.91833e+07	3.02966e+07	2.93999e+07	3.15071e+07	3.05346e+07	2.98582e+07	3.17354e+07
F2@161D_Ammonium	F2	coagulation factor II, thrombin(F2)	2147	161	D	Ammonium[D]	17.0265	Ammonium	3.00067e+07	2.87313e+07	2.94175e+07	2.88419e+07	3.06657e+07	3.01692e+07	3.0049e+07	3.08007e+07	2.95474e+07	3.0994e+07	2.98792e+07	3.10858e+07	3.08142e+07	3.11415e+07	3.15578e+07	3.13197e+07	3.05874e+07	3.01911e+07	2.89019e+07	3.04236e+07	2.89043e+07	2.91747e+07	3.02215e+07	3.06095e+07	2.94083e+07	3.07176e+07	3.17128e+07	3.10505e+07	2.98406e+07	3.07387e+07	2.92975e+07	2.99964e+07	3.10156e+07	3.05073e+07	2.92643e+07	3.09474e+07	2.8802e+07	2.90112e+07	3.07355e+07	3.04276e+07	3.07736e+07
F2@511W_Trp->Oxolactone	F2	coagulation factor II, thrombin(F2)	2147	511	W	Trp->Oxolactone[W]	13.9793	Trp->Oxolactone	31421358	3.14988e+07	3.15564e+07	2.93775e+07	3.01995e+07	3.08417e+07	3.08541e+07	2.8805e+07	2.90448e+07	3.04594e+07	2.93739e+07	3.17016e+07	3.17683e+07	2.96961e+07	3.14823e+07	2.9267e+07	3.11381e+07	3.17555e+07	3.09419e+07	2.94754e+07	2.86797e+07	2.87324e+07	3.11458e+07	2.89822e+07	2.96396e+07	3.01181e+07	2.9092e+07	3.1592e+07	2.99243e+07	3.07866e+07	3.06942e+07	2.95569e+07	3.16236e+07	2.99631e+07	2.90909e+07	3.07134e+07	3.05154e+07	3.11693e+07	2.98616e+07	2.8709e+07	2.97051e+07
F2@164T_Thr->Met	F2	coagulation factor II, thrombin(F2)	2147	164	T	Thr->Met[T]	29.9928	Thr->Met	3.0202e+07	2.92993e+07	3.177e+07	2.99178e+07	2.97656e+07	2.94431e+07	3.09018e+07	3.02607e+07	3.01619e+07	3.11055e+07	2.8915e+07	2.93141e+07	2.97923e+07	2.91454e+07	3.15436e+07	3.12953e+07	3.10444e+07	2.86249e+07	3.1159e+07	3.03588e+07	2.86565e+07	2.94566e+07	3.07432e+07	3.04751e+07	2.9889e+07	2.86107e+07	3.02886e+07	2.87511e+07	2.87097e+07	3.00303e+07	2.95581e+07	2.94333e+07	2.86206e+07	2.96132e+07	3.17082e+07	2.98864e+07	3.04822e+07	3.17426e+07	3.10764e+07	3.14893e+07	3.16706e+07
F2@165T_Thr->Met	F2	coagulation factor II, thrombin(F2)	2147	165	T	Thr->Met[T]	29.9928	Thr->Met	3.03377e+07	3.07227e+07	3.07799e+07	2.86172e+07	3.00657e+07	3.1553e+07	3.16641e+07	2.86972e+07	3.06475e+07	2.86791e+07	2.89109e+07	3.08062e+07	3.00963e+07	3.01439e+07	2.95003e+07	3.07562e+07	3.15284e+07	2.91008e+07	3.0512e+07	2.92571e+07	2.87007e+07	2.94783e+07	3.09068e+07	3.05516e+07	3.12266e+07	2.92677e+07	3.09841e+07	2.88442e+07	2.99056e+07	2.90039e+07	3.01715e+07	2.95408e+07	2.9394e+07	3.01029e+07	3.09698e+07	2.9905e+07	2.91491e+07	3.0125e+07	3.14681e+07	3.14e+07	3.17439e+07
F2@166G_Gly->Ser	F2	coagulation factor II, thrombin(F2)	2147	166	G	Gly->Ser[G]	30.0106	Gly->Ser	3.14518e+07	3.12463e+07	3.01826e+07	2.89985e+07	3.11643e+07	2.95097e+07	3.15836e+07	3.00071e+07	3.10319e+07	2.89141e+07	2.97071e+07	3.08773e+07	3.0181e+07	3.15809e+07	2.96357e+07	3.07137e+07	2.88795e+07	3.07207e+07	3.14622e+07	2.90767e+07	3.12192e+07	3.05207e+07	2.93811e+07	2.90169e+07	2.96869e+07	2.94469e+07	3.04107e+07	2.94478e+07	3.06463e+07	2.93553e+07	2.99471e+07	2.9526e+07	2.92791e+07	3.17806e+07	3.12518e+07	3.07201e+07	3.06566e+07	3.15177e+07	3.10824e+07	2.86778e+07	2.97668e+07
F2@168W_Dioxidation	F2	coagulation factor II, thrombin(F2)	2147	168	W	Dioxidation[W]	31.9898	Dioxidation	2.93575e+07	3.12046e+07	3.1504e+07	3.06246e+07	2.962e+07	2.8669e+07	3.06736e+07	2.99119e+07	2.90553e+07	3.02017e+07	2.95365e+07	2.97094e+07	3.01501e+07	2.90747e+07	3.03421e+07	2.94217e+07	3.1747e+07	2.92567e+07	2.89292e+07	3.11481e+07	2.91758e+07	2.98765e+07	2.90027e+07	2.96198e+07	3.00611e+07	2.98475e+07	3.05716e+07	2.88216e+07	3.14829e+07	3.17869e+07	3.1411e+07	3.12434e+07	2.95788e+07	3.16776e+07	2.9144e+07	3.01386e+07	2.97181e+07	3.11472e+07	3.17205e+07	3.17594e+07	2.93876e+07
F2@103C_DiDehydro	F2	coagulation factor II, thrombin(F2)	2147	103	C	DiDehydro[C]	-2.01565	DiDehydro	2.93308e+07	3.03055e+07	3.05541e+07	2.87687e+07	3.00028e+07	3.15902e+07	2.87287e+07	2.93315e+07	3.12066e+07	3.11164e+07	2.98115e+07	3.13958e+07	3.0693e+07	3.03133e+07	3.02823e+07	3.11017e+07	2.95146e+07	2.90715e+07	2.86111e+07	3.03211e+07	2.97572e+07	2.98149e+07	2.89601e+07	3.09388e+07	2.91864e+07	3.08329e+07	3.08847e+07	2.92561e+07	3.13372e+07	2.9884e+07	3.00893e+07	3.10111e+07	3.08124e+07	2.88558e+07	3.00742e+07	3.12738e+07	2.87078e+07	2.99605e+07	3.10911e+07	2.93519e+07	2.9292e+07
F2@181C_DiDehydro	F2	coagulation factor II, thrombin(F2)	2147	181	C	DiDehydro[C]	-2.01565	DiDehydro	3.1463e+07	2.97822e+07	2.91407e+07	2.97739e+07	2.8664e+07	3.04627e+07	2.98439e+07	3.14471e+07	2.95097e+07	3.08319e+07	3.11444e+07	3.01435e+07	2.91528e+07	2.91113e+07	2.96879e+07	2.89938e+07	3.1143e+07	3.06358e+07	3.05606e+07	3.04661e+07	2.96158e+07	3.17828e+07	2.96646e+07	2.97778e+07	3.08434e+07	3.09937e+07	3.0539e+07	2.86482e+07	2.8658e+07	2.97446e+07	2.89301e+07	3.06789e+07	3.14326e+07	2.95017e+07	2.96447e+07	2.88439e+07	3.07194e+07	3.10814e+07	3.05863e+07	2.874e+07	3.07243e+07
F2@181C_Dioxidation	F2	coagulation factor II, thrombin(F2)	2147	181	C	Dioxidation[C]	31.9898	Dioxidation	3.03517e+07	3.00362e+07	2.97761e+07	3.10427e+07	2.95058e+07	2.95755e+07	3.00606e+07	2.91969e+07	2.90948e+07	2.92058e+07	2.87619e+07	2.98237e+07	3.17835e+07	2.96168e+07	3.089e+07	3.03008e+07	2.93671e+07	3.17744e+07	2.89455e+07	2.97799e+07	3.04502e+07	2.88455e+07	2.9155e+07	2.99304e+07	2.96555e+07	3.04059e+07	3.1427e+07	2.90014e+07	3.17669e+07	3.13565e+07	2.8818e+07	3.02548e+07	3.04106e+07	2.9595e+07	2.91158e+07	3.00968e+07	2.90394e+07	2.86128e+07	3.05609e+07	3.01361e+07	3.07816e+07
F2@184P_Pro->Val	F2	coagulation factor II, thrombin(F2)	2147	184	P	Pro->Val[P]	2.01565	Pro->Val	3.06216e+07	3.101e+07	3.04998e+07	2.93703e+07	3.05145e+07	3.01891e+07	2.92323e+07	2.8823e+07	2.88159e+07	2.89748e+07	2.93028e+07	3.03345e+07	2.86668e+07	3.07337e+07	3.07201e+07	3.15108e+07	3.07329e+07	2.95265e+07	2.90559e+07	3.10025e+07	3.17845e+07	2.92417e+07	3.13675e+07	2.9439e+07	3.00093e+07	3.17169e+07	2.93917e+07	2.93803e+07	28640687	2.92857e+07	2.98471e+07	3.0954e+07	2.95944e+07	2.98289e+07	2.96547e+07	2.95066e+07	3.07127e+07	2.96856e+07	2.88768e+07	3.10355e+07	2.99807e+07
F2@186C_Dehydro	F2	coagulation factor II, thrombin(F2)	2147	186	C	Dehydro[C]	-1.00782	Dehydro	2.89181e+07	2.87578e+07	2.96904e+07	3.04919e+07	3.1021e+07	2.90423e+07	3.09803e+07	2.99459e+07	2.88852e+07	3.1342e+07	3.02942e+07	3.12455e+07	3.02803e+07	2.94924e+07	2.94681e+07	3.01296e+07	2.96054e+07	3.16648e+07	2.99275e+07	3.01394e+07	3.06568e+07	2.98538e+07	2.87469e+07	3.02789e+07	2.88978e+07	2.91791e+07	2.95197e+07	3.15268e+07	2.94011e+07	2.87146e+07	2.88048e+07	2.8987e+07	2.92463e+07	2.91916e+07	2.94367e+07	2.99293e+07	2.91186e+07	2.86577e+07	3.06188e+07	3.16304e+07	3.11764e+07
F2@186C_DiDehydro	F2	coagulation factor II, thrombin(F2)	2147	186	C	DiDehydro[C]	-2.01565	DiDehydro	2.92788e+07	3.1312e+07	2.96336e+07	3.01995e+07	2.88069e+07	3.13535e+07	3.12687e+07	2.89387e+07	3.14104e+07	3.04395e+07	3.02524e+07	3.126e+07	3.14136e+07	3.07813e+07	29474148	3.11021e+07	2.90934e+07	2.87391e+07	2.87267e+07	2.95524e+07	2.8926e+07	2.93648e+07	3.05136e+07	2.96214e+07	2.92907e+07	3.13709e+07	3.07151e+07	2.95782e+07	3.03412e+07	2.92933e+07	3.10633e+07	2.91673e+07	3.1331e+07	3.10185e+07	2.96358e+07	2.87014e+07	2.98521e+07	3.06688e+07	3.01141e+07	2.89643e+07	3.13884e+07
F2@186C_unknown_10	F2	coagulation factor II, thrombin(F2)	2147	186	C	unknown_10[C]	41.0148	unknown_10	3.01234e+07	3.15663e+07	2.96871e+07	3.02669e+07	3.07605e+07	2.9876e+07	3.06736e+07	3.08986e+07	2.86268e+07	2.93707e+07	3.01937e+07	3.05856e+07	3.09997e+07	2.98011e+07	2.91342e+07	2.98084e+07	3.12716e+07	3.17782e+07	3.14773e+07	3.11605e+07	2.93169e+07	3.07264e+07	2.95293e+07	2.89753e+07	3.0723e+07	3.17371e+07	3.12295e+07	2.91867e+07	3.02544e+07	2.89452e+07	2.97995e+07	2.97487e+07	3.15439e+07	3.1088e+07	3.11921e+07	3.15255e+07	2.97169e+07	2.96864e+07	3.16324e+07	2.88206e+07	3.0689e+07
F2@186C_unknown_5	F2	coagulation factor II, thrombin(F2)	2147	186	C	unknown_5[C]	-3.02666	unknown_5	3.02395e+07	2.9785e+07	3.13369e+07	2.89717e+07	3.00759e+07	3.04226e+07	3.0177e+07	2.92767e+07	3.15019e+07	3.02263e+07	2.87562e+07	2.92034e+07	2.9193e+07	3.12973e+07	3.04558e+07	2.93558e+07	2.92935e+07	2.89963e+07	2.96837e+07	3.0093e+07	3.04848e+07	3.0524e+07	3.01182e+07	2.96958e+07	3.09425e+07	2.99859e+07	3.01617e+07	3.09511e+07	2.91903e+07	2.86632e+07	2.96856e+07	2.9263e+07	2.95344e+07	2.92095e+07	2.90959e+07	3.145e+07	2.98125e+07	2.98921e+07	2.92874e+07	2.86548e+07	2.96026e+07
F2@188Q_Gln->Lys	F2	coagulation factor II, thrombin(F2)	2147	188	Q	Gln->Lys[Q]	0.036386	Gln->Lys	2.99005e+07	2.92899e+07	3.04757e+07	2.9841e+07	3.03946e+07	3.08456e+07	3.10574e+07	3.07676e+07	3.11135e+07	3.13472e+07	3.06158e+07	3.12505e+07	3.17781e+07	3.08183e+07	3.01993e+07	3.15394e+07	3.13981e+07	2.96928e+07	2.98696e+07	3.16055e+07	3.093e+07	2.91068e+07	3.12849e+07	2.97221e+07	2.98467e+07	3.05351e+07	2.94656e+07	3.05837e+07	29265256	2.89746e+07	2.97282e+07	3.13515e+07	2.96273e+07	3.14969e+07	3.04177e+07	3.06852e+07	3.08413e+07	2.94493e+07	3.04862e+07	2.91629e+07	3.01756e+07
F2@189D_Ammonium	F2	coagulation factor II, thrombin(F2)	2147	189	D	Ammonium[D]	17.0265	Ammonium	2.96214e+07	3.12241e+07	2.9023e+07	3.15475e+07	2.92842e+07	3.04564e+07	3.12051e+07	2.97677e+07	3.01833e+07	3.17819e+07	3.01653e+07	3.16262e+07	3.08414e+07	2.93548e+07	3.15751e+07	3.10417e+07	3.08251e+07	3.11699e+07	2.9613e+07	3.01913e+07	3.11168e+07	2.93845e+07	3.00248e+07	2.89089e+07	3.05878e+07	3.06735e+07	3.12027e+07	3.11837e+07	2.9138e+07	3.08437e+07	2.98202e+07	2.89838e+07	3.11208e+07	3.08346e+07	3.10836e+07	2.89782e+07	3.00757e+07	3.15208e+07	2.96754e+07	2.89897e+07	3.07936e+07
F2@195M_Oxidation	F2	coagulation factor II, thrombin(F2)	2147	195	M	Oxidation[M]	15.9949	Oxidation	3.12401e+07	2.90799e+07	3.02249e+07	3.16739e+07	3.22865e+07	2.98354e+07	2.92339e+07	29079936	3.06531e+07	3.06978e+07	32446640	2.97696e+07	3.10059e+07	3.32573e+07	3.27477e+07	3.10913e+07	3.20217e+07	3.31558e+07	3.03792e+07	2.91644e+07	3.09396e+07	3.14762e+07	3.06068e+07	3.09931e+07	3.00864e+07	2.97879e+07	3.10698e+07	3.17006e+07	3.08285e+07	3.05264e+07	3.04821e+07	2.93009e+07	3.15389e+07	2.99642e+07	2.93131e+07	3.14457e+07	3.1225e+07	2.95668e+07	3.02712e+07	2.92973e+07	2.8634e+07
F2@200E_Ammonium	F2	coagulation factor II, thrombin(F2)	2147	200	E	Ammonium[E]	17.0265	Ammonium	3.15667e+07	2.9853e+07	3.10765e+07	2.92088e+07	3.07224e+07	2.95337e+07	3.09704e+07	2.86115e+07	3.13189e+07	2.8862e+07	2.93063e+07	3.02431e+07	2.93785e+07	3.0335e+07	2.94401e+07	3.14617e+07	2.9647e+07	3.06951e+07	3.1692e+07	3.14068e+07	2.95245e+07	3.14375e+07	2.90519e+07	3.07214e+07	3.16953e+07	2.94652e+07	2.92918e+07	3.01265e+07	3.12908e+07	2.89213e+07	2.9848e+07	2.94547e+07	3.09317e+07	2.94292e+07	3.04302e+07	3.07631e+07	2.93278e+07	2.87907e+07	3.14491e+07	3.15156e+07	3.12771e+07
F2@200E_Cation_Na	F2	coagulation factor II, thrombin(F2)	2147	200	E	Cation_Na[E]	21.9819	Cation_Na	2.93523e+07	3.125e+07	3.07311e+07	3.13255e+07	2.96704e+07	2.96505e+07	28772096	3.02042e+07	3.05971e+07	3.02511e+07	3.13905e+07	2.87405e+07	2.93017e+07	3.01585e+07	3.02543e+07	2.97817e+07	2.94143e+07	3.04224e+07	2.96453e+07	3.08831e+07	2.92924e+07	2.99865e+07	3.17321e+07	2.87456e+07	3.08295e+07	2.97008e+07	3.17352e+07	3.17394e+07	3.08957e+07	3.0252e+07	3.05304e+07	3.04578e+07	3.04753e+07	2.90161e+07	2.86667e+07	2.98493e+07	2.88443e+07	3.12036e+07	2.94058e+07	3.04494e+07	2.98897e+07
F2@168W_Oxidation	F2	coagulation factor II, thrombin(F2)	2147	168	W	Oxidation[W]	15.9949	Oxidation	3.12086e+07	3.16193e+07	3.08183e+07	3.01976e+07	3.1779e+07	2.86717e+07	2.96397e+07	3.04671e+07	2.98966e+07	2.99574e+07	3.10138e+07	3.08489e+07	3.1338e+07	2.96643e+07	3.0323e+07	3.0801e+07	3.12343e+07	3.07774e+07	2.92968e+07	3.03115e+07	2.96568e+07	3.03873e+07	2.89432e+07	3.06293e+07	3.00115e+07	3.06306e+07	2.8803e+07	3.04018e+07	3.13148e+07	2.92038e+07	3.15914e+07	3.06684e+07	2.87281e+07	3.11421e+07	2.9428e+07	3.14863e+07	2.95933e+07	2.96443e+07	2.99511e+07	2.93295e+07	2.91586e+07
F2@200E_Glu->Phe	F2	coagulation factor II, thrombin(F2)	2147	200	E	Glu->Phe[E]	18.0258	Glu->Phe	2.95446e+07	3.00684e+07	2.94115e+07	2.96411e+07	2.88168e+07	2.96646e+07	2.97007e+07	2.97651e+07	3.15797e+07	2.95519e+07	3.08436e+07	2.96621e+07	31520555	2.94971e+07	2.88945e+07	3.09467e+07	3.16584e+07	3.04345e+07	3.1572e+07	3.0702e+07	3.11309e+07	2.93744e+07	2.87946e+07	3.16619e+07	2.93505e+07	2.94719e+07	3.02923e+07	3.14002e+07	3.11726e+07	3.01396e+07	2.90941e+07	3.12097e+07	3.07041e+07	3.05034e+07	3.17491e+07	2.91733e+07	3.13008e+07	3.11845e+07	3.0275e+07	3.11288e+07	3.15687e+07
F2@203S_DAET	F2	coagulation factor II, thrombin(F2)	2147	203	S	DAET[S]	87.0507	DAET	3.03511e+07	2.96717e+07	2.86219e+07	3.10802e+07	3.16527e+07	2.91323e+07	3.14684e+07	3.02622e+07	3.15973e+07	2.96327e+07	3.02767e+07	2.86268e+07	2.98736e+07	3.05944e+07	3.10075e+07	3.08127e+07	3.11048e+07	3.06858e+07	2.89544e+07	3.14442e+07	2.95842e+07	2.98139e+07	3.03373e+07	2.87443e+07	3.14793e+07	2.96698e+07	3.00525e+07	3.08355e+07	3.11282e+07	3.09179e+07	2.99615e+07	3.01559e+07	2.89955e+07	3.11691e+07	2.96344e+07	3.06066e+07	3.08612e+07	3.12929e+07	3.0617e+07	2.88074e+07	2.93686e+07
F2@205N_Deamidated	F2	coagulation factor II, thrombin(F2)	2147	205	N	Deamidated[N]	0.984016	Deamidated	3.15951e+07	2.90489e+07	3.14796e+07	3.17513e+07	3.09974e+07	3.15139e+07	3.02167e+07	3.13488e+07	2.90837e+07	2.92333e+07	3.0815e+07	2.93512e+07	3.12031e+07	2.91602e+07	2.97381e+07	2.90296e+07	2.89563e+07	2.88479e+07	3.02923e+07	2.98241e+07	3.10956e+07	3.04796e+07	2.87751e+07	3.12436e+07	2.87071e+07	3.07617e+07	3.01839e+07	3.11275e+07	2.99104e+07	3.13055e+07	3.11181e+07	2.93107e+07	2.9101e+07	2.88351e+07	2.94632e+07	3.00468e+07	2.94142e+07	2.88751e+07	2.91347e+07	2.92896e+07	3.1386e+07
F2@211E_Cation_Na	F2	coagulation factor II, thrombin(F2)	2147	211	E	Cation_Na[E]	21.9819	Cation_Na	2.91189e+07	3.1459e+07	2.98412e+07	2.96818e+07	2.9401e+07	3.06361e+07	3.01405e+07	3.14809e+07	3.15699e+07	3.14507e+07	2.92297e+07	3.00394e+07	3.08845e+07	3.16736e+07	2.99496e+07	3.12895e+07	2.959e+07	3.15088e+07	2.89943e+07	3.16515e+07	2.95711e+07	2.928e+07	3.05056e+07	2.88744e+07	2.91455e+07	2.86675e+07	3.02303e+07	2.87882e+07	3.03038e+07	3.10025e+07	3.05184e+07	2.96753e+07	3.17256e+07	3.11939e+07	2.98007e+07	3.06718e+07	3.03042e+07	3.07762e+07	3.01115e+07	3.12953e+07	2.88805e+07
F2@213C_unknown_17	F2	coagulation factor II, thrombin(F2)	2147	213	C	unknown_17[C]	89.9774	unknown_17	2.90515e+07	3.0399e+07	3.05513e+07	3.05509e+07	3.02889e+07	3.10149e+07	2.9603e+07	2.90212e+07	3.15339e+07	2.94802e+07	3.09672e+07	2.95514e+07	2.90398e+07	3.17819e+07	2.98693e+07	2.97813e+07	2.98679e+07	3.04294e+07	3.02885e+07	3.09049e+07	3.02729e+07	2.9103e+07	2.94623e+07	3.0989e+07	3.01182e+07	3.02301e+07	2.88773e+07	2.89221e+07	2.9815e+07	2.93028e+07	3.0057e+07	3.0838e+07	2.86858e+07	3.00959e+07	3.09533e+07	2.95125e+07	3.17029e+07	2.99383e+07	2.95598e+07	3.15362e+07	3.08272e+07
F2@228T_Sulfo	F2	coagulation factor II, thrombin(F2)	2147	228	T	Sulfo[T]	79.9568	Sulfo	3.09401e+07	3.06503e+07	2.98592e+07	3.00296e+07	3.08604e+07	2.8907e+07	2.87407e+07	3.13247e+07	2.87074e+07	2.87716e+07	2.96719e+07	3.08914e+07	3.15384e+07	3.17221e+07	3.11915e+07	2.95044e+07	2.94648e+07	3.10117e+07	3.17426e+07	2.91605e+07	3.05391e+07	2.86831e+07	3.13178e+07	3.15679e+07	3.07053e+07	2.8687e+07	2.92923e+07	2.99856e+07	3.07855e+07	2.87029e+07	2.88769e+07	3.10865e+07	2.96679e+07	2.96615e+07	2.88032e+07	3.03861e+07	3.04936e+07	3.10326e+07	3.1607e+07	3.13029e+07	2.88977e+07
F2@229T_dHex(1)Hex(2)	F2	coagulation factor II, thrombin(F2)	2147	229	T	dHex(1)Hex(2)[T]	470.164	dHex(1)Hex(2)	3.13152e+07	3.07454e+07	3.0562e+07	3.11939e+07	2.87766e+07	3.12048e+07	2.8905e+07	3.13613e+07	3.0956e+07	2.87623e+07	3.0699e+07	3.12922e+07	2.93709e+07	3.1079e+07	3.14252e+07	3.10049e+07	2.97017e+07	2.94815e+07	3.07944e+07	3.0741e+07	3.04104e+07	3.01009e+07	3.006e+07	3.14037e+07	3.0783e+07	3.0549e+07	2.99039e+07	2.98386e+07	2.89789e+07	3.08368e+07	3.05876e+07	3.08035e+07	3.05687e+07	2.98448e+07	3.07345e+07	3.01846e+07	2.91979e+07	2.8779e+07	3.09463e+07	3.12708e+07	3.16511e+07
F2@229T_Sulfo	F2	coagulation factor II, thrombin(F2)	2147	229	T	Sulfo[T]	79.9568	Sulfo	3.14934e+07	2.93387e+07	3.14506e+07	3.06239e+07	3.07282e+07	3.14938e+07	3.1069e+07	3.1746e+07	3.15276e+07	2.98243e+07	2.88516e+07	3.10309e+07	2.9379e+07	2.86233e+07	2.948e+07	3.02198e+07	3.08576e+07	2.87768e+07	2.87737e+07	2.9885e+07	3.08732e+07	3.06873e+07	2.98222e+07	2.94626e+07	2.95792e+07	3.00005e+07	2.92388e+07	2.93886e+07	3.05958e+07	2.99913e+07	3.11708e+07	3.06073e+07	3.17763e+07	3.14899e+07	2.97199e+07	3.16796e+07	2.8886e+07	3.12076e+07	3.00727e+07	3.01291e+07	2.91344e+07
F2@231G_Gly->Pro	F2	coagulation factor II, thrombin(F2)	2147	231	G	Gly->Pro[G]	40.0313	Gly->Pro	3.0959e+07	2.98544e+07	3.08685e+07	3.0209e+07	3.01183e+07	2.96563e+07	2.91795e+07	2.95093e+07	2.88559e+07	2.86437e+07	2.8724e+07	2.8725e+07	2.89239e+07	3.1423e+07	3.00669e+07	2.90374e+07	3.02772e+07	3.03037e+07	2.89146e+07	2.8666e+07	3.17273e+07	2.97012e+07	3.05756e+07	2.90731e+07	3.13233e+07	3.16018e+07	3.05661e+07	3.08901e+07	3.08873e+07	3.0976e+07	3.07087e+07	2.9518e+07	2.9693e+07	3.04074e+07	3.03069e+07	2.98033e+07	2.88599e+07	2.90309e+07	2.90113e+07	2.88715e+07	3.13943e+07
F2@232L_Xle->Tyr	F2	coagulation factor II, thrombin(F2)	2147	232	L	Xle->Tyr[L]	49.9793	Xle->Tyr	3.0181e+07	3.1335e+07	3.12131e+07	3.14772e+07	3.16444e+07	2.96339e+07	3.03554e+07	3.17098e+07	2.91847e+07	3.03589e+07	3.08619e+07	3.00543e+07	2.88297e+07	3.01881e+07	2.87003e+07	2.93971e+07	3.06524e+07	3.06771e+07	3.11869e+07	2.98758e+07	3.08557e+07	2.97061e+07	3.15224e+07	2.9015e+07	2.93108e+07	2.95845e+07	3.04621e+07	3.06244e+07	3.12124e+07	2.86483e+07	3.03186e+07	2.9102e+07	2.89984e+07	3.00494e+07	3.13625e+07	2.97755e+07	2.98186e+07	3.00041e+07	3.12686e+07	3.05789e+07	3.01227e+07
F2@233P_Glycosyl	F2	coagulation factor II, thrombin(F2)	2147	233	P	Glycosyl[P]	148.037	Glycosyl	2.93859e+07	2.96134e+07	3.12784e+07	3.15189e+07	3.09095e+07	3.07406e+07	3.04269e+07	3.11811e+07	2.87493e+07	3.07344e+07	2.90515e+07	3.08623e+07	2.93675e+07	3.12276e+07	3.10583e+07	2.86391e+07	3.06969e+07	3.16854e+07	3.04461e+07	3.12452e+07	2.86107e+07	3.10225e+07	2.86355e+07	3.01959e+07	3.00126e+07	3.11953e+07	2.97535e+07	2.9022e+07	2.89657e+07	2.94758e+07	2.9406e+07	2.90507e+07	2.87027e+07	3.04468e+07	2.87331e+07	3.02562e+07	2.92381e+07	3.16588e+07	3.06877e+07	3.02433e+07	3.04936e+07
F2@234C_Cys->His	F2	coagulation factor II, thrombin(F2)	2147	234	C	Cys->His[C]	34.0497	Cys->His	3.00237e+07	2.91683e+07	2.96743e+07	2.89687e+07	3.17164e+07	2.98139e+07	3.1529e+07	2.8939e+07	3.00998e+07	3.10569e+07	3.01518e+07	3.03812e+07	3.01553e+07	2.99058e+07	3.00307e+07	2.96075e+07	3.13544e+07	2.87718e+07	2.8796e+07	2.89429e+07	3.06837e+07	3.17554e+07	3.03007e+07	3.07535e+07	3.13488e+07	2.86922e+07	3.12068e+07	3.04664e+07	2.93033e+07	3.153e+07	3.04003e+07	3.14572e+07	3.15163e+07	3.13485e+07	3.14113e+07	2.92867e+07	2.9759e+07	2.86445e+07	3.11054e+07	3.03866e+07	2.97483e+07
F2@234C_Trioxidation	F2	coagulation factor II, thrombin(F2)	2147	234	C	Trioxidation[C]	47.9847	Trioxidation	3.05777e+07	3.14743e+07	2.97687e+07	3.13815e+07	2.98161e+07	2.90499e+07	3.05523e+07	3.0917e+07	2.96764e+07	2.98599e+07	3.12541e+07	2.88572e+07	2.96826e+07	3.08494e+07	3.1111e+07	2.87469e+07	3.12946e+07	3.03814e+07	3.10731e+07	3.05446e+07	3.03726e+07	3.03217e+07	3.10927e+07	3.17183e+07	3.13373e+07	3.03307e+07	3.12349e+07	3.05093e+07	2.97854e+07	3.08137e+07	2.91332e+07	3.02811e+07	2.86737e+07	3.11186e+07	3.15529e+07	2.88157e+07	2.96893e+07	3.02639e+07	2.90311e+07	3.14305e+07	2.8648e+07
F2@237W_Dioxidation	F2	coagulation factor II, thrombin(F2)	2147	237	W	Dioxidation[W]	31.9898	Dioxidation	2.96618e+07	2.93065e+07	3.02406e+07	2.90228e+07	3.17783e+07	3.16212e+07	3.10948e+07	3.15181e+07	3.07993e+07	3.0717e+07	2.97713e+07	2.99566e+07	2.86633e+07	3.16552e+07	2.88823e+07	2.97247e+07	3.07133e+07	2.86358e+07	3.15532e+07	2.98785e+07	3.03903e+07	3.11897e+07	3.0243e+07	3.00016e+07	2.93152e+07	3.05768e+07	3.07721e+07	3.04073e+07	2.89185e+07	2.88173e+07	3.17694e+07	3.10878e+07	2.91613e+07	3.12936e+07	3.05175e+07	2.94795e+07	3.12154e+07	3.09037e+07	3.15457e+07	2.93299e+07	2.86453e+07
F2@237W_IodoU-AMP	F2	coagulation factor II, thrombin(F2)	2147	237	W	IodoU-AMP[W]	322.02	IodoU-AMP	2.9e+07	3.10692e+07	3.17107e+07	2.89199e+07	3.12353e+07	3.00824e+07	2.92372e+07	2.90155e+07	3.15344e+07	3.05785e+07	3.03509e+07	2.91049e+07	2.96167e+07	2.96354e+07	3.14033e+07	2.98229e+07	3.04908e+07	2.8907e+07	2.93882e+07	3.09746e+07	3.00218e+07	3.0719e+07	3.09322e+07	3.03055e+07	2.97203e+07	3.02994e+07	2.95452e+07	3.10177e+07	2.99222e+07	2.86138e+07	2.91809e+07	3.16657e+07	3.16798e+07	2.93392e+07	2.96293e+07	3.07462e+07	2.87174e+07	3.02988e+07	2.89135e+07	3.08648e+07	2.93657e+07
F2@252N_Asn->Xle	F2	coagulation factor II, thrombin(F2)	2147	252	N	Asn->Xle[N]	-0.958863	Asn->Xle	2.88575e+07	3.13067e+07	3.10299e+07	2.93661e+07	3.12173e+07	2.97441e+07	2.96249e+07	2.98961e+07	2.88215e+07	2.90291e+07	2.86506e+07	2.98547e+07	3.08122e+07	3.0101e+07	2.89289e+07	3.149e+07	3.05818e+07	3.0081e+07	3.11216e+07	2.9531e+07	3.14825e+07	3.05016e+07	2.92389e+07	3.0671e+07	3.0327e+07	3.1059e+07	3.03108e+07	2.87455e+07	3.00239e+07	2.86325e+07	3.13369e+07	3.1418e+07	3.03042e+07	2.86944e+07	3.03286e+07	3.01227e+07	3.16418e+07	3.09013e+07	3.12718e+07	3.07203e+07	3.13649e+07
F2@252N_Deamidated	F2	coagulation factor II, thrombin(F2)	2147	252	N	Deamidated[N]	0.984016	Deamidated	3.05422e+07	3.15461e+07	2.97668e+07	2.949e+07	2.9281e+07	2.90903e+07	3.04525e+07	2.97992e+07	2.92211e+07	2.86441e+07	2.98836e+07	2.9178e+07	3.07286e+07	3.03777e+07	3.1647e+07	3.05675e+07	2.89017e+07	3.09544e+07	3.08341e+07	3.00328e+07	3.11406e+07	2.95426e+07	3.13583e+07	2.99733e+07	3.0432e+07	3.00448e+07	3.02573e+07	3.00601e+07	2.94099e+07	3.16382e+07	2.8747e+07	2.98538e+07	3.11703e+07	3.0125e+07	3.15465e+07	2.97163e+07	3.15551e+07	3.11691e+07	3.00395e+07	3.11547e+07	2.96444e+07
F2@255V_Val->Thr	F2	coagulation factor II, thrombin(F2)	2147	255	V	Val->Thr[V]	1.97927	Val->Thr	2.91986e+07	2.94979e+07	2.89045e+07	3.16128e+07	3.04287e+07	2.92108e+07	3.0462e+07	2.99079e+07	2.93936e+07	2.88782e+07	3.0762e+07	3.10445e+07	3.16787e+07	2.92778e+07	3.01188e+07	2.89924e+07	2.86603e+07	3.16304e+07	2.97453e+07	2.90181e+07	3.14793e+07	3.10589e+07	2.97616e+07	2.86895e+07	2.96893e+07	2.94448e+07	31327035	2.86179e+07	3.09278e+07	3.06869e+07	2.8662e+07	2.96691e+07	3.13896e+07	3.04483e+07	3.0683e+07	2.92059e+07	3.10391e+07	3.11677e+07	2.93102e+07	3.15387e+07	2.93014e+07
F2@260N_Deamidated	F2	coagulation factor II, thrombin(F2)	2147	260	N	Deamidated[N]	0.984016	Deamidated	3.05733e+07	3.07258e+07	3.13565e+07	3.17666e+07	2.95964e+07	3.07074e+07	3.16606e+07	2.97541e+07	2.94589e+07	3.15865e+07	3.1549e+07	2.93545e+07	3.02187e+07	2.96863e+07	3.08217e+07	2.91645e+07	2.99104e+07	3.10584e+07	3.15669e+07	3.10325e+07	3.17274e+07	3.11826e+07	2.98009e+07	2.93813e+07	3.06368e+07	2.98496e+07	2.87072e+07	3.13582e+07	2.90915e+07	3.01303e+07	3.01e+07	2.91292e+07	3.16667e+07	3.13021e+07	3.07983e+07	3.09699e+07	2.86261e+07	2.95576e+07	3.08196e+07	2.99348e+07	3.09891e+07
F2@262C_Dehydro	F2	coagulation factor II, thrombin(F2)	2147	262	C	Dehydro[C]	-1.00782	Dehydro	2.90537e+07	3.13152e+07	3.06418e+07	3.09159e+07	3.06359e+07	2.86602e+07	3.17298e+07	3.17713e+07	3.15205e+07	3.14922e+07	3.17666e+07	2.96707e+07	2.8942e+07	3.06292e+07	3.0038e+07	3.1406e+07	3.09822e+07	2.92492e+07	3.06826e+07	3.13113e+07	2.87201e+07	2.86645e+07	2.96278e+07	2.88662e+07	3.11932e+07	2.91886e+07	3.10966e+07	3.0935e+07	2.93018e+07	2.9471e+07	3.17378e+07	3.01971e+07	3.06188e+07	2.90644e+07	2.94384e+07	3.0761e+07	3.03842e+07	2.91571e+07	3.13327e+07	3.16299e+07	2.99407e+07
F2@262C_unknown_17	F2	coagulation factor II, thrombin(F2)	2147	262	C	unknown_17[C]	89.9774	unknown_17	2.8767e+07	2.91524e+07	3.01003e+07	3.13621e+07	3.17293e+07	3.15912e+07	2.93344e+07	2.8792e+07	3.0393e+07	2.90334e+07	2.88558e+07	3.17348e+07	3.08159e+07	2.96782e+07	2.90711e+07	2.99286e+07	3.09803e+07	2.98653e+07	2.97078e+07	3.04831e+07	3.1526e+07	3.16246e+07	3.0869e+07	2.99482e+07	3.09803e+07	2.9715e+07	2.99061e+07	2.92211e+07	2.98763e+07	2.98862e+07	2.89994e+07	3.03677e+07	2.8964e+07	3.11634e+07	3.0478e+07	3.11401e+07	2.99971e+07	3.12296e+07	2.994e+07	3.17767e+07	3.11362e+07
F2@276V_Val->Pro	F2	coagulation factor II, thrombin(F2)	2147	276	V	Val->Pro[V]	-2.01565	Val->Pro	2.98024e+07	3.07354e+07	2.94272e+07	2.90787e+07	3.1566e+07	3.1626e+07	2.88574e+07	2.86939e+07	2.92825e+07	3.0718e+07	3.1556e+07	2.88385e+07	2.90381e+07	2.98742e+07	2.89462e+07	3.05436e+07	2.93622e+07	3.07218e+07	2.94263e+07	2.88942e+07	2.90844e+07	3.15717e+07	2.86646e+07	3.06165e+07	3.06284e+07	2.94442e+07	2.98995e+07	3.04239e+07	2.96838e+07	3.05555e+07	3.11957e+07	3.0367e+07	2.888e+07	2.88975e+07	3.10404e+07	2.98094e+07	3.02831e+07	2.94782e+07	3.12824e+07	3.10789e+07	3.13528e+07
F2@286C_DiDehydro	F2	coagulation factor II, thrombin(F2)	2147	286	C	DiDehydro[C]	-2.01565	DiDehydro	3.05679e+07	2.99202e+07	2.91866e+07	2.98409e+07	2.94136e+07	2.9696e+07	3.0182e+07	2.86371e+07	2.88694e+07	2.99111e+07	3.02947e+07	2.96995e+07	2.87373e+07	2.99001e+07	3.06854e+07	3.12665e+07	2.99827e+07	3.15249e+07	3.17034e+07	2.87918e+07	3.05312e+07	3.11066e+07	3.10102e+07	2.9946e+07	2.91138e+07	3.11339e+07	3.00405e+07	3.12795e+07	2.89685e+07	3.07353e+07	2.87233e+07	2.92997e+07	3.04899e+07	3.17625e+07	3.08969e+07	3.05713e+07	3.09078e+07	3.09713e+07	3.09078e+07	3.0724e+07	2.93303e+07
F2@289N_Deamidated	F2	coagulation factor II, thrombin(F2)	2147	289	N	Deamidated[N]	0.984016	Deamidated	2.93535e+07	2.93507e+07	3.13925e+07	2.94645e+07	2.95385e+07	3.10331e+07	3.00347e+07	3.09496e+07	2.91489e+07	29047226	2.95191e+07	2.99976e+07	3.15146e+07	3.13168e+07	3.17703e+07	2.90644e+07	2.93772e+07	3.01224e+07	3.10743e+07	3.08338e+07	2.91403e+07	2.9221e+07	3.17063e+07	3.1022e+07	3.14025e+07	3.05019e+07	3.02752e+07	2.86176e+07	2.97324e+07	3.03768e+07	3.09872e+07	2.87333e+07	3.04107e+07	2.8779e+07	3.17068e+07	2.98125e+07	3.07818e+07	2.92173e+07	3.13395e+07	3.15541e+07	3.05328e+07
F2@291C_DiDehydro	F2	coagulation factor II, thrombin(F2)	2147	291	C	DiDehydro[C]	-2.01565	DiDehydro	3.00328e+07	3.08502e+07	2.97846e+07	2.98354e+07	3.01839e+07	2.9709e+07	2.86946e+07	3.01595e+07	2.91568e+07	3.06534e+07	3.1487e+07	2.99318e+07	2.9037e+07	2.96444e+07	3.13054e+07	3.10829e+07	2.9569e+07	2.87318e+07	2.88666e+07	2.91694e+07	2.93e+07	3.03859e+07	2.96748e+07	2.87779e+07	3.15255e+07	3.10036e+07	3.01845e+07	3.14895e+07	3.03948e+07	3.09491e+07	3.05304e+07	3.00238e+07	2.94125e+07	3.06875e+07	2.97405e+07	3.14211e+07	3.09276e+07	2.99427e+07	2.96678e+07	2.92678e+07	3.07735e+07
F2@293E_Glu->Met	F2	coagulation factor II, thrombin(F2)	2147	293	E	Glu->Met[E]	1.99789	Glu->Met	3.15449e+07	3.03954e+07	3.16781e+07	2.95642e+07	3.02993e+07	3.13025e+07	2.8789e+07	3.05357e+07	2.86674e+07	2.89794e+07	3.15856e+07	2.93944e+07	3.04843e+07	3.05827e+07	3.13408e+07	2.92923e+07	2.90369e+07	2.89923e+07	3.11093e+07	2.88983e+07	3.11024e+07	3.04567e+07	2.98299e+07	2.99997e+07	2.92989e+07	3.16447e+07	2.95462e+07	2.99583e+07	2.94387e+07	3.00584e+07	2.9628e+07	2.96203e+07	2.90242e+07	3.14072e+07	3.00107e+07	3.04548e+07	3.03813e+07	2.97565e+07	2.99081e+07	2.99224e+07	3.09626e+07
F2@296E_Glu->Met	F2	coagulation factor II, thrombin(F2)	2147	296	E	Glu->Met[E]	1.99789	Glu->Met	3.06667e+07	3.13366e+07	2.89687e+07	2.99038e+07	31558047	2.9877e+07	2.88878e+07	3.14598e+07	3.15516e+07	2.94537e+07	3.14447e+07	2.92925e+07	3.04581e+07	3.15101e+07	2.9086e+07	3.0084e+07	3.07289e+07	3.11196e+07	3.01901e+07	3.0484e+07	3.04229e+07	3.1103e+07	2.95876e+07	2.88156e+07	3.02538e+07	3.10019e+07	3.13247e+07	2.97819e+07	3.14872e+07	2.95108e+07	3.12619e+07	2.95583e+07	3.17837e+07	3.01717e+07	3.08351e+07	3.03932e+07	31099898	3.11214e+07	2.95075e+07	2.94752e+07	3.12627e+07
F2@317T_Thr->Pro	F2	coagulation factor II, thrombin(F2)	2147	317	T	Thr->Pro[T]	-3.99492	Thr->Pro	3.16216e+07	2.92998e+07	3.14587e+07	2.92781e+07	2.94756e+07	2.87362e+07	2.93414e+07	3.15978e+07	2.88471e+07	3.06572e+07	3.05773e+07	3.17178e+07	2.98901e+07	3.13475e+07	3.06875e+07	3.06886e+07	3.10082e+07	3.02983e+07	2.88592e+07	3.00387e+07	3.13554e+07	3.08081e+07	3.06809e+07	2.99569e+07	3.05852e+07	2.94359e+07	2.93449e+07	3.05682e+07	2.99825e+07	3.08585e+07	3.05347e+07	2.88776e+07	2.91814e+07	3.04369e+07	3.12644e+07	3.00788e+07	3.0982e+07	3.1584e+07	3.15886e+07	3.00676e+07	2.95932e+07
F2@331S_Sulfo	F2	coagulation factor II, thrombin(F2)	2147	331	S	Sulfo[S]	79.9568	Sulfo	3.02027e+07	3.03903e+07	3.16483e+07	2.91038e+07	2.99443e+07	3.12448e+07	3.1741e+07	2.97878e+07	3.0818e+07	2.98393e+07	2.91896e+07	2.9058e+07	2.88589e+07	3.06699e+07	3.05297e+07	2.98822e+07	2.98156e+07	3.12315e+07	3.04237e+07	2.94468e+07	3.14483e+07	2.87454e+07	3.04995e+07	3.07983e+07	3.14237e+07	2.90295e+07	2.90938e+07	2.92193e+07	3.00929e+07	2.90599e+07	2.94338e+07	2.91791e+07	2.99338e+07	3.17082e+07	2.94552e+07	3.08807e+07	3.17666e+07	2.88826e+07	3.17074e+07	2.91104e+07	2.93141e+07
F2@335D_Asp->Asn	F2	coagulation factor II, thrombin(F2)	2147	335	D	Asp->Asn[D]	-0.984016	Asp->Asn	3.03069e+07	3.05255e+07	2.899e+07	3.13518e+07	2.9145e+07	3.00044e+07	3.1296e+07	2.92775e+07	2.8905e+07	3.03266e+07	3.04321e+07	3.14898e+07	3.11794e+07	2.92219e+07	29947397	3.02485e+07	2.93932e+07	2.94523e+07	3.135e+07	2.89457e+07	3.03368e+07	2.95353e+07	3.14068e+07	3.10308e+07	2.91515e+07	2.93036e+07	2.86971e+07	2.93579e+07	3.05987e+07	3.00539e+07	3.11204e+07	3.07086e+07	3.12377e+07	3.03627e+07	2.86619e+07	3.17317e+07	3.14956e+07	3.03893e+07	3.1305e+07	2.96809e+07	3.09291e+07
F2@336C_unknown_17	F2	coagulation factor II, thrombin(F2)	2147	336	C	unknown_17[C]	89.9774	unknown_17	2.96587e+07	3.12695e+07	2.98651e+07	3.0646e+07	2.88309e+07	3.0142e+07	3.15515e+07	2.89521e+07	3.07161e+07	2.9141e+07	3.01882e+07	3.05339e+07	3.11256e+07	3.01149e+07	3.08145e+07	29992657	3.02393e+07	3.13364e+07	2.89329e+07	3.01932e+07	2.96922e+07	3.12445e+07	3.17457e+07	3.17616e+07	2.8847e+07	2.92301e+07	2.88996e+07	3.02362e+07	3.1678e+07	2.88074e+07	2.90665e+07	29389664	2.88131e+07	3.00653e+07	3.0854e+07	2.92278e+07	3.10519e+07	3.02836e+07	2.89287e+07	3.05131e+07	3.14569e+07
F2@345K_Glucosylgalactosyl	F2	coagulation factor II, thrombin(F2)	2147	345	K	Glucosylgalactosyl[K]	340.101	Glucosylgalactosyl	3.11591e+07	2.9469e+07	3.15203e+07	3.12038e+07	3.19232e+07	3.14579e+07	3.16551e+07	3.08142e+07	2.88686e+07	3.11281e+07	3.13546e+07	3.03223e+07	3.11038e+07	2.89792e+07	2.89654e+07	3.16438e+07	2.92784e+07	2.88869e+07	2.93748e+07	3.0503e+07	2.88189e+07	3.10184e+07	3.01103e+07	2.868e+07	3.05183e+07	3.21637e+07	3.17301e+07	2.93275e+07	2.92056e+07	3.05266e+07	2.94259e+07	2.92671e+07	3.11761e+07	2.87538e+07	3.17803e+07	2.86097e+07	2.90067e+07	2.9974e+07	3.04691e+07	3.12231e+07	3.12928e+07
F2@345K_Lys->Allysine	F2	coagulation factor II, thrombin(F2)	2147	345	K	Lys->Allysine[K]	-1.03163	Lys->Allysine	2.98114e+07	2.9532e+07	2.98825e+07	3.05757e+07	3.10108e+07	2.92996e+07	3.07159e+07	2.88367e+07	3.05778e+07	3.10676e+07	2.86359e+07	29604975	3.06284e+07	3.09123e+07	2.98978e+07	2.87263e+07	3.14212e+07	3.03998e+07	3.12329e+07	2.88162e+07	2.96189e+07	3.09635e+07	2.87567e+07	2.97637e+07	3.06579e+07	2.8999e+07	3.03284e+07	2.91488e+07	2.86594e+07	2.87701e+07	2.90106e+07	3.16621e+07	3.06025e+07	3.07893e+07	3.05053e+07	2.86564e+07	3.17342e+07	3.0803e+07	2.87005e+07	3.15049e+07	3.11225e+07
F2@345K_Lys->Gln	F2	coagulation factor II, thrombin(F2)	2147	345	K	Lys->Gln[K]	-0.036386	Lys->Gln	2.97494e+07	3.02641e+07	2.87356e+07	2.9228e+07	2.8827e+07	2.92598e+07	2.92294e+07	2.92917e+07	3.12685e+07	3.14492e+07	3.16028e+07	2.97713e+07	2.93557e+07	2.99473e+07	3.17346e+07	2.90748e+07	3.06101e+07	2.92998e+07	3.05944e+07	2.87575e+07	3.11353e+07	3.11586e+07	2.96341e+07	2.96528e+07	3.13602e+07	2.94986e+07	3.06355e+07	3.03258e+07	3.08059e+07	3.15862e+07	2.91049e+07	2.97483e+07	3.03924e+07	2.86421e+07	2.87608e+07	3.17686e+07	2.89014e+07	2.95502e+07	2.88143e+07	2.93909e+07	3.14044e+07
F2@346S_Dehydrated	F2	coagulation factor II, thrombin(F2)	2147	346	S	Dehydrated[S]	-18.0106	Dehydrated	3.00572e+07	2.94379e+07	2.92655e+07	3.01485e+07	3.01127e+07	3.03533e+07	3.08637e+07	2.98953e+07	3.02143e+07	2.86503e+07	2.93381e+07	3.05676e+07	3.06307e+07	3.06522e+07	2.97838e+07	3.15822e+07	2.9924e+07	2.89801e+07	3.14587e+07	2.9312e+07	3.15765e+07	2.89459e+07	3.13768e+07	2.91176e+07	3.12295e+07	3.09728e+07	2.88637e+07	2.92174e+07	3.13267e+07	2.87684e+07	3.1179e+07	3.037e+07	2.93772e+07	2.9412e+07	2.9551e+07	2.93845e+07	3.13675e+07	2.97464e+07	3.14126e+07	2.8783e+07	2.94949e+07
F2@346S_Didehydro	F2	coagulation factor II, thrombin(F2)	2147	346	S	Didehydro[S]	-2.01565	Didehydro	3.00683e+07	3.12066e+07	3.11598e+07	3.03742e+07	3.02113e+07	2.99231e+07	3.02738e+07	2.86869e+07	2.89307e+07	3.05437e+07	2.94003e+07	2.90872e+07	2.8822e+07	2.94033e+07	3.15074e+07	3.17558e+07	3.04641e+07	3.13051e+07	3.06994e+07	3.12327e+07	2.97641e+07	2.87675e+07	3.07967e+07	2.87978e+07	3.16776e+07	3.05274e+07	3.04629e+07	3.15572e+07	3.11289e+07	3.04615e+07	2.99972e+07	2.86621e+07	3.08267e+07	3.16942e+07	3.1081e+07	2.91137e+07	2.95424e+07	3.04283e+07	2.99292e+07	2.86274e+07	3.12978e+07
F2@355L_Xle->Ala	F2	coagulation factor II, thrombin(F2)	2147	355	L	Xle->Ala[L]	-42.047	Xle->Ala	3.02824e+07	2.89019e+07	2.96388e+07	3.03733e+07	3.17201e+07	3.00385e+07	2.98561e+07	3.14553e+07	3.02169e+07	3.06715e+07	3.06387e+07	3.06651e+07	3.08944e+07	2.86522e+07	2.99339e+07	2.87541e+07	3.07535e+07	2.90795e+07	3.13546e+07	2.86745e+07	2.86374e+07	2.92275e+07	3.02747e+07	3.00182e+07	3.13347e+07	2.88979e+07	2.8791e+07	2.88725e+07	2.95196e+07	3.00141e+07	2.89654e+07	2.98201e+07	3.10124e+07	3.15395e+07	3.15057e+07	2.9996e+07	2.87877e+07	3.04321e+07	2.99821e+07	2.94649e+07	29021013
F2@361D_Dehydrated	F2	coagulation factor II, thrombin(F2)	2147	361	D	Dehydrated[D]	-18.0106	Dehydrated	3.17052e+07	3.00646e+07	3.06889e+07	3.01061e+07	3.06413e+07	2.9944e+07	2.86374e+07	3.12205e+07	2.96692e+07	3.02457e+07	3.076e+07	3.14853e+07	3.1123e+07	3.01332e+07	2.9957e+07	3.11419e+07	3.01017e+07	2.95072e+07	2.91972e+07	3.10983e+07	3.15327e+07	2.99527e+07	2.90422e+07	3.0937e+07	2.95853e+07	3.10364e+07	3.10967e+07	3.1683e+07	2.91412e+07	2.86298e+07	2.90688e+07	2.97768e+07	2.8781e+07	3.08239e+07	2.90682e+07	3.12832e+07	3.10734e+07	3.13211e+07	3.1004e+07	3.15744e+07	2.9419e+07
F2@363R_Arg->Orn	F2	coagulation factor II, thrombin(F2)	2147	363	R	Arg->Orn[R]	-42.0218	Arg->Orn	2.97739e+07	29674162	2.94695e+07	3.00277e+07	3.10353e+07	29308319	3.15474e+07	3.04349e+07	3.07842e+07	2.86483e+07	3.0905e+07	3.15358e+07	2.90161e+07	3.0832e+07	2.94862e+07	2.96033e+07	2.95189e+07	2.94926e+07	3.04315e+07	3.09209e+07	3.11527e+07	3.02389e+07	3.11924e+07	3.15159e+07	3.05117e+07	3.13882e+07	2.99661e+07	3.02249e+07	3.15546e+07	2.92218e+07	2.91088e+07	3.00534e+07	3.151e+07	2.869e+07	3.06341e+07	2.93023e+07	3.1592e+07	2.90174e+07	2.95491e+07	3.0193e+07	3.11103e+07
F2@200E_Glu->Met	F2	coagulation factor II, thrombin(F2)	2147	200	E	Glu->Met[E]	1.99789	Glu->Met	2.91464e+07	2.99878e+07	3.1555e+07	2.9487e+07	3.12014e+07	3.08986e+07	3.00907e+07	2.98917e+07	3.02434e+07	3.16759e+07	3.11229e+07	2.96379e+07	2.91699e+07	2.92084e+07	3.17087e+07	3.01333e+07	3.03196e+07	3.11443e+07	2.89256e+07	3.10578e+07	2.9098e+07	3.12827e+07	3.06699e+07	2.99692e+07	2.87313e+07	3.10728e+07	2.93908e+07	2.98728e+07	2.9949e+07	2.86692e+07	3.1411e+07	3.11323e+07	3.10392e+07	2.88481e+07	3.00946e+07	2.8864e+07	2.91098e+07	2.94934e+07	31519192	3.10657e+07	2.92528e+07
F2@371E_Ammonium	F2	coagulation factor II, thrombin(F2)	2147	371	E	Ammonium[E]	17.0265	Ammonium	2.93424e+07	2.92491e+07	3.07775e+07	3.03583e+07	2.93897e+07	3.08326e+07	2.89856e+07	2.92445e+07	3.04418e+07	3.05635e+07	3.15441e+07	3.07886e+07	2.87115e+07	3.0852e+07	3.07708e+07	2.89808e+07	2.91626e+07	2.88285e+07	2.97984e+07	3.09133e+07	3.04113e+07	2.88483e+07	3.16235e+07	2.94344e+07	2.9921e+07	2.92301e+07	2.95027e+07	3.1693e+07	3.15473e+07	2.93902e+07	3.1444e+07	3.02206e+07	2.92573e+07	29583477	2.90216e+07	2.87489e+07	3.14357e+07	2.9268e+07	3.0722e+07	2.9193e+07	2.94664e+07
F2@371E_Glu->Lys	F2	coagulation factor II, thrombin(F2)	2147	371	E	Glu->Lys[E]	-0.94763	Glu->Lys	3.09806e+07	3.05291e+07	3.03284e+07	2.88213e+07	3.10199e+07	3.09674e+07	3.02407e+07	2.98265e+07	2.93309e+07	3.12656e+07	3.15569e+07	3.15506e+07	2.97624e+07	2.97096e+07	2.86412e+07	3.15205e+07	3.09613e+07	3.15216e+07	2.90516e+07	3.06299e+07	3.00378e+07	3.09527e+07	3.07527e+07	3.15401e+07	3.04114e+07	2.89885e+07	2.9245e+07	2.93637e+07	3.17577e+07	2.97828e+07	2.97484e+07	3.01986e+07	3.13755e+07	2.99443e+07	2.89856e+07	30554480	3.16871e+07	3.0135e+07	3.16321e+07	2.96111e+07	2.87412e+07
F2@371E_Glu->Met	F2	coagulation factor II, thrombin(F2)	2147	371	E	Glu->Met[E]	1.99789	Glu->Met	3.04766e+07	2.89834e+07	3.16362e+07	3.17017e+07	2.9324e+07	2.92882e+07	2.94532e+07	3.0293e+07	2.95469e+07	3.11541e+07	3.0402e+07	2.87475e+07	3.10377e+07	2.91329e+07	3.04498e+07	30841426	3.15367e+07	3.12334e+07	3.15512e+07	3.09815e+07	3.17565e+07	3.16704e+07	2.96354e+07	3.17258e+07	3.13687e+07	3.00762e+07	3.10405e+07	3.02808e+07	2.87281e+07	3.03174e+07	3.03898e+07	3.17024e+07	2.97452e+07	3.14359e+07	3.0021e+07	3.01629e+07	2.98583e+07	3.00229e+07	3.025e+07	2.91999e+07	2.96091e+07
F2@374M_Oxidation	F2	coagulation factor II, thrombin(F2)	2147	374	M	Oxidation[M]	15.9949	Oxidation	2.98782e+07	2.93507e+07	3.03462e+07	3.11105e+07	2.99056e+07	2.90076e+07	3.1644e+07	3.13061e+07	3.01928e+07	2.92457e+07	3.08699e+07	2.96231e+07	3.15363e+07	2.97244e+07	3.13011e+07	2.89064e+07	3.14593e+07	3.06685e+07	3.13726e+07	3.14742e+07	3.06103e+07	2.86621e+07	3.16079e+07	3.10222e+07	2.98695e+07	2.99523e+07	2.8674e+07	2.89943e+07	3.0154e+07	2.97876e+07	3.10473e+07	3.05601e+07	3.06196e+07	2.92035e+07	3.06167e+07	3.10375e+07	3.12983e+07	2.89958e+07	2.99295e+07	2.86647e+07	3.1017e+07
F2@374M_unknown_6	F2	coagulation factor II, thrombin(F2)	2147	374	M	unknown_6[M]	14.9839	unknown_6	2.94941e+07	3.0434e+07	2.92337e+07	2.92375e+07	3.10122e+07	3.12555e+07	3.13984e+07	3.02502e+07	3.17236e+07	3.16238e+07	3.17489e+07	3.17181e+07	3.13524e+07	2.96538e+07	2.94364e+07	2.90172e+07	3.08313e+07	2.9353e+07	2.86868e+07	2.92263e+07	2.8809e+07	2.87191e+07	3.0024e+07	3.01885e+07	3.11976e+07	2.89966e+07	2.92028e+07	3.11132e+07	3.08346e+07	3.16952e+07	3.0612e+07	2.91971e+07	3.05306e+07	2.98456e+07	3.17059e+07	3.14708e+07	2.89287e+07	2.86347e+07	2.94048e+07	2.91976e+07	2.88072e+07
F2@376P_Pro->Asn	F2	coagulation factor II, thrombin(F2)	2147	376	P	Pro->Asn[P]	16.9902	Pro->Asn	2.87723e+07	3.03692e+07	2.8733e+07	2.98684e+07	3.01902e+07	3.05841e+07	3.02704e+07	3.17744e+07	3.03389e+07	2.98178e+07	2.8641e+07	3.12348e+07	2.93199e+07	2.86403e+07	3.12918e+07	3.04276e+07	3.00933e+07	2.94798e+07	3.00246e+07	3.03346e+07	3.07036e+07	2.89459e+07	3.14055e+07	3.03539e+07	2.86392e+07	2.99985e+07	3.15905e+07	2.96792e+07	2.87639e+07	3.13667e+07	2.90065e+07	2.92566e+07	2.90337e+07	2.91742e+07	2.94585e+07	2.88287e+07	3.10416e+07	3.16607e+07	3.00199e+07	3.0027e+07	3.03877e+07
F2@378Q_Deamidated	F2	coagulation factor II, thrombin(F2)	2147	378	Q	Deamidated[Q]	0.984016	Deamidated	3.10517e+07	2.92868e+07	3.05713e+07	2.86256e+07	2.87146e+07	2.93494e+07	2.9111e+07	3.10528e+07	2.87783e+07	3.12526e+07	3.10285e+07	2.91576e+07	2.97353e+07	3.03469e+07	3.01624e+07	3.05116e+07	2.89425e+07	3.06154e+07	3.07104e+07	2.9794e+07	3.16317e+07	3.15811e+07	2.90049e+07	3.08271e+07	3.17232e+07	2.90872e+07	2.88346e+07	2.9952e+07	3.14128e+07	3.01764e+07	2.94028e+07	3.01306e+07	3.0602e+07	2.99041e+07	3.17258e+07	3.02536e+07	3.1139e+07	3.01758e+07	2.93876e+07	3.01663e+07	3.02063e+07
F2@380M_Oxidation	F2	coagulation factor II, thrombin(F2)	2147	380	M	Oxidation[M]	15.9949	Oxidation	2.98844e+07	2.86134e+07	3.07915e+07	2.86208e+07	2.92218e+07	3.095e+07	3.00041e+07	3.07892e+07	3.03531e+07	2.91532e+07	2.92954e+07	3.01095e+07	3.12468e+07	3.12222e+07	3.03176e+07	3.01834e+07	2.92374e+07	2.93427e+07	2.96191e+07	2.88928e+07	2.92434e+07	2.94702e+07	3.14627e+07	3.1787e+07	3.1728e+07	2.97535e+07	2.89526e+07	3.07849e+07	2.97041e+07	3.10739e+07	2.98871e+07	2.94266e+07	3.03766e+07	3.08668e+07	2.97003e+07	3.12445e+07	2.89613e+07	2.98629e+07	2.90439e+07	3.06802e+07	2.86996e+07
F2@388E_Cation_Fe[III]	F2	coagulation factor II, thrombin(F2)	2147	388	E	Cation_Fe[III][E]	52.9115	Cation_Fe[III]	2.86956e+07	2.98774e+07	2.90903e+07	2.96677e+07	3.09945e+07	2.94165e+07	3.01828e+07	3.08748e+07	3.13675e+07	3.13776e+07	2.95671e+07	3.15907e+07	2.91091e+07	2.86099e+07	2.97485e+07	2.88423e+07	3.13432e+07	2.87548e+07	2.86615e+07	2.96062e+07	3.05343e+07	2.97724e+07	2.87722e+07	2.99236e+07	2.89348e+07	3.04687e+07	2.9544e+07	2.88664e+07	2.98879e+07	3.09885e+07	3.05557e+07	3.08046e+07	2.88064e+07	3.0674e+07	2.98215e+07	3.15252e+07	3.14288e+07	2.95567e+07	3.10991e+07	3.07033e+07	2.9772e+07
F2@391C_DiDehydro	F2	coagulation factor II, thrombin(F2)	2147	391	C	DiDehydro[C]	-2.01565	DiDehydro	2.92565e+07	29959190	2.96315e+07	3.11131e+07	3.0348e+07	2.99955e+07	2.99448e+07	3.17734e+07	3.02808e+07	2.93925e+07	3.11213e+07	3.07397e+07	3.17878e+07	3.03101e+07	2.94293e+07	3.15084e+07	2.9563e+07	2.87175e+07	3.16727e+07	3.07835e+07	2.8678e+07	3.07754e+07	3.0353e+07	2.97047e+07	3.03439e+07	3.17324e+07	2.89263e+07	2.9118e+07	3.09259e+07	3.066e+07	3.14276e+07	3.16321e+07	3.02295e+07	2.91655e+07	3.04076e+07	3.0576e+07	2.87926e+07	3.03215e+07	3.08663e+07	3.12802e+07	3.11493e+07
F2@391C_unknown_17	F2	coagulation factor II, thrombin(F2)	2147	391	C	unknown_17[C]	89.9774	unknown_17	2.98324e+07	3.00466e+07	2.991e+07	2.89887e+07	2.91503e+07	3.10118e+07	2.87162e+07	3.17325e+07	2.88876e+07	2.87363e+07	2.87217e+07	2.97693e+07	2.96686e+07	2.98757e+07	3.03803e+07	3.05698e+07	3.0362e+07	2.99287e+07	2.89726e+07	3.07812e+07	3.02765e+07	3.05415e+07	3.17317e+07	3.11575e+07	2.93201e+07	3.16859e+07	3.00306e+07	2.96709e+07	3.03652e+07	2.98039e+07	2.9738e+07	3.16884e+07	3.12832e+07	3.0202e+07	2.9662e+07	3.08882e+07	3.12864e+07	2.91866e+07	3.06383e+07	2.88226e+07	2.9471e+07
F2@46T_DAET	F2	coagulation factor II, thrombin(F2)	2147	46	T	DAET[T]	87.0507	DAET	2.98753e+07	2.91558e+07	3.02552e+07	3.16552e+07	3.159e+07	2.92453e+07	2.96431e+07	2.92016e+07	3.01478e+07	3.10913e+07	2.9302e+07	2.90817e+07	3.15489e+07	3.12809e+07	3.07357e+07	3.02076e+07	3.02963e+07	2.89117e+07	2.89562e+07	3.17582e+07	3.12418e+07	3.0742e+07	3.08787e+07	2.92459e+07	2.95039e+07	2.93753e+07	2.97519e+07	3.13991e+07	3.11136e+07	2.96428e+07	2.94644e+07	2.90534e+07	3.03314e+07	2.95062e+07	2.90468e+07	2.97349e+07	3.07821e+07	2.88531e+07	3.16813e+07	3.17853e+07	3.02356e+07
F2@482C_Cys->Val	F2	coagulation factor II, thrombin(F2)	2147	482	C	Cys->Val[C]	-3.94077	Cys->Val	3.08254e+07	3.00529e+07	3.10561e+07	3.06785e+07	2.97332e+07	3.02168e+07	2.87691e+07	2.91923e+07	3.00099e+07	3.15405e+07	2.90886e+07	28920634	3.08626e+07	2.87638e+07	3.06963e+07	3.10392e+07	2.93681e+07	3.08109e+07	3.03519e+07	2.91349e+07	2.91388e+07	2.92246e+07	2.99633e+07	2.97416e+07	3.07426e+07	3.12994e+07	3.00028e+07	2.97895e+07	2.98401e+07	3.12913e+07	3.08665e+07	2.89312e+07	3.14666e+07	3.11016e+07	3.11659e+07	2.88007e+07	2.97742e+07	3.16367e+07	3.16758e+07	2.90505e+07	2.93952e+07
F2@482C_unknown_17	F2	coagulation factor II, thrombin(F2)	2147	482	C	unknown_17[C]	89.9774	unknown_17	3.03317e+07	2.94069e+07	2.99926e+07	2.96896e+07	2.94589e+07	3.03255e+07	3.12534e+07	31484038	3.01048e+07	2.88634e+07	3.07382e+07	2.961e+07	3.08481e+07	3.08643e+07	3.10112e+07	2.96511e+07	2.99038e+07	3.07107e+07	3.08301e+07	3.10616e+07	3.08293e+07	2.96066e+07	3.00431e+07	2.91466e+07	2.99798e+07	3.0703e+07	2.90633e+07	2.99898e+07	3.00355e+07	2.92882e+07	2.90503e+07	3.00287e+07	3.13341e+07	2.88534e+07	3.05385e+07	2.88635e+07	2.99635e+07	28811997	3.03922e+07	2.9014e+07	3.10627e+07
F2@484P_Pro->Val	F2	coagulation factor II, thrombin(F2)	2147	484	P	Pro->Val[P]	2.01565	Pro->Val	2.88193e+07	3.03801e+07	3.03544e+07	3.06739e+07	2.86422e+07	3.01938e+07	3.04858e+07	2.92194e+07	3.00035e+07	3.09098e+07	2.96376e+07	3.12757e+07	3.17317e+07	3.11855e+07	3.06086e+07	3.16716e+07	2.94684e+07	2.93507e+07	3.0339e+07	3.03429e+07	3.07405e+07	2.99214e+07	3.1386e+07	2.95474e+07	3.11083e+07	2.98534e+07	3.08146e+07	3.05531e+07	2.86501e+07	3.11813e+07	2.97881e+07	3.12055e+07	3.15869e+07	2.99798e+07	2.9334e+07	3.12763e+07	3.06941e+07	2.87182e+07	2.90023e+07	2.99956e+07	2.92294e+07
F2@486R_Deamidated	F2	coagulation factor II, thrombin(F2)	2147	486	R	Deamidated[R]	0.984016	Deamidated	3.02657e+07	3.07241e+07	3.13137e+07	3.09471e+07	2.87666e+07	2.86917e+07	2.95661e+07	3.08791e+07	3.02761e+07	3.04878e+07	2.9277e+07	3.10143e+07	2.95588e+07	3.15112e+07	2.92104e+07	2.95249e+07	3.06315e+07	2.93303e+07	3.11448e+07	3.00362e+07	3.15604e+07	3.05273e+07	2.87741e+07	2.98222e+07	2.86446e+07	2.99161e+07	2.89997e+07	2.86972e+07	3.05644e+07	3.02084e+07	3.04545e+07	3.05251e+07	3.00475e+07	3.09909e+07	3.11751e+07	3.05393e+07	2.90391e+07	2.91928e+07	3.08245e+07	3.16917e+07	2.92867e+07
F2@487E_Glu->Met	F2	coagulation factor II, thrombin(F2)	2147	487	E	Glu->Met[E]	1.99789	Glu->Met	2.96445e+07	2.94383e+07	2.95983e+07	3.03979e+07	3.07853e+07	3.01563e+07	3.00994e+07	2.97314e+07	3.03659e+07	2.87993e+07	2.87779e+07	2.91287e+07	3.11779e+07	3.15504e+07	3.05953e+07	3.12693e+07	2.97535e+07	2.9894e+07	2.97324e+07	2.94183e+07	2.95266e+07	2.96391e+07	3.03487e+07	3.10609e+07	3.13601e+07	3.10743e+07	3.17029e+07	3.16208e+07	2.96267e+07	3.02296e+07	3.06439e+07	3.04814e+07	3.03918e+07	3.06456e+07	2.96972e+07	2.99267e+07	3.15493e+07	2.94075e+07	3.0627e+07	3.12656e+07	2.87938e+07
F2@89A_Ala->Asp	F2	coagulation factor II, thrombin(F2)	2147	89	A	Ala->Asp[A]	43.9898	Ala->Asp	2.89197e+07	3.01411e+07	3.16073e+07	3.15348e+07	3.01365e+07	2.91396e+07	3.14764e+07	2.98505e+07	3.01131e+07	2.90725e+07	2.94352e+07	3.06298e+07	3.03864e+07	2.87191e+07	2.97347e+07	3.05061e+07	3.10233e+07	3.16019e+07	3.17682e+07	2.87879e+07	3.01975e+07	2.88058e+07	3.0083e+07	2.88848e+07	2.99373e+07	2.95549e+07	2.90212e+07	2.8819e+07	2.86566e+07	3.13542e+07	2.88212e+07	2.95399e+07	3.12411e+07	3.12719e+07	3.13776e+07	3.05662e+07	2.87359e+07	2.9194e+07	3.15848e+07	3.14439e+07	3.12209e+07
F2@90C_DiDehydro	F2	coagulation factor II, thrombin(F2)	2147	90	C	DiDehydro[C]	-2.01565	DiDehydro	3.07033e+07	2.89288e+07	3.07619e+07	2.87271e+07	30850116	3.16875e+07	2.99693e+07	3.1378e+07	3.16074e+07	2.96266e+07	3.09388e+07	3.16511e+07	3.03451e+07	2.98177e+07	2.92179e+07	3.04221e+07	3.15126e+07	3.11094e+07	3.13747e+07	3.1266e+07	3.02617e+07	2.96469e+07	2.9864e+07	2.8711e+07	3.17137e+07	3.15758e+07	2.9046e+07	2.86196e+07	3.12558e+07	2.99534e+07	3.07146e+07	2.90922e+07	3.08168e+07	3.16746e+07	2.88288e+07	3.15589e+07	2.91668e+07	2.99556e+07	3.12892e+07	2.88256e+07	2.88728e+07
F2@600Y_Didehydro	F2	coagulation factor II, thrombin(F2)	2147	600	Y	Didehydro[Y]	-2.01565	Didehydro	2.89401e+07	3.1566e+07	3.10987e+07	2.89427e+07	3.10992e+07	3.11779e+07	2.8848e+07	3.06457e+07	3.11828e+07	3.1304e+07	3.17545e+07	3.12818e+07	3.05606e+07	2.93822e+07	3.14718e+07	2.9056e+07	3.12611e+07	2.90438e+07	2.93107e+07	2.96438e+07	3.03485e+07	2.87416e+07	2.98487e+07	2.99737e+07	2.90873e+07	2.95724e+07	3.11332e+07	3.01035e+07	3.15661e+07	3.13385e+07	3.13389e+07	3.17631e+07	2.95193e+07	2.93531e+07	3.04114e+07	2.93714e+07	3.17021e+07	2.89388e+07	3.02195e+07	3.045e+07	3.01707e+07
F2@594C_DiDehydro	F2	coagulation factor II, thrombin(F2)	2147	594	C	DiDehydro[C]	-2.01565	DiDehydro	2.98498e+07	2.90717e+07	2.93817e+07	2.90538e+07	3.13307e+07	3.05357e+07	3.08616e+07	2.96799e+07	2.92216e+07	3.10601e+07	2.88058e+07	3.11582e+07	3.08888e+07	2.96715e+07	2.95238e+07	2.87232e+07	3.06638e+07	3.05191e+07	3.1319e+07	3.10287e+07	2.90087e+07	2.93131e+07	2.91403e+07	3.14278e+07	2.97574e+07	3.14003e+07	3.15162e+07	2.96784e+07	3.15834e+07	2.90436e+07	2.90988e+07	3.07224e+07	3.16241e+07	2.94461e+07	3.11442e+07	3.12074e+07	2.91497e+07	3.04665e+07	2.90431e+07	2.90841e+07	2.9991e+07
F2@596R_Deamidated	F2	coagulation factor II, thrombin(F2)	2147	596	R	Deamidated[R]	0.984016	Deamidated	2.96754e+07	2.91189e+07	3.16988e+07	3.05868e+07	2.93232e+07	2.97892e+07	2.94178e+07	2.98498e+07	2.98334e+07	2.92147e+07	2.97882e+07	3.03896e+07	3.05938e+07	2.9454e+07	3.11353e+07	3.11336e+07	3.13871e+07	3.0618e+07	3.14594e+07	2.99929e+07	2.88137e+07	2.92338e+07	2.86731e+07	2.95442e+07	2.91007e+07	2.86743e+07	30059838	2.86416e+07	3.11809e+07	3.15526e+07	2.95469e+07	2.87295e+07	3.09778e+07	2.91734e+07	2.93445e+07	2.87585e+07	2.89455e+07	3.105e+07	3.00156e+07	3.02761e+07	3.13005e+07
F2@161D_Cation_Na	F2	coagulation factor II, thrombin(F2)	2147	161	D	Cation_Na[D]	21.9819	Cation_Na	3.11293e+07	3.09667e+07	2.95113e+07	3.15494e+07	3.14932e+07	3.13663e+07	3.07678e+07	3.15505e+07	3.07496e+07	3.11706e+07	2.89275e+07	3.01465e+07	3.12856e+07	2.95736e+07	3.13478e+07	3.109e+07	3.10428e+07	2.94904e+07	3.15919e+07	2.97974e+07	2.88927e+07	3.16969e+07	2.99911e+07	3.10235e+07	3.10333e+07	3.03866e+07	3.07346e+07	3.04079e+07	3.03775e+07	2.9546e+07	3.02555e+07	3.12898e+07	2.96301e+07	2.97371e+07	2.97549e+07	3.16156e+07	3.03197e+07	3.17761e+07	31658514	3.17035e+07	3.17505e+07
F2@366E_Glu->Met	F2	coagulation factor II, thrombin(F2)	2147	366	E	Glu->Met[E]	1.99789	Glu->Met	3.00931e+07	3.05182e+07	3.14453e+07	3.06111e+07	3.07901e+07	2.92822e+07	2.94302e+07	2.93263e+07	3.13131e+07	2.89152e+07	3.14119e+07	3.09502e+07	3.10461e+07	3.13779e+07	2.88251e+07	2.97021e+07	2.98638e+07	2.9621e+07	3.05977e+07	3.02011e+07	2.97849e+07	2.9498e+07	3.01195e+07	3.01638e+07	2.92954e+07	3.03586e+07	2.96298e+07	2.92535e+07	3.02035e+07	3.12195e+07	3.06587e+07	2.91414e+07	2.93844e+07	3.17193e+07	3.13913e+07	2.86268e+07	2.94119e+07	2.97266e+07	3.09474e+07	3.16283e+07	3.12108e+07
F2@601G_Gly->Pro	F2	coagulation factor II, thrombin(F2)	2147	601	G	Gly->Pro[G]	40.0313	Gly->Pro	2.87619e+07	3.08398e+07	2.97242e+07	3.21261e+07	2.97067e+07	3.11106e+07	3.02728e+07	2.91966e+07	2.89736e+07	3.00279e+07	3.13701e+07	3.08381e+07	2.92381e+07	3.08904e+07	3.05723e+07	2.99604e+07	3.1639e+07	3.16819e+07	3.05859e+07	3.10128e+07	3.09048e+07	3.17977e+07	2.93787e+07	3.14923e+07	2.98119e+07	3.06091e+07	2.98723e+07	2.96235e+07	3.16741e+07	3.1145e+07	3.00158e+07	2.90249e+07	3.01906e+07	3.12115e+07	3.03665e+07	3.16099e+07	3.10541e+07	3.14685e+07	3.03722e+07	3.17343e+07	2.96712e+07
F2@87Y_Didehydro	F2	coagulation factor II, thrombin(F2)	2147	87	Y	Didehydro[Y]	-2.01565	Didehydro	3.17268e+07	3.13539e+07	3.10252e+07	2.96083e+07	3.12117e+07	3.14229e+07	2.91318e+07	3.14826e+07	2.90806e+07	3.0429e+07	2.97771e+07	2.93904e+07	2.95227e+07	3.03593e+07	2.87088e+07	3.04883e+07	3.04061e+07	2.96199e+07	3.13803e+07	2.87953e+07	2.96603e+07	2.89404e+07	2.92451e+07	2.95747e+07	3.143e+07	3.00259e+07	3.12457e+07	3.05643e+07	2.87933e+07	2.87921e+07	2.96857e+07	3.01848e+07	3.03537e+07	3.17378e+07	3.05338e+07	3.09024e+07	3.15305e+07	2.86611e+07	2.93667e+07	2.92568e+07	2.97619e+07
F2@598G_Gly->Pro	F2	coagulation factor II, thrombin(F2)	2147	598	G	Gly->Pro[G]	40.0313	Gly->Pro	3.03007e+07	3.00778e+07	2.98347e+07	3.09578e+07	3.05512e+07	2.96369e+07	2.99983e+07	3.15199e+07	3.12712e+07	2.91789e+07	3.1077e+07	3.11226e+07	2.96018e+07	3.1369e+07	3.07991e+07	2.97719e+07	3.14297e+07	3.04061e+07	3.10268e+07	3.07744e+07	3.09687e+07	2.93138e+07	3.12353e+07	2.94665e+07	3.00117e+07	3.12104e+07	3.17801e+07	3.10222e+07	2.88411e+07	2.89904e+07	2.95248e+07	2.88684e+07	2.96546e+07	3.16592e+07	2.86576e+07	3.10145e+07	2.9902e+07	2.97536e+07	3.17709e+07	2.90509e+07	3.15675e+07
C1R@28E_Glu->Met	C1R	complement C1r(C1R)	715	28	E	Glu->Met[E]	1.99789	Glu->Met	3.07096e+07	3.08369e+07	3.16168e+07	3.1698e+07	3.13839e+07	2.9314e+07	2.97456e+07	2.92059e+07	3.11304e+07	3.1302e+07	3.04813e+07	2.90407e+07	2.97172e+07	3.08787e+07	2.95826e+07	3.17638e+07	2.87141e+07	3.08396e+07	3.05721e+07	2.88965e+07	2.87657e+07	2.97657e+07	2.99858e+07	3.04959e+07	3.10836e+07	2.86721e+07	3.06502e+07	3.12661e+07	2.88768e+07	2.94274e+07	3.07506e+07	3.08509e+07	2.88869e+07	3.13766e+07	3.08285e+07	3.02905e+07	3.12484e+07	3.15079e+07	2.97514e+07	3.08898e+07	3.09943e+07
C1R@281N_Deamidated	C1R	complement C1r(C1R)	715	281	N	Deamidated[N]	0.984016	Deamidated	3.1745e+07	2.90913e+07	2.8963e+07	3.03157e+07	2.97696e+07	30572348	3.11539e+07	3.16927e+07	3.16729e+07	3.17469e+07	2.98274e+07	3.03211e+07	2.93945e+07	3.10379e+07	3.04455e+07	3.05893e+07	3.13566e+07	3.13483e+07	3.05272e+07	3.10369e+07	2.90813e+07	3.12385e+07	2.88147e+07	3.05963e+07	3.05174e+07	2.87122e+07	2.97812e+07	3.06944e+07	2.94761e+07	3.15304e+07	3.00894e+07	3.02496e+07	3.08348e+07	3.18605e+07	2.98594e+07	2.9247e+07	2.91289e+07	3.03572e+07	30207108	3.10718e+07	3.06294e+07
C1R@317E_Glu->Gln	C1R	complement C1r(C1R)	715	317	E	Glu->Gln[E]	-0.984016	Glu->Gln	2.86514e+07	2.93367e+07	3.15973e+07	3.02065e+07	2.97627e+07	2.92531e+07	2.9422e+07	2.97209e+07	3.1696e+07	3.01809e+07	3.14062e+07	3.0826e+07	3.14394e+07	3.00691e+07	2.97402e+07	3.15655e+07	3.08944e+07	3.09425e+07	2.91398e+07	3.10019e+07	3.07729e+07	2.9577e+07	2.94339e+07	2.92058e+07	3.16588e+07	3.11009e+07	3.09306e+07	2.90735e+07	3.09128e+07	2.94017e+07	2.89879e+07	3.10306e+07	2.94043e+07	3.17604e+07	3.01855e+07	3.05716e+07	3.05907e+07	2.89891e+07	2.94395e+07	3.0567e+07	3.00516e+07
C1R@261G_Gly->Arg	C1R	complement C1r(C1R)	715	261	G	Gly->Arg[G]	99.0796	Gly->Arg	3.06184e+07	2.99774e+07	3.06638e+07	2.92418e+07	3.14404e+07	2.87568e+07	3.16175e+07	2.91303e+07	2.95216e+07	2.90228e+07	2.86646e+07	2.89973e+07	3.09479e+07	2.91245e+07	3.1589e+07	3.08176e+07	3.09766e+07	2.9638e+07	3.15935e+07	3.14503e+07	3.09681e+07	2.9068e+07	3.14754e+07	3.16448e+07	3.04644e+07	3.03746e+07	3.16598e+07	3.02795e+07	2.99381e+07	3.06911e+07	3.13654e+07	3.03684e+07	2.98847e+07	3.00416e+07	3.08589e+07	3.01685e+07	3.16903e+07	2.95903e+07	2.91621e+07	2.92123e+07	2.97656e+07
C1R@323N_Deamidated	C1R	complement C1r(C1R)	715	323	N	Deamidated[N]	0.984016	Deamidated	2.95945e+07	3.02552e+07	3.11142e+07	3.16188e+07	2.92821e+07	3.00704e+07	3.04796e+07	3.06977e+07	2.91598e+07	2.96923e+07	2.94e+07	2.9279e+07	2.98682e+07	3.04514e+07	2.88007e+07	3.08611e+07	2.96461e+07	2.86965e+07	3.16011e+07	3.16428e+07	3.13038e+07	3.14689e+07	3.04429e+07	3.13962e+07	2.8758e+07	2.90972e+07	2.99755e+07	3.01445e+07	3.06254e+07	3.06026e+07	3.09095e+07	3.13747e+07	2.97375e+07	2.96475e+07	3.03355e+07	3.14111e+07	2.98409e+07	3.00526e+07	3.10408e+07	2.97364e+07	2.99287e+07
C1R@35P_Pro->Val	C1R	complement C1r(C1R)	715	35	P	Pro->Val[P]	2.01565	Pro->Val	2.97977e+07	3.06969e+07	3.12343e+07	3.13971e+07	3.13019e+07	2.897e+07	3.04012e+07	2.97462e+07	2.95305e+07	3.11208e+07	2.86251e+07	2.98071e+07	2.90155e+07	3.09062e+07	2.95055e+07	2.97813e+07	3.16495e+07	3.1661e+07	3.06153e+07	3.1209e+07	2.86673e+07	2.96738e+07	2.99186e+07	2.89313e+07	3.16062e+07	3.00144e+07	2.99787e+07	3.03397e+07	3.08814e+07	2.98736e+07	2.88407e+07	3.12184e+07	3.13298e+07	2.97479e+07	2.97382e+07	3.03981e+07	3.16391e+07	2.96049e+07	2.93898e+07	2.87593e+07	3.12236e+07
C1R@353S_Ser->Gln	C1R	complement C1r(C1R)	715	353	S	Ser->Gln[S]	41.0265	Ser->Gln	3.01466e+07	3.06088e+07	2.9282e+07	3.12744e+07	2.8949e+07	3.08264e+07	2.87259e+07	3.15325e+07	2.94882e+07	2.87703e+07	2.96249e+07	2.97929e+07	3.1732e+07	3.08124e+07	3.03711e+07	3.02983e+07	2.99197e+07	3.0045e+07	3.11312e+07	3.13825e+07	3.01589e+07	3.17082e+07	3.0577e+07	3.10206e+07	3.14051e+07	2.97863e+07	3.13044e+07	3.05457e+07	2.94575e+07	3.17157e+07	2.9993e+07	3.02478e+07	3.02697e+07	3.06963e+07	3.02922e+07	2.89487e+07	2.91772e+07	2.98182e+07	2.92571e+07	3.0591e+07	3.11636e+07
C1R@358C_DiDehydro	C1R	complement C1r(C1R)	715	358	C	DiDehydro[C]	-2.01565	DiDehydro	3.00494e+07	2.94541e+07	30655736	3.16078e+07	2.94094e+07	3.13332e+07	2.91369e+07	3.13097e+07	3.12834e+07	3.14235e+07	3.08822e+07	2.896e+07	2.96607e+07	3.1517e+07	2.90119e+07	3.07674e+07	3.04386e+07	3.09728e+07	2.93919e+07	3.05008e+07	3.07375e+07	3.14104e+07	3.15968e+07	3.0495e+07	3.0757e+07	2.97208e+07	3.13499e+07	3.10074e+07	2.98392e+07	3.04272e+07	2.96024e+07	2.96214e+07	2.9694e+07	3.14574e+07	2.88776e+07	3.0885e+07	3.08766e+07	3.16639e+07	3.15482e+07	3.0444e+07	3.08936e+07
C1R@36K_Lys->Glu	C1R	complement C1r(C1R)	715	36	K	Lys->Glu[K]	0.94763	Lys->Glu	3.02896e+07	3.11258e+07	3.02047e+07	2.90959e+07	2.92159e+07	3.03441e+07	3.16653e+07	3.04626e+07	2.97412e+07	3.01153e+07	2.93799e+07	2.87217e+07	2.91367e+07	3.08289e+07	2.99175e+07	3.11882e+07	2.93191e+07	3.00911e+07	3.04344e+07	3.03414e+07	2.89895e+07	2.86249e+07	3.06831e+07	3.0854e+07	3.10238e+07	3.02769e+07	2.91142e+07	2.96238e+07	3.06323e+07	3.07353e+07	3.02481e+07	3.11798e+07	3.11801e+07	2.877e+07	3.12153e+07	2.99925e+07	2.97228e+07	3.11438e+07	3.02492e+07	2.97527e+07	2.93258e+07
C1R@384N_Deamidated	C1R	complement C1r(C1R)	715	384	N	Deamidated[N]	0.984016	Deamidated	2.9662e+07	3.17578e+07	2.98775e+07	3.04829e+07	2.8805e+07	3.0411e+07	2.88233e+07	3.13728e+07	2.9036e+07	3.10917e+07	3.08339e+07	2.98416e+07	2.98211e+07	2.87212e+07	2.94006e+07	2.96853e+07	3.08622e+07	3.11403e+07	2.86267e+07	3.14131e+07	2.952e+07	2.99546e+07	2.99658e+07	2.897e+07	31700599	3.04129e+07	2.9117e+07	3.20144e+07	3.07572e+07	3.18205e+07	2.89989e+07	2.98461e+07	3.21492e+07	3.14839e+07	3.13669e+07	3.01408e+07	2.97383e+07	2.87378e+07	3.08315e+07	2.91994e+07	3.07546e+07
C1R@340Q_Gln->Lys	C1R	complement C1r(C1R)	715	340	Q	Gln->Lys[Q]	0.036386	Gln->Lys	3.05354e+07	2.89254e+07	3.15965e+07	2.96947e+07	3.08764e+07	3.10635e+07	2.97584e+07	3.17468e+07	2.91737e+07	2.91928e+07	2.97797e+07	2.92095e+07	3.08524e+07	3.04324e+07	3.02883e+07	3.06351e+07	3.03943e+07	2.92378e+07	3.17059e+07	3.10274e+07	2.91075e+07	2.8846e+07	3.03288e+07	3.0992e+07	2.99711e+07	3.10285e+07	3.17663e+07	3.1615e+07	2.98775e+07	3.10863e+07	2.86876e+07	2.96802e+07	3.09051e+07	2.99585e+07	2.94153e+07	2.97957e+07	3.04697e+07	2.99082e+07	3.14579e+07	2.95617e+07	30380613
C1R@341G_Gly->Pro	C1R	complement C1r(C1R)	715	341	G	Gly->Pro[G]	40.0313	Gly->Pro	3.06796e+07	3.14732e+07	2.93851e+07	3.17676e+07	3.02643e+07	3.16948e+07	2.97992e+07	2.94371e+07	3.16088e+07	3.13943e+07	3.0184e+07	2.87791e+07	3.01156e+07	3.07284e+07	3.1271e+07	2.95982e+07	2.90231e+07	2.92313e+07	3.17557e+07	3.10613e+07	3.08431e+07	31718915	2.89957e+07	2.96552e+07	3.0855e+07	2.99068e+07	3.15554e+07	3.08599e+07	3.10489e+07	3.17586e+07	2.92548e+07	30507931	2.88348e+07	2.9976e+07	2.91943e+07	3.13275e+07	3.14887e+07	2.87577e+07	3.07536e+07	3.15971e+07	3.14621e+07
C1R@341G_unknown_25	C1R	complement C1r(C1R)	715	341	G	unknown_25[G]	168.116	unknown_25	3.09121e+07	3.15718e+07	3.05467e+07	3.16342e+07	3.10929e+07	2.88209e+07	3.11664e+07	2.88233e+07	3.08686e+07	2.93013e+07	3.10693e+07	2.89202e+07	3.07244e+07	28639603	2.92428e+07	3.05306e+07	2.92651e+07	3.0671e+07	2.86852e+07	3.12955e+07	2.97598e+07	3.07828e+07	2.99536e+07	29906321	3.00276e+07	2.95556e+07	2.97117e+07	3.01897e+07	2.95324e+07	2.98368e+07	3.00674e+07	3.13174e+07	3.11275e+07	2.94963e+07	2.98925e+07	2.86536e+07	2.95871e+07	2.95128e+07	2.99926e+07	3.03905e+07	3.04221e+07
C1R@342Y_Tyr->Phe	C1R	complement C1r(C1R)	715	342	Y	Tyr->Phe[Y]	-15.9949	Tyr->Phe	3.09686e+07	2.9381e+07	2.91918e+07	2.97432e+07	3.10821e+07	2.97549e+07	2.87067e+07	3.00014e+07	3.05918e+07	2.93634e+07	3.15105e+07	2.90404e+07	3.11894e+07	2.978e+07	3.12888e+07	3.01361e+07	3.03144e+07	3.10478e+07	3.13108e+07	2.89986e+07	2.91033e+07	2.98731e+07	2.87098e+07	2.89739e+07	2.92862e+07	3.15334e+07	2.8883e+07	2.91592e+07	3.17587e+07	2.9533e+07	2.89043e+07	2.99424e+07	2.88123e+07	2.94018e+07	3.02724e+07	3.08332e+07	3.08041e+07	3.02709e+07	2.93603e+07	3.12774e+07	3.01899e+07
C1R@345I_Xle->Val	C1R	complement C1r(C1R)	715	345	I	Xle->Val[I]	-14.0157	Xle->Val	3.02934e+07	3.13201e+07	2.90347e+07	3.14048e+07	2.94476e+07	3.0847e+07	3.01464e+07	2.97599e+07	2.92137e+07	3.08852e+07	3.13477e+07	2.96005e+07	2.9127e+07	2.87049e+07	3.00791e+07	3.14632e+07	2.93529e+07	3.03224e+07	3.14006e+07	3.05527e+07	3.06409e+07	3.08756e+07	3.11835e+07	3.00472e+07	2.97799e+07	3.08855e+07	3.04143e+07	3.11103e+07	2.87893e+07	2.9932e+07	3.03348e+07	2.96488e+07	3.10969e+07	2.86363e+07	3.17467e+07	2.90395e+07	3.0459e+07	3.0855e+07	2.94699e+07	2.97825e+07	3.05773e+07
C1R@348N_Deamidated	C1R	complement C1r(C1R)	715	348	N	Deamidated[N]	0.984016	Deamidated	2.93664e+07	3.00193e+07	3.03487e+07	2.90198e+07	3.16944e+07	2.99459e+07	3.06391e+07	3.10282e+07	2.88032e+07	3.02808e+07	2.93559e+07	3.1252e+07	2.86716e+07	3.13939e+07	3.02635e+07	2.97809e+07	2.87642e+07	3.07648e+07	3.03396e+07	2.96279e+07	3.08316e+07	3.1389e+07	3.08375e+07	2.97147e+07	3.09193e+07	3.11441e+07	2.97489e+07	3.01711e+07	2.89992e+07	3.02682e+07	2.86193e+07	3.17008e+07	3.03698e+07	2.99771e+07	2.98324e+07	2.97775e+07	2.95165e+07	3.05087e+07	3.02257e+07	3.07674e+07	3.10272e+07
C1R@348N_unknown_10	C1R	complement C1r(C1R)	715	348	N	unknown_10[N]	41.0148	unknown_10	2.86235e+07	2.93085e+07	30224642	3.02459e+07	2.9836e+07	3.10077e+07	3.06838e+07	3.04606e+07	3.16095e+07	2.94166e+07	3.02203e+07	2.92554e+07	3.11398e+07	3.14921e+07	2.88592e+07	2.89121e+07	2.97847e+07	3.03662e+07	3.15915e+07	2.9148e+07	3.09883e+07	2.97651e+07	3.03825e+07	2.96972e+07	3.17424e+07	3.15523e+07	3.13331e+07	3.15632e+07	2.95837e+07	3.11478e+07	3.07707e+07	3.08574e+07	3.13901e+07	3.15781e+07	2.96087e+07	2.9968e+07	3.12901e+07	2.96294e+07	3.11777e+07	3.17694e+07	2.89396e+07
C1R@271Q_Gln->Lys	C1R	complement C1r(C1R)	715	271	Q	Gln->Lys[Q]	0.036386	Gln->Lys	3.0757e+07	3.08264e+07	2.94367e+07	2.99831e+07	3.08595e+07	2.93698e+07	3.11823e+07	3.1191e+07	3.16466e+07	2.90495e+07	2.91975e+07	3.17281e+07	3.08079e+07	3.11897e+07	2.953e+07	2.87849e+07	3.02699e+07	3.04604e+07	3.05237e+07	2.8792e+07	2.90584e+07	2.94462e+07	3.12304e+07	3.05996e+07	2.94018e+07	3.14416e+07	2.89608e+07	3.01317e+07	3.09692e+07	2.90471e+07	2.99809e+07	3.12274e+07	2.86428e+07	2.97349e+07	2.9714e+07	3.12383e+07	3.08312e+07	3.14652e+07	3.02294e+07	2.9004e+07	2.98781e+07
C1R@106M_Oxidation	C1R	complement C1r(C1R)	715	106	M	Oxidation[M]	15.9949	Oxidation	2.86106e+07	3.16958e+07	2.89877e+07	2.99389e+07	3.04938e+07	3.05243e+07	3.1243e+07	2.94163e+07	3.15198e+07	3.14759e+07	2.96688e+07	3.16853e+07	3.05811e+07	3.03629e+07	3.02847e+07	29146722	2.90404e+07	2.89239e+07	3.09754e+07	3.15766e+07	2.95509e+07	2.90371e+07	2.9061e+07	3.00665e+07	2.97569e+07	3.16705e+07	3.17021e+07	2.99886e+07	3.02537e+07	2.94228e+07	3.12668e+07	3.11277e+07	2.89984e+07	3.05384e+07	3.10006e+07	2.90539e+07	3.15557e+07	2.94711e+07	3.14843e+07	3.139e+07	2.98432e+07
C1R@139Q_Deamidated	C1R	complement C1r(C1R)	715	139	Q	Deamidated[Q]	0.984016	Deamidated	2.97324e+07	2.89115e+07	2.93951e+07	3.1193e+07	2.89873e+07	2.93644e+07	2.91258e+07	2.90121e+07	2.92916e+07	2.91031e+07	2.96005e+07	3.02593e+07	2.97029e+07	3.00926e+07	3.07437e+07	2.90488e+07	3.13211e+07	3.12091e+07	2.91519e+07	3.05875e+07	3.15905e+07	2.9259e+07	3.14254e+07	2.86768e+07	3.04386e+07	3.0012e+07	2.93958e+07	2.94407e+07	2.97553e+07	3.03152e+07	3.10885e+07	2.99358e+07	3.07907e+07	2.96362e+07	2.91231e+07	2.93446e+07	2.99401e+07	2.90879e+07	3.08125e+07	2.99186e+07	3.05472e+07
C1R@189C_DiDehydro	C1R	complement C1r(C1R)	715	189	C	DiDehydro[C]	-2.01565	DiDehydro	3.17317e+07	2.90947e+07	2.93546e+07	3.1538e+07	3.01142e+07	3.11483e+07	2.94765e+07	3.10039e+07	2.92998e+07	2.92546e+07	3.01709e+07	3.13902e+07	3.03221e+07	3.07749e+07	2.8799e+07	3.00861e+07	2.88996e+07	2.95695e+07	2.94927e+07	3.05477e+07	2.90885e+07	3.12017e+07	2.89276e+07	3.04882e+07	2.99727e+07	3.15668e+07	3.06279e+07	3.17004e+07	2.8838e+07	3.15923e+07	29763459	3.07398e+07	3.15374e+07	3.08732e+07	2.8957e+07	2.86418e+07	2.96285e+07	3.14005e+07	3.0161e+07	2.96521e+07	3.06758e+07
C1R@189C_Dipyridyl	C1R	complement C1r(C1R)	715	189	C	Dipyridyl[C]	225.09	Dipyridyl	3.066e+07	3.05852e+07	3.17031e+07	2.93541e+07	3.06842e+07	3.04267e+07	3.16662e+07	3.08648e+07	2.93006e+07	3.06882e+07	2.87539e+07	2.99926e+07	3.0272e+07	3.06021e+07	3.08722e+07	3.03677e+07	3.12336e+07	3.07422e+07	3.00193e+07	3.05973e+07	3.16283e+07	2.96378e+07	3.02713e+07	3.16745e+07	3.03017e+07	2.94757e+07	3.07136e+07	3.07543e+07	3.00226e+07	3.06774e+07	3.07158e+07	3.14403e+07	2.92983e+07	3.13644e+07	2.91749e+07	3.0569e+07	2.87746e+07	3.05047e+07	3.04021e+07	3.03731e+07	3.00977e+07
C1R@193C_DiDehydro	C1R	complement C1r(C1R)	715	193	C	DiDehydro[C]	-2.01565	DiDehydro	2.89918e+07	3.07387e+07	3.06681e+07	3.10238e+07	3.04484e+07	2.90186e+07	3.08101e+07	3.17808e+07	2.99241e+07	3.02437e+07	3.14568e+07	2.87967e+07	3.13464e+07	3.03527e+07	3.08774e+07	2.92014e+07	2.9492e+07	3.1701e+07	2.97382e+07	3.10284e+07	2.93925e+07	3.04335e+07	2.89447e+07	2.87449e+07	3.0977e+07	3.00591e+07	2.99565e+07	2.99404e+07	3.0225e+07	2.88717e+07	3.13117e+07	2.99915e+07	3.06523e+07	3.12396e+07	2.88938e+07	2.96892e+07	2.939e+07	3.16602e+07	3.15123e+07	3.06117e+07	2.90301e+07
C1R@193C_Dipyridyl	C1R	complement C1r(C1R)	715	193	C	Dipyridyl[C]	225.09	Dipyridyl	3.10209e+07	2.90599e+07	2.99471e+07	3.04595e+07	2.88526e+07	2.89329e+07	3.03789e+07	3.0997e+07	3.15368e+07	2.89872e+07	3.06747e+07	3.16709e+07	3.13376e+07	3.09212e+07	2.86886e+07	3.10975e+07	3.17755e+07	3.13472e+07	3.04051e+07	3.14243e+07	3.12811e+07	3.05201e+07	2.95705e+07	3.10084e+07	2.91115e+07	3.12213e+07	2.97077e+07	3.11852e+07	3.09206e+07	2.8796e+07	2.94865e+07	2.95127e+07	2.89611e+07	3.03482e+07	3.16352e+07	3.04954e+07	2.92742e+07	3.04647e+07	3.01915e+07	2.95781e+07	2.98621e+07
C1R@200E_Glu->Met	C1R	complement C1r(C1R)	715	200	E	Glu->Met[E]	1.99789	Glu->Met	2.90324e+07	3.04022e+07	2.91774e+07	2.9833e+07	3.05106e+07	2.86933e+07	2.99822e+07	3.00271e+07	2.87919e+07	3.03237e+07	2.96455e+07	3.05079e+07	3.00132e+07	3.02534e+07	3.1495e+07	2.86425e+07	3.11009e+07	3.15445e+07	2.89731e+07	2.94131e+07	3.1548e+07	3.14442e+07	3.15784e+07	2.94496e+07	3.16545e+07	2.88542e+07	3.16672e+07	3.04056e+07	2.99786e+07	3.14088e+07	3.14207e+07	3.13648e+07	2.8753e+07	2.87673e+07	2.9891e+07	3.0218e+07	3.02012e+07	3.08778e+07	3.06174e+07	3.15437e+07	3.05151e+07
C1R@238E_Glu->Lys	C1R	complement C1r(C1R)	715	238	E	Glu->Lys[E]	-0.94763	Glu->Lys	2.94118e+07	2.9201e+07	3.0136e+07	3.16271e+07	2.99778e+07	2.94818e+07	2.86394e+07	2.8739e+07	2.92441e+07	3.13873e+07	2.8971e+07	2.90209e+07	2.92331e+07	3.11542e+07	3.10747e+07	2.89359e+07	2.98138e+07	3.16809e+07	2.95837e+07	3.07729e+07	2.87313e+07	2.90304e+07	2.90941e+07	3.02805e+07	2.91974e+07	2.9629e+07	2.95424e+07	3.01965e+07	2.99516e+07	3.07879e+07	2.98798e+07	31465760	3.04361e+07	3.05877e+07	2.88215e+07	3.09766e+07	3.14083e+07	3.10992e+07	2.89437e+07	3.02325e+07	3.10753e+07
C1R@246Q_Deamidated	C1R	complement C1r(C1R)	715	246	Q	Deamidated[Q]	0.984016	Deamidated	2.9223e+07	3.11605e+07	3.1595e+07	3.05469e+07	2.90382e+07	2.94286e+07	2.93737e+07	2.93956e+07	3.10215e+07	3.0898e+07	2.93944e+07	3.05902e+07	3.06938e+07	3.10974e+07	2.99852e+07	2.98338e+07	2.89036e+07	3.03751e+07	3.16465e+07	3.11563e+07	2.99535e+07	3.07797e+07	3.00912e+07	3.1213e+07	3.00641e+07	3.142e+07	2.95745e+07	3.16523e+07	3.06057e+07	2.91023e+07	3.01004e+07	3.00137e+07	2.95985e+07	3.16935e+07	2.97e+07	3.01616e+07	3.14059e+07	2.91421e+07	3.08478e+07	3.02635e+07	3.07368e+07
C1R@247Q_Deamidated	C1R	complement C1r(C1R)	715	247	Q	Deamidated[Q]	0.984016	Deamidated	2.91426e+07	2.91896e+07	2.87414e+07	3.04666e+07	3.01323e+07	3.09594e+07	3.05571e+07	3.11493e+07	2.97454e+07	3.05931e+07	2.99632e+07	3.0111e+07	3.1609e+07	2.99197e+07	3.0962e+07	3.05611e+07	3.14136e+07	3.12459e+07	2.9862e+07	3.14767e+07	3.09913e+07	3.11328e+07	3.07158e+07	3.11215e+07	3.11508e+07	2.99006e+07	3.12631e+07	2.93227e+07	3.08792e+07	2.9047e+07	3.10697e+07	3.10628e+07	3.10917e+07	2.86904e+07	2.8875e+07	2.92178e+07	2.91031e+07	2.87085e+07	3.06908e+07	3.02155e+07	3.12964e+07
C1R@254Q_Deamidated	C1R	complement C1r(C1R)	715	254	Q	Deamidated[Q]	0.984016	Deamidated	2.95682e+07	3.04805e+07	3.06322e+07	2.88385e+07	2.91859e+07	2.95269e+07	2.88275e+07	3.14208e+07	2.99272e+07	2.95333e+07	3.06808e+07	2.92262e+07	3.08202e+07	2.91654e+07	2.9065e+07	3.11217e+07	3.08595e+07	3.05744e+07	3.16933e+07	2.89015e+07	2.9654e+07	3.11002e+07	3.17639e+07	3.10607e+07	3.13267e+07	3.17844e+07	2.90305e+07	3.08149e+07	3.08734e+07	3.12652e+07	3.11137e+07	2.89577e+07	3.16822e+07	31021839	3.01927e+07	3.11674e+07	2.93353e+07	2.98738e+07	3.00784e+07	3.13375e+07	3.16789e+07
C1R@260N_Deamidated	C1R	complement C1r(C1R)	715	260	N	Deamidated[N]	0.984016	Deamidated	3.06131e+07	2.93257e+07	3.10278e+07	3.14429e+07	2.9905e+07	3.01376e+07	3.16698e+07	3.11291e+07	3.00651e+07	3.00563e+07	3.13517e+07	2.93164e+07	2.95707e+07	3.09403e+07	3.1616e+07	3.02878e+07	3.06143e+07	3.07775e+07	3.14839e+07	2.89623e+07	3.05632e+07	2.8985e+07	2.90812e+07	2.97769e+07	3.03037e+07	3.0272e+07	3.0656e+07	2.86298e+07	2.87293e+07	2.99847e+07	3.14278e+07	2.8998e+07	3.09536e+07	3.11989e+07	3.02822e+07	3.01607e+07	3.11569e+07	3.04697e+07	3.07635e+07	3.1727e+07	3.02153e+07
C1R@35P_Pro->Gly	C1R	complement C1r(C1R)	715	35	P	Pro->Gly[P]	-40.0313	Pro->Gly	3.04846e+07	3.15473e+07	2.95653e+07	2.87663e+07	3.01385e+07	3.09195e+07	2.99881e+07	2.94535e+07	3.11829e+07	3.17642e+07	2.97714e+07	2.96062e+07	3.1213e+07	3.00631e+07	3.07642e+07	3.03292e+07	2.89221e+07	2.90104e+07	2.99884e+07	2.89948e+07	3.07798e+07	2.89469e+07	3.00167e+07	2.8768e+07	2.97002e+07	2.93061e+07	2.98882e+07	3.0787e+07	3.01833e+07	3.07e+07	2.90731e+07	2.91936e+07	3.17642e+07	3.16166e+07	3.17081e+07	2.87055e+07	2.97649e+07	2.97212e+07	3.12947e+07	3.13019e+07	3.10997e+07
C1R@473G_Gly->Pro	C1R	complement C1r(C1R)	715	473	G	Gly->Pro[G]	40.0313	Gly->Pro	2.93501e+07	3.08286e+07	3.09258e+07	2.98934e+07	3.00487e+07	3.1004e+07	2.89897e+07	3.05875e+07	2.98793e+07	2.9035e+07	2.87054e+07	2.90859e+07	2.97642e+07	3.10468e+07	3.15323e+07	2.93924e+07	2.9311e+07	3.02157e+07	2.96492e+07	3.1289e+07	3.09193e+07	3.07168e+07	3.03881e+07	3.19462e+07	3.0859e+07	3.07717e+07	3.00914e+07	2.94773e+07	3.07454e+07	3.02685e+07	3.00859e+07	3.09844e+07	3.07352e+07	2.94911e+07	2.96924e+07	2.95752e+07	2.95997e+07	2.89807e+07	3.06932e+07	2.96484e+07	2.88748e+07
C1R@474N_Deamidated	C1R	complement C1r(C1R)	715	474	N	Deamidated[N]	0.984016	Deamidated	2.95262e+07	2.95753e+07	3.11665e+07	3.12376e+07	3.08061e+07	2.95273e+07	3.08829e+07	2.96218e+07	3.11527e+07	3.004e+07	3.12708e+07	3.13583e+07	2.87987e+07	3.10538e+07	2.87767e+07	2.88283e+07	30991709	3.08203e+07	2.97753e+07	2.97572e+07	2.98069e+07	2.89946e+07	2.92417e+07	3.00982e+07	2.90867e+07	3.07805e+07	3.00922e+07	2.92303e+07	3.00525e+07	2.93413e+07	3.07722e+07	3.16277e+07	3.04301e+07	3.09846e+07	3.15933e+07	3.12768e+07	2.9543e+07	3.14363e+07	2.97921e+07	3.04886e+07	2.93947e+07
C1R@481T_Pentose	C1R	complement C1r(C1R)	715	481	T	Pentose[T]	132.042	Pentose	3.08676e+07	3.01688e+07	3.16228e+07	2.8809e+07	2.91976e+07	2.95201e+07	3.10888e+07	2.88335e+07	3.16818e+07	2.93859e+07	3.15535e+07	2.87722e+07	2.87734e+07	2.86594e+07	2.98335e+07	3.13015e+07	3.02347e+07	3.07581e+07	3.06556e+07	3.11853e+07	3.12973e+07	3.05424e+07	3.11822e+07	3.10486e+07	2.86156e+07	2.94935e+07	3.03804e+07	3.15611e+07	3.16251e+07	3.06138e+07	2.8622e+07	3.04589e+07	3.07772e+07	2.94461e+07	3.17123e+07	2.89413e+07	3.13368e+07	2.87366e+07	3.16789e+07	3.07204e+07	2.99256e+07
C1R@533G_Gly->Pro	C1R	complement C1r(C1R)	715	533	G	Gly->Pro[G]	40.0313	Gly->Pro	2.94732e+07	2.88785e+07	2.98557e+07	3.0636e+07	3.09181e+07	2.92845e+07	2.88908e+07	3.11177e+07	2.99956e+07	3.05086e+07	3.05775e+07	3.08154e+07	2.91397e+07	3.14823e+07	2.96215e+07	2.89745e+07	2.86667e+07	3.17192e+07	3.10329e+07	3.08916e+07	3.11183e+07	3.05108e+07	3.1514e+07	3.0374e+07	2.99084e+07	3.14017e+07	2.90916e+07	3.14763e+07	3.0858e+07	2.97591e+07	2.91418e+07	3.01115e+07	2.89767e+07	2.90238e+07	2.88703e+07	3.07183e+07	3.16925e+07	3.10651e+07	3.09967e+07	2.98554e+07	2.95345e+07
C1R@634S_Pentose	C1R	complement C1r(C1R)	715	634	S	Pentose[S]	132.042	Pentose	2.98664e+07	3.07516e+07	2.99123e+07	3.11421e+07	2.96065e+07	2.89009e+07	3.12298e+07	3.01641e+07	3.14149e+07	2.88631e+07	3.01197e+07	2.88741e+07	2.98148e+07	3.10109e+07	2.88741e+07	3.14411e+07	2.99876e+07	3.11118e+07	3.07607e+07	2.92054e+07	3.08283e+07	3.14395e+07	3.16206e+07	3.02391e+07	3.06955e+07	3.00959e+07	3.17752e+07	3.04387e+07	2.88229e+07	3.05443e+07	3.1103e+07	2.86274e+07	2.89929e+07	3.12481e+07	3.03174e+07	2.95741e+07	3.15754e+07	2.93497e+07	2.98578e+07	3.03805e+07	3.01073e+07
C1R@32P_Pro->Val	C1R	complement C1r(C1R)	715	32	P	Pro->Val[P]	2.01565	Pro->Val	3.17216e+07	3.05371e+07	3.02096e+07	2.9799e+07	2.97482e+07	2.86915e+07	2.9056e+07	3.11968e+07	2.9919e+07	2.89934e+07	3.09131e+07	2.93388e+07	3.14395e+07	2.97132e+07	2.93169e+07	3.11173e+07	2.87301e+07	3.00583e+07	3.14624e+07	2.96767e+07	2.97792e+07	2.8618e+07	3.00949e+07	2.93392e+07	3.09166e+07	2.8751e+07	3.16782e+07	2.89703e+07	3.07705e+07	3.08749e+07	3.08086e+07	2.99799e+07	3.06813e+07	2.89025e+07	2.9401e+07	2.93385e+07	3.01835e+07	2.91164e+07	2.96723e+07	2.90777e+07	2.88014e+07
C1R@40N_Deamidated	C1R	complement C1r(C1R)	715	40	N	Deamidated[N]	0.984016	Deamidated	3.1462e+07	3.16335e+07	3.04676e+07	3.09162e+07	3.1841e+07	3.15595e+07	3.02849e+07	2.97795e+07	2.88609e+07	3.02489e+07	2.89929e+07	2.96928e+07	3.06791e+07	3.01478e+07	3.04534e+07	3.08671e+07	2.91786e+07	3.08738e+07	3.02217e+07	3.02362e+07	3.02185e+07	3.03513e+07	3.02461e+07	3.1208e+07	2.91727e+07	3.04215e+07	3.13506e+07	2.89495e+07	3.13086e+07	3.09259e+07	2.89845e+07	3.02604e+07	3.05995e+07	3.01549e+07	2.90206e+07	3.07447e+07	2.92997e+07	3.14959e+07	2.95611e+07	2.90604e+07	3.09114e+07
C1R@41N_Deamidated	C1R	complement C1r(C1R)	715	41	N	Deamidated[N]	0.984016	Deamidated	3.15703e+07	2.86756e+07	3.08066e+07	2.98283e+07	3.06845e+07	30576646	3.03718e+07	3.0531e+07	3.12015e+07	3.13644e+07	3.13542e+07	3.07597e+07	2.92953e+07	3.00914e+07	3.03135e+07	3.06929e+07	3.06927e+07	3.13454e+07	2.95718e+07	3.16542e+07	2.87497e+07	30714099	2.8932e+07	3.02681e+07	3.08813e+07	2.94747e+07	3.10253e+07	2.89087e+07	3.06399e+07	3.12716e+07	2.98725e+07	2.89833e+07	2.87093e+07	2.96191e+07	3.15049e+07	3.09368e+07	2.90634e+07	3.17622e+07	3.14021e+07	3.16816e+07	3.02923e+07
C1R@43E_Glu->Met	C1R	complement C1r(C1R)	715	43	E	Glu->Met[E]	1.99789	Glu->Met	2.92618e+07	3.07697e+07	3.07092e+07	2.87837e+07	2.94183e+07	3.0438e+07	28979136	3.02686e+07	2.92229e+07	3.06616e+07	2.9815e+07	3.09886e+07	2.87168e+07	3.09251e+07	3.14542e+07	3.02503e+07	3.09333e+07	2.98316e+07	2.89837e+07	3.03662e+07	3.11381e+07	2.88318e+07	2.87177e+07	3.15554e+07	2.96507e+07	2.90231e+07	3.00765e+07	2.93585e+07	3.06057e+07	3.16711e+07	3.17419e+07	3.04986e+07	2.90693e+07	3.01496e+07	3.08096e+07	2.86332e+07	3.14173e+07	3.12769e+07	2.88036e+07	2.96095e+07	3.15818e+07
C1R@447C_4-ONE	C1R	complement C1r(C1R)	715	447	C	4-ONE[C]	154.099	4-ONE	3.11164e+07	3.11358e+07	3.16773e+07	3.16608e+07	2.99087e+07	2.86119e+07	3.07792e+07	3.14871e+07	2.94129e+07	3.08528e+07	2.95294e+07	2.87482e+07	3.12301e+07	3.03346e+07	3.10068e+07	2.91535e+07	3.07213e+07	2.99177e+07	2.98403e+07	3.03514e+07	2.94098e+07	2.99989e+07	3.03312e+07	3.04059e+07	2.93403e+07	2.98007e+07	2.93791e+07	2.94387e+07	3.15205e+07	3.17145e+07	3.17791e+07	3.10505e+07	3.08932e+07	2.94668e+07	2.93985e+07	3.0859e+07	3.0208e+07	3.001e+07	2.88083e+07	3.17443e+07	3.05934e+07
C1R@447C_DiDehydro	C1R	complement C1r(C1R)	715	447	C	DiDehydro[C]	-2.01565	DiDehydro	2.91307e+07	3.00011e+07	3.09575e+07	2.88536e+07	3.15702e+07	3.15959e+07	2.89682e+07	2.97836e+07	3.07621e+07	2.93334e+07	3.01436e+07	3.05303e+07	2.87493e+07	2.92536e+07	3.11355e+07	3.00261e+07	2.89276e+07	3.03588e+07	2.93728e+07	2.87001e+07	3.07338e+07	2.88051e+07	3.176e+07	2.99257e+07	3.03161e+07	2.86117e+07	2.98806e+07	3.08773e+07	3.06549e+07	3.11805e+07	3.17366e+07	2.93012e+07	3.06452e+07	2.92646e+07	2.981e+07	3.09184e+07	3.11453e+07	3.12253e+07	2.92016e+07	2.96007e+07	2.90949e+07
C1R@447C_unknown_29	C1R	complement C1r(C1R)	715	447	C	unknown_29[C]	209.178	unknown_29	2.98322e+07	3.08104e+07	2.91033e+07	3.02545e+07	2.90725e+07	3.14812e+07	2.90794e+07	3.01446e+07	2.86365e+07	2.97239e+07	2.87852e+07	2.91812e+07	2.86807e+07	3.05823e+07	3.08014e+07	3.09696e+07	2.95981e+07	3.16869e+07	2.86509e+07	2.87384e+07	3.07684e+07	3.14296e+07	3.17839e+07	2.88764e+07	29887065	3.16377e+07	3.0839e+07	2.88517e+07	2.97515e+07	3.1022e+07	3.08829e+07	3.14955e+07	2.94542e+07	3.0105e+07	2.98637e+07	3.1748e+07	3.14797e+07	2.94366e+07	2.998e+07	2.88067e+07	3.09306e+07
C1R@66E_Glu->Met	C1R	complement C1r(C1R)	715	66	E	Glu->Met[E]	1.99789	Glu->Met	3.09029e+07	3.02307e+07	2.9077e+07	3.12211e+07	2.92162e+07	2.98827e+07	3.10619e+07	2.96735e+07	3.01998e+07	2.9063e+07	3.08382e+07	2.96285e+07	3.10268e+07	3.00006e+07	3.07592e+07	2.90615e+07	2.87276e+07	2.93238e+07	3.15125e+07	3.01005e+07	2.87793e+07	2.98994e+07	2.92628e+07	3.06321e+07	2.9703e+07	3.09639e+07	3.14362e+07	3.03545e+07	2.98076e+07	2.94202e+07	2.95579e+07	3.05966e+07	3.0824e+07	3.09426e+07	2.88736e+07	2.90451e+07	2.89034e+07	2.99171e+07	3.06067e+07	2.96219e+07	3.08653e+07
C1R@472M_Oxidation	C1R	complement C1r(C1R)	715	472	M	Oxidation[M]	15.9949	Oxidation	2.91857e+07	2.89838e+07	3.04324e+07	2.97746e+07	3.09584e+07	2.89813e+07	2.93323e+07	2.94733e+07	3.09059e+07	2.95723e+07	3.07351e+07	3.08985e+07	3.04749e+07	2.89358e+07	3.17205e+07	3.05264e+07	3.10923e+07	3.00497e+07	2.86877e+07	2.86348e+07	2.90771e+07	2.95859e+07	2.88341e+07	3.15027e+07	2.88263e+07	3.02181e+07	2.87922e+07	2.97373e+07	30934265	3.16331e+07	3.13584e+07	3.09134e+07	3.08789e+07	2.9187e+07	2.98095e+07	3.00124e+07	2.95578e+07	3.12429e+07	3.16826e+07	3.09058e+07	3.13377e+07
C1R@66E_Ammonium	C1R	complement C1r(C1R)	715	66	E	Ammonium[E]	17.0265	Ammonium	3.07217e+07	2.95573e+07	2.93089e+07	2.89364e+07	2.88094e+07	2.998e+07	3.06487e+07	2.9293e+07	2.89509e+07	3.08954e+07	3.00094e+07	2.96206e+07	3.02203e+07	2.93171e+07	3.1628e+07	2.86762e+07	2.97396e+07	3.09697e+07	3.1696e+07	3.12857e+07	3.03932e+07	3.17643e+07	2.91064e+07	3.10947e+07	3.16586e+07	3.08858e+07	3.0603e+07	3.11839e+07	2.89016e+07	3.16756e+07	3.10682e+07	3.04467e+07	3.04876e+07	2.91082e+07	3.17183e+07	2.89334e+07	3.17052e+07	3.11463e+07	3.15962e+07	2.86788e+07	3.14376e+07
C1R@66E_Glu->Lys	C1R	complement C1r(C1R)	715	66	E	Glu->Lys[E]	-0.94763	Glu->Lys	3.08429e+07	28969949	3.1315e+07	3.00329e+07	3.08015e+07	3.03324e+07	3.12694e+07	3.08018e+07	2.91715e+07	3.09569e+07	3.11031e+07	3.053e+07	2.90008e+07	3.05786e+07	3.09287e+07	3.13115e+07	3.04692e+07	3.13463e+07	3.13124e+07	2.925e+07	2.94575e+07	2.8977e+07	2.90506e+07	2.93973e+07	2.95862e+07	2.93478e+07	2.90527e+07	3.01581e+07	2.97175e+07	2.8909e+07	2.92573e+07	3.09437e+07	3.0791e+07	2.90812e+07	3.14698e+07	2.9358e+07	3.00265e+07	3.14175e+07	2.97682e+07	3.1537e+07	2.88691e+07
C1R@66E_Glu->Phe	C1R	complement C1r(C1R)	715	66	E	Glu->Phe[E]	18.0258	Glu->Phe	2.90375e+07	2.9091e+07	2.88428e+07	3.04093e+07	3.09363e+07	3.15415e+07	3.08276e+07	3.07192e+07	2.91438e+07	3.02613e+07	2.93551e+07	3.15574e+07	3.00866e+07	3.04075e+07	3.11231e+07	3.01121e+07	2.8837e+07	2.99731e+07	3.0051e+07	3.13803e+07	2.95187e+07	3.13845e+07	3.0582e+07	3.10905e+07	2.9705e+07	2.87814e+07	2.88298e+07	3.17271e+07	2.93519e+07	3.16816e+07	3.1162e+07	2.95578e+07	3.15359e+07	2.95324e+07	3.04276e+07	3.05311e+07	3.10865e+07	2.86437e+07	2.94449e+07	3.08657e+07	3.06684e+07
C1R@663P_Pro->Val	C1R	complement C1r(C1R)	715	663	P	Pro->Val[P]	2.01565	Pro->Val	3.03354e+07	2.96299e+07	3.00068e+07	3.09803e+07	3.09682e+07	3.15086e+07	3.10543e+07	3.12468e+07	2.98124e+07	3.12835e+07	3.10675e+07	3.02751e+07	3.11115e+07	3.11975e+07	3.04524e+07	2.86438e+07	3.02032e+07	2.92855e+07	3.02894e+07	3.01666e+07	2.93922e+07	2.92698e+07	3.04034e+07	3.12122e+07	3.0566e+07	2.96495e+07	3.14823e+07	3.07803e+07	3.13234e+07	2.88592e+07	2.8986e+07	2.99732e+07	3.11356e+07	3.00529e+07	3.11401e+07	3.04349e+07	3.08965e+07	3.12797e+07	2.91693e+07	3.01584e+07	2.8618e+07
C1R@664N_Deamidated	C1R	complement C1r(C1R)	715	664	N	Deamidated[N]	0.984016	Deamidated	2.91924e+07	3.09125e+07	2.99606e+07	2.90453e+07	3.1745e+07	3.0882e+07	2.94955e+07	2.89183e+07	2.98064e+07	3.02617e+07	2.95969e+07	2.92926e+07	3.10053e+07	30606854	3.03865e+07	3.12322e+07	2.90727e+07	3.16728e+07	2.92139e+07	3.17393e+07	3.14403e+07	2.97548e+07	3.16358e+07	2.99186e+07	2.98221e+07	2.89533e+07	3.1443e+07	3.0434e+07	3.08303e+07	3.09739e+07	2.86329e+07	2.90822e+07	3.04048e+07	3.11389e+07	3.06542e+07	2.95328e+07	2.89407e+07	3.06824e+07	3.16722e+07	3.0588e+07	2.8948e+07
F9@351G_Gly->Pro	F9	coagulation factor IX(F9)	2158	351	G	Gly->Pro[G]	40.0313	Gly->Pro	2.90475e+07	3.15888e+07	3.06257e+07	2.90079e+07	3.1464e+07	3.17026e+07	3.15569e+07	2.87564e+07	2.98873e+07	3.04634e+07	3.14508e+07	2.86848e+07	3.03742e+07	3.15545e+07	2.9912e+07	2.93519e+07	3.07773e+07	2.98425e+07	3.01375e+07	3.01273e+07	2.9721e+07	3.15218e+07	3.051e+07	2.99738e+07	31376667	3.15952e+07	3.10084e+07	3.01027e+07	3.05391e+07	2.94725e+07	2.90682e+07	2.93629e+07	2.93699e+07	3.17247e+07	3.08702e+07	3.1047e+07	2.96474e+07	3.15725e+07	2.98801e+07	3.06262e+07	2.91539e+07
F9@387K_LG-lactam-K	F9	coagulation factor IX(F9)	2158	387	K	LG-lactam-K[K]	332.199	LG-lactam-K	3.06916e+07	3.0828e+07	3.05096e+07	3.06038e+07	3.14942e+07	2.96327e+07	3.03479e+07	2.99428e+07	2.89225e+07	2.92465e+07	2.91991e+07	2.95051e+07	3.04205e+07	3.14172e+07	3.00024e+07	2.98225e+07	3.07655e+07	3.13952e+07	29962620	3.04123e+07	2.93829e+07	3.15511e+07	3.13841e+07	3.15901e+07	3.03002e+07	2.89254e+07	2.86809e+07	3.09806e+07	3.08655e+07	3.07757e+07	2.91699e+07	3.17459e+07	2.8684e+07	2.87209e+07	2.86959e+07	2.89434e+07	3.11021e+07	2.86676e+07	3.06317e+07	2.97317e+07	2.95351e+07
F9@349G_Gly->Pro	F9	coagulation factor IX(F9)	2158	349	G	Gly->Pro[G]	40.0313	Gly->Pro	2.95907e+07	2.87482e+07	2.93537e+07	31430232	2.93035e+07	3.0122e+07	3.14377e+07	3.00038e+07	2.86131e+07	2.91498e+07	2.93347e+07	3.16332e+07	3.0647e+07	3.12665e+07	2.99331e+07	3.1669e+07	3.0731e+07	3.00336e+07	2.87921e+07	2.90837e+07	3.05853e+07	2.91414e+07	3.12122e+07	2.94129e+07	3.01388e+07	2.97508e+07	3.14967e+07	3.0401e+07	3.05129e+07	2.93208e+07	3.15849e+07	2.937e+07	3.13524e+07	3.0621e+07	2.98923e+07	2.92168e+07	2.86427e+07	3.067e+07	3.03794e+07	3.08353e+07	3.06386e+07
F9@128C_Dehydro	F9	coagulation factor IX(F9)	2158	128	C	Dehydro[C]	-1.00782	Dehydro	3.14158e+07	3.17292e+07	3.12011e+07	2.9869e+07	2.87924e+07	3.15684e+07	2.93723e+07	2.98122e+07	3.13926e+07	3.1455e+07	3.04405e+07	2.88749e+07	3.15572e+07	2.94826e+07	3.11427e+07	3.07951e+07	2.94547e+07	2.98077e+07	3.15883e+07	3.08318e+07	2.97318e+07	2.92286e+07	2.92139e+07	3.20228e+07	3.16319e+07	3.02832e+07	2.99804e+07	2.97398e+07	2.979e+07	2.89479e+07	3.06476e+07	3.03128e+07	3.015e+07	3.16294e+07	3.01928e+07	3.12758e+07	2.87236e+07	3.06951e+07	3.12838e+07	3.08402e+07	3.15273e+07
F9@128C_DiDehydro	F9	coagulation factor IX(F9)	2158	128	C	DiDehydro[C]	-2.01565	DiDehydro	2.94438e+07	3.02004e+07	3.0933e+07	2.97661e+07	2.99787e+07	2.88178e+07	3.0435e+07	3.00961e+07	3.08004e+07	3.1596e+07	3.03462e+07	3.01356e+07	3.1331e+07	31039582	3.00351e+07	3.02048e+07	2.89653e+07	3.15834e+07	2.94918e+07	3.0278e+07	3.032e+07	2.88723e+07	3.03563e+07	2.94259e+07	3.09873e+07	3.00739e+07	3.07997e+07	3.13403e+07	2.97705e+07	3.11499e+07	3.00068e+07	2.88542e+07	3.16751e+07	3.11152e+07	3.02224e+07	3.01806e+07	3.04318e+07	3.00775e+07	3.17447e+07	2.96218e+07	2.97645e+07
F9@392N_Deamidated	F9	coagulation factor IX(F9)	2158	392	N	Deamidated[N]	0.984016	Deamidated	3.1049e+07	3.07293e+07	3.02661e+07	3.02539e+07	2.87719e+07	2.93311e+07	3.09097e+07	2.88082e+07	2.92234e+07	3.09202e+07	3.08638e+07	29057376	2.92546e+07	3.14944e+07	3.02268e+07	2.94371e+07	3.15878e+07	3.10086e+07	3.05404e+07	2.88136e+07	3.09512e+07	3.04152e+07	2.96375e+07	3.01091e+07	2.95044e+07	3.1654e+07	3.14997e+07	2.97274e+07	3.13381e+07	3.09346e+07	2.88139e+07	2.90962e+07	3.14285e+07	3.1203e+07	2.98788e+07	3.09616e+07	3.0067e+07	2.94174e+07	3.17007e+07	3.07182e+07	3.00025e+07
F9@393N_Deamidated	F9	coagulation factor IX(F9)	2158	393	N	Deamidated[N]	0.984016	Deamidated	2.90678e+07	2.90727e+07	3.01992e+07	3.02751e+07	2.91563e+07	3.17711e+07	3.05142e+07	2.99666e+07	2.98085e+07	2.97685e+07	3.15749e+07	2.93148e+07	3.00069e+07	3.14781e+07	3.11307e+07	3.07114e+07	3.05426e+07	2.88635e+07	3.13762e+07	3.1234e+07	3.17114e+07	3.02186e+07	2.95042e+07	3.11938e+07	3.03828e+07	3.15608e+07	3.09541e+07	3.01282e+07	2.89175e+07	2.97025e+07	3.15931e+07	2.94827e+07	2.93424e+07	3.03563e+07	2.93387e+07	2.87298e+07	2.93165e+07	2.89392e+07	3.04515e+07	2.95105e+07	3.02585e+07
F9@283N_Deamidated	F9	coagulation factor IX(F9)	2158	283	N	Deamidated[N]	0.984016	Deamidated	2.86289e+07	2.98933e+07	3.14116e+07	2.99789e+07	3.12656e+07	3.00131e+07	2.96106e+07	3.14606e+07	3.03335e+07	3.07834e+07	2.90716e+07	3.03093e+07	2.99351e+07	30035687	3.08282e+07	2.99476e+07	3.12323e+07	2.9893e+07	2.98645e+07	3.01035e+07	3.09622e+07	2.91875e+07	2.9475e+07	2.98965e+07	3.06412e+07	3.13545e+07	3.00287e+07	2.88123e+07	3.04201e+07	3.12464e+07	3.11374e+07	2.98823e+07	3.03315e+07	2.87135e+07	3.00155e+07	2.89529e+07	3.17742e+07	3.06843e+07	2.94415e+07	2.96152e+07	3.07023e+07
F9@245N_Deamidated	F9	coagulation factor IX(F9)	2158	245	N	Deamidated[N]	0.984016	Deamidated	3.05523e+07	3.1468e+07	2.94346e+07	2.9875e+07	3.1164e+07	2.96693e+07	2.89047e+07	2.91809e+07	3.13127e+07	3.11901e+07	3.06125e+07	3.13191e+07	3.05808e+07	2.94216e+07	3.11778e+07	2.86127e+07	3.15818e+07	3.17125e+07	2.87402e+07	3.04256e+07	2.92038e+07	3.0312e+07	3.06868e+07	2.98812e+07	2.95445e+07	3.05715e+07	2.92982e+07	2.95157e+07	2.87753e+07	2.87133e+07	2.90482e+07	3.15702e+07	2.99824e+07	3.02214e+07	2.95574e+07	3.1743e+07	3.11577e+07	2.99464e+07	2.94827e+07	3.02552e+07	3.05359e+07
F9@442G_Gly->Pro	F9	coagulation factor IX(F9)	2158	442	G	Gly->Pro[G]	40.0313	Gly->Pro	2.87581e+07	3.12763e+07	2.94285e+07	2.88279e+07	2.92153e+07	3.17103e+07	3.11546e+07	2.99757e+07	2.8992e+07	28755143	2.90094e+07	3.05773e+07	2.95013e+07	2.97913e+07	3.15266e+07	3.13007e+07	3.16896e+07	3.04864e+07	2.88234e+07	3.01515e+07	2.86177e+07	3.04532e+07	3.12152e+07	3.04916e+07	3.15702e+07	3.09791e+07	3.16311e+07	2.88352e+07	3.10223e+07	2.9797e+07	3.02785e+07	3.03292e+07	3.05921e+07	2.87317e+07	2.99776e+07	3.16757e+07	2.92761e+07	2.87466e+07	3.13731e+07	2.97034e+07	3.1564e+07
F10@433V_unknown_42	F10	coagulation factor X(F10)	2159	433	V	unknown_42[V]	279.154	unknown_42	3.10153e+07	2.90902e+07	3.16029e+07	3.14947e+07	3.04997e+07	2.89276e+07	2.8725e+07	3.13537e+07	3.1091e+07	3.154e+07	2.90515e+07	2.93284e+07	3.17671e+07	3.00544e+07	3.06186e+07	3.16075e+07	3.11083e+07	3.08092e+07	3.03155e+07	2.9776e+07	2.9719e+07	3.02882e+07	3.05028e+07	3.17627e+07	2.91564e+07	3.03224e+07	2.94615e+07	3.00116e+07	2.88357e+07	3.16878e+07	3.0179e+07	2.9933e+07	3.15957e+07	3.08634e+07	3.02337e+07	3.02249e+07	3.1731e+07	2.96111e+07	3.17053e+07	2.90199e+07	3.00081e+07
F10@359G_Gly->Pro	F10	coagulation factor X(F10)	2159	359	G	Gly->Pro[G]	40.0313	Gly->Pro	2.95773e+07	2.9405e+07	3.14181e+07	2.91158e+07	3.11064e+07	3.11744e+07	3.12765e+07	3.14628e+07	3.14641e+07	2.95087e+07	2.90567e+07	2.95525e+07	3.01666e+07	3.15812e+07	2.9315e+07	2.91681e+07	3.08803e+07	3.01719e+07	2.91982e+07	3.12422e+07	2.99655e+07	3.03041e+07	2.93624e+07	2.91757e+07	2.94676e+07	3.07837e+07	2.9206e+07	30923498	2.91099e+07	2.95795e+07	2.96989e+07	2.91869e+07	29754208	3.17663e+07	2.96922e+07	2.93569e+07	3.0277e+07	2.96967e+07	2.88087e+07	3.10066e+07	2.93785e+07
F10@434T_unknown_42	F10	coagulation factor X(F10)	2159	434	T	unknown_42[T]	279.154	unknown_42	3.12169e+07	2.93164e+07	3.12163e+07	3.16513e+07	3.11889e+07	2.96252e+07	3.1554e+07	3.0045e+07	2.96805e+07	2.96871e+07	2.93086e+07	3.11341e+07	3.17861e+07	3.06998e+07	2.91148e+07	3.03713e+07	2.99494e+07	3.14737e+07	3.03538e+07	3.00561e+07	3.07801e+07	2.89532e+07	3.16301e+07	2.97788e+07	2.98349e+07	2.91916e+07	3.04689e+07	3.14394e+07	3.00494e+07	2.91618e+07	3.04585e+07	2.97732e+07	3.13881e+07	3.04253e+07	2.96623e+07	3.0038e+07	2.91232e+07	3.16274e+07	2.94604e+07	2.89982e+07	3.03329e+07
F10@316K_Dimethyl(Ethyl/Delta_H(4)C(2))	F10	coagulation factor X(F10)	2159	316	K	Dimethyl[K](Ethyl[K]/Delta_H(4)C(2)[K])	28.0313	Dimethyl(Ethyl/Delta_H(4)C(2))	3.17292e+07	2.94077e+07	2.98189e+07	3.11829e+07	2.90391e+07	3.14659e+07	3.13674e+07	3.01432e+07	3.15646e+07	3.16325e+07	3.08117e+07	2.91447e+07	3.06489e+07	3.02431e+07	2.98262e+07	2.9012e+07	3.1138e+07	3.01048e+07	3.10719e+07	3.05023e+07	2.96694e+07	2.92505e+07	3.16673e+07	2.96185e+07	3.04084e+07	2.98459e+07	3.04128e+07	3.05413e+07	3.02175e+07	3.04661e+07	2.97258e+07	3.14349e+07	2.93888e+07	3.1432e+07	3.16819e+07	2.88732e+07	2.86618e+07	3.13185e+07	2.93121e+07	2.97522e+07	2.93722e+07
F10@90C_DiDehydro	F10	coagulation factor X(F10)	2159	90	C	DiDehydro[C]	-2.01565	DiDehydro	3.06245e+07	3.0125e+07	2.97531e+07	3.09697e+07	3.00843e+07	3.09764e+07	2.88333e+07	2.97312e+07	3.09412e+07	2.93519e+07	2.97416e+07	3.15068e+07	28917585	3.02461e+07	3.1241e+07	3.15394e+07	3.08411e+07	3.17383e+07	3.13931e+07	3.09594e+07	3.02085e+07	3.16541e+07	3.16164e+07	2.89394e+07	3.04583e+07	2.99819e+07	3.08688e+07	3.03687e+07	3.00498e+07	3.08962e+07	2.93771e+07	3.17215e+07	2.89077e+07	3.11696e+07	2.88922e+07	2.98793e+07	2.88879e+07	3.1514e+07	2.89209e+07	2.93045e+07	2.98922e+07
CFD@147L_Xle->Asp	CFD	complement factor D(CFD)	1675	147	L	Xle->Asp[L]	1.94288	Xle->Asp	3.02426e+07	3.04723e+07	3.16789e+07	2.93662e+07	2.87192e+07	2.97998e+07	2.91528e+07	3.06807e+07	3.03239e+07	3.10036e+07	2.93186e+07	3.14669e+07	2.97703e+07	3.02161e+07	3.08363e+07	3.06337e+07	3.09882e+07	3.14393e+07	3.08513e+07	3.07422e+07	3.03243e+07	3.09747e+07	2.95121e+07	2.93828e+07	2.94032e+07	3.15487e+07	3.01671e+07	3.05391e+07	3.12667e+07	2.97876e+07	3.1427e+07	2.90142e+07	3.12071e+07	2.90013e+07	2.87163e+07	3.03236e+07	2.87887e+07	2.92824e+07	2.95086e+07	2.98981e+07	3.11214e+07
CFD@146T_Hex(3)	CFD	complement factor D(CFD)	1675	146	T	Hex(3)[T]	486.158	Hex(3)	3.0248e+07	2.90782e+07	2.89967e+07	3.0533e+07	3.13745e+07	2.95612e+07	3.00196e+07	3.12459e+07	2.99133e+07	2.99117e+07	3.05747e+07	3.06685e+07	2.93867e+07	2.89569e+07	3.06135e+07	3.08643e+07	3.11525e+07	2.92167e+07	3.07477e+07	3.1195e+07	2.94809e+07	2.89466e+07	3.0609e+07	2.94093e+07	3.09081e+07	3.02625e+07	2.92253e+07	2.87213e+07	2.89205e+07	3.0531e+07	2.86835e+07	3.00575e+07	2.9672e+07	3.09738e+07	3.07424e+07	3.15842e+07	2.87628e+07	3.17188e+07	3.08249e+07	3.12006e+07	3.09908e+07
CFD@208S_bisANS-sulfonates	CFD	complement factor D(CFD)	1675	208	S	bisANS-sulfonates[S]	434.178	bisANS-sulfonates	2.94743e+07	3.08812e+07	3.03282e+07	3.09464e+07	3.12035e+07	3.15297e+07	2.91418e+07	2.95027e+07	2.98085e+07	2.93761e+07	2.96829e+07	3.17747e+07	2.94886e+07	3.16767e+07	3.06125e+07	3.04281e+07	2.9738e+07	2.93477e+07	2.86923e+07	2.961e+07	3.11058e+07	3.16829e+07	2.92009e+07	2.96064e+07	3.17631e+07	3.00882e+07	3.11879e+07	2.99672e+07	3.07232e+07	2.92542e+07	2.96131e+07	3.1045e+07	3.10089e+07	3.09163e+07	2.94744e+07	2.94555e+07	3.1452e+07	3.03104e+07	2.88732e+07	3.08116e+07	2.89041e+07
CFD@149D_Asp->Asn	CFD	complement factor D(CFD)	1675	149	D	Asp->Asn[D]	-0.984016	Asp->Asn	2.8915e+07	3.02206e+07	2.98441e+07	3.12556e+07	3.05206e+07	3.16797e+07	3.13298e+07	2.97139e+07	3.06423e+07	2.91797e+07	2.90522e+07	3.12765e+07	3.04098e+07	2.9507e+07	2.94556e+07	3.01275e+07	2.92555e+07	2.93479e+07	2.98677e+07	2.92782e+07	2.962e+07	3.09539e+07	2.9456e+07	2.91593e+07	3.103e+07	3.13034e+07	3.15305e+07	2.94674e+07	2.95623e+07	2.88582e+07	3.14172e+07	3.06372e+07	2.87318e+07	3.0897e+07	3.0753e+07	3.01954e+07	3.0672e+07	3.04208e+07	3.00522e+07	3.0301e+07	3.1245e+07
CFD@204C_DiDehydro	CFD	complement factor D(CFD)	1675	204	C	DiDehydro[C]	-2.01565	DiDehydro	2.90749e+07	2.94431e+07	2.9178e+07	2.98472e+07	3.08625e+07	3.05316e+07	2.99512e+07	2.87991e+07	2.92233e+07	3.0965e+07	2.93055e+07	2.88311e+07	2.92982e+07	3.04931e+07	2.99259e+07	3.11884e+07	2.98565e+07	3.00685e+07	2.8773e+07	3.00209e+07	3.02795e+07	3.16662e+07	3.03996e+07	2.99993e+07	3.03055e+07	3.10728e+07	2.9171e+07	2.95361e+07	3.14551e+07	3.10845e+07	2.92991e+07	31127301	3.04315e+07	2.99631e+07	3.10414e+07	3.10282e+07	2.90949e+07	3.17506e+07	3.13014e+07	2.98261e+07	2.89458e+07
CFD@219E_Glu->Gln	CFD	complement factor D(CFD)	1675	219	E	Glu->Gln[E]	-0.984016	Glu->Gln	3.11662e+07	3.16341e+07	3.13453e+07	3.08972e+07	3.17168e+07	3.1336e+07	3.01972e+07	3.11898e+07	2.93127e+07	2.87514e+07	3.10494e+07	2.97203e+07	3.07525e+07	2.97934e+07	3.16798e+07	3.11664e+07	2.96703e+07	2.91032e+07	3.14465e+07	2.96151e+07	3.09044e+07	2.96411e+07	3.00149e+07	3.12698e+07	2.99248e+07	2.90384e+07	2.91235e+07	3.07899e+07	2.89834e+07	2.92312e+07	2.9544e+07	3.1777e+07	3.09281e+07	3.10472e+07	3.01767e+07	2.87613e+07	2.97185e+07	3.02952e+07	2.97967e+07	3.01813e+07	2.92332e+07
CFD@219E_Glu->Met	CFD	complement factor D(CFD)	1675	219	E	Glu->Met[E]	1.99789	Glu->Met	3.0579e+07	3.08564e+07	2.86158e+07	2.96729e+07	3.13202e+07	2.92493e+07	3.07084e+07	3.05257e+07	2.91356e+07	2.96511e+07	3.13458e+07	2.90444e+07	2.96831e+07	3.09629e+07	3.02398e+07	2.88225e+07	2.94159e+07	3.15758e+07	3.13489e+07	3.1528e+07	3.11228e+07	2.92755e+07	2.96127e+07	3.06256e+07	2.96281e+07	2.92553e+07	2.92144e+07	2.96634e+07	2.98603e+07	2.92472e+07	2.87938e+07	2.99116e+07	3.07354e+07	3.17562e+07	3.01706e+07	2.94905e+07	3.00307e+07	2.95092e+07	2.9466e+07	2.88383e+07	2.87812e+07
CFD@157N_Deamidated	CFD	complement factor D(CFD)	1675	157	N	Deamidated[N]	0.984016	Deamidated	2.9983e+07	3.06209e+07	3.0582e+07	3.00365e+07	2.92674e+07	3.07923e+07	3.14261e+07	3.08726e+07	2.96553e+07	2.9325e+07	3.06444e+07	3.1254e+07	3.06325e+07	3.00602e+07	2.93779e+07	3.16094e+07	3.0322e+07	2.90385e+07	2.88241e+07	3.05005e+07	2.8864e+07	2.86494e+07	2.92231e+07	3.02494e+07	3.06405e+07	2.88709e+07	3.12518e+07	3.11314e+07	3.13502e+07	3.00515e+07	3.08038e+07	2.92454e+07	2.93766e+07	2.89247e+07	2.86486e+07	2.95974e+07	2.97699e+07	2.99697e+07	2.86633e+07	3.14487e+07	2.93824e+07
CFD@211P_Pro->Val	CFD	complement factor D(CFD)	1675	211	P	Pro->Val[P]	2.01565	Pro->Val	2.9972e+07	3.00202e+07	3.13656e+07	3.06116e+07	2.95309e+07	2.89577e+07	2.96208e+07	3.06844e+07	3.11513e+07	3.1155e+07	2.92399e+07	3.06187e+07	3.08859e+07	2.98171e+07	2.96612e+07	3.07592e+07	3.16253e+07	3.03861e+07	2.86715e+07	31042240	3.12368e+07	2.97302e+07	2.96552e+07	2.95728e+07	3.15154e+07	3.04217e+07	3.05852e+07	3.05506e+07	3.0008e+07	3.0149e+07	3.07525e+07	2.89073e+07	3.0248e+07	3.10531e+07	3.09867e+07	2.92169e+07	2.89595e+07	3.01547e+07	2.9605e+07	3.12105e+07	2.92422e+07
CFD@144P_OxProBiotinRed	CFD	complement factor D(CFD)	1675	144	P	OxProBiotinRed[P]	371.199	OxProBiotinRed	3.028e+07	3.10403e+07	2.9193e+07	3.15982e+07	2.86701e+07	2.98833e+07	3.05071e+07	3.1575e+07	2.91428e+07	3.07337e+07	2.86817e+07	3.16531e+07	3.00802e+07	3.01403e+07	3.1779e+07	3.11673e+07	3.08328e+07	2.89914e+07	2.93287e+07	2.95473e+07	3.16871e+07	3.01185e+07	3.0663e+07	3.03053e+07	3.04418e+07	3.17478e+07	3.06631e+07	3.14289e+07	2.88306e+07	3.17148e+07	2.94432e+07	3.04248e+07	3.06888e+07	2.99353e+07	2.89655e+07	3.05283e+07	3.06454e+07	3.02267e+07	3.16779e+07	2.8991e+07	2.9696e+07
CFD@208S_Diisopropylphosphate	CFD	complement factor D(CFD)	1675	208	S	Diisopropylphosphate[S]	164.06	Diisopropylphosphate	3.11775e+07	3.11758e+07	3.12817e+07	2.9274e+07	2.88524e+07	3.1129e+07	3.11977e+07	3.06263e+07	2.9038e+07	2.92422e+07	3.1226e+07	2.93179e+07	2.91372e+07	2.90363e+07	3.10346e+07	2.95571e+07	3.00431e+07	2.96943e+07	3.08613e+07	3.03931e+07	2.86877e+07	2.87016e+07	2.91138e+07	3.09314e+07	2.9929e+07	3.14165e+07	2.98993e+07	2.99166e+07	3.11314e+07	3.11493e+07	2.98345e+07	2.99723e+07	3.00438e+07	2.97454e+07	2.9351e+07	2.87499e+07	3.1378e+07	3.03137e+07	3.10758e+07	2.90357e+07	2.93141e+07
PLG@124C_unknown_17	PLG	plasminogen(PLG)	5340	124	C	unknown_17[C]	89.9774	unknown_17	2.99589e+07	3.08799e+07	2.94284e+07	3.14495e+07	2.88235e+07	3.04254e+07	3.14723e+07	2.87862e+07	3.11067e+07	2.92753e+07	2.90403e+07	3.05459e+07	2.87759e+07	3.0169e+07	3.02094e+07	2.93072e+07	3.15974e+07	2.88307e+07	3.09833e+07	2.97508e+07	2.98439e+07	2.96866e+07	2.93116e+07	3.02493e+07	2.88886e+07	3.14393e+07	3.13747e+07	3.07635e+07	3.07393e+07	3.10553e+07	3.07787e+07	3.12073e+07	2.95791e+07	3.11105e+07	3.13705e+07	2.99715e+07	3.16992e+07	3.16925e+07	2.90315e+07	3.08109e+07	29978194
PLG@145E_Cation_Fe[III]	PLG	plasminogen(PLG)	5340	145	E	Cation_Fe[III][E]	52.9115	Cation_Fe[III]	3.16801e+07	2.96407e+07	2.86787e+07	2.98788e+07	3.01644e+07	2.93929e+07	2.9237e+07	3.117e+07	2.95191e+07	3.00124e+07	2.87424e+07	2.93212e+07	3.04235e+07	3.09404e+07	3.03871e+07	2.99085e+07	2.92212e+07	3.10009e+07	2.997e+07	3.07176e+07	3.17741e+07	2.99156e+07	2.9156e+07	3.00036e+07	2.92779e+07	3.16365e+07	2.87382e+07	2.94054e+07	3.1507e+07	2.92883e+07	3.08867e+07	2.97489e+07	2.9097e+07	3.02127e+07	3.17336e+07	3.03308e+07	3.11211e+07	2.90963e+07	3.00567e+07	2.97815e+07	3.17546e+07
PLG@150N_Deamidated	PLG	plasminogen(PLG)	5340	150	N	Deamidated[N]	0.984016	Deamidated	2.8893e+07	2.86411e+07	3.15037e+07	2.91529e+07	3.11276e+07	2.93184e+07	3.05848e+07	2.88112e+07	3.13052e+07	3.10991e+07	3.07777e+07	3.03673e+07	3.12313e+07	2.97703e+07	3.1282e+07	3.05541e+07	2.96168e+07	2.91987e+07	3.05515e+07	3.1219e+07	2.96065e+07	3.05267e+07	3.01368e+07	3.1509e+07	3.02852e+07	2.94504e+07	3.05377e+07	3.0286e+07	3.16034e+07	2.87562e+07	2.99409e+07	3.17161e+07	3.02138e+07	2.97259e+07	3.11744e+07	3.08776e+07	3.1747e+07	2.90441e+07	2.97768e+07	3.14823e+07	3.15255e+07
PLG@152C_DiDehydro	PLG	plasminogen(PLG)	5340	152	C	DiDehydro[C]	-2.01565	DiDehydro	3.01088e+07	3.05086e+07	3.06989e+07	3.14714e+07	2.92293e+07	2.99872e+07	3.0628e+07	2.94946e+07	2.94096e+07	3.07642e+07	3.052e+07	3.11298e+07	2.91056e+07	3.07611e+07	2.99829e+07	3.02296e+07	2.9963e+07	2.90442e+07	3.10716e+07	2.95719e+07	2.91595e+07	2.9047e+07	2.87288e+07	2.88538e+07	3.05616e+07	2.93466e+07	2.97394e+07	2.95041e+07	2.94771e+07	3.11395e+07	3.02836e+07	2.95819e+07	2.94425e+07	2.97207e+07	2.96001e+07	2.93585e+07	2.94178e+07	3.02812e+07	2.97242e+07	2.86267e+07	3.02954e+07
PLG@160Q_Gln->Lys	PLG	plasminogen(PLG)	5340	160	Q	Gln->Lys[Q]	0.036386	Gln->Lys	3.09845e+07	3.01462e+07	3.14515e+07	3.05791e+07	3.0159e+07	2.86446e+07	3.03359e+07	3.16354e+07	2.99172e+07	3.11148e+07	2.96915e+07	3.08154e+07	3.14772e+07	3.10225e+07	2.97486e+07	3.02274e+07	2.9813e+07	3.09035e+07	3.07062e+07	3.0296e+07	3.16747e+07	3.14205e+07	3.0155e+07	3.03697e+07	3.0185e+07	2.90776e+07	3.06107e+07	3.1721e+07	3.06119e+07	2.88769e+07	3.05694e+07	3.12057e+07	2.8734e+07	3.1785e+07	3.07583e+07	3.04777e+07	3.14714e+07	3.05983e+07	2.86138e+07	3.0578e+07	3.12428e+07
PLG@148E_Cation_Na	PLG	plasminogen(PLG)	5340	148	E	Cation_Na[E]	21.9819	Cation_Na	2.98167e+07	3.06218e+07	2.97081e+07	2.87108e+07	3.1627e+07	2.91416e+07	2.93854e+07	2.88758e+07	3.08104e+07	2.96085e+07	3.15868e+07	2.87819e+07	2.95625e+07	3.09243e+07	3.04934e+07	2.88173e+07	3.11144e+07	3.01022e+07	2.94736e+07	3.06619e+07	3.12924e+07	2.92019e+07	3.15569e+07	3.01836e+07	3.13164e+07	2.99015e+07	3.02505e+07	3.06695e+07	3.16869e+07	3.07576e+07	2.8944e+07	2.97843e+07	2.99636e+07	3.0971e+07	2.96943e+07	3.09407e+07	2.97103e+07	3.00637e+07	3.11493e+07	2.90526e+07	3.16013e+07
PLG@164C_DiDehydro	PLG	plasminogen(PLG)	5340	164	C	DiDehydro[C]	-2.01565	DiDehydro	2.93104e+07	3.12714e+07	3.13254e+07	3.14481e+07	2.98242e+07	3.02162e+07	2.96975e+07	2.99235e+07	3.16606e+07	3.03298e+07	2.9443e+07	3.0103e+07	3.13784e+07	2.88835e+07	2.87038e+07	3.17823e+07	2.87243e+07	3.04041e+07	2.97117e+07	2.87091e+07	3.04249e+07	3.15044e+07	3.07701e+07	2.98481e+07	2.90191e+07	3.05375e+07	2.92583e+07	2.93168e+07	2.98302e+07	3.17106e+07	3.08126e+07	2.93428e+07	2.92912e+07	3.0192e+07	3.17836e+07	2.87869e+07	2.89993e+07	2.94896e+07	3.13373e+07	3.09285e+07	3.02761e+07
PLG@176C_DiDehydro	PLG	plasminogen(PLG)	5340	176	C	DiDehydro[C]	-2.01565	DiDehydro	2.87158e+07	2.87837e+07	3.00694e+07	3.12957e+07	3.07058e+07	3.03105e+07	2.8992e+07	2.91449e+07	2.97902e+07	3.12047e+07	2.91494e+07	2.94335e+07	3.08318e+07	3.07332e+07	3.15759e+07	2.94282e+07	3.17689e+07	2.90472e+07	28953946	2.88475e+07	3.17561e+07	3.08607e+07	3.14811e+07	3.05862e+07	2.90372e+07	2.94422e+07	3.08856e+07	2.97432e+07	3.00053e+07	3.10377e+07	2.9171e+07	2.90602e+07	2.87282e+07	2.94727e+07	3.1553e+07	3.02374e+07	3.11772e+07	2.98942e+07	3.06698e+07	2.92437e+07	3.03986e+07
PLG@180E_Glu->Met	PLG	plasminogen(PLG)	5340	180	E	Glu->Met[E]	1.99789	Glu->Met	3.1786e+07	3.17111e+07	3.0306e+07	3.04038e+07	3.08566e+07	3.117e+07	3.00559e+07	2.9673e+07	3.10547e+07	3.10619e+07	2.9891e+07	2.9628e+07	2.88691e+07	3.06029e+07	3.083e+07	2.94501e+07	3.11833e+07	2.8922e+07	2.90667e+07	2.94292e+07	3.0881e+07	2.8693e+07	2.88808e+07	3.00558e+07	3.15274e+07	2.93855e+07	3.04521e+07	2.93797e+07	2.87959e+07	3.05356e+07	3.12212e+07	2.88272e+07	2.97405e+07	3.12912e+07	2.87272e+07	3.01633e+07	3.12531e+07	3.05482e+07	2.88937e+07	3.12077e+07	2.94781e+07
PLG@162P_Pro->Val	PLG	plasminogen(PLG)	5340	162	P	Pro->Val[P]	2.01565	Pro->Val	2.99622e+07	3.12131e+07	3.09273e+07	2.92549e+07	3.09133e+07	3.03561e+07	3.01105e+07	3.12158e+07	2.90305e+07	2.86752e+07	3.13751e+07	3.01611e+07	2.90554e+07	2.89389e+07	3.02444e+07	3.123e+07	3.15297e+07	2.90929e+07	3.13536e+07	2.86448e+07	2.98249e+07	3.13461e+07	3.1611e+07	2.94158e+07	2.93908e+07	3.1535e+07	3.10918e+07	3.06837e+07	3.09773e+07	2.89174e+07	3.05106e+07	2.88539e+07	3.06577e+07	3.14199e+07	2.91648e+07	2.97107e+07	3.11784e+07	3.03504e+07	3.04844e+07	3.15273e+07	3.16884e+07
PLG@182E_Glu->Met	PLG	plasminogen(PLG)	5340	182	E	Glu->Met[E]	1.99789	Glu->Met	2.89035e+07	3.07945e+07	2.93426e+07	2.93795e+07	2.90052e+07	2.97002e+07	3.10727e+07	2.90772e+07	3.17672e+07	3.02649e+07	2.99529e+07	2.86772e+07	2.93719e+07	3.05341e+07	3.09643e+07	3.03789e+07	3.14119e+07	2.96337e+07	3.09664e+07	3.00266e+07	3.0124e+07	3.04199e+07	2.93831e+07	3.07789e+07	3.14146e+07	3.15861e+07	28797449	2.99206e+07	2.99748e+07	2.97091e+07	2.99351e+07	2.9741e+07	3.17442e+07	3.15566e+07	3.14767e+07	29737390	2.99194e+07	2.95617e+07	2.95211e+07	3.07149e+07	3.17589e+07
PLG@185C_DiDehydro	PLG	plasminogen(PLG)	5340	185	C	DiDehydro[C]	-2.01565	DiDehydro	3.17356e+07	2.92515e+07	2.97759e+07	2.97121e+07	3.17733e+07	2.87428e+07	3.05769e+07	2.92492e+07	3.02697e+07	3.05266e+07	3.03055e+07	3.03455e+07	2.94381e+07	2.88255e+07	2.87221e+07	2.99142e+07	3.13875e+07	3.08842e+07	2.92531e+07	2.90735e+07	2.95156e+07	3.05952e+07	2.98389e+07	3.10251e+07	3.00625e+07	3.04857e+07	2.90829e+07	3.16534e+07	3.05492e+07	3.00005e+07	3.16998e+07	2.94372e+07	3.17288e+07	3.17794e+07	2.866e+07	2.92536e+07	3.00057e+07	3.15315e+07	2.8947e+07	2.86275e+07	2.92948e+07
PLG@188C_DiDehydro	PLG	plasminogen(PLG)	5340	188	C	DiDehydro[C]	-2.01565	DiDehydro	3.00782e+07	2.88827e+07	2.95987e+07	2.87275e+07	3.08502e+07	3.0552e+07	3.12129e+07	3.13529e+07	2.8961e+07	3.10366e+07	3.03074e+07	3.14431e+07	2.97724e+07	2.95454e+07	3.05491e+07	2.93182e+07	2.87052e+07	2.97842e+07	2.86389e+07	3.13002e+07	2.99854e+07	3.07542e+07	3.15207e+07	3.01251e+07	2.94008e+07	3.0009e+07	3.01271e+07	2.88933e+07	2.95376e+07	2.90382e+07	3.0816e+07	2.8636e+07	3.12256e+07	3.15156e+07	3.01801e+07	2.96807e+07	3.12418e+07	2.96502e+07	3.07721e+07	2.88688e+07	3.05911e+07
PLG@145E_Cation_Na	PLG	plasminogen(PLG)	5340	145	E	Cation_Na[E]	21.9819	Cation_Na	3.01098e+07	3.10172e+07	2.87051e+07	3.02267e+07	2.8933e+07	2.97996e+07	2.97155e+07	2.86463e+07	3.1201e+07	3.14317e+07	3.00874e+07	2.91595e+07	3.03995e+07	3.10981e+07	2.89053e+07	2.86451e+07	3.14156e+07	3.00291e+07	3.0516e+07	2.91842e+07	3.17187e+07	2.95486e+07	3.16564e+07	2.87726e+07	2.91728e+07	3.09003e+07	2.95923e+07	2.88097e+07	3.13019e+07	2.96924e+07	3.01435e+07	3.07771e+07	3.11933e+07	2.97529e+07	2.89363e+07	3.10988e+07	3.07718e+07	3.08294e+07	3.08875e+07	2.95194e+07	3.01414e+07
PLG@157N_Deamidated	PLG	plasminogen(PLG)	5340	157	N	Deamidated[N]	0.984016	Deamidated	2.94758e+07	3.00728e+07	2.88185e+07	3.09702e+07	2.92663e+07	2.92702e+07	3.09836e+07	3.1748e+07	2.9307e+07	3.17618e+07	2.9065e+07	3.12527e+07	2.88474e+07	3.06513e+07	2.96312e+07	3.02407e+07	2.9698e+07	3.16905e+07	3.00144e+07	2.90198e+07	3.14021e+07	2.98753e+07	3.01145e+07	2.95833e+07	3.17865e+07	2.89372e+07	3.11941e+07	3.11936e+07	3.14791e+07	2.90373e+07	2.86697e+07	2.88481e+07	3.14393e+07	3.1113e+07	2.97459e+07	2.98595e+07	2.98377e+07	2.91546e+07	3.11556e+07	2.93095e+07	3.10814e+07
PLG@159P_Pro->Val	PLG	plasminogen(PLG)	5340	159	P	Pro->Val[P]	2.01565	Pro->Val	3.03707e+07	3.00818e+07	2.88142e+07	2.97665e+07	2.87642e+07	3.06235e+07	2.97021e+07	3.08052e+07	2.92215e+07	3.0822e+07	3.06754e+07	3.06424e+07	3.08744e+07	2.94909e+07	3.16586e+07	3.17878e+07	2.95796e+07	3.17185e+07	3.11312e+07	2.93774e+07	2.92571e+07	3.02803e+07	2.86847e+07	3.09262e+07	2.9419e+07	2.93889e+07	3.10853e+07	3.05631e+07	3.0187e+07	3.1682e+07	3.08179e+07	3.08634e+07	2.94181e+07	2.89908e+07	3.13964e+07	3.04696e+07	2.89368e+07	2.93123e+07	3.07272e+07	2.9678e+07	3.1635e+07
PLG@160Q_Deamidated	PLG	plasminogen(PLG)	5340	160	Q	Deamidated[Q]	0.984016	Deamidated	3.0591e+07	2.96377e+07	3.09763e+07	3.076e+07	2.87393e+07	3.03325e+07	3.12454e+07	2.95282e+07	3.12229e+07	3.08236e+07	3.06106e+07	3.06265e+07	3.03472e+07	3.00823e+07	3.12324e+07	2.91894e+07	3.11297e+07	3.04481e+07	3.15079e+07	2.88963e+07	3.11037e+07	3.08325e+07	2.90001e+07	2.86163e+07	3.04335e+07	2.89129e+07	3.05347e+07	3.17485e+07	3.06364e+07	2.88795e+07	3.08867e+07	3.04081e+07	3.149e+07	3.1547e+07	3.04181e+07	2.88174e+07	3.14708e+07	3.04512e+07	3.10644e+07	3.02395e+07	3.01904e+07
PLG@103C_unknown_17	PLG	plasminogen(PLG)	5340	103	C	unknown_17[C]	89.9774	unknown_17	2.98076e+07	3.00663e+07	3.10551e+07	2.97358e+07	2.94881e+07	2.94213e+07	3.01496e+07	3.16285e+07	3.17329e+07	3.05991e+07	3.15165e+07	2.87434e+07	3.10545e+07	3.16593e+07	2.97156e+07	3.02702e+07	3.05996e+07	3.01835e+07	2.86432e+07	3.0146e+07	3.02642e+07	2.93003e+07	2.9554e+07	2.97664e+07	2.97422e+07	3.14351e+07	3.02577e+07	3.04778e+07	3.16646e+07	3.15057e+07	3.00114e+07	2.89505e+07	3.14973e+07	2.95258e+07	3.03823e+07	3.0296e+07	2.89923e+07	3.1755e+07	2.94441e+07	2.90307e+07	2.89102e+07
PLG@107N_Deamidated	PLG	plasminogen(PLG)	5340	107	N	Deamidated[N]	0.984016	Deamidated	3.03841e+07	3.00289e+07	3.09525e+07	3.04927e+07	2.91513e+07	3.0794e+07	2.98192e+07	2.95804e+07	2.93628e+07	2.86446e+07	3.16915e+07	2.98317e+07	3.17881e+07	3.0286e+07	2.96313e+07	3.03868e+07	3.18676e+07	2.88532e+07	3.19887e+07	3.04531e+07	3.18783e+07	3.12734e+07	2.97869e+07	3.13745e+07	3.14542e+07	3.05377e+07	3.02167e+07	3.05108e+07	3.05071e+07	2.94807e+07	3.18443e+07	3.07383e+07	2.99028e+07	3.07049e+07	3.12834e+07	2.93635e+07	3.0763e+07	3.08506e+07	3.08865e+07	2.93858e+07	3.05893e+07
PLG@110N_Deamidated	PLG	plasminogen(PLG)	5340	110	N	Deamidated[N]	0.984016	Deamidated	3.00643e+07	3.07474e+07	2.90807e+07	3.11668e+07	3.04796e+07	2.91601e+07	3.01548e+07	2.99207e+07	3.0102e+07	3.10407e+07	3.10977e+07	2.92813e+07	3.08182e+07	2.97909e+07	2.97299e+07	3.06691e+07	2.93226e+07	3.03038e+07	3.14927e+07	3.07462e+07	2.93946e+07	2.95144e+07	2.99434e+07	3.00186e+07	3.02614e+07	3.04505e+07	3.17666e+07	3.05291e+07	2.92591e+07	3.09418e+07	3.02519e+07	2.98176e+07	2.89913e+07	3.08346e+07	3.15326e+07	2.98166e+07	2.91776e+07	3.04153e+07	2.93606e+07	2.93491e+07	3.03452e+07
PLG@120N_Deamidated	PLG	plasminogen(PLG)	5340	120	N	Deamidated[N]	0.984016	Deamidated	3.11539e+07	3.42994e+07	3.3194e+07	3.26675e+07	3.02645e+07	3.23437e+07	3.25158e+07	3.32444e+07	3.04228e+07	3.28506e+07	3.0189e+07	3.27602e+07	3.21433e+07	3.18747e+07	3.06378e+07	3.37681e+07	3.29244e+07	3.10551e+07	3.31012e+07	3.14462e+07	3.32782e+07	3.13886e+07	3.10607e+07	3.1282e+07	3.08724e+07	3.11013e+07	3.17449e+07	3.30114e+07	3.07639e+07	3.08919e+07	3.05128e+07	3.32914e+07	3.35966e+07	3.32114e+07	3.09188e+07	3.13776e+07	3.1914e+07	3.18838e+07	3.04603e+07	3.29142e+07	3.11978e+07
PLG@121G_Gly->Pro	PLG	plasminogen(PLG)	5340	121	G	Gly->Pro[G]	40.0313	Gly->Pro	3.1666e+07	2.97966e+07	3.02856e+07	2.98117e+07	3.08498e+07	3.07367e+07	3.1464e+07	2.91453e+07	3.167e+07	2.98264e+07	2.94802e+07	2.86314e+07	3.15475e+07	2.98994e+07	3.15749e+07	2.93465e+07	2.98396e+07	3.08876e+07	3.11495e+07	3.02005e+07	2.94265e+07	3.08206e+07	3.17762e+07	3.10214e+07	3.00943e+07	3.01736e+07	2.87418e+07	2.89119e+07	3.04336e+07	3.17712e+07	3.05885e+07	3.16922e+07	3.09552e+07	2.9548e+07	3.16311e+07	2.91662e+07	2.9524e+07	2.92395e+07	3.02121e+07	2.97949e+07	2.90488e+07
PLG@181C_DiDehydro	PLG	plasminogen(PLG)	5340	181	C	DiDehydro[C]	-2.01565	DiDehydro	3.1624e+07	2.99833e+07	3.02004e+07	3.03799e+07	2.9953e+07	2.93019e+07	2.88483e+07	2.98462e+07	3.03197e+07	2.91034e+07	2.91864e+07	2.96889e+07	3.10739e+07	3.05561e+07	2.99435e+07	3.11889e+07	2.91318e+07	2.89683e+07	3.09824e+07	3.10273e+07	2.9797e+07	2.86842e+07	3.10731e+07	3.13495e+07	3.17767e+07	3.10804e+07	3.1515e+07	2.99021e+07	3.07998e+07	3.03175e+07	3.06094e+07	2.95386e+07	3.06631e+07	3.14997e+07	2.89205e+07	3.09001e+07	2.92402e+07	3.11212e+07	2.98795e+07	2.98761e+07	2.92662e+07
PLG@642E_Cation_Fe[III]	PLG	plasminogen(PLG)	5340	642	E	Cation_Fe[III][E]	52.9115	Cation_Fe[III]	3.12799e+07	2.91032e+07	3.0503e+07	3.17773e+07	3.11412e+07	2.96231e+07	3.05649e+07	3.00618e+07	3.17714e+07	3.16081e+07	2.88243e+07	3.04938e+07	2.87719e+07	3.1087e+07	3.07903e+07	3.06479e+07	2.98421e+07	3.12244e+07	3.08836e+07	3.16748e+07	3.11364e+07	3.04989e+07	3.10897e+07	3.15787e+07	2.86725e+07	3.10153e+07	3.14602e+07	2.97973e+07	2.90338e+07	2.87581e+07	3.01281e+07	2.9801e+07	2.96314e+07	3.03847e+07	3.08977e+07	2.96036e+07	2.98564e+07	2.99707e+07	3.0026e+07	30340486	2.87735e+07
PLG@642E_Cation_Na	PLG	plasminogen(PLG)	5340	642	E	Cation_Na[E]	21.9819	Cation_Na	3.14931e+07	3.07148e+07	3.07001e+07	2.8681e+07	2.92168e+07	3.0507e+07	3.10986e+07	2.94264e+07	2.99276e+07	2.90546e+07	3.07906e+07	3.1107e+07	3.15793e+07	2.92085e+07	3.02415e+07	2.93301e+07	3.01342e+07	2.94652e+07	3.00784e+07	2.98102e+07	3.1036e+07	3.02185e+07	3.16483e+07	2.87269e+07	2.92393e+07	3.07198e+07	2.8668e+07	3.08618e+07	3.14662e+07	3.05863e+07	3.05998e+07	3.12477e+07	3.12401e+07	3.11101e+07	3.14918e+07	3.01346e+07	3.02999e+07	2.89213e+07	2.94806e+07	3.08973e+07	3.08681e+07
PLG@642E_Glu->Met	PLG	plasminogen(PLG)	5340	642	E	Glu->Met[E]	1.99789	Glu->Met	2.9415e+07	2.88711e+07	3.10957e+07	3.12221e+07	3.05572e+07	3.10171e+07	3.18306e+07	3.04589e+07	3.1086e+07	3.15826e+07	2.93392e+07	2.957e+07	2.86665e+07	2.93068e+07	3.13303e+07	2.87216e+07	3.17862e+07	2.96689e+07	3.03755e+07	2.87594e+07	3.13619e+07	2.91908e+07	3.11141e+07	2.97792e+07	3.12898e+07	2.88726e+07	3.04102e+07	2.87987e+07	2.88617e+07	3.09276e+07	3.02918e+07	3.16905e+07	2.9104e+07	2.92959e+07	3.15907e+07	3.15416e+07	3.05417e+07	3.02879e+07	3.02878e+07	2.86761e+07	3.13317e+07
PLG@644N_Asn->Xle	PLG	plasminogen(PLG)	5340	644	N	Asn->Xle[N]	-0.958863	Asn->Xle	2.90789e+07	3.04816e+07	2.9558e+07	3.11217e+07	2.96223e+07	3.16314e+07	3.16847e+07	2.95154e+07	2.99744e+07	2.91975e+07	2.8719e+07	2.99473e+07	2.87937e+07	2.8683e+07	3.05002e+07	2.96601e+07	2.96161e+07	2.92034e+07	3.17408e+07	3.07307e+07	3.02308e+07	3.15706e+07	2.95253e+07	3.14109e+07	2.97303e+07	2.88009e+07	2.95164e+07	3.04414e+07	3.12291e+07	2.97943e+07	2.91933e+07	2.87939e+07	3.05193e+07	3.05894e+07	2.93063e+07	2.89022e+07	2.95188e+07	2.91338e+07	2.97559e+07	2.91811e+07	2.9656e+07
PLG@154N_Deamidated	PLG	plasminogen(PLG)	5340	154	N	Deamidated[N]	0.984016	Deamidated	3.11044e+07	3.01453e+07	2.9097e+07	3.09375e+07	2.92029e+07	2.95873e+07	2.9912e+07	2.99057e+07	3.10672e+07	3.12137e+07	3.09044e+07	2.93649e+07	2.95871e+07	3.01892e+07	2.96301e+07	2.97732e+07	2.90011e+07	3.11212e+07	3.09946e+07	2.92139e+07	2.98062e+07	2.87674e+07	2.90835e+07	3.14154e+07	3.07783e+07	2.93818e+07	3.09327e+07	3.10155e+07	3.07544e+07	3.1663e+07	2.89224e+07	3.09207e+07	29352803	2.99104e+07	3.14853e+07	3.14433e+07	2.92626e+07	2.87105e+07	3.02411e+07	2.98314e+07	2.87805e+07
PLG@646E_Cation_Fe[III]	PLG	plasminogen(PLG)	5340	646	E	Cation_Fe[III][E]	52.9115	Cation_Fe[III]	3.0873e+07	2.92118e+07	2.99298e+07	3.01249e+07	2.95682e+07	2.962e+07	3.11565e+07	3.05595e+07	2.96781e+07	2.90402e+07	3.05173e+07	2.95653e+07	2.99098e+07	3.06438e+07	3.12533e+07	3.1e+07	2.95421e+07	2.94203e+07	2.94027e+07	2.91419e+07	3.10472e+07	3.10957e+07	2.87963e+07	3.04767e+07	3.06895e+07	3.13668e+07	3.17462e+07	2.91813e+07	3.15361e+07	3.04412e+07	3.13539e+07	3.12509e+07	2.89435e+07	2.88791e+07	3.17033e+07	3.04144e+07	3.09504e+07	3.09152e+07	2.87897e+07	3.14575e+07	3.06138e+07
PLG@646E_Cation_Na	PLG	plasminogen(PLG)	5340	646	E	Cation_Na[E]	21.9819	Cation_Na	3.09134e+07	3.14018e+07	3.16955e+07	2.86793e+07	3.13578e+07	3.11697e+07	2.91975e+07	3.03319e+07	2.90771e+07	2.92694e+07	3.15718e+07	2.87627e+07	3.08287e+07	2.9763e+07	3.0764e+07	3.02994e+07	3.12238e+07	3.04174e+07	2.95284e+07	3.14697e+07	3.00902e+07	3.03851e+07	2.96572e+07	2.87307e+07	2.94949e+07	2.87753e+07	2.93767e+07	2.95964e+07	2.86606e+07	2.95547e+07	3.12884e+07	3.02192e+07	3.08637e+07	3.02655e+07	2.92536e+07	2.9005e+07	2.94458e+07	2.979e+07	2.93972e+07	3.0095e+07	3.05152e+07
PLG@646E_Glu->Met	PLG	plasminogen(PLG)	5340	646	E	Glu->Met[E]	1.99789	Glu->Met	3.1672e+07	2.95052e+07	3.11847e+07	3.03455e+07	3.02673e+07	3.04624e+07	2.87679e+07	2.92018e+07	2.88724e+07	2.98803e+07	3.03916e+07	3.0029e+07	3.07973e+07	2.87656e+07	2.98631e+07	3.03268e+07	2.96797e+07	3.11764e+07	3.02017e+07	3.17848e+07	3.14112e+07	3.01626e+07	3.06187e+07	2.90284e+07	3.01058e+07	3.15993e+07	3.14317e+07	3.04838e+07	2.97609e+07	2.96652e+07	2.87068e+07	3.12714e+07	3.074e+07	3.09624e+07	2.95154e+07	2.86544e+07	3.16247e+07	3.1579e+07	2.97762e+07	3.17372e+07	3.05204e+07
PLG@664K_Lys->Arg	PLG	plasminogen(PLG)	5340	664	K	Lys->Arg[K]	28.0061	Lys->Arg	3.07571e+07	3.12051e+07	2.95561e+07	3.0471e+07	2.90892e+07	2.97055e+07	2.87369e+07	2.88371e+07	3.09613e+07	3.11576e+07	3.04866e+07	2.95383e+07	2.96517e+07	3.06115e+07	3.09578e+07	3.1122e+07	3.17121e+07	3.08724e+07	3.06166e+07	3.09585e+07	3.06929e+07	3.09817e+07	2.98122e+07	3.09338e+07	3.17187e+07	2.92775e+07	2.86484e+07	2.91966e+07	2.9806e+07	3.08247e+07	30091227	3.17459e+07	2.93659e+07	3.07505e+07	3.02184e+07	2.86957e+07	2.8948e+07	3.02514e+07	2.8747e+07	3.15222e+07	2.87624e+07
PLG@673S_Dehydrated	PLG	plasminogen(PLG)	5340	673	S	Dehydrated[S]	-18.0106	Dehydrated	2.97177e+07	3.14576e+07	2.9914e+07	2.94356e+07	3.12922e+07	31109128	2.90824e+07	3.16506e+07	3.16873e+07	3.02015e+07	3.17392e+07	3.09177e+07	2.99154e+07	2.87468e+07	2.90664e+07	2.92859e+07	2.99747e+07	2.95993e+07	3.0724e+07	2.95706e+07	3.10635e+07	3.17056e+07	3.11627e+07	3.11073e+07	3.04059e+07	2.99074e+07	2.90947e+07	3.15602e+07	2.90401e+07	3.02919e+07	2.89019e+07	3.04787e+07	3.08497e+07	2.97052e+07	3.12799e+07	2.93698e+07	3.17761e+07	2.93531e+07	3.06309e+07	3.07698e+07	2.94444e+07
PLG@674P_Pro->Val	PLG	plasminogen(PLG)	5340	674	P	Pro->Val[P]	2.01565	Pro->Val	2.88432e+07	2.92174e+07	3.01581e+07	2.99704e+07	3.00642e+07	2.88878e+07	3.11055e+07	3.13749e+07	3.10173e+07	3.0188e+07	3.0173e+07	2.93755e+07	2.91532e+07	3.10169e+07	2.97256e+07	2.8963e+07	3.00574e+07	3.11596e+07	2.92312e+07	2.96138e+07	2.90893e+07	3.12717e+07	3.03777e+07	2.88985e+07	3.1591e+07	3.01548e+07	3.04367e+07	29554430	2.95893e+07	3.12835e+07	3.01839e+07	2.97194e+07	3.0308e+07	2.90182e+07	3.11874e+07	3.02305e+07	3.14982e+07	2.95164e+07	2.99072e+07	3.11217e+07	3.17412e+07
PLG@685C_unknown_17	PLG	plasminogen(PLG)	5340	685	C	unknown_17[C]	89.9774	unknown_17	2.90408e+07	2.93185e+07	3.0291e+07	2.9789e+07	3.13664e+07	3.05949e+07	2.89209e+07	2.99315e+07	3.10787e+07	2.99828e+07	2.91634e+07	3.09651e+07	3.0125e+07	3.1319e+07	3.03435e+07	3.17255e+07	2.98922e+07	3.04733e+07	2.87726e+07	3.098e+07	3.04419e+07	2.96135e+07	3.06799e+07	3.11302e+07	3.01732e+07	2.96237e+07	2.90225e+07	3.08498e+07	3.07917e+07	3.16531e+07	3.05945e+07	2.94895e+07	2.99692e+07	3.12462e+07	3.09363e+07	2.95478e+07	3.13591e+07	2.90452e+07	3.08774e+07	2.97093e+07	3.11921e+07
PLG@642E_Cation_Fe[II]	PLG	plasminogen(PLG)	5340	642	E	Cation_Fe[II][E]	53.9193	Cation_Fe[II]	3.05396e+07	3.1191e+07	3.05609e+07	3.01231e+07	3.01108e+07	2.88583e+07	2.97859e+07	2.8754e+07	2.88172e+07	3.1678e+07	3.1072e+07	2.98944e+07	2.88731e+07	3.05598e+07	3.03232e+07	2.99527e+07	2.92912e+07	2.86894e+07	3.03894e+07	29600541	2.99559e+07	2.99358e+07	3.03441e+07	3.04218e+07	3.02254e+07	2.95803e+07	3.08305e+07	3.07535e+07	2.91262e+07	2.91264e+07	2.99312e+07	3.13532e+07	2.95283e+07	3.11567e+07	2.86716e+07	2.99502e+07	2.94674e+07	3.11201e+07	3.0915e+07	2.98036e+07	2.8887e+07
PLG@690N_Deamidated	PLG	plasminogen(PLG)	5340	690	N	Deamidated[N]	0.984016	Deamidated	2.9871e+07	2.90311e+07	3.06112e+07	3.16449e+07	3.04056e+07	3.11598e+07	3.09116e+07	2.89147e+07	3.1544e+07	2.9252e+07	2.99968e+07	2.92034e+07	3.06314e+07	3.16151e+07	2.86966e+07	3.03212e+07	3.00709e+07	3.07524e+07	3.06527e+07	2.9547e+07	2.95351e+07	2.94366e+07	3.03407e+07	2.94611e+07	2.9563e+07	2.87525e+07	2.92794e+07	2.99248e+07	3.10224e+07	3.0929e+07	3.04366e+07	3.13121e+07	3.12216e+07	3.01268e+07	2.87106e+07	3.01799e+07	3.06021e+07	2.99958e+07	3.17819e+07	3.06259e+07	29549593
PLG@696R_Arg->Npo	PLG	plasminogen(PLG)	5340	696	R	Arg->Npo[R]	80.9851	Arg->Npo	3.02814e+07	3.10729e+07	3.1041e+07	3.00749e+07	3.12122e+07	3.01027e+07	3.07762e+07	3.00817e+07	3.14593e+07	2.86896e+07	3.17469e+07	3.03724e+07	2.96163e+07	2.93652e+07	3.11245e+07	2.92737e+07	2.89828e+07	2.98484e+07	3.04015e+07	3.15701e+07	3.08273e+07	3.04948e+07	2.92581e+07	3.07324e+07	30220748	3.10543e+07	3.13295e+07	2.9912e+07	2.88659e+07	2.89923e+07	2.90608e+07	3.03153e+07	2.9404e+07	2.95194e+07	2.98697e+07	2.897e+07	3.02793e+07	2.95607e+07	3.17131e+07	3.01647e+07	3.16641e+07
PLG@698E_Cation_Li	PLG	plasminogen(PLG)	5340	698	E	Cation_Li[E]	6.00818	Cation_Li	3.08072e+07	3.05279e+07	2.86332e+07	3.09484e+07	3.06316e+07	3.11913e+07	3.16873e+07	3.05866e+07	3.15744e+07	2.88444e+07	2.8812e+07	2.971e+07	3.01736e+07	2.8828e+07	2.96435e+07	3.10061e+07	3.05702e+07	2.93201e+07	2.93607e+07	3.00029e+07	3.11034e+07	3.06555e+07	2.93267e+07	3.10027e+07	3.01608e+07	3.09091e+07	3.11343e+07	3.10566e+07	2.93506e+07	3.0455e+07	2.947e+07	3.09258e+07	3.08542e+07	2.89472e+07	2.98491e+07	2.91987e+07	3.05549e+07	3.05712e+07	3.10554e+07	2.92917e+07	3.09889e+07
PLG@698E_Glu->Met	PLG	plasminogen(PLG)	5340	698	E	Glu->Met[E]	1.99789	Glu->Met	30267578	3.0808e+07	2.91929e+07	2.86122e+07	2.96887e+07	2.92581e+07	3.13811e+07	2.90625e+07	3.1225e+07	2.91709e+07	3.0734e+07	3.12562e+07	2.92245e+07	3.15238e+07	3.05592e+07	3.11021e+07	3.04089e+07	3.17272e+07	2.88511e+07	2.93272e+07	2.99291e+07	3.15085e+07	3.05516e+07	2.86815e+07	3.20929e+07	3.13102e+07	2.96079e+07	2.93641e+07	3.14589e+07	3.11728e+07	3.0767e+07	2.97937e+07	3.02147e+07	3.08673e+07	3.11557e+07	3.05858e+07	2.94383e+07	3.02484e+07	3.08655e+07	3.00198e+07	3.05994e+07
PLG@699C_Dehydro	PLG	plasminogen(PLG)	5340	699	C	Dehydro[C]	-1.00782	Dehydro	2.93089e+07	3.13962e+07	2.98182e+07	3.03623e+07	2.88286e+07	3.00004e+07	2.92635e+07	2.97487e+07	2.88191e+07	2.97167e+07	3.0974e+07	3.01345e+07	3.00757e+07	3.00165e+07	2.86125e+07	3.01778e+07	3.0173e+07	2.86684e+07	3.11418e+07	3.01637e+07	3.06287e+07	2.91913e+07	3.03594e+07	3.05402e+07	3.07612e+07	3.11242e+07	2.91406e+07	2.91188e+07	3.1614e+07	3.16876e+07	3.17138e+07	3.00236e+07	2.95221e+07	2.88429e+07	3.09235e+07	3.05924e+07	3.00733e+07	3.1276e+07	2.89565e+07	2.95031e+07	2.88912e+07
PLG@700F_Oxidation(Phe->Tyr)	PLG	plasminogen(PLG)	5340	700	F	Oxidation[F](Phe->Tyr[F])	15.9949	Oxidation(Phe->Tyr)	2.88459e+07	3.09529e+07	3.05503e+07	3.12934e+07	3.12678e+07	2.93173e+07	3.13518e+07	3.01186e+07	2.91082e+07	3.08299e+07	2.91918e+07	3.1725e+07	2.91619e+07	2.98651e+07	2.95387e+07	2.97482e+07	2.94916e+07	3.07914e+07	3.00045e+07	3.17009e+07	2.87988e+07	2.97774e+07	2.88795e+07	3.13266e+07	3.109e+07	2.88062e+07	30523234	3.12484e+07	3.14383e+07	3.16527e+07	2.93201e+07	2.97152e+07	3.00779e+07	3.10393e+07	3.14973e+07	3.05693e+07	3.04323e+07	3.08384e+07	2.86572e+07	2.96265e+07	2.98004e+07
PLG@702T_6C-CysPAT	PLG	plasminogen(PLG)	5340	702	T	6C-CysPAT[T]	221.082	6C-CysPAT	3.05824e+07	2.9448e+07	2.98561e+07	2.97428e+07	3.1718e+07	2.91408e+07	3.11315e+07	2.86441e+07	2.92696e+07	2.95776e+07	3.10473e+07	2.96585e+07	3.02939e+07	2.90623e+07	3.04488e+07	3.00048e+07	2.91508e+07	3.00833e+07	2.90909e+07	3.04075e+07	2.88662e+07	3.08101e+07	3.13435e+07	2.86772e+07	2.89725e+07	3.03185e+07	2.94375e+07	2.86151e+07	3.05759e+07	2.89169e+07	3.08899e+07	3.01396e+07	3.17531e+07	3.14705e+07	2.90105e+07	3.14061e+07	3.17328e+07	3.16619e+07	2.9793e+07	3.07433e+07	2.96234e+07
PLG@708Q_Gln->Met	PLG	plasminogen(PLG)	5340	708	Q	Gln->Met[Q]	2.98191	Gln->Met	2.93918e+07	3.04923e+07	3.02814e+07	3.09236e+07	3.02723e+07	2.99173e+07	3.13737e+07	2.9446e+07	3.06353e+07	3.13762e+07	3.1439e+07	2.95241e+07	2.9441e+07	2.86133e+07	3.12461e+07	2.87276e+07	2.94006e+07	3.07794e+07	3.05035e+07	3.08054e+07	2.98271e+07	3.104e+07	2.88804e+07	2.94274e+07	3.01647e+07	2.86813e+07	3.08876e+07	2.91173e+07	3.07968e+07	2.89755e+07	2.92814e+07	3.01612e+07	3.07812e+07	3.09261e+07	3.10576e+07	2.938e+07	2.983e+07	3.01797e+07	2.91896e+07	2.90397e+07	3.04765e+07
PLG@721L_Xle->Val	PLG	plasminogen(PLG)	5340	721	L	Xle->Val[L]	-14.0157	Xle->Val	2.94753e+07	2.90958e+07	2.90519e+07	3.12948e+07	3.06871e+07	3.13046e+07	3.06599e+07	3.01541e+07	2.98862e+07	2.9159e+07	3.11458e+07	3.13671e+07	2.94171e+07	2.95143e+07	3.10495e+07	3.13471e+07	2.87626e+07	3.15605e+07	2.88896e+07	2.99221e+07	2.94292e+07	2.90691e+07	3.08952e+07	2.95392e+07	2.89392e+07	2.86865e+07	3.10959e+07	3.17588e+07	2.92402e+07	2.88643e+07	2.96911e+07	3.1716e+07	2.90738e+07	2.92593e+07	3.06926e+07	2.93798e+07	3.00848e+07	2.88879e+07	3.07476e+07	3.06249e+07	2.96964e+07
PLG@725E_Cation_Na	PLG	plasminogen(PLG)	5340	725	E	Cation_Na[E]	21.9819	Cation_Na	2.93309e+07	2.9411e+07	3.0001e+07	3.00555e+07	2.90168e+07	3.04278e+07	2.97705e+07	3.07299e+07	3.06301e+07	2.94622e+07	3.01402e+07	3.10647e+07	3.08368e+07	3.17347e+07	3.15471e+07	3.09717e+07	2.91383e+07	2.91174e+07	2.93399e+07	2.93379e+07	3.15409e+07	3.13406e+07	3.06629e+07	2.96735e+07	2.93635e+07	2.98696e+07	3.00336e+07	2.86435e+07	3.07202e+07	3.09283e+07	2.95657e+07	3.16682e+07	3.10732e+07	2.97223e+07	2.93243e+07	2.90043e+07	2.98085e+07	3.04127e+07	3.00691e+07	2.87858e+07	3.0145e+07
PLG@736N_Deamidated	PLG	plasminogen(PLG)	5340	736	N	Deamidated[N]	0.984016	Deamidated	3.2944e+07	3.38989e+07	3.32177e+07	3.18622e+07	3.22354e+07	3.41109e+07	3.05567e+07	3.2747e+07	3.14075e+07	3.25223e+07	3.16845e+07	3.35177e+07	31145651	3.20922e+07	3.35078e+07	3.30872e+07	3.16563e+07	3.30097e+07	3.31935e+07	3.29999e+07	3.31289e+07	3.2764e+07	3.37406e+07	3.09753e+07	3.12021e+07	3.22992e+07	3.23036e+07	3.18177e+07	3.32698e+07	3.31214e+07	3.12426e+07	3.30451e+07	3.18747e+07	3.11774e+07	3.30826e+07	3.33278e+07	3.08793e+07	3.35806e+07	3.22574e+07	3.26531e+07	3.27727e+07
PLG@740Q_Gln->Met	PLG	plasminogen(PLG)	5340	740	Q	Gln->Met[Q]	2.98191	Gln->Met	3.07798e+07	2.96231e+07	3.10225e+07	3.10682e+07	3.02186e+07	29386677	3.07807e+07	3.16636e+07	2.90271e+07	2.91206e+07	3.16709e+07	2.98489e+07	3.03086e+07	3.11459e+07	3.02022e+07	3.17814e+07	2.93693e+07	3.11058e+07	2.99914e+07	3.14811e+07	3.11758e+07	2.89592e+07	3.04268e+07	2.9942e+07	3.0625e+07	2.93476e+07	2.91358e+07	3.04029e+07	2.90724e+07	3.14667e+07	3.06217e+07	2.87225e+07	2.98589e+07	2.88339e+07	3.08494e+07	2.95022e+07	3.0557e+07	2.93513e+07	3.02436e+07	3.01804e+07	2.92945e+07
PLG@689P_Pro->Val	PLG	plasminogen(PLG)	5340	689	P	Pro->Val[P]	2.01565	Pro->Val	2.94042e+07	2.97942e+07	3.00762e+07	3.04635e+07	2.90675e+07	2.88168e+07	3.09418e+07	3.014e+07	2.919e+07	3.03353e+07	3.17501e+07	3.05279e+07	2.89141e+07	3.06081e+07	3.06015e+07	3.04664e+07	2.88941e+07	3.12859e+07	3.0269e+07	3.08706e+07	2.99291e+07	3.0947e+07	3.03176e+07	3.14848e+07	3.12773e+07	2.87219e+07	2.97302e+07	2.98e+07	2.87114e+07	3.16786e+07	3.16603e+07	2.92934e+07	3.00151e+07	3.02353e+07	3.09051e+07	2.90512e+07	3.11768e+07	3.07149e+07	3.16231e+07	3.08011e+07	3.09599e+07
PLG@745C_DiDehydro	PLG	plasminogen(PLG)	5340	745	C	DiDehydro[C]	-2.01565	DiDehydro	2.96539e+07	2.95451e+07	2.93495e+07	2.86782e+07	30081020	2.86114e+07	2.958e+07	2.97319e+07	3.13216e+07	2.92686e+07	2.92349e+07	2.95124e+07	3.01682e+07	2.87656e+07	3.11933e+07	2.89105e+07	2.92676e+07	28665645	2.95399e+07	3.11899e+07	2.95559e+07	3.12459e+07	3.14392e+07	3.13297e+07	3.05119e+07	3.05296e+07	3.08994e+07	3.12645e+07	3.10907e+07	2.95979e+07	3.0211e+07	3.12948e+07	2.94209e+07	2.87806e+07	3.05145e+07	2.97977e+07	3.12382e+07	2.87201e+07	2.86923e+07	3.13273e+07	2.92547e+07
PLG@756C_DiDehydro	PLG	plasminogen(PLG)	5340	756	C	DiDehydro[C]	-2.01565	DiDehydro	3.11761e+07	3.14096e+07	2.90215e+07	2.93551e+07	2.99831e+07	2.91858e+07	2.88409e+07	2.99812e+07	3.16375e+07	3.12817e+07	3.01501e+07	30265930	2.86955e+07	2.98025e+07	2.90389e+07	3.15069e+07	2.98885e+07	3.02304e+07	3.16974e+07	2.94851e+07	3.11934e+07	2.95742e+07	3.06963e+07	2.97146e+07	3.1618e+07	2.95772e+07	3.17823e+07	3.00333e+07	2.96698e+07	2.93019e+07	3.03199e+07	3.02704e+07	2.94976e+07	2.91465e+07	2.99784e+07	3.17081e+07	3.14653e+07	2.98263e+07	2.87152e+07	2.936e+07	31579431
PLG@757Q_Deamidated	PLG	plasminogen(PLG)	5340	757	Q	Deamidated[Q]	0.984016	Deamidated	3.16615e+07	3.01321e+07	3.15839e+07	3.10592e+07	2.86496e+07	3.03945e+07	3.09974e+07	2.94683e+07	3.15904e+07	31287979	3.01921e+07	2.98835e+07	2.92368e+07	3.09845e+07	2.99706e+07	2.89309e+07	2.95819e+07	3.17192e+07	3.04015e+07	2.99108e+07	3.01418e+07	3.05931e+07	3.08428e+07	3.05313e+07	2.8786e+07	2.86941e+07	3.01914e+07	2.9025e+07	2.87313e+07	2.98816e+07	2.93646e+07	3.09188e+07	3.08523e+07	3.17142e+07	3.15454e+07	2.87048e+07	3.14711e+07	3.17133e+07	2.93365e+07	2.90537e+07	3.07349e+07
PLG@773I_Xle->Asn	PLG	plasminogen(PLG)	5340	773	I	Xle->Asn[I]	0.958863	Xle->Asn	2.99468e+07	3.15159e+07	3.13652e+07	2.88916e+07	2.99276e+07	2.97312e+07	2.9636e+07	2.89706e+07	3.15307e+07	2.95382e+07	2.90298e+07	2.97144e+07	3.14819e+07	2.89961e+07	3.09414e+07	3.00892e+07	2.98832e+07	2.97514e+07	3.11395e+07	3.14886e+07	3.00441e+07	2.9111e+07	3.15625e+07	3.03675e+07	3.08353e+07	3.123e+07	2.91269e+07	2.94661e+07	3.1471e+07	2.90248e+07	3.11686e+07	3.10933e+07	2.93564e+07	2.86838e+07	2.94128e+07	2.8664e+07	3.07153e+07	3.09061e+07	2.98718e+07	2.97122e+07	2.98345e+07
PLG@774L_unknown_35	PLG	plasminogen(PLG)	5340	774	L	unknown_35[L]	244.123	unknown_35	3.09467e+07	2.90508e+07	2.99981e+07	31126642	3.10988e+07	3.10495e+07	3.15616e+07	2.89453e+07	3.03005e+07	3.05951e+07	3.17315e+07	2.9861e+07	2.92379e+07	3.0015e+07	3.02514e+07	2.97355e+07	2.97229e+07	2.92561e+07	2.91457e+07	2.969e+07	3.07978e+07	2.97706e+07	2.90047e+07	2.95677e+07	2.8847e+07	3.06353e+07	2.97515e+07	3.14818e+07	3.08686e+07	2.95906e+07	3.16924e+07	2.96012e+07	3.09883e+07	3.09546e+07	3.02452e+07	3.05848e+07	2.86205e+07	3.02808e+07	2.86707e+07	2.98946e+07	3.04929e+07
PLG@775Q_Deamidated	PLG	plasminogen(PLG)	5340	775	Q	Deamidated[Q]	0.984016	Deamidated	3.09382e+07	2.98715e+07	2.89432e+07	2.95932e+07	3.12799e+07	3.08226e+07	3.1614e+07	2.91788e+07	3.10137e+07	2.93896e+07	2.97859e+07	3.09396e+07	2.97432e+07	3.06538e+07	3.08759e+07	2.97139e+07	3.01129e+07	3.13566e+07	2.95757e+07	3.08517e+07	2.86455e+07	2.98012e+07	3.14417e+07	2.91304e+07	3.13969e+07	3.1755e+07	3.02343e+07	3.03234e+07	3.08258e+07	2.99534e+07	3.16456e+07	3.16141e+07	3.05864e+07	2.94548e+07	3.11979e+07	3.11225e+07	2.91871e+07	3.04391e+07	3.15187e+07	3.13221e+07	2.88476e+07
PLG@776G_unknown_35	PLG	plasminogen(PLG)	5340	776	G	unknown_35[G]	244.123	unknown_35	2.88587e+07	3.06282e+07	3.08538e+07	3.15485e+07	2.90946e+07	3.1116e+07	3.05192e+07	3.09622e+07	2.92062e+07	2.95184e+07	2.91344e+07	3.00627e+07	3.00487e+07	3.0001e+07	3.15082e+07	2.96439e+07	3.15555e+07	2.9944e+07	30023530	3.10361e+07	3.0794e+07	3.02764e+07	3.05247e+07	3.05005e+07	2.93896e+07	3.05077e+07	3.04651e+07	3.01956e+07	2.98318e+07	2.91639e+07	3.1608e+07	3.14789e+07	3.02722e+07	2.91723e+07	3.05762e+07	2.98587e+07	2.93928e+07	2.93103e+07	2.97839e+07	3.08751e+07	3.07866e+07
PLG@777V_unknown_35	PLG	plasminogen(PLG)	5340	777	V	unknown_35[V]	244.123	unknown_35	2.97911e+07	3.03047e+07	3.11962e+07	3.15664e+07	2.94292e+07	2.8684e+07	3.08256e+07	2.98478e+07	3.05842e+07	2.99554e+07	2.98399e+07	3.06659e+07	3.14773e+07	2.99247e+07	3.15253e+07	3.07439e+07	3.16265e+07	2.94495e+07	3.12143e+07	3.01827e+07	3.1653e+07	3.00417e+07	3.04935e+07	3.15545e+07	2.87705e+07	2.87787e+07	3.16943e+07	3.08384e+07	2.98687e+07	2.99173e+07	3.02676e+07	2.98438e+07	2.90249e+07	2.88165e+07	2.87448e+07	2.94061e+07	3.13431e+07	3.0392e+07	2.88569e+07	3.08702e+07	3.06603e+07
PLG@788N_Deamidated	PLG	plasminogen(PLG)	5340	788	N	Deamidated[N]	0.984016	Deamidated	3.1087e+07	3.11754e+07	3.19802e+07	3.05592e+07	2.96411e+07	2.97181e+07	2.9109e+07	3.12501e+07	3.06334e+07	3.11362e+07	2.94271e+07	3.12494e+07	2.90397e+07	2.93688e+07	2.99462e+07	2.9458e+07	2.86395e+07	3.14731e+07	3.00797e+07	3.12488e+07	3.12004e+07	3.03656e+07	2.98295e+07	3.11435e+07	3.11993e+07	2.86339e+07	2.92499e+07	3.15855e+07	2.92147e+07	3.07824e+07	2.96433e+07	2.99532e+07	3.10728e+07	3.03397e+07	3.07588e+07	3.08784e+07	2.95942e+07	2.93287e+07	3.0896e+07	2.95642e+07	3.12421e+07
PLG@807M_Oxidation	PLG	plasminogen(PLG)	5340	807	M	Oxidation[M]	15.9949	Oxidation	2.95899e+07	3.09468e+07	3.09505e+07	3.12911e+07	3.22685e+07	3.03137e+07	3.18075e+07	3.04013e+07	2.92405e+07	2.97797e+07	3.00591e+07	3.01754e+07	3.07742e+07	3.10172e+07	3.04638e+07	2.91335e+07	2.97452e+07	2.93987e+07	3.13974e+07	2.97514e+07	3.06158e+07	2.95612e+07	3.0807e+07	2.86487e+07	3.0602e+07	3.11451e+07	3.07157e+07	3.04359e+07	3.1537e+07	3.03409e+07	3.13195e+07	3.08154e+07	3.22654e+07	2.95625e+07	3.08487e+07	3.03577e+07	2.90597e+07	3.15452e+07	2.98292e+07	3.04302e+07	2.99611e+07
PLG@88M_Oxidation	PLG	plasminogen(PLG)	5340	88	M	Oxidation[M]	15.9949	Oxidation	3.16491e+07	3.08662e+07	3.00873e+07	2.88113e+07	2.87228e+07	3.09794e+07	3.01131e+07	3.12105e+07	3.14461e+07	3.07502e+07	3.14344e+07	3.01446e+07	3.09153e+07	3.08275e+07	3.07019e+07	3.14553e+07	2.87295e+07	2.92816e+07	3.01028e+07	30042685	3.12755e+07	2.91056e+07	30220386	3.00767e+07	3.08311e+07	3.03611e+07	2.91909e+07	2.93354e+07	2.89461e+07	2.8665e+07	3.07153e+07	3.13367e+07	3.14588e+07	3.15517e+07	2.89616e+07	2.96553e+07	2.95537e+07	3.05989e+07	2.98853e+07	2.88846e+07	2.97315e+07
PLG@297Q_Gln->Lys	PLG	plasminogen(PLG)	5340	297	Q	Gln->Lys[Q]	0.036386	Gln->Lys	3.15002e+07	3.11083e+07	2.95771e+07	3.02644e+07	2.92707e+07	2.90728e+07	3.04577e+07	3.00973e+07	2.88694e+07	3.05435e+07	3.14427e+07	3.11906e+07	2.96739e+07	2.89021e+07	3.1208e+07	2.87638e+07	3.0716e+07	3.06833e+07	2.9308e+07	3.12217e+07	2.8865e+07	3.04939e+07	3.17726e+07	2.98559e+07	2.91028e+07	3.10405e+07	3.07802e+07	2.99355e+07	3.11821e+07	3.1192e+07	2.87617e+07	2.9783e+07	3.11984e+07	2.9964e+07	3.17039e+07	2.88125e+07	2.89316e+07	2.90841e+07	3.16954e+07	3.08612e+07	3.10325e+07
PLG@316C_unknown_17	PLG	plasminogen(PLG)	5340	316	C	unknown_17[C]	89.9774	unknown_17	2.88197e+07	3.12108e+07	2.90327e+07	3.08952e+07	2.92588e+07	3.14608e+07	2.93587e+07	3.16303e+07	2.94708e+07	2.92328e+07	28884392	2.95814e+07	3.023e+07	2.91056e+07	2.97257e+07	3.11366e+07	2.88675e+07	2.97263e+07	2.88985e+07	2.93706e+07	2.94851e+07	2.9368e+07	2.86915e+07	2.90384e+07	2.90963e+07	3.17222e+07	2.99982e+07	2.95488e+07	2.95992e+07	3.00598e+07	2.93519e+07	2.90749e+07	3.03951e+07	3.04595e+07	3.13688e+07	2.9872e+07	2.94028e+07	2.86337e+07	2.87054e+07	3.12637e+07	3.00414e+07
PLG@316C_unknown_20	PLG	plasminogen(PLG)	5340	316	C	unknown_20[C]	136.019	unknown_20	2.92579e+07	2.88047e+07	3.11916e+07	2.98635e+07	2.87776e+07	2.97213e+07	2.87602e+07	3.1732e+07	2.95776e+07	2.9627e+07	31347911	3.14727e+07	2.88993e+07	3.01614e+07	3.09465e+07	3.07724e+07	2.98044e+07	3.1354e+07	2.99602e+07	2.92567e+07	3.17295e+07	3.08172e+07	2.9659e+07	3.04584e+07	2.90183e+07	3.08892e+07	3.1043e+07	30472994	3.01457e+07	3.06371e+07	3.06869e+07	3.07023e+07	2.88147e+07	3.04341e+07	2.86758e+07	3.12229e+07	3.00859e+07	3.16902e+07	3.13261e+07	2.92723e+07	2.94487e+07
PLG@335C_Trioxidation	PLG	plasminogen(PLG)	5340	335	C	Trioxidation[C]	47.9847	Trioxidation	2.98932e+07	3.07627e+07	3.14794e+07	2.96357e+07	2.95553e+07	2.96554e+07	2.95098e+07	2.90599e+07	2.87167e+07	2.95584e+07	2.99218e+07	2.93315e+07	3.05649e+07	2.91801e+07	2.93134e+07	2.97108e+07	3.10659e+07	3.17867e+07	2.86942e+07	3.10725e+07	3.09172e+07	2.91474e+07	3.17781e+07	3.11451e+07	2.93644e+07	2.97675e+07	3.17036e+07	2.89741e+07	3.1642e+07	2.99845e+07	2.86408e+07	3.02802e+07	3.01499e+07	2.99415e+07	2.86763e+07	2.99759e+07	3.14576e+07	3.04984e+07	29816679	2.96357e+07	31379572
PLG@335C_unknown_17	PLG	plasminogen(PLG)	5340	335	C	unknown_17[C]	89.9774	unknown_17	2.97336e+07	3.14017e+07	2.87426e+07	3.01066e+07	3.16765e+07	3.08125e+07	3.00941e+07	2.979e+07	2.95499e+07	2.99711e+07	2.95689e+07	3.04483e+07	2.9281e+07	3.05123e+07	2.88499e+07	2.93739e+07	3.09201e+07	2.91823e+07	3.06826e+07	3.07741e+07	2.91831e+07	3.02456e+07	3.12202e+07	2.99577e+07	2.94726e+07	3.04763e+07	3.10832e+07	3.14369e+07	2.89094e+07	3.05676e+07	3.0108e+07	3.17039e+07	2.90331e+07	2.87022e+07	2.90355e+07	2.95808e+07	2.95985e+07	2.88325e+07	3.16694e+07	3.12407e+07	3.13406e+07
PLG@339N_Deamidated	PLG	plasminogen(PLG)	5340	339	N	Deamidated[N]	0.984016	Deamidated	2.96277e+07	3.17229e+07	2.89187e+07	3.11751e+07	3.17347e+07	3.0238e+07	3.15996e+07	3.1921e+07	2.87429e+07	2.96087e+07	3.22262e+07	2.98964e+07	2.99852e+07	3.07652e+07	2.91644e+07	2.92653e+07	3.03279e+07	3.10747e+07	3.11121e+07	2.97675e+07	2.87369e+07	2.99799e+07	2.89926e+07	3.16673e+07	3.0967e+07	3.07336e+07	3.03659e+07	2.99166e+07	3.05234e+07	2.91772e+07	3.13242e+07	3.10873e+07	2.9494e+07	2.93831e+07	3.08649e+07	2.9574e+07	3.07685e+07	3.00044e+07	2.86373e+07	3.07743e+07	3.05756e+07
PLG@342V_Val->Met	PLG	plasminogen(PLG)	5340	342	V	Val->Met[V]	31.9721	Val->Met	2.98787e+07	2.88671e+07	2.88026e+07	3.07414e+07	3.04908e+07	2.86852e+07	3.14194e+07	3.03261e+07	2.90894e+07	2.87676e+07	2.92005e+07	3.16155e+07	3.00765e+07	3.1242e+07	3.16637e+07	2.86635e+07	3.07026e+07	3.09682e+07	3.05781e+07	2.9758e+07	2.9592e+07	2.86677e+07	3.0955e+07	3.06869e+07	2.96493e+07	3.17227e+07	2.99996e+07	2.93788e+07	2.88042e+07	2.99814e+07	3.12176e+07	3.13803e+07	3.07798e+07	3.0086e+07	2.94607e+07	3.06898e+07	2.96067e+07	2.92292e+07	3.11986e+07	2.93661e+07	2.98615e+07
PLG@644N_Deamidated	PLG	plasminogen(PLG)	5340	644	N	Deamidated[N]	0.984016	Deamidated	3.09265e+07	3.12714e+07	3.05622e+07	3.08673e+07	2.86125e+07	2.98707e+07	3.15209e+07	2.91931e+07	2.93358e+07	2.95628e+07	2.88492e+07	3.14675e+07	3.02367e+07	3.12464e+07	2.95578e+07	3.14477e+07	3.03622e+07	2.96652e+07	2.97375e+07	2.88386e+07	2.98184e+07	2.91414e+07	2.87064e+07	2.94471e+07	3.17239e+07	2.89442e+07	3.0441e+07	3.05781e+07	3.00731e+07	3.08649e+07	3.15386e+07	2.92411e+07	2.98933e+07	3.01957e+07	2.90174e+07	3.15781e+07	2.94388e+07	3.1568e+07	2.97678e+07	2.91328e+07	2.88378e+07
PLG@347C_Cyano	PLG	plasminogen(PLG)	5340	347	C	Cyano[C]	24.9952	Cyano	2.93658e+07	3.00832e+07	2.95592e+07	2.99002e+07	2.88244e+07	3.1202e+07	3.1002e+07	3.07718e+07	2.91644e+07	2.93395e+07	2.90007e+07	2.92136e+07	2.98173e+07	3.17583e+07	2.96367e+07	2.98801e+07	3.02376e+07	3.13333e+07	3.16648e+07	2.876e+07	2.93301e+07	2.86143e+07	2.89991e+07	2.90954e+07	3.13111e+07	2.99678e+07	3.02349e+07	3.04508e+07	3.16519e+07	3.12032e+07	2.98423e+07	2.88834e+07	2.94405e+07	2.98149e+07	2.8905e+07	2.96107e+07	3.10345e+07	3.14396e+07	2.95892e+07	3.13872e+07	3.10368e+07
PLG@347C_DiDehydro	PLG	plasminogen(PLG)	5340	347	C	DiDehydro[C]	-2.01565	DiDehydro	3.06316e+07	2.95525e+07	2.865e+07	3.03251e+07	2.90372e+07	3.10413e+07	3.114e+07	2.99588e+07	3.15304e+07	2.93085e+07	2.96292e+07	3.04937e+07	3.01138e+07	2.98614e+07	3.01241e+07	2.99928e+07	2.90766e+07	2.92801e+07	3.15371e+07	3.08128e+07	2.88048e+07	3.02468e+07	3.04737e+07	3.01203e+07	3.12645e+07	2.99738e+07	2.90908e+07	2.99456e+07	3.16375e+07	2.89929e+07	2.92348e+07	3.00334e+07	3.06642e+07	3.1313e+07	3.0795e+07	2.98369e+07	3.15808e+07	3.04032e+07	2.9916e+07	3.14927e+07	2.93878e+07
PLG@347C_HCysteinyl	PLG	plasminogen(PLG)	5340	347	C	HCysteinyl[C]	133.02	HCysteinyl	3.13915e+07	2.96658e+07	2.94473e+07	3.10162e+07	3.03072e+07	3.12027e+07	3.16773e+07	3.10343e+07	3.09195e+07	3.14934e+07	3.01605e+07	2.93077e+07	3.12961e+07	2.97102e+07	2.88108e+07	3.1014e+07	2.87063e+07	2.96143e+07	2.99263e+07	2.94303e+07	2.98432e+07	2.9584e+07	2.98044e+07	3.09743e+07	3.13629e+07	3.14535e+07	3.13369e+07	2.9602e+07	29676249	3.14437e+07	2.87446e+07	2.94589e+07	3.05031e+07	3.04976e+07	3.1434e+07	3.16436e+07	3.06376e+07	2.88241e+07	3.15679e+07	2.94201e+07	3.08441e+07
PLG@351S_Hex(1)Pent(2)	PLG	plasminogen(PLG)	5340	351	S	Hex(1)Pent(2)[S]	426.137	Hex(1)Pent(2)	3.07475e+07	3.13608e+07	2.87803e+07	3.11341e+07	3.11574e+07	3.15604e+07	3.11998e+07	3.06705e+07	3.00356e+07	2.87396e+07	2.97994e+07	3.09757e+07	2.88111e+07	3.12041e+07	3.08081e+07	2.94878e+07	3.09298e+07	2.86098e+07	2.88824e+07	3.15538e+07	3.06375e+07	2.86811e+07	3.15992e+07	3.12726e+07	3.08252e+07	2.9678e+07	2.97097e+07	2.88255e+07	2.8873e+07	3.16253e+07	3.145e+07	3.07251e+07	3.11699e+07	3.03555e+07	2.96325e+07	3.0741e+07	3.06597e+07	3.0354e+07	3.17172e+07	3.14191e+07	2.91944e+07
PLG@352C_Trioxidation	PLG	plasminogen(PLG)	5340	352	C	Trioxidation[C]	47.9847	Trioxidation	2.92859e+07	3.16562e+07	28723819	2.93843e+07	2.89617e+07	3.07156e+07	2.88217e+07	3.03121e+07	3.02993e+07	3.13309e+07	2.86158e+07	3.13175e+07	2.94773e+07	3.07721e+07	2.89558e+07	3.06182e+07	2.98933e+07	3.10729e+07	3.07185e+07	2.90426e+07	2.88476e+07	3.15025e+07	3.17292e+07	2.89074e+07	2.90201e+07	3.01109e+07	2.87874e+07	3.12451e+07	3.10874e+07	3.01635e+07	3.0281e+07	2.98448e+07	3.17636e+07	2.91102e+07	3.01427e+07	3.15729e+07	3.00304e+07	2.96695e+07	3.16482e+07	2.91722e+07	2.97458e+07
PLG@359T_Dehydrated	PLG	plasminogen(PLG)	5340	359	T	Dehydrated[T]	-18.0106	Dehydrated	3.05701e+07	2.93478e+07	3.00606e+07	2.86132e+07	3.0905e+07	2.86521e+07	3.00574e+07	2.98315e+07	3.10584e+07	2.94311e+07	3.15908e+07	2.98206e+07	2.91367e+07	3.01365e+07	3.15276e+07	2.97982e+07	2.98481e+07	3.15712e+07	3.05431e+07	2.93509e+07	3.02423e+07	3.09967e+07	3.17345e+07	2.89917e+07	2.94883e+07	2.98698e+07	3.0101e+07	2.94495e+07	2.99732e+07	31161174	2.89258e+07	3.09954e+07	3.09087e+07	3.0704e+07	3.04464e+07	3.10546e+07	3.088e+07	3.01827e+07	3.14479e+07	2.87554e+07	3.09249e+07
PLG@359T_Hex(1)Pent(2)	PLG	plasminogen(PLG)	5340	359	T	Hex(1)Pent(2)[T]	426.137	Hex(1)Pent(2)	2.98788e+07	2.94726e+07	2.86483e+07	3.16571e+07	3.01635e+07	3.16167e+07	2.88021e+07	2.89132e+07	3.02744e+07	2.90828e+07	2.90393e+07	3.10796e+07	3.0712e+07	2.9985e+07	3.11523e+07	3.08457e+07	2.9793e+07	2.92265e+07	2.96761e+07	3.12562e+07	2.97929e+07	3.05359e+07	2.92695e+07	2.95998e+07	2.87331e+07	3.03118e+07	3.12646e+07	2.93268e+07	3.04356e+07	3.07266e+07	3.11495e+07	2.92146e+07	3.01326e+07	3.12874e+07	2.8636e+07	3.10603e+07	3.07007e+07	3.05075e+07	2.9896e+07	3.10465e+07	3.11123e+07
PLG@365T_Dehydrated	PLG	plasminogen(PLG)	5340	365	T	Dehydrated[T]	-18.0106	Dehydrated	2.88426e+07	3.13237e+07	2.9987e+07	3.16802e+07	3.13875e+07	2.87408e+07	3.00041e+07	2.98439e+07	3.17461e+07	3.13619e+07	2.95331e+07	3.11907e+07	2.89184e+07	3.03385e+07	2.8856e+07	2.93741e+07	3.08465e+07	2.90558e+07	3.05607e+07	3.06756e+07	3.15204e+07	3.0059e+07	3.15195e+07	3.06416e+07	2.88205e+07	3.04377e+07	3.01025e+07	3.13371e+07	3.02052e+07	3.13532e+07	2.89152e+07	2.97421e+07	3.1652e+07	3.00841e+07	2.90186e+07	2.94273e+07	3.16043e+07	3.02426e+07	3.06779e+07	2.95495e+07	3.10961e+07
PLG@365T_Hex(1)Pent(2)	PLG	plasminogen(PLG)	5340	365	T	Hex(1)Pent(2)[T]	426.137	Hex(1)Pent(2)	3.12295e+07	3.1606e+07	3.11986e+07	3.17617e+07	3.05371e+07	2.91106e+07	2.91239e+07	3.15297e+07	2.8662e+07	2.97227e+07	2.96314e+07	3.14169e+07	2.94619e+07	3.07821e+07	2.87912e+07	3.08159e+07	2.88233e+07	2.87946e+07	3.16374e+07	2.96044e+07	2.9834e+07	3.04127e+07	3.1111e+07	2.92317e+07	2.86409e+07	3.12024e+07	2.96398e+07	2.89769e+07	2.99901e+07	3.10136e+07	3.04267e+07	2.87246e+07	2.93282e+07	3.17239e+07	3.02664e+07	2.97122e+07	3.02139e+07	3.11379e+07	2.99754e+07	2.86663e+07	3.01809e+07
PLG@371T_Hex(1)Pent(2)	PLG	plasminogen(PLG)	5340	371	T	Hex(1)Pent(2)[T]	426.137	Hex(1)Pent(2)	3.0171e+07	2.89593e+07	3.05788e+07	3.05254e+07	2.93842e+07	2.91878e+07	2.96603e+07	3.06984e+07	3.09361e+07	2.90419e+07	3.06701e+07	28851670	2.99578e+07	3.15548e+07	3.06479e+07	3.10623e+07	2.98509e+07	2.94071e+07	3.09676e+07	3.14731e+07	2.98254e+07	3.09053e+07	3.13566e+07	2.88411e+07	30600194	2.89137e+07	3.00358e+07	3.08207e+07	2.95442e+07	3.11182e+07	2.98216e+07	2.9441e+07	2.97292e+07	3.16461e+07	2.96879e+07	2.92169e+07	2.87815e+07	3.10899e+07	2.96593e+07	3.15083e+07	3.12143e+07
PLG@40Q_Deamidated	PLG	plasminogen(PLG)	5340	40	Q	Deamidated[Q]	0.984016	Deamidated	2.95982e+07	3.03993e+07	3.02907e+07	2.88472e+07	2.89257e+07	2.95741e+07	3.0413e+07	3.07488e+07	3.08756e+07	2.98709e+07	3.00604e+07	2.94081e+07	3.03501e+07	3.0624e+07	3.03595e+07	2.95048e+07	3.05112e+07	2.87329e+07	3.17832e+07	2.88042e+07	2.95244e+07	3.08554e+07	2.98615e+07	3.16919e+07	2.90702e+07	2.94058e+07	2.94908e+07	3.14122e+07	2.94817e+07	3.14743e+07	2.956e+07	3.02008e+07	2.92058e+07	2.88296e+07	3.08777e+07	2.92189e+07	2.98309e+07	3.14896e+07	2.98e+07	3.121e+07	2.86782e+07
PLG@41L_unknown_5	PLG	plasminogen(PLG)	5340	41	L	unknown_5[L]	-3.02666	unknown_5	3.03292e+07	2.93859e+07	2.9575e+07	3.04355e+07	2.96227e+07	3.07527e+07	3.01317e+07	3.09141e+07	2.89103e+07	3.09291e+07	3.14349e+07	3.07195e+07	2.99681e+07	3.04744e+07	2.99621e+07	2.99809e+07	3.02013e+07	3.14432e+07	3.05612e+07	3.0954e+07	2.92228e+07	3.00615e+07	3.14191e+07	3.09683e+07	2.88141e+07	3.10298e+07	3.05505e+07	2.96842e+07	3.07717e+07	3.14505e+07	3.02549e+07	3.10294e+07	3.02583e+07	2.87973e+07	3.08318e+07	3.04308e+07	2.9943e+07	3.08287e+07	3.00455e+07	2.97703e+07	2.87851e+07
PLG@414E_Cation_Na	PLG	plasminogen(PLG)	5340	414	E	Cation_Na[E]	21.9819	Cation_Na	3.00677e+07	3.12568e+07	3.06145e+07	2.9095e+07	3.12013e+07	3.15568e+07	2.99924e+07	2.88151e+07	3.11867e+07	2.88551e+07	2.95451e+07	3.17027e+07	3.08575e+07	3.17079e+07	3.12159e+07	2.9934e+07	2.86856e+07	3.01789e+07	2.91475e+07	3.17746e+07	3.12971e+07	2.91842e+07	3.09158e+07	3.12841e+07	2.92308e+07	2.88397e+07	3.07799e+07	3.07079e+07	2.88906e+07	2.95385e+07	3.12822e+07	3.0962e+07	3.14902e+07	3.04762e+07	2.88621e+07	2.9028e+07	3.17538e+07	2.89535e+07	3.01969e+07	3.09906e+07	2.94213e+07
PLG@418N_Deamidated	PLG	plasminogen(PLG)	5340	418	N	Deamidated[N]	0.984016	Deamidated	3.07753e+07	2.95438e+07	3.01606e+07	3.03984e+07	3.03233e+07	2.91663e+07	3.07784e+07	3.02055e+07	3.11097e+07	3.16152e+07	2.86937e+07	3.11105e+07	3.1182e+07	3.1437e+07	3.07063e+07	3.07698e+07	3.06147e+07	3.04769e+07	2.9259e+07	3.16159e+07	3.1229e+07	3.10927e+07	2.93074e+07	3.03494e+07	2.89621e+07	3.01848e+07	2.91834e+07	3.10725e+07	3.0688e+07	3.1594e+07	3.11326e+07	3.14764e+07	2.89388e+07	2.91233e+07	2.89751e+07	30405410	3.07951e+07	2.91868e+07	3.08901e+07	3.14442e+07	2.91265e+07
PLG@423M_Oxidation	PLG	plasminogen(PLG)	5340	423	M	Oxidation[M]	15.9949	Oxidation	3.01856e+07	3.14559e+07	3.16045e+07	3.01433e+07	2.93891e+07	3.10981e+07	3.05964e+07	2.93452e+07	3.13111e+07	2.86147e+07	3.0918e+07	2.89114e+07	2.92141e+07	3.13617e+07	3.06679e+07	3.02375e+07	2.94816e+07	2.94733e+07	2.98338e+07	3.17283e+07	2.94836e+07	3.15087e+07	3.04417e+07	2.89452e+07	2.97788e+07	2.89105e+07	3.1768e+07	3.01678e+07	3.04778e+07	2.92849e+07	3.06287e+07	3.10409e+07	3.0442e+07	2.92181e+07	2.87652e+07	2.94187e+07	2.94296e+07	3.13744e+07	3.10837e+07	2.90833e+07	3.11468e+07
PLG@426C_unknown_17	PLG	plasminogen(PLG)	5340	426	C	unknown_17[C]	89.9774	unknown_17	3.12521e+07	2.95061e+07	2.90507e+07	3.05772e+07	3.0602e+07	3.03476e+07	2.96604e+07	3.09305e+07	2.88225e+07	3.10867e+07	3.04153e+07	3.12988e+07	2.98508e+07	2.98744e+07	3.02075e+07	3.05866e+07	3.16565e+07	2.89927e+07	3.09873e+07	3.07119e+07	3.12352e+07	3.08338e+07	3.13264e+07	3.1574e+07	2.8816e+07	3.15613e+07	3.12446e+07	2.94978e+07	2.90536e+07	3.05015e+07	3.00153e+07	3.00816e+07	2.96886e+07	2.88666e+07	3.15204e+07	2.98412e+07	2.96807e+07	3.00909e+07	3.08139e+07	2.88347e+07	3.04635e+07
PLG@432D_Cation_Mg[II]	PLG	plasminogen(PLG)	5340	432	D	Cation_Mg[II][D]	21.9694	Cation_Mg[II]	3.088e+07	3.14693e+07	2.91921e+07	2.9884e+07	3.13139e+07	2.99538e+07	3.07914e+07	2.96884e+07	3.16708e+07	3.08703e+07	3.01632e+07	3.07029e+07	3.15767e+07	3.07972e+07	2.92063e+07	2.91177e+07	2.89676e+07	2.918e+07	3.03523e+07	2.95625e+07	3.08047e+07	3.04376e+07	2.89572e+07	3.16881e+07	2.90001e+07	3.13232e+07	2.88802e+07	2.95387e+07	3.00412e+07	2.90451e+07	3.17093e+07	2.98687e+07	31097295	2.93002e+07	3.1077e+07	3.1503e+07	3.14298e+07	3.12156e+07	3.01376e+07	2.97738e+07	2.98251e+07
PLG@432D_Cation_Na	PLG	plasminogen(PLG)	5340	432	D	Cation_Na[D]	21.9819	Cation_Na	3.14329e+07	3.14912e+07	2.93079e+07	2.92372e+07	3.08008e+07	3.16882e+07	2.91802e+07	2.8678e+07	2.92925e+07	3.05157e+07	2.86542e+07	2.86228e+07	3.13791e+07	3.10569e+07	3.03128e+07	3.06703e+07	3.07659e+07	3.05533e+07	2.98638e+07	2.97534e+07	3.02926e+07	2.9553e+07	3.12232e+07	3.03618e+07	2.98172e+07	2.9214e+07	2.94537e+07	3.02664e+07	2.9635e+07	2.92783e+07	3.01256e+07	2.87457e+07	3.00986e+07	3.12574e+07	3.0943e+07	3.08793e+07	2.88305e+07	2.87486e+07	2.9153e+07	2.87858e+07	2.99082e+07
PLG@437C_unknown_17	PLG	plasminogen(PLG)	5340	437	C	unknown_17[C]	89.9774	unknown_17	2.87279e+07	2.94301e+07	3.13442e+07	2.88385e+07	2.89601e+07	3.04218e+07	3.07858e+07	2.95546e+07	3.01377e+07	2.98347e+07	3.10544e+07	2.9087e+07	2.89437e+07	2.96899e+07	31182605	2.86761e+07	2.89267e+07	3.06472e+07	3.12093e+07	2.94917e+07	2.92421e+07	3.13561e+07	2.95651e+07	2.96518e+07	3.16011e+07	3.03037e+07	3.15288e+07	3.1665e+07	2.98161e+07	3.17843e+07	2.95873e+07	3.00111e+07	3.01455e+07	3.17058e+07	3.14009e+07	3.01449e+07	3.13115e+07	2.89676e+07	3.05155e+07	3.06217e+07	2.89916e+07
PLG@45S_Didehydro	PLG	plasminogen(PLG)	5340	45	S	Didehydro[S]	-2.01565	Didehydro	3.15947e+07	3.05938e+07	31719141	3.09253e+07	2.89578e+07	3.01812e+07	3.05323e+07	2.97302e+07	3.06212e+07	3.17579e+07	2.95674e+07	2.89357e+07	2.95009e+07	2.98471e+07	3.10885e+07	2.91878e+07	3.12735e+07	2.96936e+07	3.12074e+07	3.02011e+07	3.03114e+07	3.17383e+07	3.13355e+07	3.00531e+07	3.17007e+07	2.87784e+07	3.15588e+07	2.95807e+07	2.88491e+07	3.04609e+07	3.15945e+07	2.90233e+07	2.99147e+07	2.94763e+07	3.06359e+07	3.02155e+07	3.16436e+07	3.03511e+07	3.09563e+07	2.89024e+07	3.02158e+07
PLG@743E_Glu->Met	PLG	plasminogen(PLG)	5340	743	E	Glu->Met[E]	1.99789	Glu->Met	3.00153e+07	2.94455e+07	3.06492e+07	3.13113e+07	2.9597e+07	2.97332e+07	3.02944e+07	2.92727e+07	3.15776e+07	3.04871e+07	2.87209e+07	2.91117e+07	2.94115e+07	3.03088e+07	2.92317e+07	2.91748e+07	3.04675e+07	3.06598e+07	2.864e+07	2.91334e+07	2.88224e+07	3.10496e+07	2.8957e+07	2.87132e+07	3.00474e+07	2.94498e+07	3.07736e+07	3.03008e+07	2.93024e+07	3.02023e+07	3.01086e+07	2.96887e+07	2.89431e+07	2.90403e+07	2.89854e+07	3.16326e+07	2.9257e+07	3.17021e+07	3.06554e+07	2.94439e+07	3.13269e+07
PLG@471P_Pro->Thr	PLG	plasminogen(PLG)	5340	471	P	Pro->Thr[P]	3.99492	Pro->Thr	3.11534e+07	3.0696e+07	3.17557e+07	3.01194e+07	2.95022e+07	2.89868e+07	3.17876e+07	3.1401e+07	2.88491e+07	3.16777e+07	3.12351e+07	2.91776e+07	3.01864e+07	3.05455e+07	2.8943e+07	2.94157e+07	2.88982e+07	3.07879e+07	3.09204e+07	2.95307e+07	2.99877e+07	2.96983e+07	2.88487e+07	2.98953e+07	2.91802e+07	3.17788e+07	2.86696e+07	3.13286e+07	3.16238e+07	3.0762e+07	3.04236e+07	3.0467e+07	2.97257e+07	3.04157e+07	2.96503e+07	3.02411e+07	2.9465e+07	3.15917e+07	3.06047e+07	2.90857e+07	3.02769e+07
PLG@473V_Val->Thr	PLG	plasminogen(PLG)	5340	473	V	Val->Thr[V]	1.97927	Val->Thr	2.95596e+07	2.93722e+07	3.17161e+07	2.91202e+07	3.0725e+07	3.1241e+07	3.01593e+07	2.91945e+07	3.12368e+07	3.06548e+07	3.12956e+07	2.8753e+07	3.08118e+07	2.99419e+07	2.90705e+07	3.01626e+07	2.89536e+07	2.98722e+07	2.98494e+07	2.95953e+07	3.12374e+07	3.04e+07	2.95793e+07	2.92299e+07	3.17645e+07	3.11654e+07	3.039e+07	3.16064e+07	3.16413e+07	2.99732e+07	2.96332e+07	2.93768e+07	3.06039e+07	3.00727e+07	2.89874e+07	3.02088e+07	2.9716e+07	3.02153e+07	3.15931e+07	2.87636e+07	3.08355e+07
PLG@474E_Glu->Met	PLG	plasminogen(PLG)	5340	474	E	Glu->Met[E]	1.99789	Glu->Met	3.03303e+07	2.94702e+07	3.06953e+07	2.93622e+07	3.0639e+07	2.86382e+07	3.09707e+07	3.01873e+07	2.96561e+07	3.11846e+07	2.93196e+07	2.97618e+07	3.0157e+07	2.90428e+07	2.90152e+07	3.16377e+07	2.96677e+07	2.90532e+07	2.92198e+07	3.10742e+07	3.15451e+07	3.12793e+07	2.96801e+07	2.9715e+07	2.86693e+07	3.05213e+07	2.99007e+07	3.1115e+07	2.87984e+07	3.03172e+07	2.92931e+07	2.97776e+07	3.09935e+07	3.13719e+07	2.98885e+07	2.93035e+07	2.9736e+07	3.09964e+07	2.99746e+07	2.96766e+07	3.09484e+07
PLG@48E_Glu->Met	PLG	plasminogen(PLG)	5340	48	E	Glu->Met[E]	1.99789	Glu->Met	2.92695e+07	3.17126e+07	3.10963e+07	2.89138e+07	3.04015e+07	3.15309e+07	3.02353e+07	3.04066e+07	3.14524e+07	2.96739e+07	2.8874e+07	30653612	3.08642e+07	2.88436e+07	2.992e+07	2.92524e+07	2.99315e+07	3.03791e+07	2.90853e+07	3.00669e+07	3.17584e+07	3.16257e+07	3.15322e+07	2.88888e+07	2.88092e+07	3.09626e+07	3.10027e+07	3.16965e+07	3.0124e+07	2.98337e+07	3.08843e+07	3.17395e+07	3.00635e+07	2.86927e+07	2.87103e+07	2.9537e+07	2.88497e+07	2.88388e+07	3.10076e+07	2.92188e+07	3.12461e+07
PLG@482M_Oxidation	PLG	plasminogen(PLG)	5340	482	M	Oxidation[M]	15.9949	Oxidation	2.97862e+07	3.02493e+07	2.94474e+07	3.11227e+07	3.0506e+07	2.87693e+07	2.90795e+07	2.93867e+07	2.90192e+07	2.87218e+07	3.01619e+07	3.13124e+07	2.97e+07	3.07462e+07	3.11141e+07	3.06234e+07	2.99841e+07	2.86558e+07	3.15597e+07	3.00347e+07	3.11332e+07	3.00769e+07	3.07858e+07	3.03485e+07	3.07061e+07	2.91066e+07	2.9615e+07	3.00532e+07	3.15484e+07	3.06854e+07	3.00899e+07	3.1091e+07	2.88073e+07	2.93441e+07	3.17366e+07	3.03288e+07	3.10977e+07	2.96433e+07	3.15883e+07	2.94848e+07	2.88162e+07
PLG@485N_Deamidated	PLG	plasminogen(PLG)	5340	485	N	Deamidated[N]	0.984016	Deamidated	2.88622e+07	2.92453e+07	2.92409e+07	3.057e+07	2.86427e+07	3.03822e+07	3.11432e+07	2.98382e+07	2.98058e+07	2.92409e+07	3.06221e+07	3.12426e+07	3.13505e+07	2.99883e+07	2.94132e+07	2.93087e+07	2.92355e+07	3.02974e+07	2.92174e+07	3.0003e+07	3.08675e+07	3.08428e+07	2.99466e+07	2.92574e+07	2.9888e+07	2.96815e+07	3.03008e+07	3.1519e+07	3.07249e+07	3.08999e+07	3.16408e+07	2.96107e+07	2.87947e+07	3.06511e+07	3.01992e+07	2.98578e+07	2.95677e+07	2.95171e+07	2.90785e+07	2.97162e+07	3.15984e+07
PLG@500T_Dehydrated	PLG	plasminogen(PLG)	5340	500	T	Dehydrated[T]	-18.0106	Dehydrated	2.88461e+07	3.0544e+07	2.92697e+07	3.03311e+07	3.11921e+07	2.93789e+07	3.16128e+07	3.09724e+07	2.90556e+07	2.93067e+07	3.10998e+07	2.99509e+07	3.13907e+07	3.01959e+07	2.92247e+07	3.16889e+07	3.13682e+07	2.97633e+07	3.01348e+07	2.87112e+07	3.05166e+07	2.97035e+07	2.86198e+07	2.98461e+07	3.16417e+07	3.02893e+07	2.86834e+07	3.02153e+07	3.0128e+07	3.15228e+07	3.03437e+07	2.91671e+07	3.01975e+07	3.1422e+07	2.9457e+07	2.93181e+07	2.96328e+07	3.00623e+07	3.04843e+07	2.93499e+07	3.00027e+07
PLG@502C_Dioxidation	PLG	plasminogen(PLG)	5340	502	C	Dioxidation[C]	31.9898	Dioxidation	3.16793e+07	3.10698e+07	3.11598e+07	3.04467e+07	3.12952e+07	3.00596e+07	2.86409e+07	2.96003e+07	2.90247e+07	3.03856e+07	3.06101e+07	2.98004e+07	2.91638e+07	3.13453e+07	3.15079e+07	3.07144e+07	2.98059e+07	2.95994e+07	3.06099e+07	3.12896e+07	2.94187e+07	2.87354e+07	3.03697e+07	2.95363e+07	2.86108e+07	3.02853e+07	2.9984e+07	3.05682e+07	2.99063e+07	2.91312e+07	2.87737e+07	3.12357e+07	3.11563e+07	2.92556e+07	2.9879e+07	3.03164e+07	2.96221e+07	3.02126e+07	2.9314e+07	3.10852e+07	2.88716e+07
PLG@502C_Trioxidation	PLG	plasminogen(PLG)	5340	502	C	Trioxidation[C]	47.9847	Trioxidation	2.93855e+07	3.05235e+07	2.98039e+07	3.11461e+07	2.9365e+07	2.97676e+07	2.87873e+07	2.87208e+07	3.02429e+07	3.04248e+07	3.12492e+07	3.01309e+07	3.17191e+07	2.95484e+07	3.12298e+07	3.06437e+07	2.98709e+07	3.0227e+07	3.15053e+07	3.17678e+07	2.96165e+07	3.05947e+07	3.14318e+07	30239790	3.00631e+07	2.89952e+07	2.96381e+07	2.95363e+07	3.17789e+07	2.89119e+07	3.14439e+07	3.14905e+07	3.16976e+07	3.02796e+07	2.86934e+07	3.15231e+07	2.96349e+07	3.02154e+07	3.02858e+07	2.88998e+07	3.1507e+07
PLG@502C_unknown_11	PLG	plasminogen(PLG)	5340	502	C	unknown_11[C]	55.972	unknown_11	2.90649e+07	3.08024e+07	2.90208e+07	3.13199e+07	3.16513e+07	2.91062e+07	3.12674e+07	3.0824e+07	2.93622e+07	3.16382e+07	2.96877e+07	2.99826e+07	2.99094e+07	2.86503e+07	2.99731e+07	3.1599e+07	2.97403e+07	3.14669e+07	2.94232e+07	3.03512e+07	3.09786e+07	3.004e+07	2.95539e+07	2.94268e+07	2.89798e+07	3.15737e+07	2.91982e+07	2.99362e+07	3.12912e+07	3.07208e+07	3.12764e+07	3.00792e+07	3.05077e+07	2.87366e+07	3.17414e+07	3.14559e+07	2.96809e+07	2.95666e+07	2.95078e+07	3.00139e+07	3.06672e+07
PLG@502C_unknown_17	PLG	plasminogen(PLG)	5340	502	C	unknown_17[C]	89.9774	unknown_17	3.12601e+07	3.13034e+07	3.06329e+07	3.03928e+07	3.04008e+07	2.88246e+07	3.16842e+07	3.01986e+07	2.99189e+07	3.12488e+07	3.15658e+07	3.17277e+07	3.01074e+07	3.06527e+07	2.98615e+07	3.06041e+07	2.87291e+07	3.16279e+07	2.93155e+07	3.08148e+07	3.04007e+07	3.13207e+07	2.8967e+07	3.01172e+07	3.02508e+07	2.96775e+07	3.04335e+07	3.02767e+07	3.06274e+07	3.0781e+07	2.88886e+07	3.02804e+07	2.92889e+07	2.95656e+07	2.86714e+07	2.9925e+07	2.99262e+07	31054688	3.15805e+07	2.99477e+07	3.08568e+07
PLG@502C_unknown_20	PLG	plasminogen(PLG)	5340	502	C	unknown_20[C]	136.019	unknown_20	3.1354e+07	2.88458e+07	2.87303e+07	2.88942e+07	2.86535e+07	28929842	2.94815e+07	3.17204e+07	3.1043e+07	3.17755e+07	2.89352e+07	3.09702e+07	3.06e+07	2.91439e+07	3.09647e+07	3.07851e+07	2.87243e+07	2.91922e+07	3.05233e+07	2.92299e+07	2.91053e+07	3.00525e+07	2.94639e+07	3.14428e+07	2.983e+07	3.09137e+07	3.14131e+07	3.06566e+07	3.06448e+07	3.04947e+07	2.92847e+07	3.03501e+07	2.91165e+07	2.88937e+07	2.90793e+07	2.93506e+07	2.877e+07	3.11106e+07	2.89934e+07	2.92308e+07	3.15488e+07
PLG@504D_Cation_Fe[III]	PLG	plasminogen(PLG)	5340	504	D	Cation_Fe[III][D]	52.9115	Cation_Fe[III]	3.13296e+07	2.97653e+07	3.15233e+07	2.88369e+07	2.91211e+07	3.05261e+07	3.04731e+07	3.12045e+07	3.11124e+07	2.90337e+07	3.11434e+07	2.86544e+07	3.15021e+07	3.09927e+07	3.12193e+07	2.95975e+07	3.05824e+07	2.86682e+07	2.86384e+07	2.89624e+07	2.89119e+07	2.9899e+07	3.1594e+07	3.08834e+07	2.97465e+07	2.90606e+07	2.89803e+07	3.01119e+07	3.05772e+07	3.03264e+07	3.0373e+07	3.09759e+07	2.86507e+07	2.89054e+07	2.97873e+07	3.07667e+07	3.05326e+07	3.02927e+07	3.06186e+07	3.07459e+07	3.03115e+07
PLG@504D_Cation_Na	PLG	plasminogen(PLG)	5340	504	D	Cation_Na[D]	21.9819	Cation_Na	2.90846e+07	2.99045e+07	2.98888e+07	3.05487e+07	3.01955e+07	2.94131e+07	2.86292e+07	2.91229e+07	3.06022e+07	2.8891e+07	2.89984e+07	3.08324e+07	3.10313e+07	2.93013e+07	3.16378e+07	3.05279e+07	3.13516e+07	2.96811e+07	3.05324e+07	2.96129e+07	3.1444e+07	2.98768e+07	2.9736e+07	2.96592e+07	3.12961e+07	3.12207e+07	3.06509e+07	2.97414e+07	3.05216e+07	2.9089e+07	3.08491e+07	2.926e+07	2.90513e+07	2.95542e+07	3.04713e+07	3.17681e+07	3.17686e+07	3.06975e+07	2.88073e+07	3.05361e+07	3.16137e+07
PLG@505W_Dioxidation	PLG	plasminogen(PLG)	5340	505	W	Dioxidation[W]	31.9898	Dioxidation	3.1185e+07	3.12287e+07	2.87426e+07	31333995	2.97763e+07	2.87756e+07	3.001e+07	2.97048e+07	3.08406e+07	3.11255e+07	3.15791e+07	3.02187e+07	3.15655e+07	3.03373e+07	3.01287e+07	3.13759e+07	3.11537e+07	3.16572e+07	3.09325e+07	3.05158e+07	3.06073e+07	3.12382e+07	3.13935e+07	2.86285e+07	2.89642e+07	2.99834e+07	3.16534e+07	2.89866e+07	2.8721e+07	3.17816e+07	2.95102e+07	2.99817e+07	3.04868e+07	3.03201e+07	31737101	2.88005e+07	3.05703e+07	3.11259e+07	2.95549e+07	2.98244e+07	2.88129e+07
PLG@505W_Oxidation	PLG	plasminogen(PLG)	5340	505	W	Oxidation[W]	15.9949	Oxidation	2.89176e+07	3.03318e+07	3.08521e+07	2.91494e+07	2.87475e+07	2.95018e+07	3.0315e+07	2.8797e+07	2.93417e+07	3.00934e+07	2.99997e+07	3.13759e+07	2.88899e+07	2.986e+07	3.03316e+07	2.93796e+07	3.01241e+07	3.03296e+07	3.10822e+07	2.875e+07	3.0283e+07	3.16348e+07	3.10249e+07	2.93207e+07	3.16956e+07	3.13213e+07	2.98515e+07	3.03339e+07	3.16857e+07	3.01958e+07	3.09601e+07	3.06439e+07	3.02486e+07	3.17387e+07	2.93596e+07	2.87136e+07	3.03446e+07	2.96638e+07	3.09775e+07	3.17608e+07	2.89925e+07
PLG@505W_Trp->Oxolactone	PLG	plasminogen(PLG)	5340	505	W	Trp->Oxolactone[W]	13.9793	Trp->Oxolactone	3.16744e+07	2.94012e+07	3.17079e+07	3.1529e+07	3.10002e+07	2.90379e+07	3.13414e+07	3.14989e+07	3.09388e+07	3.00971e+07	3.14608e+07	3.05467e+07	3.1185e+07	2.90772e+07	3.01512e+07	3.04027e+07	2.87372e+07	3.12479e+07	2.92609e+07	3.08581e+07	2.98696e+07	3.04714e+07	3.12614e+07	2.88346e+07	2.88657e+07	3.03437e+07	3.08015e+07	2.97711e+07	3.13161e+07	2.8776e+07	2.88365e+07	3.04343e+07	3.04635e+07	3.04942e+07	2.92102e+07	3.07338e+07	2.86781e+07	3.06074e+07	3.11767e+07	3.14638e+07	28639796
PLG@517T_Dehydrated	PLG	plasminogen(PLG)	5340	517	T	Dehydrated[T]	-18.0106	Dehydrated	2.88524e+07	2.95739e+07	2.90757e+07	2.97501e+07	2.95237e+07	2.98789e+07	3.13041e+07	3.16668e+07	2.87688e+07	3.04423e+07	2.93364e+07	3.14447e+07	2.94296e+07	3.1384e+07	3.03223e+07	3.17847e+07	3.14157e+07	3.15924e+07	2.99897e+07	2.90292e+07	2.90588e+07	3.07302e+07	3.09242e+07	3.10298e+07	3.00721e+07	2.99983e+07	2.96797e+07	3.0532e+07	3.11291e+07	2.90663e+07	3.13116e+07	2.98978e+07	3.10157e+07	2.88769e+07	2.93269e+07	2.99128e+07	3.20496e+07	3.17567e+07	3.02798e+07	3.11607e+07	3.01317e+07
PLG@517T_Thr->Val	PLG	plasminogen(PLG)	5340	517	T	Thr->Val[T]	-1.97927	Thr->Val	2.89191e+07	2.91026e+07	2.91043e+07	3.10265e+07	2.87029e+07	2.98362e+07	2.93027e+07	3.04717e+07	2.92133e+07	2.90534e+07	2.94104e+07	2.9303e+07	3.14125e+07	3.1782e+07	2.89977e+07	2.8934e+07	3.0735e+07	3.10104e+07	31593842	2.96874e+07	3.15688e+07	3.14232e+07	2.94015e+07	3.10441e+07	2.99204e+07	3.05147e+07	2.98042e+07	2.86865e+07	3.06092e+07	3.05117e+07	3.12719e+07	3.0316e+07	3.02322e+07	2.98716e+07	2.96199e+07	2.93743e+07	2.99215e+07	3.00182e+07	2.8638e+07	3.00862e+07	3.15691e+07
PLG@53C_DiDehydro	PLG	plasminogen(PLG)	5340	53	C	DiDehydro[C]	-2.01565	DiDehydro	3.03038e+07	2.9669e+07	3.04878e+07	2.95689e+07	2.93919e+07	3.1403e+07	3.13868e+07	3.16436e+07	3.10085e+07	3.17196e+07	2.94641e+07	2.89845e+07	2.99527e+07	3.0599e+07	3.10117e+07	3.11301e+07	3.07766e+07	3.02551e+07	3.03557e+07	2.88489e+07	2.98393e+07	2.98922e+07	30226598	3.04215e+07	2.94509e+07	2.88219e+07	3.11925e+07	3.0189e+07	3.01801e+07	3.07245e+07	3.06495e+07	3.10064e+07	2.89511e+07	2.97255e+07	3.07157e+07	3.07253e+07	3.02075e+07	2.88907e+07	2.86612e+07	3.09523e+07	3.11865e+07
PLG@53C_Thiazolidine	PLG	plasminogen(PLG)	5340	53	C	Thiazolidine[C]	12	Thiazolidine	2.88479e+07	2.91085e+07	2.98356e+07	3.17586e+07	2.96484e+07	3.14729e+07	3.12373e+07	3.03301e+07	2.94786e+07	2.86159e+07	2.95689e+07	3.14434e+07	3.09206e+07	2.9524e+07	2.90552e+07	2.96874e+07	3.02825e+07	3.06442e+07	2.959e+07	3.17629e+07	2.98773e+07	3.07729e+07	3.14516e+07	2.98981e+07	3.072e+07	3.03152e+07	3.08336e+07	2.94915e+07	3.16966e+07	3.01379e+07	31316819	2.86253e+07	3.144e+07	3.08008e+07	3.12238e+07	2.96243e+07	2.89592e+07	2.98095e+07	3.05547e+07	3.15614e+07	2.94934e+07
PLG@533N_Deamidated	PLG	plasminogen(PLG)	5340	533	N	Deamidated[N]	0.984016	Deamidated	3.16585e+07	3.15764e+07	2.88116e+07	2.87885e+07	3.03722e+07	2.99045e+07	3.06522e+07	3.1022e+07	3.14057e+07	3.1024e+07	2.9617e+07	3.16202e+07	3.13037e+07	3.12047e+07	2.92241e+07	2.91667e+07	3.04312e+07	2.97194e+07	3.01752e+07	3.00549e+07	2.92558e+07	3.06271e+07	3.1025e+07	3.08405e+07	2.92336e+07	2.93936e+07	3.10763e+07	3.00464e+07	3.07419e+07	2.91079e+07	3.15724e+07	2.9146e+07	2.95358e+07	2.97691e+07	2.91667e+07	3.05916e+07	3.1162e+07	2.96031e+07	2.89812e+07	2.98681e+07	3.00866e+07
PLG@535D_Ammonium	PLG	plasminogen(PLG)	5340	535	D	Ammonium[D]	17.0265	Ammonium	3.02329e+07	3.02469e+07	2.94816e+07	3.11419e+07	2.92274e+07	3.05337e+07	3.17186e+07	3.02286e+07	3.07851e+07	3.1286e+07	3.02302e+07	2.90282e+07	2.98152e+07	3.02147e+07	3.12941e+07	3.14297e+07	2.9102e+07	2.86524e+07	2.88364e+07	2.96998e+07	3.00029e+07	2.86653e+07	2.89883e+07	3.00738e+07	3.04252e+07	2.97775e+07	3.04527e+07	2.95108e+07	3.05715e+07	2.93887e+07	3.10127e+07	2.98305e+07	3.01694e+07	2.91068e+07	2.98103e+07	2.90285e+07	2.91393e+07	2.96485e+07	2.90259e+07	2.88541e+07	3.11999e+07
PLG@537D_Ammonium	PLG	plasminogen(PLG)	5340	537	D	Ammonium[D]	17.0265	Ammonium	2.95251e+07	3.0861e+07	3.05665e+07	3.09004e+07	2.947e+07	3.12534e+07	2.87903e+07	3.13316e+07	2.9594e+07	3.00629e+07	3.02963e+07	3.1547e+07	3.01888e+07	3.17271e+07	2.95077e+07	2.9689e+07	3.12914e+07	3.0103e+07	2.96225e+07	3.17335e+07	3.14101e+07	3.08425e+07	3.04279e+07	2.97021e+07	2.99271e+07	2.94772e+07	3.0066e+07	2.93248e+07	3.06923e+07	3.10421e+07	2.97951e+07	2.88544e+07	2.93793e+07	2.91895e+07	2.9902e+07	3.09424e+07	2.9419e+07	3.03079e+07	3.05568e+07	3.06391e+07	2.98633e+07
PLG@537D_Cation_Na	PLG	plasminogen(PLG)	5340	537	D	Cation_Na[D]	21.9819	Cation_Na	2.97436e+07	3.10442e+07	3.13977e+07	2.8761e+07	3.07e+07	2.97916e+07	3.08148e+07	3.04047e+07	3.05484e+07	31194507	3.17099e+07	2.99686e+07	3.13372e+07	3.12634e+07	2.88649e+07	2.96065e+07	3.06474e+07	2.97611e+07	2.91261e+07	3.00793e+07	2.88927e+07	3.12237e+07	3.09162e+07	2.93208e+07	3.13335e+07	3.07071e+07	2.87832e+07	3.11475e+07	3.10106e+07	2.86232e+07	3.03871e+07	3.17862e+07	3.0086e+07	2.87731e+07	2.89913e+07	3.15227e+07	2.89434e+07	3.07229e+07	2.91671e+07	3.11835e+07	3.0723e+07
PLG@537D_Dehydrated	PLG	plasminogen(PLG)	5340	537	D	Dehydrated[D]	-18.0106	Dehydrated	3.03834e+07	3.08801e+07	3.1527e+07	2.91148e+07	3.09351e+07	2.98688e+07	2.92952e+07	2.97002e+07	2.90965e+07	2.87579e+07	2.95515e+07	3.08217e+07	3.10656e+07	2.91502e+07	2.99983e+07	3.14314e+07	3.05537e+07	2.88001e+07	3.15218e+07	3.1406e+07	3.08882e+07	3.02421e+07	3.13691e+07	3.00393e+07	3.11292e+07	2.93882e+07	2.97751e+07	3.14472e+07	3.07193e+07	3.08054e+07	2.93674e+07	3.10223e+07	3.01275e+07	3.00089e+07	2.87863e+07	2.92344e+07	3.13515e+07	3.09931e+07	3.13225e+07	3.0444e+07	29125395
PLG@538V_Val->Pro	PLG	plasminogen(PLG)	5340	538	V	Val->Pro[V]	-2.01565	Val->Pro	3.08819e+07	3.10609e+07	3.0894e+07	3.08976e+07	2.94195e+07	2.9588e+07	3.0465e+07	3.06505e+07	3.15122e+07	3.10738e+07	2.9823e+07	3.04421e+07	3.13872e+07	3.11322e+07	3.14713e+07	3.14952e+07	2.99664e+07	3.03399e+07	2.89198e+07	3.13639e+07	2.93597e+07	2.89156e+07	2.93118e+07	3.033e+07	3.02874e+07	3.09035e+07	3.12099e+07	2.97663e+07	3.058e+07	3.05469e+07	2.99661e+07	3.07529e+07	2.88994e+07	3.00783e+07	3.16634e+07	2.92803e+07	3.0855e+07	3.17865e+07	3.1516e+07	3.00185e+07	2.8837e+07
PLG@543C_DiDehydro	PLG	plasminogen(PLG)	5340	543	C	DiDehydro[C]	-2.01565	DiDehydro	3.0516e+07	2.98458e+07	2.97834e+07	3.02099e+07	2.87997e+07	3.08639e+07	2.88692e+07	2.9552e+07	3.12807e+07	2.91236e+07	3.08266e+07	2.99542e+07	2.87185e+07	2.87729e+07	2.8874e+07	3.08435e+07	2.96414e+07	2.92872e+07	3.16433e+07	3.07435e+07	3.15474e+07	2.90179e+07	2.87319e+07	3.00676e+07	2.90237e+07	3.10106e+07	3.12747e+07	3.17606e+07	2.96258e+07	2.87037e+07	2.9825e+07	3.09211e+07	3.00208e+07	2.92976e+07	31038774	3.06226e+07	3.1562e+07	3.16225e+07	3.06307e+07	3.09661e+07	3.08454e+07
PLG@543C_Trioxidation	PLG	plasminogen(PLG)	5340	543	C	Trioxidation[C]	47.9847	Trioxidation	3.14179e+07	2.87279e+07	2.93086e+07	2.90424e+07	3.07375e+07	2.95965e+07	3.09255e+07	2.91952e+07	2.89328e+07	3.14985e+07	2.91629e+07	3.16642e+07	3.05936e+07	2.92284e+07	3.0412e+07	2.9566e+07	3.16599e+07	3.08103e+07	2.95524e+07	3.02829e+07	2.87931e+07	3.15379e+07	3.14663e+07	3.09762e+07	2.86286e+07	2.88116e+07	2.93207e+07	2.89363e+07	3.06605e+07	3.11385e+07	3.00603e+07	2.95462e+07	2.97224e+07	2.87071e+07	2.88664e+07	2.96286e+07	2.89829e+07	3.15121e+07	3.01385e+07	3.0701e+07	2.87953e+07
PLG@543C_unknown_17	PLG	plasminogen(PLG)	5340	543	C	unknown_17[C]	89.9774	unknown_17	3.11922e+07	3.12524e+07	2.96485e+07	3.08954e+07	3.01448e+07	3.05577e+07	2.97164e+07	2.93323e+07	2.93951e+07	2.94067e+07	2.99045e+07	3.17049e+07	3.09796e+07	2.89346e+07	3.17463e+07	2.90569e+07	3.06684e+07	3.08435e+07	3.03708e+07	2.97153e+07	3.10503e+07	2.94203e+07	2.88026e+07	3.13844e+07	3.07445e+07	2.95331e+07	2.91458e+07	3.10942e+07	3.09511e+07	2.9633e+07	3.16211e+07	2.90496e+07	3.01938e+07	3.12894e+07	3.01478e+07	3.0016e+07	2.96047e+07	3.13237e+07	2.86377e+07	2.99454e+07	2.88914e+07
PLG@555C_DiDehydro	PLG	plasminogen(PLG)	5340	555	C	DiDehydro[C]	-2.01565	DiDehydro	3.04382e+07	3.10647e+07	2.86839e+07	3.00119e+07	2.87472e+07	3.06341e+07	3.17853e+07	2.96966e+07	2.9447e+07	2.93827e+07	2.96689e+07	3.01731e+07	3.09044e+07	3.00967e+07	2.88192e+07	3.02167e+07	3.0705e+07	2.96104e+07	3.15411e+07	3.17204e+07	3.05866e+07	3.06649e+07	3.10536e+07	3.13984e+07	3.04539e+07	3.03802e+07	3.1223e+07	3.01182e+07	2.94667e+07	3.12871e+07	3.114e+07	2.92317e+07	3.06487e+07	3.05682e+07	3.16723e+07	3.01066e+07	3.13156e+07	2.89274e+07	2.9393e+07	2.88853e+07	3.16239e+07
PLG@558P_Pro->Val	PLG	plasminogen(PLG)	5340	558	P	Pro->Val[P]	2.01565	Pro->Val	3.05451e+07	3.10956e+07	3.10882e+07	2.89004e+07	3.06946e+07	3.10876e+07	3.09802e+07	3.10535e+07	3.17697e+07	2.93735e+07	2.897e+07	2.94754e+07	2.97206e+07	2.97529e+07	2.87378e+07	3.16224e+07	3.01459e+07	3.16194e+07	3.12619e+07	3.00976e+07	2.95567e+07	30069074	2.89547e+07	3.08217e+07	3.12847e+07	3.16441e+07	2.89847e+07	3.01504e+07	2.86654e+07	3.05945e+07	3.14112e+07	3.10316e+07	2.86944e+07	2.87933e+07	3.04104e+07	3.03735e+07	3.15148e+07	2.92587e+07	3.1276e+07	3.16226e+07	2.87079e+07
PLG@559Q_Deamidated	PLG	plasminogen(PLG)	5340	559	Q	Deamidated[Q]	0.984016	Deamidated	2.9005e+07	2.93746e+07	2.97078e+07	3.08116e+07	2.97363e+07	3.15634e+07	2.90229e+07	3.01209e+07	3.12246e+07	2.88348e+07	2.94278e+07	2.91938e+07	2.90818e+07	3.17227e+07	3.04593e+07	3.05944e+07	2.98882e+07	2.93296e+07	3.1329e+07	3.07132e+07	2.87378e+07	2.91408e+07	2.90703e+07	2.88962e+07	3.08091e+07	3.02143e+07	2.97215e+07	2.90354e+07	3.06439e+07	2.99498e+07	2.91249e+07	3.14953e+07	30540595	2.97211e+07	2.93099e+07	2.8737e+07	3.10434e+07	2.99794e+07	2.94914e+07	3.16986e+07	3.12854e+07
PLG@559Q_Gln->Lys	PLG	plasminogen(PLG)	5340	559	Q	Gln->Lys[Q]	0.036386	Gln->Lys	2.94961e+07	3.07349e+07	3.11127e+07	3.03993e+07	3.15473e+07	2.99631e+07	3.17633e+07	3.02104e+07	2.92574e+07	2.93463e+07	3.07114e+07	3.05755e+07	3.13941e+07	3.04023e+07	2.97451e+07	30216962	3.11078e+07	3.12218e+07	3.17444e+07	3.02071e+07	2.89972e+07	2.91957e+07	3.00874e+07	2.89665e+07	3.12707e+07	2.91925e+07	3.06516e+07	2.9203e+07	3.01536e+07	3.02634e+07	2.8744e+07	3.11832e+07	3.15423e+07	2.86923e+07	3.10793e+07	3.01448e+07	3.09414e+07	2.92769e+07	3.14177e+07	3.11291e+07	2.86342e+07
PLG@560C_Dehydro	PLG	plasminogen(PLG)	5340	560	C	Dehydro[C]	-1.00782	Dehydro	3.00941e+07	30143354	3.07185e+07	2.88628e+07	3.14034e+07	3.07909e+07	3.02815e+07	3.08327e+07	2.97155e+07	2.87316e+07	3.10098e+07	3.00061e+07	2.99478e+07	2.95405e+07	2.91428e+07	3.06838e+07	3.07588e+07	3.03362e+07	2.88811e+07	2.98493e+07	3.07068e+07	3.15371e+07	2.88495e+07	3.07326e+07	3.07333e+07	3.17112e+07	2.93587e+07	2.86521e+07	3.12324e+07	3.16806e+07	2.95006e+07	3.17738e+07	3.05743e+07	2.90189e+07	3.10788e+07	2.98997e+07	2.93969e+07	2.90825e+07	3.06631e+07	3.06465e+07	3.1275e+07
PLG@560C_DiDehydro	PLG	plasminogen(PLG)	5340	560	C	DiDehydro[C]	-2.01565	DiDehydro	2.94074e+07	2.97954e+07	3.13943e+07	3.01357e+07	3.16031e+07	2.95844e+07	3.08996e+07	2.99144e+07	3.14809e+07	3.02512e+07	2.86791e+07	2.90267e+07	2.9195e+07	3.07821e+07	2.97737e+07	2.96781e+07	2.94789e+07	2.86192e+07	2.9164e+07	2.86568e+07	2.89994e+07	2.90936e+07	3.06284e+07	3.10294e+07	2.95837e+07	3.03306e+07	2.95021e+07	3.04258e+07	2.87456e+07	3.04194e+07	3.01809e+07	3.07525e+07	3.07536e+07	3.05951e+07	3.07707e+07	3.0387e+07	3.05203e+07	3.00875e+07	3.04979e+07	3.02789e+07	2.87581e+07
PLG@563P_Pro->Val	PLG	plasminogen(PLG)	5340	563	P	Pro->Val[P]	2.01565	Pro->Val	2.90134e+07	3.08497e+07	2.89226e+07	2.87323e+07	3.06755e+07	3.06159e+07	2.90505e+07	2.95403e+07	3.06664e+07	2.88447e+07	3.00852e+07	3.07281e+07	3.05006e+07	3.06212e+07	3.08963e+07	2.92968e+07	3.1116e+07	2.88863e+07	2.88655e+07	3.12133e+07	2.88367e+07	2.87295e+07	3.15647e+07	2.91135e+07	3.15942e+07	3.13939e+07	3.01044e+07	2.92763e+07	3.0423e+07	3.05229e+07	3.15027e+07	3.15328e+07	3.1023e+07	3.08047e+07	3.0934e+07	3.17794e+07	3.17669e+07	3.00062e+07	3.09336e+07	3.03003e+07	2.92075e+07
PLG@566D_Cation_Na	PLG	plasminogen(PLG)	5340	566	D	Cation_Na[D]	21.9819	Cation_Na	29150338	3.10344e+07	3.0493e+07	3.00131e+07	2.95546e+07	3.17442e+07	3.043e+07	2.89544e+07	3.04944e+07	2.91517e+07	3.13292e+07	3.16011e+07	3.02465e+07	30363667	2.88686e+07	2.92728e+07	3.08764e+07	3.01684e+07	3.14294e+07	3.13121e+07	2.95017e+07	3.00339e+07	3.14868e+07	3.09594e+07	2.94092e+07	3.16492e+07	3.02593e+07	2.91552e+07	3.13335e+07	3.00417e+07	3.04337e+07	3.16606e+07	3.12009e+07	2.99945e+07	2.99225e+07	3.02071e+07	3.03322e+07	2.95136e+07	3.0616e+07	3.01597e+07	2.97159e+07
PLG@567C_DiDehydro	PLG	plasminogen(PLG)	5340	567	C	DiDehydro[C]	-2.01565	DiDehydro	3.11026e+07	2.94761e+07	2.94478e+07	2.955e+07	2.90283e+07	3.0143e+07	3.01526e+07	3.01176e+07	2.8702e+07	2.98406e+07	2.96815e+07	3.08561e+07	3.09762e+07	2.88263e+07	3.08235e+07	2.88834e+07	2.98e+07	2.94968e+07	2.91121e+07	2.92459e+07	3.00262e+07	2.95905e+07	2.9003e+07	2.87569e+07	3.05348e+07	2.96979e+07	3.17562e+07	3.10898e+07	3.06492e+07	3.01662e+07	2.87738e+07	3.17757e+07	2.89591e+07	3.12676e+07	3.15456e+07	3.04697e+07	3.09629e+07	2.98598e+07	3.11666e+07	2.99219e+07	3.15318e+07
PLG@454C_unknown_29	PLG	plasminogen(PLG)	5340	454	C	unknown_29[C]	209.178	unknown_29	2.95782e+07	3.03951e+07	3.14955e+07	3.10157e+07	2.93127e+07	2.92919e+07	3.11863e+07	3.04757e+07	29169393	2.90681e+07	3.06788e+07	3.13772e+07	3.06906e+07	3.14591e+07	2.98987e+07	3.09654e+07	2.98438e+07	3.04128e+07	3.13083e+07	2.99541e+07	3.06094e+07	3.14496e+07	3.0419e+07	3.15395e+07	3.01116e+07	3.01373e+07	3.09332e+07	3.17033e+07	3.06884e+07	3.14723e+07	3.06881e+07	3.0346e+07	2.96423e+07	2.99626e+07	2.87644e+07	3.07184e+07	3.12925e+07	3.09149e+07	3.04043e+07	3.06533e+07	3.00147e+07
PLG@585C_azole	PLG	plasminogen(PLG)	5340	585	C	azole[C]	-20.0262	azole	3.01223e+07	2.95195e+07	2.88647e+07	2.93176e+07	2.97605e+07	2.97318e+07	2.90872e+07	3.15554e+07	3.06114e+07	3.1698e+07	3.15535e+07	3.14615e+07	3.04666e+07	3.03295e+07	3.16781e+07	3.10534e+07	2.96562e+07	3.08554e+07	2.93257e+07	2.99556e+07	2.98513e+07	2.91163e+07	3.05061e+07	3.12746e+07	3.0507e+07	3.01596e+07	2.98982e+07	2.94947e+07	2.99e+07	2.92627e+07	3.0652e+07	3.07082e+07	2.88695e+07	3.17625e+07	3.16725e+07	2.86096e+07	3.11794e+07	3.07956e+07	3.01395e+07	2.90685e+07	3.01379e+07
PLG@585C_DiDehydro	PLG	plasminogen(PLG)	5340	585	C	DiDehydro[C]	-2.01565	DiDehydro	3.11105e+07	2.97169e+07	3.05119e+07	3.16722e+07	2.97921e+07	3.16227e+07	3.15033e+07	3.03046e+07	3.1175e+07	2.93724e+07	2.87298e+07	2.89209e+07	3.147e+07	3.051e+07	2.93184e+07	2.93696e+07	3.08705e+07	3.11404e+07	2.95874e+07	3.07431e+07	2.91731e+07	3.14637e+07	3.10457e+07	2.93385e+07	3.08434e+07	3.14049e+07	3.15049e+07	2.86733e+07	3.08677e+07	3.02094e+07	3.06477e+07	3.05282e+07	2.9173e+07	3.14237e+07	3.01095e+07	2.96521e+07	3.11537e+07	3.00889e+07	2.93964e+07	2.99752e+07	2.9022e+07
PLG@585C_unknown_17	PLG	plasminogen(PLG)	5340	585	C	unknown_17[C]	89.9774	unknown_17	3.15534e+07	3.16675e+07	3.12778e+07	2.97491e+07	2.95903e+07	3.06332e+07	3.03618e+07	3.14099e+07	3.10474e+07	3.10295e+07	2.88518e+07	3.13346e+07	2.91168e+07	2.98152e+07	2.98238e+07	3.02793e+07	3.16565e+07	2.91184e+07	2.93358e+07	2.90159e+07	3.16212e+07	2.92554e+07	3.15741e+07	3.01828e+07	2.97006e+07	2.90325e+07	2.97577e+07	3.00735e+07	3.11647e+07	3.12904e+07	2.97602e+07	3.04487e+07	2.94959e+07	3.15754e+07	3.14729e+07	3.00915e+07	2.99688e+07	3.07432e+07	2.91769e+07	3.10417e+07	3.17421e+07
PLG@591S_Sulfo	PLG	plasminogen(PLG)	5340	591	S	Sulfo[S]	79.9568	Sulfo	2.86475e+07	2.96161e+07	3.05522e+07	2.89307e+07	3.01023e+07	3.10064e+07	3.0844e+07	2.97575e+07	3.03039e+07	3.02453e+07	3.09484e+07	3.16369e+07	2.9963e+07	3.1629e+07	3.11232e+07	3.15545e+07	2.92824e+07	2.97871e+07	3.15301e+07	3.02173e+07	3.1544e+07	3.16446e+07	3.10331e+07	2.98455e+07	3.14013e+07	3.02608e+07	3.08191e+07	3.05381e+07	2.92881e+07	2.90827e+07	2.92581e+07	3.17727e+07	2.99317e+07	3.05071e+07	3.07533e+07	3.1121e+07	3.09678e+07	3.13302e+07	3.0622e+07	2.97207e+07	2.90379e+07
PLG@602F_Fluoro	PLG	plasminogen(PLG)	5340	602	F	Fluoro[F]	17.9906	Fluoro	3.11031e+07	3.08898e+07	3.12022e+07	3.00249e+07	3.00781e+07	3.09839e+07	3.03651e+07	2.88185e+07	2.86527e+07	3.14475e+07	3.1283e+07	2.96446e+07	2.92501e+07	2.93432e+07	3.1042e+07	2.88313e+07	3.10159e+07	3.10482e+07	3.01191e+07	2.89528e+07	3.03252e+07	2.88808e+07	3.06743e+07	2.87858e+07	2.93367e+07	3.03174e+07	3.17381e+07	3.13596e+07	3.04244e+07	2.8934e+07	2.87072e+07	2.89892e+07	3.13268e+07	3.08289e+07	3.0065e+07	2.9621e+07	2.96846e+07	3.07993e+07	2.98259e+07	3.03581e+07	3.16868e+07
PLG@603G_Gly->Pro	PLG	plasminogen(PLG)	5340	603	G	Gly->Pro[G]	40.0313	Gly->Pro	3.17353e+07	3.06316e+07	3.22964e+07	2.92742e+07	3.12783e+07	2.87869e+07	2.99218e+07	3.11735e+07	3.17864e+07	3.12128e+07	2.95005e+07	3.08293e+07	2.94502e+07	2.98796e+07	3.06678e+07	2.86463e+07	3.08714e+07	3.00372e+07	2.89397e+07	3.0824e+07	3.03475e+07	3.09001e+07	3.09718e+07	3.14994e+07	3.17165e+07	3.11039e+07	3.05815e+07	3.05424e+07	2.98056e+07	2.94323e+07	3.0027e+07	2.8692e+07	3.05937e+07	3.14899e+07	2.9545e+07	3.00415e+07	2.93011e+07	3.02414e+07	3.0047e+07	3.15088e+07	3.02635e+07
PLG@603G_Gly->Val	PLG	plasminogen(PLG)	5340	603	G	Gly->Val[G]	42.047	Gly->Val	2.89703e+07	3.14927e+07	2.99578e+07	3.07479e+07	3.09705e+07	2.9293e+07	2.88049e+07	2.90654e+07	2.93958e+07	2.99834e+07	3.1273e+07	2.89199e+07	2.86806e+07	2.88428e+07	3.15979e+07	2.89228e+07	2.95868e+07	3.10631e+07	2.90284e+07	2.98096e+07	3.16215e+07	3.0261e+07	3.03093e+07	2.95123e+07	3.11119e+07	2.87204e+07	28727614	2.9268e+07	3.01801e+07	3.04077e+07	2.99384e+07	3.03637e+07	2.92294e+07	29260246	3.03078e+07	3.04057e+07	3.01723e+07	2.97348e+07	2.88843e+07	2.90599e+07	2.97987e+07
PLG@604M_Oxidation	PLG	plasminogen(PLG)	5340	604	M	Oxidation[M]	15.9949	Oxidation	2.94912e+07	3.14062e+07	2.89489e+07	3.06836e+07	3.01537e+07	2.8742e+07	3.1745e+07	3.05297e+07	3.05755e+07	3.01007e+07	2.87218e+07	2.97809e+07	2.94978e+07	3.06545e+07	2.97029e+07	2.97955e+07	2.98051e+07	2.92092e+07	2.86861e+07	3.029e+07	2.94844e+07	2.88141e+07	2.89022e+07	3.01871e+07	3.05909e+07	2.96194e+07	3.01313e+07	3.15345e+07	3.13722e+07	3.17567e+07	3.08339e+07	3.12481e+07	3.13672e+07	2.92741e+07	2.95413e+07	2.87708e+07	3.14746e+07	2.89355e+07	3.01708e+07	3.15182e+07	3.02488e+07
PLG@604M_unknown_7	PLG	plasminogen(PLG)	5340	604	M	unknown_7[M]	16.9791	unknown_7	3.09943e+07	2.90864e+07	2.89392e+07	2.9232e+07	3.12216e+07	3.04137e+07	2.94217e+07	3.12059e+07	3.01521e+07	3.04739e+07	2.90722e+07	3.0888e+07	2.94174e+07	2.91672e+07	3.0324e+07	2.89978e+07	3.03963e+07	3.08356e+07	3.13352e+07	2.96415e+07	2.98566e+07	3.14189e+07	3.04595e+07	3.17762e+07	3.17474e+07	3.12738e+07	2.88546e+07	2.9839e+07	2.98136e+07	3.04418e+07	3.00216e+07	3.06234e+07	3.08679e+07	3.11793e+07	2.88832e+07	2.91198e+07	2.87712e+07	3.07908e+07	2.91908e+07	2.91041e+07	3.10654e+07
PLG@607C_DiDehydro	PLG	plasminogen(PLG)	5340	607	C	DiDehydro[C]	-2.01565	DiDehydro	3.12906e+07	2.97206e+07	3.02457e+07	3.06039e+07	3.06642e+07	2.921e+07	2.97703e+07	3.06728e+07	2.99241e+07	2.93488e+07	2.86216e+07	2.92357e+07	3.06277e+07	2.95419e+07	2.99163e+07	3.04278e+07	3.10303e+07	2.99182e+07	3.13937e+07	3.07007e+07	2.94452e+07	2.90133e+07	3.14792e+07	2.97004e+07	3.068e+07	2.99419e+07	2.8844e+07	3.08582e+07	3.01933e+07	3.08107e+07	2.94989e+07	3.03592e+07	3.15002e+07	2.94528e+07	3.10354e+07	2.98635e+07	2.87039e+07	3.06293e+07	3.05754e+07	2.97288e+07	3.14442e+07
PLG@608G_Gly->Pro	PLG	plasminogen(PLG)	5340	608	G	Gly->Pro[G]	40.0313	Gly->Pro	3.03671e+07	3.11112e+07	3.16941e+07	2.97081e+07	2.96809e+07	3.05419e+07	2.97302e+07	3.1598e+07	3.06142e+07	3.16173e+07	3.12854e+07	2.90659e+07	3.10222e+07	3.15964e+07	2.93141e+07	3.10126e+07	3.01357e+07	3.0318e+07	3.16769e+07	3.0733e+07	3.02007e+07	3.13572e+07	3.02893e+07	3.05534e+07	2.92268e+07	3.14797e+07	3.17619e+07	2.97741e+07	3.01166e+07	3.17111e+07	3.10829e+07	3.02465e+07	3.10555e+07	2.96464e+07	3.04801e+07	3.08913e+07	3.15925e+07	2.91072e+07	3.04103e+07	2.99514e+07	3.00893e+07
PLG@612I_Xle->Asn	PLG	plasminogen(PLG)	5340	612	I	Xle->Asn[I]	0.958863	Xle->Asn	3.07429e+07	3.00381e+07	2.90404e+07	2.90172e+07	3.12343e+07	3.13481e+07	2.86862e+07	3.03091e+07	3.12551e+07	2.88463e+07	3.11738e+07	2.9341e+07	3.00224e+07	2.96542e+07	3.07442e+07	2.96632e+07	2.98382e+07	3.08973e+07	3.01216e+07	3.11729e+07	3.17606e+07	2.88393e+07	3.11491e+07	3.10641e+07	2.91292e+07	2.90912e+07	3.11367e+07	3.12198e+07	3.15115e+07	2.86688e+07	2.90695e+07	2.8955e+07	3.11285e+07	2.87845e+07	3.01558e+07	3.01927e+07	2.92801e+07	3.13093e+07	3.04222e+07	3.14534e+07	2.91194e+07
PLG@613S_Ser->Gln	PLG	plasminogen(PLG)	5340	613	S	Ser->Gln[S]	41.0265	Ser->Gln	2.90885e+07	2.92956e+07	2.91993e+07	3.11383e+07	3.11788e+07	3.0707e+07	3.03035e+07	2.93414e+07	3.03395e+07	3.09114e+07	3.1333e+07	3.1394e+07	3.04131e+07	2.89735e+07	2.86193e+07	3.10107e+07	2.90176e+07	3.10844e+07	2.95208e+07	3.071e+07	3.0829e+07	2.96919e+07	3.09757e+07	2.89695e+07	2.8628e+07	3.1539e+07	2.90371e+07	2.95347e+07	2.9597e+07	2.90156e+07	2.95299e+07	3.01606e+07	3.00961e+07	2.89879e+07	3.02983e+07	2.97286e+07	3.13773e+07	2.97342e+07	3.14093e+07	3.16148e+07	2.88767e+07
PLG@615E_Glu->Met	PLG	plasminogen(PLG)	5340	615	E	Glu->Met[E]	1.99789	Glu->Met	3.03526e+07	2.91085e+07	3.14331e+07	2.8673e+07	3.11522e+07	2.96233e+07	3.12741e+07	2.91102e+07	3.04111e+07	3.09848e+07	3.01161e+07	2.88441e+07	3.07203e+07	3.10657e+07	3.09707e+07	2.95064e+07	2.88057e+07	2.95679e+07	2.97675e+07	2.90575e+07	3.07442e+07	3.04397e+07	3.13242e+07	3.14161e+07	3.00649e+07	3.05341e+07	2.94343e+07	3.14191e+07	3.09447e+07	2.9049e+07	2.89275e+07	3.15761e+07	3.12205e+07	3.02362e+07	2.94554e+07	3.06748e+07	2.93198e+07	2.99184e+07	2.9919e+07	2.91155e+07	3.06169e+07
PLG@620A_Ala->Thr	PLG	plasminogen(PLG)	5340	620	A	Ala->Thr[A]	30.0106	Ala->Thr	2.96631e+07	3.12069e+07	2.86921e+07	2.92659e+07	3.01672e+07	3.13885e+07	3.13357e+07	3.0015e+07	2.92038e+07	2.91401e+07	3.06843e+07	3.01032e+07	3.10698e+07	3.14701e+07	3.00945e+07	3.10269e+07	2.92515e+07	3.10742e+07	3.00111e+07	2.97041e+07	3.14572e+07	3.02739e+07	3.02554e+07	3.09191e+07	2.97544e+07	2.99938e+07	2.88328e+07	3.01562e+07	3.14873e+07	3.13565e+07	2.95096e+07	2.94067e+07	2.88957e+07	3.13945e+07	2.93317e+07	2.9241e+07	3.02274e+07	3.04508e+07	3.15165e+07	2.96978e+07	3.0355e+07
PLG@626K_Lys->Gln	PLG	plasminogen(PLG)	5340	626	K	Lys->Gln[K]	-0.036386	Lys->Gln	2.9747e+07	3.01059e+07	3.17482e+07	3.12893e+07	2.90055e+07	3.04845e+07	2.88949e+07	3.13302e+07	2.90724e+07	2.98115e+07	2.96633e+07	2.9526e+07	3.04586e+07	3.08271e+07	2.93933e+07	3.15214e+07	2.93305e+07	2.90333e+07	2.88605e+07	2.87436e+07	3.17241e+07	3.09985e+07	2.92392e+07	31183074	2.88001e+07	2.87253e+07	3.14367e+07	2.9602e+07	3.00588e+07	2.93917e+07	3.14672e+07	3.07391e+07	2.97207e+07	2.93029e+07	2.98867e+07	3.04224e+07	2.9279e+07	2.99332e+07	2.90723e+07	2.9461e+07	3.07566e+07
PLG@642E_Cation_Ca[II]	PLG	plasminogen(PLG)	5340	642	E	Cation_Ca[II][E]	37.9469	Cation_Ca[II]	3.15769e+07	3.10639e+07	3.14486e+07	2.96523e+07	3.13178e+07	2.90424e+07	3.12846e+07	2.94534e+07	2.95514e+07	3.17257e+07	3.06303e+07	29752809	3.15324e+07	2.98956e+07	2.99997e+07	2.89252e+07	2.98329e+07	2.99315e+07	3.08623e+07	3.09779e+07	3.17445e+07	3.08094e+07	2.86318e+07	2.90959e+07	2.88233e+07	3.04138e+07	2.94334e+07	2.97586e+07	3.17635e+07	2.93424e+07	2.98306e+07	2.8786e+07	3.08555e+07	3.0329e+07	3.06136e+07	3.13031e+07	3.07383e+07	2.92303e+07	2.99865e+07	3.02906e+07	3.15703e+07
PLG@240E_Glu->Gln	PLG	plasminogen(PLG)	5340	240	E	Glu->Gln[E]	-0.984016	Glu->Gln	2.98985e+07	3.04466e+07	3.11834e+07	3.1491e+07	2.8997e+07	3.05854e+07	3.11785e+07	3.0719e+07	2.906e+07	2.95241e+07	3.00921e+07	2.95924e+07	3.10633e+07	3.15713e+07	3.035e+07	3.15543e+07	2.93918e+07	2.94626e+07	2.96487e+07	3.04465e+07	3.06764e+07	2.93955e+07	2.96091e+07	3.04523e+07	3.12518e+07	3.1161e+07	2.99615e+07	2.87297e+07	3.14689e+07	3.09449e+07	3.00271e+07	3.16972e+07	3.00502e+07	3.03875e+07	3.03214e+07	3.10144e+07	2.94419e+07	2.93846e+07	2.8929e+07	2.96227e+07	2.87627e+07
PLG@245C_unknown_17	PLG	plasminogen(PLG)	5340	245	C	unknown_17[C]	89.9774	unknown_17	2.89025e+07	2.91742e+07	3.15486e+07	3.16148e+07	2.94587e+07	2.86838e+07	3.16787e+07	3.15366e+07	2.93719e+07	3.05462e+07	2.86344e+07	3.02174e+07	3.11988e+07	2.95272e+07	3.15053e+07	3.05277e+07	3.07324e+07	3.09142e+07	2.92645e+07	2.86968e+07	2.90616e+07	3.06613e+07	2.95749e+07	2.88008e+07	3.05603e+07	3.17249e+07	3.17762e+07	2.91159e+07	2.91752e+07	2.91208e+07	2.96725e+07	2.86927e+07	2.94359e+07	3.0748e+07	3.0473e+07	3.17592e+07	3.10588e+07	3.15324e+07	3.00597e+07	31409504	3.02504e+07
PLG@346Y_Tyr->Gln	PLG	plasminogen(PLG)	5340	346	Y	Tyr->Gln[Y]	-35.0048	Tyr->Gln	2.93463e+07	3.06463e+07	2.93479e+07	3.15514e+07	2.97743e+07	3.1472e+07	3.06608e+07	3.07097e+07	2.96777e+07	2.86908e+07	3.1203e+07	2.92812e+07	3.13483e+07	29069715	2.89933e+07	2.87359e+07	3.15744e+07	3.11336e+07	3.13185e+07	3.17148e+07	3.05628e+07	2.88711e+07	3.1577e+07	2.97137e+07	3.17849e+07	3.16911e+07	3.06567e+07	2.92799e+07	3.10305e+07	2.89785e+07	2.98749e+07	2.88852e+07	2.9004e+07	3.02466e+07	3.16273e+07	3.07248e+07	3.15404e+07	2.8954e+07	3.04014e+07	3.14436e+07	2.92292e+07
PLG@262C_unknown_29	PLG	plasminogen(PLG)	5340	262	C	unknown_29[C]	209.178	unknown_29	3.14844e+07	2.93271e+07	2.97069e+07	2.88142e+07	3.10568e+07	3.10901e+07	2.97949e+07	3.14042e+07	3.0296e+07	31599040	2.99284e+07	3.00462e+07	3.05267e+07	2.93092e+07	2.97243e+07	3.09163e+07	3.13155e+07	2.93314e+07	3.15828e+07	2.90259e+07	2.98402e+07	3.09887e+07	2.8738e+07	3.15128e+07	3.0632e+07	3.12177e+07	3.01228e+07	3.13277e+07	3.11478e+07	3.02473e+07	3.07153e+07	2.98524e+07	3.08761e+07	2.98077e+07	2.97781e+07	2.99796e+07	3.16489e+07	2.93842e+07	2.88147e+07	3.08088e+07	3.08119e+07
PLG@27N_Deamidated	PLG	plasminogen(PLG)	5340	27	N	Deamidated[N]	0.984016	Deamidated	3.17233e+07	3.11613e+07	3.01386e+07	2.89053e+07	2.91169e+07	2.98979e+07	2.9819e+07	2.92782e+07	3.07927e+07	3.11435e+07	3.02966e+07	3.16202e+07	2.88372e+07	2.9905e+07	3.00952e+07	3.12349e+07	2.87868e+07	2.98161e+07	2.99604e+07	3.05644e+07	3.15129e+07	3.03443e+07	3.06146e+07	3.12586e+07	2.98565e+07	2.94314e+07	2.92282e+07	3.16679e+07	3.02538e+07	3.13292e+07	3.15307e+07	2.8858e+07	3.10119e+07	3.00095e+07	3.12569e+07	2.95059e+07	3.11061e+07	2.9617e+07	3.08103e+07	2.96866e+07	3.10913e+07
PLG@279T_Dehydrated	PLG	plasminogen(PLG)	5340	279	T	Dehydrated[T]	-18.0106	Dehydrated	3.03343e+07	3.12309e+07	2.94869e+07	3.0026e+07	3.07802e+07	2.97066e+07	3.14038e+07	3.0845e+07	3.00963e+07	3.12298e+07	3.13482e+07	2.97755e+07	2.93292e+07	2.89194e+07	3.06127e+07	3.08596e+07	3.15615e+07	3.1109e+07	3.12023e+07	3.13376e+07	2.96425e+07	3.04485e+07	2.92725e+07	2.97985e+07	3.05878e+07	3.02278e+07	3.16379e+07	3.06716e+07	2.86477e+07	3.04927e+07	2.89245e+07	2.94633e+07	2.92677e+07	3.0723e+07	3.13243e+07	3.10237e+07	3.0178e+07	3.04436e+07	3.16058e+07	2.89289e+07	2.99318e+07
PLG@192N_Deamidated	PLG	plasminogen(PLG)	5340	192	N	Deamidated[N]	0.984016	Deamidated	3.15683e+07	2.89743e+07	2.98787e+07	2.95479e+07	3.16445e+07	3.01551e+07	3.08869e+07	3.17672e+07	3.11693e+07	3.08059e+07	3.08633e+07	2.97417e+07	2.91047e+07	2.89248e+07	3.05505e+07	3.05806e+07	2.91863e+07	3.00115e+07	3.05251e+07	2.95059e+07	2.93833e+07	3.13712e+07	3.00581e+07	2.90638e+07	2.89288e+07	2.96044e+07	2.87431e+07	2.96233e+07	3.13907e+07	2.97356e+07	3.04591e+07	3.01264e+07	2.92467e+07	2.87839e+07	3.00966e+07	2.90776e+07	3.0098e+07	2.92294e+07	2.97418e+07	3.09763e+07	2.87812e+07
PLG@194D_Asp->Val	PLG	plasminogen(PLG)	5340	194	D	Asp->Val[D]	-15.9585	Asp->Val	2.86575e+07	3.04183e+07	2.87524e+07	2.96868e+07	2.97987e+07	3.11144e+07	2.91063e+07	3.0331e+07	3.01895e+07	3.10313e+07	3.09415e+07	3.17005e+07	3.12248e+07	2.89317e+07	3.13679e+07	3.13609e+07	3.02591e+07	3.01706e+07	2.98541e+07	3.14309e+07	3.16751e+07	2.97065e+07	2.89926e+07	2.91389e+07	2.91131e+07	28989928	2.91315e+07	3.08717e+07	3.0195e+07	2.92459e+07	3.01322e+07	3.11112e+07	2.97777e+07	2.98254e+07	3.12923e+07	2.90526e+07	2.97026e+07	3.09075e+07	3.15407e+07	3.10113e+07	3.06691e+07
PLG@20E_Glu->Met	PLG	plasminogen(PLG)	5340	20	E	Glu->Met[E]	1.99789	Glu->Met	3.17088e+07	3.05718e+07	2.99715e+07	3.06468e+07	3.14875e+07	2.95753e+07	2.87087e+07	3.1424e+07	3.06368e+07	3.0823e+07	3.13701e+07	3.0465e+07	2.93083e+07	3.11441e+07	2.90191e+07	3.07885e+07	3.07715e+07	2.88992e+07	2.99231e+07	3.09595e+07	3.02045e+07	2.9307e+07	3.09016e+07	3.08988e+07	3.04833e+07	3.06631e+07	3.07717e+07	2.90191e+07	3.13431e+07	2.9796e+07	2.93755e+07	2.95439e+07	2.87192e+07	2.90618e+07	2.92637e+07	3.15638e+07	3.04117e+07	3.13776e+07	2.9273e+07	3.05603e+07	3.17848e+07
PLG@201M_Oxidation	PLG	plasminogen(PLG)	5340	201	M	Oxidation[M]	15.9949	Oxidation	3.16053e+07	2.87169e+07	2.92343e+07	3.12959e+07	3.03455e+07	3.14785e+07	2.92912e+07	2.86916e+07	2.8703e+07	2.94256e+07	3.09765e+07	2.97574e+07	2.96849e+07	2.98978e+07	2.87789e+07	2.96613e+07	3.03006e+07	3.08866e+07	3.17366e+07	3.13976e+07	3.08227e+07	3.08641e+07	3.15882e+07	2.87783e+07	3.15404e+07	3.14905e+07	3.01417e+07	3.14217e+07	2.978e+07	2.99805e+07	2.93826e+07	2.98358e+07	3.03699e+07	2.94093e+07	2.90699e+07	3.0131e+07	2.86925e+07	2.88902e+07	3.04115e+07	3.00146e+07	3.13819e+07
PLG@206C_unknown_17	PLG	plasminogen(PLG)	5340	206	C	unknown_17[C]	89.9774	unknown_17	2.93312e+07	2.92197e+07	2.86674e+07	3.10985e+07	3.02031e+07	3.17286e+07	3.12295e+07	2.97764e+07	2.93438e+07	2.89741e+07	3.16863e+07	2.92634e+07	3.04117e+07	3.16297e+07	3.00865e+07	3.11721e+07	3.1219e+07	3.15474e+07	3.02521e+07	2.99143e+07	2.88347e+07	3.0451e+07	3.09238e+07	2.9679e+07	3.00035e+07	2.90929e+07	3.03123e+07	2.95652e+07	2.89702e+07	3.12657e+07	2.90055e+07	2.88026e+07	2.98797e+07	3.13275e+07	3.05108e+07	3.12623e+07	2.89215e+07	2.98849e+07	2.93021e+07	3.12494e+07	3.1012e+07
PLG@226N_Deamidated	PLG	plasminogen(PLG)	5340	226	N	Deamidated[N]	0.984016	Deamidated	2.86149e+07	3.05295e+07	3.14224e+07	3.08832e+07	2.92017e+07	2.97599e+07	3.10435e+07	2.93171e+07	2.97325e+07	3.17268e+07	2.91501e+07	2.87748e+07	3.02101e+07	3.01232e+07	2.86962e+07	2.99976e+07	3.06597e+07	3.1066e+07	3.1416e+07	2.98347e+07	2.87465e+07	2.90485e+07	3.08354e+07	3.00898e+07	3.04144e+07	2.9267e+07	2.95204e+07	3.04873e+07	29837285	3.01817e+07	3.11309e+07	2.9557e+07	3.02448e+07	2.95769e+07	2.92141e+07	3.02424e+07	2.8704e+07	2.90822e+07	3.14552e+07	2.99265e+07	3.03475e+07
PLG@236N_Deamidated	PLG	plasminogen(PLG)	5340	236	N	Deamidated[N]	0.984016	Deamidated	3.13804e+07	2.95998e+07	2.86391e+07	3.08038e+07	3.01763e+07	2.88522e+07	3.11885e+07	3.14777e+07	2.86771e+07	2.93064e+07	2.9272e+07	2.90102e+07	2.99396e+07	3.07667e+07	3.07384e+07	2.98402e+07	3.06502e+07	3.1727e+07	3.17594e+07	3.13878e+07	3.00866e+07	3.08046e+07	2.88226e+07	2.95948e+07	3.08956e+07	3.0323e+07	2.90918e+07	3.1326e+07	2.88377e+07	2.97316e+07	2.86328e+07	3.09486e+07	2.93015e+07	2.86746e+07	3.13482e+07	2.90436e+07	3.15825e+07	2.94352e+07	3.04688e+07	2.99294e+07	2.86621e+07
PLG@296C_Atto495Maleimide	PLG	plasminogen(PLG)	5340	296	C	Atto495Maleimide[C]	474.251	Atto495Maleimide	3.11184e+07	2.87828e+07	2.90807e+07	3.06084e+07	3.02611e+07	3.11129e+07	3.13131e+07	3.08177e+07	3.16882e+07	2.91215e+07	28822223	2.89052e+07	3.01553e+07	3.07269e+07	3.05091e+07	2.89704e+07	3.0851e+07	3.15268e+07	3.06742e+07	2.87411e+07	3.12854e+07	2.93143e+07	3.05401e+07	2.87074e+07	3.0998e+07	2.95839e+07	3.10005e+07	3.06037e+07	3.02312e+07	3.06001e+07	3.15142e+07	2.98389e+07	3.01867e+07	2.86923e+07	2.97328e+07	2.99393e+07	3.09765e+07	3.09896e+07	2.95832e+07	3.13797e+07	3.13698e+07
PLG@257C_unknown_17	PLG	plasminogen(PLG)	5340	257	C	unknown_17[C]	89.9774	unknown_17	3.07537e+07	2.97351e+07	2.98926e+07	3.088e+07	3.13731e+07	3.12101e+07	2.95565e+07	3.06899e+07	3.03399e+07	3.09583e+07	2.91138e+07	2.89936e+07	3.01681e+07	3.06083e+07	2.9236e+07	3.14157e+07	3.11887e+07	3.13047e+07	2.86722e+07	3.13183e+07	3.13183e+07	3.11636e+07	3.12137e+07	3.13736e+07	3.06266e+07	2.92729e+07	2.87997e+07	2.89143e+07	3.01347e+07	3.06271e+07	2.92534e+07	3.16669e+07	2.86338e+07	2.8753e+07	2.96488e+07	3.01057e+07	2.88563e+07	2.95039e+07	2.90032e+07	3.06273e+07	2.91255e+07
PLG@286N_Deamidated	PLG	plasminogen(PLG)	5340	286	N	Deamidated[N]	0.984016	Deamidated	2.93298e+07	3.0754e+07	3.09466e+07	2.90305e+07	2.86302e+07	2.95944e+07	3.03435e+07	3.09332e+07	3.02088e+07	3.1503e+07	3.11882e+07	2.89292e+07	2.98212e+07	3.16534e+07	3.16351e+07	3.12306e+07	3.08458e+07	3.15369e+07	3.0561e+07	3.12225e+07	2.87331e+07	3.15749e+07	3.08359e+07	3.01386e+07	3.02686e+07	2.86402e+07	2.99484e+07	3.15014e+07	2.90278e+07	3.14182e+07	2.96055e+07	2.97936e+07	3.01876e+07	3.03752e+07	2.97958e+07	2.97914e+07	2.9189e+07	3.16294e+07	3.10672e+07	3.07742e+07	3.1544e+07
PLG@282N_Deamidated	PLG	plasminogen(PLG)	5340	282	N	Deamidated[N]	0.984016	Deamidated	3.02831e+07	3.11993e+07	2.91455e+07	2.98493e+07	2.95553e+07	3.14327e+07	3.08299e+07	3.08574e+07	3.14162e+07	3.13918e+07	3.07311e+07	3.14963e+07	3.03002e+07	2.98892e+07	3.08119e+07	3.06855e+07	3.03357e+07	3.0928e+07	2.93269e+07	2.98267e+07	2.96261e+07	3.13477e+07	2.98756e+07	2.9318e+07	2.87347e+07	3.01107e+07	3.14696e+07	2.91344e+07	3.11541e+07	2.9522e+07	2.91954e+07	3.049e+07	2.99485e+07	3.15207e+07	2.91023e+07	2.9926e+07	3.04563e+07	3.00216e+07	2.99221e+07	3.14239e+07	2.88986e+07
PLG@573E_Glu->Lys	PLG	plasminogen(PLG)	5340	573	E	Glu->Lys[E]	-0.94763	Glu->Lys	3.06517e+07	3.10533e+07	2.93197e+07	3.1665e+07	2.87024e+07	2.99178e+07	3.06057e+07	2.99582e+07	3.07861e+07	2.96844e+07	2.95253e+07	2.96665e+07	2.93946e+07	3.17057e+07	2.91505e+07	3.13335e+07	2.87792e+07	3.00723e+07	2.95605e+07	2.87463e+07	3.08214e+07	2.95594e+07	2.86163e+07	3.12338e+07	2.94349e+07	3.06105e+07	2.87767e+07	3.1514e+07	3.12078e+07	3.09053e+07	3.02281e+07	3.09709e+07	2.94814e+07	2.9417e+07	2.92958e+07	2.92012e+07	3.13608e+07	3.15848e+07	2.86249e+07	3.04633e+07	2.9381e+07
F12@35E_Glu->Met	F12	coagulation factor XII(F12)	2161	35	E	Glu->Met[E]	1.99789	Glu->Met	3.06641e+07	3.08266e+07	3.14568e+07	3.13349e+07	2.94867e+07	3.1128e+07	2.93671e+07	3.00545e+07	3.02471e+07	3.07565e+07	3.0923e+07	2.91114e+07	2.86665e+07	3.16266e+07	3.17001e+07	3.04563e+07	2.86257e+07	2.88129e+07	3.17793e+07	2.96324e+07	3.15944e+07	3.06346e+07	3.065e+07	3.03432e+07	2.89709e+07	2.89023e+07	2.94899e+07	3.06429e+07	3.10681e+07	2.86393e+07	3.10306e+07	3.0058e+07	3.04926e+07	2.92946e+07	2.90023e+07	2.99052e+07	2.90393e+07	2.92622e+07	3.01887e+07	2.92923e+07	2.94061e+07
F12@271N_Deamidated	F12	coagulation factor XII(F12)	2161	271	N	Deamidated[N]	0.984016	Deamidated	2.87257e+07	3.05358e+07	2.93862e+07	3.03344e+07	2.95771e+07	2.94696e+07	3.17337e+07	3.02502e+07	2.87495e+07	3.05248e+07	2.86437e+07	2.89764e+07	3.03421e+07	3.04351e+07	2.93812e+07	2.97169e+07	2.92618e+07	3.17788e+07	3.16686e+07	3.14323e+07	2.94639e+07	2.9907e+07	3.13353e+07	2.94035e+07	2.94655e+07	3.06758e+07	2.95623e+07	3.09396e+07	2.90926e+07	3.02599e+07	3.16432e+07	2.88563e+07	2.93325e+07	2.92517e+07	3.12982e+07	3.11236e+07	2.87802e+07	3.1764e+07	3.07989e+07	3.01475e+07	3.05239e+07
F12@370M_Oxidation	F12	coagulation factor XII(F12)	2161	370	M	Oxidation[M]	15.9949	Oxidation	2.97877e+07	2.93341e+07	3.01201e+07	2.97125e+07	3.00747e+07	3.1427e+07	2.92379e+07	3.16996e+07	3.14307e+07	3.11866e+07	2.95099e+07	3.11171e+07	3.06521e+07	2.86286e+07	3.08524e+07	3.14702e+07	3.11679e+07	3.00354e+07	3.1396e+07	2.898e+07	2.9863e+07	3.08755e+07	3.15919e+07	2.86759e+07	2.9376e+07	2.96221e+07	2.86318e+07	2.96263e+07	2.89075e+07	3.00501e+07	3.08501e+07	3.0891e+07	2.98416e+07	3.15342e+07	3.14494e+07	3.0125e+07	3.12439e+07	2.98526e+07	2.93681e+07	2.98058e+07	2.88448e+07
F12@37T_Diisopropylphosphate	F12	coagulation factor XII(F12)	2161	37	T	Diisopropylphosphate[T]	164.06	Diisopropylphosphate	2.91431e+07	3.0224e+07	3.11656e+07	2.90521e+07	3.07673e+07	2.9842e+07	3.13993e+07	3.12361e+07	3.15568e+07	3.10441e+07	3.09306e+07	3.14741e+07	3.07046e+07	3.16678e+07	2.88034e+07	3.05103e+07	2.93329e+07	2.9791e+07	2.90032e+07	3.15635e+07	3.00916e+07	3.15846e+07	2.86279e+07	2.89143e+07	2.91038e+07	2.88249e+07	2.90363e+07	3.15285e+07	2.89632e+07	2.99031e+07	2.93213e+07	2.98887e+07	2.95142e+07	3.15042e+07	2.955e+07	2.94573e+07	2.92066e+07	3.0212e+07	2.87178e+07	3.03287e+07	2.92448e+07
F12@446S_s-GlcNAc	F12	coagulation factor XII(F12)	2161	446	S	s-GlcNAc[S]	283.036	s-GlcNAc	2.94331e+07	2.97851e+07	2.95374e+07	2.87533e+07	3.17458e+07	2.92381e+07	2.96214e+07	2.91741e+07	3.03337e+07	2.89685e+07	2.89904e+07	3.02134e+07	2.89695e+07	3.09296e+07	2.94308e+07	2.93305e+07	2.89904e+07	3.00166e+07	2.95389e+07	3.03977e+07	3.09077e+07	2.88349e+07	3.00322e+07	3.16017e+07	3.03581e+07	3.11843e+07	3.09558e+07	2.95653e+07	2.9112e+07	3.05575e+07	3.1414e+07	2.91569e+07	3.13503e+07	3.05166e+07	2.9488e+07	3.03738e+07	2.98139e+07	3.00182e+07	2.90694e+07	3.03693e+07	3.00701e+07
F12@446S_unknown_49	F12	coagulation factor XII(F12)	2161	446	S	unknown_49[S]	318.1	unknown_49	3.00167e+07	2.9402e+07	2.92549e+07	3.13845e+07	3.03368e+07	3.05192e+07	3.09946e+07	3.08723e+07	3.07571e+07	3.07778e+07	2.99582e+07	3.09834e+07	2.92116e+07	3.17575e+07	2.99115e+07	3.09983e+07	3.03942e+07	2.86847e+07	3.0489e+07	2.9501e+07	3.12165e+07	2.91407e+07	2.92708e+07	3.05409e+07	2.9954e+07	2.89337e+07	2.91356e+07	3.09292e+07	3.11551e+07	3.01373e+07	2.91547e+07	3.16402e+07	2.98536e+07	3.11714e+07	3.04303e+07	2.92845e+07	2.91058e+07	2.93866e+07	3.17714e+07	3.1038e+07	3.09475e+07
F12@355G_Gly->Pro	F12	coagulation factor XII(F12)	2161	355	G	Gly->Pro[G]	40.0313	Gly->Pro	2.98044e+07	2.94553e+07	3.1578e+07	3.08139e+07	3.1363e+07	3.0101e+07	2.95194e+07	2.88028e+07	3.05019e+07	3.17121e+07	2.90226e+07	3.05115e+07	2.9764e+07	2.92932e+07	2.90574e+07	2.94396e+07	2.9266e+07	3.05941e+07	2.99942e+07	2.86842e+07	3.16859e+07	2.9289e+07	3.08774e+07	2.96899e+07	3.00743e+07	3.043e+07	3.07832e+07	2.95429e+07	2.87064e+07	3.01753e+07	3.1356e+07	3.07975e+07	2.93587e+07	3.15661e+07	3.09456e+07	2.87916e+07	3.04597e+07	2.97051e+07	2.90946e+07	3.00084e+07	2.93388e+07
F12@45E_Glu->Lys	F12	coagulation factor XII(F12)	2161	45	E	Glu->Lys[E]	-0.94763	Glu->Lys	3.13197e+07	3.12776e+07	3.12917e+07	2.91878e+07	3.07612e+07	2.86244e+07	2.94367e+07	3.11273e+07	2.96648e+07	3.17379e+07	3.06956e+07	3.04994e+07	2.99695e+07	3.0843e+07	2.91026e+07	3.02748e+07	3.02307e+07	3.15787e+07	2.92634e+07	2.98899e+07	2.93005e+07	3.10467e+07	3.15675e+07	3.02717e+07	3.11601e+07	3.13627e+07	2.99422e+07	2.96535e+07	2.88472e+07	3.0605e+07	2.89666e+07	3.05575e+07	3.0126e+07	3.01406e+07	3.02478e+07	2.9942e+07	3.10363e+07	3.13917e+07	3.01077e+07	3.05847e+07	2.9159e+07
F12@45E_Glu->Met	F12	coagulation factor XII(F12)	2161	45	E	Glu->Met[E]	1.99789	Glu->Met	3.07158e+07	2.97894e+07	3.1635e+07	3.1756e+07	3.02865e+07	2.94865e+07	3.05492e+07	2.97058e+07	2.98325e+07	3.11234e+07	2.98282e+07	3.10858e+07	2.913e+07	3.05104e+07	2.87103e+07	3.04426e+07	3.14999e+07	3.05555e+07	3.09369e+07	2.96378e+07	2.9903e+07	3.12301e+07	2.99353e+07	3.1141e+07	2.89473e+07	2.95132e+07	3.09449e+07	3.16134e+07	2.96995e+07	2.96687e+07	2.89308e+07	3.01779e+07	3.1381e+07	3.00004e+07	2.86667e+07	3.09624e+07	3.17508e+07	3.11781e+07	2.91712e+07	2.93124e+07	3.06435e+07
F12@451E_Glu->Met	F12	coagulation factor XII(F12)	2161	451	E	Glu->Met[E]	1.99789	Glu->Met	3.17693e+07	3.01593e+07	2.89016e+07	2.88774e+07	3.08065e+07	3.08533e+07	3.13951e+07	2.88449e+07	3.08907e+07	3.15814e+07	3.13037e+07	3.06085e+07	2.99952e+07	3.15592e+07	3.07661e+07	3.02972e+07	3.17418e+07	3.01791e+07	2.92044e+07	3.0781e+07	3.07333e+07	2.9676e+07	2.94814e+07	3.17047e+07	2.94311e+07	2.98173e+07	3.02869e+07	3.07085e+07	3.12843e+07	2.97679e+07	2.93902e+07	2.97318e+07	3.0906e+07	3.1283e+07	2.89064e+07	3.08053e+07	2.9363e+07	2.95594e+07	2.94308e+07	3.10497e+07	2.96544e+07
F12@454S_s-GlcNAc	F12	coagulation factor XII(F12)	2161	454	S	s-GlcNAc[S]	283.036	s-GlcNAc	3.0101e+07	3.1488e+07	2.95254e+07	2.89311e+07	3.12426e+07	2.92241e+07	3.04502e+07	3.14776e+07	2.957e+07	3.07775e+07	2.9552e+07	2.97299e+07	3.11599e+07	2.96052e+07	3.09619e+07	2.96329e+07	3.1233e+07	3.113e+07	2.91329e+07	2.94392e+07	3.0415e+07	3.09198e+07	3.05275e+07	2.90582e+07	3.04576e+07	2.87708e+07	2.92769e+07	2.96771e+07	3.07675e+07	3.16441e+07	2.931e+07	2.93022e+07	3.12212e+07	2.99595e+07	3.00705e+07	3.03299e+07	2.90084e+07	2.97159e+07	3.15214e+07	2.90743e+07	2.98415e+07
F12@455P_Pro->Val	F12	coagulation factor XII(F12)	2161	455	P	Pro->Val[P]	2.01565	Pro->Val	2.97249e+07	2.8683e+07	3.13892e+07	2.9718e+07	2.98091e+07	3.15383e+07	3.06781e+07	3.04858e+07	2.98989e+07	2.87362e+07	3.17127e+07	3.01157e+07	3.01245e+07	3.06948e+07	3.17281e+07	3.0305e+07	2.95428e+07	2.95933e+07	2.89698e+07	2.87315e+07	3.08328e+07	2.87058e+07	3.1766e+07	2.93462e+07	3.10087e+07	3.17021e+07	2.93042e+07	2.90281e+07	3.17687e+07	2.86227e+07	3.04159e+07	2.89442e+07	2.972e+07	2.97232e+07	2.94443e+07	2.88124e+07	3.01164e+07	2.99871e+07	3.04981e+07	3.03413e+07	2.87504e+07
F12@457S_s-GlcNAc	F12	coagulation factor XII(F12)	2161	457	S	s-GlcNAc[S]	283.036	s-GlcNAc	3.0561e+07	3.11112e+07	3.16495e+07	3.03264e+07	2.96774e+07	2.95617e+07	3.08409e+07	3.04182e+07	3.11302e+07	2.9108e+07	3.16928e+07	3.03627e+07	2.9825e+07	2.87505e+07	2.93345e+07	3.0591e+07	3.17037e+07	2.96371e+07	2.8966e+07	3.13997e+07	3.12251e+07	2.96841e+07	3.10319e+07	3.15906e+07	3.11601e+07	2.94597e+07	2.92423e+07	3.10378e+07	3.05528e+07	2.98748e+07	2.93586e+07	3.11072e+07	3.11617e+07	3.14859e+07	3.05453e+07	3.11721e+07	3.0417e+07	3.00928e+07	2.8854e+07	3.0783e+07	2.94051e+07
F12@469E_Ammonium	F12	coagulation factor XII(F12)	2161	469	E	Ammonium[E]	17.0265	Ammonium	3.07025e+07	3.02475e+07	2.87195e+07	3.14091e+07	3.04886e+07	3.01471e+07	2.98651e+07	2.93236e+07	2.86389e+07	2.9461e+07	3.0271e+07	3.06971e+07	3.08646e+07	2.97862e+07	2.87932e+07	3.09918e+07	3.15179e+07	3.05359e+07	3.13862e+07	3.06557e+07	3.11823e+07	3.14096e+07	2.90247e+07	3.03762e+07	3.11062e+07	3.16218e+07	3.07107e+07	3.16351e+07	2.96549e+07	3.13394e+07	2.89551e+07	3.10761e+07	3.14686e+07	3.00286e+07	3.08609e+07	2.8648e+07	2.96079e+07	2.96205e+07	2.9103e+07	3.00164e+07	3.00157e+07
F12@413C_unknown_29	F12	coagulation factor XII(F12)	2161	413	C	unknown_29[C]	209.178	unknown_29	3.13676e+07	29539328	2.9859e+07	3.0145e+07	3.14171e+07	3.12949e+07	3.12818e+07	3.0385e+07	3.16455e+07	2.98356e+07	2.99841e+07	3.15655e+07	2.94352e+07	2.97045e+07	2.93499e+07	3.15696e+07	3.07336e+07	2.99569e+07	3.17622e+07	2.87696e+07	2.97373e+07	3.04954e+07	3.05834e+07	2.96795e+07	2.99944e+07	3.10835e+07	2.97708e+07	3.14175e+07	3.13865e+07	3.00151e+07	2.88891e+07	2.89545e+07	2.90806e+07	3.07868e+07	3.11472e+07	3.1474e+07	2.97372e+07	3.03055e+07	2.88581e+07	3.15081e+07	2.88228e+07
F12@439C_2-succinyl	F12	coagulation factor XII(F12)	2161	439	C	2-succinyl[C]	116.011	2-succinyl	3.10136e+07	2.89137e+07	2.93654e+07	2.93743e+07	3.17542e+07	2.87178e+07	2.98606e+07	2.98196e+07	3.12166e+07	2.87066e+07	2.88266e+07	2.97086e+07	2.90308e+07	3.00578e+07	2.86882e+07	3.12918e+07	2.96964e+07	2.95541e+07	3.16613e+07	3.09974e+07	2.99425e+07	2.90609e+07	2.88981e+07	3.03802e+07	2.94879e+07	2.94939e+07	3.00579e+07	2.95966e+07	3.16437e+07	3.1359e+07	3.14757e+07	2.92587e+07	3.17109e+07	3.00337e+07	3.01923e+07	2.92757e+07	2.93338e+07	3.15948e+07	2.97677e+07	2.91099e+07	2.88137e+07
F12@440Q_Gln->Asp	F12	coagulation factor XII(F12)	2161	440	Q	Gln->Asp[Q]	-13.0316	Gln->Asp	3.17772e+07	3.03018e+07	3.02842e+07	2.86387e+07	2.92599e+07	3.07706e+07	2.87802e+07	2.88605e+07	3.15927e+07	3.17401e+07	2.90245e+07	3.04522e+07	3.02879e+07	2.86371e+07	3.1589e+07	3.06501e+07	3.04554e+07	2.88652e+07	2.92085e+07	3.10711e+07	2.92794e+07	3.13613e+07	3.11381e+07	2.9329e+07	3.08226e+07	3.14309e+07	3.07439e+07	2.8882e+07	2.94542e+07	2.94064e+07	2.98404e+07	3.12764e+07	3.03298e+07	3.04536e+07	3.08975e+07	2.87572e+07	2.90374e+07	2.91778e+07	3.05413e+07	3.05754e+07	3.10557e+07
F12@135C_4-ONE	F12	coagulation factor XII(F12)	2161	135	C	4-ONE[C]	154.099	4-ONE	3.03187e+07	2.91946e+07	3.02072e+07	3.165e+07	3.06496e+07	3.04976e+07	2.94515e+07	2.96055e+07	3.1545e+07	3.1601e+07	2.95766e+07	2.9683e+07	3.12412e+07	2.9955e+07	3.0763e+07	2.95834e+07	2.97626e+07	2.96655e+07	3.00116e+07	2.8697e+07	3.12261e+07	3.02305e+07	2.89687e+07	2.98055e+07	3.05032e+07	2.96003e+07	2.9475e+07	2.91034e+07	3.08962e+07	2.95568e+07	3.06437e+07	2.91846e+07	2.96627e+07	2.95011e+07	2.87991e+07	2.89398e+07	3.13484e+07	3.02292e+07	3.14569e+07	2.918e+07	3.08352e+07
F12@155Q_Deamidated	F12	coagulation factor XII(F12)	2161	155	Q	Deamidated[Q]	0.984016	Deamidated	3.16601e+07	3.04627e+07	3.03169e+07	2.8961e+07	3.01572e+07	2.9133e+07	3.04302e+07	2.95112e+07	3.14857e+07	3.04344e+07	2.95144e+07	3.00507e+07	3.0408e+07	2.98746e+07	2.92523e+07	3.0419e+07	2.93031e+07	3.0816e+07	3.02679e+07	2.97669e+07	3.01855e+07	3.00828e+07	2.86558e+07	3.01848e+07	3.13249e+07	3.02639e+07	3.05142e+07	3.08151e+07	2.96083e+07	3.17119e+07	3.10188e+07	3.05769e+07	3.01629e+07	2.87981e+07	2.95823e+07	3.16348e+07	3.00426e+07	2.97347e+07	3.0416e+07	3.05605e+07	3.15207e+07
F12@449L_Xle->Asn	F12	coagulation factor XII(F12)	2161	449	L	Xle->Asn[L]	0.958863	Xle->Asn	2.91082e+07	3.16557e+07	2.96008e+07	3.04773e+07	3.03031e+07	2.93969e+07	2.98635e+07	3.17055e+07	3.15001e+07	3.10941e+07	2.89964e+07	2.9226e+07	3.02984e+07	2.86163e+07	2.9176e+07	3.17172e+07	3.0802e+07	3.16216e+07	3.12419e+07	29684766	2.90265e+07	2.94372e+07	3.12529e+07	3.05947e+07	3.00865e+07	2.879e+07	3.13559e+07	2.89924e+07	2.90218e+07	3.00462e+07	3.13709e+07	3.04398e+07	2.88603e+07	3.17537e+07	2.98228e+07	2.92198e+07	2.97228e+07	3.13153e+07	30295585	2.8717e+07	3.1439e+07
F12@207A_Ala->Pro	F12	coagulation factor XII(F12)	2161	207	A	Ala->Pro[A]	26.0157	Ala->Pro	3.05051e+07	2.91867e+07	3.00547e+07	3.02693e+07	2.86759e+07	3.14844e+07	3.09873e+07	3.03947e+07	2.88812e+07	3.00723e+07	3.14225e+07	2.94816e+07	3.11379e+07	3.00801e+07	2.89901e+07	2.89132e+07	3.06767e+07	2.93284e+07	3.14896e+07	2.95402e+07	2.97123e+07	2.86293e+07	2.92052e+07	2.87971e+07	2.99986e+07	3.0543e+07	2.88783e+07	2.93961e+07	2.86338e+07	3.1565e+07	3.03893e+07	2.88833e+07	3.00709e+07	3.14013e+07	30865372	3.07432e+07	3.09838e+07	2.99582e+07	3.06134e+07	3.16227e+07	3.12768e+07
F12@268N_Deamidated	F12	coagulation factor XII(F12)	2161	268	N	Deamidated[N]	0.984016	Deamidated	2.9819e+07	3.04286e+07	29987013	3.17415e+07	3.00383e+07	3.05964e+07	3.04467e+07	3.02095e+07	2.96417e+07	2.86819e+07	3.09884e+07	3.10815e+07	3.16852e+07	3.05596e+07	3.03126e+07	3.01042e+07	2.90131e+07	3.07323e+07	3.02306e+07	2.89297e+07	3.08072e+07	3.13773e+07	3.11368e+07	3.02093e+07	2.94835e+07	3.14582e+07	2.8813e+07	2.90617e+07	2.93386e+07	3.13636e+07	3.0441e+07	2.99075e+07	3.04592e+07	3.14096e+07	3.09769e+07	3.08136e+07	3.1426e+07	2.94891e+07	3.08131e+07	2.9678e+07	3.0376e+07
F12@478L_unknown_33	F12	coagulation factor XII(F12)	2161	478	L	unknown_33[L]	242.139	unknown_33	3.01732e+07	2.97786e+07	2.98863e+07	3.00789e+07	3.00552e+07	2.94376e+07	3.1587e+07	2.91163e+07	2.90203e+07	3.02667e+07	2.87714e+07	2.8737e+07	3.12719e+07	3.12105e+07	2.91251e+07	3.10659e+07	3.10885e+07	3.10187e+07	2.89762e+07	3.17465e+07	3.03301e+07	3.11279e+07	3.15377e+07	3.11563e+07	2.99285e+07	3.14194e+07	2.90097e+07	2.97519e+07	3.06318e+07	3.12058e+07	3.11374e+07	2.93845e+07	3.06378e+07	2.90191e+07	2.98497e+07	3.15337e+07	3.14452e+07	3.13806e+07	3.14529e+07	2.87843e+07	3.12338e+07
F12@480P_Pro->Asn	F12	coagulation factor XII(F12)	2161	480	P	Pro->Asn[P]	16.9902	Pro->Asn	3.11741e+07	2.95394e+07	3.07464e+07	2.96315e+07	2.99567e+07	2.93433e+07	3.12624e+07	3.08857e+07	3.06497e+07	3.07974e+07	3.06144e+07	3.17775e+07	3.03837e+07	3.02053e+07	3.02608e+07	3.08213e+07	2.90436e+07	3.138e+07	3.15548e+07	2.8611e+07	3.08369e+07	3.01069e+07	2.90132e+07	2.91178e+07	2.8835e+07	3.0879e+07	3.05591e+07	3.12413e+07	2.96901e+07	3.04111e+07	3.10729e+07	3.10589e+07	2.90192e+07	2.94139e+07	2.88785e+07	2.9919e+07	3.01526e+07	3.1227e+07	3.05066e+07	3.17027e+07	2.9654e+07
F12@480P_Pro->HAVA	F12	coagulation factor XII(F12)	2161	480	P	Pro->HAVA[P]	18.0106	Pro->HAVA	3.1251e+07	3.04631e+07	3.15893e+07	2.88705e+07	3.07131e+07	2.99048e+07	3.04303e+07	2.98133e+07	3.11042e+07	3.04308e+07	2.95979e+07	2.94803e+07	2.92871e+07	3.07103e+07	3.14343e+07	3.12636e+07	3.17573e+07	2.98489e+07	2.9331e+07	3.00394e+07	2.95049e+07	3.05983e+07	3.11788e+07	3.04079e+07	2.98719e+07	3.07383e+07	2.93397e+07	2.86145e+07	2.94605e+07	3.01216e+07	3.05373e+07	2.89199e+07	3.05083e+07	3.0568e+07	3.00594e+07	2.90713e+07	2.97929e+07	2.86838e+07	3.07161e+07	3.11704e+07	3.14859e+07
F12@480P_Pro->Val	F12	coagulation factor XII(F12)	2161	480	P	Pro->Val[P]	2.01565	Pro->Val	3.0468e+07	2.93275e+07	3.12448e+07	2.95039e+07	3.1679e+07	2.98441e+07	3.15998e+07	3.10273e+07	3.02478e+07	3.16536e+07	3.10519e+07	3.14332e+07	3.09057e+07	2.93773e+07	3.10045e+07	3.04233e+07	3.01102e+07	3.13273e+07	2.87214e+07	3.1534e+07	2.9763e+07	3.08232e+07	3.02668e+07	3.15811e+07	2.97773e+07	3.01614e+07	2.87644e+07	2.8864e+07	2.8887e+07	3.03026e+07	3.00971e+07	3.16825e+07	2.98746e+07	2.87117e+07	3.09806e+07	2.86231e+07	3.00769e+07	3.06665e+07	3.0098e+07	3.15623e+07	2.87564e+07
F12@486C_DiDehydro	F12	coagulation factor XII(F12)	2161	486	C	DiDehydro[C]	-2.01565	DiDehydro	2.86854e+07	2.9251e+07	2.86434e+07	2.91521e+07	2.99327e+07	3.11196e+07	2.99512e+07	3.03222e+07	3.04362e+07	2.99706e+07	3.01187e+07	3.17471e+07	3.04743e+07	2.88388e+07	3.15979e+07	2.97817e+07	2.96345e+07	29439191	31749488	3.033e+07	2.93354e+07	3.0915e+07	3.09786e+07	2.9557e+07	2.90402e+07	3.08043e+07	3.12048e+07	2.87022e+07	3.17699e+07	2.98512e+07	3.11905e+07	2.87736e+07	2.88296e+07	2.92668e+07	2.94906e+07	2.86724e+07	3.15336e+07	3.10948e+07	29262478	2.90372e+07	3.00093e+07
F12@354N_Deamidated	F12	coagulation factor XII(F12)	2161	354	N	Deamidated[N]	0.984016	Deamidated	2.96237e+07	3.01003e+07	3.10568e+07	2.88285e+07	2.99257e+07	3.14304e+07	3.28859e+07	3.14828e+07	32870872	3.099e+07	2.98348e+07	2.9437e+07	3.13492e+07	3.08407e+07	2.96631e+07	2.905e+07	3.2059e+07	2.88986e+07	3.00439e+07	2.89463e+07	2.99315e+07	3.17352e+07	29941863	3.0853e+07	3.00575e+07	3.19047e+07	2.96809e+07	3.12449e+07	3.03579e+07	2.98521e+07	2.98346e+07	3.23058e+07	3.03485e+07	2.99492e+07	2.97627e+07	2.93999e+07	3.0262e+07	2.99382e+07	2.91722e+07	3.0975e+07	2.86617e+07
F12@469E_Glu->Met	F12	coagulation factor XII(F12)	2161	469	E	Glu->Met[E]	1.99789	Glu->Met	3.01122e+07	3.07433e+07	3.13333e+07	3.00942e+07	3.01219e+07	3.15576e+07	2.90754e+07	2.97186e+07	3.11295e+07	3.12218e+07	3.06603e+07	3.08964e+07	3.03066e+07	3.09738e+07	2.98885e+07	3.13135e+07	3.07264e+07	2.86772e+07	2.92449e+07	3.16679e+07	2.9487e+07	3.04738e+07	3.05597e+07	3.1178e+07	2.95786e+07	3.05781e+07	3.05954e+07	2.90996e+07	3.10612e+07	3.13764e+07	3.00866e+07	2.91285e+07	2.89173e+07	3.16537e+07	3.0266e+07	3.10684e+07	2.90671e+07	3.17759e+07	3.1342e+07	3.09189e+07	3.00033e+07
F12@469E_Glu->Phe	F12	coagulation factor XII(F12)	2161	469	E	Glu->Phe[E]	18.0258	Glu->Phe	3.11556e+07	3.03594e+07	3.10538e+07	2.90587e+07	3.09835e+07	3.14201e+07	3.13692e+07	2.88653e+07	3.03516e+07	3.00482e+07	2.92676e+07	3.12263e+07	2.91235e+07	3.02674e+07	3.03098e+07	2.88931e+07	3.04547e+07	3.08712e+07	3.04849e+07	3.02369e+07	3.04377e+07	2.96224e+07	3.12967e+07	2.95745e+07	2.94791e+07	2.86932e+07	3.01716e+07	2.95771e+07	2.87034e+07	2.87122e+07	2.92127e+07	2.98985e+07	2.86589e+07	3.04746e+07	2.88617e+07	2.95266e+07	3.08638e+07	2.93759e+07	2.89181e+07	3.01729e+07	3.05448e+07
F12@470D_Ammonium	F12	coagulation factor XII(F12)	2161	470	D	Ammonium[D]	17.0265	Ammonium	3.0588e+07	3.07058e+07	3.05382e+07	2.93583e+07	2.94008e+07	3.16015e+07	3.08548e+07	2.89189e+07	2.962e+07	3.04221e+07	3.17527e+07	3.01606e+07	3.0005e+07	2.89196e+07	3.10795e+07	2.96822e+07	3.04103e+07	3.01448e+07	3.04775e+07	2.99044e+07	2.87671e+07	3.06853e+07	2.88407e+07	2.90788e+07	3.04988e+07	2.87446e+07	3.09142e+07	2.99837e+07	3.09577e+07	3.1067e+07	2.94511e+07	3.16728e+07	2.94025e+07	3.10943e+07	3.16718e+07	3.06313e+07	2.97048e+07	3.15331e+07	2.88637e+07	2.9296e+07	2.99378e+07
F12@472D_Ammonium	F12	coagulation factor XII(F12)	2161	472	D	Ammonium[D]	17.0265	Ammonium	2.86594e+07	2.97495e+07	2.97895e+07	3.00372e+07	3.03996e+07	3.01215e+07	2.96371e+07	2.91484e+07	2.94087e+07	3.06281e+07	3.1051e+07	3.16227e+07	3.08481e+07	3.04652e+07	3.05762e+07	3.0252e+07	2.93773e+07	3.08423e+07	2.89358e+07	3.03359e+07	3.15389e+07	3.06397e+07	3.15696e+07	2.86235e+07	2.89848e+07	2.87851e+07	2.92825e+07	2.92873e+07	3.13365e+07	3.09848e+07	2.95428e+07	2.93012e+07	3.03158e+07	2.89673e+07	2.8808e+07	2.87939e+07	2.96189e+07	3.16781e+07	3.01463e+07	3.05413e+07	3.00351e+07
F12@205T_Thr->Gln	F12	coagulation factor XII(F12)	2161	205	T	Thr->Gln[T]	27.0109	Thr->Gln	2.91021e+07	2.87989e+07	2.92047e+07	3.01974e+07	2.88163e+07	2.90632e+07	3.05431e+07	2.97235e+07	2.88478e+07	2.88286e+07	2.94113e+07	2.97703e+07	2.88497e+07	2.8871e+07	3.06233e+07	3.13907e+07	3.05815e+07	2.87393e+07	29399243	3.05515e+07	3.10912e+07	3.12935e+07	2.98879e+07	2.88065e+07	2.98129e+07	3.13919e+07	2.88184e+07	3.17327e+07	2.9298e+07	3.15122e+07	2.88527e+07	3.11081e+07	2.9092e+07	2.93296e+07	3.1538e+07	2.9395e+07	2.96906e+07	3.02708e+07	3.09028e+07	2.91244e+07	2.99485e+07
F12@475C_DiDehydro	F12	coagulation factor XII(F12)	2161	475	C	DiDehydro[C]	-2.01565	DiDehydro	3.03142e+07	2.90394e+07	3.02545e+07	3.12887e+07	2.9992e+07	2.86593e+07	3.04545e+07	3.08386e+07	3.16348e+07	2.99413e+07	3.06737e+07	3.02622e+07	2.9088e+07	3.03801e+07	2.97617e+07	3.09742e+07	3.0388e+07	3.12134e+07	3.05363e+07	31071523	2.95348e+07	3.15831e+07	3.00661e+07	3.02344e+07	3.02801e+07	3.0602e+07	2.90272e+07	3.03058e+07	2.86306e+07	2.97153e+07	3.10277e+07	2.99018e+07	3.12917e+07	3.16252e+07	3.13059e+07	3.13106e+07	3.12353e+07	3.11964e+07	2.99727e+07	2.86771e+07	3.07715e+07
F12@477L_unknown_33	F12	coagulation factor XII(F12)	2161	477	L	unknown_33[L]	242.139	unknown_33	2.98552e+07	2.86176e+07	2.97029e+07	2.97464e+07	2.97072e+07	2.9354e+07	2.95919e+07	3.05599e+07	2.99991e+07	2.99733e+07	3.17488e+07	3.15371e+07	31628698	3.07921e+07	3.0755e+07	3.05299e+07	3.12016e+07	3.16568e+07	3.05621e+07	2.87796e+07	3.11053e+07	3.17437e+07	2.89786e+07	3.02318e+07	3.11936e+07	3.09511e+07	3.12207e+07	2.87491e+07	2.88286e+07	2.89755e+07	2.93475e+07	3.17276e+07	2.94283e+07	3.17024e+07	3.00591e+07	2.98387e+07	3.10129e+07	3.11781e+07	3.06782e+07	3.14043e+07	2.91606e+07
F12@595K_Lys->Allysine	F12	coagulation factor XII(F12)	2161	595	K	Lys->Allysine[K]	-1.03163	Lys->Allysine	2.89721e+07	3.02099e+07	3.15251e+07	2.86744e+07	3.07883e+07	3.07635e+07	2.91245e+07	3.10631e+07	3.08532e+07	2.91435e+07	3.03675e+07	3.01531e+07	3.11892e+07	3.00908e+07	3.0418e+07	3.13704e+07	3.1056e+07	3.09418e+07	2.90333e+07	2.92387e+07	2.89217e+07	2.93557e+07	2.92591e+07	2.94176e+07	2.95568e+07	2.91241e+07	3.14149e+07	3.10217e+07	2.94299e+07	2.89638e+07	3.01623e+07	3.15585e+07	2.87638e+07	2.9624e+07	3.13075e+07	3.04344e+07	2.99098e+07	3.01237e+07	3.13313e+07	3.05159e+07	2.90134e+07
F12@52Q_Deamidated	F12	coagulation factor XII(F12)	2161	52	Q	Deamidated[Q]	0.984016	Deamidated	3.10474e+07	3.00881e+07	2.88944e+07	3.00073e+07	3.01339e+07	2.93679e+07	2.97364e+07	3.00328e+07	3.0245e+07	3.07693e+07	3.15966e+07	2.9508e+07	3.16014e+07	2.96148e+07	3.02502e+07	2.92215e+07	2.91519e+07	3.07315e+07	3.09659e+07	3.0188e+07	2.93456e+07	3.0109e+07	3.1745e+07	2.94459e+07	3.16862e+07	3.02218e+07	2.98832e+07	3.09755e+07	3.13035e+07	3.14326e+07	2.99672e+07	3.13767e+07	2.87506e+07	3.07162e+07	2.96876e+07	3.05862e+07	3.13228e+07	3.10832e+07	2.90014e+07	2.91269e+07	2.94061e+07
F12@594N_Asn->Xle	F12	coagulation factor XII(F12)	2161	594	N	Asn->Xle[N]	-0.958863	Asn->Xle	2.97972e+07	3.17782e+07	2.98353e+07	2.86969e+07	2.88518e+07	2.9133e+07	2.92859e+07	2.96304e+07	2.9891e+07	3.04353e+07	3.11227e+07	2.96807e+07	2.95579e+07	2.86155e+07	2.95174e+07	2.94819e+07	2.93694e+07	2.90359e+07	3.01298e+07	2.90378e+07	3.04057e+07	3.00263e+07	2.88168e+07	2.95572e+07	3.00523e+07	3.13623e+07	3.17443e+07	3.01222e+07	2.87911e+07	3.01682e+07	3.09662e+07	3.14529e+07	3.14162e+07	2.89183e+07	2.93823e+07	2.95446e+07	2.95968e+07	2.97954e+07	3.04465e+07	2.97375e+07	2.9544e+07
F12@594N_Deamidated	F12	coagulation factor XII(F12)	2161	594	N	Deamidated[N]	0.984016	Deamidated	2.90118e+07	3.13263e+07	3.09968e+07	3.1129e+07	3.12421e+07	3.10053e+07	3.0327e+07	2.92913e+07	2.88527e+07	3.00138e+07	3.03172e+07	3.03477e+07	3.0355e+07	3.05592e+07	3.02139e+07	3.14527e+07	3.10035e+07	3.13332e+07	2.95623e+07	2.89065e+07	3.11808e+07	3.11754e+07	3.02288e+07	3.052e+07	2.88923e+07	2.97621e+07	3.06513e+07	2.87307e+07	2.8807e+07	2.88034e+07	2.95878e+07	3.11708e+07	3.16555e+07	2.95778e+07	2.89887e+07	2.9792e+07	2.92053e+07	3.07089e+07	3.02676e+07	2.93216e+07	3.09453e+07
F12@86G_Gly->Pro	F12	coagulation factor XII(F12)	2161	86	G	Gly->Pro[G]	40.0313	Gly->Pro	2.90071e+07	3.06554e+07	2.96731e+07	2.923e+07	3.02654e+07	2.87252e+07	3.13524e+07	3.05729e+07	2.92308e+07	3.11675e+07	3.09757e+07	2.91075e+07	2.88767e+07	3.07887e+07	3.01285e+07	3.1699e+07	3.04942e+07	3.15297e+07	3.08357e+07	3.12976e+07	2.99913e+07	2.94511e+07	3.01396e+07	3.14881e+07	2.94337e+07	3.05809e+07	2.97258e+07	3.11078e+07	2.99253e+07	2.90078e+07	3.06869e+07	2.88647e+07	3.10979e+07	2.883e+07	2.94426e+07	2.99819e+07	2.8817e+07	3.03545e+07	2.89112e+07	2.92067e+07	2.99307e+07
F12@472D_Asp->Asn	F12	coagulation factor XII(F12)	2161	472	D	Asp->Asn[D]	-0.984016	Asp->Asn	3.07021e+07	3.1199e+07	3.11763e+07	3.10338e+07	3.08362e+07	3.10347e+07	3.16887e+07	2.93246e+07	3.012e+07	3.07611e+07	3.17865e+07	3.13596e+07	2.93304e+07	3.16446e+07	3.13023e+07	3.11291e+07	3.16721e+07	3.00854e+07	3.14352e+07	3.01914e+07	3.01519e+07	3.04753e+07	2.93012e+07	2.95043e+07	3.02549e+07	3.08294e+07	29950693	3.02243e+07	3.15141e+07	2.96868e+07	2.8792e+07	2.94949e+07	3.02062e+07	3.0837e+07	3.09442e+07	3.01832e+07	3.16078e+07	2.91892e+07	2.97546e+07	2.94026e+07	3.08651e+07
CFB@331N_Deamidated	CFB	complement factor B(CFB)	629	331	N	Deamidated[N]	0.984016	Deamidated	3.11274e+07	3.07974e+07	3.07145e+07	2.8772e+07	3.00496e+07	3.11815e+07	2.903e+07	3.17775e+07	2.88505e+07	2.90349e+07	3.14123e+07	3.1367e+07	3.00221e+07	3.10632e+07	3.08794e+07	3.17208e+07	2.99409e+07	3.07043e+07	2.94819e+07	2.87254e+07	2.9818e+07	30996286	3.13798e+07	2.96162e+07	3.09953e+07	2.91239e+07	2.87677e+07	3.14114e+07	2.99435e+07	3.01607e+07	3.05806e+07	3.12705e+07	2.87662e+07	2.8777e+07	2.99519e+07	2.89199e+07	3.07988e+07	3.1756e+07	3.1056e+07	2.92923e+07	2.98121e+07
CFB@334W_Dioxidation	CFB	complement factor B(CFB)	629	334	W	Dioxidation[W]	31.9898	Dioxidation	3.17532e+07	2.99514e+07	3.02652e+07	2.90502e+07	2.91635e+07	2.92557e+07	2.91672e+07	2.96612e+07	2.94624e+07	3.13624e+07	3.15929e+07	2.94737e+07	2.89313e+07	2.99438e+07	2.96693e+07	3.04188e+07	3.08771e+07	2.9575e+07	3.12735e+07	3.11516e+07	2.99817e+07	3.06219e+07	3.14468e+07	3.07625e+07	28878143	2.99658e+07	2.98215e+07	3.0708e+07	2.95428e+07	3.13421e+07	2.99774e+07	2.96486e+07	2.95852e+07	3.1116e+07	3.02482e+07	2.89023e+07	3.11887e+07	3.15435e+07	3.05142e+07	2.93542e+07	3.09159e+07
CFB@334W_Trp->Oxolactone	CFB	complement factor B(CFB)	629	334	W	Trp->Oxolactone[W]	13.9793	Trp->Oxolactone	2.92765e+07	3.1608e+07	3.17762e+07	3.02107e+07	2.91608e+07	3.04948e+07	3.14004e+07	3.04215e+07	29877038	3.01924e+07	2.88265e+07	2.90639e+07	3.0629e+07	2.99836e+07	2.91066e+07	3.0112e+07	3.12945e+07	2.99064e+07	2.9675e+07	3.10806e+07	3.09373e+07	3.06198e+07	3.14208e+07	3.06684e+07	3.06843e+07	3.17869e+07	2.9711e+07	3.16312e+07	3.03654e+07	3.17039e+07	2.99911e+07	3.14678e+07	3.01099e+07	2.98227e+07	3.09461e+07	2.90405e+07	3.17826e+07	2.8975e+07	2.99828e+07	3.11923e+07	3.14451e+07
CFB@333D_Cation_Na	CFB	complement factor B(CFB)	629	333	D	Cation_Na[D]	21.9819	Cation_Na	3.0004e+07	2.89422e+07	3.11552e+07	3.10633e+07	3.09973e+07	3.03628e+07	2.9494e+07	3.0045e+07	3.17594e+07	3.01947e+07	2.92403e+07	2.87995e+07	3.01175e+07	2.98523e+07	3.1714e+07	3.02049e+07	3.14426e+07	3.04634e+07	3.00557e+07	2.98879e+07	2.87742e+07	3.1108e+07	2.99952e+07	2.95601e+07	2.94515e+07	3.11576e+07	2.88355e+07	3.17154e+07	2.87364e+07	2.86401e+07	3.16376e+07	3.16498e+07	3.08905e+07	3.01421e+07	2.96002e+07	2.93211e+07	2.97779e+07	2.91314e+07	2.88219e+07	3.15728e+07	3.15396e+07
CFB@393N_Deamidated	CFB	complement factor B(CFB)	629	393	N	Deamidated[N]	0.984016	Deamidated	2.99603e+07	2.86933e+07	2.90575e+07	2.91566e+07	3.08055e+07	3.16658e+07	3.07927e+07	2.89892e+07	3.1401e+07	3.10958e+07	3.01258e+07	3.07365e+07	3.16615e+07	3.15374e+07	2.99616e+07	2.99102e+07	3.01158e+07	3.03176e+07	2.93326e+07	3.13744e+07	2.95033e+07	2.88928e+07	3.17736e+07	3.00585e+07	3.13096e+07	2.98338e+07	2.92765e+07	3.01078e+07	3.10131e+07	2.9916e+07	3.17503e+07	2.90184e+07	2.91873e+07	2.98834e+07	3.0826e+07	2.9908e+07	3.15573e+07	3.00131e+07	3.00039e+07	2.9304e+07	3.09079e+07
CFB@334W_Oxidation	CFB	complement factor B(CFB)	629	334	W	Oxidation[W]	15.9949	Oxidation	2.89712e+07	2.92115e+07	3.14883e+07	3.02408e+07	3.09186e+07	2.8779e+07	3.074e+07	3.1426e+07	2.90155e+07	2.8759e+07	3.15481e+07	3.07981e+07	2.89098e+07	3.16618e+07	3.15721e+07	3.16374e+07	3.15557e+07	2.95309e+07	3.08734e+07	3.02208e+07	3.05845e+07	3.09478e+07	3.07487e+07	2.93216e+07	2.94398e+07	3.13739e+07	3.10673e+07	3.10057e+07	2.95298e+07	3.01879e+07	2.9716e+07	2.95807e+07	3.14172e+07	3.07222e+07	3.16076e+07	2.99433e+07	31623624	2.96986e+07	3.14187e+07	3.00606e+07	3.02054e+07
CFB@397D_Asp->Asn	CFB	complement factor B(CFB)	629	397	D	Asp->Asn[D]	-0.984016	Asp->Asn	3.07056e+07	3.0185e+07	2.93821e+07	3.03529e+07	2.90676e+07	3.02069e+07	2.92059e+07	3.05827e+07	2.9569e+07	30797254	2.94493e+07	2.86134e+07	3.08383e+07	2.96492e+07	3.08319e+07	2.94059e+07	3.06609e+07	2.89102e+07	3.12521e+07	3.01606e+07	3.02592e+07	3.01784e+07	2.87914e+07	3.02569e+07	2.98784e+07	3.0211e+07	3.07026e+07	3.16409e+07	3.16889e+07	2.99377e+07	3.03359e+07	2.95371e+07	3.00219e+07	3.12293e+07	2.97423e+07	3.11471e+07	3.06764e+07	2.88822e+07	3.16035e+07	3.12875e+07	2.98285e+07
CFB@398P_Pro->Val	CFB	complement factor B(CFB)	629	398	P	Pro->Val[P]	2.01565	Pro->Val	3.05344e+07	3.14928e+07	3.15349e+07	3.00154e+07	3.09326e+07	3.00913e+07	3.15777e+07	3.14788e+07	2.86188e+07	3.02992e+07	2.99717e+07	2.98994e+07	2.88038e+07	3.07044e+07	3.15053e+07	2.93049e+07	3.0496e+07	3.09297e+07	2.9574e+07	3.14413e+07	3.00259e+07	2.88075e+07	3.05901e+07	3.10444e+07	2.99283e+07	2.90525e+07	3.11097e+07	3.10023e+07	3.04075e+07	2.9239e+07	3.07791e+07	3.14396e+07	3.06747e+07	3.0062e+07	3.02686e+07	3.12423e+07	3.14437e+07	3.16678e+07	3.07988e+07	2.93344e+07	3.1233e+07
CFB@399I_Xle->Asn	CFB	complement factor B(CFB)	629	399	I	Xle->Asn[I]	0.958863	Xle->Asn	2.99156e+07	3.00187e+07	2.98457e+07	2.93713e+07	3.1668e+07	3.00695e+07	3.07076e+07	3.16193e+07	3.14259e+07	2.96708e+07	3.0515e+07	3.11075e+07	2.8979e+07	2.93838e+07	2.90037e+07	2.95323e+07	3.15308e+07	2.96913e+07	3.07486e+07	2.96191e+07	3.0831e+07	2.96816e+07	3.01902e+07	3.12716e+07	2.97395e+07	2.8779e+07	3.13662e+07	2.8798e+07	3.08394e+07	3.16352e+07	2.96458e+07	2.86691e+07	2.96838e+07	2.89194e+07	3.01597e+07	2.88643e+07	3.00724e+07	2.87779e+07	2.88368e+07	2.9407e+07	3.08899e+07
CFB@40E_Cation_Na	CFB	complement factor B(CFB)	629	40	E	Cation_Na[E]	21.9819	Cation_Na	3.16998e+07	2.99141e+07	3.1601e+07	3.06345e+07	3.16054e+07	2.94541e+07	3.09345e+07	2.93173e+07	2.89973e+07	3.01247e+07	3.08799e+07	2.99717e+07	28846380	2.97355e+07	2.94801e+07	3.04976e+07	2.89709e+07	3.04234e+07	3.16433e+07	3.0391e+07	2.98853e+07	3.05281e+07	3.14669e+07	3.17671e+07	3.09518e+07	3.16595e+07	3.037e+07	2.98224e+07	3.1214e+07	2.94451e+07	3.06018e+07	3.13361e+07	3.16646e+07	2.93553e+07	3.09923e+07	3.09666e+07	2.97247e+07	2.9542e+07	2.93833e+07	2.92198e+07	3.04382e+07
CFB@411I_Xle->Asn	CFB	complement factor B(CFB)	629	411	I	Xle->Asn[I]	0.958863	Xle->Asn	2.97166e+07	3.09225e+07	3.03297e+07	3.13419e+07	31233476	3.15438e+07	3.04098e+07	2.99021e+07	3.10478e+07	3.05016e+07	2.94983e+07	3.11275e+07	3.15201e+07	3.01078e+07	3.14088e+07	3.113e+07	2.91992e+07	2.99959e+07	3.04735e+07	3.04476e+07	3.06818e+07	2.97802e+07	2.99571e+07	2.8689e+07	2.92736e+07	2.89408e+07	3.08075e+07	2.99169e+07	3.09167e+07	2.88361e+07	3.17684e+07	3.01047e+07	3.01274e+07	2.90088e+07	3.14542e+07	3.0118e+07	2.99398e+07	3.01758e+07	3.06498e+07	2.96052e+07	3.11834e+07
CFB@417N_Deamidated	CFB	complement factor B(CFB)	629	417	N	Deamidated[N]	0.984016	Deamidated	3.07341e+07	2.99046e+07	2.95285e+07	2.9116e+07	2.98871e+07	3.07678e+07	3.09495e+07	3.00635e+07	2.94055e+07	3.0228e+07	3.14759e+07	3.1033e+07	2.87718e+07	3.05936e+07	3.11621e+07	2.97219e+07	2.8616e+07	2.92718e+07	2.88598e+07	2.93907e+07	3.13739e+07	2.99176e+07	3.10088e+07	2.92421e+07	3.15344e+07	3.00604e+07	2.91554e+07	3.05444e+07	2.88005e+07	3.0394e+07	2.95255e+07	3.15472e+07	3.08012e+07	2.97338e+07	3.068e+07	2.98565e+07	2.96481e+07	3.17069e+07	3.10411e+07	2.94267e+07	3.01282e+07
CFB@430V_Val->Thr	CFB	complement factor B(CFB)	629	430	V	Val->Thr[V]	1.97927	Val->Thr	3.16019e+07	3.12356e+07	2.86788e+07	3.10389e+07	3.00855e+07	2.99981e+07	2.896e+07	2.91971e+07	2.90205e+07	3.09421e+07	3.04556e+07	3.03498e+07	30713625	3.12581e+07	3.01417e+07	3.09833e+07	3.0706e+07	3.15681e+07	2.95016e+07	2.87091e+07	3.15546e+07	2.91309e+07	2.87019e+07	3.11778e+07	2.87817e+07	3.1055e+07	2.89363e+07	2.91891e+07	2.95454e+07	2.97459e+07	3.14494e+07	2.94531e+07	3.10211e+07	3.043e+07	2.89569e+07	3.09715e+07	2.96783e+07	2.91025e+07	2.97368e+07	2.99851e+07	3.10425e+07
CFB@37C_Nmethylmaleimide	CFB	complement factor B(CFB)	629	37	C	Nmethylmaleimide[C]	111.032	Nmethylmaleimide	3.09346e+07	3.01186e+07	3.07679e+07	3.07328e+07	2.89532e+07	3.09672e+07	3.1347e+07	3.13263e+07	2.99474e+07	3.05093e+07	2.99537e+07	3.10926e+07	3.17811e+07	30873103	2.86746e+07	3.10285e+07	2.97563e+07	2.92229e+07	2.89977e+07	2.92216e+07	3.17138e+07	2.86273e+07	3.0249e+07	3.12504e+07	3.15755e+07	2.91237e+07	3.07872e+07	3.14882e+07	3.09373e+07	3.14787e+07	3.17367e+07	2.96437e+07	3.12261e+07	3.13144e+07	2.87006e+07	3.02351e+07	2.94336e+07	3.00016e+07	3.09513e+07	2.91362e+07	3.10322e+07
CFB@387M_Oxidation	CFB	complement factor B(CFB)	629	387	M	Oxidation[M]	15.9949	Oxidation	2.98927e+07	3.06411e+07	2.88572e+07	2.90669e+07	3.12972e+07	3.10352e+07	3.14955e+07	3.01295e+07	2.96075e+07	2.9317e+07	3.10456e+07	2.94204e+07	3.01503e+07	3.07295e+07	2.96526e+07	2.99608e+07	3.04071e+07	2.97099e+07	3.10549e+07	3.13115e+07	2.95978e+07	3.14364e+07	2.91434e+07	3.15427e+07	2.90366e+07	2.96242e+07	3.01243e+07	3.02182e+07	3.05828e+07	3.04077e+07	2.8862e+07	2.94368e+07	2.8731e+07	3.11974e+07	2.96889e+07	3.11017e+07	3.16681e+07	3.0816e+07	2.96538e+07	3.164e+07	3.04883e+07
CFB@389D_Asp->Asn	CFB	complement factor B(CFB)	629	389	D	Asp->Asn[D]	-0.984016	Asp->Asn	2.90184e+07	2.89467e+07	2.93792e+07	3.12954e+07	3.16122e+07	2.92819e+07	29341983	3.16246e+07	3.03429e+07	3.08687e+07	2.98664e+07	2.98481e+07	3.03305e+07	3.10531e+07	3.10628e+07	2.93377e+07	2.94139e+07	2.92522e+07	2.93257e+07	3.11587e+07	3.13748e+07	3.06009e+07	3.06668e+07	2.99216e+07	2.91961e+07	3.17629e+07	2.89812e+07	2.99076e+07	2.92093e+07	2.88207e+07	2.98712e+07	3.17286e+07	3.00121e+07	2.91889e+07	3.06691e+07	2.8787e+07	3.08564e+07	3.16544e+07	3.11979e+07	2.90894e+07	3.0809e+07
CFB@393N_Asn->Xle	CFB	complement factor B(CFB)	629	393	N	Asn->Xle[N]	-0.958863	Asn->Xle	3.11842e+07	3.04965e+07	3.08511e+07	3.15029e+07	2.99846e+07	3.1581e+07	3.17514e+07	3.05883e+07	3.16793e+07	2.97134e+07	2.99147e+07	2.95534e+07	3.08741e+07	3.08358e+07	3.08746e+07	2.93941e+07	2.88768e+07	2.87746e+07	3.16595e+07	2.9805e+07	3.15036e+07	2.95033e+07	3.02067e+07	3.03429e+07	2.99811e+07	3.04626e+07	2.96816e+07	3.01951e+07	2.96103e+07	2.97441e+07	2.92623e+07	2.93736e+07	3.09111e+07	3.08085e+07	3.07639e+07	3.10403e+07	3.01876e+07	3.15647e+07	2.96104e+07	2.89606e+07	2.98154e+07
CFB@103C_DiDehydro	CFB	complement factor B(CFB)	629	103	C	DiDehydro[C]	-2.01565	DiDehydro	2.92691e+07	3.13957e+07	2.99831e+07	3.02641e+07	2.89e+07	3.0738e+07	3.01946e+07	3.15065e+07	2.96746e+07	2.93506e+07	2.92664e+07	3.10383e+07	3.17718e+07	3.08167e+07	3.07337e+07	3.05484e+07	2.99824e+07	2.94836e+07	3.09424e+07	3.06202e+07	3.15699e+07	2.98182e+07	3.07317e+07	2.94087e+07	2.88016e+07	3.02378e+07	2.89718e+07	3.02304e+07	2.87275e+07	3.07103e+07	3.07524e+07	3.09028e+07	2.96156e+07	3.14148e+07	2.93323e+07	3.17429e+07	2.94202e+07	3.01191e+07	3.08428e+07	2.91448e+07	3.10626e+07
CFB@394M_Oxidation	CFB	complement factor B(CFB)	629	394	M	Oxidation[M]	15.9949	Oxidation	2.89389e+07	3.02878e+07	2.9917e+07	3.16067e+07	3.16374e+07	2.932e+07	2.88254e+07	3.02093e+07	2.93346e+07	2.95886e+07	2.86704e+07	3.10964e+07	3.15592e+07	3.14955e+07	3.03109e+07	2.91428e+07	3.12992e+07	2.95951e+07	2.96693e+07	3.11634e+07	2.98399e+07	2.99468e+07	2.91057e+07	2.91409e+07	2.88127e+07	2.97475e+07	3.0061e+07	2.91832e+07	3.00489e+07	2.87774e+07	3.14268e+07	2.86513e+07	3.0749e+07	2.96836e+07	3.01696e+07	2.92675e+07	3.09318e+07	2.97806e+07	3.10495e+07	3.1153e+07	2.96233e+07
CFB@110E_Glu->Met	CFB	complement factor B(CFB)	629	110	E	Glu->Met[E]	1.99789	Glu->Met	3.01855e+07	3.00089e+07	2.905e+07	2.99127e+07	2.99734e+07	3.03376e+07	2.98343e+07	2.94479e+07	2.99066e+07	2.87555e+07	2.92472e+07	2.92502e+07	2.90146e+07	3.15955e+07	3.04767e+07	3.00151e+07	3.08028e+07	3.1348e+07	3.12778e+07	3.13569e+07	3.08163e+07	3.00701e+07	3.11747e+07	2.91253e+07	2.88425e+07	2.96454e+07	2.89885e+07	3.00097e+07	2.88257e+07	3.03972e+07	2.99282e+07	3.10908e+07	3.14734e+07	2.87371e+07	3.08476e+07	3.14201e+07	3.0578e+07	3.07182e+07	2.99258e+07	3.16473e+07	2.92738e+07
CFB@111N_Deamidated	CFB	complement factor B(CFB)	629	111	N	Deamidated[N]	0.984016	Deamidated	3.0157e+07	2.97641e+07	3.23593e+07	2.95909e+07	3.27022e+07	2.97289e+07	3.02955e+07	3.14234e+07	3.08391e+07	3.08638e+07	2.87765e+07	3.15261e+07	3.08529e+07	2.91419e+07	3.01091e+07	3.11193e+07	3.11503e+07	3.15789e+07	2.96919e+07	2.97168e+07	3.16492e+07	3.02513e+07	3.10822e+07	2.87321e+07	3.00459e+07	2.87188e+07	2.94158e+07	3.07917e+07	3.0614e+07	2.9984e+07	2.96367e+07	3.11149e+07	29176402	2.92525e+07	2.86909e+07	3.09115e+07	2.92509e+07	2.88871e+07	3.12661e+07	3.0567e+07	3.01057e+07
CFB@113E_Glu->Met	CFB	complement factor B(CFB)	629	113	E	Glu->Met[E]	1.99789	Glu->Met	2.99892e+07	2.99045e+07	3.15773e+07	3.11176e+07	3.02192e+07	3.05818e+07	3.06684e+07	3.02255e+07	2.86374e+07	3.01329e+07	3.12133e+07	3.09414e+07	3.00196e+07	3.01395e+07	2.86382e+07	2.92477e+07	3.05633e+07	3.02093e+07	3.05585e+07	2.94764e+07	3.00727e+07	2.9149e+07	3.16088e+07	3.0792e+07	2.97301e+07	2.88369e+07	3.15761e+07	3.09609e+07	2.88914e+07	3.01062e+07	3.03471e+07	2.91075e+07	3.05209e+07	3.09741e+07	3.16211e+07	2.95385e+07	3.08153e+07	2.86157e+07	3.12093e+07	2.96653e+07	3.03205e+07
CFB@145C_DiDehydro	CFB	complement factor B(CFB)	629	145	C	DiDehydro[C]	-2.01565	DiDehydro	2.90231e+07	3.17001e+07	3.0682e+07	3.07544e+07	3.17511e+07	3.02608e+07	2.94936e+07	3.00458e+07	3.09228e+07	3.09827e+07	3.04841e+07	3.1256e+07	3.08065e+07	3.00621e+07	3.15728e+07	3.01921e+07	2.87026e+07	2.86164e+07	3.12829e+07	3.13093e+07	3.12225e+07	2.9541e+07	3.12297e+07	2.99965e+07	3.17748e+07	2.95575e+07	2.96375e+07	3.08343e+07	2.92078e+07	3.12721e+07	3.17826e+07	2.86827e+07	3.00356e+07	2.93733e+07	3.17824e+07	3.0348e+07	3.13785e+07	29217881	2.94639e+07	2.92081e+07	3.16453e+07
CFB@145C_Trioxidation	CFB	complement factor B(CFB)	629	145	C	Trioxidation[C]	47.9847	Trioxidation	3.10497e+07	3.06831e+07	2.91848e+07	2.95558e+07	3.17542e+07	3.10219e+07	2.93284e+07	3.00097e+07	3.16878e+07	3.0436e+07	3.04371e+07	3.07088e+07	3.08878e+07	3.0784e+07	3.14404e+07	3.0375e+07	3.00091e+07	3.16203e+07	3.17112e+07	3.15934e+07	3.01656e+07	2.8684e+07	3.01721e+07	3.03528e+07	2.93667e+07	3.10196e+07	2.91469e+07	3.10529e+07	2.89792e+07	29432539	2.94828e+07	2.89695e+07	2.92603e+07	3.05128e+07	2.9295e+07	2.95385e+07	2.89317e+07	3.01332e+07	3.0719e+07	3.03375e+07	2.90902e+07
CFB@145C_unknown_17	CFB	complement factor B(CFB)	629	145	C	unknown_17[C]	89.9774	unknown_17	2.9104e+07	2.94549e+07	3.12308e+07	3.07381e+07	3.08402e+07	3.13699e+07	3.0885e+07	3.17102e+07	2.95133e+07	2.89228e+07	2.86873e+07	3.06881e+07	2.96803e+07	3.12709e+07	3.05736e+07	3.06633e+07	3.17382e+07	3.02759e+07	31020008	2.90258e+07	2.88085e+07	2.92874e+07	2.9084e+07	2.92491e+07	2.91855e+07	3.14794e+07	3.04834e+07	3.07921e+07	3.11335e+07	2.98598e+07	2.99669e+07	3.1668e+07	2.95407e+07	2.86485e+07	3.00598e+07	2.95382e+07	2.99021e+07	2.88189e+07	2.95501e+07	2.97878e+07	2.96951e+07
CFB@148N_Deamidated	CFB	complement factor B(CFB)	629	148	N	Deamidated[N]	0.984016	Deamidated	3.17702e+07	3.36468e+07	3.39895e+07	3.11365e+07	2.97808e+07	3.15388e+07	3.21488e+07	3.10163e+07	3.20351e+07	3.13862e+07	3.06158e+07	3.32944e+07	3.12903e+07	3.05462e+07	3.05105e+07	32691000	3.21228e+07	3.20965e+07	3.19245e+07	3.17276e+07	3.08625e+07	3.13604e+07	3.32658e+07	3.20221e+07	3.05796e+07	3.22615e+07	3.14359e+07	3.31977e+07	3.47758e+07	3.35622e+07	3.166e+07	3.17593e+07	3.27308e+07	3.35458e+07	3.23873e+07	3.16796e+07	3.45432e+07	3.03915e+07	3.48587e+07	3.2958e+07	3.32381e+07
CFB@340N_Deamidated	CFB	complement factor B(CFB)	629	340	N	Deamidated[N]	0.984016	Deamidated	3.04373e+07	2.93158e+07	2.9288e+07	3.05856e+07	3.12908e+07	2.91923e+07	2.8808e+07	3.16311e+07	3.16268e+07	3.17653e+07	2.99043e+07	2.91595e+07	3.03608e+07	3.0715e+07	3.10883e+07	2.91108e+07	3.1604e+07	3.0205e+07	3.10766e+07	3.16746e+07	2.98809e+07	2.94288e+07	2.91202e+07	3.16919e+07	2.88133e+07	3.10031e+07	3.1067e+07	3.17096e+07	31447795	3.0409e+07	2.92135e+07	3.14016e+07	3.09697e+07	3.11782e+07	2.88475e+07	3.16617e+07	2.91527e+07	3.12683e+07	2.96722e+07	2.95117e+07	2.95503e+07
CFB@157I_Xle->Lys	CFB	complement factor B(CFB)	629	157	I	Xle->Lys[I]	15.0109	Xle->Lys	3.08928e+07	3.17064e+07	2.8814e+07	2.92786e+07	3.07176e+07	2.99891e+07	2.99156e+07	3.10373e+07	3.00423e+07	3.14858e+07	3.01834e+07	3.06803e+07	2.92721e+07	2.94712e+07	3.06268e+07	3.08876e+07	2.94828e+07	2.89286e+07	2.98177e+07	3.10847e+07	2.86622e+07	3.03632e+07	2.87649e+07	3.07688e+07	3.11086e+07	2.86804e+07	2.95893e+07	3.00384e+07	2.92558e+07	2.90661e+07	2.89501e+07	2.90999e+07	2.8923e+07	3.00053e+07	2.87214e+07	2.98128e+07	3.09446e+07	2.92256e+07	3.09781e+07	3.17837e+07	2.92939e+07
CFB@158C_Dehydro	CFB	complement factor B(CFB)	629	158	C	Dehydro[C]	-1.00782	Dehydro	3.01963e+07	3.00608e+07	3.06936e+07	3.15973e+07	3.16151e+07	3.11896e+07	3.03891e+07	3.14465e+07	2.94157e+07	2.93362e+07	3.007e+07	2.91634e+07	3.17503e+07	3.07568e+07	2.91442e+07	2.90581e+07	2.86096e+07	3.17216e+07	2.9336e+07	3.07896e+07	2.93705e+07	3.02094e+07	3.13291e+07	2.95562e+07	3.11671e+07	2.92824e+07	2.88657e+07	2.90884e+07	2.93024e+07	3.13349e+07	3.06832e+07	28818638	3.05331e+07	3.11568e+07	2.91605e+07	2.98939e+07	3.12399e+07	3.10466e+07	3.09593e+07	2.87097e+07	2.951e+07
CFB@158C_DiDehydro	CFB	complement factor B(CFB)	629	158	C	DiDehydro[C]	-2.01565	DiDehydro	3.0644e+07	2.8621e+07	2.97683e+07	3.07787e+07	3.11276e+07	2.86546e+07	2.89385e+07	3.146e+07	3.08076e+07	2.94314e+07	2.9369e+07	2.95498e+07	2.92304e+07	3.07424e+07	2.94089e+07	3.10371e+07	3.11308e+07	3.0803e+07	3.09353e+07	2.86725e+07	3.12339e+07	2.88421e+07	2.96484e+07	2.86832e+07	2.88481e+07	2.94091e+07	2.97066e+07	2.95204e+07	3.05777e+07	3.07181e+07	2.97887e+07	2.90117e+07	2.94166e+07	2.93959e+07	3.14999e+07	3.01533e+07	2.96021e+07	2.87087e+07	3.17152e+07	3.08648e+07	2.93108e+07
CFB@159D_Ammonium	CFB	complement factor B(CFB)	629	159	D	Ammonium[D]	17.0265	Ammonium	3.00151e+07	2.97893e+07	2.9094e+07	2.98042e+07	3.01144e+07	3.05815e+07	29519801	2.93042e+07	3.06115e+07	3.09833e+07	2.96566e+07	3.12236e+07	3.12515e+07	3.16843e+07	3.00129e+07	2.89939e+07	2.86226e+07	2.94989e+07	2.98384e+07	3.1038e+07	31631373	3.07493e+07	2.9626e+07	2.9694e+07	2.94505e+07	2.90587e+07	3.11709e+07	2.88606e+07	2.91572e+07	3.07297e+07	3.15997e+07	2.95494e+07	3.11175e+07	2.95924e+07	3.14428e+07	2.96367e+07	3.00326e+07	3.07186e+07	2.90023e+07	3.0762e+07	3.03244e+07
CFB@103C_unknown_17	CFB	complement factor B(CFB)	629	103	C	unknown_17[C]	89.9774	unknown_17	3.08574e+07	3.17555e+07	3.14137e+07	30896042	2.89452e+07	3.09468e+07	2.97836e+07	3.1729e+07	3.05768e+07	2.94202e+07	3.00402e+07	3.14887e+07	2.93757e+07	3.11939e+07	3.13154e+07	3.11846e+07	3.17651e+07	2.98982e+07	3.08403e+07	2.92612e+07	2.97389e+07	3.15438e+07	3.16587e+07	2.9011e+07	2.92017e+07	2.87762e+07	2.88907e+07	2.99425e+07	3.10865e+07	2.95307e+07	3.00544e+07	2.95119e+07	2.94219e+07	2.91896e+07	2.97921e+07	2.92559e+07	2.86859e+07	2.98542e+07	3.14263e+07	3.04167e+07	3.0248e+07
CFB@159D_Cation_Fe[III]	CFB	complement factor B(CFB)	629	159	D	Cation_Fe[III][D]	52.9115	Cation_Fe[III]	2.99377e+07	3.1522e+07	3.00524e+07	2.99258e+07	2.91424e+07	3.11729e+07	2.96234e+07	2.86921e+07	2.89249e+07	2.96642e+07	3.11719e+07	3.10824e+07	2.89634e+07	2.95925e+07	3.16782e+07	2.95485e+07	2.99966e+07	2.86613e+07	2.87613e+07	3.15475e+07	2.93179e+07	3.0132e+07	2.92402e+07	3.11376e+07	3.13999e+07	2.91166e+07	3.02196e+07	2.86783e+07	2.94288e+07	3.1179e+07	3.09267e+07	3.05567e+07	2.89457e+07	2.97599e+07	2.97914e+07	3.01409e+07	3.07313e+07	2.98044e+07	2.92941e+07	2.90651e+07	2.92682e+07
CFB@159D_Cation_Na	CFB	complement factor B(CFB)	629	159	D	Cation_Na[D]	21.9819	Cation_Na	2.92614e+07	3.01348e+07	2.93234e+07	3.1472e+07	3.14155e+07	3.13751e+07	2.90613e+07	2.96392e+07	2.90506e+07	2.93604e+07	3.02731e+07	3.05942e+07	3.07391e+07	3.04648e+07	3.10463e+07	2.8872e+07	2.91292e+07	3.10128e+07	2.92487e+07	2.92498e+07	3.17039e+07	2.88882e+07	2.86108e+07	3.16908e+07	3.04743e+07	3.17219e+07	2.92065e+07	3.04495e+07	3.00607e+07	3.07342e+07	2.92646e+07	3.15364e+07	2.99409e+07	2.90582e+07	2.92548e+07	2.92793e+07	2.91082e+07	2.96821e+07	3.1383e+07	3.07312e+07	2.90107e+07
CFB@159D_Hydroxamic_acid	CFB	complement factor B(CFB)	629	159	D	Hydroxamic_acid[D]	15.0109	Hydroxamic_acid	2.8902e+07	3.13044e+07	2.97565e+07	2.86481e+07	2.95992e+07	3.01784e+07	3.15526e+07	2.89862e+07	2.92945e+07	2.90603e+07	2.9872e+07	3.06802e+07	2.97114e+07	3.02395e+07	3.12081e+07	3.17332e+07	3.15915e+07	2.98358e+07	2.87152e+07	3.14643e+07	2.96193e+07	30214023	2.97617e+07	2.97802e+07	3.14324e+07	2.98842e+07	2.95767e+07	2.89901e+07	2.87435e+07	3.05622e+07	2.90834e+07	2.87565e+07	3.06998e+07	3.11736e+07	2.94881e+07	29557099	3.00624e+07	3.01311e+07	3.13001e+07	2.93963e+07	3.08754e+07
CFB@160N_Asn->Met	CFB	complement factor B(CFB)	629	160	N	Asn->Met[N]	16.9976	Asn->Met	2.97921e+07	3.0427e+07	3.10197e+07	3.03504e+07	2.94195e+07	2.98488e+07	2.99275e+07	3.01195e+07	3.09933e+07	2.95285e+07	2.91971e+07	3.03946e+07	2.98004e+07	3.13153e+07	3.00769e+07	3.10564e+07	3.0201e+07	3.09557e+07	3.10625e+07	3.07952e+07	2.90172e+07	3.16973e+07	3.02664e+07	3.03365e+07	2.97852e+07	3.0102e+07	3.09064e+07	3.04135e+07	3.12319e+07	3.0764e+07	3.10987e+07	2.9416e+07	2.9443e+07	3.12334e+07	3.08751e+07	3.01497e+07	2.90194e+07	3.17217e+07	31123687	3.09958e+07	3.05813e+07
CFB@160N_Deamidated	CFB	complement factor B(CFB)	629	160	N	Deamidated[N]	0.984016	Deamidated	3.08777e+07	3.02269e+07	3.04925e+07	3.00065e+07	3.1461e+07	3.01329e+07	3.12239e+07	3.17725e+07	3.08606e+07	3.18609e+07	3.11636e+07	2.96128e+07	2.97265e+07	3.07232e+07	2.97258e+07	3.14388e+07	3.04515e+07	2.95958e+07	3.07547e+07	3.171e+07	2.92008e+07	3.0671e+07	2.89667e+07	3.03919e+07	3.12847e+07	3.14691e+07	3.16795e+07	2.89777e+07	3.03879e+07	3.10745e+07	3.04407e+07	3.01456e+07	2.92075e+07	2.92247e+07	3.17062e+07	2.98638e+07	2.88273e+07	3.05499e+07	2.9769e+07	3.17076e+07	3.02027e+07
CFB@164Y_Oxidation	CFB	complement factor B(CFB)	629	164	Y	Oxidation[Y]	15.9949	Oxidation	2.98239e+07	3.05283e+07	2.92126e+07	2.97577e+07	3.1236e+07	3.11647e+07	2.95524e+07	3.16276e+07	3.12759e+07	2.99582e+07	3.03276e+07	3.16005e+07	2.87934e+07	3.164e+07	3.09826e+07	3.01981e+07	3.07325e+07	3.03445e+07	2.86126e+07	3.01631e+07	3.02626e+07	2.86209e+07	3.1675e+07	3.07064e+07	3.12348e+07	3.05046e+07	2.92287e+07	2.87496e+07	3.00419e+07	3.13165e+07	3.16288e+07	2.90797e+07	3.07786e+07	3.0068e+07	3.09876e+07	3.04641e+07	3.0973e+07	2.88968e+07	3.11507e+07	3.00537e+07	3.08009e+07
CFB@165C_Dehydro	CFB	complement factor B(CFB)	629	165	C	Dehydro[C]	-1.00782	Dehydro	2.88206e+07	2.91701e+07	2.8752e+07	3.15793e+07	2.89171e+07	2.95146e+07	3.01575e+07	3.17843e+07	3.04784e+07	3.02659e+07	3.05054e+07	3.06705e+07	3.14032e+07	3.14291e+07	3.02803e+07	3.0657e+07	3.17455e+07	2.86842e+07	3.04493e+07	3.02109e+07	3.02533e+07	3.06981e+07	2.92625e+07	3.07271e+07	3.14849e+07	2.9036e+07	2.95993e+07	2.89128e+07	3.15707e+07	2.92068e+07	2.96565e+07	3.05892e+07	2.91206e+07	2.9914e+07	3.06922e+07	2.91208e+07	2.90257e+07	3.01784e+07	3.10247e+07	3.14954e+07	2.95248e+07
CFB@165C_DiDehydro	CFB	complement factor B(CFB)	629	165	C	DiDehydro[C]	-2.01565	DiDehydro	2.89538e+07	3.08719e+07	3.04222e+07	3.07812e+07	3.16628e+07	3.16922e+07	3.07439e+07	3.17707e+07	2.8796e+07	3.03422e+07	3.00743e+07	3.11342e+07	3.11562e+07	3.05772e+07	3.15894e+07	3.09617e+07	2.88819e+07	2.88531e+07	2.87861e+07	3.16126e+07	2.86875e+07	3.11887e+07	2.86616e+07	2.92111e+07	2.86195e+07	2.94638e+07	2.90618e+07	3.10378e+07	3.16544e+07	3.08713e+07	3.02668e+07	2.99969e+07	2.99004e+07	3.17786e+07	2.95788e+07	2.92359e+07	3.10824e+07	2.96021e+07	3.01408e+07	3.00533e+07	2.93598e+07
CFB@167N_Deamidated	CFB	complement factor B(CFB)	629	167	N	Deamidated[N]	0.984016	Deamidated	2.97968e+07	2.93424e+07	2.86635e+07	2.99725e+07	2.88475e+07	2.98459e+07	3.09258e+07	2.8793e+07	3.13232e+07	2.87012e+07	2.88363e+07	2.93761e+07	3.07892e+07	3.10131e+07	2.94641e+07	3.05032e+07	3.1428e+07	2.93049e+07	3.0943e+07	2.93775e+07	2.93335e+07	3.05209e+07	3.06408e+07	3.17194e+07	3.04466e+07	31091255	2.97359e+07	3.00733e+07	2.9812e+07	2.87811e+07	3.10075e+07	3.06097e+07	3.1243e+07	2.86411e+07	3.07632e+07	3.01537e+07	2.88343e+07	3.0346e+07	3.14319e+07	3.12593e+07	3.03711e+07
CFB@168P_Pro->HAVA	CFB	complement factor B(CFB)	629	168	P	Pro->HAVA[P]	18.0106	Pro->HAVA	2.93234e+07	2.86202e+07	3.09442e+07	3.12582e+07	2.88653e+07	2.94791e+07	3.1165e+07	2.94471e+07	3.00969e+07	3.15753e+07	3.15627e+07	2.97494e+07	2.91448e+07	2.98702e+07	3.14213e+07	2.9595e+07	3.14888e+07	2.87911e+07	3.14903e+07	3.04838e+07	3.04673e+07	2.95357e+07	2.96167e+07	3.04688e+07	3.09895e+07	2.89568e+07	3.1309e+07	2.94104e+07	2.97517e+07	3.07927e+07	3.04789e+07	3.04959e+07	2.95669e+07	2.94891e+07	3.10605e+07	3.08212e+07	2.96034e+07	3.17813e+07	3.02529e+07	3.0594e+07	3.17145e+07
CFB@178G_Gly->Pro	CFB	complement factor B(CFB)	629	178	G	Gly->Pro[G]	40.0313	Gly->Pro	2.94544e+07	3.05368e+07	3.02189e+07	2.93706e+07	3.09658e+07	2.99081e+07	3.15443e+07	2.99357e+07	3.15701e+07	2.92197e+07	2.95601e+07	3.01832e+07	3.03956e+07	2.99011e+07	2.99128e+07	3.17211e+07	2.98229e+07	2.89867e+07	2.89561e+07	3.02432e+07	3.0387e+07	2.91127e+07	2.90932e+07	2.99072e+07	3.11663e+07	3.14571e+07	2.98355e+07	3.11491e+07	3.16439e+07	2.91825e+07	3.0061e+07	2.96288e+07	2.87179e+07	2.95673e+07	2.96517e+07	3.06683e+07	2.93552e+07	3.08329e+07	2.93005e+07	2.96484e+07	2.9499e+07
CFB@182R_Arg->His	CFB	complement factor B(CFB)	629	182	R	Arg->His[R]	-19.0422	Arg->His	3.10907e+07	3.05689e+07	3.00939e+07	2.92154e+07	2.8635e+07	3.12948e+07	2.97893e+07	2.96363e+07	3.04543e+07	2.98702e+07	2.90627e+07	2.95058e+07	2.89473e+07	2.92315e+07	3.0953e+07	3.15062e+07	2.86862e+07	3.08639e+07	2.96577e+07	2.89498e+07	2.9058e+07	2.96911e+07	2.95006e+07	3.17824e+07	3.06884e+07	3.07747e+07	3.11801e+07	3.02523e+07	3.02176e+07	2.9353e+07	29049610	2.92515e+07	2.95431e+07	2.91869e+07	2.9411e+07	2.97579e+07	3.12475e+07	3.01102e+07	3.0298e+07	3.03253e+07	3.01251e+07
CFB@159D_Asp->Lys	CFB	complement factor B(CFB)	629	159	D	Asp->Lys[D]	13.068	Asp->Lys	3.17011e+07	2.94212e+07	3.06466e+07	3.04803e+07	3.00606e+07	3.06549e+07	2.91089e+07	3.08816e+07	2.92391e+07	3.07625e+07	2.89184e+07	3.17198e+07	3.07009e+07	3.14119e+07	3.08051e+07	2.95302e+07	3.06153e+07	3.16768e+07	2.88901e+07	3.1625e+07	2.91842e+07	3.15156e+07	2.93308e+07	2.98571e+07	3.09721e+07	2.8819e+07	3.15998e+07	3.03669e+07	3.09078e+07	3.1767e+07	2.94248e+07	3.05946e+07	2.95962e+07	2.96507e+07	2.9265e+07	2.97155e+07	2.96208e+07	2.92863e+07	2.93823e+07	2.90419e+07	2.88337e+07
CFB@186S_Didehydro	CFB	complement factor B(CFB)	629	186	S	Didehydro[S]	-2.01565	Didehydro	3.14661e+07	3.06556e+07	3.04652e+07	3.16773e+07	2.87259e+07	3.01923e+07	3.09125e+07	2.95409e+07	2.92007e+07	3.00593e+07	3.05894e+07	3.05899e+07	3.06496e+07	3.11177e+07	3.05954e+07	3.08458e+07	3.13773e+07	3.08601e+07	2.88004e+07	2.96472e+07	2.86246e+07	2.88182e+07	3.08805e+07	2.9729e+07	3.04053e+07	2.96079e+07	2.98813e+07	3.02715e+07	2.91451e+07	2.93261e+07	3.11827e+07	3.02773e+07	2.91789e+07	3.02004e+07	2.97468e+07	2.91213e+07	3.15661e+07	3.05074e+07	3.06178e+07	2.98125e+07	3.00173e+07
CFB@187V_Val->Pro	CFB	complement factor B(CFB)	629	187	V	Val->Pro[V]	-2.01565	Val->Pro	3.15957e+07	2.86245e+07	2.94861e+07	3.16944e+07	3.12069e+07	2.90791e+07	3.09711e+07	2.9248e+07	3.03332e+07	3.10964e+07	2.88031e+07	2.94064e+07	2.99044e+07	3.0649e+07	3.14038e+07	3.1666e+07	3.10825e+07	2.95244e+07	3.17055e+07	2.95368e+07	3.15652e+07	3.13014e+07	3.01722e+07	3.06157e+07	3.01996e+07	2.98715e+07	3.08867e+07	3.10969e+07	2.86216e+07	3.14506e+07	3.16221e+07	2.90611e+07	2.91068e+07	3.05946e+07	3.12102e+07	3.12638e+07	3.14905e+07	3.06144e+07	2.89011e+07	2.88994e+07	3.06518e+07
CFB@191C_DiDehydro	CFB	complement factor B(CFB)	629	191	C	DiDehydro[C]	-2.01565	DiDehydro	3.12138e+07	3.14316e+07	3.05235e+07	3.01495e+07	2.97673e+07	2.95906e+07	3.05643e+07	3.00457e+07	2.86737e+07	3.16781e+07	2.96247e+07	3.11495e+07	2.92134e+07	3.10365e+07	3.08273e+07	3.03044e+07	2.98003e+07	3.11937e+07	2.9089e+07	2.92717e+07	3.15022e+07	2.91466e+07	3.11825e+07	2.89099e+07	2.96224e+07	2.94518e+07	3.03157e+07	2.99538e+07	3.07097e+07	2.95746e+07	3.07032e+07	2.99715e+07	3.05238e+07	3.16161e+07	30278918	2.90065e+07	2.86819e+07	2.86807e+07	3.14693e+07	3.0524e+07	3.16992e+07
CFB@191C_unknown_17	CFB	complement factor B(CFB)	629	191	C	unknown_17[C]	89.9774	unknown_17	2.92222e+07	3.07079e+07	3.07666e+07	2.87584e+07	2.92805e+07	3.04575e+07	3.09917e+07	3.16406e+07	3.11191e+07	3.17205e+07	2.90857e+07	3.09944e+07	2.94044e+07	2.91407e+07	2.86812e+07	3.00291e+07	2.94227e+07	3.09855e+07	2.93114e+07	2.89172e+07	3.06154e+07	3.06843e+07	2.91569e+07	3.15819e+07	2.90368e+07	2.86436e+07	2.92223e+07	3.07134e+07	2.95198e+07	3.09272e+07	3.13905e+07	2.99584e+07	3.00475e+07	3.10767e+07	2.9201e+07	3.00666e+07	3.14234e+07	3.12062e+07	2.92446e+07	3.02542e+07	3.01858e+07
CFB@232E_Glu->Phe	CFB	complement factor B(CFB)	629	232	E	Glu->Phe[E]	18.0258	Glu->Phe	2.87039e+07	2.9713e+07	2.98746e+07	2.89974e+07	3.14349e+07	3.16192e+07	3.06521e+07	2.88199e+07	2.87522e+07	3.06606e+07	3.04575e+07	2.87922e+07	3.11955e+07	2.91155e+07	2.86909e+07	2.92545e+07	3.06557e+07	3.14109e+07	3.09705e+07	2.98814e+07	3.04231e+07	3.01657e+07	3.08287e+07	3.0435e+07	2.99497e+07	3.10469e+07	2.9896e+07	2.87588e+07	3.05057e+07	2.9539e+07	3.11927e+07	3.00448e+07	2.88093e+07	2.87264e+07	3.17109e+07	2.99621e+07	3.04536e+07	3.11254e+07	3.16232e+07	3.08988e+07	3.03937e+07
CFB@236S_Thiophospho	CFB	complement factor B(CFB)	629	236	S	Thiophospho[S]	95.9435	Thiophospho	2.93121e+07	3.1208e+07	2.97851e+07	2.87614e+07	3.11894e+07	2.92939e+07	3.07294e+07	2.90858e+07	3.05822e+07	3.06457e+07	3.14002e+07	3.00249e+07	3.0589e+07	2.99108e+07	2.90228e+07	3.10002e+07	3.15428e+07	3.00564e+07	3.02938e+07	2.90314e+07	3.16537e+07	3.17562e+07	2.86914e+07	3.06112e+07	2.98574e+07	2.99106e+07	2.90582e+07	2.98774e+07	2.97791e+07	3.1363e+07	3.04301e+07	3.08961e+07	2.88863e+07	3.15208e+07	3.06043e+07	3.11819e+07	2.90231e+07	2.96114e+07	2.9299e+07	3.06265e+07	2.95345e+07
CFB@28W_Quinone	CFB	complement factor B(CFB)	629	28	W	Quinone[W]	29.9742	Quinone	3.08462e+07	2.92654e+07	3.16912e+07	3.00712e+07	2.96926e+07	2.88161e+07	2.8753e+07	3.13882e+07	3.08977e+07	3.08605e+07	3.02761e+07	3.14863e+07	2.97378e+07	2.89018e+07	3.08187e+07	3.028e+07	2.92475e+07	2.87986e+07	3.09922e+07	3.00938e+07	3.07239e+07	3.09348e+07	3.10681e+07	3.15947e+07	3.09637e+07	3.13629e+07	3.02442e+07	3.02848e+07	3.12992e+07	2.9392e+07	3.03112e+07	3.12257e+07	2.94989e+07	2.9726e+07	2.96473e+07	3.12092e+07	2.86124e+07	3.09847e+07	2.93602e+07	2.96221e+07	2.86624e+07
CFB@292C_Thiazolidine	CFB	complement factor B(CFB)	629	292	C	Thiazolidine[C]	12	Thiazolidine	2.95925e+07	3.08577e+07	2.89706e+07	3.07179e+07	2.95849e+07	2.94398e+07	3.12974e+07	3.11548e+07	3.16813e+07	2.90135e+07	2.9316e+07	2.88141e+07	2.89367e+07	3.05926e+07	3.13988e+07	3.15437e+07	2.8951e+07	2.86381e+07	3.12058e+07	3.08306e+07	2.95269e+07	2.90334e+07	2.93363e+07	2.86673e+07	3.10454e+07	3.14533e+07	2.86931e+07	2.93364e+07	3.01674e+07	2.93912e+07	3.14818e+07	3.04557e+07	3.1435e+07	3.01738e+07	3.04961e+07	2.98077e+07	2.87574e+07	3.08674e+07	3.02653e+07	3.0333e+07	2.89533e+07
CFB@292C_Trioxidation	CFB	complement factor B(CFB)	629	292	C	Trioxidation[C]	47.9847	Trioxidation	2.91372e+07	2.86586e+07	3.06149e+07	3.00832e+07	2.86277e+07	3.04288e+07	2.86675e+07	2.96024e+07	2.91585e+07	3.03716e+07	2.93006e+07	2.93563e+07	2.93023e+07	2.92751e+07	3.07772e+07	3.02397e+07	2.86372e+07	3.13381e+07	3.12691e+07	3.06281e+07	2.94345e+07	3.13553e+07	2.86853e+07	3.15814e+07	3.05963e+07	2.91127e+07	3.12636e+07	3.14723e+07	2.9295e+07	2.87144e+07	3.13645e+07	2.86211e+07	3.09453e+07	2.92178e+07	3.06842e+07	31501092	2.87133e+07	2.88954e+07	2.90764e+07	2.9728e+07	2.90198e+07
CFB@300V_Val->Pro	CFB	complement factor B(CFB)	629	300	V	Val->Pro[V]	-2.01565	Val->Pro	2.96034e+07	2.97502e+07	3.10972e+07	2.95323e+07	2.92219e+07	2.92453e+07	3.16622e+07	3.1544e+07	2.99751e+07	3.00599e+07	2.87807e+07	2.91426e+07	3.01797e+07	2.92094e+07	3.17418e+07	2.8786e+07	2.94505e+07	3.15695e+07	3.17107e+07	2.91833e+07	3.13387e+07	3.17505e+07	3.14089e+07	3.08455e+07	3.07954e+07	2.97338e+07	3.05846e+07	3.11238e+07	3.09385e+07	3.1224e+07	2.96419e+07	2.95874e+07	2.86532e+07	2.89767e+07	3.16662e+07	3.06432e+07	2.97982e+07	3.01597e+07	2.92443e+07	2.87406e+07	2.99808e+07
CFB@302S_unknown_21	CFB	complement factor B(CFB)	629	302	S	unknown_21[S]	149.981	unknown_21	3.03843e+07	3.04923e+07	2.88816e+07	3.10852e+07	2.95358e+07	3.06427e+07	2.88979e+07	3.03547e+07	2.95185e+07	2.91873e+07	3.04516e+07	3.07018e+07	3.11428e+07	3.10067e+07	3.08021e+07	2.96269e+07	3.09434e+07	2.97739e+07	3.09367e+07	2.93588e+07	2.94008e+07	2.92924e+07	3.03047e+07	3.05601e+07	2.93158e+07	2.94033e+07	3.01913e+07	3.12919e+07	3.15685e+07	3.00405e+07	3.0839e+07	2.92725e+07	2.90504e+07	3.01366e+07	3.09904e+07	30042164	3.00689e+07	2.99754e+07	3.14148e+07	2.95853e+07	3.17848e+07
CFB@303Y_unknown_21	CFB	complement factor B(CFB)	629	303	Y	unknown_21[Y]	149.981	unknown_21	3.01316e+07	2.89348e+07	2.96981e+07	2.93721e+07	3.13572e+07	3.12624e+07	3.09458e+07	3.0642e+07	3.06829e+07	3.1467e+07	2.93614e+07	3.14912e+07	2.95695e+07	2.88214e+07	2.9163e+07	3.09733e+07	3.10553e+07	2.97554e+07	3.06299e+07	2.93701e+07	3.06501e+07	2.95407e+07	3.04717e+07	3.12992e+07	3.1166e+07	3.10753e+07	2.8747e+07	3.00746e+07	2.92393e+07	2.89342e+07	2.89874e+07	2.8906e+07	2.92872e+07	3.02993e+07	2.91707e+07	2.87099e+07	2.92124e+07	2.97031e+07	3.05595e+07	3.13544e+07	2.9189e+07
CFB@310G_Gly->Pro	CFB	complement factor B(CFB)	629	310	G	Gly->Pro[G]	40.0313	Gly->Pro	3.16071e+07	2.88577e+07	3.10416e+07	3.13296e+07	3.01427e+07	3.03043e+07	3.0885e+07	3.16969e+07	2.91221e+07	3.03011e+07	3.12429e+07	3.06242e+07	3.03535e+07	3.22461e+07	2.96696e+07	2.9642e+07	3.06679e+07	3.12239e+07	3.14691e+07	2.93263e+07	3.07124e+07	3.01402e+07	3.0713e+07	2.98007e+07	3.13712e+07	3.09032e+07	2.90274e+07	3.15531e+07	2.94578e+07	2.96598e+07	2.95076e+07	3.16974e+07	3.1353e+07	3.16717e+07	2.99909e+07	3.11138e+07	3.2219e+07	3.23036e+07	2.93464e+07	3.07181e+07	3.02964e+07
CFB@312V_Val->Pro	CFB	complement factor B(CFB)	629	312	V	Val->Pro[V]	-2.01565	Val->Pro	2.88728e+07	2.98533e+07	3.04762e+07	2.96558e+07	2.90131e+07	3.10368e+07	2.96235e+07	2.98677e+07	3.04393e+07	2.9445e+07	2.91543e+07	2.92747e+07	3.15017e+07	2.994e+07	3.15367e+07	3.12023e+07	2.92621e+07	2.94482e+07	3.04962e+07	3.16528e+07	2.98063e+07	2.92686e+07	3.05259e+07	3.14443e+07	2.86182e+07	3.03648e+07	2.94283e+07	2.88336e+07	3.06757e+07	2.97189e+07	2.89598e+07	3.01564e+07	3.15603e+07	2.95733e+07	2.87496e+07	3.10496e+07	2.94483e+07	2.96641e+07	2.97475e+07	3.03018e+07	2.91614e+07
CFB@32R_Arg->Gln	CFB	complement factor B(CFB)	629	32	R	Arg->Gln[R]	-28.0425	Arg->Gln	2.88371e+07	2.90843e+07	3.12169e+07	3.06406e+07	2.93897e+07	2.96165e+07	2.8774e+07	2.93709e+07	3.0064e+07	2.96736e+07	3.02832e+07	3.09447e+07	3.0844e+07	3.09028e+07	3.16544e+07	2.93367e+07	2.94577e+07	3.02117e+07	2.93145e+07	2.9216e+07	2.90038e+07	3.03905e+07	3.12563e+07	30092333	2.94767e+07	2.90747e+07	2.88824e+07	2.94966e+07	2.88839e+07	3.07072e+07	3.17464e+07	2.89727e+07	2.98201e+07	3.00987e+07	2.87959e+07	2.91428e+07	3.17425e+07	2.90972e+07	2.87065e+07	3.01138e+07	3.07378e+07
CFB@32R_Arg->Trp	CFB	complement factor B(CFB)	629	32	R	Arg->Trp[R]	29.9782	Arg->Trp	3.06886e+07	2.98754e+07	3.00556e+07	3.09147e+07	2.99804e+07	3.12034e+07	2.95717e+07	2.89199e+07	3.09662e+07	3.14926e+07	2.87581e+07	2.87859e+07	3.01616e+07	3.06939e+07	3.12009e+07	3.17488e+07	2.90332e+07	2.94206e+07	3.00172e+07	2.99063e+07	3.01563e+07	2.87743e+07	3.17605e+07	2.90312e+07	2.96003e+07	3.14692e+07	3.10697e+07	3.17858e+07	2.99528e+07	3.04372e+07	2.88775e+07	3.00804e+07	3.15648e+07	2.94758e+07	3.11826e+07	2.90891e+07	2.95657e+07	3.1648e+07	2.96479e+07	2.90254e+07	2.86236e+07
CFB@325S_Didehydro	CFB	complement factor B(CFB)	629	325	S	Didehydro[S]	-2.01565	Didehydro	3.12347e+07	3.07922e+07	3.08047e+07	2.95675e+07	3.03341e+07	2.87922e+07	2.89121e+07	3.10192e+07	3.13297e+07	3.04487e+07	3.04792e+07	2.9946e+07	2.89556e+07	3.17078e+07	3.13976e+07	3.08101e+07	3.08277e+07	2.89837e+07	3.07908e+07	3.09675e+07	2.99693e+07	2.92548e+07	3.11394e+07	3.00417e+07	3.07153e+07	3.06707e+07	2.98066e+07	3.11486e+07	3.04494e+07	2.93647e+07	2.86818e+07	2.98418e+07	2.93733e+07	2.90232e+07	3.06179e+07	3.07083e+07	2.91196e+07	3.08926e+07	2.96074e+07	3.10692e+07	3.14582e+07
CFB@533K_Formyl	CFB	complement factor B(CFB)	629	533	K	Formyl[K]	27.9949	Formyl	3.05771e+07	2.87667e+07	2.94232e+07	2.92294e+07	2.89992e+07	2.89702e+07	3.02697e+07	3.09043e+07	3.12955e+07	3.09984e+07	3.07326e+07	2.96952e+07	3.04549e+07	3.15927e+07	3.1567e+07	3.08826e+07	2.87422e+07	2.882e+07	3.09251e+07	2.99592e+07	3.17181e+07	2.98746e+07	3.16848e+07	3.05778e+07	2.97536e+07	3.16328e+07	3.1329e+07	2.97683e+07	2.97029e+07	2.9399e+07	3.06497e+07	3.10639e+07	3.04593e+07	3.13698e+07	3.03237e+07	2.9797e+07	2.89413e+07	2.95266e+07	3.03404e+07	3.07343e+07	2.86119e+07
CFB@533K_Lys->Arg	CFB	complement factor B(CFB)	629	533	K	Lys->Arg[K]	28.0061	Lys->Arg	3.10291e+07	29506763	3.16755e+07	2.92653e+07	2.90735e+07	3.03562e+07	2.88885e+07	3.07464e+07	3.1771e+07	3.08658e+07	3.15941e+07	2.86224e+07	3.15375e+07	3.05468e+07	2.89526e+07	2.94084e+07	3.13896e+07	2.92676e+07	3.047e+07	3.06092e+07	3.04426e+07	2.99984e+07	2.99708e+07	2.88097e+07	2.88806e+07	3.01771e+07	3.16703e+07	2.97165e+07	3.08008e+07	2.97643e+07	3.15595e+07	2.999e+07	3.06122e+07	2.92326e+07	3.10465e+07	3.13249e+07	2.86464e+07	2.93676e+07	3.16426e+07	3.13687e+07	3.0642e+07
CFB@533K_Lys->Gln	CFB	complement factor B(CFB)	629	533	K	Lys->Gln[K]	-0.036386	Lys->Gln	2.9447e+07	2.97613e+07	3.00782e+07	3.0658e+07	3.15654e+07	2.92501e+07	3.04856e+07	2.98695e+07	2.9798e+07	3.03807e+07	2.89002e+07	3.03995e+07	2.88706e+07	3.10812e+07	2.95742e+07	2.95498e+07	3.09924e+07	2.99352e+07	30671458	2.8998e+07	2.99275e+07	3.12465e+07	3.03502e+07	3.07098e+07	3.12847e+07	3.06039e+07	3.13106e+07	2.9573e+07	3.16277e+07	3.15703e+07	3.0137e+07	2.97457e+07	3.05009e+07	3.12255e+07	3.06369e+07	2.95962e+07	2.924e+07	3.09286e+07	3.11467e+07	3.06259e+07	3.15399e+07
CFB@54E_Cation_Fe[II]	CFB	complement factor B(CFB)	629	54	E	Cation_Fe[II][E]	53.9193	Cation_Fe[II]	2.95231e+07	2.92341e+07	2.92652e+07	3.13874e+07	3.02753e+07	3.09987e+07	2.90107e+07	2.90539e+07	2.93847e+07	3.15968e+07	3.11683e+07	3.16505e+07	3.00367e+07	2.89357e+07	3.09068e+07	3.07441e+07	2.90689e+07	2.89831e+07	3.08558e+07	2.97471e+07	2.86349e+07	3.14447e+07	2.89327e+07	3.01145e+07	3.00463e+07	2.9909e+07	3.17629e+07	2.92729e+07	2.89329e+07	3.14589e+07	2.97666e+07	2.87298e+07	3.0258e+07	3.01196e+07	3.11581e+07	2.98622e+07	2.94579e+07	2.8756e+07	2.90483e+07	2.99865e+07	3.15132e+07
CFB@154Q_Gln->Phe	CFB	complement factor B(CFB)	629	154	Q	Gln->Phe[Q]	19.0098	Gln->Phe	2.96062e+07	2.87694e+07	3.13829e+07	3.0182e+07	3.12784e+07	2.89659e+07	3.1254e+07	2.88397e+07	3.04256e+07	2.99373e+07	3.16309e+07	3.07785e+07	3.12201e+07	3.15412e+07	2.92005e+07	3.1495e+07	2.86721e+07	3.11331e+07	2.90413e+07	3.08673e+07	2.91735e+07	3.06439e+07	3.14207e+07	3.05447e+07	2.96401e+07	2.86499e+07	2.98454e+07	3.06122e+07	2.86832e+07	2.92107e+07	3.14816e+07	3.16443e+07	2.92812e+07	3.08933e+07	3.00083e+07	2.92372e+07	3.06164e+07	3.10797e+07	2.96569e+07	3.11393e+07	2.90776e+07
CFB@551E_Glu->Met	CFB	complement factor B(CFB)	629	551	E	Glu->Met[E]	1.99789	Glu->Met	2.96455e+07	3.1154e+07	3.03279e+07	3.07514e+07	3.03663e+07	3.08445e+07	2.94492e+07	2.8781e+07	3.0397e+07	3.09114e+07	2.86315e+07	2.9502e+07	3.10681e+07	2.9416e+07	2.9842e+07	2.88701e+07	3.16344e+07	3.1196e+07	3.064e+07	2.86293e+07	3.01953e+07	2.87924e+07	3.06405e+07	2.88918e+07	3.17169e+07	2.87308e+07	2.90485e+07	2.94114e+07	3.00971e+07	3.09485e+07	2.92961e+07	3.15111e+07	3.13652e+07	3.06277e+07	3.16585e+07	3.02848e+07	2.93138e+07	2.95337e+07	3.03987e+07	2.98487e+07	2.9532e+07
CFB@558N_Deamidated	CFB	complement factor B(CFB)	629	558	N	Deamidated[N]	0.984016	Deamidated	3.03599e+07	3.04695e+07	2.95493e+07	2.94867e+07	3.1112e+07	3.10419e+07	3.11771e+07	2.87477e+07	3.0209e+07	3.03481e+07	29359029	3.13416e+07	3.08279e+07	2.93179e+07	2.92682e+07	2.91082e+07	2.95841e+07	3.1983e+07	2.9588e+07	3.12448e+07	2.90729e+07	3.16838e+07	2.93686e+07	2.89793e+07	3.10046e+07	3.00688e+07	3.09053e+07	3.05494e+07	3.17517e+07	3.13716e+07	3.17504e+07	3.12635e+07	3.14688e+07	3.05704e+07	2.98008e+07	2.99245e+07	3.00862e+07	2.92692e+07	2.87968e+07	2.98622e+07	3.16331e+07
CFB@56Q_Deamidated	CFB	complement factor B(CFB)	629	56	Q	Deamidated[Q]	0.984016	Deamidated	2.91979e+07	3.14438e+07	3.16417e+07	2.88108e+07	3.02262e+07	3.14174e+07	3.04559e+07	3.09084e+07	2.9142e+07	3.13903e+07	2.99438e+07	3.06765e+07	2.9777e+07	3.09737e+07	2.89995e+07	3.07256e+07	2.92409e+07	3.00672e+07	3.05705e+07	2.96991e+07	2.99547e+07	2.97132e+07	2.86665e+07	2.99751e+07	2.90844e+07	2.96449e+07	2.98967e+07	2.99612e+07	2.94562e+07	3.04963e+07	2.99615e+07	3.13449e+07	2.98659e+07	3.03803e+07	3.09699e+07	3.04358e+07	2.98911e+07	3.02374e+07	3.15857e+07	3.1778e+07	3.14353e+07
CFB@56Q_Gln->Lys	CFB	complement factor B(CFB)	629	56	Q	Gln->Lys[Q]	0.036386	Gln->Lys	3.00158e+07	3.15613e+07	3.03767e+07	2.97499e+07	3.12686e+07	2.93994e+07	3.1097e+07	2.98193e+07	3.05625e+07	3.11145e+07	2.93936e+07	3.08867e+07	3.07e+07	2.98696e+07	3.17279e+07	3.03519e+07	2.97326e+07	3.04647e+07	3.16999e+07	2.87215e+07	2.90722e+07	3.13148e+07	3.04208e+07	3.17045e+07	3.07394e+07	2.93282e+07	2.96565e+07	3.09641e+07	2.98442e+07	2.95858e+07	2.87186e+07	2.99182e+07	3.07057e+07	2.98249e+07	2.87374e+07	3.05673e+07	2.9537e+07	2.91065e+07	3.04899e+07	3.17362e+07	3.09557e+07
CFB@560N_Deamidated	CFB	complement factor B(CFB)	629	560	N	Deamidated[N]	0.984016	Deamidated	2.94043e+07	2.95921e+07	3.04495e+07	3.0365e+07	3.11688e+07	2.96093e+07	3.0158e+07	2.88514e+07	3.08456e+07	3.12661e+07	3.16314e+07	3.14729e+07	2.90861e+07	2.94812e+07	2.96358e+07	2.9589e+07	2.91513e+07	2.8724e+07	2.88653e+07	3.16371e+07	3.13259e+07	2.97749e+07	2.87881e+07	3.15654e+07	2.91291e+07	2.95371e+07	3.11621e+07	3.0985e+07	3.16081e+07	2.92041e+07	3.15253e+07	3.17614e+07	2.88115e+07	2.98728e+07	3.14296e+07	3.00731e+07	3.05916e+07	3.05111e+07	2.99942e+07	2.97465e+07	3.12123e+07
CFB@562N_Deamidated	CFB	complement factor B(CFB)	629	562	N	Deamidated[N]	0.984016	Deamidated	2.92992e+07	3.01336e+07	3.18117e+07	3.09043e+07	2.95027e+07	2.99878e+07	3.01316e+07	3.12323e+07	2.95623e+07	2.87651e+07	3.01856e+07	2.9491e+07	2.96513e+07	2.92681e+07	3.09195e+07	3.05356e+07	3.16167e+07	3.08104e+07	3.07894e+07	2.87176e+07	2.9516e+07	3.18636e+07	3.20176e+07	2.92074e+07	2.91627e+07	3.00225e+07	3.19638e+07	3.0869e+07	2.96988e+07	3.17371e+07	3.16187e+07	3.01151e+07	3.11667e+07	2.99965e+07	3.1235e+07	3.05436e+07	2.93708e+07	2.97072e+07	2.98879e+07	3.1735e+07	3.00391e+07
CFB@565K_Acetylhypusine	CFB	complement factor B(CFB)	629	565	K	Acetylhypusine[K]	113.084	Acetylhypusine	2.91332e+07	2.97348e+07	3.06512e+07	2.88813e+07	2.98457e+07	2.99453e+07	2.89581e+07	3.17598e+07	2.93342e+07	3.17865e+07	3.16158e+07	3.08551e+07	2.87026e+07	2.94927e+07	3.0712e+07	2.8731e+07	3.07517e+07	3.1467e+07	3.0281e+07	3.0389e+07	3.0424e+07	3.15445e+07	3.05789e+07	2.9825e+07	2.87553e+07	2.9497e+07	3.01651e+07	3.01147e+07	2.86752e+07	2.92368e+07	2.88093e+07	2.99337e+07	3.02152e+07	3.07205e+07	2.91479e+07	3.04275e+07	3.07036e+07	3.07886e+07	3.00022e+07	2.87907e+07	2.89117e+07
CFB@565K_GG(Dicarbamidomethyl)	CFB	complement factor B(CFB)	629	565	K	GG[K](Dicarbamidomethyl[K])	114.043	GG(Dicarbamidomethyl)	2.89024e+07	3.09647e+07	2.86446e+07	2.99677e+07	3.03077e+07	3.03181e+07	3.0557e+07	3.12637e+07	2.88813e+07	3.07374e+07	2.9256e+07	3.0533e+07	3.0702e+07	2.95679e+07	3.01378e+07	2.86176e+07	2.92545e+07	2.90442e+07	2.97103e+07	3.17121e+07	3.14707e+07	2.99795e+07	3.14167e+07	2.92475e+07	3.17047e+07	3.07564e+07	28916047	2.93071e+07	2.89773e+07	2.87816e+07	3.03744e+07	2.98074e+07	3.1485e+07	2.96102e+07	3.00092e+07	2.86321e+07	2.99759e+07	2.95952e+07	3.03175e+07	2.99099e+07	3.17063e+07
CFB@566E_DMED	CFB	complement factor B(CFB)	629	566	E	DMED[E]	70.0895	DMED	3.14467e+07	3.13531e+07	3.08249e+07	3.16425e+07	3.09263e+07	3.09557e+07	3.05601e+07	2.98488e+07	3.01579e+07	3.01365e+07	2.95561e+07	3.0158e+07	3.03378e+07	2.91476e+07	2.92171e+07	2.87726e+07	3.05269e+07	3.09147e+07	2.90005e+07	3.00047e+07	3.13755e+07	3.08091e+07	3.09833e+07	3.16671e+07	3.16422e+07	2.88943e+07	3.08089e+07	3.06494e+07	2.98496e+07	3.1538e+07	3.02191e+07	2.97154e+07	3.12035e+07	2.93431e+07	2.96444e+07	3.06562e+07	3.01385e+07	3.01288e+07	3.10682e+07	3.02504e+07	3.06784e+07
CFB@566E_Glu->Ala	CFB	complement factor B(CFB)	629	566	E	Glu->Ala[E]	-58.0055	Glu->Ala	3.0893e+07	3.05499e+07	2.96972e+07	3.09649e+07	3.12191e+07	2.98297e+07	2.97101e+07	3.1783e+07	2.94168e+07	2.97599e+07	2.93383e+07	3.17263e+07	3.03448e+07	3.11463e+07	3.04058e+07	2.90757e+07	2.88659e+07	3.07336e+07	3.07267e+07	2.88843e+07	2.87863e+07	2.94862e+07	3.02473e+07	3.04657e+07	2.95891e+07	3.14479e+07	2.87301e+07	3.00209e+07	3.06777e+07	2.92849e+07	2.98681e+07	3.00055e+07	3.03014e+07	3.17064e+07	2.9223e+07	3.00179e+07	3.16119e+07	2.99132e+07	3.01255e+07	3.00992e+07	3.00316e+07
CFB@566E_Glu->Asn	CFB	complement factor B(CFB)	629	566	E	Glu->Asn[E]	-14.9997	Glu->Asn	2.94513e+07	3.09183e+07	3.04576e+07	2.89881e+07	2.94576e+07	2.97402e+07	2.93385e+07	3.04284e+07	2.88864e+07	3.12169e+07	2.97236e+07	3.09592e+07	3.1243e+07	3.08408e+07	2.97384e+07	3.11436e+07	3.07198e+07	2.89934e+07	2.90109e+07	3.00149e+07	3.17374e+07	3.07725e+07	3.01322e+07	3.13994e+07	2.86281e+07	3.13675e+07	2.91084e+07	3.10162e+07	3.12232e+07	2.98087e+07	3.15711e+07	2.99221e+07	2.86832e+07	3.1678e+07	3.09661e+07	3.15807e+07	2.98502e+07	2.96164e+07	3.05587e+07	2.87819e+07	3.04147e+07
CFB@566E_Glu->Lys	CFB	complement factor B(CFB)	629	566	E	Glu->Lys[E]	-0.94763	Glu->Lys	3.05082e+07	2.88017e+07	2.95822e+07	2.92929e+07	3.04609e+07	2.87007e+07	2.96181e+07	3.13018e+07	2.94359e+07	31505171	3.13747e+07	3.12332e+07	3.13833e+07	2.88916e+07	3.09668e+07	3.07486e+07	3.09926e+07	2.95482e+07	3.13282e+07	2.9791e+07	3.07897e+07	2.93084e+07	3.10767e+07	2.98617e+07	3.15054e+07	2.92386e+07	2.91889e+07	3.0967e+07	2.98266e+07	2.9703e+07	2.91986e+07	3.11059e+07	2.89363e+07	3.10272e+07	3.00433e+07	2.88323e+07	3.07743e+07	2.90584e+07	3.13442e+07	3.05176e+07	2.97627e+07
CFB@570P_Pro->Val	CFB	complement factor B(CFB)	629	570	P	Pro->Val[P]	2.01565	Pro->Val	3.15148e+07	2.92504e+07	2.89903e+07	3.0582e+07	2.88075e+07	3.07262e+07	2.87127e+07	2.96185e+07	2.90106e+07	3.10964e+07	3.04513e+07	3.08994e+07	2.95953e+07	3.04475e+07	2.9681e+07	3.10155e+07	3.14322e+07	2.93048e+07	3.0975e+07	2.98029e+07	3.01626e+07	2.95819e+07	2.96095e+07	28996037	31683910	2.91599e+07	3.16981e+07	2.88892e+07	3.1409e+07	3.0651e+07	2.91251e+07	3.0153e+07	2.86799e+07	2.97639e+07	3.11061e+07	3.10968e+07	3.17595e+07	3.00631e+07	3.03755e+07	3.14514e+07	3.10184e+07
CFB@571E_Cation_Fe[III]	CFB	complement factor B(CFB)	629	571	E	Cation_Fe[III][E]	52.9115	Cation_Fe[III]	2.98093e+07	3.05448e+07	2.94601e+07	2.88676e+07	3.1473e+07	2.98935e+07	3.1639e+07	3.13611e+07	3.1643e+07	2.87382e+07	3.14032e+07	2.99508e+07	3.05243e+07	3.00564e+07	3.10064e+07	2.93266e+07	3.00257e+07	2.87144e+07	3.03768e+07	2.90459e+07	2.89712e+07	3.13994e+07	3.09895e+07	3.06164e+07	3.08112e+07	2.97909e+07	2.92807e+07	2.90865e+07	2.89218e+07	2.95273e+07	3.0806e+07	3.02925e+07	2.99856e+07	3.14985e+07	2.98136e+07	2.99042e+07	3.00633e+07	3.1763e+07	2.92194e+07	3.0934e+07	3.07046e+07
CFB@435N_Deamidated	CFB	complement factor B(CFB)	629	435	N	Deamidated[N]	0.984016	Deamidated	3.10105e+07	31749838	3.05692e+07	2.9457e+07	3.02041e+07	3.15297e+07	3.13108e+07	3.19935e+07	2.92694e+07	2.99345e+07	2.87159e+07	3.00765e+07	2.96647e+07	3.03794e+07	2.9366e+07	3.05231e+07	2.96282e+07	2.91515e+07	2.90758e+07	2.98013e+07	2.9915e+07	3.12198e+07	2.97487e+07	3.15317e+07	2.86243e+07	29551861	2.96757e+07	3.14922e+07	2.97619e+07	3.1061e+07	3.09307e+07	3.00693e+07	3.17548e+07	2.96481e+07	3.05372e+07	3.05076e+07	3.03367e+07	2.9697e+07	3.12774e+07	3.13944e+07	2.92127e+07
CFB@438N_Deamidated	CFB	complement factor B(CFB)	629	438	N	Deamidated[N]	0.984016	Deamidated	3.04438e+07	2.87774e+07	3.02629e+07	3.16437e+07	2.87278e+07	3.09438e+07	3.09774e+07	3.15104e+07	2.90343e+07	2.87022e+07	2.8746e+07	2.89465e+07	2.99941e+07	3.08435e+07	3.1204e+07	3.13683e+07	3.07677e+07	3.02235e+07	2.89556e+07	2.9895e+07	2.95035e+07	2.91249e+07	3.08031e+07	2.92336e+07	2.97513e+07	3.1433e+07	3.04724e+07	3.1404e+07	3.0957e+07	2.9179e+07	3.15547e+07	2.88184e+07	2.96568e+07	3.01345e+07	3.04853e+07	3.04481e+07	2.90521e+07	3.15176e+07	2.89434e+07	3.01231e+07	3.17056e+07
CFB@448N_Ammonia-loss	CFB	complement factor B(CFB)	629	448	N	Ammonia-loss[N]	-17.0265	Ammonia-loss	2.95389e+07	3.12812e+07	2.90818e+07	2.89968e+07	3.02731e+07	3.12224e+07	2.95471e+07	3.05539e+07	2.99383e+07	2.96976e+07	2.99121e+07	2.91989e+07	2.93372e+07	3.02962e+07	2.99316e+07	3.04847e+07	3.06656e+07	3.10546e+07	3.11805e+07	2.99227e+07	3.1087e+07	3.16813e+07	3.14078e+07	2.90415e+07	3.07301e+07	3.05865e+07	2.98071e+07	2.87282e+07	3.03302e+07	2.96476e+07	3.0751e+07	3.06528e+07	3.00155e+07	2.89667e+07	3.12593e+07	3.16842e+07	3.09646e+07	3.09146e+07	3.10715e+07	2.899e+07	3.029e+07
CFB@448N_Deamidated	CFB	complement factor B(CFB)	629	448	N	Deamidated[N]	0.984016	Deamidated	2.95287e+07	3.11528e+07	2.96149e+07	2.94233e+07	3.02551e+07	3.08054e+07	2.93085e+07	3.0838e+07	2.92051e+07	2.96456e+07	3.04564e+07	2.92922e+07	2.94312e+07	2.90146e+07	2.91198e+07	3.07381e+07	3.07804e+07	3.09783e+07	3.13482e+07	3.07746e+07	2.98619e+07	3.15623e+07	2.93099e+07	3.1434e+07	3.16657e+07	3.12057e+07	3.04972e+07	3.02537e+07	3.12328e+07	2.90173e+07	2.91246e+07	3.05751e+07	2.88813e+07	2.89981e+07	2.92143e+07	3.02158e+07	2.89519e+07	3.07861e+07	3.15411e+07	2.91783e+07	3.13206e+07
CFB@460N_Deamidated	CFB	complement factor B(CFB)	629	460	N	Deamidated[N]	0.984016	Deamidated	3.06112e+07	3.14366e+07	2.87724e+07	2.91715e+07	2.88102e+07	3.06526e+07	2.92477e+07	3.14978e+07	3.01272e+07	2.89973e+07	2.94819e+07	3.12985e+07	3.1009e+07	2.90311e+07	3.09614e+07	3.11341e+07	3.02649e+07	2.89599e+07	2.9707e+07	3.162e+07	3.06329e+07	3.01973e+07	3.00434e+07	3.01695e+07	3.09173e+07	2.86431e+07	3.12817e+07	2.89599e+07	2.92794e+07	3.15266e+07	2.88697e+07	2.86873e+07	2.99684e+07	3.13515e+07	3.13846e+07	2.95723e+07	2.94467e+07	2.94361e+07	3.01995e+07	3.03633e+07	3.05212e+07
CFB@467Q_Deamidated	CFB	complement factor B(CFB)	629	467	Q	Deamidated[Q]	0.984016	Deamidated	2.8664e+07	3.02499e+07	3.05919e+07	3.13301e+07	2.8768e+07	2.99256e+07	2.89713e+07	3.02175e+07	2.99457e+07	3.04981e+07	3.15777e+07	2.88046e+07	2.98591e+07	3.16011e+07	3.03319e+07	3.01624e+07	2.92194e+07	3.11716e+07	3.09548e+07	2.94581e+07	3.00779e+07	29628294	3.09301e+07	2.90559e+07	2.95654e+07	3.10824e+07	2.92646e+07	3.01338e+07	2.90767e+07	2.92527e+07	3.00544e+07	2.90571e+07	2.9198e+07	3.07382e+07	3.02205e+07	3.08807e+07	3.00426e+07	3.07037e+07	3.00859e+07	3.09581e+07	3.08648e+07
CFB@471E_Glu->Met	CFB	complement factor B(CFB)	629	471	E	Glu->Met[E]	1.99789	Glu->Met	3.13459e+07	3.00706e+07	2.86189e+07	3.04435e+07	2.98558e+07	3.11991e+07	2.92654e+07	2.93254e+07	2.95588e+07	3.08335e+07	3.09517e+07	3.02619e+07	2.98869e+07	2.88708e+07	2.9571e+07	2.86271e+07	3.09455e+07	3.00374e+07	2.89761e+07	3.10094e+07	3.13517e+07	3.09263e+07	3.02224e+07	2.90372e+07	2.88448e+07	2.91544e+07	2.98336e+07	3.14208e+07	3.12735e+07	3.06742e+07	3.00103e+07	3.09321e+07	3.09034e+07	2.87407e+07	3.06238e+07	3.05362e+07	3.02199e+07	3.12463e+07	3.03112e+07	3.1033e+07	3.14087e+07
CFB@486K_Lys->Allysine	CFB	complement factor B(CFB)	629	486	K	Lys->Allysine[K]	-1.03163	Lys->Allysine	2.93868e+07	2.9281e+07	2.8657e+07	3.08627e+07	3.10861e+07	2.9519e+07	2.88525e+07	2.91354e+07	3.08611e+07	2.96441e+07	3.14304e+07	2.89629e+07	2.87149e+07	2.90173e+07	2.96373e+07	2.88661e+07	2.95141e+07	3.17741e+07	2.96821e+07	3.08896e+07	2.99616e+07	2.97509e+07	3.06105e+07	3.0095e+07	2.97055e+07	3.08016e+07	2.88307e+07	2.86416e+07	2.96447e+07	2.93059e+07	2.90922e+07	2.96309e+07	3.12988e+07	3.02399e+07	3.14626e+07	2.88695e+07	2.9871e+07	3.06442e+07	3.02606e+07	2.94299e+07	3.16378e+07
CFB@487G_Gly->Pro	CFB	complement factor B(CFB)	629	487	G	Gly->Pro[G]	40.0313	Gly->Pro	2.87022e+07	3.17051e+07	3.05459e+07	3.09261e+07	3.15611e+07	2.90407e+07	2.91129e+07	3.07867e+07	2.93608e+07	2.9307e+07	3.0151e+07	2.98662e+07	2.92876e+07	3.16372e+07	2.98112e+07	2.93503e+07	3.13012e+07	2.87389e+07	2.93176e+07	2.90567e+07	3.10483e+07	3.15678e+07	2.98732e+07	2.94748e+07	3.07648e+07	3.15145e+07	3.16786e+07	3.23955e+07	2.95842e+07	2.99354e+07	2.93093e+07	2.87744e+07	3.10036e+07	3.13704e+07	3.12745e+07	3.09335e+07	3.19544e+07	3.03719e+07	2.94163e+07	2.90034e+07	2.87698e+07
CFB@488T_Didehydro	CFB	complement factor B(CFB)	629	488	T	Didehydro[T]	-2.01565	Didehydro	3.1132e+07	2.90141e+07	2.86207e+07	3.04843e+07	3.12038e+07	2.97102e+07	3.02286e+07	3.09016e+07	3.09199e+07	3.03928e+07	2.87207e+07	2.9207e+07	3.05168e+07	3.10948e+07	2.89398e+07	3.01494e+07	3.09525e+07	3.0466e+07	2.86156e+07	3.08443e+07	2.88038e+07	3.12157e+07	3.11574e+07	3.01016e+07	2.97477e+07	2.99095e+07	3.0072e+07	3.04332e+07	3.15496e+07	2.9075e+07	3.14779e+07	2.93623e+07	3.13094e+07	3.10347e+07	2.87646e+07	2.8864e+07	3.03698e+07	3.14718e+07	3.15881e+07	2.93783e+07	3.11967e+07
CFB@489D_Asp->Asn	CFB	complement factor B(CFB)	629	489	D	Asp->Asn[D]	-0.984016	Asp->Asn	2.91823e+07	3.09118e+07	2.87282e+07	3.02782e+07	3.10409e+07	2.8761e+07	3.02023e+07	3.11556e+07	2.95961e+07	2.93752e+07	2.87723e+07	2.87724e+07	3.13719e+07	3.04048e+07	3.13234e+07	2.98e+07	3.07176e+07	3.08928e+07	2.88099e+07	3.06812e+07	2.96977e+07	2.91372e+07	3.12347e+07	3.04168e+07	3.10302e+07	3.09594e+07	2.91517e+07	2.90689e+07	3.02548e+07	2.98863e+07	3.04762e+07	2.87991e+07	2.9539e+07	3.15335e+07	2.96507e+07	3.0799e+07	2.94842e+07	2.96472e+07	3.03617e+07	2.96793e+07	2.91163e+07
CFB@503R_Deamidated	CFB	complement factor B(CFB)	629	503	R	Deamidated[R]	0.984016	Deamidated	3.06166e+07	3.03404e+07	3.03563e+07	2.86575e+07	2.96828e+07	3.16806e+07	2.92348e+07	3.03017e+07	2.99846e+07	3.14637e+07	3.11764e+07	3.11395e+07	3.06273e+07	3.15573e+07	3.09567e+07	2.97039e+07	3.0587e+07	3.16355e+07	3.03232e+07	2.97275e+07	2.9264e+07	2.91643e+07	3.16559e+07	3.12419e+07	2.86127e+07	3.09688e+07	2.9412e+07	3.07892e+07	3.06633e+07	3.10839e+07	2.96345e+07	2.86807e+07	3.15427e+07	2.86923e+07	2.93809e+07	2.94695e+07	3.103e+07	3.02008e+07	2.95257e+07	3.08372e+07	3.14478e+07
CFB@511C_DiDehydro	CFB	complement factor B(CFB)	629	511	C	DiDehydro[C]	-2.01565	DiDehydro	3.10555e+07	3.0777e+07	3.11968e+07	2.89799e+07	3.03402e+07	2.96226e+07	2.8916e+07	2.874e+07	31286155	2.99429e+07	3.16892e+07	2.86904e+07	29885843	2.95125e+07	2.91739e+07	2.8925e+07	3.01176e+07	3.05941e+07	2.96e+07	3.02037e+07	3.12882e+07	2.86283e+07	2.97549e+07	3.1381e+07	2.93806e+07	2.98182e+07	3.13731e+07	2.99294e+07	3.11429e+07	3.08273e+07	3.07886e+07	2.87885e+07	2.92108e+07	2.99427e+07	3.01959e+07	3.02979e+07	2.95125e+07	3.11461e+07	3.04957e+07	3.11441e+07	3.00867e+07
CFB@512M_AHA-SS	CFB	complement factor B(CFB)	629	512	M	AHA-SS[M]	195.076	AHA-SS	2.93378e+07	2.90439e+07	3.03573e+07	3.11482e+07	2.90806e+07	3.04062e+07	2.94435e+07	3.09973e+07	2.9066e+07	2.87505e+07	2.96182e+07	3.06011e+07	2.86717e+07	3.03421e+07	3.09335e+07	2.93632e+07	2.92129e+07	2.89697e+07	3.13911e+07	3.06647e+07	2.91965e+07	3.10416e+07	3.12651e+07	3.16313e+07	2.95798e+07	2.92574e+07	3.14665e+07	2.99423e+07	2.99797e+07	2.96475e+07	2.98522e+07	3.0866e+07	2.92063e+07	2.99682e+07	3.17789e+07	3.07575e+07	3.0941e+07	3.16213e+07	3.08297e+07	3.16012e+07	2.96843e+07
CFB@512M_Oxidation	CFB	complement factor B(CFB)	629	512	M	Oxidation[M]	15.9949	Oxidation	3.13061e+07	2.92061e+07	2.93514e+07	2.93039e+07	2.95167e+07	3.07523e+07	3.00824e+07	2.88346e+07	3.06811e+07	3.08436e+07	2.87128e+07	3.13803e+07	3.07889e+07	2.89164e+07	3.14097e+07	2.9106e+07	3.02438e+07	2.93867e+07	3.04858e+07	2.93631e+07	3.09898e+07	3.12343e+07	3.10329e+07	3.02838e+07	3.0171e+07	2.86166e+07	3.10801e+07	3.10426e+07	3.17604e+07	3.08623e+07	2.93329e+07	3.11736e+07	2.91516e+07	3.00607e+07	2.8644e+07	3.12155e+07	3.15454e+07	2.99615e+07	3.13157e+07	2.99795e+07	3.1167e+07
CFB@517S_Ser->Pro	CFB	complement factor B(CFB)	629	517	S	Ser->Pro[S]	10.0207	Ser->Pro	2.98907e+07	2.93237e+07	2.95651e+07	3.1087e+07	2.92716e+07	3.05899e+07	2.87822e+07	2.95259e+07	2.92057e+07	3.16455e+07	3.14735e+07	2.98022e+07	2.8997e+07	2.94553e+07	3.15934e+07	2.87335e+07	2.96508e+07	3.05591e+07	2.94051e+07	2.99384e+07	29150241	3.14144e+07	2.95063e+07	2.95494e+07	3.01083e+07	3.03024e+07	3.17768e+07	3.14791e+07	3.02227e+07	3.083e+07	3.11616e+07	2.94161e+07	3.09525e+07	3.11921e+07	2.98247e+07	2.8677e+07	2.95477e+07	3.1424e+07	3.11169e+07	3.02183e+07	3.09549e+07
CFB@518E_Glu->Met	CFB	complement factor B(CFB)	629	518	E	Glu->Met[E]	1.99789	Glu->Met	3.06792e+07	3.05643e+07	3.11933e+07	3.03494e+07	3.05998e+07	3.17048e+07	3.14622e+07	3.05152e+07	3.16371e+07	2.87656e+07	2.90184e+07	2.95263e+07	3.00061e+07	3.15816e+07	2.9363e+07	3.16464e+07	3.11808e+07	2.88883e+07	3.15914e+07	3.10949e+07	2.93056e+07	3.14251e+07	3.09798e+07	2.87754e+07	3.16727e+07	3.16112e+07	2.92527e+07	3.03563e+07	2.89529e+07	3.04892e+07	2.93973e+07	2.88539e+07	3.12813e+07	3.12363e+07	3.04054e+07	2.98996e+07	3.13405e+07	3.03502e+07	2.98913e+07	3.16303e+07	3.10557e+07
CFB@521V_Val->Thr	CFB	complement factor B(CFB)	629	521	V	Val->Thr[V]	1.97927	Val->Thr	2.95388e+07	3.028e+07	3.17437e+07	2.936e+07	3.06054e+07	2.86431e+07	2.95646e+07	2.96155e+07	2.9375e+07	2.91544e+07	3.12334e+07	2.89635e+07	3.14749e+07	3.12052e+07	2.86571e+07	2.95916e+07	2.89438e+07	3.05791e+07	3.03414e+07	3.17442e+07	3.1194e+07	3.13746e+07	2.94903e+07	3.11663e+07	2.9313e+07	2.86813e+07	3.08654e+07	3.09012e+07	3.11117e+07	2.94821e+07	2.87106e+07	31468659	2.99985e+07	3.0099e+07	2.86358e+07	3.09446e+07	2.89844e+07	2.99471e+07	3.04589e+07	2.89723e+07	3.10343e+07
CFB@522L_Xle->Asn	CFB	complement factor B(CFB)	629	522	L	Xle->Asn[L]	0.958863	Xle->Asn	3.14485e+07	3.07201e+07	3.11406e+07	3.068e+07	2.95987e+07	2.86747e+07	3.11514e+07	2.9283e+07	2.92788e+07	3.12044e+07	3.04425e+07	3.00399e+07	2.91439e+07	3.05196e+07	3.09484e+07	2.94137e+07	2.94165e+07	2.94382e+07	2.95218e+07	2.97968e+07	3.17316e+07	3.03662e+07	3.01823e+07	3.09599e+07	2.94345e+07	2.88412e+07	2.92431e+07	3.14611e+07	3.00363e+07	3.17683e+07	3.05823e+07	2.97666e+07	2.97634e+07	3.10375e+07	3.14525e+07	3.09755e+07	2.96522e+07	2.98312e+07	3.1686e+07	3.06562e+07	3.11559e+07
CFB@527C_DiDehydro	CFB	complement factor B(CFB)	629	527	C	DiDehydro[C]	-2.01565	DiDehydro	3.01702e+07	2.99967e+07	3.0151e+07	2.96254e+07	3.01065e+07	2.93583e+07	3.07783e+07	2.9246e+07	3.12237e+07	2.99026e+07	3.15859e+07	2.90954e+07	2.95742e+07	2.90886e+07	3.16168e+07	3.09641e+07	3.04739e+07	3.09993e+07	3.14325e+07	2.89527e+07	2.9772e+07	3.03943e+07	3.07197e+07	3.02567e+07	3.12563e+07	2.99453e+07	3.07269e+07	3.02041e+07	2.96036e+07	2.88593e+07	3.0271e+07	3.0545e+07	2.87406e+07	3.00301e+07	3.08802e+07	3.12768e+07	2.92665e+07	2.88297e+07	3.17398e+07	2.99843e+07	2.96102e+07
CFB@530V_Val->Thr	CFB	complement factor B(CFB)	629	530	V	Val->Thr[V]	1.97927	Val->Thr	3.05281e+07	3.09007e+07	2.88074e+07	2.86905e+07	2.86194e+07	3.16148e+07	2.91482e+07	3.1153e+07	3.16766e+07	3.02618e+07	2.90417e+07	2.8882e+07	2.94394e+07	3.03988e+07	3.15928e+07	2.87878e+07	2.99154e+07	2.89197e+07	2.9278e+07	2.94051e+07	3.13176e+07	3.16133e+07	2.95588e+07	2.95374e+07	2.89014e+07	3.08587e+07	3.07171e+07	2.89562e+07	2.86396e+07	3.07589e+07	3.09817e+07	29063536	2.93268e+07	3.13806e+07	3.13809e+07	3.02757e+07	2.90495e+07	3.17482e+07	3.12299e+07	3.01117e+07	3.13281e+07
CFB@61V_Oxidation	CFB	complement factor B(CFB)	629	61	V	Oxidation[V]	15.9949	Oxidation	2.95153e+07	2.8736e+07	3.02535e+07	2.86545e+07	3.12086e+07	29196847	3.17257e+07	2.9022e+07	2.87216e+07	3.07909e+07	3.06365e+07	3.05571e+07	3.06834e+07	3.08286e+07	2.88594e+07	2.94236e+07	3.03213e+07	2.89266e+07	3.10265e+07	3.01303e+07	3.11978e+07	2.97203e+07	2.89175e+07	3.03571e+07	3.03394e+07	3.11077e+07	2.88373e+07	3.08731e+07	3.11105e+07	3.03381e+07	3.02344e+07	3.15115e+07	2.88983e+07	2.99734e+07	3.14941e+07	3.05849e+07	3.03067e+07	2.96664e+07	3.16718e+07	3.07974e+07	3.16663e+07
CFB@615C_DiDehydro	CFB	complement factor B(CFB)	629	615	C	DiDehydro[C]	-2.01565	DiDehydro	3.01426e+07	3.04319e+07	3.16136e+07	3.03512e+07	2.89801e+07	2.8996e+07	2.94205e+07	2.91275e+07	3.15684e+07	2.94072e+07	2.98645e+07	3.1674e+07	2.99358e+07	3.08465e+07	2.87279e+07	2.9034e+07	2.95084e+07	3.10551e+07	3.08068e+07	2.86401e+07	2.97779e+07	2.93163e+07	2.86682e+07	3.10387e+07	3.1192e+07	3.00979e+07	2.98525e+07	2.87294e+07	3.06271e+07	2.86867e+07	3.01532e+07	3.05806e+07	3.16162e+07	3.01638e+07	3.03548e+07	3.00557e+07	2.96489e+07	3.14552e+07	3.08603e+07	3.13797e+07	3.01615e+07
CFB@615C_unknown_17	CFB	complement factor B(CFB)	629	615	C	unknown_17[C]	89.9774	unknown_17	2.99909e+07	3.10227e+07	3.103e+07	2.91024e+07	3.06629e+07	2.9216e+07	2.87831e+07	2.87175e+07	3.02112e+07	2.92708e+07	3.14308e+07	2.86762e+07	2.91686e+07	2.88532e+07	3.17427e+07	2.90033e+07	3.06706e+07	3.17449e+07	2.88657e+07	3.00217e+07	2.89499e+07	3.10641e+07	3.06192e+07	2.87298e+07	2.91704e+07	2.90885e+07	3.13767e+07	2.88536e+07	2.90404e+07	2.86199e+07	2.9497e+07	3.08948e+07	30144762	2.89563e+07	2.98568e+07	2.89898e+07	2.98629e+07	3.14018e+07	2.8964e+07	3.08329e+07	3.0132e+07
CFB@619K_Lys->Allysine	CFB	complement factor B(CFB)	629	619	K	Lys->Allysine[K]	-1.03163	Lys->Allysine	3.06756e+07	2.87623e+07	3.14029e+07	2.98771e+07	3.09934e+07	2.92997e+07	2.90954e+07	2.97815e+07	2.91426e+07	3.14221e+07	3.13144e+07	2.8796e+07	3.09309e+07	3.08469e+07	3.10008e+07	3.15729e+07	3.06733e+07	3.15397e+07	2.99012e+07	3.04167e+07	3.10753e+07	3.06192e+07	2.953e+07	2.8728e+07	2.99127e+07	3.01953e+07	3.03719e+07	2.915e+07	2.94838e+07	3.11576e+07	2.90642e+07	2.90269e+07	2.93655e+07	3.08568e+07	3.15514e+07	3.05239e+07	3.05577e+07	3.03364e+07	3.04409e+07	3.00745e+07	2.9318e+07
CFB@62C_Cys->Pro	CFB	complement factor B(CFB)	629	62	C	Cys->Pro[C]	-5.95642	Cys->Pro	2.92727e+07	2.87994e+07	2.88568e+07	2.89374e+07	3.13042e+07	2.9143e+07	2.97736e+07	2.93688e+07	3.1343e+07	2.86565e+07	3.01966e+07	3.08876e+07	3.1127e+07	3.14554e+07	3.12163e+07	2.98054e+07	3.0831e+07	2.89624e+07	2.96013e+07	2.9061e+07	3.04091e+07	2.97013e+07	2.99227e+07	3.08895e+07	3.1048e+07	2.91427e+07	3.14666e+07	3.02308e+07	3.14903e+07	2.88922e+07	3.06571e+07	2.97776e+07	3.10192e+07	2.89875e+07	3.03373e+07	3.1593e+07	2.8665e+07	2.96127e+07	2.87402e+07	2.97319e+07	2.8793e+07
CFB@62C_Dehydro	CFB	complement factor B(CFB)	629	62	C	Dehydro[C]	-1.00782	Dehydro	2.96049e+07	2.98706e+07	2.88193e+07	3.15452e+07	3.14886e+07	3.08137e+07	3.02724e+07	3.02427e+07	2.95306e+07	2.97821e+07	3.10147e+07	3.11757e+07	3.09458e+07	2.95114e+07	2.90443e+07	3.08327e+07	2.87352e+07	2.96015e+07	2.87193e+07	3.1349e+07	3.14847e+07	2.88044e+07	3.00617e+07	2.90315e+07	2.95443e+07	3.10743e+07	2.95079e+07	3.04047e+07	3.00623e+07	3.16666e+07	3.09561e+07	2.90397e+07	2.94558e+07	3.14559e+07	3.09093e+07	3.06383e+07	3.01585e+07	3.1514e+07	3.01886e+07	2.97027e+07	2.87387e+07
CFB@62C_DiDehydro	CFB	complement factor B(CFB)	629	62	C	DiDehydro[C]	-2.01565	DiDehydro	3.07921e+07	2.90409e+07	3.06835e+07	2.86954e+07	3.08506e+07	3.1216e+07	3.0836e+07	2.95846e+07	3.12868e+07	2.8998e+07	2.9073e+07	3.08007e+07	2.97274e+07	3.0344e+07	2.92988e+07	2.89594e+07	2.88867e+07	3.05596e+07	3.07105e+07	2.98149e+07	3.04753e+07	3.08535e+07	2.87591e+07	2.87292e+07	3.00643e+07	3.03502e+07	3.1515e+07	2.93194e+07	3.16918e+07	2.96021e+07	2.90328e+07	3.09796e+07	3.02214e+07	3.10932e+07	2.89958e+07	3.13295e+07	3.16188e+07	3.14369e+07	3.05791e+07	3.16047e+07	2.99572e+07
CFB@62C_Oxidation	CFB	complement factor B(CFB)	629	62	C	Oxidation[C]	15.9949	Oxidation	3.03778e+07	2.95874e+07	3.03394e+07	3.17155e+07	3.1233e+07	2.94994e+07	2.89389e+07	2.88373e+07	2.88249e+07	3.1592e+07	3.00058e+07	3.04189e+07	3.01407e+07	3.03093e+07	3.08971e+07	3.00052e+07	3.14045e+07	3.00055e+07	3.14223e+07	2.91268e+07	2.91283e+07	3.0883e+07	3.14883e+07	3.1018e+07	3.14617e+07	2.96257e+07	3.15529e+07	2.89718e+07	2.87426e+07	3.00717e+07	2.89766e+07	2.94917e+07	3.029e+07	3.07275e+07	2.96676e+07	3.13913e+07	2.99248e+07	3.15911e+07	3.12435e+07	3.04871e+07	3.10185e+07
CFB@62C_unknown_7	CFB	complement factor B(CFB)	629	62	C	unknown_7[C]	16.9791	unknown_7	2.92271e+07	3.14244e+07	2.98134e+07	3.05425e+07	3.02517e+07	2.86743e+07	2.91025e+07	3.07779e+07	3.13323e+07	3.01469e+07	3.11596e+07	3.16376e+07	2.89776e+07	3.0029e+07	3.12838e+07	2.90742e+07	3.08315e+07	2.90023e+07	3.1489e+07	2.94676e+07	3.04737e+07	2.92817e+07	3.08514e+07	3.01876e+07	2.91538e+07	2.96047e+07	3.17553e+07	3.0408e+07	2.93394e+07	2.93124e+07	2.97021e+07	2.88627e+07	2.93037e+07	2.89583e+07	3.0804e+07	2.94516e+07	2.98105e+07	3.05173e+07	3.1133e+07	3.17087e+07	3.11598e+07
CFB@620E_Glu->Met	CFB	complement factor B(CFB)	629	620	E	Glu->Met[E]	1.99789	Glu->Met	3.11184e+07	3.17411e+07	3.15459e+07	3.11605e+07	3.02146e+07	2.88832e+07	3.02489e+07	3.13572e+07	2.89654e+07	3.11941e+07	3.16001e+07	3.04568e+07	2.87852e+07	2.99573e+07	3.14513e+07	2.92883e+07	3.12471e+07	3.06404e+07	2.8712e+07	3.04573e+07	2.94962e+07	2.91276e+07	3.15398e+07	2.86166e+07	3.07677e+07	2.9488e+07	3.07402e+07	2.93887e+07	2.94947e+07	3.08843e+07	3.15542e+07	3.13944e+07	2.93047e+07	3.16313e+07	2.96493e+07	3.08549e+07	3.13853e+07	2.96369e+07	2.97022e+07	3.08127e+07	3.10012e+07
CFB@622L_Xle->Asp	CFB	complement factor B(CFB)	629	622	L	Xle->Asp[L]	1.94288	Xle->Asp	2.95308e+07	31089834	3.07427e+07	3.1661e+07	3.08449e+07	3.01585e+07	2.94721e+07	2.96761e+07	3.03348e+07	2.99459e+07	3.17101e+07	2.90248e+07	3.09456e+07	2.87199e+07	3.09101e+07	3.0101e+07	2.89874e+07	2.90726e+07	3.1592e+07	2.91579e+07	3.10443e+07	2.91526e+07	3.15873e+07	2.96121e+07	2.89459e+07	2.89428e+07	3.17233e+07	3.05132e+07	2.87927e+07	3.06625e+07	3.04715e+07	2.97699e+07	3.11326e+07	3.03506e+07	2.91213e+07	2.96668e+07	3.19889e+07	3.1648e+07	2.92137e+07	3.02347e+07	2.94319e+07
CFB@63P_Oxidation	CFB	complement factor B(CFB)	629	63	P	Oxidation[P]	15.9949	Oxidation	3.11044e+07	3.0233e+07	2.95055e+07	3.10934e+07	3.13043e+07	2.98137e+07	3.15546e+07	3.08653e+07	2.90233e+07	3.17111e+07	3.08441e+07	2.9748e+07	3.02063e+07	3.13208e+07	3.03364e+07	2.86914e+07	2.99352e+07	3.0773e+07	3.13034e+07	2.90929e+07	2.94191e+07	2.87995e+07	2.89127e+07	2.95898e+07	3.15519e+07	3.02514e+07	2.87913e+07	2.93751e+07	2.97476e+07	2.88812e+07	3.05713e+07	2.95147e+07	3.00337e+07	3.05696e+07	3.01791e+07	2.86817e+07	2.91543e+07	2.8773e+07	3.01995e+07	3.15978e+07	3.05983e+07
CFB@63P_Pro->Val	CFB	complement factor B(CFB)	629	63	P	Pro->Val[P]	2.01565	Pro->Val	3.16779e+07	3.13102e+07	3.1774e+07	2.96291e+07	3.01428e+07	3.01818e+07	2.91804e+07	3.17206e+07	3.00763e+07	2.941e+07	3.17474e+07	3.13488e+07	3.134e+07	3.0623e+07	3.0891e+07	2.98644e+07	3.10334e+07	2.87458e+07	2.87879e+07	2.99885e+07	3.05642e+07	3.07318e+07	2.94968e+07	2.95388e+07	2.9831e+07	3.00305e+07	2.98517e+07	31373238	3.10304e+07	2.96274e+07	2.97934e+07	3.00961e+07	3.13716e+07	2.92295e+07	2.91803e+07	2.9438e+07	3.09993e+07	2.86199e+07	2.88537e+07	2.86872e+07	2.9567e+07
CFB@63P_Pro->Xle	CFB	complement factor B(CFB)	629	63	P	Pro->Xle[P]	16.0313	Pro->Xle	2.94166e+07	3.16263e+07	2.86388e+07	3.10352e+07	3.07748e+07	3.10747e+07	3.03438e+07	3.04349e+07	2.98919e+07	2.97741e+07	3.16178e+07	2.89855e+07	3.14953e+07	2.88524e+07	3.06496e+07	3.07161e+07	2.96191e+07	2.95278e+07	2.96331e+07	2.95806e+07	3.14938e+07	2.95358e+07	3.0569e+07	3.11542e+07	2.95056e+07	2.92918e+07	2.94237e+07	3.06805e+07	2.93389e+07	3.05879e+07	2.91818e+07	3.17835e+07	2.97965e+07	29313635	3.13703e+07	3.14775e+07	2.9022e+07	3.16486e+07	2.86906e+07	3.11458e+07	3.0748e+07
CFB@64S_Ser->Cys	CFB	complement factor B(CFB)	629	64	S	Ser->Cys[S]	15.9772	Ser->Cys	3.07943e+07	3.09831e+07	2.88749e+07	2.89061e+07	2.88277e+07	3.13566e+07	3.01346e+07	3.0661e+07	2.92089e+07	2.86967e+07	29486789	3.06119e+07	2.98948e+07	3.07407e+07	2.86505e+07	3.03596e+07	2.87908e+07	2.87227e+07	3.12336e+07	3.10033e+07	2.97335e+07	3.10161e+07	3.10172e+07	3.17641e+07	2.87098e+07	3.1328e+07	2.98782e+07	2.96124e+07	3.0708e+07	2.98713e+07	2.98851e+07	2.93637e+07	2.96688e+07	2.91835e+07	3.07422e+07	2.87413e+07	2.87886e+07	2.88107e+07	2.90424e+07	2.88791e+07	3.1639e+07
CFB@649N_Deamidated	CFB	complement factor B(CFB)	629	649	N	Deamidated[N]	0.984016	Deamidated	3.20646e+07	2.97699e+07	3.06776e+07	3.22051e+07	3.07234e+07	3.02091e+07	2.93875e+07	3.20675e+07	3.08247e+07	3.11938e+07	2.96285e+07	3.00252e+07	3.09644e+07	2.97956e+07	3.23345e+07	3.14627e+07	3.06895e+07	3.23959e+07	2.87649e+07	3.0734e+07	3.08939e+07	3.16118e+07	2.99466e+07	3.19517e+07	2.97668e+07	3.20543e+07	3.10284e+07	3.11909e+07	3.04687e+07	3.36426e+07	3.15045e+07	2.98951e+07	2.92708e+07	2.91966e+07	3.03863e+07	3.13827e+07	3.25466e+07	2.90318e+07	3.25513e+07	3.10769e+07	3.02083e+07
CFB@66F_Oxidation(Phe->Tyr)	CFB	complement factor B(CFB)	629	66	F	Oxidation[F](Phe->Tyr[F])	15.9949	Oxidation(Phe->Tyr)	3.04216e+07	3.07002e+07	2.8955e+07	2.89616e+07	3.16667e+07	3.11073e+07	3.09598e+07	3.09948e+07	3.15052e+07	3.06317e+07	2.99315e+07	3.15928e+07	2.94077e+07	3.13147e+07	2.91586e+07	2.87781e+07	3.13733e+07	2.98576e+07	3.07116e+07	3.16445e+07	3.08693e+07	3.17293e+07	31685942	3.02846e+07	3.00731e+07	3.12428e+07	3.07571e+07	3.16656e+07	3.01611e+07	2.98615e+07	3.11423e+07	3.01976e+07	3.15909e+07	3.07728e+07	2.86327e+07	3.10547e+07	3.13997e+07	2.87017e+07	2.9582e+07	3.0151e+07	2.89892e+07
CFB@662Y_Didehydro	CFB	complement factor B(CFB)	629	662	Y	Didehydro[Y]	-2.01565	Didehydro	3.00073e+07	3.16184e+07	31362733	3.12457e+07	3.16758e+07	2.91963e+07	2.8933e+07	2.94704e+07	2.90422e+07	2.89994e+07	3.06238e+07	2.96112e+07	2.93601e+07	3.05874e+07	3.0537e+07	2.89505e+07	2.98065e+07	3.15169e+07	2.98632e+07	3.11564e+07	3.15268e+07	2.91272e+07	2.98277e+07	3.09245e+07	3.09409e+07	2.8998e+07	3.17165e+07	3.17515e+07	3.11268e+07	2.91696e+07	3.01235e+07	2.98586e+07	2.96736e+07	3.00344e+07	2.97044e+07	2.9473e+07	3.15864e+07	3.03666e+07	3.07265e+07	2.93972e+07	3.08711e+07
CFB@682C_DiDehydro	CFB	complement factor B(CFB)	629	682	C	DiDehydro[C]	-2.01565	DiDehydro	2.9276e+07	3.17328e+07	3.03573e+07	3.00248e+07	3.11422e+07	3.00432e+07	3.10064e+07	2.98503e+07	3.08109e+07	3.13735e+07	2.99507e+07	3.17462e+07	3.07761e+07	2.88832e+07	2.94466e+07	3.08585e+07	3.14712e+07	2.88626e+07	3.13214e+07	3.14394e+07	2.92321e+07	3.14855e+07	2.91997e+07	3.13848e+07	3.16006e+07	2.98603e+07	2.8994e+07	2.98498e+07	2.95858e+07	3.12699e+07	2.8938e+07	3.01658e+07	3.03606e+07	3.17733e+07	3.09625e+07	2.91385e+07	3.13876e+07	2.91251e+07	3.07061e+07	2.87251e+07	3.08561e+07
CFB@571E_Cation_Na	CFB	complement factor B(CFB)	629	571	E	Cation_Na[E]	21.9819	Cation_Na	2.95542e+07	3.00567e+07	2.89275e+07	2.91242e+07	3.03933e+07	2.93227e+07	2.96507e+07	2.98836e+07	3.06394e+07	2.98412e+07	3.10384e+07	3.14276e+07	2.9392e+07	3.10042e+07	3.13993e+07	29239538	2.97728e+07	2.89875e+07	2.9898e+07	2.90268e+07	2.90943e+07	3.01451e+07	2.96667e+07	2.93705e+07	2.99761e+07	2.95554e+07	3.07398e+07	2.93226e+07	3.11922e+07	2.95012e+07	2.97916e+07	2.91908e+07	2.94055e+07	3.00718e+07	3.03908e+07	2.89129e+07	2.90639e+07	3.02665e+07	3.04205e+07	2.95098e+07	2.96829e+07
CFB@571E_Glu->Gln	CFB	complement factor B(CFB)	629	571	E	Glu->Gln[E]	-0.984016	Glu->Gln	3.02649e+07	3.00953e+07	3.13055e+07	3.03451e+07	30520917	2.92826e+07	3.07806e+07	2.98958e+07	2.93296e+07	3.05039e+07	2.88173e+07	2.95677e+07	3.06861e+07	2.9866e+07	3.16684e+07	3.10114e+07	2.91088e+07	3.04658e+07	2.86384e+07	3.16119e+07	3.01965e+07	3.12581e+07	2.99509e+07	3.05839e+07	3.08355e+07	3.0803e+07	2.93104e+07	2.87326e+07	2.87289e+07	2.86674e+07	2.95434e+07	2.86719e+07	3.16542e+07	2.9624e+07	3.04311e+07	3.12829e+07	3.12743e+07	2.87756e+07	2.90106e+07	3.15076e+07	3.15437e+07
CFB@571E_Glu->Lys	CFB	complement factor B(CFB)	629	571	E	Glu->Lys[E]	-0.94763	Glu->Lys	3.06762e+07	3.07175e+07	2.93877e+07	2.9562e+07	3.0044e+07	2.86767e+07	2.96704e+07	3.05193e+07	2.89623e+07	3.09765e+07	2.901e+07	2.87432e+07	3.04403e+07	3.11078e+07	3.09772e+07	3.1433e+07	2.96521e+07	3.14682e+07	2.90171e+07	2.95928e+07	3.05674e+07	2.90386e+07	3.00711e+07	3.15296e+07	2.97205e+07	3.12378e+07	3.0382e+07	3.0071e+07	3.0756e+07	2.88232e+07	2.95629e+07	3.1053e+07	3.08984e+07	2.97239e+07	2.96455e+07	3.04489e+07	2.90617e+07	2.98449e+07	3.03669e+07	2.98219e+07	2.88239e+07
CFB@571E_Glu->Met	CFB	complement factor B(CFB)	629	571	E	Glu->Met[E]	1.99789	Glu->Met	3.15625e+07	3.11554e+07	2.88508e+07	3.12431e+07	3.01643e+07	3.0643e+07	3.0845e+07	3.01812e+07	3.01008e+07	2.9023e+07	3.06416e+07	3.01587e+07	3.11434e+07	3.1505e+07	3.07131e+07	2.97016e+07	3.17607e+07	2.88066e+07	2.88409e+07	2.86584e+07	3.14791e+07	3.0202e+07	2.89383e+07	2.91812e+07	3.09902e+07	2.96984e+07	2.88363e+07	2.92857e+07	2.90934e+07	3.00847e+07	2.90208e+07	3.14986e+07	2.95766e+07	3.16818e+07	2.88005e+07	3.06869e+07	3.14395e+07	3.15804e+07	3.1094e+07	2.92184e+07	2.90828e+07
CFB@573Y_Didehydro	CFB	complement factor B(CFB)	629	573	Y	Didehydro[Y]	-2.01565	Didehydro	3.14861e+07	3.16678e+07	2.97163e+07	3.0902e+07	2.97919e+07	3.02091e+07	2.93765e+07	3.17226e+07	3.00077e+07	3.12144e+07	3.17055e+07	2.96031e+07	2.88026e+07	2.87794e+07	3.01115e+07	3.00523e+07	3.05476e+07	2.95624e+07	3.16839e+07	3.0918e+07	2.92331e+07	2.9274e+07	3.14046e+07	3.14225e+07	2.87025e+07	3.02498e+07	2.86413e+07	2.87658e+07	3.15015e+07	3.00321e+07	3.07342e+07	2.97412e+07	2.881e+07	3.10443e+07	3.1271e+07	2.91374e+07	3.14446e+07	3.03354e+07	2.90423e+07	2.86562e+07	3.0917e+07
CFB@574D_Asp->Asn	CFB	complement factor B(CFB)	629	574	D	Asp->Asn[D]	-0.984016	Asp->Asn	3.08805e+07	3.00809e+07	3.16152e+07	3.00831e+07	2.97744e+07	2.88003e+07	3.06377e+07	3.05296e+07	3.02766e+07	2.98734e+07	3.01974e+07	3.14297e+07	2.98603e+07	2.86502e+07	3.01319e+07	3.13426e+07	2.94308e+07	3.0516e+07	2.87358e+07	2.95732e+07	2.97125e+07	3.11883e+07	3.16587e+07	2.94725e+07	29554124	2.87701e+07	3.00379e+07	2.86112e+07	2.98573e+07	3.15557e+07	2.9798e+07	3.14912e+07	3.00983e+07	3.09498e+07	3.1405e+07	3.09531e+07	3.1633e+07	2.99729e+07	2.93547e+07	2.98707e+07	3.09194e+07
CFB@574D_Cation_Na	CFB	complement factor B(CFB)	629	574	D	Cation_Na[D]	21.9819	Cation_Na	3.11406e+07	3.04301e+07	2.87525e+07	2.86717e+07	2.91561e+07	3.15304e+07	3.17193e+07	3.02752e+07	3.13961e+07	3.00677e+07	3.17036e+07	2.93971e+07	3.04892e+07	2.9932e+07	3.04683e+07	2.90145e+07	2.86419e+07	3.14497e+07	2.90482e+07	3.01043e+07	2.8873e+07	3.15205e+07	2.92622e+07	3.03639e+07	3.10687e+07	3.05211e+07	3.02978e+07	2.94266e+07	3.06005e+07	2.91761e+07	2.93067e+07	2.8871e+07	2.90074e+07	3.00688e+07	2.98247e+07	3.15073e+07	2.86321e+07	3.16015e+07	2.91261e+07	2.93875e+07	2.95049e+07
CFB@576D_Cation_Na	CFB	complement factor B(CFB)	629	576	D	Cation_Na[D]	21.9819	Cation_Na	3.11969e+07	3.09694e+07	3.07005e+07	3.12722e+07	3.10708e+07	3.14028e+07	3.1705e+07	2.89911e+07	3.00003e+07	3.08761e+07	3.09091e+07	2.96229e+07	2.99936e+07	2.99285e+07	2.9887e+07	2.9373e+07	2.97437e+07	2.87642e+07	2.92445e+07	2.93258e+07	3.02427e+07	3.08523e+07	3.11629e+07	3.04861e+07	3.05808e+07	2.9624e+07	2.86931e+07	3.06265e+07	3.1179e+07	2.95841e+07	3.08303e+07	3.03542e+07	3.13319e+07	2.93201e+07	2.87624e+07	3.00216e+07	3.11063e+07	2.901e+07	3.1661e+07	3.14533e+07	3.11061e+07
CFB@577V_Val->Xle	CFB	complement factor B(CFB)	629	577	V	Val->Xle[V]	14.0157	Val->Xle	2.98262e+07	3.02667e+07	3.11232e+07	3.11499e+07	2.86535e+07	3.09159e+07	3.08519e+07	3.00315e+07	2.91894e+07	3.00659e+07	3.03538e+07	2.99031e+07	2.98932e+07	3.03421e+07	3.00146e+07	2.98365e+07	3.076e+07	3.07286e+07	2.94476e+07	3.13598e+07	3.1445e+07	3.03359e+07	2.9937e+07	3.02845e+07	3.01539e+07	3.16218e+07	3.12785e+07	2.9336e+07	3.07558e+07	3.10121e+07	3.1114e+07	2.92393e+07	3.0701e+07	2.92247e+07	3.0254e+07	3.16721e+07	3.12695e+07	3.03258e+07	3.0013e+07	3.05125e+07	2.88156e+07
CFB@58L_unknown_9	CFB	complement factor B(CFB)	629	58	L	unknown_9[L]	22.9669	unknown_9	2.94697e+07	2.8689e+07	3.09009e+07	3.10641e+07	2.91735e+07	3.04498e+07	2.97505e+07	30324686	2.88433e+07	3.03254e+07	2.91235e+07	3.05688e+07	3.02018e+07	3.16577e+07	3.17274e+07	3.17308e+07	3.07348e+07	3.13033e+07	2.909e+07	3.02226e+07	3.0993e+07	3.16388e+07	2.93536e+07	3.106e+07	2.91438e+07	3.04747e+07	2.96628e+07	3.02727e+07	2.9033e+07	3.01937e+07	2.95502e+07	3.0343e+07	2.91848e+07	29202566	2.89335e+07	3.13064e+07	3.06759e+07	3.11788e+07	3.04783e+07	2.86434e+07	3.03137e+07
CFB@589G_Gly->Pro	CFB	complement factor B(CFB)	629	589	G	Gly->Pro[G]	40.0313	Gly->Pro	3.1628e+07	2.97482e+07	2.97661e+07	2.97152e+07	2.94001e+07	2.91929e+07	2.94815e+07	3.05018e+07	3.16096e+07	2.87092e+07	2.91625e+07	3.1558e+07	2.91791e+07	3.08641e+07	2.93392e+07	3.0704e+07	3.0889e+07	3.05643e+07	3.11523e+07	2.96032e+07	2.97682e+07	3.0208e+07	29237490	3.08103e+07	3.13663e+07	2.89379e+07	3.13437e+07	3.2152e+07	3.0019e+07	3.06308e+07	2.94098e+07	2.95936e+07	3.1472e+07	2.98202e+07	3.17829e+07	2.92963e+07	2.98836e+07	2.9395e+07	3.17429e+07	2.93635e+07	2.96131e+07
CFB@59E_Ammonium	CFB	complement factor B(CFB)	629	59	E	Ammonium[E]	17.0265	Ammonium	3.01384e+07	3.02462e+07	3.11156e+07	3.157e+07	2.94632e+07	3.09781e+07	3.17004e+07	2.90903e+07	3.02669e+07	2.86241e+07	2.88997e+07	2.9835e+07	2.92514e+07	3.12494e+07	3.04624e+07	3.08582e+07	3.01259e+07	3.051e+07	3.07113e+07	2.98038e+07	2.90635e+07	3.01758e+07	3.14905e+07	3.09855e+07	3.10476e+07	3.01089e+07	2.97227e+07	3.00452e+07	3.04481e+07	3.00932e+07	3.04788e+07	3.19509e+07	3.15525e+07	3.15557e+07	3.01775e+07	2.91012e+07	2.9358e+07	3.06945e+07	2.95814e+07	3.08414e+07	3.01392e+07
CFB@59E_Cation_Fe[II]	CFB	complement factor B(CFB)	629	59	E	Cation_Fe[II][E]	53.9193	Cation_Fe[II]	3.10207e+07	3.02757e+07	2.90588e+07	2.8649e+07	3.13057e+07	2.98357e+07	2.95783e+07	31625584	3.0069e+07	2.97915e+07	3.10899e+07	2.88112e+07	2.93976e+07	2.93493e+07	3.05806e+07	2.94686e+07	3.17676e+07	2.908e+07	3.13364e+07	3.07651e+07	2.92399e+07	2.91304e+07	3.08939e+07	2.93396e+07	2.90616e+07	2.94036e+07	3.02542e+07	3.03448e+07	2.93355e+07	3.14182e+07	2.90588e+07	3.14203e+07	3.13269e+07	3.15885e+07	3.03502e+07	3.14885e+07	3.01594e+07	2.93805e+07	3.12826e+07	3.15757e+07	2.90899e+07
CFB@59E_Cation_Na	CFB	complement factor B(CFB)	629	59	E	Cation_Na[E]	21.9819	Cation_Na	3.07213e+07	2.87924e+07	3.13919e+07	2.96943e+07	3.11146e+07	2.88983e+07	3.00341e+07	3.06566e+07	3.07145e+07	3.16727e+07	3.07999e+07	3.12211e+07	3.03049e+07	3.01961e+07	3.05881e+07	3.04289e+07	2.94109e+07	3.17282e+07	3.16207e+07	3.12944e+07	3.09892e+07	3.16687e+07	3.12555e+07	3.12442e+07	2.95731e+07	2.93254e+07	2.9686e+07	3.08375e+07	3.17263e+07	2.96709e+07	3.09048e+07	3.05875e+07	3.00127e+07	2.98219e+07	3.00757e+07	3.02902e+07	2.98998e+07	2.9529e+07	2.92607e+07	2.9214e+07	2.95497e+07
CFB@59E_Glu->Gln	CFB	complement factor B(CFB)	629	59	E	Glu->Gln[E]	-0.984016	Glu->Gln	3.11169e+07	3.09056e+07	3.0123e+07	2.91065e+07	2.94568e+07	30870444	3.01528e+07	3.04994e+07	2.94586e+07	2.91089e+07	3.13765e+07	3.15909e+07	3.1383e+07	3.04209e+07	2.9316e+07	2.92462e+07	2.96569e+07	3.0275e+07	3.09657e+07	3.06855e+07	3.04952e+07	3.00314e+07	29007103	2.90601e+07	2.95296e+07	2.91046e+07	3.14213e+07	3.16618e+07	2.86799e+07	3.14974e+07	2.96301e+07	2.86181e+07	3.0051e+07	2.9796e+07	3.04958e+07	2.96847e+07	3.13532e+07	3.08394e+07	3.12327e+07	2.86901e+07	3.15354e+07
CFB@59E_Glu->Met	CFB	complement factor B(CFB)	629	59	E	Glu->Met[E]	1.99789	Glu->Met	2.93188e+07	2.87477e+07	3.1142e+07	3.17509e+07	2.8642e+07	2.96091e+07	3.11148e+07	3.02629e+07	2.97424e+07	3.09088e+07	3.12832e+07	3.14964e+07	2.90707e+07	3.08232e+07	3.15003e+07	2.93174e+07	2.88603e+07	2.90603e+07	3.15488e+07	3.15618e+07	2.8628e+07	3.16281e+07	2.96159e+07	3.14477e+07	3.15964e+07	2.89039e+07	30065182	2.97856e+07	3.10421e+07	3.17229e+07	2.92501e+07	2.8638e+07	3.09277e+07	3.09824e+07	2.89022e+07	2.88058e+07	3.15265e+07	2.88289e+07	3.13211e+07	3.15529e+07	3.15457e+07
CFB@59E_Glu->Phe	CFB	complement factor B(CFB)	629	59	E	Glu->Phe[E]	18.0258	Glu->Phe	3.09553e+07	2.94219e+07	2.90795e+07	2.88784e+07	3.09973e+07	3.046e+07	3.13196e+07	3.00925e+07	3.17093e+07	2.94076e+07	2.99394e+07	2.92557e+07	3.01007e+07	2.87333e+07	3.15994e+07	2.88106e+07	2.89691e+07	3.13441e+07	2.91895e+07	2.93638e+07	3.10935e+07	2.92809e+07	2.99487e+07	2.98581e+07	2.89495e+07	3.12914e+07	3.12202e+07	2.96885e+07	3.02631e+07	3.04725e+07	3.08409e+07	2.98188e+07	3.00217e+07	2.86585e+07	3.10489e+07	2.96294e+07	3.04213e+07	3.17611e+07	2.86103e+07	3.17434e+07	2.88583e+07
CFB@59E_unknown_9	CFB	complement factor B(CFB)	629	59	E	unknown_9[E]	22.9669	unknown_9	3.09855e+07	3.17747e+07	3.04909e+07	2.97968e+07	3.04004e+07	2.91673e+07	2.89375e+07	3.17405e+07	3.16537e+07	3.14673e+07	3.16298e+07	2.95355e+07	2.92265e+07	3.15342e+07	3.05943e+07	3.07414e+07	3.15884e+07	2.9846e+07	3.13008e+07	2.88358e+07	3.08295e+07	2.87628e+07	3.09465e+07	2.91182e+07	2.89242e+07	2.91357e+07	3.13046e+07	3.03363e+07	2.97048e+07	3.03502e+07	2.94231e+07	3.05252e+07	2.97966e+07	3.17699e+07	3.12723e+07	2.88741e+07	3.04102e+07	2.94626e+07	2.89708e+07	3.05804e+07	2.87845e+07
CFB@596C_DiDehydro	CFB	complement factor B(CFB)	629	596	C	DiDehydro[C]	-2.01565	DiDehydro	2.89615e+07	3.10752e+07	3.16458e+07	3.00556e+07	2.92337e+07	2.93004e+07	3.11931e+07	3.12988e+07	2.99162e+07	2.8692e+07	2.9269e+07	3.13496e+07	2.89989e+07	3.15137e+07	2.89809e+07	3.09508e+07	3.03886e+07	3.11376e+07	3.05263e+07	2.93259e+07	3.03046e+07	2.87004e+07	2.90714e+07	3.14187e+07	2.98138e+07	2.97809e+07	3.1146e+07	2.87118e+07	3.13061e+07	2.86219e+07	3.02475e+07	3.10837e+07	3.07196e+07	3.13882e+07	3.12262e+07	3.11315e+07	2.88846e+07	3.00134e+07	2.90239e+07	3.15332e+07	3.09383e+07
CFB@599C_DiDehydro	CFB	complement factor B(CFB)	629	599	C	DiDehydro[C]	-2.01565	DiDehydro	2.89231e+07	2.99978e+07	3.0885e+07	2.90536e+07	2.94645e+07	3.00873e+07	3.06621e+07	3.05033e+07	3.03103e+07	3.04961e+07	2.90111e+07	2.92374e+07	2.92586e+07	2.98395e+07	3.08298e+07	2.99967e+07	2.86208e+07	2.99861e+07	2.97358e+07	2.94132e+07	3.13547e+07	3.154e+07	2.91125e+07	2.93656e+07	2.86713e+07	3.07405e+07	2.96941e+07	3.01215e+07	2.9026e+07	3.13783e+07	2.98181e+07	3.05951e+07	3.14639e+07	2.90402e+07	2.99504e+07	3.10416e+07	3.12641e+07	2.98157e+07	2.9677e+07	29798452	3.10319e+07
CFB@60Y_Oxidation	CFB	complement factor B(CFB)	629	60	Y	Oxidation[Y]	15.9949	Oxidation	3.01413e+07	3.11479e+07	3.11681e+07	2.93275e+07	3.14057e+07	3.04806e+07	3.12176e+07	2.95226e+07	3.06813e+07	3.17657e+07	3.0142e+07	3.08919e+07	3.16209e+07	2.90642e+07	2.87324e+07	2.94584e+07	3.09686e+07	3.00369e+07	3.15553e+07	2.95069e+07	2.87472e+07	3.00541e+07	3.15479e+07	3.05609e+07	2.86922e+07	2.96392e+07	3.14351e+07	3.06925e+07	3.0044e+07	2.94972e+07	3.17809e+07	3.11692e+07	3.11519e+07	2.89346e+07	2.89184e+07	3.09276e+07	3.11657e+07	2.90405e+07	2.87497e+07	3.07904e+07	3.09635e+07
CFB@719W_Dioxidation	CFB	complement factor B(CFB)	629	719	W	Dioxidation[W]	31.9898	Dioxidation	2.88247e+07	2.95803e+07	3.14576e+07	2.94861e+07	2.99239e+07	3.13729e+07	3.03543e+07	2.89293e+07	3.16691e+07	3.13854e+07	2.95885e+07	2.90645e+07	3.11112e+07	30577336	2.8789e+07	3.16869e+07	3.08739e+07	3.02383e+07	2.87849e+07	3.0555e+07	2.87834e+07	2.9367e+07	2.88007e+07	3.09198e+07	2.86202e+07	2.88103e+07	3.07536e+07	2.95325e+07	2.90808e+07	2.8903e+07	3.05385e+07	2.925e+07	3.00708e+07	3.12368e+07	3.05718e+07	2.93526e+07	2.89491e+07	3.07014e+07	3.11876e+07	3.03181e+07	3.02269e+07
CFB@74R_Arg->His	CFB	complement factor B(CFB)	629	74	R	Arg->His[R]	-19.0422	Arg->His	3.10943e+07	2.91301e+07	3.0785e+07	3.07744e+07	2.91703e+07	3.02903e+07	3.04183e+07	3.03474e+07	3.12582e+07	2.87677e+07	2.93947e+07	3.00325e+07	2.98937e+07	3.02249e+07	2.94505e+07	2.91006e+07	2.97641e+07	3.1185e+07	2.89387e+07	3.16966e+07	2.9008e+07	3.10775e+07	2.86407e+07	3.03208e+07	3.15589e+07	3.04556e+07	2.91524e+07	30413570	2.8979e+07	2.99391e+07	3.07518e+07	3.0197e+07	3.10503e+07	3.15994e+07	2.97014e+07	2.99627e+07	2.93326e+07	3.06086e+07	2.9675e+07	3.06944e+07	2.93232e+07
CFB@751W_Dioxidation	CFB	complement factor B(CFB)	629	751	W	Dioxidation[W]	31.9898	Dioxidation	3.1524e+07	3.09404e+07	2.90724e+07	3.07683e+07	2.98796e+07	3.03134e+07	3.04446e+07	2.9213e+07	2.91054e+07	3.12724e+07	3.13815e+07	3.06008e+07	2.918e+07	3.10003e+07	3.06282e+07	3.12841e+07	3.14078e+07	3.12866e+07	2.95047e+07	2.89552e+07	2.94603e+07	2.93354e+07	3.14935e+07	3.04284e+07	2.90996e+07	2.98276e+07	3.01112e+07	3.06949e+07	3.00188e+07	2.94286e+07	2.93211e+07	3.10158e+07	3.17179e+07	2.90207e+07	2.99032e+07	3.00678e+07	2.89674e+07	2.88268e+07	3.0163e+07	3.04483e+07	3.17133e+07
CFB@77R_Arg->Npo	CFB	complement factor B(CFB)	629	77	R	Arg->Npo[R]	80.9851	Arg->Npo	3.167e+07	2.95072e+07	3.00402e+07	3.04902e+07	2.94484e+07	3.03434e+07	3.0326e+07	2.92338e+07	3.061e+07	3.04348e+07	3.0306e+07	2.98321e+07	3.17409e+07	2.89093e+07	3.09274e+07	2.88511e+07	2.88197e+07	3.1433e+07	2.89e+07	2.99139e+07	3.06464e+07	2.97069e+07	3.02009e+07	3.1334e+07	3.00755e+07	2.87249e+07	2.89013e+07	2.96924e+07	31088237	3.08793e+07	2.92712e+07	2.96117e+07	3.02933e+07	2.86403e+07	3.004e+07	2.9962e+07	28772051	3.00292e+07	2.8723e+07	3.04279e+07	3.02557e+07
CFB@79T_Dehydrated	CFB	complement factor B(CFB)	629	79	T	Dehydrated[T]	-18.0106	Dehydrated	3.15371e+07	3.08913e+07	3.09568e+07	3.11668e+07	3.17821e+07	3.08723e+07	2.93492e+07	3.12618e+07	3.17808e+07	3.11564e+07	3.09263e+07	2.90253e+07	3.12484e+07	2.99071e+07	2.96524e+07	3.09697e+07	2.96915e+07	2.90569e+07	2.93695e+07	3.00757e+07	2.92693e+07	2.99459e+07	3.03782e+07	2.87286e+07	2.96667e+07	3.05929e+07	3.07582e+07	3.12101e+07	3.16969e+07	3.12409e+07	3.05654e+07	3.00164e+07	3.06317e+07	2.97812e+07	2.88678e+07	2.9625e+07	2.97687e+07	3.08928e+07	3.04298e+07	3.09921e+07	3.133e+07
CFB@549E_Glu->Met	CFB	complement factor B(CFB)	629	549	E	Glu->Met[E]	1.99789	Glu->Met	3.12089e+07	3.09173e+07	3.08936e+07	2.91563e+07	2.90467e+07	3.11291e+07	3.10601e+07	3.01394e+07	2.88805e+07	3.09294e+07	2.92054e+07	2.9063e+07	2.93642e+07	3.13256e+07	2.94934e+07	2.86879e+07	2.9508e+07	3.09497e+07	3.09694e+07	3.0353e+07	3.11043e+07	3.06314e+07	3.04068e+07	3.05901e+07	3.04773e+07	2.97263e+07	2.94639e+07	2.921e+07	3.03814e+07	2.8754e+07	3.11028e+07	2.94185e+07	3.01954e+07	2.95107e+07	3.05607e+07	2.96115e+07	2.93143e+07	3.10378e+07	3.01663e+07	2.93293e+07	3.13935e+07
CFB@691D_Cation_Na	CFB	complement factor B(CFB)	629	691	D	Cation_Na[D]	21.9819	Cation_Na	3.12448e+07	3.08277e+07	3.06763e+07	2.93931e+07	2.90109e+07	2.89901e+07	3.02093e+07	2.91249e+07	3.00166e+07	2.92909e+07	3.10688e+07	3.14556e+07	2.99615e+07	2.94743e+07	3.0109e+07	2.90168e+07	3.0115e+07	3.10502e+07	3.03913e+07	3.06334e+07	2.92026e+07	3.1746e+07	3.09172e+07	2.97629e+07	2.9397e+07	2.99752e+07	2.94176e+07	2.96958e+07	2.99027e+07	3.09335e+07	2.9946e+07	2.96983e+07	3.01125e+07	2.92665e+07	2.97069e+07	2.86285e+07	3.04423e+07	3.07649e+07	3.03178e+07	3.16174e+07	3.133e+07
CFB@693N_Deamidated	CFB	complement factor B(CFB)	629	693	N	Deamidated[N]	0.984016	Deamidated	2.86686e+07	2.95186e+07	2.86472e+07	3.07286e+07	3.12516e+07	3.15388e+07	3.11708e+07	3.16608e+07	3.12325e+07	2.88067e+07	3.10226e+07	3.14107e+07	2.91885e+07	3.09161e+07	3.05751e+07	3.02226e+07	2.918e+07	2.94978e+07	2.9306e+07	2.90737e+07	2.86129e+07	2.90754e+07	2.9297e+07	2.87524e+07	2.89263e+07	2.98998e+07	2.98006e+07	2.93426e+07	3.01825e+07	3.09902e+07	3.0887e+07	3.16548e+07	3.10413e+07	3.02234e+07	3.03146e+07	2.98445e+07	2.92041e+07	2.88181e+07	2.94151e+07	3.08042e+07	30730762
CFB@695C_DiDehydro	CFB	complement factor B(CFB)	629	695	C	DiDehydro[C]	-2.01565	DiDehydro	3.01539e+07	3.11141e+07	3.01925e+07	3.0383e+07	3.06569e+07	3.01887e+07	2.88276e+07	3.00912e+07	3.02939e+07	3.12739e+07	3.07189e+07	2.89108e+07	2.9659e+07	2.87818e+07	2.99464e+07	2.99837e+07	3.04511e+07	3.14465e+07	3.07507e+07	3.00304e+07	3.08086e+07	2.93414e+07	3.12903e+07	3.1418e+07	3.12604e+07	3.11459e+07	3.16609e+07	2.98731e+07	29963851	3.0977e+07	3.07612e+07	2.97611e+07	3.12244e+07	3.03743e+07	3.06337e+07	2.90619e+07	3.10102e+07	3.12556e+07	2.93816e+07	3.01159e+07	3.16071e+07
CFB@695C_Thiadiazole	CFB	complement factor B(CFB)	629	695	C	Thiadiazole[C]	174.025	Thiadiazole	2.93606e+07	3.17511e+07	3.13835e+07	2.94174e+07	3.06864e+07	31554917	2.91787e+07	2.97955e+07	3.08363e+07	2.95949e+07	2.99354e+07	2.97243e+07	2.97767e+07	3.02376e+07	2.89351e+07	3.11914e+07	2.99398e+07	2.98943e+07	3.01778e+07	31204937	3.11953e+07	3.15812e+07	3.03737e+07	2.95186e+07	3.03229e+07	3.06725e+07	3.03992e+07	2.88077e+07	3.07013e+07	2.91024e+07	3.11181e+07	3.17293e+07	3.04115e+07	3.03379e+07	3.07552e+07	2.90621e+07	3.16553e+07	3.04425e+07	2.91286e+07	2.98193e+07	3.05883e+07
CFB@183L_unknown_5	CFB	complement factor B(CFB)	629	183	L	unknown_5[L]	-3.02666	unknown_5	2.9111e+07	3.06205e+07	3.13423e+07	2.86498e+07	2.89301e+07	3.04353e+07	3.06922e+07	2.95347e+07	3.03357e+07	3.06749e+07	3.17377e+07	3.07909e+07	2.86392e+07	3.13102e+07	3.03644e+07	3.03586e+07	3.11038e+07	2.98448e+07	2.88088e+07	3.10628e+07	2.93706e+07	2.99266e+07	3.00584e+07	3.03751e+07	3.01879e+07	3.14192e+07	3.00326e+07	3.01403e+07	3.05061e+07	3.10848e+07	2.93443e+07	2.94679e+07	3.06606e+07	3.03716e+07	2.87713e+07	2.98637e+07	2.86108e+07	2.90034e+07	3.04238e+07	2.90395e+07	2.86465e+07
CFB@699S_Dehydrated	CFB	complement factor B(CFB)	629	699	S	Dehydrated[S]	-18.0106	Dehydrated	2.98151e+07	3.10311e+07	3.11558e+07	2.96865e+07	3.00602e+07	3.15282e+07	2.95937e+07	2.93325e+07	2.93153e+07	3.04671e+07	2.86162e+07	2.90853e+07	3.04887e+07	2.99366e+07	2.90618e+07	3.13519e+07	2.89194e+07	2.87996e+07	3.03502e+07	3.01603e+07	3.14422e+07	3.15982e+07	2.89867e+07	3.15562e+07	3.07007e+07	3.15951e+07	3.08382e+07	30559262	3.00435e+07	2.94599e+07	3.01352e+07	2.8626e+07	3.10882e+07	2.96562e+07	3.13379e+07	2.89929e+07	3.01689e+07	3.17767e+07	3.14027e+07	3.00032e+07	3.1782e+07
CFB@717I_Xle->Asp	CFB	complement factor B(CFB)	629	717	I	Xle->Asp[I]	1.94288	Xle->Asp	2.93045e+07	3.09862e+07	3.0856e+07	3.11462e+07	2.94336e+07	3.02158e+07	2.90046e+07	3.11013e+07	2.90929e+07	2.91983e+07	3.12457e+07	2.86962e+07	3.00475e+07	3.09565e+07	3.1631e+07	2.93614e+07	3.15029e+07	3.1084e+07	2.87826e+07	3.15976e+07	2.90637e+07	3.06271e+07	2.9555e+07	2.97603e+07	3.12489e+07	2.87048e+07	2.94807e+07	2.9154e+07	2.89224e+07	2.94716e+07	2.97846e+07	2.98636e+07	3.05266e+07	2.87783e+07	3.11883e+07	3.00956e+07	3.17388e+07	3.15376e+07	2.97725e+07	3.05939e+07	3.01806e+07
CFB@698D_Dehydrated	CFB	complement factor B(CFB)	629	698	D	Dehydrated[D]	-18.0106	Dehydrated	3.07006e+07	3.13706e+07	2.98424e+07	2.94188e+07	2.97838e+07	2.89892e+07	2.93541e+07	3.15705e+07	3.07541e+07	3.07169e+07	3.14098e+07	3.14691e+07	3.13966e+07	3.11873e+07	3.05152e+07	3.01038e+07	3.17048e+07	2.95868e+07	2.93495e+07	3.05995e+07	2.92945e+07	3.13342e+07	2.97886e+07	3.16732e+07	2.93186e+07	2.95808e+07	2.88898e+07	3.16648e+07	3.19908e+07	3.13331e+07	2.87108e+07	3.04687e+07	2.99298e+07	3.16341e+07	2.9182e+07	2.86696e+07	3.13662e+07	2.98499e+07	3.17146e+07	2.96552e+07	3.13864e+07
SERPINC1@105N_Deamidated	SERPINC1	serpin family C member 1(SERPINC1)	462	105	N	Deamidated[N]	0.984016	Deamidated	3.0973e+07	2.9396e+07	2.9872e+07	2.97827e+07	2.97891e+07	3.17067e+07	3.03621e+07	3.06688e+07	3.11743e+07	3.17728e+07	2.94313e+07	3.03524e+07	2.93213e+07	3.16479e+07	3.02569e+07	2.91501e+07	2.9359e+07	2.87693e+07	2.93405e+07	2.95182e+07	2.91415e+07	3.15027e+07	3.10772e+07	2.97274e+07	3.09444e+07	2.98521e+07	2.93057e+07	2.96774e+07	3.05743e+07	3.05003e+07	2.99495e+07	3.10781e+07	3.00505e+07	3.00461e+07	3.02616e+07	2.92192e+07	2.96945e+07	2.90792e+07	3.08178e+07	2.96093e+07	2.87253e+07
SERPINC1@107N_Asn->Xle	SERPINC1	serpin family C member 1(SERPINC1)	462	107	N	Asn->Xle[N]	-0.958863	Asn->Xle	3.134e+07	3.17858e+07	3.12031e+07	3.14408e+07	2.93414e+07	2.99092e+07	3.07009e+07	2.95052e+07	3.00583e+07	3.03261e+07	2.95598e+07	2.98356e+07	2.93394e+07	3.03005e+07	3.13513e+07	3.05116e+07	3.07622e+07	3.0568e+07	3.13424e+07	3.11994e+07	3.00486e+07	2.90016e+07	3.01852e+07	3.02276e+07	3.04083e+07	3.07899e+07	3.1756e+07	3.0484e+07	2.9352e+07	3.06926e+07	2.89136e+07	3.05609e+07	3.13906e+07	2.97822e+07	2.97748e+07	3.14282e+07	3.00373e+07	3.10818e+07	2.94531e+07	3.05832e+07	2.99157e+07
SERPINC1@107N_Deamidated	SERPINC1	serpin family C member 1(SERPINC1)	462	107	N	Deamidated[N]	0.984016	Deamidated	3.066e+07	2.94645e+07	3.1773e+07	3.05732e+07	3.03704e+07	3.12644e+07	3.1067e+07	3.01704e+07	3.08699e+07	3.09935e+07	3.01225e+07	3.06601e+07	2.96975e+07	2.92411e+07	2.95483e+07	2.94633e+07	3.15522e+07	2.93387e+07	3.07496e+07	2.90901e+07	2.92364e+07	3.03649e+07	2.90679e+07	2.87168e+07	2.86885e+07	3.11966e+07	3.06322e+07	2.97627e+07	3.01914e+07	2.96166e+07	2.86902e+07	2.93965e+07	3.0123e+07	3.07863e+07	3.11188e+07	3.11771e+07	3.02248e+07	3.13221e+07	3.00446e+07	3.05408e+07	3.10228e+07
SERPINC1@107N_unknown_34	SERPINC1	serpin family C member 1(SERPINC1)	462	107	N	unknown_34[N]	243.121	unknown_34	3.02314e+07	3.04634e+07	2.92586e+07	2.99766e+07	3.16435e+07	3.08538e+07	3.10833e+07	2.87941e+07	2.92238e+07	3.05304e+07	2.9324e+07	2.98405e+07	2.93898e+07	3.10901e+07	2.94728e+07	2.88067e+07	3.05126e+07	2.90702e+07	2.95327e+07	3.13321e+07	3.06442e+07	2.92091e+07	2.86961e+07	3.12972e+07	2.92271e+07	2.94023e+07	3.02983e+07	3.01877e+07	3.10484e+07	2.92807e+07	3.16596e+07	3.08625e+07	2.89659e+07	3.07305e+07	3.16554e+07	2.99736e+07	2.88988e+07	3.06875e+07	3.10654e+07	2.97344e+07	3.11232e+07
SERPINC1@265N_Deamidated	SERPINC1	serpin family C member 1(SERPINC1)	462	265	N	Deamidated[N]	0.984016	Deamidated	3.1491e+07	2.8675e+07	2.96895e+07	2.92814e+07	3.12649e+07	3.00496e+07	3.1039e+07	3.01887e+07	3.10251e+07	3.0325e+07	2.89349e+07	2.8974e+07	2.97943e+07	3.1372e+07	2.92964e+07	2.95339e+07	2.96733e+07	2.99761e+07	3.05098e+07	2.89663e+07	3.06727e+07	2.94843e+07	3.09458e+07	3.05795e+07	3.16763e+07	2.92898e+07	3.0647e+07	2.99447e+07	3.06959e+07	3.06358e+07	2.92665e+07	2.90449e+07	2.91626e+07	2.89345e+07	3.0505e+07	3.10941e+07	2.98166e+07	3.15226e+07	3.02574e+07	3.03812e+07	3.16399e+07
SERPINC1@106D_Asp->Asn	SERPINC1	serpin family C member 1(SERPINC1)	462	106	D	Asp->Asn[D]	-0.984016	Asp->Asn	3.10713e+07	3.11973e+07	2.89481e+07	3.10711e+07	3.03673e+07	2.9513e+07	2.9346e+07	3.13684e+07	2.90433e+07	2.98315e+07	3.02219e+07	2.96259e+07	3.00269e+07	3.16559e+07	3.12564e+07	2.93748e+07	3.14876e+07	2.87389e+07	2.90832e+07	2.88423e+07	3.13187e+07	2.89566e+07	3.09636e+07	2.95367e+07	2.89206e+07	2.99786e+07	3.10949e+07	3.00282e+07	2.92733e+07	2.98973e+07	3.01311e+07	2.94743e+07	3.01942e+07	2.90489e+07	3.1111e+07	3.15912e+07	3.07025e+07	3.16549e+07	3.06226e+07	3.00571e+07	2.95114e+07
SERPINC1@283M_Oxidation	SERPINC1	serpin family C member 1(SERPINC1)	462	283	M	Oxidation[M]	15.9949	Oxidation	3.14606e+07	3.03276e+07	2.99332e+07	2.89799e+07	2.94017e+07	2.97418e+07	2.96383e+07	2.93687e+07	3.14328e+07	2.90031e+07	3.05429e+07	3.17289e+07	3.09178e+07	3.05487e+07	2.94144e+07	2.97937e+07	2.89879e+07	2.95824e+07	3.11298e+07	3.11057e+07	3.08454e+07	3.06533e+07	3.10227e+07	2.90779e+07	2.92318e+07	2.94094e+07	2.88555e+07	2.99211e+07	2.88188e+07	2.89295e+07	2.92062e+07	3.10286e+07	3.10042e+07	3.05211e+07	2.9329e+07	2.96678e+07	2.90517e+07	3.01406e+07	3.07962e+07	2.90974e+07	2.98423e+07
SERPINC1@284M_Oxidation	SERPINC1	serpin family C member 1(SERPINC1)	462	284	M	Oxidation[M]	15.9949	Oxidation	3.16854e+07	2.90921e+07	3.12411e+07	2.87797e+07	2.9938e+07	2.86135e+07	3.1031e+07	2.98827e+07	3.13007e+07	3.17195e+07	3.19333e+07	3.14099e+07	3.02404e+07	3.03532e+07	2.88621e+07	2.96385e+07	2.8919e+07	2.93637e+07	3.04487e+07	3.15644e+07	3.10061e+07	3.04592e+07	3.05474e+07	2.96967e+07	3.01455e+07	3.09453e+07	2.90293e+07	2.96283e+07	3.13266e+07	3.11851e+07	2.94969e+07	3.14702e+07	2.95438e+07	3.13723e+07	2.97759e+07	2.9021e+07	3.13264e+07	3.06699e+07	3.11857e+07	3.01832e+07	2.89767e+07
SERPINC1@286Q_Deamidated	SERPINC1	serpin family C member 1(SERPINC1)	462	286	Q	Deamidated[Q]	0.984016	Deamidated	2.91961e+07	3.12246e+07	3.17347e+07	3.10123e+07	2.91429e+07	3.04449e+07	2.87403e+07	2.93754e+07	3.14342e+07	3.12517e+07	3.11229e+07	3.07055e+07	3.08876e+07	3.13224e+07	3.11658e+07	3.00679e+07	2.94918e+07	2.9945e+07	3.06488e+07	2.92775e+07	3.11609e+07	3.12172e+07	3.07945e+07	3.0971e+07	2.92052e+07	3.10748e+07	3.10592e+07	2.91359e+07	2.96315e+07	2.9349e+07	3.0883e+07	2.89167e+07	2.89544e+07	3.01425e+07	3.14825e+07	3.03151e+07	2.92263e+07	3.09826e+07	2.97526e+07	3.01044e+07	3.17684e+07
SERPINC1@289K_Lys->Gln	SERPINC1	serpin family C member 1(SERPINC1)	462	289	K	Lys->Gln[K]	-0.036386	Lys->Gln	3.08336e+07	2.91833e+07	3.15481e+07	2.91192e+07	2.96564e+07	2.9765e+07	2.87918e+07	3.05009e+07	3.06059e+07	2.95398e+07	2.99414e+07	3.14414e+07	3.0736e+07	2.90556e+07	3.08302e+07	2.99408e+07	2.89484e+07	2.92834e+07	3.00993e+07	3.09968e+07	3.09304e+07	2.94287e+07	3.09875e+07	2.87409e+07	3.10357e+07	2.9019e+07	2.9705e+07	2.96773e+07	2.94413e+07	2.95183e+07	3.00818e+07	29554829	3.16621e+07	2.90223e+07	3.08693e+07	2.9865e+07	2.99694e+07	3.03283e+07	3.10658e+07	2.93529e+07	2.99272e+07
SERPINC1@121M_Oxidation	SERPINC1	serpin family C member 1(SERPINC1)	462	121	M	Oxidation[M]	15.9949	Oxidation	3.1197e+07	2.97708e+07	3.07721e+07	2.92001e+07	3.08625e+07	2.9285e+07	2.90516e+07	2.92887e+07	3.11568e+07	3.02882e+07	3.0073e+07	2.97423e+07	2.93885e+07	3.0759e+07	3.00497e+07	3.00841e+07	2.99345e+07	2.95307e+07	2.93486e+07	2.97432e+07	3.11963e+07	2.91489e+07	2.95365e+07	3.04935e+07	2.89791e+07	30294437	3.07296e+07	3.1622e+07	2.93909e+07	3.13524e+07	2.9345e+07	2.99063e+07	3.03932e+07	3.15657e+07	2.94785e+07	2.91703e+07	3.05369e+07	3.08843e+07	3.15841e+07	3.0548e+07	2.97734e+07
SERPINC1@135M_Oxidation	SERPINC1	serpin family C member 1(SERPINC1)	462	135	M	Oxidation[M]	15.9949	Oxidation	3.06351e+07	2.87545e+07	2.87072e+07	3.0458e+07	3.02531e+07	3.12127e+07	3.15789e+07	2.95356e+07	2.89849e+07	2.95132e+07	2.94465e+07	3.05653e+07	2.94904e+07	2.96865e+07	2.98785e+07	3.07605e+07	2.98885e+07	2.88911e+07	2.91657e+07	3.11657e+07	3.1149e+07	3.12444e+07	29651831	2.92714e+07	3.07039e+07	3.10117e+07	2.89282e+07	2.98771e+07	2.89043e+07	2.98713e+07	3.00205e+07	2.962e+07	2.86316e+07	3.12312e+07	3.14426e+07	2.97042e+07	3.14431e+07	3.14695e+07	2.89737e+07	2.89243e+07	2.98066e+07
SERPINC1@197V_Val->Tyr	SERPINC1	serpin family C member 1(SERPINC1)	462	197	V	Val->Tyr[V]	63.9949	Val->Tyr	3.00181e+07	2.90767e+07	3.14547e+07	3.12122e+07	2.89143e+07	3.07097e+07	3.01937e+07	3.09945e+07	3.13813e+07	3.00326e+07	3.0851e+07	2.9043e+07	2.94437e+07	2.98034e+07	2.86364e+07	3.12869e+07	2.90262e+07	2.88205e+07	3.0241e+07	2.90999e+07	3.00532e+07	2.88661e+07	2.89773e+07	3.05412e+07	3.10368e+07	2.96635e+07	3.06707e+07	3.05414e+07	2.98912e+07	3.06979e+07	3.00877e+07	3.16429e+07	3.13168e+07	3.0744e+07	2.90902e+07	3.0468e+07	2.96384e+07	2.96244e+07	3.07398e+07	3.10214e+07	3.08647e+07
SERPINC1@206D_Cation_Fe[III]	SERPINC1	serpin family C member 1(SERPINC1)	462	206	D	Cation_Fe[III][D]	52.9115	Cation_Fe[III]	3.04359e+07	3.00062e+07	3.04221e+07	3.11213e+07	3.03547e+07	2.89294e+07	2.98386e+07	3.09831e+07	3.07133e+07	2.89553e+07	2.97229e+07	2.98772e+07	2.88038e+07	2.9044e+07	3.10671e+07	3.16645e+07	2.93559e+07	2.91988e+07	3.01991e+07	2.90245e+07	2.91245e+07	3.15023e+07	2.86679e+07	2.99872e+07	2.91373e+07	2.96054e+07	3.15374e+07	3.17413e+07	2.9061e+07	2.95694e+07	3.0478e+07	3.10095e+07	3.14278e+07	3.066e+07	3.01595e+07	2.88678e+07	2.90309e+07	2.9417e+07	3.08473e+07	2.86258e+07	2.94129e+07
SERPINC1@206D_Cation_Na	SERPINC1	serpin family C member 1(SERPINC1)	462	206	D	Cation_Na[D]	21.9819	Cation_Na	3.08036e+07	2.91662e+07	2.90382e+07	3.04298e+07	3.07211e+07	2.96945e+07	2.8876e+07	2.9498e+07	3.00114e+07	2.99791e+07	2.86167e+07	3.0062e+07	2.95887e+07	3.13965e+07	3.0402e+07	2.96073e+07	2.86747e+07	3.16726e+07	3.12926e+07	2.87327e+07	2.98185e+07	2.98005e+07	3.12196e+07	3.14903e+07	2.90125e+07	29572946	3.03496e+07	2.91101e+07	2.86318e+07	2.97913e+07	2.94711e+07	3.1599e+07	2.91943e+07	3.15642e+07	3.0877e+07	3.07556e+07	2.90122e+07	3.02785e+07	3.01987e+07	2.92762e+07	2.86947e+07
SERPINC1@210N_Deamidated	SERPINC1	serpin family C member 1(SERPINC1)	462	210	N	Deamidated[N]	0.984016	Deamidated	3.0301e+07	3.05514e+07	3.08349e+07	2.92549e+07	3.1756e+07	2.86962e+07	3.16653e+07	3.08105e+07	2.98608e+07	3.11188e+07	3.09461e+07	2.95715e+07	3.04142e+07	2.98704e+07	2.99321e+07	2.86546e+07	3.08244e+07	3.022e+07	3.17211e+07	3.08972e+07	3.0243e+07	3.17428e+07	2.99942e+07	3.08267e+07	3.1698e+07	2.94328e+07	2.95568e+07	2.98945e+07	2.98281e+07	2.88839e+07	3.10474e+07	3.00245e+07	2.93415e+07	3.13929e+07	2.99901e+07	2.86269e+07	3.13195e+07	3.10662e+07	2.93419e+07	2.93754e+07	3.17796e+07
SERPINC1@259S_Didehydro	SERPINC1	serpin family C member 1(SERPINC1)	462	259	S	Didehydro[S]	-2.01565	Didehydro	3.06717e+07	3.00489e+07	3.13462e+07	2.88535e+07	3.14737e+07	3.13103e+07	3.11113e+07	2.86489e+07	3.15067e+07	3.15209e+07	3.07003e+07	3.12104e+07	3.01679e+07	3.1009e+07	3.01649e+07	2.93749e+07	3.10642e+07	2.88994e+07	3.04078e+07	3.03734e+07	3.05756e+07	2.87699e+07	2.99995e+07	3.0378e+07	3.11638e+07	2.99948e+07	3.10788e+07	3.06132e+07	3.14532e+07	2.87675e+07	2.91653e+07	3.1415e+07	2.90373e+07	3.13057e+07	3.0646e+07	3.01234e+07	3.14185e+07	3.08826e+07	2.96556e+07	3.01915e+07	2.86154e+07
SERPINC1@102K_Lys->Gln	SERPINC1	serpin family C member 1(SERPINC1)	462	102	K	Lys->Gln[K]	-0.036386	Lys->Gln	2.94371e+07	2.91739e+07	3.09385e+07	3.07785e+07	2.92804e+07	2.91822e+07	3.02155e+07	3.04335e+07	3.17067e+07	2.88584e+07	2.87396e+07	2.94274e+07	3.1302e+07	3.1603e+07	2.93415e+07	3.10237e+07	3.05581e+07	3.13214e+07	3.14795e+07	3.03312e+07	2.89936e+07	30957920	2.93879e+07	2.98268e+07	3.0927e+07	3.13026e+07	3.00122e+07	2.94201e+07	3.13329e+07	2.99045e+07	3.07285e+07	2.95972e+07	2.89584e+07	2.91871e+07	2.98223e+07	2.95543e+07	3.00877e+07	3.03938e+07	3.09211e+07	2.88715e+07	3.11909e+07
SERPINC1@279C_unknown_11	SERPINC1	serpin family C member 1(SERPINC1)	462	279	C	unknown_11[C]	55.972	unknown_11	2.98099e+07	3.10892e+07	2.95564e+07	2.99929e+07	2.97063e+07	3.10973e+07	3.01243e+07	3.10196e+07	3.13376e+07	2.99168e+07	2.95231e+07	2.92388e+07	2.91363e+07	3.10524e+07	3.11155e+07	3.15597e+07	3.01357e+07	3.04869e+07	2.99022e+07	2.87182e+07	2.91657e+07	3.07527e+07	3.01255e+07	2.89579e+07	3.15108e+07	2.90724e+07	2.97198e+07	3.02885e+07	3.02887e+07	3.04774e+07	31364661	2.9128e+07	3.08152e+07	3.017e+07	2.869e+07	3.15492e+07	3.08087e+07	3.12852e+07	2.99004e+07	3.0731e+07	2.87286e+07
SERPINC1@389E_Glu->Met	SERPINC1	serpin family C member 1(SERPINC1)	462	389	E	Glu->Met[E]	1.99789	Glu->Met	2.87661e+07	2.92984e+07	2.993e+07	2.91161e+07	3.08796e+07	3.16577e+07	3.06035e+07	3.06449e+07	2.93884e+07	3.15305e+07	2.96595e+07	3.13225e+07	3.13911e+07	2.91774e+07	3.04737e+07	2.98184e+07	2.93077e+07	2.96293e+07	3.05572e+07	3.06009e+07	2.94316e+07	3.08939e+07	3.06427e+07	3.15845e+07	2.87038e+07	3.15433e+07	3.01996e+07	2.97416e+07	2.97536e+07	3.15384e+07	3.16196e+07	3.10345e+07	2.93252e+07	3.159e+07	2.90173e+07	2.98294e+07	2.91311e+07	2.90115e+07	3.13972e+07	3.16144e+07	3.12095e+07
SERPINC1@393D_Decarboxylation	SERPINC1	serpin family C member 1(SERPINC1)	462	393	D	Decarboxylation[D]	-30.0106	Decarboxylation	3.01949e+07	3.06459e+07	3.11085e+07	3.1065e+07	2.92756e+07	3.16898e+07	3.02797e+07	3.14226e+07	3.02463e+07	2.98289e+07	3.11508e+07	3.01249e+07	2.96357e+07	3.02046e+07	2.93324e+07	2.95215e+07	2.93561e+07	2.95656e+07	3.169e+07	3.01117e+07	2.96765e+07	3.14756e+07	3.15612e+07	3.12909e+07	2.93445e+07	3.09612e+07	3.11914e+07	3.0264e+07	2.89275e+07	3.0984e+07	2.90314e+07	3.15883e+07	3.12209e+07	3.06518e+07	2.95114e+07	3.17364e+07	2.96457e+07	2.98616e+07	3.08588e+07	3.02468e+07	2.93581e+07
SERPINC1@397S_unknown_36	SERPINC1	serpin family C member 1(SERPINC1)	462	397	S	unknown_36[S]	246.104	unknown_36	2.87283e+07	2.93022e+07	2.96929e+07	3.12268e+07	2.89296e+07	2.91698e+07	3.11071e+07	2.86216e+07	3.15863e+07	3.13711e+07	2.86253e+07	3.14821e+07	2.98694e+07	2.92683e+07	3.17849e+07	3.00302e+07	2.91264e+07	3.07487e+07	2.8936e+07	3.00889e+07	2.95822e+07	3.05586e+07	2.90888e+07	3.06116e+07	2.94675e+07	2.95404e+07	2.95304e+07	2.94331e+07	3.02028e+07	2.92471e+07	3.10713e+07	3.09045e+07	3.12683e+07	2.88819e+07	3.07537e+07	2.91636e+07	2.89798e+07	3.00881e+07	3.04576e+07	3.02628e+07	2.96987e+07
SERPINC1@40C_Dioxidation	SERPINC1	serpin family C member 1(SERPINC1)	462	40	C	Dioxidation[C]	31.9898	Dioxidation	2.96037e+07	3.10969e+07	2.94216e+07	3.12587e+07	3.08647e+07	2.95525e+07	2.91548e+07	3.10646e+07	3.16102e+07	2.99899e+07	3.14683e+07	3.17758e+07	3.14473e+07	2.95992e+07	3.05062e+07	3.06357e+07	2.95712e+07	2.8976e+07	2.89866e+07	3.15645e+07	2.89933e+07	3.0977e+07	3.05895e+07	2.86592e+07	3.14983e+07	2.914e+07	2.87413e+07	2.98053e+07	3.14829e+07	3.13025e+07	2.97672e+07	3.01758e+07	2.86669e+07	3.12643e+07	2.98492e+07	2.86386e+07	2.89557e+07	2.89548e+07	2.86751e+07	3.16621e+07	3.12973e+07
SERPINC1@112P_Pro->Val	SERPINC1	serpin family C member 1(SERPINC1)	462	112	P	Pro->Val[P]	2.01565	Pro->Val	3.13826e+07	3.08156e+07	3.05793e+07	3.00885e+07	3.08524e+07	3.12188e+07	3.14502e+07	2.88646e+07	3.12106e+07	3.06003e+07	2.99133e+07	3.0244e+07	3.04279e+07	3.06764e+07	2.99576e+07	3.03748e+07	3.04581e+07	2.88256e+07	3.10731e+07	2.88107e+07	3.03795e+07	2.888e+07	3.15952e+07	3.16968e+07	2.94143e+07	2.8651e+07	3.12422e+07	3.12176e+07	2.99425e+07	2.95897e+07	2.96872e+07	3.09506e+07	2.9298e+07	3.07195e+07	2.8909e+07	2.91054e+07	3.00541e+07	3.04415e+07	2.94139e+07	2.88674e+07	2.95777e+07
SERPINC1@40C_unknown_17	SERPINC1	serpin family C member 1(SERPINC1)	462	40	C	unknown_17[C]	89.9774	unknown_17	3.00144e+07	2.92284e+07	3.09929e+07	2.94944e+07	3.05796e+07	3.16972e+07	2.88262e+07	2.99185e+07	2.89095e+07	3.16725e+07	3.12343e+07	3.1064e+07	3.0799e+07	3.01723e+07	2.96026e+07	2.9211e+07	2.89615e+07	2.86412e+07	2.969e+07	2.91874e+07	2.92804e+07	2.9094e+07	2.86395e+07	3.09755e+07	2.88748e+07	2.87739e+07	2.9607e+07	3.05016e+07	2.96959e+07	3.08553e+07	3.17398e+07	2.89006e+07	2.98983e+07	2.87926e+07	2.91213e+07	3.1044e+07	3.01174e+07	3.11967e+07	2.9537e+07	2.94243e+07	2.97471e+07
SERPINC1@40C_unknown_20	SERPINC1	serpin family C member 1(SERPINC1)	462	40	C	unknown_20[C]	136.019	unknown_20	3.10701e+07	3.0996e+07	3.03068e+07	2.90568e+07	2.86195e+07	3.04671e+07	2.91201e+07	3.15142e+07	2.93904e+07	2.93557e+07	2.97072e+07	3.12317e+07	2.95997e+07	29301986	3.09709e+07	3.10302e+07	3.12148e+07	2.91665e+07	3.13963e+07	3.15787e+07	3.12407e+07	3.01359e+07	3.10046e+07	3.06463e+07	3.07311e+07	3.14567e+07	3.15106e+07	2.87775e+07	2.92176e+07	3.17013e+07	3.1374e+07	2.99196e+07	3.02788e+07	2.90824e+07	3.01974e+07	3.14649e+07	3.11614e+07	3.04179e+07	2.87656e+07	2.98639e+07	2.9086e+07
SERPINC1@402K_Lys->Allysine	SERPINC1	serpin family C member 1(SERPINC1)	462	402	K	Lys->Allysine[K]	-1.03163	Lys->Allysine	3.1412e+07	2.93877e+07	3.14425e+07	2.91373e+07	2.97134e+07	2.94106e+07	2.8755e+07	2.87498e+07	2.95479e+07	2.93155e+07	2.93876e+07	2.90451e+07	2.8827e+07	3.05222e+07	3.13888e+07	2.8691e+07	3.10243e+07	3.07921e+07	3.15104e+07	3.02375e+07	2.88127e+07	2.89123e+07	3.13992e+07	2.91568e+07	3.15289e+07	3.03661e+07	3.06309e+07	2.93635e+07	3.09871e+07	2.90057e+07	2.95528e+07	3.04876e+07	3.0641e+07	2.96895e+07	3.10633e+07	3.0259e+07	3.01641e+07	3.16384e+07	2.93654e+07	2.984e+07	3.17608e+07
SERPINC1@402K_pupylation	SERPINC1	serpin family C member 1(SERPINC1)	462	402	K	pupylation[K]	243.086	pupylation	3.0316e+07	2.98635e+07	2.91999e+07	3.17256e+07	29605006	2.95512e+07	3.06854e+07	3.12213e+07	3.09507e+07	3.02354e+07	3.06057e+07	3.05571e+07	3.14865e+07	2.92843e+07	2.99061e+07	3.01565e+07	2.88432e+07	2.90188e+07	3.09488e+07	3.11165e+07	2.92039e+07	3.10035e+07	3.05974e+07	3.10368e+07	2.9962e+07	3.0339e+07	2.9307e+07	2.90748e+07	2.87446e+07	3.08975e+07	2.94918e+07	2.96262e+07	2.86223e+07	2.93818e+07	3.08751e+07	3.00243e+07	2.86773e+07	3.13556e+07	2.98466e+07	3.05627e+07	3.13563e+07
SERPINC1@405L_unknown_4	SERPINC1	serpin family C member 1(SERPINC1)	462	405	L	unknown_4[L]	-4.03189	unknown_4	3.0388e+07	2.98089e+07	3.142e+07	2.98792e+07	2.95656e+07	2.94828e+07	3.10252e+07	3.00906e+07	3.05762e+07	2.96937e+07	2.94423e+07	2.91612e+07	2.92232e+07	3.03606e+07	3.02228e+07	3.14051e+07	2.90545e+07	2.90363e+07	2.91824e+07	2.9802e+07	2.97985e+07	2.90314e+07	2.95473e+07	2.89924e+07	3.0412e+07	2.89572e+07	2.88252e+07	3.15519e+07	3.13399e+07	2.87892e+07	2.87892e+07	3.08357e+07	2.93103e+07	2.90822e+07	2.95033e+07	2.92191e+07	3.06639e+07	3.02646e+07	2.86669e+07	3.16949e+07	2.98816e+07
SERPINC1@405L_Xle->Asn	SERPINC1	serpin family C member 1(SERPINC1)	462	405	L	Xle->Asn[L]	0.958863	Xle->Asn	3.16014e+07	2.89154e+07	3.13616e+07	2.86829e+07	2.98816e+07	3.0756e+07	2.87759e+07	3.17726e+07	3.13268e+07	3.11528e+07	2.89664e+07	2.89429e+07	3.05736e+07	3.0012e+07	3.09326e+07	2.93435e+07	2.94795e+07	3.0945e+07	3.0595e+07	2.89785e+07	2.86462e+07	3.10219e+07	2.90375e+07	2.86112e+07	2.93707e+07	2.97016e+07	2.8694e+07	3.08904e+07	3.13569e+07	2.96792e+07	3.09852e+07	3.15738e+07	2.9096e+07	2.90972e+07	2.93409e+07	2.92783e+07	3.04183e+07	3.06134e+07	2.90431e+07	2.91439e+07	2.9626e+07
SERPINC1@407V_Val->Thr	SERPINC1	serpin family C member 1(SERPINC1)	462	407	V	Val->Thr[V]	1.97927	Val->Thr	3.06007e+07	3.08518e+07	2.94528e+07	2.97716e+07	3.08055e+07	2.9078e+07	2.96473e+07	3.01757e+07	2.90612e+07	2.93239e+07	2.94585e+07	3.06834e+07	3.07967e+07	3.11374e+07	2.89904e+07	2.87038e+07	3.12004e+07	2.86958e+07	2.96847e+07	2.95176e+07	2.89526e+07	3.08215e+07	2.95029e+07	2.95597e+07	2.97696e+07	2.95533e+07	2.96382e+07	3.16272e+07	2.98247e+07	2.91333e+07	3.08315e+07	2.8678e+07	3.08803e+07	3.1478e+07	3.02902e+07	3.15152e+07	2.99683e+07	2.9088e+07	2.95799e+07	2.92866e+07	2.97872e+07
SERPINC1@103N_Deamidated	SERPINC1	serpin family C member 1(SERPINC1)	462	103	N	Deamidated[N]	0.984016	Deamidated	2.93459e+07	2.9292e+07	2.97146e+07	2.92226e+07	3.096e+07	2.97355e+07	3.05325e+07	3.12371e+07	3.18299e+07	2.96174e+07	3.03355e+07	2.92142e+07	3.09893e+07	2.87545e+07	2.88489e+07	2.95e+07	2.89627e+07	3.14484e+07	3.04942e+07	2.95539e+07	2.95289e+07	3.10571e+07	3.069e+07	3.05424e+07	2.91255e+07	2.89226e+07	2.92805e+07	3.03117e+07	3.0195e+07	2.88115e+07	3.02002e+07	2.99918e+07	2.95922e+07	2.89044e+07	3.11426e+07	3.01754e+07	3.00704e+07	2.9734e+07	3.07229e+07	2.88138e+07	3.17675e+07
SERPINC1@408N_Asn->Trp	SERPINC1	serpin family C member 1(SERPINC1)	462	408	N	Asn->Trp[N]	72.0364	Asn->Trp	2.99573e+07	2.88976e+07	3.07149e+07	3.02476e+07	3.16431e+07	2.99889e+07	3.07421e+07	3.16611e+07	2.94494e+07	3.0196e+07	2.9057e+07	3.10319e+07	2.99874e+07	3.07554e+07	3.01285e+07	2.99856e+07	3.14936e+07	3.1291e+07	3.09229e+07	3.04552e+07	2.96553e+07	3.07585e+07	3.12424e+07	3.12979e+07	2.97809e+07	2.90953e+07	2.9746e+07	3.10506e+07	3.02168e+07	2.87203e+07	3.10646e+07	2.96958e+07	2.88427e+07	3.02079e+07	2.88872e+07	3.15606e+07	2.99902e+07	3.03555e+07	3.13294e+07	3.01855e+07	3.09737e+07
SERPINC1@408N_Deamidated	SERPINC1	serpin family C member 1(SERPINC1)	462	408	N	Deamidated[N]	0.984016	Deamidated	3.10418e+07	2.88988e+07	2.9591e+07	2.99654e+07	2.92022e+07	2.90483e+07	3.01519e+07	3.12313e+07	3.10453e+07	3.15299e+07	3.16747e+07	3.08894e+07	3.01236e+07	3.09543e+07	2.91182e+07	3.03368e+07	3.03882e+07	3.13233e+07	2.9052e+07	2.91684e+07	3.02898e+07	3.15039e+07	2.89767e+07	2.93564e+07	3.04448e+07	3.03187e+07	3.09588e+07	2.956e+07	2.99927e+07	2.92718e+07	3.06655e+07	2.91687e+07	3.0856e+07	2.90276e+07	3.12763e+07	3.02989e+07	2.9939e+07	3.16228e+07	2.98112e+07	3.07826e+07	3.1321e+07
SERPINC1@408N_unknown_13	SERPINC1	serpin family C member 1(SERPINC1)	462	408	N	unknown_13[N]	69.9878	unknown_13	2.94267e+07	2.91998e+07	2.99447e+07	2.98736e+07	3.03926e+07	2.86839e+07	3.01489e+07	3.15917e+07	2.89016e+07	2.90178e+07	2.8812e+07	2.87188e+07	2.91837e+07	3.06467e+07	3.0498e+07	2.99741e+07	3.11145e+07	2.94428e+07	3.05913e+07	2.89435e+07	3.05072e+07	3.02908e+07	3.0031e+07	3.04408e+07	2.97923e+07	3.09275e+07	3.01875e+07	3.1133e+07	3.04578e+07	3.05909e+07	3.07785e+07	3.02726e+07	2.96446e+07	3.0697e+07	3.0404e+07	3.08572e+07	2.87199e+07	3.14434e+07	2.92034e+07	2.97674e+07	2.97702e+07
SERPINC1@409E_Glu->Met	SERPINC1	serpin family C member 1(SERPINC1)	462	409	E	Glu->Met[E]	1.99789	Glu->Met	2.89903e+07	3.10209e+07	3.08114e+07	3.17406e+07	3.02587e+07	3.15155e+07	2.95423e+07	2.99149e+07	3.14721e+07	2.94743e+07	3.08504e+07	2.90703e+07	3.02097e+07	3.15857e+07	3.12665e+07	3.07801e+07	2.88224e+07	2.93837e+07	3.07689e+07	2.89301e+07	3.08891e+07	3.09632e+07	3.13805e+07	2.98026e+07	3.0002e+07	2.97167e+07	3.09198e+07	3.12485e+07	3.05788e+07	3.05115e+07	2.97072e+07	2.95022e+07	2.89781e+07	2.87236e+07	3.07538e+07	2.99378e+07	2.92777e+07	2.9805e+07	2.98126e+07	3.05226e+07	2.92952e+07
SERPINC1@410E_Glu->Met	SERPINC1	serpin family C member 1(SERPINC1)	462	410	E	Glu->Met[E]	1.99789	Glu->Met	2.93746e+07	2.95307e+07	3.11321e+07	2.99591e+07	2.93419e+07	2.99312e+07	3.15035e+07	3.03257e+07	3.04505e+07	3.10916e+07	3.02236e+07	2.87197e+07	2.96118e+07	2.97294e+07	3.00665e+07	2.91845e+07	3.08389e+07	2.8991e+07	2.94414e+07	3.08015e+07	2.95014e+07	3.03664e+07	3.04449e+07	3.15898e+07	2.9961e+07	3.01566e+07	2.92455e+07	3.00903e+07	3.07752e+07	2.94625e+07	3.00912e+07	3.07491e+07	2.9843e+07	2.96835e+07	3.0577e+07	2.93667e+07	2.8859e+07	2.93034e+07	3.06232e+07	3.16875e+07	3.12232e+07
SERPINC1@417S_Sulfo	SERPINC1	serpin family C member 1(SERPINC1)	462	417	S	Sulfo[S]	79.9568	Sulfo	2.86435e+07	31419206	3.07717e+07	3.04952e+07	3.12254e+07	3.06926e+07	2.9595e+07	29870553	3.15412e+07	2.91933e+07	2.87702e+07	2.98392e+07	3.03932e+07	3.17318e+07	3.02119e+07	2.88315e+07	2.9885e+07	2.94638e+07	3.06439e+07	2.96732e+07	3.17403e+07	3.06461e+07	2.99558e+07	2.96891e+07	3.1236e+07	2.92768e+07	3.08776e+07	3.07613e+07	3.11279e+07	3.04203e+07	2.89658e+07	3.1726e+07	2.99082e+07	2.99803e+07	2.95091e+07	3.06902e+07	2.96948e+07	2.93641e+07	2.95186e+07	2.98123e+07	2.90983e+07
SERPINC1@428N_Deamidated	SERPINC1	serpin family C member 1(SERPINC1)	462	428	N	Deamidated[N]	0.984016	Deamidated	3.09345e+07	3.08361e+07	3.13233e+07	3.06682e+07	3.15311e+07	3.14986e+07	2.87622e+07	3.08851e+07	3.00949e+07	2.86431e+07	3.09645e+07	3.00561e+07	3.02645e+07	3.15568e+07	3.02349e+07	3.1412e+07	3.06761e+07	3.0232e+07	3.05499e+07	3.03154e+07	2.88408e+07	2.88146e+07	29937566	3.00286e+07	2.92694e+07	2.97827e+07	2.92446e+07	3.09914e+07	2.9841e+07	3.06622e+07	2.92713e+07	3.05626e+07	3.11534e+07	2.92031e+07	3.06949e+07	2.89049e+07	3.14639e+07	3.08004e+07	3.14811e+07	3.0648e+07	3.16834e+07
SERPINC1@300Q_Deamidated	SERPINC1	serpin family C member 1(SERPINC1)	462	300	Q	Deamidated[Q]	0.984016	Deamidated	3.12799e+07	2.9233e+07	2.93578e+07	2.8627e+07	2.99434e+07	3.00104e+07	2.90025e+07	2.9881e+07	2.88579e+07	3.09312e+07	3.07082e+07	2.97396e+07	3.15021e+07	2.99637e+07	3.02549e+07	3.08014e+07	2.94393e+07	2.91503e+07	3.09754e+07	3.11478e+07	3.17545e+07	3.02027e+07	3.14671e+07	3.01715e+07	3.11334e+07	3.13356e+07	3.05967e+07	3.05103e+07	2.94794e+07	3.07444e+07	2.96189e+07	2.91723e+07	2.88591e+07	3.03169e+07	2.89392e+07	2.94245e+07	2.92255e+07	2.87394e+07	3.06397e+07	2.98971e+07	3.07413e+07
SERPINC1@302L_unknown_46	SERPINC1	serpin family C member 1(SERPINC1)	462	302	L	unknown_46[L]	300.143	unknown_46	3.04911e+07	2.90858e+07	2.98679e+07	2.92332e+07	2.95342e+07	3.16256e+07	3.04288e+07	3.03722e+07	3.15143e+07	2.92005e+07	3.03436e+07	2.96226e+07	3.15209e+07	2.87297e+07	2.86745e+07	3.16797e+07	3.04529e+07	3.04551e+07	2.89984e+07	2.91818e+07	3.13942e+07	3.0339e+07	3.12737e+07	2.98233e+07	3.16267e+07	3.04386e+07	2.94187e+07	3.01105e+07	3.08667e+07	2.93952e+07	2.96944e+07	2.88432e+07	2.98169e+07	2.93763e+07	2.90603e+07	2.99914e+07	3.14345e+07	3.14784e+07	3.11806e+07	3.00827e+07	2.94238e+07
SERPINC1@303E_Glu->Met	SERPINC1	serpin family C member 1(SERPINC1)	462	303	E	Glu->Met[E]	1.99789	Glu->Met	2.97974e+07	31052951	2.94542e+07	2.96564e+07	3.10063e+07	3.15681e+07	2.9965e+07	2.99075e+07	3.06308e+07	3.13661e+07	3.04032e+07	3.09284e+07	3.03172e+07	2.8628e+07	3.02344e+07	2.99282e+07	3.03435e+07	2.90322e+07	3.04468e+07	3.0416e+07	2.95192e+07	2.86137e+07	3.07585e+07	2.95412e+07	2.91088e+07	3.09373e+07	2.93886e+07	2.90916e+07	3.09407e+07	3.0261e+07	2.89223e+07	3.12813e+07	3.1487e+07	3.03606e+07	3.00956e+07	3.07328e+07	2.8628e+07	3.02589e+07	2.92232e+07	2.95071e+07	3.02836e+07
SERPINC1@307K_Lys->Gln	SERPINC1	serpin family C member 1(SERPINC1)	462	307	K	Lys->Gln[K]	-0.036386	Lys->Gln	2.96061e+07	3.1701e+07	3.13768e+07	3.03734e+07	2.89249e+07	2.91239e+07	2.98752e+07	3.0271e+07	2.91156e+07	3.11396e+07	3.08538e+07	3.16447e+07	2.99592e+07	2.92003e+07	3.06176e+07	2.90051e+07	2.90816e+07	3.04301e+07	2.98632e+07	2.90459e+07	2.90151e+07	3.04665e+07	3.09154e+07	3.16374e+07	3.02986e+07	3.04306e+07	3.06856e+07	3.06444e+07	3.04487e+07	3.02619e+07	2.89542e+07	2.99016e+07	3.02739e+07	2.92389e+07	2.95618e+07	2.87713e+07	2.95282e+07	3.00124e+07	3.17087e+07	2.88697e+07	3.07559e+07
SERPINC1@312T_Thr->Ala	SERPINC1	serpin family C member 1(SERPINC1)	462	312	T	Thr->Ala[T]	-30.0106	Thr->Ala	2.89361e+07	3.07102e+07	3.06389e+07	3.17347e+07	2.897e+07	3.03021e+07	2.96084e+07	3.0967e+07	2.92806e+07	2.88642e+07	2.98976e+07	2.87827e+07	2.98397e+07	2.8813e+07	2.87976e+07	2.97337e+07	3.08741e+07	31509189	2.95447e+07	3.17854e+07	3.08673e+07	3.03882e+07	2.86982e+07	3.12553e+07	2.99344e+07	3.02107e+07	3.07793e+07	2.87492e+07	3.15196e+07	2.9728e+07	3.06779e+07	3.08024e+07	2.88999e+07	3.00481e+07	2.94002e+07	2.98698e+07	3.13392e+07	3.00557e+07	3.08913e+07	3.04237e+07	3.0698e+07
SERPINC1@407V_Val->Tyr	SERPINC1	serpin family C member 1(SERPINC1)	462	407	V	Val->Tyr[V]	63.9949	Val->Tyr	2.99391e+07	2.97778e+07	3.09765e+07	3.10117e+07	3.11642e+07	2.89329e+07	2.91012e+07	2.90325e+07	3.1677e+07	3.02812e+07	2.98647e+07	3.11201e+07	2.98575e+07	2.88333e+07	3.01438e+07	3.109e+07	2.93194e+07	3.0026e+07	3.01162e+07	2.87676e+07	3.14637e+07	2.9541e+07	3.03168e+07	2.96116e+07	3.01293e+07	2.93447e+07	3.09176e+07	2.95192e+07	3.04891e+07	3.13082e+07	2.90918e+07	2.98061e+07	2.87337e+07	3.0177e+07	2.93944e+07	3.0612e+07	3.00331e+07	3.11454e+07	2.9819e+07	3.10888e+07	3.09501e+07
SERPINC1@313M_Oxidation	SERPINC1	serpin family C member 1(SERPINC1)	462	313	M	Oxidation[M]	15.9949	Oxidation	3.0585e+07	2.86377e+07	3.09966e+07	3.17444e+07	3.14266e+07	2.89304e+07	3.16178e+07	3.05861e+07	3.09798e+07	3.01382e+07	30293268	3.10377e+07	3.147e+07	3.07264e+07	30371477	2.91291e+07	2.99269e+07	3.09384e+07	3.02025e+07	3.1643e+07	2.90883e+07	2.87942e+07	3.05646e+07	3.05519e+07	2.93315e+07	2.99823e+07	2.91421e+07	2.88696e+07	3.10976e+07	3.06415e+07	2.94081e+07	3.13265e+07	2.88358e+07	2.91042e+07	3.14119e+07	2.97232e+07	3.00013e+07	31755754	2.97865e+07	3.03701e+07	3.08497e+07
SERPINC1@33H_Delta_H(4)C(3)	SERPINC1	serpin family C member 1(SERPINC1)	462	33	H	Delta_H(4)C(3)[H]	40.0313	Delta_H(4)C(3)	3.13316e+07	3.111e+07	3.06546e+07	3.00664e+07	3.1555e+07	2.95745e+07	3.10506e+07	2.95173e+07	2.96739e+07	3.02642e+07	3.03134e+07	2.99792e+07	3.01621e+07	2.90086e+07	3.07834e+07	3.09364e+07	3.14979e+07	2.95612e+07	2.92685e+07	2.92884e+07	3.16503e+07	3.05188e+07	3.05435e+07	2.91578e+07	2.99946e+07	2.88139e+07	2.95059e+07	3.01959e+07	2.96034e+07	3.06594e+07	2.90319e+07	3.05812e+07	2.87332e+07	30232916	3.13522e+07	2.93936e+07	3.00482e+07	3.04932e+07	2.9737e+07	3.08674e+07	2.92734e+07
SERPINC1@337Q_Deamidated	SERPINC1	serpin family C member 1(SERPINC1)	462	337	Q	Deamidated[Q]	0.984016	Deamidated	3.17356e+07	2.88769e+07	3.06146e+07	2.95615e+07	3.15222e+07	3.16427e+07	3.07076e+07	3.03825e+07	2.98597e+07	2.8817e+07	2.90396e+07	3.03831e+07	3.09198e+07	3.10726e+07	3.14226e+07	2.93555e+07	3.11255e+07	3.02517e+07	2.8615e+07	3.11925e+07	3.01508e+07	3.16681e+07	2.97481e+07	2.98736e+07	3.01558e+07	3.10928e+07	2.86883e+07	31235346	3.1011e+07	3.02741e+07	3.11217e+07	2.86739e+07	2.92275e+07	2.96109e+07	3.13203e+07	3.14571e+07	2.95844e+07	2.98757e+07	2.91608e+07	2.94547e+07	2.96614e+07
SERPINC1@34G_Gly->Pro	SERPINC1	serpin family C member 1(SERPINC1)	462	34	G	Gly->Pro[G]	40.0313	Gly->Pro	3.12823e+07	2.92048e+07	3.04556e+07	2.9199e+07	3.15137e+07	3.15542e+07	3.1755e+07	2.86562e+07	2.97252e+07	3.0674e+07	3.18528e+07	3.07152e+07	2.94432e+07	3.04108e+07	2.93477e+07	2.96133e+07	3.16126e+07	3.07882e+07	3.12569e+07	3.07782e+07	3.193e+07	3.07267e+07	3.08068e+07	3.04141e+07	3.06965e+07	3.11958e+07	3.0772e+07	2.95945e+07	3.00946e+07	2.93391e+07	2.97185e+07	2.99038e+07	3.02154e+07	3.08043e+07	3.14451e+07	3.15531e+07	2.89444e+07	3.09802e+07	2.98444e+07	3.13273e+07	3.11834e+07
SERPINC1@35S_Pent(2)	SERPINC1	serpin family C member 1(SERPINC1)	462	35	S	Pent(2)[S]	264.085	Pent(2)	3.09492e+07	3.08881e+07	2.93068e+07	3.10297e+07	2.90557e+07	3.08706e+07	3.14337e+07	3.15733e+07	3.08103e+07	2.98951e+07	2.99612e+07	31636915	3.11451e+07	3.14788e+07	2.9072e+07	3.00566e+07	3.10695e+07	3.08425e+07	2.86584e+07	3.07733e+07	3.06819e+07	2.92638e+07	3.0545e+07	2.89826e+07	2.90205e+07	3.15545e+07	3.00897e+07	3.17745e+07	2.94027e+07	3.04366e+07	3.01732e+07	2.97517e+07	3.13185e+07	2.8985e+07	3.11565e+07	2.89585e+07	3.01072e+07	3.06865e+07	3.09388e+07	2.98496e+07	2.94996e+07
SERPINC1@364K_Lys->Gln	SERPINC1	serpin family C member 1(SERPINC1)	462	364	K	Lys->Gln[K]	-0.036386	Lys->Gln	2.91441e+07	3.13373e+07	3.04597e+07	3.16422e+07	3.16603e+07	3.05215e+07	3.127e+07	3.10075e+07	3.09823e+07	3.06387e+07	3.13535e+07	2.90882e+07	3.12486e+07	3.03848e+07	2.9501e+07	3.16696e+07	3.16591e+07	2.91161e+07	3.10006e+07	2.9021e+07	3.07732e+07	3.08658e+07	3.17691e+07	2.86556e+07	3.01427e+07	3.09208e+07	3.01668e+07	3.03473e+07	3.13224e+07	3.08156e+07	2.88884e+07	3.1541e+07	3.14034e+07	3.16273e+07	2.96872e+07	2.96082e+07	3.06735e+07	2.98369e+07	2.97006e+07	3.06618e+07	3.05357e+07
[truncated: 4,635 more rows]
[truncated: 371 more columns]
