# Supplementary material for: Widespread Molecular Imprints in the Serum Proteome of COVID-19 Convalescents Uncovering Immune System Sequelae
Source: Mol Cell Proteomics. 2026 Feb 12;25(4):101525. doi: 10.1016/j.mcpro.2026.101525 (PMC13068859; doi:10.1016/j.mcpro.2026.101525)
Supplement: Supplemental Table S8 [file mmc8.xlsx]

## Sheet: Supplemental Table S8. Quantifi
File_Name	Scan_No	Sequence	Charge	MH+	Score	Modification
a_CON_3308_41L.60195.60195.2.0.dta	60195	KQTALVELVK	2	1128.7	2.68773e-05
a_CON_3308_41L.58673.58673.2.0.dta	58673	KQTALVELVK	2	1128.7	6.80949e-05
a_CON_3308_41L.57610.57610.2.0.dta	57610	KQTALVELVK	2	1128.7	0.000100389
a_CON_3308_41L.60533.60533.3.0.dta	60533	WYVDGVEVHNAK	3	1416.69	0.000109726
a_CON_3308_41L.60902.60902.2.0.dta	60902	KQTALVELVK	2	1128.7	0.000131141
a_CON_3308_41L.58433.58433.2.0.dta	58433	KQTALVELVK	2	1128.7	0.000132955
a_CON_3308_41L.60355.60355.2.0.dta	60355	KQTALVELVK	2	1128.7	0.000134721
a_CON_3308_41L.85577.85577.2.0.dta	85577	WYVDGVEVHNAK	2	1416.69	0.000156295
a_CON_3308_41L.60520.60520.3.0.dta	60520	WYVDGVEVHNAK	3	1416.69	0.000166242
a_CON_3308_41L.61721.61721.2.0.dta	61721	KQTALVELVK	2	1128.7	0.000189042
a_CON_3308_41L.60153.60153.2.0.dta	60153	KQTALVELVK	2	1128.7	0.00023972
a_CON_3308_41L.57250.57250.2.0.dta	57250	KQTALVELVK	2	1128.7	0.000266077
a_CON_3308_41L.60484.60484.2.0.dta	60484	KQTALVELVK	2	1128.7	0.000341863
a_CON_3308_41L.85935.85935.2.0.dta	85935	WYVDGVEVHNAK	2	1416.69	0.000384532
a_CON_3308_41L.57092.57092.2.0.dta	57092	KQTALVELVK	2	1128.7	0.000414431
a_CON_3308_41L.62418.62418.2.0.dta	62418	KQTALVELVK	2	1128.7	0.000431729
a_CON_3308_41L.63441.63441.2.0.dta	63441	KQTALVELVK	2	1128.7	0.000439664
a_CON_3308_41L.57848.57848.2.0.dta	57848	KQTALVELVK	2	1128.7	0.000503738
a_CON_3308_41L.58004.58004.2.0.dta	58004	KQTALVELVK	2	1128.7	0.000516871
a_CON_3308_41L.57876.57876.2.0.dta	57876	KQTALVELVK	2	1128.7	0.000537706
a_CON_3308_41L.60804.60804.3.0.dta	60804	WYVDGVEVHNAK	3	1416.69	0.000565604
a_CON_3308_41L.85459.85459.2.0.dta	85459	WYVDGVEVHNAK	2	1416.69	0.000580245
a_CON_3308_41L.57295.57295.2.0.dta	57295	KQTALVELVK	2	1128.7	0.000664268
a_CON_3308_41L.63237.63237.2.0.dta	63237	KQTALVELVK	2	1128.7	0.000694135
a_CON_3308_41L.57937.57937.2.0.dta	57937	KQTALVELVK	2	1128.7	0.000789509
a_CON_3308_41L.63263.63263.2.0.dta	63263	KQTALVELVK	2	1128.7	0.000845607
a_CON_3308_41L.57476.57476.3.0.dta	57476	KQTALVELVK	3	1128.7	0.000893661
a_CON_3308_41L.40624.40624.2.0.dta	40624	DTLMISR	2	851.429	0.00104545	4,Oxidation[M];
a_CON_3308_41L.61243.61243.3.0.dta	61243	WYVDGVEVHNAK	3	1416.69	0.00132958
a_CON_3308_41L.60393.60393.2.0.dta	60393	WYVDGVEVHNAK	2	1416.69	0.00149799
a_CON_3308_41L.56674.56674.2.0.dta	56674	KQTALVELVK	2	1290.75	0.0015397	1,Hex[K];
a_CON_3308_41L.86177.86177.2.1.dta	86177	WYVDGVEVHNAK	2	1416.69	0.00155156
a_CON_3308_41L.57485.57485.3.0.dta	57485	KQTALVELVK	3	1128.7	0.00169126
a_CON_3308_41L.35403.35403.2.0.dta	35403	DTLMISR	2	851.429	0.00173988	4,Oxidation[M];
a_CON_3308_41L.38038.38038.2.0.dta	38038	DTLMISR	2	851.429	0.00179477	4,Oxidation[M];
a_CON_3308_41L.41507.41507.2.0.dta	41507	DTLMISR	2	851.429	0.00189966	4,Oxidation[M];
a_CON_3308_41L.58958.58958.2.0.dta	58958	KQTALVELVK	2	1128.7	0.00218821
a_CON_3308_41L.57103.57103.2.0.dta	57103	KQTALVELVK	2	1128.7	0.00220892
a_CON_3308_41L.60287.60287.3.0.dta	60287	WYVDGVEVHNAK	3	1416.69	0.00233287
a_CON_3308_41L.39818.39818.2.0.dta	39818	DTLMISR	2	851.429	0.00241574	4,Oxidation[M];
a_CON_3308_41L.67796.67796.2.0.dta	67796	KQTALVELVK	2	1128.7	0.0025986
a_CON_3308_41L.37279.37279.2.0.dta	37279	DTLMISR	2	851.429	0.00261125	4,Oxidation[M];
a_CON_3308_41L.56604.56604.2.0.dta	56604	KQTALVELVK	2	1128.7	0.00263412
a_CON_3308_41L.37979.37979.2.0.dta	37979	DTLMISR	2	851.429	0.00267355	4,Oxidation[M];
a_CON_3308_41L.78917.78917.2.0.dta	78917	KQTALVELVK	2	1128.7	0.00276281
a_CON_3308_41L.59809.59809.2.0.dta	59809	KQTALVELVK	2	1128.7	0.00276449
a_CON_3308_41L.66950.66950.2.0.dta	66950	KQTALVELVK	2	1128.7	0.0027959
a_CON_3308_41L.39288.39288.2.0.dta	39288	DTLMISR	2	851.429	0.00286574	4,Oxidation[M];
a_CON_3308_41L.36304.36304.2.0.dta	36304	DTLMISR	2	851.429	0.00287097	4,Oxidation[M];
a_CON_3308_41L.9046.9046.3.1.dta	9046	HGGLYHENMR	3	1229.55	0.00293046	9,Oxidation[M];
a_CON_3308_41L.111867.111867.2.0.dta	111867	CLKDGAGDVAFVK	2	1531.86	0.00299853	1,unknown_29[C];
a_CON_3308_41L.60324.60324.3.0.dta	60324	WYVDGVEVHNAK	3	1416.69	0.00302879
a_CON_3308_41L.68031.68031.2.0.dta	68031	KQTALVELVK	2	1128.7	0.00306038
a_CON_3308_41L.39192.39192.2.0.dta	39192	DTLMISR	2	851.429	0.00310925	4,Oxidation[M];
a_CON_3308_41L.63588.63588.2.0.dta	63588	KQTALVELVK	2	1128.7	0.00312747
a_CON_3308_41L.60400.60400.2.0.dta	60400	KQTALVELVK	2	1128.7	0.00314178
a_CON_3308_41L.61345.61345.3.0.dta	61345	KQTALVELVK	3	1128.7	0.00327391
a_CON_3308_41L.36274.36274.2.0.dta	36274	DTLMISR	2	851.429	0.00336134	4,Oxidation[M];
a_CON_3308_41L.60694.60694.2.0.dta	60694	KQTALVELVK	2	1128.7	0.00337328
a_CON_3308_41L.57461.57461.3.0.dta	57461	KQTALVELVK	3	1128.7	0.00342504
a_CON_3308_41L.37168.37168.2.0.dta	37168	DTLMISR	2	851.429	0.0034378	4,Oxidation[M];
a_CON_3308_41L.58531.58531.3.0.dta	58531	KQTALVELVK	3	1128.7	0.00344971
a_CON_3308_41L.57019.57019.3.0.dta	57019	KQTALVELVK	3	1128.7	0.00357606
a_CON_3308_41L.60581.60581.2.0.dta	60581	WYVDGVEVHNAK	2	1416.69	0.00373521
a_CON_3308_41L.57122.57122.2.0.dta	57122	KQTALVELVK	2	1128.7	0.00388442
a_CON_3308_41L.67689.67689.2.0.dta	67689	KQTALVELVK	2	1128.7	0.00391854
a_CON_3308_41L.58143.58143.2.0.dta	58143	KQTALVELVK	2	1128.7	0.0040127
a_CON_3308_41L.56617.56617.2.0.dta	56617	KQTALVELVK	2	1290.75	0.0042718	1,Hex[K];
a_CON_3308_41L.76122.76122.2.0.dta	76122	KQTALVELVK	2	1128.7	0.004303
a_CON_3308_41L.25803.25803.2.0.dta	25803	HGGLYHENMR	2	1253.58	0.00434256	2,Gly->Pro[G];
a_CON_3308_41L.41520.41520.2.0.dta	41520	DTLMISR	2	851.429	0.00437389	4,Oxidation[M];
a_CON_3308_41L.108339.108339.3.0.dta	108339	CLKDGAGDVAFVK	3	1476.78	0.00451979	1,4-ONE[C];
a_CON_3308_41L.82940.82940.3.2.dta	82940	CLKDGAGDVAFVK	3	1322.68	0.00452379
a_CON_3308_41L.38204.38204.2.0.dta	38204	DTLMISR	2	851.429	0.00458947	4,Oxidation[M];
a_CON_3308_41L.38869.38869.2.0.dta	38869	DTLMISR	2	851.429	0.00472769	4,Oxidation[M];
a_CON_3308_41L.85613.85613.3.0.dta	85613	WYVDGVEVHNAK	3	1416.69	0.00477127
a_CON_3308_41L.60836.60836.2.0.dta	60836	KQTALVELVK	2	1128.7	0.00511047
a_CON_3308_41L.35577.35577.2.0.dta	35577	DTLMISR	2	851.429	0.0052555	4,Oxidation[M];
a_CON_3308_41L.41523.41523.2.0.dta	41523	DTLMISR	2	851.429	0.00546452	4,Oxidation[M];
a_CON_3308_41L.40912.40912.2.0.dta	40912	DTLMISR	2	851.429	0.00565025	4,Oxidation[M];
a_CON_3308_41L.62886.62886.2.0.dta	62886	KQTALVELVK	2	1128.7	0.00583644
a_CON_3308_41L.41434.41434.2.0.dta	41434	DTLMISR	2	851.429	0.00598926	4,Oxidation[M];
a_CON_3308_41L.57167.57167.2.0.dta	57167	KQTALVELVK	2	1150.68	0.00599045	7,Cation_Na[E];
a_CON_3308_41L.7288.7288.3.0.dta	7288	HGGLYHENMR	3	1229.55	0.00604122	9,Oxidation[M];
a_CON_3308_41L.86423.86423.2.1.dta	86423	WYVDGVEVHNAK	2	1416.69	0.00606408
a_CON_3308_41L.56955.56955.3.0.dta	56955	KQTALVELVK	3	1128.7	0.00612027
a_CON_3308_41L.34240.34240.2.0.dta	34240	DTLMISR	2	851.429	0.0061394	4,Oxidation[M];
a_CON_3308_41L.39037.39037.2.0.dta	39037	DTLMISR	2	851.429	0.0061728	4,Oxidation[M];
a_CON_3308_41L.58446.58446.3.0.dta	58446	KQTALVELVK	3	1128.7	0.00619585
a_CON_3308_41L.36916.36916.2.0.dta	36916	DTLMISR	2	851.429	0.00620146	4,Oxidation[M];
a_CON_3308_41L.37982.37982.2.0.dta	37982	DTLMISR	2	851.429	0.00620281	4,Oxidation[M];
a_CON_3308_41L.39559.39559.2.0.dta	39559	DTLMISR	2	851.429	0.00629853	4,Oxidation[M];
a_CON_3308_41L.65762.65762.2.0.dta	65762	KQTALVELVK	2	1128.7	0.00641507
a_CON_3308_41L.64690.64690.2.0.dta	64690	KQTALVELVK	2	1128.7	0.00647037
a_CON_3308_41L.39872.39872.2.0.dta	39872	DTLMISR	2	851.429	0.00655741	4,Oxidation[M];
a_CON_3308_41L.38840.38840.2.0.dta	38840	DTLMISR	2	851.429	0.00670503	4,Oxidation[M];
a_CON_3308_41L.32865.32865.2.0.dta	32865	DTLMISR	2	851.429	0.00683914	4,Oxidation[M];
a_CON_3308_41L.38378.38378.2.0.dta	38378	DTLMISR	2	851.429	0.00699347	4,Oxidation[M];
a_CON_3308_41L.66130.66130.2.0.dta	66130	KQTALVELVK	2	1128.7	0.00722964
a_CON_3308_41L.66873.66873.2.1.dta	66873	KQTALVELVK	2	1128.7	0.00725437
a_CON_3308_41L.35240.35240.2.0.dta	35240	DTLMISR	2	851.429	0.00758778	4,Oxidation[M];
a_CON_3308_41L.67049.67049.3.0.dta	67049	KQTALVELVK	3	1128.7	0.00773811
a_CON_3308_41L.57134.57134.2.0.dta	57134	KQTALVELVK	2	1290.75	0.00818259	1,Hex[K];
a_CON_3308_41L.97610.97610.3.0.dta	97610	CLKDGAGDVAFVK	3	1322.68	0.00837271
a_CON_3308_41L.39708.39708.2.0.dta	39708	DTLMISR	2	851.429	0.0084271	4,Oxidation[M];
a_CON_3308_41L.40545.40545.2.0.dta	40545	DTLMISR	2	851.429	0.00843864	4,Oxidation[M];
a_CON_3308_41L.60664.60664.3.0.dta	60664	WYVDGVEVHNAK	3	1416.69	0.00854777
a_CON_3308_41L.11211.11211.3.1.dta	11211	HGGLYHENMR	3	1229.55	0.00858846	9,Oxidation[M];
a_CON_3308_41L.60942.60942.2.0.dta	60942	WYVDGVEVHNAK	2	1416.69	0.00877356
a_CON_3308_41L.86527.86527.3.0.dta	86527	CLKDGAGDVAFVK	3	1322.68	0.00884139
a_CON_3308_41L.40141.40141.2.0.dta	40141	DTLMISR	2	851.429	0.00900937	4,Oxidation[M];
a_CON_3308_41L.105431.105431.2.0.dta	105431	CAEENCFIQK	2	1338.61	0.00906552	1,4-ONE[C];
a_CON_3308_41L.36487.36487.2.0.dta	36487	DTLMISR	2	851.429	0.00935505	4,Oxidation[M];
a_CON_3308_41L.34819.34819.2.0.dta	34819	DTLMISR	2	851.429	0.00949509	4,Oxidation[M];
a_CON_3308_41L.57133.57133.2.0.dta	57133	KQTALVELVK	2	1150.68	0.00949603	7,Cation_Na[E];
a_CON_3308_41L.68863.68863.2.2.dta	68863	KQTALVELVK	2	1128.7	0.00951712
a_CON_3308_41L.60363.60363.2.0.dta	60363	WYVDGVEVHNAK	2	1416.69	0.00957262
a_CON_3308_41L.43655.43655.2.0.dta	43655	DTLMISR	2	851.429	0.00978647	4,Oxidation[M];
a_CON_3308_41L.40563.40563.2.0.dta	40563	DTLMISR	2	851.429	0.00979219	4,Oxidation[M];
a_CON_3308_41L.39405.39405.2.0.dta	39405	DTLMISR	2	851.429	0.0103089	4,Oxidation[M];
a_CON_3308_41L.38006.38006.2.0.dta	38006	DTLMISR	2	851.429	0.0103824	4,Oxidation[M];
a_CON_3308_41L.65374.65374.2.0.dta	65374	KQTALVELVK	2	1128.7	0.0104247
a_CON_3308_41L.38631.38631.2.0.dta	38631	DTLMISR	2	851.429	0.0107353	4,Oxidation[M];
a_CON_3308_41L.57154.57154.2.1.dta	57154	KQTALVELVK	2	1110.69	0.0110399	3,Dehydrated[T];
a_CON_3308_41L.42310.42310.2.0.dta	42310	DTLMISR	2	851.429	0.0113767	4,Oxidation[M];
a_CON_3308_41L.36299.36299.2.0.dta	36299	DTLMISR	2	851.429	0.0115198	4,Oxidation[M];
a_CON_3308_41L.34739.34739.2.0.dta	34739	DTLMISR	2	851.429	0.0115306	4,Oxidation[M];
a_CON_3308_41L.63811.63811.3.0.dta	63811	KQTALVELVK	3	1128.7	0.0118531
a_CON_3308_41L.9569.9569.3.0.dta	9569	HGGLYHENMR	3	1229.55	0.0122171	9,Oxidation[M];
a_CON_3308_41L.76262.76262.2.0.dta	76262	KQTALVELVK	2	1128.7	0.0125491
a_CON_3308_41L.38866.38866.2.0.dta	38866	DTLMISR	2	851.429	0.012577	4,Oxidation[M];
a_CON_3308_41L.42160.42160.2.0.dta	42160	DTLMISR	2	851.429	0.0126179	4,Oxidation[M];
a_CON_3308_41L.7228.7228.3.0.dta	7228	HGGLYHENMR	3	1229.55	0.0126961	9,Oxidation[M];
a_CON_3308_41L.66978.66978.2.0.dta	66978	KQTALVELVK	2	1128.7	0.0130261
a_CON_3308_41L.62765.62765.3.0.dta	62765	KQTALVELVK	3	1128.7	0.0132821
a_CON_3308_41L.44781.44781.2.0.dta	44781	DTLMISR	2	851.429	0.0133058	4,Oxidation[M];
a_CON_3308_41L.36458.36458.2.0.dta	36458	DTLMISR	2	851.429	0.0137821	4,Oxidation[M];
a_CON_3308_41L.42200.42200.2.0.dta	42200	DTLMISR	2	851.429	0.0138078	4,Oxidation[M];
a_CON_3308_41L.34425.34425.2.0.dta	34425	DTLMISR	2	851.429	0.013838	4,Oxidation[M];
a_CON_3308_41L.70516.70516.2.0.dta	70516	KQTALVELVK	2	1128.7	0.01556
a_CON_3308_41L.42848.42848.2.0.dta	42848	DTLMISR	2	851.429	0.0157702	4,Oxidation[M];
a_CON_3308_41L.60068.60068.2.0.dta	60068	KQTALVELVK	2	1128.7	0.0158444
a_CON_3308_41L.59266.59266.3.0.dta	59266	KQTALVELVK	3	1128.7	0.0159347
a_CON_3308_41L.37138.37138.2.0.dta	37138	DTLMISR	2	851.429	0.0168605	4,Oxidation[M];
a_CON_3308_41L.38797.38797.2.0.dta	38797	DTLMISR	2	851.429	0.0169482	4,Oxidation[M];
a_CON_3308_41L.108589.108589.2.1.dta	108589	CLKDGAGDVAFVK	2	1476.78	0.0170347	1,4-ONE[C];
a_CON_3308_41L.61559.61559.2.0.dta	61559	KQTALVELVK	2	1128.7	0.0170362
a_CON_3308_41L.82129.82129.2.2.dta	82129	KQTALVELVK	2	1128.7	0.0170419
a_CON_3308_41L.11897.11897.2.0.dta	11897	HGGLYHENMR	2	1213.55	0.0170426
a_CON_3308_41L.66118.66118.3.0.dta	66118	KQTALVELVK	3	1128.7	0.0176234
a_CON_3308_41L.35485.35485.2.0.dta	35485	DTLMISR	2	851.429	0.0177561	4,Oxidation[M];
a_CON_3308_41L.74226.74226.2.1.dta	74226	KQTALVELVK	2	1128.7	0.0179802
a_CON_3308_41L.37757.37757.2.0.dta	37757	DTLMISR	2	851.429	0.0179848	4,Oxidation[M];
a_CON_3308_41L.36294.36294.2.0.dta	36294	DTLMISR	2	851.429	0.0179869	4,Oxidation[M];
a_CON_3308_41L.67511.67511.2.0.dta	67511	KQTALVELVK	2	1128.7	0.0179897
a_CON_3308_41L.13165.13165.3.0.dta	13165	HGGLYHENMR	3	1213.55	0.0180306
a_CON_3308_41L.33258.33258.2.0.dta	33258	DTLMISR	2	851.429	0.018194	4,Oxidation[M];
a_CON_3308_41L.42403.42403.2.0.dta	42403	DTLMISR	2	851.429	0.0184608	4,Oxidation[M];
a_CON_3308_41L.79495.79495.3.0.dta	79495	CLKDGAGDVAFVK	3	1322.68	0.0184977
a_CON_3308_41L.70399.70399.2.0.dta	70399	KQTALVELVK	2	1128.7	0.0185202
a_CON_3308_41L.57550.57550.3.0.dta	57550	KQTALVELVK	3	1128.7	0.0186757
a_CON_3308_41L.62131.62131.3.0.dta	62131	KQTALVELVK	3	1128.7	0.0188537
a_CON_3308_41L.36070.36070.2.0.dta	36070	DTLMISR	2	851.429	0.0188726	4,Oxidation[M];
a_CON_3308_41L.10378.10378.3.0.dta	10378	HGGLYHENMR	3	1229.55	0.0191387	9,Oxidation[M];
a_CON_3308_41L.61293.61293.2.0.dta	61293	WYVDGVEVHNAK	2	1416.69	0.0192177
a_CON_3308_41L.35107.35107.2.0.dta	35107	DTLMISR	2	851.429	0.0192658	4,Oxidation[M];
a_CON_3308_41L.67086.67086.2.1.dta	67086	KQTALVELVK	2	1128.7	0.0196822
a_CON_3308_41L.68036.68036.3.0.dta	68036	KQTALVELVK	3	1128.7	0.0199022
a_CON_3308_41L.40592.40592.2.0.dta	40592	DTLMISR	2	851.429	0.0200536	4,Oxidation[M];
a_CON_3308_41L.32428.32428.2.0.dta	32428	DTLMISR	2	851.429	0.0200609	4,Oxidation[M];
a_CON_3308_41L.12203.12203.3.0.dta	12203	HGGLYHENMR	3	1213.55	0.0201924
a_CON_3308_41L.57379.57379.2.0.dta	57379	KQTALVELVK	2	1128.7	0.0203595
a_CON_3308_41L.61490.61490.2.0.dta	61490	CAEENCFIQK	2	1184.51	0.020385
a_CON_3308_41L.40106.40106.2.0.dta	40106	DTLMISR	2	851.429	0.0205968	4,Oxidation[M];
a_CON_3308_41L.34076.34076.2.0.dta	34076	DTLMISR	2	851.429	0.021871	4,Oxidation[M];
a_CON_3308_41L.68646.68646.2.0.dta	68646	KQTALVELVK	2	1128.7	0.0222155
a_CON_3308_41L.82978.82978.2.2.dta	82978	KQTALVELVK	2	1128.7	0.0230759
a_CON_3308_41L.97260.97260.3.4.dta	97260	CLKDGAGDVAFVK	3	1322.68	0.023197
a_CON_3308_41L.87375.87375.3.1.dta	87375	CLKDGAGDVAFVK	3	1322.68	0.0232603
a_CON_3308_41L.35966.35966.2.0.dta	35966	DTLMISR	2	851.429	0.0235842	4,Oxidation[M];
a_CON_3308_41L.95832.95832.3.0.dta	95832	CLKDGAGDVAFVK	3	1322.68	0.023723
a_CON_3308_41L.55168.55168.2.1.dta	55168	CAEENCFIQK	2	1184.51	0.0238075
a_CON_3308_41L.57925.57925.2.0.dta	57925	KQTALVELVK	2	1290.75	0.0239529	1,Hex[K];
a_CON_3308_41L.38475.38475.2.0.dta	38475	DTLMISR	2	851.429	0.0242905	4,Oxidation[M];
a_CON_3308_41L.73817.73817.3.0.dta	73817	KQTALVELVK	3	1128.7	0.0245222
a_CON_3308_41L.96684.96684.3.0.dta	96684	CLKDGAGDVAFVK	3	1322.68	0.0247205
a_CON_3308_41L.74117.74117.3.0.dta	74117	KQTALVELVK	3	1128.7	0.0247681
a_CON_3308_41L.35480.35480.2.0.dta	35480	DTLMISR	2	851.429	0.0250523	4,Oxidation[M];
a_CON_3308_41L.42876.42876.2.0.dta	42876	CAEENCFIQK	2	1182.49	0.025199	1,DiDehydro[C];
a_CON_3308_41L.74696.74696.3.0.dta	74696	KQTALVELVK	3	1128.7	0.0260282
a_CON_3308_41L.57193.57193.2.0.dta	57193	KQTALVELVK	2	1290.75	0.026506	1,Hex[K];
a_CON_3308_41L.43539.43539.2.2.dta	43539	DTLMISR	2	851.429	0.0267687	4,Oxidation[M];
a_CON_3308_41L.56768.56768.2.0.dta	56768	KQTALVELVK	2	1128.7	0.0272668
a_CON_3308_41L.10365.10365.3.0.dta	10365	HGGLYHENMR	3	1229.55	0.0272718	9,Oxidation[M];
a_CON_3308_41L.42408.42408.2.0.dta	42408	DTLMISR	2	851.429	0.0273944	4,Oxidation[M];
a_CON_3308_41L.12113.12113.3.1.dta	12113	HGGLYHENMR	3	1213.55	0.0274253
a_CON_3308_41L.54270.54270.2.1.dta	54270	CAEENCFIQK	2	1184.51	0.028467
a_CON_3308_41L.32366.32366.2.2.dta	32366	DTLMISR	2	851.429	0.0285113	4,Oxidation[M];
a_CON_3308_41L.57340.57340.2.0.dta	57340	KQTALVELVK	2	1290.75	0.0285739	1,Hex[K];
a_CON_3308_41L.60327.60327.3.0.dta	60327	KQTALVELVK	3	1128.7	0.0287734
a_CON_3308_41L.80250.80250.2.2.dta	80250	KQTALVELVK	2	1128.7	0.0287801
a_CON_3308_41L.43397.43397.2.0.dta	43397	CAEENCFIQK	2	1184.51	0.0288402
a_CON_3308_41L.110419.110419.3.0.dta	110419	CLKDGAGDVAFVK	3	1472.78	0.0290761	1,unknown_22[C];
a_CON_3308_41L.41661.41661.2.1.dta	41661	DTLMISR	2	851.429	0.0291969	4,Oxidation[M];
a_CON_3308_41L.43118.43118.2.0.dta	43118	DTLMISR	2	851.429	0.0291975	4,Oxidation[M];
a_CON_3308_41L.61526.61526.3.0.dta	61526	WYVDGVEVHNAK	3	1416.69	0.0295548
a_CON_3308_41L.95929.95929.2.0.dta	95929	KQTALVELVK	2	1128.7	0.0301014
a_CON_3308_41L.104236.104236.2.0.dta	104236	CLKDGAGDVAFVK	2	1392.66	0.0302363	1,unknown_13[C];
a_CON_3308_41L.41893.41893.2.1.dta	41893	DTLMISR	2	851.429	0.0302909	4,Oxidation[M];
a_CON_3308_41L.53297.53297.2.0.dta	53297	CAEENCFIQK	2	1184.51	0.0308154
a_CON_3308_41L.44022.44022.2.0.dta	44022	DTLMISR	2	835.434	0.0311734
a_CON_3308_41L.32940.32940.2.0.dta	32940	DTLMISR	2	851.429	0.0312366	4,Oxidation[M];
a_CON_3308_41L.66746.66746.2.4.dta	66746	DTLMISR	2	851.429	0.0312948	4,Oxidation[M];
a_CON_3308_41L.41612.41612.2.0.dta	41612	DTLMISR	2	851.429	0.0316765	4,Oxidation[M];
a_CON_3308_41L.95541.95541.3.0.dta	95541	CLKDGAGDVAFVK	3	1322.68	0.0321557
a_CON_3308_41L.38203.38203.2.0.dta	38203	DTLMISR	2	851.429	0.0323105	4,Oxidation[M];
a_CON_3308_41L.33266.33266.2.0.dta	33266	DTLMISR	2	851.429	0.0323944	4,Oxidation[M];
a_CON_3308_41L.51319.51319.2.0.dta	51319	CAEENCFIQK	2	1184.51	0.0329516
a_CON_3308_41L.11849.11849.3.0.dta	11849	HGGLYHENMR	3	1213.55	0.0334507
a_CON_3308_41L.11972.11972.2.0.dta	11972	HGGLYHENMR	2	1213.55	0.0338046
a_CON_3308_41L.64197.64197.2.0.dta	64197	KQTALVELVK	2	1128.7	0.0341502
a_CON_3308_41L.44530.44530.2.0.dta	44530	DTLMISR	2	851.429	0.0346668	4,Oxidation[M];
a_CON_3308_41L.64037.64037.2.0.dta	64037	WYVDGVEVHNAK	2	1417.67	0.0350818	10,Deamidated[N];
a_CON_3308_41L.44504.44504.2.0.dta	44504	DTLMISR	2	851.429	0.0354756	4,Oxidation[M];
a_CON_3308_41L.44195.44195.2.0.dta	44195	DTLMISR	2	835.434	0.0356543
a_CON_3308_41L.43383.43383.2.0.dta	43383	DTLMISR	2	835.434	0.0357138
a_CON_3308_41L.47799.47799.2.4.dta	47799	DTLMISR	2	851.429	0.036219	4,Oxidation[M];
a_CON_3308_41L.44622.44622.2.0.dta	44622	DTLMISR	2	851.429	0.0369902	4,Oxidation[M];
a_CON_3308_41L.76490.76490.2.0.dta	76490	KQTALVELVK	2	1128.7	0.0370676
a_CON_3308_41L.47917.47917.2.0.dta	47917	DTLMISR	2	851.429	0.0372913	4,Oxidation[M];
a_CON_3308_41L.13035.13035.3.0.dta	13035	HGGLYHENMR	3	1213.55	0.0373251
a_CON_3308_41L.54215.54215.2.0.dta	54215	CAEENCFIQK	2	1184.51	0.0373556
a_CON_3308_41L.65318.65318.3.0.dta	65318	KQTALVELVK	3	1128.7	0.0377249
a_CON_3308_41L.34731.34731.2.0.dta	34731	DTLMISR	2	851.429	0.037754	4,Oxidation[M];
a_CON_3308_41L.80071.80071.2.1.dta	80071	KQTALVELVK	2	1128.7	0.037779
a_CON_3308_41L.98692.98692.3.2.dta	98692	CLKDGAGDVAFVK	3	1322.68	0.0382055
a_CON_3308_41L.8719.8719.3.4.dta	8719	HGGLYHENMR	3	1229.55	0.0387952	9,Oxidation[M];
a_CON_3308_41L.41998.41998.2.1.dta	41998	DTLMISR	2	851.429	0.0389305	4,Oxidation[M];
a_CON_3308_41L.89832.89832.2.1.dta	89832	KQTALVELVK	2	1128.7	0.0389537
a_CON_3308_41L.57290.57290.2.0.dta	57290	KQTALVELVK	2	1128.7	0.038957
a_CON_3308_41L.56600.56600.2.0.dta	56600	KQTALVELVK	2	1290.75	0.0389934	1,Hex[K];
a_CON_3308_41L.64094.64094.3.0.dta	64094	KQTALVELVK	3	1128.7	0.0398082
a_CON_3308_41L.84760.84760.3.3.dta	84760	CLKDGAGDVAFVK	3	1322.68	0.0408496
a_CON_3308_41L.44031.44031.2.0.dta	44031	DTLMISR	2	835.434	0.040852
a_CON_3308_41L.46517.46517.2.0.dta	46517	DTLMISR	2	851.429	0.0414378	4,Oxidation[M];
a_CON_3308_41L.49718.49718.2.2.dta	49718	DTLMISR	2	851.429	0.041474	4,Oxidation[M];
a_CON_3308_41L.60368.60368.2.0.dta	60368	KQTALVELVK	2	1128.7	0.0427224
a_CON_3308_41L.73712.73712.2.1.dta	73712	KQTALVELVK	2	1128.7	0.0439806
a_CON_3308_41L.66745.66745.3.0.dta	66745	KQTALVELVK	3	1128.7	0.0444543
a_CON_3308_41L.74094.74094.3.2.dta	74094	CLKDGAGDVAFVK	3	1322.68	0.0445015
a_CON_3308_41L.74631.74631.2.1.dta	74631	KQTALVELVK	2	1128.7	0.046337
a_CON_3308_41L.41966.41966.2.1.dta	41966	DTLMISR	2	851.429	0.0471192	4,Oxidation[M];
a_CON_3308_41L.78342.78342.3.0.dta	78342	KQTALVELVK	3	1128.7	0.0476187
a_CON_3308_41L.47153.47153.2.0.dta	47153	CAEENCFIQK	2	1184.51	0.0481237
a_CON_3308_41L.10131.10131.3.0.dta	10131	HGGLYHENMR	3	1229.55	0.0481902	9,Oxidation[M];
a_CON_3308_41L.104006.104006.2.2.dta	104006	CLKDGAGDVAFVK	2	1392.66	0.0501245	1,unknown_13[C];
a_CON_3308_41L.86328.86328.2.0.dta	86328	KQTALVELVK	2	1128.7	0.0504345
a_CON_3308_41L.80447.80447.3.2.dta	80447	CLKDGAGDVAFVK	3	1322.68	0.0504723
a_CON_3308_41L.70627.70627.3.0.dta	70627	KQTALVELVK	3	1128.7	0.0513016
a_CON_3308_41L.43412.43412.2.0.dta	43412	DTLMISR	2	835.434	0.0521002
a_CON_3308_41L.67235.67235.2.1.dta	67235	KQTALVELVK	2	1128.7	0.0521674
a_CON_3308_41L.8110.8110.3.1.dta	8110	HGGLYHENMR	3	1229.55	0.0523551	9,Oxidation[M];
a_CON_3308_41L.69997.69997.2.1.dta	69997	KQTALVELVK	2	1128.7	0.0527415
a_CON_3308_41L.60893.60893.2.4.dta	60893	CAEENCFIQK	2	1184.51	0.0527825
a_CON_3308_41L.36752.36752.2.0.dta	36752	DTLMISR	2	851.429	0.0529051	4,Oxidation[M];
a_CON_3308_41L.57168.57168.2.0.dta	57168	KQTALVELVK	2	1128.7	0.0544523
a_CON_3308_41L.86936.86936.2.4.dta	86936	CLKDGAGDVAFVK	2	1322.68	0.0547522
a_CON_3308_41L.52388.52388.2.0.dta	52388	CAEENCFIQK	2	1184.51	0.0556665
a_CON_3308_41L.63574.63574.2.0.dta	63574	KQTALVELVK	2	1128.7	0.0558118
a_CON_3308_41L.48965.48965.2.1.dta	48965	DTLMISR	2	851.429	0.0566658	4,Oxidation[M];
a_CON_3308_41L.86413.86413.2.1.dta	86413	WYVDGVEVHNAK	2	1416.69	0.0570406
a_CON_3308_41L.80602.80602.2.0.dta	80602	KQTALVELVK	2	1171.7	0.0581533	0,Carbamyl[AnyN-term];
a_CON_3308_41L.78063.78063.2.3.dta	78063	KQTALVELVK	2	1128.7	0.0597358
a_CON_3308_41L.41930.41930.2.1.dta	41930	DTLMISR	2	851.429	0.0609646	4,Oxidation[M];
a_CON_3308_41L.59833.59833.2.0.dta	59833	KQTALVELVK	2	1128.7	0.0614276
a_CON_3308_41L.53017.53017.2.1.dta	53017	CAEENCFIQK	2	1184.51	0.0618336
a_CON_3308_41L.80191.80191.2.0.dta	80191	KQTALVELVK	2	1171.7	0.0624643	0,Carbamyl[AnyN-term];
a_CON_3308_41L.61970.61970.2.1.dta	61970	CAEENCFIQK	2	1184.51	0.06338
a_CON_3308_41L.47629.47629.2.0.dta	47629	DTLMISR	2	835.434	0.0659631
a_CON_3308_41L.63699.63699.2.1.dta	63699	KQTALVELVK	2	1128.7	0.0660137
a_CON_3308_41L.44496.44496.2.0.dta	44496	DTLMISR	2	835.434	0.0673228
a_CON_3308_41L.72394.72394.3.0.dta	72394	CLKDGAGDVAFVK	3	1322.68	0.0678085
a_CON_3308_41L.47668.47668.2.0.dta	47668	DTLMISR	2	835.434	0.0678237
a_CON_3308_41L.56294.56294.2.2.dta	56294	CAEENCFIQK	2	1184.51	0.068218
a_CON_3308_41L.55613.55613.2.0.dta	55613	DTLMISR	2	835.434	0.0694467
a_CON_3308_41L.80349.80349.2.0.dta	80349	KQTALVELVK	2	1171.7	0.0695366	0,Carbamyl[AnyN-term];
a_CON_3308_41L.84840.84840.3.1.dta	84840	KQTALVELVK	3	1128.7	0.0707208
a_CON_3308_41L.56680.56680.3.0.dta	56680	KQTALVELVK	3	1290.75	0.0708293	1,Hex[K];
a_CON_3308_41L.62197.62197.2.0.dta	62197	DTLMISR	2	835.434	0.0708839
a_CON_3308_41L.43820.43820.2.0.dta	43820	DTLMISR	2	835.434	0.071245
a_CON_3308_41L.68545.68545.2.0.dta	68545	KQTALVELVK	2	1128.7	0.07141
a_CON_3308_41L.54526.54526.2.1.dta	54526	CAEENCFIQK	2	1184.51	0.0715387
a_CON_3308_41L.45338.45338.2.0.dta	45338	DTLMISR	2	835.434	0.0727773
a_CON_3308_41L.63857.63857.3.0.dta	63857	WYVDGVEVHNAK	3	1417.67	0.0730795	10,Deamidated[N];
a_CON_3308_41L.53217.53217.2.1.dta	53217	CAEENCFIQK	2	1184.51	0.0731181
a_CON_3308_41L.45188.45188.2.0.dta	45188	DTLMISR	2	835.434	0.0737475
a_CON_3308_41L.74194.74194.3.3.dta	74194	CLKDGAGDVAFVK	3	1322.68	0.0739636
a_CON_3308_41L.43830.43830.2.0.dta	43830	DTLMISR	2	835.434	0.0743082
a_CON_3308_41L.69747.69747.3.0.dta	69747	KQTALVELVK	3	1128.7	0.0745307
a_CON_3308_41L.56293.56293.2.1.dta	56293	CAEENCFIQK	2	1184.51	0.0747884
a_CON_3308_41L.12137.12137.3.0.dta	12137	HGGLYHENMR	3	1213.55	0.0752053
a_CON_3308_41L.26022.26022.3.0.dta	26022	HGGLYHENMR	3	1253.58	0.0755496	2,Gly->Pro[G];
a_CON_3308_41L.45503.45503.2.0.dta	45503	DTLMISR	2	835.434	0.0759339
a_CON_3308_41L.82495.82495.2.0.dta	82495	KQTALVELVK	2	1156.69	0.0762904	0,Formyl[AnyN-term];
a_CON_3308_41L.57359.57359.2.0.dta	57359	KQTALVELVK	2	1290.75	0.0763454	1,Hex[K];
a_CON_3308_41L.53565.53565.2.3.dta	53565	CAEENCFIQK	2	1184.51	0.0768618
a_CON_3308_41L.72924.72924.3.0.dta	72924	KQTALVELVK	3	1128.7	0.0777613
a_CON_3308_41L.49404.49404.2.0.dta	49404	DTLMISR	2	851.429	0.0782244	4,Oxidation[M];
a_CON_3308_41L.13973.13973.3.1.dta	13973	HGGLYHENMR	3	1214.54	0.0790264	8,Deamidated[N];
a_CON_3308_41L.70474.70474.2.1.dta	70474	KQTALVELVK	2	1128.7	0.0791269
a_CON_3308_41L.63630.63630.2.0.dta	63630	CLKDGAGDVAFVK	2	1370.66	0.0794283	1,Trioxidation[C];
a_CON_3308_41L.42941.42941.2.0.dta	42941	CAEENCFIQK	2	1182.49	0.081157	1,DiDehydro[C];
a_CON_3308_41L.83287.83287.2.2.dta	83287	KQTALVELVK	2	1128.7	0.0812383
a_CON_3308_41L.88466.88466.3.0.dta	88466	KQTALVELVK	3	1128.7	0.081703
a_CON_3308_41L.41725.41725.2.1.dta	41725	DTLMISR	2	851.429	0.0821581	4,Oxidation[M];
a_CON_3308_41L.101525.101525.2.1.dta	101525	KQTALVELVK	2	1198.69	0.0822992	1,unknown_13[K];
a_CON_3308_41L.53622.53622.2.4.dta	53622	CAEENCFIQK	2	1184.51	0.0824859
a_CON_3308_41L.55195.55195.2.0.dta	55195	CAEENCFIQK	2	1184.51	0.0827353
a_CON_3308_41L.76655.76655.3.0.dta	76655	KQTALVELVK	3	1128.7	0.0828256
a_CON_3308_41L.67289.67289.3.0.dta	67289	KQTALVELVK	3	1128.7	0.0831102
a_CON_3308_41L.55401.55401.2.0.dta	55401	CAEENCFIQK	2	1184.51	0.0837249
a_CON_3308_41L.61393.61393.3.0.dta	61393	WYVDGVEVHNAK	3	1416.69	0.0843839
a_CON_3308_41L.48871.48871.2.2.dta	48871	DTLMISR	2	851.429	0.0848627	4,Oxidation[M];
a_CON_3308_41L.43828.43828.2.2.dta	43828	DTLMISR	2	851.429	0.0850492	4,Oxidation[M];
a_CON_3308_41L.105952.105952.2.1.dta	105952	CLKDGAGDVAFVK	2	1322.68	0.0850555
a_CON_3308_41L.56493.56493.2.0.dta	56493	CAEENCFIQK	2	1184.51	0.0857067
a_CON_3308_41L.100778.100778.2.1.dta	100778	CAEENCFIQK	2	1254.5	0.0858181	1,unknown_13[C];
a_CON_3308_41L.78226.78226.2.2.dta	78226	KQTALVELVK	2	1128.7	0.0880011
a_CON_3308_41L.51441.51441.2.1.dta	51441	CAEENCFIQK	2	1184.51	0.0880926
a_CON_3308_41L.75454.75454.2.0.dta	75454	KQTALVELVK	2	1128.7	0.0884781
a_CON_3308_41L.77503.77503.3.0.dta	77503	KQTALVELVK	3	1128.7	0.0885056
a_CON_3308_41L.70109.70109.2.0.dta	70109	CAEENCFIQK	2	1184.51	0.088705
a_CON_3308_41L.45001.45001.2.1.dta	45001	DTLMISR	2	835.434	0.0887535
a_CON_3308_41L.47640.47640.2.0.dta	47640	DTLMISR	2	835.434	0.0893913
a_CON_3308_41L.43780.43780.2.1.dta	43780	DTLMISR	2	851.429	0.089831	4,Oxidation[M];
a_CON_3308_41L.94990.94990.3.3.dta	94990	CLKDGAGDVAFVK	3	1322.68	0.090535
a_CON_3308_41L.49361.49361.2.1.dta	49361	DTLMISR	2	851.429	0.0907468	4,Oxidation[M];
a_CON_3308_41L.73807.73807.2.0.dta	73807	CAEENCFIQK	2	1184.51	0.0927618
a_CON_3308_41L.89330.89330.2.0.dta	89330	KQTALVELVK	2	1128.7	0.0928089
a_CON_3308_41L.86268.86268.2.1.dta	86268	WYVDGVEVHNAK	2	1416.69	0.0936959
a_CON_3308_41L.44523.44523.2.0.dta	44523	DTLMISR	2	835.434	0.0937545
a_CON_3308_41L.78655.78655.3.2.dta	78655	CLKDGAGDVAFVK	3	1322.68	0.095994
a_CON_3308_41L.80392.80392.2.1.dta	80392	KQTALVELVK	2	1128.7	0.0963582
a_CON_3308_41L.79162.79162.2.1.dta	79162	DTLMISR	2	835.434	0.0966442
a_CON_3308_41L.25958.25958.3.0.dta	25958	HGGLYHENMR	3	1253.58	0.0985438	1,Delta_H(4)C(3)[H];
a_CON_3308_41L.60742.60742.2.1.dta	60742	CAEENCFIQK	2	1184.51	0.0993623
a_CON_3308_41L.82837.82837.2.0.dta	82837	KQTALVELVK	2	1156.69	0.0996661	0,Formyl[AnyN-term];
a_CON_3308_41L.84757.84757.2.2.dta	84757	KQTALVELVK	2	1128.7	0.0998053
a_CON_3308_41L.99340.99340.3.1.dta	99340	CLKDGAGDVAFVK	3	1322.68	0.100282
a_CON_3308_41L.46913.46913.2.0.dta	46913	DTLMISR	2	835.434	0.101007
a_CON_3308_41L.63495.63495.2.0.dta	63495	CLKDGAGDVAFVK	2	1354.67	0.101211	1,Dioxidation[C];
a_CON_3308_41L.67333.67333.2.1.dta	67333	KQTALVELVK	2	1128.7	0.101622
a_CON_3308_41L.47338.47338.2.1.dta	47338	DTLMISR	2	851.429	0.101905	4,Oxidation[M];
a_CON_3308_41L.98454.98454.3.0.dta	98454	CLKDGAGDVAFVK	3	1322.68	0.101911
a_CON_3308_41L.61410.61410.2.0.dta	61410	CAEENCFIQK	2	1184.51	0.102312
a_CON_3308_41L.81324.81324.2.1.dta	81324	DTLMISR	2	851.429	0.1037	4,Oxidation[M];
a_CON_3308_41L.96893.96893.2.0.dta	96893	KQTALVELVK	2	1128.7	0.104086
a_CON_3308_41L.46819.46819.2.0.dta	46819	DTLMISR	2	835.434	0.104091
a_CON_3308_41L.46103.46103.2.0.dta	46103	DTLMISR	2	835.434	0.104617
a_CON_3308_41L.73794.73794.2.3.dta	73794	CLKDGAGDVAFVK	2	1322.68	0.104958
a_CON_3308_41L.40638.40638.2.1.dta	40638	DTLMISR	2	851.429	0.105789	4,Oxidation[M];
a_CON_3308_41L.48460.48460.2.0.dta	48460	DTLMISR	2	835.434	0.106599
a_CON_3308_41L.84807.84807.3.1.dta	84807	KQTALVELVK	3	1128.7	0.109423
a_CON_3308_41L.58710.58710.3.0.dta	58710	KQTALVELVK	3	1290.75	0.110238	1,Hex[K];
a_CON_3308_41L.48434.48434.2.0.dta	48434	DTLMISR	2	835.434	0.113548
a_CON_3308_41L.75299.75299.2.1.dta	75299	CLKDGAGDVAFVK	2	1322.68	0.1143
a_CON_3308_41L.48629.48629.2.1.dta	48629	CAEENCFIQK	2	1184.51	0.115913
a_CON_3308_41L.62046.62046.3.1.dta	62046	WYVDGVEVHNAK	3	1416.69	0.117801
a_CON_3308_41L.80088.80088.3.0.dta	80088	KQTALVELVK	3	1128.7	0.117974
a_CON_3308_41L.53168.53168.2.0.dta	53168	CAEENCFIQK	2	1184.51	0.119027
a_CON_3308_41L.67526.67526.2.0.dta	67526	DTLMISR	2	835.434	0.119518
a_CON_3308_41L.57856.57856.2.4.dta	57856	CAEENCFIQK	2	1184.51	0.119618
a_CON_3308_41L.79078.79078.2.0.dta	79078	DTLMISR	2	835.434	0.120954
a_CON_3308_41L.82143.82143.2.1.dta	82143	KQTALVELVK	2	1156.69	0.123135	0,Formyl[AnyN-term];
a_CON_3308_41L.59953.59953.2.1.dta	59953	DTLMISR	2	835.434	0.126332
a_CON_3308_41L.85807.85807.2.0.dta	85807	CLKDGAGDVAFVK	2	1322.68	0.127128
a_CON_3308_41L.89505.89505.3.2.dta	89505	CLKDGAGDVAFVK	3	1322.68	0.127243
a_CON_3308_41L.73687.73687.2.1.dta	73687	KQTALVELVK	2	1128.7	0.129583
a_CON_3308_41L.48045.48045.2.1.dta	48045	DTLMISR	2	835.434	0.130544
a_CON_3308_41L.11738.11738.3.1.dta	11738	HGGLYHENMR	3	1213.55	0.131126
a_CON_3308_41L.89153.89153.3.4.dta	89153	CLKDGAGDVAFVK	3	1322.68	0.131498
a_CON_3308_41L.6569.6569.3.0.dta	6569	HGGLYHENMR	3	1229.55	0.133254	9,Oxidation[M];
a_CON_3308_41L.89290.89290.2.1.dta	89290	KQTALVELVK	2	1128.7	0.133424
a_CON_3308_41L.84216.84216.2.1.dta	84216	DTLMISR	2	835.434	0.135392
a_CON_3308_41L.81205.81205.2.2.dta	81205	KQTALVELVK	2	1128.7	0.135608
a_CON_3308_41L.83278.83278.2.0.dta	83278	KQTALVELVK	2	1156.69	0.136341	0,Formyl[AnyN-term];
a_CON_3308_41L.59643.59643.2.2.dta	59643	KQTALVELVK	2	1290.75	0.13848	1,Hex[K];
a_CON_3308_41L.86505.86505.2.3.dta	86505	KQTALVELVK	2	1128.7	0.139041
a_CON_3308_41L.83905.83905.3.0.dta	83905	CLKDGAGDVAFVK	3	1322.68	0.139558
a_CON_3308_41L.80719.80719.2.0.dta	80719	CLKDGAGDVAFVK	2	1350.67	0.139658	0,Formyl[AnyN-term];
a_CON_3308_41L.81274.81274.3.2.dta	81274	CLKDGAGDVAFVK	3	1322.68	0.139658
a_CON_3308_41L.66288.66288.3.0.dta	66288	KQTALVELVK	3	1128.7	0.140407
a_CON_3308_41L.72966.72966.2.0.dta	72966	CAEENCFIQK	2	1184.51	0.141404
a_CON_3308_41L.75821.75821.3.0.dta	75821	KQTALVELVK	3	1128.7	0.141676
a_CON_3308_41L.49219.49219.2.2.dta	49219	DTLMISR	2	851.429	0.141731	4,Oxidation[M];
a_CON_3308_41L.60063.60063.2.2.dta	60063	DTLMISR	2	835.434	0.142235
a_CON_3308_41L.46986.46986.2.0.dta	46986	DTLMISR	2	835.434	0.142431
a_CON_3308_41L.82550.82550.3.3.dta	82550	CLKDGAGDVAFVK	3	1322.68	0.142534
a_CON_3308_41L.52353.52353.2.0.dta	52353	DTLMISR	2	835.434	0.142606
a_CON_3308_41L.83460.83460.2.1.dta	83460	KQTALVELVK	2	1128.7	0.142637
a_CON_3308_41L.63590.63590.2.0.dta	63590	CLKDGAGDVAFVK	2	1370.66	0.143757	1,Trioxidation[C];
a_CON_3308_41L.75007.75007.2.0.dta	75007	CAEENCFIQK	2	1184.51	0.144486
a_CON_3308_41L.64090.64090.2.1.dta	64090	DTLMISR	2	835.434	0.146554
a_CON_3308_41L.50085.50085.2.0.dta	50085	DTLMISR	2	835.434	0.147049
a_CON_3308_41L.60888.60888.2.1.dta	60888	DTLMISR	2	835.434	0.148223
a_CON_3308_41L.50049.50049.2.1.dta	50049	DTLMISR	2	835.434	0.148636
a_CON_3308_41L.49803.49803.2.0.dta	49803	DTLMISR	2	835.434	0.149738
a_CON_3308_41L.56679.56679.2.0.dta	56679	WYVDGVEVHNAK	2	1416.69	0.149944
a_CON_3308_41L.62242.62242.2.0.dta	62242	CAEENCFIQK	2	1184.51	0.150563
a_CON_3308_41L.48954.48954.2.1.dta	48954	CAEENCFIQK	2	1182.49	0.151519	1,DiDehydro[C];
a_CON_3308_41L.61726.61726.2.1.dta	61726	DTLMISR	2	835.434	0.151565
a_CON_3308_41L.81305.81305.2.0.dta	81305	KQTALVELVK	2	1128.7	0.151924
a_CON_3308_41L.81877.81877.3.0.dta	81877	KQTALVELVK	3	1128.7	0.152624
a_CON_3308_41L.11144.11144.3.3.dta	11144	HGGLYHENMR	3	1229.55	0.155055	9,Oxidation[M];
a_CON_3308_41L.90110.90110.2.1.dta	90110	KQTALVELVK	2	1128.7	0.155539
a_CON_3308_41L.101741.101741.2.1.dta	101741	CLKDGAGDVAFVK	2	1386.71	0.156064	1,unknown_12[C];
a_CON_3308_41L.98623.98623.2.1.dta	98623	KQTALVELVK	2	1128.7	0.157303
a_CON_3308_41L.97071.97071.2.0.dta	97071	CLKDGAGDVAFVK	2	1322.68	0.159864
a_CON_3308_41L.63856.63856.2.0.dta	63856	DTLMISR	2	835.434	0.16016
a_CON_3308_41L.12981.12981.3.0.dta	12981	HGGLYHENMR	3	1213.55	0.161518
a_CON_3308_41L.95180.95180.3.0.dta	95180	KQTALVELVK	3	1128.7	0.162125
a_CON_3308_41L.95379.95379.2.1.dta	95379	CLKDGAGDVAFVK	2	1322.68	0.163662
a_CON_3308_41L.66658.66658.2.2.dta	66658	DTLMISR	2	835.434	0.164198
a_CON_3308_41L.58124.58124.3.0.dta	58124	KQTALVELVK	3	1290.75	0.164363	1,Hex[K];
a_CON_3308_41L.61060.61060.2.0.dta	61060	DTLMISR	2	835.434	0.1648
a_CON_3308_41L.60025.60025.2.2.dta	60025	DTLMISR	2	835.434	0.165108
a_CON_3308_41L.94148.94148.3.3.dta	94148	CLKDGAGDVAFVK	3	1322.68	0.165376
a_CON_3308_41L.61088.61088.2.0.dta	61088	DTLMISR	2	835.434	0.165807
a_CON_3308_41L.49431.49431.2.3.dta	49431	CAEENCFIQK	2	1184.51	0.167649
a_CON_3308_41L.55052.55052.2.1.dta	55052	DTLMISR	2	835.434	0.169103
a_CON_3308_41L.73716.73716.2.0.dta	73716	DTLMISR	2	835.434	0.172268
a_CON_3308_41L.78120.78120.2.0.dta	78120	DTLMISR	2	835.434	0.172308
a_CON_3308_41L.75351.75351.2.1.dta	75351	CLKDGAGDVAFVK	2	1322.68	0.172835
a_CON_3308_41L.96231.96231.2.0.dta	96231	CLKDGAGDVAFVK	2	1322.68	0.17331
a_CON_3308_41L.50785.50785.2.0.dta	50785	DTLMISR	2	835.434	0.174078
a_CON_3308_41L.66694.66694.2.2.dta	66694	DTLMISR	2	835.434	0.175109
a_CON_3308_41L.66701.66701.2.3.dta	66701	CAEENCFIQK	2	1184.51	0.175132
a_CON_3308_41L.67877.67877.2.0.dta	67877	CAEENCFIQK	2	1184.51	0.175409
a_CON_3308_41L.37354.37354.2.1.dta	37354	DTLMISR	2	851.429	0.176625	4,Oxidation[M];
a_CON_3308_41L.86476.86476.3.0.dta	86476	CLKDGAGDVAFVK	3	1322.68	0.177435
a_CON_3308_41L.96757.96757.2.0.dta	96757	CLKDGAGDVAFVK	2	1322.68	0.178483
a_CON_3308_41L.79770.79770.2.1.dta	79770	KQTALVELVK	2	1171.7	0.178638	0,Carbamyl[AnyN-term];
a_CON_3308_41L.80531.80531.3.2.dta	80531	CLKDGAGDVAFVK	3	1322.68	0.179612
a_CON_3308_41L.90338.90338.3.1.dta	90338	CLKDGAGDVAFVK	3	1322.68	0.180081
a_CON_3308_41L.75363.75363.2.1.dta	75363	CLKDGAGDVAFVK	2	1322.68	0.180875
a_CON_3308_41L.61833.61833.3.3.dta	61833	WYVDGVEVHNAK	3	1448.66	0.181316	6,Val->Met[V];
a_CON_3308_41L.51647.51647.2.0.dta	51647	DTLMISR	2	835.434	0.181549
a_CON_3308_41L.79188.79188.3.0.dta	79188	KQTALVELVK	3	1128.7	0.182467
a_CON_3308_41L.84951.84951.2.0.dta	84951	KQTALVELVK	2	1170.71	0.182968	0,Acetyl[AnyN-term];
a_CON_3308_41L.86461.86461.2.2.dta	86461	KQTALVELVK	2	1128.7	0.183761
a_CON_3308_41L.78514.78514.2.2.dta	78514	KQTALVELVK	2	1128.7	0.184133
a_CON_3308_41L.82709.82709.3.0.dta	82709	KQTALVELVK	3	1128.7	0.186885
a_CON_3308_41L.84620.84620.3.1.dta	84620	KQTALVELVK	3	1128.7	0.187127
a_CON_3308_41L.86454.86454.2.0.dta	86454	DTLMISR	2	835.434	0.187149
a_CON_3308_41L.62110.62110.3.1.dta	62110	WYVDGVEVHNAK	3	1416.69	0.187343
a_CON_3308_41L.59086.59086.2.0.dta	59086	DTLMISR	2	835.434	0.187896
a_CON_3308_41L.88754.88754.3.1.dta	88754	KQTALVELVK	3	1128.7	0.190134
a_CON_3308_41L.68566.68566.3.1.dta	68566	WYVDGVEVHNAK	3	1417.67	0.190848	10,Deamidated[N];
a_CON_3308_41L.82000.82000.2.3.dta	82000	CLKDGAGDVAFVK	2	1322.68	0.19125
a_CON_3308_41L.70703.70703.2.0.dta	70703	DTLMISR	2	835.434	0.192554
a_CON_3308_41L.34617.34617.2.0.dta	34617	DTLMISR	2	851.429	0.192587	4,Oxidation[M];
a_CON_3308_41L.85299.85299.2.0.dta	85299	KQTALVELVK	2	1128.7	0.192946
a_CON_3308_41L.88782.88782.2.1.dta	88782	KQTALVELVK	2	1128.7	0.195752
a_CON_3308_41L.58376.58376.3.0.dta	58376	KQTALVELVK	3	1290.75	0.196277	1,Hex[K];
a_CON_3308_41L.80335.80335.3.2.dta	80335	CLKDGAGDVAFVK	3	1322.68	0.198313
a_CON_3308_41L.60848.60848.2.0.dta	60848	DTLMISR	2	835.434	0.198407
a_CON_3308_41L.92123.92123.3.0.dta	92123	CLKDGAGDVAFVK	3	1322.68	0.198635
a_CON_3308_41L.75225.75225.3.5.dta	75225	CLKDGAGDVAFVK	3	1322.68	0.200581
a_CON_3308_41L.56899.56899.3.0.dta	56899	KQTALVELVK	3	1290.75	0.200635	1,Hex[K];
a_CON_3308_41L.67377.67377.2.1.dta	67377	CLKDGAGDVAFVK	2	1322.68	0.204273
a_CON_3308_41L.9101.9101.3.2.dta	9101	HGGLYHENMR	3	1229.55	0.205705	9,Oxidation[M];
a_CON_3308_41L.62450.62450.2.1.dta	62450	DTLMISR	2	835.434	0.206589
a_CON_3308_41L.59407.59407.2.0.dta	59407	DTLMISR	2	835.434	0.206825
a_CON_3308_41L.41383.41383.2.1.dta	41383	CAEENCFIQK	2	1185.49	0.208426	5,Deamidated[N];
a_CON_3308_41L.82100.82100.3.2.dta	82100	CLKDGAGDVAFVK	3	1322.68	0.208839
a_CON_3308_41L.43619.43619.2.1.dta	43619	CAEENCFIQK	2	1184.51	0.210149
a_CON_3308_41L.41838.41838.2.1.dta	41838	DTLMISR	2	851.429	0.212751	4,Oxidation[M];
a_CON_3308_41L.55787.55787.2.0.dta	55787	DTLMISR	2	835.434	0.212827
a_CON_3308_41L.84159.84159.2.1.dta	84159	DTLMISR	2	835.434	0.214123
a_CON_3308_41L.81158.81158.2.3.dta	81158	DTLMISR	2	851.429	0.215001	4,Oxidation[M];
a_CON_3308_41L.97414.97414.2.1.dta	97414	CLKDGAGDVAFVK	2	1322.68	0.21565
a_CON_3308_41L.75433.75433.2.0.dta	75433	DTLMISR	2	835.434	0.21756
a_CON_3308_41L.51506.51506.2.0.dta	51506	DTLMISR	2	835.434	0.21764
a_CON_3308_41L.56699.56699.3.0.dta	56699	KQTALVELVK	3	1290.75	0.219814	1,Hex[K];
a_CON_3308_41L.52316.52316.2.0.dta	52316	CAEENCFIQK	2	1184.51	0.222619
a_CON_3308_41L.11948.11948.3.0.dta	11948	HGGLYHENMR	3	1213.55	0.222816
a_CON_3308_41L.61786.61786.2.1.dta	61786	CAEENCFIQK	2	1184.51	0.223053
a_CON_3308_41L.83790.83790.3.1.dta	83790	CLKDGAGDVAFVK	3	1322.68	0.223773
a_CON_3308_41L.11753.11753.3.0.dta	11753	HGGLYHENMR	3	1213.55	0.225749
a_CON_3308_41L.6929.6929.3.0.dta	6929	HGGLYHENMR	3	1229.55	0.226323	9,Oxidation[M];
a_CON_3308_41L.13501.13501.3.0.dta	13501	HGGLYHENMR	3	1213.55	0.230367
a_CON_3308_41L.79815.79815.2.0.dta	79815	KQTALVELVK	2	1171.7	0.231514	0,Carbamyl[AnyN-term];
a_CON_3308_41L.95699.95699.3.0.dta	95699	CLKDGAGDVAFVK	3	1322.68	0.236537
a_CON_3308_41L.89446.89446.2.0.dta	89446	DTLMISR	2	835.434	0.237229
a_CON_3308_41L.82720.82720.2.1.dta	82720	DTLMISR	2	835.434	0.237682
a_CON_3308_41L.43458.43458.2.0.dta	43458	DTLMISR	2	835.434	0.238736
a_CON_3308_41L.43185.43185.2.1.dta	43185	DTLMISR	2	835.434	0.239714
a_CON_3308_41L.51115.51115.2.1.dta	51115	DTLMISR	2	835.434	0.240418
a_CON_3308_41L.7325.7325.3.1.dta	7325	HGGLYHENMR	3	1229.55	0.241264	9,Oxidation[M];
a_CON_3308_41L.79399.79399.2.1.dta	79399	KQTALVELVK	2	1128.7	0.241878
a_CON_3308_41L.65814.65814.2.0.dta	65814	DTLMISR	2	835.434	0.243752
a_CON_3308_41L.84172.84172.2.1.dta	84172	CLKDGAGDVAFVK	2	1322.68	0.246407
a_CON_3308_41L.88082.88082.2.0.dta	88082	CLKDGAGDVAFVK	2	1322.68	0.251573
a_CON_3308_41L.52606.52606.2.0.dta	52606	DTLMISR	2	851.429	0.251878	4,Oxidation[M];
a_CON_3308_41L.97251.97251.3.3.dta	97251	CLKDGAGDVAFVK	3	1322.68	0.252346
a_CON_3308_41L.96358.96358.2.1.dta	96358	KQTALVELVK	2	1128.7	0.253527
a_CON_3308_41L.76051.76051.3.0.dta	76051	CLKDGAGDVAFVK	3	1322.68	0.254021
a_CON_3308_41L.73714.73714.2.1.dta	73714	KQTALVELVK	2	1128.7	0.254803
a_CON_3308_41L.64011.64011.2.0.dta	64011	CLKDGAGDVAFVK	2	1370.66	0.256246	1,Trioxidation[C];
a_CON_3308_41L.56574.56574.2.0.dta	56574	KQTALVELVK	2	1236.72	0.257585	1,HydroxymethylOP[K];
a_CON_3308_41L.83392.83392.2.1.dta	83392	WYVDGVEVHNAK	2	1416.69	0.258799
a_CON_3308_41L.83795.83795.3.0.dta	83795	KQTALVELVK	3	1128.7	0.260672
a_CON_3308_41L.49167.49167.2.3.dta	49167	DTLMISR	2	851.429	0.260757	4,Oxidation[M];
a_CON_3308_41L.73761.73761.2.0.dta	73761	CAEENCFIQK	2	1184.51	0.260847
a_CON_3308_41L.96680.96680.2.2.dta	96680	CAEENCFIQK	2	1184.51	0.261718
a_CON_3308_41L.57142.57142.3.0.dta	57142	KQTALVELVK	3	1110.69	0.262621	3,Dehydrated[T];
a_CON_3308_41L.54937.54937.2.0.dta	54937	DTLMISR	2	835.434	0.264309
a_CON_3308_41L.101442.101442.2.0.dta	101442	CLKDGAGDVAFVK	2	1322.68	0.266575
a_CON_3308_41L.54923.54923.2.1.dta	54923	DTLMISR	2	835.434	0.267244
a_CON_3308_41L.70227.70227.2.0.dta	70227	CAEENCFIQK	2	1184.51	0.268368
a_CON_3308_41L.52532.52532.2.0.dta	52532	CAEENCFIQK	2	1184.51	0.269456
a_CON_3308_41L.69929.69929.2.0.dta	69929	CAEENCFIQK	2	1184.51	0.269672
a_CON_3308_41L.98592.98592.2.2.dta	98592	KQTALVELVK	2	1128.7	0.27131
a_CON_3308_41L.11154.11154.3.1.dta	11154	HGGLYHENMR	3	1229.55	0.271939	9,Oxidation[M];
a_CON_3308_41L.59390.59390.2.0.dta	59390	DTLMISR	2	835.434	0.272263
a_CON_3308_41L.58934.58934.3.0.dta	58934	KQTALVELVK	3	1290.75	0.273646	1,Hex[K];
a_CON_3308_41L.80553.80553.3.2.dta	80553	CLKDGAGDVAFVK	3	1322.68	0.27528
a_CON_3308_41L.71892.71892.2.1.dta	71892	KQTALVELVK	2	1186.7	0.276692	0,Carboxymethyl[AnyN-term];
a_CON_3308_41L.86539.86539.2.1.dta	86539	KQTALVELVK	2	1128.7	0.276894
a_CON_3308_41L.62443.62443.3.1.dta	62443	WYVDGVEVHNAK	3	1416.69	0.277286
a_CON_3308_41L.68373.68373.2.1.dta	68373	CAEENCFIQK	2	1184.51	0.278181
a_CON_3308_41L.48395.48395.2.0.dta	48395	DTLMISR	2	835.434	0.281983
a_CON_3308_41L.66094.66094.2.0.dta	66094	KQTALVELVK	2	1128.7	0.282415
a_CON_3308_41L.61852.61852.2.0.dta	61852	WYVDGVEVHNAK	2	1448.66	0.289029	6,Val->Met[V];
a_CON_3308_41L.73475.73475.2.2.dta	73475	CAEENCFIQK	2	1184.51	0.289048
a_CON_3308_41L.96755.96755.3.0.dta	96755	CLKDGAGDVAFVK	3	1322.68	0.295674
a_CON_3308_41L.83860.83860.2.2.dta	83860	KQTALVELVK	2	1128.7	0.296761
a_CON_3308_41L.98553.98553.3.0.dta	98553	CLKDGAGDVAFVK	3	1322.68	0.298849
a_CON_3308_41L.39093.39093.2.0.dta	39093	DTLMISR	2	851.429	0.298934	4,Oxidation[M];
a_CON_3308_41L.40071.40071.2.0.dta	40071	DTLMISR	2	851.429	0.299117	4,Oxidation[M];
a_CON_3308_41L.58505.58505.2.2.dta	58505	CAEENCFIQK	2	1184.51	0.299952
a_CON_3308_41L.61607.61607.2.1.dta	61607	KQTALVELVK	2	1128.7	0.301582
a_CON_3308_41L.71791.71791.2.0.dta	71791	KQTALVELVK	2	1186.7	0.302257	0,Carboxymethyl[AnyN-term];
a_CON_3308_41L.73489.73489.2.4.dta	73489	CLKDGAGDVAFVK	2	1322.68	0.303868
a_CON_3308_41L.11354.11354.3.0.dta	11354	HGGLYHENMR	3	1213.55	0.307334
a_CON_3308_41L.83066.83066.2.2.dta	83066	CAEENCFIQK	2	1184.51	0.309116
a_CON_3308_41L.57760.57760.2.0.dta	57760	KQTALVELVK	2	1128.7	0.311712
a_CON_3308_41L.80962.80962.3.0.dta	80962	KQTALVELVK	3	1128.7	0.31392
a_CON_3308_41L.103455.103455.2.3.dta	103455	KQTALVELVK	2	1128.7	0.314693
a_CON_3308_41L.81685.81685.2.2.dta	81685	KQTALVELVK	2	1128.7	0.31593
a_CON_3308_41L.63875.63875.2.0.dta	63875	KQTALVELVK	2	1128.7	0.317208
a_CON_3308_41L.82730.82730.2.1.dta	82730	DTLMISR	2	835.434	0.318612
a_CON_3308_41L.70979.70979.2.2.dta	70979	KQTALVELVK	2	1128.7	0.320081
a_CON_3308_41L.88349.88349.2.0.dta	88349	DTLMISR	2	835.434	0.32129
a_CON_3308_41L.62378.62378.2.2.dta	62378	DTLMISR	2	851.429	0.322117	4,Oxidation[M];
a_CON_3308_41L.96665.96665.2.4.dta	96665	CLKDGAGDVAFVK	2	1322.68	0.325337
a_CON_3308_41L.84917.84917.2.0.dta	84917	KQTALVELVK	2	1170.71	0.327213	0,Acetyl[AnyN-term];
a_CON_3308_41L.80564.80564.2.2.dta	80564	KQTALVELVK	2	1128.7	0.327287
a_CON_3308_41L.49169.49169.2.3.dta	49169	DTLMISR	2	851.429	0.327372	4,Oxidation[M];
a_CON_3308_41L.48745.48745.2.2.dta	48745	DTLMISR	2	851.429	0.327477	4,Oxidation[M];
a_CON_3308_41L.77074.77074.2.0.dta	77074	DTLMISR	2	835.434	0.327654
a_CON_3308_41L.47450.47450.2.1.dta	47450	CAEENCFIQK	2	1184.51	0.327941
a_CON_3308_41L.13842.13842.3.0.dta	13842	HGGLYHENMR	3	1213.55	0.329542
a_CON_3308_41L.84158.84158.2.1.dta	84158	CLKDGAGDVAFVK	2	1322.68	0.329806
a_CON_3308_41L.85911.85911.3.0.dta	85911	KQTALVELVK	3	1128.7	0.329919
a_CON_3308_41L.65745.65745.3.1.dta	65745	CLKDGAGDVAFVK	3	1322.68	0.330811
a_CON_3308_41L.85018.85018.2.0.dta	85018	DTLMISR	2	835.434	0.331172
a_CON_3308_41L.99483.99483.2.0.dta	99483	KQTALVELVK	2	1128.7	0.33122
a_CON_3308_41L.82126.82126.2.2.dta	82126	KQTALVELVK	2	1128.7	0.332157
a_CON_3308_41L.104959.104959.2.1.dta	104959	CLKDGAGDVAFVK	2	1322.68	0.335861
a_CON_3308_41L.56981.56981.2.3.dta	56981	CAEENCFIQK	2	1183.5	0.336186	1,Dehydro[C];
a_CON_3308_41L.53161.53161.2.1.dta	53161	DTLMISR	2	851.429	0.336252	4,Oxidation[M];
a_CON_3308_41L.102663.102663.2.0.dta	102663	CLKDGAGDVAFVK	2	1322.68	0.336877
a_CON_3308_41L.12727.12727.3.1.dta	12727	HGGLYHENMR	3	1213.55	0.338568
a_CON_3308_41L.49491.49491.2.1.dta	49491	CAEENCFIQK	2	1182.49	0.339468	1,DiDehydro[C];
a_CON_3308_41L.107970.107970.2.5.dta	107970	CLKDGAGDVAFVK	2	1322.68	0.340424
a_CON_3308_41L.36317.36317.2.0.dta	36317	DTLMISR	2	851.429	0.341627	4,Oxidation[M];
a_CON_3308_41L.88437.88437.2.0.dta	88437	CAEENCFIQK	2	1184.51	0.343498
a_CON_3308_41L.56877.56877.3.0.dta	56877	KQTALVELVK	3	1290.75	0.345184	1,Hex[K];
a_CON_3308_41L.54909.54909.2.0.dta	54909	DTLMISR	2	835.434	0.345986
a_CON_3308_41L.54389.54389.2.2.dta	54389	DTLMISR	2	851.429	0.349357	4,Oxidation[M];
a_CON_3308_41L.71862.71862.3.2.dta	71862	KQTALVELVK	3	1186.7	0.351136	0,Carboxymethyl[AnyN-term];
a_CON_3308_41L.56274.56274.2.3.dta	56274	DTLMISR	2	851.429	0.352568	4,Oxidation[M];
a_CON_3308_41L.49366.49366.2.2.dta	49366	DTLMISR	2	835.434	0.352658
a_CON_3308_41L.41124.41124.2.0.dta	41124	DTLMISR	2	851.429	0.3554	4,Oxidation[M];
a_CON_3308_41L.41878.41878.2.0.dta	41878	DTLMISR	2	851.429	0.357136	4,Oxidation[M];
a_CON_3335_41L.58696.58696.2.0.dta	58696	KQTALVELVK	2	1128.7	0.000179641
a_CON_3335_41L.59249.59249.2.0.dta	59249	KQTALVELVK	2	1128.7	0.000239325
a_CON_3335_41L.60923.60923.2.0.dta	60923	KQTALVELVK	2	1128.7	0.000311186
a_CON_3335_41L.61261.61261.3.0.dta	61261	WYVDGVEVHNAK	3	1416.69	0.0003216
a_CON_3335_41L.60682.60682.2.0.dta	60682	KQTALVELVK	2	1128.7	0.000340063
a_CON_3335_41L.61565.61565.2.0.dta	61565	KQTALVELVK	2	1128.7	0.000359851
a_CON_3335_41L.60136.60136.2.0.dta	60136	KQTALVELVK	2	1128.7	0.000376017
a_CON_3335_41L.59037.59037.2.0.dta	59037	KQTALVELVK	2	1128.7	0.00044188
a_CON_3335_41L.58874.58874.2.0.dta	58874	KQTALVELVK	2	1128.7	0.000444196
a_CON_3335_41L.61576.61576.3.0.dta	61576	WYVDGVEVHNAK	3	1416.69	0.000495306
a_CON_3335_41L.70141.70141.2.0.dta	70141	WYVDGVEVHNAK	2	1417.67	0.000629277	10,Deamidated[N];
a_CON_3335_41L.87109.87109.2.0.dta	87109	WYVDGVEVHNAK	2	1416.69	0.000666036
a_CON_3335_41L.58689.58689.2.0.dta	58689	KQTALVELVK	2	1128.7	0.000719007
a_CON_3335_41L.62386.62386.2.0.dta	62386	KQTALVELVK	2	1128.7	0.000786509
a_CON_3335_41L.107128.107128.2.0.dta	107128	KQTALVELVK	2	1128.7	0.000857887
a_CON_3335_41L.64010.64010.2.0.dta	64010	KQTALVELVK	2	1128.7	0.00087634
a_CON_3335_41L.62274.62274.3.0.dta	62274	WYVDGVEVHNAK	3	1416.69	0.000921202
a_CON_3335_41L.58405.58405.2.0.dta	58405	KQTALVELVK	2	1128.7	0.000967111
a_CON_3335_41L.60642.60642.2.0.dta	60642	KQTALVELVK	2	1128.7	0.000976909
a_CON_3335_41L.61536.61536.2.0.dta	61536	WYVDGVEVHNAK	2	1416.69	0.00101983
a_CON_3335_41L.60760.60760.2.0.dta	60760	KQTALVELVK	2	1128.7	0.00103209
a_CON_3335_41L.61445.61445.3.0.dta	61445	WYVDGVEVHNAK	3	1416.69	0.00110696
a_CON_3335_41L.62255.62255.3.0.dta	62255	WYVDGVEVHNAK	3	1416.69	0.00117493
a_CON_3335_41L.11652.11652.3.0.dta	11652	HGGLYHENMR	3	1213.55	0.00122931
a_CON_3335_41L.64530.64530.2.0.dta	64530	KQTALVELVK	2	1128.7	0.00128324
a_CON_3335_41L.58171.58171.2.0.dta	58171	KQTALVELVK	2	1128.7	0.00139165
a_CON_3335_41L.65033.65033.2.0.dta	65033	KQTALVELVK	2	1128.7	0.00139694
a_CON_3335_41L.63349.63349.2.1.dta	63349	KQTALVELVK	2	1128.7	0.00142184
a_CON_3335_41L.61627.61627.2.0.dta	61627	KQTALVELVK	2	1128.7	0.00160269
a_CON_3335_41L.58997.58997.2.0.dta	58997	KQTALVELVK	2	1128.7	0.00194919
a_CON_3335_41L.58248.58248.2.0.dta	58248	KQTALVELVK	2	1128.7	0.00202005
a_CON_3335_41L.62488.62488.2.1.dta	62488	KQTALVELVK	2	1128.7	0.00207321
a_CON_3335_41L.63011.63011.2.0.dta	63011	KQTALVELVK	2	1128.7	0.00236453
a_CON_3335_41L.63970.63970.2.0.dta	63970	KQTALVELVK	2	1128.7	0.0026323
a_CON_3335_41L.64210.64210.2.1.dta	64210	KQTALVELVK	2	1128.7	0.00268207
a_CON_3335_41L.58165.58165.2.0.dta	58165	KQTALVELVK	2	1128.7	0.0027405
a_CON_3335_41L.41847.41847.2.0.dta	41847	DTLMISR	2	851.429	0.0028275	4,Oxidation[M];
a_CON_3335_41L.60124.60124.2.0.dta	60124	KQTALVELVK	2	1128.7	0.00283982
a_CON_3335_41L.41649.41649.2.0.dta	41649	DTLMISR	2	851.429	0.00302375	4,Oxidation[M];
a_CON_3335_41L.12080.12080.3.0.dta	12080	HGGLYHENMR	3	1213.55	0.0030388
a_CON_3335_41L.60962.60962.2.0.dta	60962	KQTALVELVK	2	1128.7	0.00333285
a_CON_3335_41L.35386.35386.2.0.dta	35386	DTLMISR	2	851.429	0.00346552	4,Oxidation[M];
a_CON_3335_41L.39169.39169.2.0.dta	39169	DTLMISR	2	851.429	0.00348315	4,Oxidation[M];
a_CON_3335_41L.58980.58980.2.0.dta	58980	KQTALVELVK	2	1128.7	0.00355982
a_CON_3335_41L.6793.6793.3.0.dta	6793	HGGLYHENMR	3	1229.55	0.00357852	9,Oxidation[M];
a_CON_3335_41L.87086.87086.2.0.dta	87086	WYVDGVEVHNAK	2	1416.69	0.00362124
a_CON_3335_41L.59908.59908.2.0.dta	59908	KQTALVELVK	2	1128.7	0.00391682
a_CON_3335_41L.37347.37347.2.0.dta	37347	DTLMISR	2	851.429	0.00433073	4,Oxidation[M];
a_CON_3335_41L.58922.58922.3.0.dta	58922	KQTALVELVK	3	1128.7	0.00436154
a_CON_3335_41L.58569.58569.2.0.dta	58569	KQTALVELVK	2	1128.7	0.0043684
a_CON_3335_41L.35720.35720.2.0.dta	35720	DTLMISR	2	851.429	0.0045518	4,Oxidation[M];
a_CON_3335_41L.58936.58936.3.0.dta	58936	KQTALVELVK	3	1128.7	0.00470979
a_CON_3335_41L.40378.40378.2.0.dta	40378	DTLMISR	2	851.429	0.00472877	4,Oxidation[M];
a_CON_3335_41L.33390.33390.2.0.dta	33390	DTLMISR	2	851.429	0.0049212	4,Oxidation[M];
a_CON_3335_41L.64688.64688.2.0.dta	64688	KQTALVELVK	2	1128.7	0.00498314
a_CON_3335_41L.62518.62518.3.0.dta	62518	WYVDGVEVHNAK	3	1416.69	0.00512968
a_CON_3335_41L.36114.36114.2.0.dta	36114	DTLMISR	2	851.429	0.00538167	4,Oxidation[M];
a_CON_3335_41L.59685.59685.3.0.dta	59685	KQTALVELVK	3	1128.7	0.00539706
a_CON_3335_41L.37679.37679.2.0.dta	37679	DTLMISR	2	851.429	0.00567705	4,Oxidation[M];
a_CON_3335_41L.33875.33875.2.0.dta	33875	DTLMISR	2	851.429	0.00569395	4,Oxidation[M];
a_CON_3335_41L.39910.39910.2.0.dta	39910	DTLMISR	2	851.429	0.00598236	4,Oxidation[M];
a_CON_3335_41L.40045.40045.2.0.dta	40045	DTLMISR	2	851.429	0.00621571	4,Oxidation[M];
a_CON_3335_41L.58293.58293.3.0.dta	58293	KQTALVELVK	3	1128.7	0.00666691
a_CON_3335_41L.41141.41141.2.0.dta	41141	DTLMISR	2	851.429	0.00684261	4,Oxidation[M];
a_CON_3335_41L.33516.33516.2.0.dta	33516	DTLMISR	2	851.429	0.00694337	4,Oxidation[M];
a_CON_3335_41L.60430.60430.2.0.dta	60430	KQTALVELVK	2	1128.7	0.00731999
a_CON_3335_41L.62285.62285.3.0.dta	62285	KQTALVELVK	3	1128.7	0.00791209
a_CON_3335_41L.40983.40983.2.0.dta	40983	DTLMISR	2	851.429	0.00808538	4,Oxidation[M];
a_CON_3335_41L.59289.59289.2.0.dta	59289	KQTALVELVK	2	1128.7	0.0081843
a_CON_3335_41L.58988.58988.2.0.dta	58988	KQTALVELVK	2	1150.68	0.00820518	7,Cation_Na[E];
a_CON_3335_41L.67576.67576.2.0.dta	67576	KQTALVELVK	2	1128.7	0.00855965
a_CON_3335_41L.32999.32999.2.0.dta	32999	DTLMISR	2	851.429	0.00861515	4,Oxidation[M];
a_CON_3335_41L.39560.39560.2.0.dta	39560	DTLMISR	2	851.429	0.00883123	4,Oxidation[M];
a_CON_3335_41L.34790.34790.2.0.dta	34790	DTLMISR	2	851.429	0.00884341	4,Oxidation[M];
a_CON_3335_41L.42794.42794.2.0.dta	42794	DTLMISR	2	851.429	0.00886763	4,Oxidation[M];
a_CON_3335_41L.58496.58496.2.0.dta	58496	KQTALVELVK	2	1128.7	0.0089926
a_CON_3335_41L.36535.36535.2.0.dta	36535	DTLMISR	2	851.429	0.00941082	4,Oxidation[M];
a_CON_3335_41L.59350.59350.2.0.dta	59350	KQTALVELVK	2	1150.68	0.00959796	7,Cation_Na[E];
a_CON_3335_41L.36518.36518.2.0.dta	36518	DTLMISR	2	851.429	0.00982579	4,Oxidation[M];
a_CON_3335_41L.36516.36516.2.0.dta	36516	DTLMISR	2	851.429	0.00993162	4,Oxidation[M];
a_CON_3335_41L.36644.36644.2.0.dta	36644	DTLMISR	2	851.429	0.00996166	4,Oxidation[M];
a_CON_3335_41L.37138.37138.2.0.dta	37138	DTLMISR	2	851.429	0.00999584	4,Oxidation[M];
a_CON_3335_41L.40311.40311.2.0.dta	40311	DTLMISR	2	851.429	0.0102945	4,Oxidation[M];
a_CON_3335_41L.58249.58249.2.0.dta	58249	KQTALVELVK	2	1128.7	0.0104443
a_CON_3335_41L.58797.58797.2.0.dta	58797	KQTALVELVK	2	1150.68	0.0107364	7,Cation_Na[E];
a_CON_3335_41L.65268.65268.3.0.dta	65268	WYVDGVEVHNAK	3	1417.67	0.010798	10,Deamidated[N];
a_CON_3335_41L.7470.7470.3.0.dta	7470	HGGLYHENMR	3	1229.55	0.0108653	9,Oxidation[M];
a_CON_3335_41L.70508.70508.2.0.dta	70508	KQTALVELVK	2	1128.7	0.0110033
a_CON_3335_41L.58564.58564.2.0.dta	58564	KQTALVELVK	2	1290.75	0.0112438	1,Hex[K];
a_CON_3335_41L.58680.58680.2.0.dta	58680	KQTALVELVK	2	1128.7	0.0113942
a_CON_3335_41L.7438.7438.3.0.dta	7438	HGGLYHENMR	3	1229.55	0.0117353	9,Oxidation[M];
a_CON_3335_41L.39833.39833.2.0.dta	39833	DTLMISR	2	851.429	0.0121281	4,Oxidation[M];
a_CON_3335_41L.61292.61292.2.0.dta	61292	KQTALVELVK	2	1128.7	0.0122826
a_CON_3335_41L.34807.34807.2.0.dta	34807	DTLMISR	2	851.429	0.0123966	4,Oxidation[M];
a_CON_3335_41L.43074.43074.2.0.dta	43074	DTLMISR	2	851.429	0.0125721	4,Oxidation[M];
a_CON_3335_41L.58257.58257.2.0.dta	58257	KQTALVELVK	2	1128.7	0.0128125
a_CON_3335_41L.36947.36947.2.0.dta	36947	DTLMISR	2	851.429	0.0130755	4,Oxidation[M];
a_CON_3335_41L.40281.40281.2.0.dta	40281	DTLMISR	2	851.429	0.0131702	4,Oxidation[M];
a_CON_3335_41L.61859.61859.2.0.dta	61859	KQTALVELVK	2	1128.7	0.0135902
a_CON_3335_41L.41894.41894.2.0.dta	41894	DTLMISR	2	851.429	0.013612	4,Oxidation[M];
a_CON_3335_41L.37445.37445.2.0.dta	37445	DTLMISR	2	851.429	0.0136862	4,Oxidation[M];
a_CON_3335_41L.65125.65125.3.0.dta	65125	WYVDGVEVHNAK	3	1417.67	0.0137198	10,Deamidated[N];
a_CON_3335_41L.33779.33779.2.0.dta	33779	DTLMISR	2	851.429	0.0139185	4,Oxidation[M];
a_CON_3335_41L.38432.38432.2.0.dta	38432	DTLMISR	2	851.429	0.0139354	4,Oxidation[M];
a_CON_3335_41L.11803.11803.3.0.dta	11803	HGGLYHENMR	3	1213.55	0.0141941
a_CON_3335_41L.6872.6872.3.0.dta	6872	HGGLYHENMR	3	1229.55	0.0142325	9,Oxidation[M];
a_CON_3335_41L.41166.41166.2.0.dta	41166	DTLMISR	2	851.429	0.0143072	4,Oxidation[M];
a_CON_3335_41L.41174.41174.2.0.dta	41174	DTLMISR	2	851.429	0.0143944	4,Oxidation[M];
a_CON_3335_41L.35323.35323.2.0.dta	35323	DTLMISR	2	851.429	0.0147672	4,Oxidation[M];
a_CON_3335_41L.38608.38608.2.0.dta	38608	DTLMISR	2	851.429	0.0155847	4,Oxidation[M];
a_CON_3335_41L.107134.107134.2.0.dta	107134	DTLMISR	2	851.429	0.0156258	4,Oxidation[M];
a_CON_3335_41L.59074.59074.2.0.dta	59074	KQTALVELVK	2	1128.7	0.0156667
a_CON_3335_41L.58216.58216.2.1.dta	58216	KQTALVELVK	2	1110.69	0.0156727	3,Dehydrated[T];
a_CON_3335_41L.61615.61615.3.0.dta	61615	KQTALVELVK	3	1128.7	0.0156818
a_CON_3335_41L.64633.64633.3.0.dta	64633	KQTALVELVK	3	1128.7	0.0168533
a_CON_3335_41L.107212.107212.2.0.dta	107212	DTLMISR	2	851.429	0.0180041	4,Oxidation[M];
a_CON_3335_41L.61925.61925.2.0.dta	61925	KQTALVELVK	2	1128.7	0.018151
a_CON_3335_41L.39760.39760.2.0.dta	39760	DTLMISR	2	851.429	0.0182685	4,Oxidation[M];
a_CON_3335_41L.60938.60938.2.0.dta	60938	KQTALVELVK	2	1128.7	0.0187133
a_CON_3335_41L.61593.61593.3.0.dta	61593	KQTALVELVK	3	1128.7	0.018755
a_CON_3335_41L.63779.63779.3.0.dta	63779	KQTALVELVK	3	1128.7	0.0188024
a_CON_3335_41L.61861.61861.3.0.dta	61861	WYVDGVEVHNAK	3	1416.69	0.019012
a_CON_3335_41L.57569.57569.2.0.dta	57569	WYVDGVEVHNAK	2	1416.69	0.0190409
a_CON_3335_41L.26334.26334.3.0.dta	26334	HGGLYHENMR	3	1253.58	0.0192588	1,Delta_H(4)C(3)[H];
a_CON_3335_41L.35689.35689.2.0.dta	35689	DTLMISR	2	851.429	0.0197385	4,Oxidation[M];
a_CON_3335_41L.58098.58098.2.0.dta	58098	KQTALVELVK	2	1290.75	0.0203013	1,Hex[K];
a_CON_3335_41L.64196.64196.2.1.dta	64196	KQTALVELVK	2	1128.7	0.020375
a_CON_3335_41L.40155.40155.2.0.dta	40155	DTLMISR	2	851.429	0.0206234	4,Oxidation[M];
a_CON_3335_41L.64488.64488.2.1.dta	64488	KQTALVELVK	2	1128.7	0.0207783
a_CON_3335_41L.39431.39431.2.0.dta	39431	DTLMISR	2	851.429	0.0209273	4,Oxidation[M];
a_CON_3335_41L.32912.32912.2.1.dta	32912	DTLMISR	2	851.429	0.0213175	4,Oxidation[M];
a_CON_3335_41L.36727.36727.2.0.dta	36727	DTLMISR	2	851.429	0.0213636	4,Oxidation[M];
a_CON_3335_41L.12385.12385.3.0.dta	12385	HGGLYHENMR	3	1213.55	0.0219737
a_CON_3335_41L.38701.38701.2.0.dta	38701	DTLMISR	2	851.429	0.0231927	4,Oxidation[M];
a_CON_3335_41L.12193.12193.3.0.dta	12193	HGGLYHENMR	3	1213.55	0.0235838
a_CON_3335_41L.67542.67542.2.0.dta	67542	KQTALVELVK	2	1128.7	0.0241567
a_CON_3335_41L.87160.87160.2.1.dta	87160	WYVDGVEVHNAK	2	1416.69	0.0242502
a_CON_3335_41L.62919.62919.2.1.dta	62919	KQTALVELVK	2	1128.7	0.0249353
a_CON_3335_41L.58158.58158.3.0.dta	58158	KQTALVELVK	3	1128.7	0.0249472
a_CON_3335_41L.57781.57781.2.0.dta	57781	KQTALVELVK	2	1236.72	0.0250994	1,HydroxymethylOP[K];
a_CON_3335_41L.41263.41263.2.0.dta	41263	DTLMISR	2	851.429	0.0254317	4,Oxidation[M];
a_CON_3335_41L.64734.64734.3.0.dta	64734	KQTALVELVK	3	1128.7	0.0255895
a_CON_3335_41L.63258.63258.3.0.dta	63258	KQTALVELVK	3	1128.7	0.0256202
a_CON_3335_41L.73271.73271.2.0.dta	73271	KQTALVELVK	2	1186.7	0.0260123	0,Carboxymethyl[AnyN-term];
a_CON_3335_41L.42668.42668.2.0.dta	42668	DTLMISR	2	851.429	0.0269155	4,Oxidation[M];
a_CON_3335_41L.37808.37808.2.0.dta	37808	DTLMISR	2	851.429	0.0278789	4,Oxidation[M];
a_CON_3335_41L.8154.8154.3.1.dta	8154	HGGLYHENMR	3	1229.55	0.0280933	9,Oxidation[M];
a_CON_3335_41L.70195.70195.2.1.dta	70195	WYVDGVEVHNAK	2	1417.67	0.0288077	10,Deamidated[N];
a_CON_3335_41L.42651.42651.2.1.dta	42651	DTLMISR	2	851.429	0.0290818	4,Oxidation[M];
a_CON_3335_41L.41666.41666.2.0.dta	41666	DTLMISR	2	851.429	0.0290928	4,Oxidation[M];
a_CON_3335_41L.33949.33949.2.0.dta	33949	DTLMISR	2	851.429	0.029882	4,Oxidation[M];
a_CON_3335_41L.63204.63204.3.0.dta	63204	KQTALVELVK	3	1128.7	0.0307528
a_CON_3335_41L.41807.41807.2.0.dta	41807	DTLMISR	2	851.429	0.0307957	4,Oxidation[M];
a_CON_3335_41L.62477.62477.3.0.dta	62477	WYVDGVEVHNAK	3	1416.69	0.0310077
a_CON_3335_41L.64735.64735.3.0.dta	64735	KQTALVELVK	3	1128.7	0.0313145
a_CON_3335_41L.11631.11631.3.0.dta	11631	HGGLYHENMR	3	1213.55	0.0331574
a_CON_3335_41L.62469.62469.3.0.dta	62469	KQTALVELVK	3	1128.7	0.0341047
a_CON_3335_41L.41030.41030.2.0.dta	41030	DTLMISR	2	851.429	0.0341561	4,Oxidation[M];
a_CON_3335_41L.11996.11996.3.0.dta	11996	HGGLYHENMR	3	1213.55	0.0342278
a_CON_3335_41L.68356.68356.3.0.dta	68356	KQTALVELVK	3	1128.7	0.0345306
a_CON_3335_41L.34759.34759.2.0.dta	34759	DTLMISR	2	851.429	0.0358335	4,Oxidation[M];
a_CON_3335_41L.58053.58053.3.0.dta	58053	KQTALVELVK	3	1290.75	0.03723	1,Hex[K];
a_CON_3335_41L.33066.33066.2.0.dta	33066	DTLMISR	2	851.429	0.0394975	4,Oxidation[M];
a_CON_3335_41L.34610.34610.2.0.dta	34610	DTLMISR	2	851.429	0.0412033	4,Oxidation[M];
a_CON_3335_41L.36777.36777.2.0.dta	36777	DTLMISR	2	851.429	0.0427163	4,Oxidation[M];
a_CON_3335_41L.84448.84448.2.0.dta	84448	KQTALVELVK	2	1156.69	0.0443089	0,Formyl[AnyN-term];
a_CON_3335_41L.32922.32922.2.1.dta	32922	DTLMISR	2	851.429	0.0445092	4,Oxidation[M];
a_CON_3335_41L.44651.44651.2.0.dta	44651	DTLMISR	2	835.434	0.0460203
a_CON_3335_41L.81665.81665.2.0.dta	81665	KQTALVELVK	2	1171.7	0.0467163	0,Carbamyl[AnyN-term];
a_CON_3335_41L.40999.40999.2.0.dta	40999	DTLMISR	2	851.429	0.0474412	4,Oxidation[M];
a_CON_3335_41L.67425.67425.3.2.dta	67425	KQTALVELVK	3	1128.7	0.0481384
a_CON_3335_41L.81544.81544.2.0.dta	81544	KQTALVELVK	2	1171.7	0.0499672	0,Carbamyl[AnyN-term];
a_CON_3335_41L.35504.35504.2.0.dta	35504	DTLMISR	2	851.429	0.0502361	4,Oxidation[M];
a_CON_3335_41L.57838.57838.3.0.dta	57838	KQTALVELVK	3	1290.75	0.0502361	1,Hex[K];
a_CON_3335_41L.41191.41191.2.0.dta	41191	DTLMISR	2	851.429	0.0505947	4,Oxidation[M];
a_CON_3335_41L.57568.57568.3.0.dta	57568	KQTALVELVK	3	1128.7	0.0525689
a_CON_3335_41L.61383.61383.3.0.dta	61383	WYVDGVEVHNAK	3	1416.69	0.0531869
a_CON_3335_41L.7550.7550.3.1.dta	7550	HGGLYHENMR	3	1229.55	0.0543771	9,Oxidation[M];
a_CON_3335_41L.36226.36226.2.0.dta	36226	DTLMISR	2	851.429	0.0546007	4,Oxidation[M];
a_CON_3335_41L.60993.60993.2.0.dta	60993	KQTALVELVK	2	1128.7	0.0547015
a_CON_3335_41L.44222.44222.2.0.dta	44222	DTLMISR	2	835.434	0.0549035
a_CON_3335_41L.58331.58331.2.0.dta	58331	KQTALVELVK	2	1128.7	0.0556329
a_CON_3335_41L.58691.58691.2.0.dta	58691	KQTALVELVK	2	1290.75	0.0558413	1,Hex[K];
a_CON_3335_41L.44369.44369.2.0.dta	44369	DTLMISR	2	851.429	0.0566973	4,Oxidation[M];
a_CON_3335_41L.66712.66712.2.0.dta	66712	KQTALVELVK	2	1128.7	0.0582816
a_CON_3335_41L.65374.65374.2.0.dta	65374	CLKDGAGDVAFVK	2	1370.66	0.0588567	1,Trioxidation[C];
a_CON_3335_41L.26300.26300.3.0.dta	26300	HGGLYHENMR	3	1253.58	0.0590753	1,Delta_H(4)C(3)[H];
a_CON_3335_41L.38822.38822.2.0.dta	38822	DTLMISR	2	851.429	0.0623747	4,Oxidation[M];
a_CON_3335_41L.81564.81564.2.0.dta	81564	KQTALVELVK	2	1171.7	0.0623765	0,Carbamyl[AnyN-term];
a_CON_3335_41L.83851.83851.2.0.dta	83851	KQTALVELVK	2	1156.69	0.0635172	0,Formyl[AnyN-term];
a_CON_3335_41L.64242.64242.3.0.dta	64242	KQTALVELVK	3	1128.7	0.064907
a_CON_3335_41L.34724.34724.2.0.dta	34724	DTLMISR	2	851.429	0.0656999	4,Oxidation[M];
a_CON_3335_41L.67141.67141.2.0.dta	67141	KQTALVELVK	2	1128.7	0.0670427
a_CON_3335_41L.33284.33284.2.0.dta	33284	DTLMISR	2	851.429	0.0691423	4,Oxidation[M];
a_CON_3335_41L.58289.58289.2.0.dta	58289	KQTALVELVK	2	1128.7	0.0694228
a_CON_3335_41L.44238.44238.2.0.dta	44238	DTLMISR	2	835.434	0.0699772
a_CON_3335_41L.8336.8336.3.1.dta	8336	HGGLYHENMR	3	1229.55	0.0710323	9,Oxidation[M];
a_CON_3335_41L.82785.82785.2.1.dta	82785	CAEENCFIQK	2	1240.48	0.07106	1,unknown_11[C];
a_CON_3335_41L.58562.58562.2.0.dta	58562	KQTALVELVK	2	1290.75	0.0718889	1,Hex[K];
a_CON_3335_41L.84277.84277.2.0.dta	84277	KQTALVELVK	2	1156.69	0.0728549	0,Formyl[AnyN-term];
a_CON_3335_41L.44662.44662.2.0.dta	44662	DTLMISR	2	835.434	0.0762658
a_CON_3335_41L.62068.62068.2.0.dta	62068	WYVDGVEVHNAK	2	1416.69	0.0782388
a_CON_3335_41L.11832.11832.3.0.dta	11832	HGGLYHENMR	3	1213.55	0.0790402
a_CON_3335_41L.43630.43630.2.0.dta	43630	CAEENCFIQK	2	1182.49	0.0803279	1,DiDehydro[C];
a_CON_3335_41L.69980.69980.3.0.dta	69980	WYVDGVEVHNAK	3	1417.67	0.0813645	10,Deamidated[N];
a_CON_3335_41L.46634.46634.2.0.dta	46634	DTLMISR	2	835.434	0.0825435
a_CON_3335_41L.73519.73519.3.0.dta	73519	KQTALVELVK	3	1186.7	0.0830013	0,Carboxymethyl[AnyN-term];
a_CON_3335_41L.44309.44309.2.1.dta	44309	DTLMISR	2	851.429	0.0845719	4,Oxidation[M];
a_CON_3335_41L.10045.10045.3.0.dta	10045	HGGLYHENMR	3	1229.55	0.0847175	9,Oxidation[M];
a_CON_3335_41L.44207.44207.2.0.dta	44207	DTLMISR	2	835.434	0.0856519
a_CON_3335_41L.81869.81869.2.0.dta	81869	KQTALVELVK	2	1171.7	0.0875622	0,Carbamyl[AnyN-term];
a_CON_3335_41L.57725.57725.2.3.dta	57725	KQTALVELVK	2	1206.71	0.0885822	1,unknown_15[K];
a_CON_3335_41L.49263.49263.2.1.dta	49263	CAEENCFIQK	2	1183.48	0.0886299	1,DiDehydro[C];5,Deamidated[N];
a_CON_3335_41L.42181.42181.2.0.dta	42181	DTLMISR	2	851.429	0.0888239	4,Oxidation[M];
a_CON_3335_41L.44181.44181.2.0.dta	44181	DTLMISR	2	835.434	0.0895029
a_CON_3335_41L.45790.45790.2.0.dta	45790	DTLMISR	2	835.434	0.0921903
a_CON_3335_41L.82174.82174.2.0.dta	82174	KQTALVELVK	2	1171.7	0.0960861	0,Carbamyl[AnyN-term];
a_CON_3335_41L.66600.66600.3.0.dta	66600	KQTALVELVK	3	1128.7	0.0964767
a_CON_3335_41L.58490.58490.2.0.dta	58490	KQTALVELVK	2	1290.75	0.0965604	1,Hex[K];
a_CON_3335_41L.49838.49838.2.2.dta	49838	DTLMISR	2	835.434	0.0977031
a_CON_3335_41L.73280.73280.3.0.dta	73280	KQTALVELVK	3	1186.7	0.0984923	0,Carboxymethyl[AnyN-term];
a_CON_3335_41L.43525.43525.2.0.dta	43525	CAEENCFIQK	2	1182.49	0.106691	1,DiDehydro[C];
a_CON_3335_41L.37416.37416.2.1.dta	37416	DTLMISR	2	851.429	0.107902	4,Oxidation[M];
a_CON_3335_41L.44506.44506.2.1.dta	44506	DTLMISR	2	851.429	0.108838	4,Oxidation[M];
a_CON_3335_41L.47026.47026.2.0.dta	47026	DTLMISR	2	835.434	0.109265
a_CON_3335_41L.61341.61341.2.0.dta	61341	WYVDGVEVHNAK	2	1416.69	0.109487
a_CON_3335_41L.46750.46750.2.0.dta	46750	DTLMISR	2	835.434	0.109806
a_CON_3335_41L.70039.70039.3.0.dta	70039	WYVDGVEVHNAK	3	1417.67	0.11516	10,Deamidated[N];
a_CON_3335_41L.46657.46657.2.0.dta	46657	DTLMISR	2	835.434	0.117818
a_CON_3335_41L.47570.47570.2.3.dta	47570	DTLMISR	2	835.434	0.120296
a_CON_3335_41L.9088.9088.3.0.dta	9088	HGGLYHENMR	3	1229.55	0.120375	9,Oxidation[M];
a_CON_3335_41L.57733.57733.3.0.dta	57733	KQTALVELVK	3	1290.75	0.120466	1,Hex[K];
a_CON_3335_41L.58125.58125.2.0.dta	58125	KQTALVELVK	2	1150.68	0.121768	11,Cation_Na[AnyC-term];
a_CON_3335_41L.45400.45400.2.0.dta	45400	DTLMISR	2	835.434	0.122843
a_CON_3335_41L.26636.26636.3.0.dta	26636	HGGLYHENMR	3	1253.58	0.123483	2,Gly->Pro[G];
a_CON_3335_41L.86925.86925.2.0.dta	86925	WYVDGVEVHNAK	2	1416.69	0.124742
a_CON_3335_41L.44647.44647.2.0.dta	44647	DTLMISR	2	835.434	0.125325
a_CON_3335_41L.47923.47923.2.1.dta	47923	DTLMISR	2	835.434	0.125468
a_CON_3335_41L.43538.43538.2.0.dta	43538	CAEENCFIQK	2	1182.49	0.125745	1,DiDehydro[C];
a_CON_3335_41L.61785.61785.3.0.dta	61785	WYVDGVEVHNAK	3	1416.69	0.127086
a_CON_3335_41L.42033.42033.2.1.dta	42033	DTLMISR	2	851.429	0.127621	4,Oxidation[M];
a_CON_3335_41L.41991.41991.2.1.dta	41991	DTLMISR	2	851.429	0.128112	4,Oxidation[M];
a_CON_3335_41L.44419.44419.2.0.dta	44419	DTLMISR	2	835.434	0.129424
a_CON_3335_41L.46218.46218.2.0.dta	46218	DTLMISR	2	835.434	0.129948
a_CON_3335_41L.74697.74697.3.0.dta	74697	KQTALVELVK	3	1128.7	0.130477
a_CON_3335_41L.67357.67357.2.1.dta	67357	KQTALVELVK	2	1128.7	0.132497
a_CON_3335_41L.83437.83437.2.3.dta	83437	KQTALVELVK	2	1156.69	0.137057	0,Formyl[AnyN-term];
a_CON_3335_41L.57802.57802.3.0.dta	57802	KQTALVELVK	3	1290.75	0.137457	1,Hex[K];
a_CON_3335_41L.61506.61506.3.0.dta	61506	WYVDGVEVHNAK	3	1430.67	0.137773	1,Trp->Oxolactone[W];
a_CON_3335_41L.47031.47031.2.3.dta	47031	DTLMISR	2	851.429	0.14238	4,Oxidation[M];
a_CON_3335_41L.45655.45655.2.0.dta	45655	DTLMISR	2	835.434	0.143939
a_CON_3335_41L.47657.47657.2.3.dta	47657	DTLMISR	2	835.434	0.15237
a_CON_3335_41L.84501.84501.2.0.dta	84501	KQTALVELVK	2	1156.69	0.153587	0,Formyl[AnyN-term];
a_CON_3335_41L.47060.47060.2.1.dta	47060	DTLMISR	2	835.434	0.157962
a_CON_3335_41L.67449.67449.3.0.dta	67449	KQTALVELVK	3	1128.7	0.162851
a_CON_3335_41L.48997.48997.2.0.dta	48997	DTLMISR	2	835.434	0.163342
a_CON_3335_41L.69238.69238.2.0.dta	69238	KQTALVELVK	2	1128.7	0.163468
a_CON_3335_41L.57867.57867.3.0.dta	57867	KQTALVELVK	3	1290.75	0.163974	1,Hex[K];
a_CON_3335_41L.10782.10782.3.1.dta	10782	HGGLYHENMR	3	1229.55	0.165161	9,Oxidation[M];
a_CON_3335_41L.42278.42278.2.1.dta	42278	DTLMISR	2	851.429	0.165731	4,Oxidation[M];
a_CON_3335_41L.47169.47169.2.0.dta	47169	DTLMISR	2	851.429	0.170145	4,Oxidation[M];
a_CON_3335_41L.69559.69559.2.2.dta	69559	KQTALVELVK	2	1128.7	0.170303
a_CON_3335_41L.42286.42286.2.1.dta	42286	DTLMISR	2	851.429	0.17271	4,Oxidation[M];
a_CON_3335_41L.9186.9186.3.3.dta	9186	HGGLYHENMR	3	1229.55	0.173331	9,Oxidation[M];
a_CON_3335_41L.87307.87307.2.1.dta	87307	WYVDGVEVHNAK	2	1416.69	0.173684
a_CON_3335_41L.26274.26274.3.0.dta	26274	HGGLYHENMR	3	1253.58	0.174643	1,Delta_H(4)C(3)[H];
a_CON_3335_41L.49819.49819.2.2.dta	49819	DTLMISR	2	835.434	0.181915
a_CON_3335_41L.59162.59162.3.0.dta	59162	KQTALVELVK	3	1290.75	0.185666	1,Hex[K];
a_CON_3335_41L.9895.9895.3.0.dta	9895	HGGLYHENMR	3	1229.55	0.189146	9,Oxidation[M];
a_CON_3335_41L.11044.11044.3.7.dta	11044	HGGLYHENMR	3	1229.55	0.198202	9,Oxidation[M];
a_CON_3335_41L.82359.82359.2.1.dta	82359	CAEENCFIQK	2	1240.48	0.199087	1,unknown_11[C];
a_CON_3335_41L.60018.60018.3.0.dta	60018	KQTALVELVK	3	1290.75	0.203134	1,Hex[K];
a_CON_3335_41L.61843.61843.3.0.dta	61843	WYVDGVEVHNAK	3	1416.69	0.20321
a_CON_3335_41L.81290.81290.2.1.dta	81290	KQTALVELVK	2	1171.7	0.205776	0,Carbamyl[AnyN-term];
a_CON_3335_41L.44259.44259.2.0.dta	44259	DTLMISR	2	835.434	0.206986
a_CON_3335_41L.42018.42018.2.2.dta	42018	DTLMISR	2	851.429	0.208963	4,Oxidation[M];
a_CON_3335_41L.8302.8302.3.1.dta	8302	HGGLYHENMR	3	1229.55	0.223	9,Oxidation[M];
a_CON_3335_41L.43915.43915.2.0.dta	43915	CAEENCFIQK	2	1182.49	0.223598	1,DiDehydro[C];
a_CON_3335_41L.82943.82943.2.3.dta	82943	CAEENCFIQK	2	1240.48	0.233393	1,unknown_11[C];
a_CON_3335_41L.62234.62234.2.1.dta	62234	CLKDGAGDVAFVK	2	1412.65	0.234075	1,unknown_17[C];
a_CON_3335_41L.57736.57736.3.0.dta	57736	KQTALVELVK	3	1290.75	0.238749	1,Hex[K];
a_CON_3335_41L.51470.51470.2.1.dta	51470	DTLMISR	2	835.434	0.240376
a_CON_3335_41L.56669.56669.2.1.dta	56669	DTLMISR	2	835.434	0.241312
a_CON_3335_41L.57900.57900.3.0.dta	57900	KQTALVELVK	3	1290.75	0.241358	1,Hex[K];
a_CON_3335_41L.49212.49212.2.1.dta	49212	DTLMISR	2	835.434	0.247563
a_CON_3335_41L.69125.69125.2.2.dta	69125	KQTALVELVK	2	1128.7	0.254461
a_CON_3335_41L.12281.12281.3.0.dta	12281	HGGLYHENMR	3	1213.55	0.259911
a_CON_3335_41L.70417.70417.2.0.dta	70417	KQTALVELVK	2	1128.7	0.26248
a_CON_3335_41L.43894.43894.2.1.dta	43894	DTLMISR	2	835.434	0.267322
a_CON_3335_41L.55706.55706.2.1.dta	55706	DTLMISR	2	835.434	0.270881
a_CON_3335_41L.45269.45269.2.0.dta	45269	DTLMISR	2	851.429	0.273723	4,Oxidation[M];
a_CON_3335_41L.7131.7131.3.1.dta	7131	HGGLYHENMR	3	1229.55	0.275963	9,Oxidation[M];
a_CON_3335_41L.36062.36062.2.0.dta	36062	DTLMISR	2	851.429	0.277111	4,Oxidation[M];
a_CON_3335_41L.83611.83611.2.1.dta	83611	KQTALVELVK	2	1156.69	0.283301	0,Formyl[AnyN-term];
a_CON_3335_41L.44143.44143.2.0.dta	44143	DTLMISR	2	835.434	0.286337
a_CON_3335_41L.85284.85284.3.1.dta	85284	KQTALVELVK	3	1493.83	0.28968	3,Hex(1)HexNAc(1)[T];
a_CON_3335_41L.62353.62353.2.0.dta	62353	CLKDGAGDVAFVK	2	1412.65	0.295997	1,unknown_17[C];
a_CON_3335_41L.47531.47531.2.2.dta	47531	DTLMISR	2	851.429	0.303766	4,Oxidation[M];
a_CON_3335_41L.47067.47067.2.2.dta	47067	DTLMISR	2	851.429	0.304044	4,Oxidation[M];
a_CON_3335_41L.61184.61184.3.0.dta	61184	WYVDGVEVHNAK	3	1416.69	0.311239
a_CON_3335_41L.107154.107154.3.0.dta	107154	KQTALVELVK	3	1128.7	0.312776
a_CON_3335_41L.64899.64899.2.1.dta	64899	KQTALVELVK	2	1128.7	0.31935
a_CON_3335_41L.10723.10723.3.2.dta	10723	HGGLYHENMR	3	1229.55	0.323814	9,Oxidation[M];
a_CON_3335_41L.11588.11588.2.0.dta	11588	HGGLYHENMR	2	1213.55	0.328675
a_CON_3335_41L.12429.12429.3.0.dta	12429	HGGLYHENMR	3	1213.55	0.334466
a_CON_3335_41L.76679.76679.3.0.dta	76679	KQTALVELVK	3	1128.7	0.340252
a_CON_3335_41L.61702.61702.3.1.dta	61702	KQTALVELVK	3	1128.7	0.343107
a_CON_3335_41L.63996.63996.2.0.dta	63996	KQTALVELVK	2	1128.7	0.346798
a_CON_3335_41L.72009.72009.3.0.dta	72009	KQTALVELVK	3	1128.7	0.354802
a_CON_3335_41L.72336.72336.2.1.dta	72336	KQTALVELVK	2	1128.7	0.360436
a_CON_3368_41L.109121.109121.2.0.dta	109121	CLKDGAGDVAFVK	2	1531.86	7.05718e-05	1,unknown_29[C];
a_CON_3368_41L.58390.58390.2.0.dta	58390	KQTALVELVK	2	1128.7	0.000140526
a_CON_3368_41L.57653.57653.2.0.dta	57653	KQTALVELVK	2	1128.7	0.000190357
a_CON_3368_41L.56010.56010.2.0.dta	56010	KQTALVELVK	2	1128.7	0.000211057
a_CON_3368_41L.55557.55557.2.0.dta	55557	KQTALVELVK	2	1128.7	0.00021209
a_CON_3368_41L.55889.55889.2.0.dta	55889	KQTALVELVK	2	1128.7	0.000250879
a_CON_3368_41L.55936.55936.2.0.dta	55936	KQTALVELVK	2	1128.7	0.000260078
a_CON_3368_41L.55835.55835.2.0.dta	55835	KQTALVELVK	2	1128.7	0.000270245
a_CON_3368_41L.58441.58441.2.0.dta	58441	KQTALVELVK	2	1128.7	0.000274803
a_CON_3368_41L.58740.58740.2.0.dta	58740	KQTALVELVK	2	1128.7	0.000303292
a_CON_3368_41L.55375.55375.2.0.dta	55375	KQTALVELVK	2	1128.7	0.000316383
a_CON_3368_41L.57888.57888.2.0.dta	57888	KQTALVELVK	2	1128.7	0.000320894
a_CON_3368_41L.83471.83471.2.1.dta	83471	WYVDGVEVHNAK	2	1416.69	0.000352541
a_CON_3368_41L.58318.58318.2.0.dta	58318	KQTALVELVK	2	1128.7	0.000377807
a_CON_3368_41L.58729.58729.2.0.dta	58729	KQTALVELVK	2	1128.7	0.000399755
a_CON_3368_41L.58657.58657.3.0.dta	58657	WYVDGVEVHNAK	3	1416.69	0.000407794
a_CON_3368_41L.59070.59070.3.0.dta	59070	WYVDGVEVHNAK	3	1416.69	0.000423451
a_CON_3368_41L.58356.58356.2.0.dta	58356	KQTALVELVK	2	1128.7	0.000460236
a_CON_3368_41L.55087.55087.2.0.dta	55087	KQTALVELVK	2	1128.7	0.000494737
a_CON_3368_41L.56069.56069.2.0.dta	56069	KQTALVELVK	2	1128.7	0.000717873
a_CON_3368_41L.59997.59997.2.0.dta	59997	KQTALVELVK	2	1128.7	0.000812721
a_CON_3368_41L.55180.55180.2.0.dta	55180	KQTALVELVK	2	1128.7	0.000866804
a_CON_3368_41L.55140.55140.2.0.dta	55140	KQTALVELVK	2	1128.7	0.000919795
a_CON_3368_41L.10608.10608.3.0.dta	10608	HGGLYHENMR	3	1213.55	0.000948595
a_CON_3368_41L.54980.54980.2.0.dta	54980	KQTALVELVK	2	1290.75	0.000957181	1,Hex[K];
a_CON_3368_41L.55836.55836.2.0.dta	55836	KQTALVELVK	2	1128.7	0.000979009
a_CON_3368_41L.55213.55213.2.0.dta	55213	KQTALVELVK	2	1128.7	0.00103077
a_CON_3368_41L.58915.58915.2.0.dta	58915	WYVDGVEVHNAK	2	1416.69	0.0012539
a_CON_3368_41L.8032.8032.3.0.dta	8032	HGGLYHENMR	3	1229.55	0.00129612	9,Oxidation[M];
a_CON_3368_41L.54562.54562.2.0.dta	54562	KQTALVELVK	2	1290.75	0.00150751	1,Hex[K];
a_CON_3368_41L.5374.5374.3.0.dta	5374	HGGLYHENMR	3	1229.55	0.00172483	9,Oxidation[M];
a_CON_3368_41L.38323.38323.2.0.dta	38323	DTLMISR	2	851.429	0.00179141	4,Oxidation[M];
a_CON_3368_41L.10927.10927.3.0.dta	10927	HGGLYHENMR	3	1213.55	0.00193869
a_CON_3368_41L.34167.34167.2.0.dta	34167	DTLMISR	2	851.429	0.00235002	4,Oxidation[M];
a_CON_3368_41L.39246.39246.2.0.dta	39246	DTLMISR	2	851.429	0.00242603	4,Oxidation[M];
a_CON_3368_41L.39157.39157.2.0.dta	39157	DTLMISR	2	851.429	0.00249059	4,Oxidation[M];
a_CON_3368_41L.56671.56671.2.0.dta	56671	KQTALVELVK	2	1128.7	0.00282074
a_CON_3368_41L.59468.59468.3.0.dta	59468	WYVDGVEVHNAK	3	1416.69	0.00289682
a_CON_3368_41L.54636.54636.2.0.dta	54636	KQTALVELVK	2	1290.75	0.00309481	1,Hex[K];
a_CON_3368_41L.35292.35292.2.0.dta	35292	DTLMISR	2	851.429	0.00321445	4,Oxidation[M];
a_CON_3368_41L.5356.5356.3.0.dta	5356	HGGLYHENMR	3	1229.55	0.00335578	9,Oxidation[M];
a_CON_3368_41L.38243.38243.2.0.dta	38243	DTLMISR	2	851.429	0.00341921	4,Oxidation[M];
a_CON_3368_41L.55585.55585.3.0.dta	55585	KQTALVELVK	3	1128.7	0.00346104
a_CON_3368_41L.31296.31296.2.0.dta	31296	DTLMISR	2	851.429	0.00350396	4,Oxidation[M];
a_CON_3368_41L.31316.31316.2.0.dta	31316	DTLMISR	2	851.429	0.00354449	4,Oxidation[M];
a_CON_3368_41L.10958.10958.3.0.dta	10958	HGGLYHENMR	3	1213.55	0.00354916
a_CON_3368_41L.55086.55086.2.0.dta	55086	KQTALVELVK	2	1128.7	0.00355808
a_CON_3368_41L.57482.57482.2.0.dta	57482	KQTALVELVK	2	1128.7	0.00362944
a_CON_3368_41L.58283.58283.2.0.dta	58283	KQTALVELVK	2	1128.7	0.00400667
a_CON_3368_41L.57865.57865.2.0.dta	57865	KQTALVELVK	2	1128.7	0.00443276
a_CON_3368_41L.55297.55297.3.0.dta	55297	KQTALVELVK	3	1128.7	0.00453006
a_CON_3368_41L.40561.40561.2.0.dta	40561	DTLMISR	2	851.429	0.00456183	4,Oxidation[M];
a_CON_3368_41L.33708.33708.2.0.dta	33708	DTLMISR	2	851.429	0.00487679	4,Oxidation[M];
a_CON_3368_41L.7061.7061.3.1.dta	7061	HGGLYHENMR	3	1229.55	0.00497571	9,Oxidation[M];
a_CON_3368_41L.55178.55178.2.0.dta	55178	KQTALVELVK	2	1128.7	0.00523885
a_CON_3368_41L.35345.35345.2.0.dta	35345	DTLMISR	2	851.429	0.00539196	4,Oxidation[M];
a_CON_3368_41L.59157.59157.2.0.dta	59157	KQTALVELVK	2	1128.7	0.00580583
a_CON_3368_41L.34492.34492.2.0.dta	34492	DTLMISR	2	851.429	0.00590919	4,Oxidation[M];
a_CON_3368_41L.35880.35880.2.0.dta	35880	DTLMISR	2	851.429	0.00617023	4,Oxidation[M];
a_CON_3368_41L.36476.36476.2.0.dta	36476	DTLMISR	2	851.429	0.00628428	4,Oxidation[M];
a_CON_3368_41L.55161.55161.2.0.dta	55161	KQTALVELVK	2	1128.7	0.00651275
a_CON_3368_41L.57876.57876.2.0.dta	57876	KQTALVELVK	2	1128.7	0.00676073
a_CON_3368_41L.39795.39795.2.0.dta	39795	DTLMISR	2	851.429	0.00709257	4,Oxidation[M];
a_CON_3368_41L.39780.39780.2.0.dta	39780	DTLMISR	2	851.429	0.00764386	4,Oxidation[M];
a_CON_3368_41L.36664.36664.2.0.dta	36664	DTLMISR	2	851.429	0.00773511	4,Oxidation[M];
a_CON_3368_41L.5332.5332.3.1.dta	5332	HGGLYHENMR	3	1229.55	0.0077474	9,Oxidation[M];
a_CON_3368_41L.36556.36556.2.0.dta	36556	DTLMISR	2	851.429	0.00779459	4,Oxidation[M];
a_CON_3368_41L.9994.9994.3.0.dta	9994	HGGLYHENMR	3	1229.55	0.00796857	9,Oxidation[M];
a_CON_3368_41L.11030.11030.2.0.dta	11030	HGGLYHENMR	2	1213.55	0.00800819
a_CON_3368_41L.55894.55894.2.0.dta	55894	KQTALVELVK	2	1128.7	0.00807207
a_CON_3368_41L.83585.83585.2.1.dta	83585	WYVDGVEVHNAK	2	1416.69	0.00824696
a_CON_3368_41L.8043.8043.3.0.dta	8043	HGGLYHENMR	3	1229.55	0.00827801	9,Oxidation[M];
a_CON_3368_41L.58910.58910.3.0.dta	58910	WYVDGVEVHNAK	3	1416.69	0.00852796
a_CON_3368_41L.34388.34388.2.0.dta	34388	DTLMISR	2	851.429	0.00866861	4,Oxidation[M];
a_CON_3368_41L.33415.33415.2.0.dta	33415	DTLMISR	2	851.429	0.00890215	4,Oxidation[M];
a_CON_3368_41L.99015.99015.2.0.dta	99015	CLKDGAGDVAFVK	2	1386.71	0.00893902	1,unknown_12[C];
a_CON_3368_41L.35197.35197.2.0.dta	35197	DTLMISR	2	851.429	0.00932008	4,Oxidation[M];
a_CON_3368_41L.54599.54599.3.0.dta	54599	KQTALVELVK	3	1290.75	0.0097733	1,Hex[K];
a_CON_3368_41L.37398.37398.2.0.dta	37398	DTLMISR	2	851.429	0.00982969	4,Oxidation[M];
a_CON_3368_41L.34945.34945.2.0.dta	34945	DTLMISR	2	851.429	0.00992072	4,Oxidation[M];
a_CON_3368_41L.54551.54551.2.0.dta	54551	KQTALVELVK	2	1290.75	0.00997054	1,Hex[K];
a_CON_3368_41L.60355.60355.3.0.dta	60355	KQTALVELVK	3	1128.7	0.0100125
a_CON_3368_41L.37821.37821.2.0.dta	37821	DTLMISR	2	851.429	0.0102859	4,Oxidation[M];
a_CON_3368_41L.38557.38557.2.1.dta	38557	DTLMISR	2	851.429	0.010335	4,Oxidation[M];
a_CON_3368_41L.40966.40966.2.1.dta	40966	DTLMISR	2	851.429	0.0105149	4,Oxidation[M];
a_CON_3368_41L.34170.34170.2.0.dta	34170	DTLMISR	2	851.429	0.0108474	4,Oxidation[M];
a_CON_3368_41L.38944.38944.2.0.dta	38944	DTLMISR	2	851.429	0.0110841	4,Oxidation[M];
a_CON_3368_41L.33429.33429.2.0.dta	33429	DTLMISR	2	851.429	0.0118896	4,Oxidation[M];
a_CON_3368_41L.11259.11259.3.1.dta	11259	HGGLYHENMR	3	1213.55	0.0123349
a_CON_3368_41L.38225.38225.2.0.dta	38225	DTLMISR	2	851.429	0.0123432	4,Oxidation[M];
a_CON_3368_41L.54156.54156.2.0.dta	54156	CAEENCFIQK	2	1196.51	0.0128482	1,Thiazolidine[C];
a_CON_3368_41L.106036.106036.2.0.dta	106036	CAEENCFIQK	2	1334.61	0.0130998	1,unknown_22[C];
a_CON_3368_41L.56637.56637.2.0.dta	56637	KQTALVELVK	2	1290.75	0.0139232	1,Hex[K];
a_CON_3368_41L.36530.36530.2.0.dta	36530	DTLMISR	2	851.429	0.0144165	4,Oxidation[M];
a_CON_3368_41L.36583.36583.2.0.dta	36583	DTLMISR	2	851.429	0.0145995	4,Oxidation[M];
a_CON_3368_41L.36861.36861.2.0.dta	36861	DTLMISR	2	851.429	0.0148975	4,Oxidation[M];
a_CON_3368_41L.34948.34948.2.0.dta	34948	DTLMISR	2	851.429	0.0152931	4,Oxidation[M];
a_CON_3368_41L.10670.10670.3.1.dta	10670	HGGLYHENMR	3	1213.55	0.0153064
a_CON_3368_41L.54232.54232.2.0.dta	54232	CAEENCFIQK	2	1196.51	0.0153576	1,Thiazolidine[C];
a_CON_3368_41L.58637.58637.2.0.dta	58637	KQTALVELVK	2	1128.7	0.0155654
a_CON_3368_41L.36710.36710.2.0.dta	36710	DTLMISR	2	851.429	0.0155857	4,Oxidation[M];
a_CON_3368_41L.62789.62789.2.1.dta	62789	KQTALVELVK	2	1128.7	0.0165481
a_CON_3368_41L.33748.33748.2.0.dta	33748	DTLMISR	2	851.429	0.0169276	4,Oxidation[M];
a_CON_3368_41L.10220.10220.3.2.dta	10220	HGGLYHENMR	3	1229.55	0.0172704	9,Oxidation[M];
a_CON_3368_41L.40670.40670.2.0.dta	40670	DTLMISR	2	851.429	0.017348	4,Oxidation[M];
a_CON_3368_41L.32805.32805.2.1.dta	32805	DTLMISR	2	851.429	0.0173754	4,Oxidation[M];
a_CON_3368_41L.64019.64019.2.0.dta	64019	KQTALVELVK	2	1128.7	0.0176339
a_CON_3368_41L.35763.35763.2.0.dta	35763	DTLMISR	2	851.429	0.0179426	4,Oxidation[M];
a_CON_3368_41L.40802.40802.2.0.dta	40802	DTLMISR	2	851.429	0.0180051	4,Oxidation[M];
a_CON_3368_41L.60851.60851.2.0.dta	60851	KQTALVELVK	2	1128.7	0.0190899
a_CON_3368_41L.40431.40431.2.0.dta	40431	DTLMISR	2	851.429	0.0193746	4,Oxidation[M];
a_CON_3368_41L.62639.62639.2.0.dta	62639	KQTALVELVK	2	1128.7	0.0197476
a_CON_3368_41L.39332.39332.2.0.dta	39332	DTLMISR	2	851.429	0.0198469	4,Oxidation[M];
a_CON_3368_41L.41424.41424.2.1.dta	41424	DTLMISR	2	851.429	0.0205879	4,Oxidation[M];
a_CON_3368_41L.31862.31862.2.0.dta	31862	DTLMISR	2	851.429	0.0205972	4,Oxidation[M];
a_CON_3368_41L.55908.55908.2.1.dta	55908	KQTALVELVK	2	1110.69	0.0219198	3,Dehydrated[T];
a_CON_3368_41L.94643.94643.3.4.dta	94643	CLKDGAGDVAFVK	3	1322.68	0.0222792
a_CON_3368_41L.78155.78155.2.0.dta	78155	KQTALVELVK	2	1171.7	0.0227084	1,Carbamyl[K];
a_CON_3368_41L.82347.82347.3.3.dta	82347	CLKDGAGDVAFVK	3	1322.68	0.0227751
a_CON_3368_41L.77403.77403.2.0.dta	77403	KQTALVELVK	2	1171.7	0.0233863	1,Carbamyl[K];
a_CON_3368_41L.73098.73098.2.0.dta	73098	CLKDGAGDVAFVK	2	1334.68	0.0235263	1,Thiazolidine[C];
a_CON_3368_41L.37383.37383.2.1.dta	37383	DTLMISR	2	851.429	0.0247157	4,Oxidation[M];
a_CON_3368_41L.32729.32729.2.0.dta	32729	DTLMISR	2	851.429	0.0249192	4,Oxidation[M];
a_CON_3368_41L.40579.40579.2.0.dta	40579	DTLMISR	2	851.429	0.0252885	4,Oxidation[M];
a_CON_3368_41L.98959.98959.2.0.dta	98959	CLKDGAGDVAFVK	2	1386.71	0.0255775	1,unknown_12[C];
a_CON_3368_41L.57145.57145.3.0.dta	57145	KQTALVELVK	3	1128.7	0.0259152
a_CON_3368_41L.59793.59793.2.0.dta	59793	KQTALVELVK	2	1128.7	0.0262784
a_CON_3368_41L.77787.77787.2.0.dta	77787	KQTALVELVK	2	1171.7	0.0262824	1,Carbamyl[K];
a_CON_3368_41L.37585.37585.2.0.dta	37585	DTLMISR	2	851.429	0.0265784	4,Oxidation[M];
a_CON_3368_41L.59796.59796.3.0.dta	59796	KQTALVELVK	3	1128.7	0.0268482
a_CON_3368_41L.58920.58920.3.0.dta	58920	WYVDGVEVHNAK	3	1416.69	0.0281849
a_CON_3368_41L.54404.54404.2.0.dta	54404	KQTALVELVK	2	1290.75	0.0286938	1,Hex[K];
a_CON_3368_41L.10727.10727.3.1.dta	10727	HGGLYHENMR	3	1213.55	0.0293009
a_CON_3368_41L.57857.57857.2.0.dta	57857	KQTALVELVK	2	1290.75	0.0297779	1,Hex[K];
a_CON_3368_41L.31187.31187.2.2.dta	31187	DTLMISR	2	851.429	0.0299526	4,Oxidation[M];
a_CON_3368_41L.54400.54400.3.0.dta	54400	KQTALVELVK	3	1290.75	0.0304452	1,Hex[K];
a_CON_3368_41L.63934.63934.2.0.dta	63934	KQTALVELVK	2	1128.7	0.0307429
a_CON_3368_41L.80575.80575.3.0.dta	80575	CLKDGAGDVAFVK	3	1322.68	0.0310853
a_CON_3368_41L.55151.55151.2.0.dta	55151	KQTALVELVK	2	1128.7	0.0317091
a_CON_3368_41L.102561.102561.2.2.dta	102561	CAEENCFIQK	2	1338.61	0.0322442	1,4-ONE[C];
a_CON_3368_41L.55287.55287.2.0.dta	55287	KQTALVELVK	2	1128.7	0.0325225
a_CON_3368_41L.58308.58308.2.0.dta	58308	KQTALVELVK	2	1128.7	0.032672
a_CON_3368_41L.7059.7059.3.1.dta	7059	HGGLYHENMR	3	1229.55	0.033591	9,Oxidation[M];
a_CON_3368_41L.7069.7069.3.0.dta	7069	HGGLYHENMR	3	1229.55	0.0345672	9,Oxidation[M];
a_CON_3368_41L.10592.10592.3.0.dta	10592	HGGLYHENMR	3	1213.55	0.0351615
a_CON_3368_41L.79843.79843.2.1.dta	79843	KQTALVELVK	2	1156.69	0.0351981	0,Formyl[AnyN-term];
a_CON_3368_41L.33491.33491.2.0.dta	33491	DTLMISR	2	851.429	0.0379524	4,Oxidation[M];
a_CON_3368_41L.37107.37107.2.1.dta	37107	DTLMISR	2	851.429	0.0380632	4,Oxidation[M];
a_CON_3368_41L.59430.59430.2.0.dta	59430	WYVDGVEVHNAK	2	1416.69	0.0399929
a_CON_3368_41L.11010.11010.2.1.dta	11010	HGGLYHENMR	2	1213.55	0.0405981
a_CON_3368_41L.95054.95054.3.0.dta	95054	CLKDGAGDVAFVK	3	1322.68	0.0407057
a_CON_3368_41L.61651.61651.2.1.dta	61651	KQTALVELVK	2	1128.7	0.0409595
a_CON_3368_41L.39004.39004.2.0.dta	39004	DTLMISR	2	851.429	0.0417876	4,Oxidation[M];
a_CON_3368_41L.31910.31910.2.0.dta	31910	DTLMISR	2	851.429	0.0425037	4,Oxidation[M];
a_CON_3368_41L.73749.73749.2.0.dta	73749	CLKDGAGDVAFVK	2	1334.68	0.0426942	1,Thiazolidine[C];
a_CON_3368_41L.37377.37377.2.1.dta	37377	DTLMISR	2	851.429	0.0431007	4,Oxidation[M];
a_CON_3368_41L.39063.39063.2.0.dta	39063	DTLMISR	2	851.429	0.0438966	4,Oxidation[M];
a_CON_3368_41L.55862.55862.2.0.dta	55862	KQTALVELVK	2	1290.75	0.045717	1,Hex[K];
a_CON_3368_41L.31599.31599.2.0.dta	31599	DTLMISR	2	851.429	0.0460067	4,Oxidation[M];
a_CON_3368_41L.6802.6802.3.1.dta	6802	HGGLYHENMR	3	1229.55	0.0461372	9,Oxidation[M];
a_CON_3368_41L.9247.9247.3.2.dta	9247	HGGLYHENMR	3	1229.55	0.0474164	9,Oxidation[M];
a_CON_3368_41L.69512.69512.2.0.dta	69512	KQTALVELVK	2	1186.7	0.0485414	0,Carboxymethyl[AnyN-term];
a_CON_3368_41L.93144.93144.3.0.dta	93144	CLKDGAGDVAFVK	3	1322.68	0.049318
a_CON_3368_41L.7728.7728.3.1.dta	7728	HGGLYHENMR	3	1229.55	0.0501765	9,Oxidation[M];
a_CON_3368_41L.73186.73186.2.0.dta	73186	CLKDGAGDVAFVK	2	1334.68	0.0502528	1,Thiazolidine[C];
a_CON_3368_41L.9091.9091.3.1.dta	9091	HGGLYHENMR	3	1229.55	0.0516502	9,Oxidation[M];
a_CON_3368_41L.40304.40304.2.1.dta	40304	DTLMISR	2	851.429	0.0529527	4,Oxidation[M];
a_CON_3368_41L.77666.77666.2.0.dta	77666	KQTALVELVK	2	1171.7	0.0532242	1,Carbamyl[K];
a_CON_3368_41L.58284.58284.3.0.dta	58284	KQTALVELVK	3	1128.7	0.0538041
a_CON_3368_41L.95894.95894.3.0.dta	95894	CLKDGAGDVAFVK	3	1322.68	0.0539805
a_CON_3368_41L.31799.31799.2.0.dta	31799	DTLMISR	2	851.429	0.0570089	4,Oxidation[M];
a_CON_3368_41L.41685.41685.2.0.dta	41685	DTLMISR	2	835.434	0.0612267
a_CON_3368_41L.11287.11287.3.1.dta	11287	HGGLYHENMR	3	1213.55	0.0620032
a_CON_3368_41L.94177.94177.3.0.dta	94177	CLKDGAGDVAFVK	3	1322.68	0.0620341
a_CON_3368_41L.59571.59571.3.0.dta	59571	KQTALVELVK	3	1128.7	0.0627824
a_CON_3368_41L.73124.73124.2.0.dta	73124	CLKDGAGDVAFVK	2	1334.68	0.0644165	1,Thiazolidine[C];
a_CON_3368_41L.54650.54650.2.5.dta	54650	KQTALVELVK	2	1206.71	0.0644744	1,unknown_15[K];
a_CON_3368_41L.66729.66729.3.1.dta	66729	WYVDGVEVHNAK	3	1417.67	0.0654053	10,Deamidated[N];
a_CON_3368_41L.77929.77929.2.0.dta	77929	KQTALVELVK	2	1171.7	0.0666572	1,Carbamyl[K];
a_CON_3368_41L.37151.37151.2.1.dta	37151	DTLMISR	2	851.429	0.0667817	4,Oxidation[M];
a_CON_3368_41L.61503.61503.2.1.dta	61503	KQTALVELVK	2	1128.7	0.0668484
a_CON_3368_41L.40268.40268.2.1.dta	40268	DTLMISR	2	851.429	0.0676583	4,Oxidation[M];
a_CON_3368_41L.61249.61249.3.0.dta	61249	KQTALVELVK	3	1128.7	0.0685148
a_CON_3368_41L.54603.54603.2.0.dta	54603	KQTALVELVK	2	1236.72	0.0687309	1,HydroxymethylOP[K];
a_CON_3368_41L.41633.41633.2.0.dta	41633	DTLMISR	2	835.434	0.0707444
a_CON_3368_41L.42204.42204.2.0.dta	42204	DTLMISR	2	835.434	0.0708991
a_CON_3368_41L.10957.10957.3.0.dta	10957	HGGLYHENMR	3	1213.55	0.0718148
a_CON_3368_41L.35210.35210.2.1.dta	35210	DTLMISR	2	851.429	0.0719156	4,Oxidation[M];
a_CON_3368_41L.57010.57010.3.0.dta	57010	KQTALVELVK	3	1290.75	0.073742	1,Hex[K];
a_CON_3368_41L.42184.42184.2.0.dta	42184	DTLMISR	2	835.434	0.0754791
a_CON_3368_41L.77401.77401.3.1.dta	77401	CLKDGAGDVAFVK	3	1322.68	0.0764357
a_CON_3368_41L.42423.42423.2.0.dta	42423	DTLMISR	2	835.434	0.0790729
a_CON_3368_41L.7370.7370.3.0.dta	7370	HGGLYHENMR	3	1229.55	0.0819171	9,Oxidation[M];
a_CON_3368_41L.54890.54890.3.0.dta	54890	KQTALVELVK	3	1290.75	0.0826488	1,Hex[K];
a_CON_3368_41L.73678.73678.3.3.dta	73678	CLKDGAGDVAFVK	3	1322.68	0.0830736
a_CON_3368_41L.54381.54381.3.0.dta	54381	KQTALVELVK	3	1128.7	0.0834017
a_CON_3368_41L.100502.100502.2.0.dta	100502	CLKDGAGDVAFVK	2	1322.68	0.083456
a_CON_3368_41L.61381.61381.2.0.dta	61381	KQTALVELVK	2	1128.7	0.0850562
a_CON_3368_41L.80453.80453.2.0.dta	80453	KQTALVELVK	2	1156.69	0.0880508	0,Formyl[AnyN-term];
a_CON_3368_41L.69567.69567.2.1.dta	69567	KQTALVELVK	2	1186.7	0.0956587	0,Carboxymethyl[AnyN-term];
a_CON_3368_41L.39841.39841.2.0.dta	39841	DTLMISR	2	851.429	0.0972492	4,Oxidation[M];
a_CON_3368_41L.96752.96752.3.0.dta	96752	CLKDGAGDVAFVK	3	1322.68	0.0976141
a_CON_3368_41L.79982.79982.3.1.dta	79982	CLKDGAGDVAFVK	3	1322.68	0.099781
a_CON_3368_41L.77530.77530.2.0.dta	77530	KQTALVELVK	2	1171.7	0.0999212	1,Carbamyl[K];
a_CON_3368_41L.98817.98817.2.0.dta	98817	KQTALVELVK	2	1198.69	0.100181	2,unknown_13[Q];
a_CON_3368_41L.91439.91439.3.1.dta	91439	CLKDGAGDVAFVK	3	1322.68	0.102986
a_CON_3368_41L.64123.64123.2.0.dta	64123	KQTALVELVK	2	1128.7	0.105566
a_CON_3368_41L.57045.57045.2.0.dta	57045	KQTALVELVK	2	1128.7	0.106592
a_CON_3368_41L.38825.38825.2.1.dta	38825	DTLMISR	2	851.429	0.107006	4,Oxidation[M];
a_CON_3368_41L.54662.54662.3.0.dta	54662	KQTALVELVK	3	1290.75	0.108768	1,Hex[K];
a_CON_3368_41L.40483.40483.2.0.dta	40483	DTLMISR	2	851.429	0.109396	4,Oxidation[M];
a_CON_3368_41L.56058.56058.2.0.dta	56058	KQTALVELVK	2	1290.75	0.109993	1,Hex[K];
a_CON_3368_41L.79138.79138.3.1.dta	79138	CLKDGAGDVAFVK	3	1322.68	0.110999
a_CON_3368_41L.31988.31988.2.1.dta	31988	DTLMISR	2	851.429	0.111143	4,Oxidation[M];
a_CON_3368_41L.76293.76293.3.0.dta	76293	CLKDGAGDVAFVK	3	1322.68	0.112975
a_CON_3368_41L.99930.99930.2.2.dta	99930	CLKDGAGDVAFVK	2	1322.68	0.119234
a_CON_3368_41L.42740.42740.2.0.dta	42740	DTLMISR	2	835.434	0.120736
a_CON_3368_41L.56719.56719.3.0.dta	56719	KQTALVELVK	3	1290.75	0.121007	1,Hex[K];
a_CON_3368_41L.61864.61864.2.0.dta	61864	CLKDGAGDVAFVK	2	1370.66	0.121173	1,Trioxidation[C];
a_CON_3368_41L.38670.38670.2.0.dta	38670	DTLMISR	2	851.429	0.124197	4,Oxidation[M];
a_CON_3368_41L.54572.54572.3.0.dta	54572	KQTALVELVK	3	1290.75	0.12466	1,Hex[K];
a_CON_3368_41L.63972.63972.2.0.dta	63972	KQTALVELVK	2	1128.7	0.12743
a_CON_3368_41L.42918.42918.2.0.dta	42918	DTLMISR	2	835.434	0.131587
a_CON_3368_41L.82488.82488.2.0.dta	82488	KQTALVELVK	2	1170.71	0.136078	0,Acetyl[AnyN-term];
a_CON_3368_41L.39920.39920.2.1.dta	39920	DTLMISR	2	851.429	0.13666	4,Oxidation[M];
a_CON_3368_41L.10182.10182.3.0.dta	10182	HGGLYHENMR	3	1229.55	0.140765	9,Oxidation[M];
a_CON_3368_41L.105242.105242.2.0.dta	105242	CLKDGAGDVAFVK	2	1322.68	0.141978
a_CON_3368_41L.77319.77319.2.1.dta	77319	KQTALVELVK	2	1171.7	0.143087	1,Carbamyl[K];
a_CON_3368_41L.43743.43743.2.0.dta	43743	DTLMISR	2	835.434	0.143506
a_CON_3368_41L.87638.87638.3.0.dta	87638	CLKDGAGDVAFVK	3	1322.68	0.144465
a_CON_3368_41L.41535.41535.2.0.dta	41535	DTLMISR	2	835.434	0.144731
a_CON_3368_41L.84006.84006.3.2.dta	84006	CLKDGAGDVAFVK	3	1322.68	0.145814
a_CON_3368_41L.92336.92336.3.2.dta	92336	CLKDGAGDVAFVK	3	1322.68	0.145997
a_CON_3368_41L.105577.105577.3.0.dta	105577	CLKDGAGDVAFVK	3	1476.78	0.150865	1,4-ONE[C];
a_CON_3368_41L.102118.102118.2.1.dta	102118	CLKDGAGDVAFVK	2	1322.68	0.155889
a_CON_3368_41L.103141.103141.2.1.dta	103141	CLKDGAGDVAFVK	2	1322.68	0.156869
a_CON_3368_41L.73593.73593.2.0.dta	73593	CLKDGAGDVAFVK	2	1334.68	0.15746	1,Thiazolidine[C];
a_CON_3368_41L.99656.99656.3.0.dta	99656	CLKDGAGDVAFVK	3	1322.68	0.157605
a_CON_3368_41L.98097.98097.2.0.dta	98097	CAEENCFIQK	2	1254.5	0.162492	1,unknown_13[C];
a_CON_3368_41L.84852.84852.3.0.dta	84852	CLKDGAGDVAFVK	3	1322.68	0.163447
a_CON_3368_41L.54649.54649.3.0.dta	54649	KQTALVELVK	3	1290.75	0.164665	1,Hex[K];
a_CON_3368_41L.55872.55872.2.0.dta	55872	KQTALVELVK	2	1290.75	0.166004	1,Hex[K];
a_CON_3368_41L.54406.54406.3.0.dta	54406	KQTALVELVK	3	1290.75	0.168705	1,Hex[K];
a_CON_3368_41L.72047.72047.3.5.dta	72047	CLKDGAGDVAFVK	3	1322.68	0.169374
a_CON_3368_41L.76562.76562.3.0.dta	76562	CLKDGAGDVAFVK	3	1322.68	0.170563
a_CON_3368_41L.6099.6099.3.2.dta	6099	HGGLYHENMR	3	1229.55	0.174951	9,Oxidation[M];
a_CON_3368_41L.94891.94891.2.2.dta	94891	CLKDGAGDVAFVK	2	1322.68	0.177883
a_CON_3368_41L.93404.93404.2.1.dta	93404	CAEENCFIQK	2	1184.51	0.183039
a_CON_3368_41L.85692.85692.3.0.dta	85692	CLKDGAGDVAFVK	3	1322.68	0.186381
a_CON_3368_41L.101285.101285.2.1.dta	101285	CLKDGAGDVAFVK	2	1322.68	0.190959
a_CON_3368_41L.72782.72782.3.4.dta	72782	CLKDGAGDVAFVK	3	1322.68	0.194687
a_CON_3368_41L.91427.91427.3.1.dta	91427	CLKDGAGDVAFVK	3	1322.68	0.198463
a_CON_3368_41L.7992.7992.3.1.dta	7992	HGGLYHENMR	3	1229.55	0.202848	9,Oxidation[M];
a_CON_3368_41L.55408.55408.3.0.dta	55408	KQTALVELVK	3	1290.75	0.207479	1,Hex[K];
a_CON_3368_41L.86817.86817.3.1.dta	86817	CLKDGAGDVAFVK	3	1322.68	0.20978
a_CON_3368_41L.79613.79613.2.1.dta	79613	KQTALVELVK	2	1156.69	0.211665	0,Formyl[AnyN-term];
a_CON_3368_41L.54517.54517.2.0.dta	54517	KQTALVELVK	2	1290.75	0.211777	1,Hex[K];
a_CON_3368_41L.40754.40754.2.1.dta	40754	DTLMISR	2	851.429	0.212629	4,Oxidation[M];
a_CON_3368_41L.96189.96189.3.2.dta	96189	CLKDGAGDVAFVK	3	1322.68	0.215899
a_CON_3368_41L.55503.55503.2.0.dta	55503	KQTALVELVK	2	1128.7	0.221841
a_CON_3368_41L.61616.61616.2.0.dta	61616	CLKDGAGDVAFVK	2	1354.67	0.222268	1,Dioxidation[C];
a_CON_3368_41L.105983.105983.2.2.dta	105983	CLKDGAGDVAFVK	2	1476.78	0.226299	1,4-ONE[C];
a_CON_3368_41L.73676.73676.3.3.dta	73676	CLKDGAGDVAFVK	3	1322.68	0.226821
a_CON_3368_41L.65554.65554.2.0.dta	65554	KQTALVELVK	2	1128.7	0.228675
a_CON_3368_41L.8929.8929.3.0.dta	8929	HGGLYHENMR	3	1229.55	0.235034	9,Oxidation[M];
a_CON_3368_41L.99052.99052.2.0.dta	99052	CLKDGAGDVAFVK	2	1386.71	0.236869	1,unknown_12[C];
a_CON_3368_41L.55126.55126.3.0.dta	55126	KQTALVELVK	3	1290.75	0.240725	1,Hex[K];
a_CON_3368_41L.71907.71907.3.2.dta	71907	CLKDGAGDVAFVK	3	1322.68	0.243245
a_CON_3368_41L.72896.72896.3.5.dta	72896	CLKDGAGDVAFVK	3	1322.68	0.24453
a_CON_3368_41L.75710.75710.3.2.dta	75710	CLKDGAGDVAFVK	3	1322.68	0.24657
a_CON_3368_41L.72940.72940.2.3.dta	72940	CLKDGAGDVAFVK	2	1334.68	0.253673	1,Thiazolidine[C];
a_CON_3368_41L.78269.78269.2.0.dta	78269	CLKDGAGDVAFVK	2	1350.67	0.255793	0,Formyl[AnyN-term];
a_CON_3368_41L.55295.55295.2.0.dta	55295	KQTALVELVK	2	1290.75	0.259114	1,Hex[K];
a_CON_3368_41L.104146.104146.2.2.dta	104146	CLKDGAGDVAFVK	2	1322.68	0.260458
a_CON_3368_41L.58844.58844.3.5.dta	58844	WYVDGVEVHNAK	3	1430.67	0.262578	1,Trp->Oxolactone[W];
a_CON_3368_41L.80034.80034.2.1.dta	80034	KQTALVELVK	2	1171.7	0.262745	1,Carbamyl[K];
a_CON_3368_41L.96212.96212.3.0.dta	96212	CLKDGAGDVAFVK	3	1322.68	0.265359
a_CON_3368_41L.78267.78267.3.1.dta	78267	CLKDGAGDVAFVK	3	1322.68	0.267088
a_CON_3368_41L.79592.79592.3.0.dta	79592	CLKDGAGDVAFVK	3	1322.68	0.269694
a_CON_3368_41L.93398.93398.2.0.dta	93398	CLKDGAGDVAFVK	2	1322.68	0.27013
a_CON_3368_41L.93815.93815.3.0.dta	93815	CLKDGAGDVAFVK	3	1322.68	0.272874
a_CON_3368_41L.64880.64880.2.0.dta	64880	KQTALVELVK	2	1128.7	0.273947
a_CON_3368_41L.70987.70987.3.2.dta	70987	CLKDGAGDVAFVK	3	1322.68	0.293469
a_CON_3368_41L.42946.42946.2.0.dta	42946	DTLMISR	2	851.429	0.293541	4,Oxidation[M];
a_CON_3368_41L.91363.91363.3.2.dta	91363	CLKDGAGDVAFVK	3	1322.68	0.293684
a_CON_3368_41L.7603.7603.3.4.dta	7603	HGGLYHENMR	3	1229.55	0.295155	9,Oxidation[M];
a_CON_3368_41L.94300.94300.2.0.dta	94300	CLKDGAGDVAFVK	2	1322.68	0.299945
a_CON_3368_41L.98243.98243.2.3.dta	98243	CLKDGAGDVAFVK	2	1322.68	0.303358
a_CON_3368_41L.98793.98793.3.0.dta	98793	CLKDGAGDVAFVK	3	1322.68	0.307077
a_CON_3368_41L.76262.76262.2.1.dta	76262	KQTALVELVK	2	1128.7	0.31075
a_CON_3368_41L.61065.61065.2.0.dta	61065	CLKDGAGDVAFVK	2	1370.66	0.313329	1,Trioxidation[C];
a_CON_3368_41L.45145.45145.2.0.dta	45145	DTLMISR	2	835.434	0.31913
a_CON_3368_41L.92943.92943.3.0.dta	92943	CLKDGAGDVAFVK	3	1322.68	0.320089
a_CON_3368_41L.54340.54340.2.1.dta	54340	KQTALVELVK	2	1128.7	0.322587
a_CON_3368_41L.55114.55114.2.0.dta	55114	KQTALVELVK	2	1290.75	0.325575	1,Hex[K];
a_CON_3368_41L.6088.6088.3.1.dta	6088	HGGLYHENMR	3	1229.55	0.332671	9,Oxidation[M];
a_CON_3368_41L.58906.58906.2.2.dta	58906	KQTALVELVK	2	1290.75	0.332673	1,Hex[K];
a_CON_3368_41L.102944.102944.3.0.dta	102944	CLKDGAGDVAFVK	3	1322.68	0.336788
a_CON_3368_41L.56988.56988.3.0.dta	56988	KQTALVELVK	3	1290.75	0.336895	1,Hex[K];
a_CON_3368_41L.57411.57411.3.0.dta	57411	KQTALVELVK	3	1290.75	0.337924	1,Hex[K];
a_CON_3368_41L.78414.78414.3.2.dta	78414	CLKDGAGDVAFVK	3	1322.68	0.344084
a_CON_3368_41L.56396.56396.2.0.dta	56396	KQTALVELVK	2	1128.7	0.345465
a_CON_3368_41L.104869.104869.3.0.dta	104869	CLKDGAGDVAFVK	3	1322.68	0.349936
a_CON_3368_41L.93715.93715.2.2.dta	93715	CAEENCFIQK	2	1184.51	0.35242
a_CON_3368_41L.81491.81491.3.0.dta	81491	CLKDGAGDVAFVK	3	1322.68	0.354147
a_CON_3368_41L.99394.99394.2.1.dta	99394	CLKDGAGDVAFVK	2	1322.68	0.354229
a_CON_3368_41L.55230.55230.2.0.dta	55230	KQTALVELVK	2	1128.7	0.357018
a_CON_3378_41L.58869.58869.2.0.dta	58869	KQTALVELVK	2	1128.7	0.000274339
a_CON_3378_41L.62752.62752.3.0.dta	62752	WYVDGVEVHNAK	3	1416.69	0.000313509
a_CON_3378_41L.62376.62376.2.0.dta	62376	KQTALVELVK	2	1128.7	0.000382316
a_CON_3378_41L.88178.88178.2.0.dta	88178	WYVDGVEVHNAK	2	1416.69	0.000521099
a_CON_3378_41L.59118.59118.2.0.dta	59118	KQTALVELVK	2	1128.7	0.000558348
a_CON_3378_41L.59199.59199.2.0.dta	59199	KQTALVELVK	2	1128.7	0.00086171
a_CON_3378_41L.59295.59295.2.0.dta	59295	KQTALVELVK	2	1128.7	0.00086879
a_CON_3378_41L.59153.59153.2.0.dta	59153	KQTALVELVK	2	1128.7	0.000869554
a_CON_3378_41L.64304.64304.2.0.dta	64304	KQTALVELVK	2	1128.7	0.000915888
a_CON_3378_41L.59811.59811.2.0.dta	59811	KQTALVELVK	2	1128.7	0.000939897
a_CON_3378_41L.62539.62539.2.0.dta	62539	WYVDGVEVHNAK	2	1416.69	0.000981869
a_CON_3378_41L.58984.58984.2.0.dta	58984	KQTALVELVK	2	1128.7	0.00101625
a_CON_3378_41L.59341.59341.2.0.dta	59341	KQTALVELVK	2	1128.7	0.00109555
a_CON_3378_41L.60022.60022.2.0.dta	60022	KQTALVELVK	2	1128.7	0.00114012
a_CON_3378_41L.65325.65325.2.0.dta	65325	KQTALVELVK	2	1128.7	0.00124389
a_CON_3378_41L.58983.58983.2.0.dta	58983	KQTALVELVK	2	1128.7	0.00131538
a_CON_3378_41L.60385.60385.2.0.dta	60385	KQTALVELVK	2	1128.7	0.00133241
a_CON_3378_41L.60661.60661.2.0.dta	60661	KQTALVELVK	2	1128.7	0.00133528
a_CON_3378_41L.60988.60988.2.0.dta	60988	KQTALVELVK	2	1128.7	0.00151825
a_CON_3378_41L.64394.64394.2.0.dta	64394	KQTALVELVK	2	1128.7	0.00174127
a_CON_3378_41L.58917.58917.2.0.dta	58917	KQTALVELVK	2	1128.7	0.0017489
a_CON_3378_41L.11775.11775.3.0.dta	11775	HGGLYHENMR	3	1213.55	0.00221148
a_CON_3378_41L.59673.59673.2.0.dta	59673	KQTALVELVK	2	1128.7	0.00229339
a_CON_3378_41L.12058.12058.3.0.dta	12058	HGGLYHENMR	3	1213.55	0.00233615
a_CON_3378_41L.12008.12008.2.0.dta	12008	HGGLYHENMR	2	1213.55	0.0024007
a_CON_3378_41L.58665.58665.2.0.dta	58665	KQTALVELVK	2	1290.75	0.00245799	1,Hex[K];
a_CON_3378_41L.40546.40546.2.0.dta	40546	DTLMISR	2	851.429	0.00280464	4,Oxidation[M];
a_CON_3378_41L.61648.61648.2.0.dta	61648	KQTALVELVK	2	1128.7	0.00296795
a_CON_3378_41L.60387.60387.2.0.dta	60387	KQTALVELVK	2	1128.7	0.00312419
a_CON_3378_41L.65511.65511.2.0.dta	65511	KQTALVELVK	2	1128.7	0.00329575
a_CON_3378_41L.63783.63783.2.1.dta	63783	KQTALVELVK	2	1128.7	0.0035719
a_CON_3378_41L.65523.65523.2.0.dta	65523	KQTALVELVK	2	1128.7	0.00390525
a_CON_3378_41L.42471.42471.2.0.dta	42471	DTLMISR	2	851.429	0.0039325	4,Oxidation[M];
a_CON_3378_41L.42228.42228.2.0.dta	42228	DTLMISR	2	851.429	0.00400009	4,Oxidation[M];
a_CON_3378_41L.11910.11910.3.0.dta	11910	HGGLYHENMR	3	1213.55	0.00430647
a_CON_3378_41L.59281.59281.3.0.dta	59281	KQTALVELVK	3	1128.7	0.00519061
a_CON_3378_41L.63539.63539.2.0.dta	63539	KQTALVELVK	2	1128.7	0.00541679
a_CON_3378_41L.59091.59091.2.0.dta	59091	KQTALVELVK	2	1128.7	0.00544824
a_CON_3378_41L.40205.40205.2.0.dta	40205	DTLMISR	2	851.429	0.00587399	4,Oxidation[M];
a_CON_3378_41L.32623.32623.2.0.dta	32623	DTLMISR	2	851.429	0.00603348	4,Oxidation[M];
a_CON_3378_41L.36754.36754.2.0.dta	36754	DTLMISR	2	851.429	0.0060518	4,Oxidation[M];
a_CON_3378_41L.40985.40985.2.0.dta	40985	DTLMISR	2	851.429	0.00612544	4,Oxidation[M];
a_CON_3378_41L.61238.61238.2.0.dta	61238	KQTALVELVK	2	1128.7	0.00620948
a_CON_3378_41L.58993.58993.2.0.dta	58993	KQTALVELVK	2	1128.7	0.00646973
a_CON_3378_41L.62560.62560.3.0.dta	62560	WYVDGVEVHNAK	3	1416.69	0.00647732
a_CON_3378_41L.34911.34911.2.0.dta	34911	DTLMISR	2	851.429	0.00658634	4,Oxidation[M];
a_CON_3378_41L.40753.40753.2.0.dta	40753	DTLMISR	2	851.429	0.00693097	4,Oxidation[M];
a_CON_3378_41L.38261.38261.2.0.dta	38261	DTLMISR	2	851.429	0.00713318	4,Oxidation[M];
a_CON_3378_41L.12122.12122.3.1.dta	12122	HGGLYHENMR	3	1213.55	0.00793599
a_CON_3378_41L.41546.41546.2.0.dta	41546	DTLMISR	2	851.429	0.00819624	4,Oxidation[M];
a_CON_3378_41L.61214.61214.2.0.dta	61214	KQTALVELVK	2	1128.7	0.00886245
a_CON_3378_41L.42569.42569.2.0.dta	42569	DTLMISR	2	851.429	0.00922381	4,Oxidation[M];
a_CON_3378_41L.58488.58488.2.0.dta	58488	KQTALVELVK	2	1128.7	0.00950968
a_CON_3378_41L.62018.62018.2.0.dta	62018	KQTALVELVK	2	1128.7	0.00951646
a_CON_3378_41L.7911.7911.3.0.dta	7911	HGGLYHENMR	3	1229.55	0.00977146	9,Oxidation[M];
a_CON_3378_41L.59058.59058.2.0.dta	59058	KQTALVELVK	2	1128.7	0.00995249
a_CON_3378_41L.36198.36198.2.0.dta	36198	DTLMISR	2	851.429	0.0101409	4,Oxidation[M];
a_CON_3378_41L.62922.62922.2.0.dta	62922	KQTALVELVK	2	1128.7	0.0102523
a_CON_3378_41L.62829.62829.3.0.dta	62829	WYVDGVEVHNAK	3	1416.69	0.0106806
a_CON_3378_41L.63402.63402.3.1.dta	63402	WYVDGVEVHNAK	3	1416.69	0.0111074
a_CON_3378_41L.59041.59041.2.0.dta	59041	KQTALVELVK	2	1150.68	0.011284	7,Cation_Na[E];
a_CON_3378_41L.61761.61761.2.0.dta	61761	KQTALVELVK	2	1128.7	0.0114418
a_CON_3378_41L.58991.58991.3.0.dta	58991	KQTALVELVK	3	1128.7	0.0117436
a_CON_3378_41L.63319.63319.3.0.dta	63319	WYVDGVEVHNAK	3	1416.69	0.0118054
a_CON_3378_41L.59059.59059.2.0.dta	59059	KQTALVELVK	2	1128.7	0.0120897
a_CON_3378_41L.42701.42701.2.0.dta	42701	DTLMISR	2	851.429	0.0122308	4,Oxidation[M];
a_CON_3378_41L.40389.40389.2.0.dta	40389	DTLMISR	2	851.429	0.0123672	4,Oxidation[M];
a_CON_3378_41L.37304.37304.2.0.dta	37304	DTLMISR	2	851.429	0.01239	4,Oxidation[M];
a_CON_3378_41L.36667.36667.2.0.dta	36667	DTLMISR	2	851.429	0.0124076	4,Oxidation[M];
a_CON_3378_41L.37853.37853.2.0.dta	37853	DTLMISR	2	851.429	0.0125205	4,Oxidation[M];
a_CON_3378_41L.39543.39543.2.0.dta	39543	DTLMISR	2	851.429	0.01259	4,Oxidation[M];
a_CON_3378_41L.39356.39356.2.0.dta	39356	DTLMISR	2	851.429	0.0126312	4,Oxidation[M];
a_CON_3378_41L.57763.57763.2.0.dta	57763	KQTALVELVK	2	1128.7	0.012788
a_CON_3378_41L.39955.39955.2.0.dta	39955	DTLMISR	2	851.429	0.0128608	4,Oxidation[M];
a_CON_3378_41L.62062.62062.2.0.dta	62062	KQTALVELVK	2	1128.7	0.0130306
a_CON_3378_41L.39798.39798.2.0.dta	39798	DTLMISR	2	851.429	0.0131157	4,Oxidation[M];
a_CON_3378_41L.39225.39225.2.0.dta	39225	DTLMISR	2	851.429	0.013564	4,Oxidation[M];
a_CON_3378_41L.62034.62034.2.0.dta	62034	KQTALVELVK	2	1128.7	0.0143805
a_CON_3378_41L.44320.44320.2.1.dta	44320	DTLMISR	2	851.429	0.0144489	4,Oxidation[M];
a_CON_3378_41L.42190.42190.2.0.dta	42190	DTLMISR	2	851.429	0.0145655	4,Oxidation[M];
a_CON_3378_41L.37325.37325.2.0.dta	37325	DTLMISR	2	851.429	0.015465	4,Oxidation[M];
a_CON_3378_41L.32706.32706.2.0.dta	32706	DTLMISR	2	851.429	0.0155488	4,Oxidation[M];
a_CON_3378_41L.65100.65100.2.0.dta	65100	KQTALVELVK	2	1128.7	0.0161865
a_CON_3378_41L.62771.62771.3.0.dta	62771	KQTALVELVK	3	1128.7	0.0162463
a_CON_3378_41L.62785.62785.3.0.dta	62785	WYVDGVEVHNAK	3	1416.69	0.0164277
a_CON_3378_41L.36431.36431.2.0.dta	36431	DTLMISR	2	851.429	0.01645	4,Oxidation[M];
a_CON_3378_41L.38427.38427.2.0.dta	38427	DTLMISR	2	851.429	0.0166998	4,Oxidation[M];
a_CON_3378_41L.60087.60087.2.0.dta	60087	KQTALVELVK	2	1128.7	0.0167755
a_CON_3378_41L.43466.43466.2.0.dta	43466	DTLMISR	2	851.429	0.0174214	4,Oxidation[M];
a_CON_3378_41L.35445.35445.2.0.dta	35445	DTLMISR	2	851.429	0.0174248	4,Oxidation[M];
a_CON_3378_41L.43569.43569.2.0.dta	43569	DTLMISR	2	851.429	0.0174698	4,Oxidation[M];
a_CON_3378_41L.41227.41227.2.0.dta	41227	DTLMISR	2	851.429	0.0180465	4,Oxidation[M];
a_CON_3378_41L.32516.32516.2.0.dta	32516	DTLMISR	2	851.429	0.0186003	4,Oxidation[M];
a_CON_3378_41L.38699.38699.2.0.dta	38699	DTLMISR	2	851.429	0.0187593	4,Oxidation[M];
a_CON_3378_41L.59111.59111.3.0.dta	59111	KQTALVELVK	3	1128.7	0.0193711
a_CON_3378_41L.33972.33972.2.0.dta	33972	DTLMISR	2	851.429	0.0198804	4,Oxidation[M];
a_CON_3378_41L.11851.11851.3.0.dta	11851	HGGLYHENMR	3	1213.55	0.020043
a_CON_3378_41L.59801.59801.2.0.dta	59801	KQTALVELVK	2	1128.7	0.0200666
a_CON_3378_41L.58763.58763.2.0.dta	58763	KQTALVELVK	2	1290.75	0.02082	1,Hex[K];
a_CON_3378_41L.37026.37026.2.0.dta	37026	DTLMISR	2	851.429	0.0208702	4,Oxidation[M];
a_CON_3378_41L.59802.59802.3.0.dta	59802	KQTALVELVK	3	1128.7	0.0209837
a_CON_3378_41L.58427.58427.3.0.dta	58427	WYVDGVEVHNAK	3	1416.69	0.0211181
a_CON_3378_41L.39785.39785.2.0.dta	39785	DTLMISR	2	851.429	0.0212101	4,Oxidation[M];
a_CON_3378_41L.59388.59388.3.0.dta	59388	KQTALVELVK	3	1128.7	0.0218926
a_CON_3378_41L.33387.33387.2.0.dta	33387	DTLMISR	2	851.429	0.0221686	4,Oxidation[M];
a_CON_3378_41L.60365.60365.3.0.dta	60365	KQTALVELVK	3	1128.7	0.0229709
a_CON_3378_41L.63615.63615.2.0.dta	63615	KQTALVELVK	2	1128.7	0.0238135
a_CON_3378_41L.33132.33132.2.0.dta	33132	DTLMISR	2	851.429	0.0248438	4,Oxidation[M];
a_CON_3378_41L.42023.42023.2.0.dta	42023	DTLMISR	2	851.429	0.0255743	4,Oxidation[M];
a_CON_3378_41L.58762.58762.3.0.dta	58762	KQTALVELVK	3	1128.7	0.0270039
a_CON_3378_41L.43698.43698.2.0.dta	43698	DTLMISR	2	851.429	0.0270817	4,Oxidation[M];
a_CON_3378_41L.69848.69848.2.1.dta	69848	KQTALVELVK	2	1128.7	0.0282364
a_CON_3378_41L.41333.41333.2.0.dta	41333	DTLMISR	2	851.429	0.0283045	4,Oxidation[M];
a_CON_3378_41L.40620.40620.2.0.dta	40620	DTLMISR	2	851.429	0.0285407	4,Oxidation[M];
a_CON_3378_41L.65082.65082.2.0.dta	65082	KQTALVELVK	2	1128.7	0.02877
a_CON_3378_41L.38649.38649.2.0.dta	38649	DTLMISR	2	851.429	0.0287887	4,Oxidation[M];
a_CON_3378_41L.60560.60560.2.0.dta	60560	KQTALVELVK	2	1290.75	0.0290759	1,Hex[K];
a_CON_3378_41L.43414.43414.2.0.dta	43414	DTLMISR	2	851.429	0.0300431	4,Oxidation[M];
a_CON_3378_41L.43860.43860.2.0.dta	43860	DTLMISR	2	851.429	0.0312626	4,Oxidation[M];
a_CON_3378_41L.7783.7783.3.0.dta	7783	HGGLYHENMR	3	1229.55	0.0320451	9,Oxidation[M];
a_CON_3378_41L.62159.62159.2.0.dta	62159	KQTALVELVK	2	1128.7	0.0321396
a_CON_3378_41L.62303.62303.3.0.dta	62303	WYVDGVEVHNAK	3	1416.69	0.0329111
a_CON_3378_41L.9015.9015.3.0.dta	9015	HGGLYHENMR	3	1229.55	0.033158	9,Oxidation[M];
a_CON_3378_41L.59071.59071.2.0.dta	59071	KQTALVELVK	2	1290.75	0.0338082	1,Hex[K];
a_CON_3378_41L.68073.68073.2.0.dta	68073	KQTALVELVK	2	1128.7	0.0343958
a_CON_3378_41L.40702.40702.2.0.dta	40702	DTLMISR	2	851.429	0.0346173	4,Oxidation[M];
a_CON_3378_41L.63154.63154.2.0.dta	63154	KQTALVELVK	2	1128.7	0.035798
a_CON_3378_41L.37117.37117.2.0.dta	37117	DTLMISR	2	851.429	0.0359942	4,Oxidation[M];
a_CON_3378_41L.58789.58789.2.0.dta	58789	KQTALVELVK	2	1290.75	0.0362913	1,Hex[K];
a_CON_3378_41L.41311.41311.2.0.dta	41311	DTLMISR	2	851.429	0.0367197	4,Oxidation[M];
a_CON_3378_41L.65240.65240.2.0.dta	65240	KQTALVELVK	2	1128.7	0.036775
a_CON_3378_41L.36211.36211.2.0.dta	36211	DTLMISR	2	851.429	0.0371051	4,Oxidation[M];
a_CON_3378_41L.60772.60772.2.0.dta	60772	KQTALVELVK	2	1128.7	0.0374384
a_CON_3378_41L.58924.58924.2.0.dta	58924	KQTALVELVK	2	1128.7	0.037742
a_CON_3378_41L.81983.81983.2.0.dta	81983	KQTALVELVK	2	1171.7	0.0379273	0,Carbamyl[AnyN-term];
a_CON_3378_41L.58434.58434.2.0.dta	58434	KQTALVELVK	2	1290.75	0.0379992	1,Hex[K];
a_CON_3378_41L.40310.40310.2.0.dta	40310	DTLMISR	2	851.429	0.0380713	4,Oxidation[M];
a_CON_3378_41L.44347.44347.2.1.dta	44347	DTLMISR	2	851.429	0.0383414	4,Oxidation[M];
a_CON_3378_41L.8888.8888.3.0.dta	8888	HGGLYHENMR	3	1229.55	0.0387345	9,Oxidation[M];
a_CON_3378_41L.41469.41469.2.0.dta	41469	DTLMISR	2	851.429	0.039444	4,Oxidation[M];
a_CON_3378_41L.44615.44615.2.0.dta	44615	DTLMISR	2	835.434	0.0397822
a_CON_3378_41L.43958.43958.2.0.dta	43958	DTLMISR	2	835.434	0.0399204
a_CON_3378_41L.12235.12235.2.0.dta	12235	HGGLYHENMR	2	1213.55	0.041137
a_CON_3378_41L.38406.38406.2.0.dta	38406	DTLMISR	2	851.429	0.0413823	4,Oxidation[M];
a_CON_3378_41L.88603.88603.2.0.dta	88603	WYVDGVEVHNAK	2	1416.69	0.0415166
a_CON_3378_41L.34908.34908.2.0.dta	34908	DTLMISR	2	851.429	0.0419252	4,Oxidation[M];
a_CON_3378_41L.35645.35645.2.0.dta	35645	DTLMISR	2	851.429	0.0419513	4,Oxidation[M];
a_CON_3378_41L.64646.64646.2.1.dta	64646	KQTALVELVK	2	1128.7	0.0420793
a_CON_3378_41L.86986.86986.2.0.dta	86986	KQTALVELVK	2	1170.71	0.0421256	1,Acetyl[K];
a_CON_3378_41L.110902.110902.2.0.dta	110902	CLKDGAGDVAFVK	2	1531.86	0.0437721	1,unknown_29[C];
a_CON_3378_41L.60325.60325.3.0.dta	60325	KQTALVELVK	3	1128.7	0.0444013
a_CON_3378_41L.59555.59555.2.0.dta	59555	KQTALVELVK	2	1128.7	0.0446075
a_CON_3378_41L.69494.69494.2.0.dta	69494	KQTALVELVK	2	1128.7	0.0456908
a_CON_3378_41L.65206.65206.3.0.dta	65206	KQTALVELVK	3	1128.7	0.0466486
a_CON_3378_41L.39538.39538.2.0.dta	39538	DTLMISR	2	851.429	0.0470223	4,Oxidation[M];
a_CON_3378_41L.8378.8378.3.0.dta	8378	HGGLYHENMR	3	1229.55	0.0478209	9,Oxidation[M];
a_CON_3378_41L.10552.10552.3.1.dta	10552	HGGLYHENMR	3	1229.55	0.0510181	9,Oxidation[M];
a_CON_3378_41L.57815.57815.3.0.dta	57815	KQTALVELVK	3	1128.7	0.0525993
a_CON_3378_41L.62546.62546.2.0.dta	62546	WYVDGVEVHNAK	2	1416.69	0.0529256
a_CON_3378_41L.8024.8024.3.1.dta	8024	HGGLYHENMR	3	1229.55	0.0533331	9,Oxidation[M];
a_CON_3378_41L.39421.39421.2.0.dta	39421	DTLMISR	2	851.429	0.0538296	4,Oxidation[M];
a_CON_3378_41L.82116.82116.2.0.dta	82116	KQTALVELVK	2	1171.7	0.0539519	0,Carbamyl[AnyN-term];
a_CON_3378_41L.59807.59807.2.0.dta	59807	KQTALVELVK	2	1128.7	0.0568741
a_CON_3378_41L.8652.8652.3.0.dta	8652	HGGLYHENMR	3	1229.55	0.0587228	9,Oxidation[M];
a_CON_3378_41L.33654.33654.2.2.dta	33654	DTLMISR	2	851.429	0.05937	4,Oxidation[M];
a_CON_3378_41L.64676.64676.3.0.dta	64676	KQTALVELVK	3	1128.7	0.0614467
a_CON_3378_41L.34804.34804.2.1.dta	34804	DTLMISR	2	851.429	0.0631086	4,Oxidation[M];
a_CON_3378_41L.49578.49578.2.4.dta	49578	DTLMISR	2	835.434	0.0637645
a_CON_3378_41L.11680.11680.3.0.dta	11680	HGGLYHENMR	3	1213.55	0.0638936
a_CON_3378_41L.34684.34684.2.1.dta	34684	DTLMISR	2	851.429	0.0648179	4,Oxidation[M];
a_CON_3378_41L.43693.43693.2.0.dta	43693	DTLMISR	2	835.434	0.0648494
a_CON_3378_41L.32317.32317.2.1.dta	32317	DTLMISR	2	851.429	0.0649556	4,Oxidation[M];
a_CON_3378_41L.43723.43723.2.0.dta	43723	DTLMISR	2	835.434	0.0659157
a_CON_3378_41L.59742.59742.2.1.dta	59742	KQTALVELVK	2	1110.69	0.0665645	3,Dehydrated[T];
a_CON_3378_41L.44188.44188.2.0.dta	44188	DTLMISR	2	835.434	0.067161
a_CON_3378_41L.52562.52562.2.0.dta	52562	DTLMISR	2	851.429	0.0680847	4,Oxidation[M];
a_CON_3378_41L.45970.45970.2.0.dta	45970	DTLMISR	2	835.434	0.0684428
a_CON_3378_41L.44321.44321.2.2.dta	44321	DTLMISR	2	851.429	0.0687155	4,Oxidation[M];
a_CON_3378_41L.36231.36231.2.0.dta	36231	DTLMISR	2	851.429	0.0687225	4,Oxidation[M];
a_CON_3378_41L.11206.11206.3.4.dta	11206	HGGLYHENMR	3	1229.55	0.0687878	9,Oxidation[M];
a_CON_3378_41L.83985.83985.2.1.dta	83985	KQTALVELVK	2	1156.69	0.0704079	0,Formyl[AnyN-term];
a_CON_3378_41L.82326.82326.2.0.dta	82326	KQTALVELVK	2	1171.7	0.0711743	0,Carbamyl[AnyN-term];
a_CON_3378_41L.45848.45848.2.0.dta	45848	DTLMISR	2	851.429	0.0718582	4,Oxidation[M];
a_CON_3378_41L.60030.60030.2.0.dta	60030	KQTALVELVK	2	1290.75	0.0720157	1,Hex[K];
a_CON_3378_41L.45510.45510.2.0.dta	45510	DTLMISR	2	835.434	0.0723721
a_CON_3378_41L.9002.9002.3.1.dta	9002	HGGLYHENMR	3	1229.55	0.0729522	9,Oxidation[M];
a_CON_3378_41L.43710.43710.2.0.dta	43710	DTLMISR	2	835.434	0.0734148
a_CON_3378_41L.70091.70091.2.0.dta	70091	KQTALVELVK	2	1128.7	0.0739431
a_CON_3378_41L.43473.43473.2.1.dta	43473	DTLMISR	2	835.434	0.0756251
a_CON_3378_41L.70770.70770.3.0.dta	70770	WYVDGVEVHNAK	3	1417.67	0.0790387	10,Deamidated[N];
a_CON_3378_41L.43665.43665.2.0.dta	43665	DTLMISR	2	851.429	0.0800174	4,Oxidation[M];
a_CON_3378_41L.81942.81942.2.0.dta	81942	CLKDGAGDVAFVK	2	1350.67	0.0805817	0,Formyl[AnyN-term];
a_CON_3378_41L.45599.45599.2.0.dta	45599	DTLMISR	2	835.434	0.0818179
a_CON_3378_41L.46418.46418.2.0.dta	46418	DTLMISR	2	835.434	0.0828743
a_CON_3378_41L.33337.33337.2.0.dta	33337	DTLMISR	2	851.429	0.0836023	4,Oxidation[M];
a_CON_3378_41L.64246.64246.3.0.dta	64246	KQTALVELVK	3	1128.7	0.0854415
a_CON_3378_41L.11006.11006.3.2.dta	11006	HGGLYHENMR	3	1229.55	0.0880404	9,Oxidation[M];
a_CON_3378_41L.43201.43201.2.1.dta	43201	DTLMISR	2	851.429	0.0886339	4,Oxidation[M];
a_CON_3378_41L.43648.43648.2.0.dta	43648	DTLMISR	2	851.429	0.0920974	4,Oxidation[M];
a_CON_3378_41L.59726.59726.3.0.dta	59726	KQTALVELVK	3	1128.7	0.0929935
a_CON_3378_41L.59766.59766.2.0.dta	59766	KQTALVELVK	2	1290.75	0.0937367	1,Hex[K];
a_CON_3378_41L.58357.58357.2.0.dta	58357	KQTALVELVK	2	1290.75	0.0972	1,Hex[K];
a_CON_3378_41L.32281.32281.2.1.dta	32281	DTLMISR	2	851.429	0.0985598	4,Oxidation[M];
a_CON_3378_41L.58319.58319.3.0.dta	58319	KQTALVELVK	3	1290.75	0.0996096	1,Hex[K];
a_CON_3378_41L.82200.82200.2.0.dta	82200	CLKDGAGDVAFVK	2	1350.67	0.10357	0,Formyl[AnyN-term];
a_CON_3378_41L.10690.10690.3.1.dta	10690	HGGLYHENMR	3	1229.55	0.103684	9,Oxidation[M];
a_CON_3378_41L.48598.48598.2.0.dta	48598	DTLMISR	2	835.434	0.105096
a_CON_3378_41L.87732.87732.2.2.dta	87732	WYVDGVEVHNAK	2	1416.69	0.106933
a_CON_3378_41L.81991.81991.2.0.dta	81991	KQTALVELVK	2	1171.7	0.10992	0,Carbamyl[AnyN-term];
a_CON_3378_41L.47795.47795.2.0.dta	47795	DTLMISR	2	835.434	0.110363
a_CON_3378_41L.70910.70910.3.1.dta	70910	WYVDGVEVHNAK	3	1417.67	0.110364	10,Deamidated[N];
a_CON_3378_41L.56210.56210.2.0.dta	56210	DTLMISR	2	835.434	0.11155
a_CON_3378_41L.14772.14772.3.0.dta	14772	HGGLYHENMR	3	1214.54	0.115505	8,Deamidated[N];
a_CON_3378_41L.8407.8407.3.0.dta	8407	HGGLYHENMR	3	1229.55	0.118343	9,Oxidation[M];
a_CON_3378_41L.48845.48845.2.0.dta	48845	DTLMISR	2	835.434	0.118561
a_CON_3378_41L.60257.60257.3.0.dta	60257	KQTALVELVK	3	1290.75	0.122612	1,Hex[K];
a_CON_3378_41L.58793.58793.2.0.dta	58793	KQTALVELVK	2	1290.75	0.124464	1,Hex[K];
a_CON_3378_41L.46453.46453.2.1.dta	46453	DTLMISR	2	851.429	0.126886	4,Oxidation[M];
a_CON_3378_41L.101695.101695.2.0.dta	101695	KQTALVELVK	2	1198.69	0.130353	1,unknown_13[K];
a_CON_3378_41L.49345.49345.2.2.dta	49345	DTLMISR	2	835.434	0.130383
a_CON_3378_41L.58922.58922.2.0.dta	58922	KQTALVELVK	2	1128.7	0.131322
a_CON_3378_41L.51410.51410.2.0.dta	51410	DTLMISR	2	835.434	0.133151
a_CON_3378_41L.6379.6379.3.1.dta	6379	HGGLYHENMR	3	1229.55	0.134091	9,Oxidation[M];
a_CON_3378_41L.46326.46326.2.0.dta	46326	DTLMISR	2	851.429	0.136317	4,Oxidation[M];
a_CON_3378_41L.44831.44831.2.3.dta	44831	DTLMISR	2	835.434	0.136559
a_CON_3378_41L.60443.60443.2.0.dta	60443	KQTALVELVK	2	1290.75	0.138644	1,Hex[K];
a_CON_3378_41L.56766.56766.2.0.dta	56766	CAEENCFIQK	2	1196.51	0.139775	1,Thiazolidine[C];
a_CON_3378_41L.47023.47023.2.0.dta	47023	DTLMISR	2	835.434	0.141735
a_CON_3378_41L.56362.56362.2.1.dta	56362	DTLMISR	2	851.429	0.14286	4,Oxidation[M];
a_CON_3378_41L.49296.49296.2.1.dta	49296	DTLMISR	2	835.434	0.1433
a_CON_3378_41L.43006.43006.2.1.dta	43006	DTLMISR	2	851.429	0.143393	4,Oxidation[M];
a_CON_3378_41L.43540.43540.2.0.dta	43540	DTLMISR	2	851.429	0.145577	4,Oxidation[M];
a_CON_3378_41L.43902.43902.2.1.dta	43902	CAEENCFIQK	2	1182.49	0.149007	1,DiDehydro[C];
a_CON_3378_41L.58129.58129.3.0.dta	58129	KQTALVELVK	3	1290.75	0.152564	1,Hex[K];
a_CON_3378_41L.26928.26928.3.0.dta	26928	HGGLYHENMR	3	1253.58	0.153164	1,Delta_H(4)C(3)[H];
a_CON_3378_41L.9852.9852.3.1.dta	9852	HGGLYHENMR	3	1229.55	0.158295	9,Oxidation[M];
a_CON_3378_41L.43658.43658.2.0.dta	43658	DTLMISR	2	835.434	0.1587
a_CON_3378_41L.58706.58706.2.0.dta	58706	KQTALVELVK	2	1290.75	0.160389	1,Hex[K];
a_CON_3378_41L.44323.44323.2.0.dta	44323	DTLMISR	2	835.434	0.163338
a_CON_3378_41L.38073.38073.2.0.dta	38073	DTLMISR	2	851.429	0.164472	4,Oxidation[M];
a_CON_3378_41L.45175.45175.2.0.dta	45175	DTLMISR	2	835.434	0.165016
a_CON_3378_41L.43936.43936.2.0.dta	43936	CAEENCFIQK	2	1182.49	0.167927	1,DiDehydro[C];
a_CON_3378_41L.66901.66901.2.0.dta	66901	KQTALVELVK	2	1128.7	0.1705
a_CON_3378_41L.73721.73721.2.0.dta	73721	KQTALVELVK	2	1186.7	0.170504	0,Carboxymethyl[AnyN-term];
a_CON_3378_41L.58844.58844.2.0.dta	58844	KQTALVELVK	2	1150.68	0.173727	7,Cation_Na[E];
a_CON_3378_41L.59627.59627.2.1.dta	59627	KQTALVELVK	2	1110.69	0.17694	3,Dehydrated[T];
a_CON_3378_41L.68228.68228.2.0.dta	68228	KQTALVELVK	2	1128.7	0.177551
a_CON_3378_41L.101681.101681.2.0.dta	101681	KQTALVELVK	2	1198.69	0.181507	1,unknown_13[K];
a_CON_3378_41L.10730.10730.3.2.dta	10730	HGGLYHENMR	3	1229.55	0.181848	9,Oxidation[M];
a_CON_3378_41L.64800.64800.3.0.dta	64800	KQTALVELVK	3	1128.7	0.183253
a_CON_3378_41L.45321.45321.2.0.dta	45321	DTLMISR	2	835.434	0.187533
a_CON_3378_41L.60125.60125.3.0.dta	60125	KQTALVELVK	3	1290.75	0.189265	1,Hex[K];
a_CON_3378_41L.52375.52375.2.0.dta	52375	DTLMISR	2	835.434	0.189852
a_CON_3378_41L.63511.63511.3.1.dta	63511	WYVDGVEVHNAK	3	1416.69	0.195716
a_CON_3378_41L.49386.49386.2.1.dta	49386	DTLMISR	2	835.434	0.198463
a_CON_3378_41L.42934.42934.2.1.dta	42934	DTLMISR	2	851.429	0.20191	4,Oxidation[M];
a_CON_3378_41L.55335.55335.2.0.dta	55335	DTLMISR	2	835.434	0.206166
a_CON_3378_41L.50684.50684.2.0.dta	50684	DTLMISR	2	835.434	0.214229
a_CON_3378_41L.63320.63320.3.0.dta	63320	WYVDGVEVHNAK	3	1416.69	0.215204
a_CON_3378_41L.59844.59844.2.0.dta	59844	KQTALVELVK	2	1128.7	0.220585
a_CON_3378_41L.52392.52392.2.1.dta	52392	DTLMISR	2	835.434	0.221812
a_CON_3378_41L.37035.37035.2.0.dta	37035	DTLMISR	2	851.429	0.222465	4,Oxidation[M];
a_CON_3378_41L.44850.44850.2.0.dta	44850	DTLMISR	2	835.434	0.229335
a_CON_3378_41L.63577.63577.2.0.dta	63577	WYVDGVEVHNAK	2	1416.69	0.239348
a_CON_3378_41L.68138.68138.2.0.dta	68138	KQTALVELVK	2	1128.7	0.242451
a_CON_3378_41L.35482.35482.2.1.dta	35482	DTLMISR	2	851.429	0.247696	4,Oxidation[M];
a_CON_3378_41L.34864.34864.2.1.dta	34864	DTLMISR	2	851.429	0.249161	4,Oxidation[M];
a_CON_3378_41L.39899.39899.2.0.dta	39899	DTLMISR	2	851.429	0.252852	4,Oxidation[M];
a_CON_3378_41L.58667.58667.2.0.dta	58667	KQTALVELVK	2	1290.75	0.256468	1,Hex[K];
a_CON_3378_41L.62663.62663.2.0.dta	62663	KQTALVELVK	2	1128.7	0.259254
a_CON_3378_41L.9857.9857.3.1.dta	9857	HGGLYHENMR	3	1229.55	0.279574	9,Oxidation[M];
a_CON_3378_41L.8601.8601.3.0.dta	8601	HGGLYHENMR	3	1229.55	0.283043	9,Oxidation[M];
a_CON_3378_41L.41415.41415.2.0.dta	41415	DTLMISR	2	851.429	0.285599	4,Oxidation[M];
a_CON_3378_41L.48836.48836.2.1.dta	48836	DTLMISR	2	835.434	0.290982
a_CON_3378_41L.60335.60335.2.1.dta	60335	KQTALVELVK	2	1128.7	0.295979
a_CON_3378_41L.14049.14049.3.4.dta	14049	HGGLYHENMR	3	1213.55	0.298494
a_CON_3378_41L.43654.43654.2.0.dta	43654	DTLMISR	2	817.424	0.303123	2,Dehydrated[T];
a_CON_3378_41L.47662.47662.2.1.dta	47662	DTLMISR	2	835.434	0.304515
a_CON_3378_41L.11642.11642.3.0.dta	11642	HGGLYHENMR	3	1213.55	0.316814
a_CON_3378_41L.60086.60086.2.0.dta	60086	KQTALVELVK	2	1128.7	0.329224
a_CON_3378_41L.63371.63371.2.0.dta	63371	WYVDGVEVHNAK	2	1416.69	0.338344
a_CON_3378_41L.37463.37463.2.0.dta	37463	DTLMISR	2	851.429	0.339544	4,Oxidation[M];
a_CON_3378_41L.64703.64703.2.0.dta	64703	CAEENCFIQK	2	1184.51	0.346612
a_CON_3378_41L.67556.67556.2.0.dta	67556	KQTALVELVK	2	1128.7	0.348057
a_CON_3378_41L.52621.52621.2.0.dta	52621	DTLMISR	2	835.434	0.358312
a_CON_3378_41L.14091.14091.2.0.dta	14091	HGGLYHENMR	2	1214.54	0.359889	8,Deamidated[N];
a_CON_3378_41L.60304.60304.3.0.dta	60304	KQTALVELVK	3	1290.75	0.361837	1,Hex[K];
a_CON_3378_41L.71093.71093.3.4.dta	71093	WYVDGVEVHNAK	3	1417.67	0.363282	10,Deamidated[N];
a_CON_3381_41L_20210226021717.111366.111366.2.0.dta	111366	CLKDGAGDVAFVK	2	1531.86	2.9612e-05	1,unknown_29[C];
a_CON_3381_41L_20210226021717.58748.58748.2.0.dta	58748	KQTALVELVK	2	1128.7	0.000161507
a_CON_3381_41L_20210226021717.59739.59739.2.0.dta	59739	KQTALVELVK	2	1128.7	0.000174857
a_CON_3381_41L_20210226021717.60842.60842.2.0.dta	60842	KQTALVELVK	2	1128.7	0.000189806
a_CON_3381_41L_20210226021717.61084.61084.2.0.dta	61084	KQTALVELVK	2	1128.7	0.000196008
a_CON_3381_41L_20210226021717.61343.61343.3.0.dta	61343	WYVDGVEVHNAK	3	1416.69	0.000218464
a_CON_3381_41L_20210226021717.58664.58664.2.0.dta	58664	KQTALVELVK	2	1128.7	0.000264374
a_CON_3381_41L_20210226021717.86543.86543.2.0.dta	86543	WYVDGVEVHNAK	2	1416.69	0.000269859
a_CON_3381_41L_20210226021717.59321.59321.2.0.dta	59321	KQTALVELVK	2	1128.7	0.000271518
a_CON_3381_41L_20210226021717.59391.59391.2.0.dta	59391	KQTALVELVK	2	1128.7	0.00030641
a_CON_3381_41L_20210226021717.61112.61112.2.0.dta	61112	WYVDGVEVHNAK	2	1416.69	0.000316639
a_CON_3381_41L_20210226021717.61741.61741.3.0.dta	61741	WYVDGVEVHNAK	3	1416.69	0.000335196
a_CON_3381_41L_20210226021717.61931.61931.2.0.dta	61931	KQTALVELVK	2	1128.7	0.000372545
a_CON_3381_41L_20210226021717.86249.86249.2.0.dta	86249	WYVDGVEVHNAK	2	1416.69	0.000377097
a_CON_3381_41L_20210226021717.61162.61162.3.0.dta	61162	WYVDGVEVHNAK	3	1416.69	0.00038923
a_CON_3381_41L_20210226021717.61339.61339.2.0.dta	61339	KQTALVELVK	2	1128.7	0.000393266
a_CON_3381_41L_20210226021717.58314.58314.2.0.dta	58314	KQTALVELVK	2	1128.7	0.000400647
a_CON_3381_41L_20210226021717.58233.58233.2.0.dta	58233	KQTALVELVK	2	1128.7	0.000429972
a_CON_3381_41L_20210226021717.58369.58369.2.0.dta	58369	KQTALVELVK	2	1128.7	0.000457599
a_CON_3381_41L_20210226021717.58023.58023.2.0.dta	58023	KQTALVELVK	2	1128.7	0.000473621
a_CON_3381_41L_20210226021717.57963.57963.2.0.dta	57963	KQTALVELVK	2	1128.7	0.000476165
a_CON_3381_41L_20210226021717.63900.63900.2.1.dta	63900	KQTALVELVK	2	1128.7	0.000519217
a_CON_3381_41L_20210226021717.58014.58014.2.0.dta	58014	KQTALVELVK	2	1128.7	0.000522575
a_CON_3381_41L_20210226021717.57791.57791.2.0.dta	57791	KQTALVELVK	2	1128.7	0.000530839
a_CON_3381_41L_20210226021717.57979.57979.2.0.dta	57979	KQTALVELVK	2	1128.7	0.000532652
a_CON_3381_41L_20210226021717.58157.58157.2.0.dta	58157	KQTALVELVK	2	1128.7	0.000548453
a_CON_3381_41L_20210226021717.63160.63160.2.0.dta	63160	KQTALVELVK	2	1128.7	0.000736562
a_CON_3381_41L_20210226021717.62015.62015.2.0.dta	62015	WYVDGVEVHNAK	2	1416.69	0.000922887
a_CON_3381_41L_20210226021717.63647.63647.2.0.dta	63647	KQTALVELVK	2	1128.7	0.00094015
a_CON_3381_41L_20210226021717.57863.57863.2.0.dta	57863	KQTALVELVK	2	1128.7	0.00127787
a_CON_3381_41L_20210226021717.64754.64754.2.0.dta	64754	KQTALVELVK	2	1128.7	0.00137369
a_CON_3381_41L_20210226021717.40761.40761.2.0.dta	40761	DTLMISR	2	851.429	0.00146571	4,Oxidation[M];
a_CON_3381_41L_20210226021717.39556.39556.2.0.dta	39556	DTLMISR	2	851.429	0.00151706	4,Oxidation[M];
a_CON_3381_41L_20210226021717.61064.61064.3.0.dta	61064	WYVDGVEVHNAK	3	1416.69	0.00175486
a_CON_3381_41L_20210226021717.66217.66217.2.0.dta	66217	KQTALVELVK	2	1128.7	0.00192042
a_CON_3381_41L_20210226021717.39879.39879.2.0.dta	39879	DTLMISR	2	851.429	0.00203466	4,Oxidation[M];
a_CON_3381_41L_20210226021717.59829.59829.2.0.dta	59829	KQTALVELVK	2	1128.7	0.00234704
a_CON_3381_41L_20210226021717.58340.58340.2.0.dta	58340	KQTALVELVK	2	1150.68	0.00248048	7,Cation_Na[E];
a_CON_3381_41L_20210226021717.42626.42626.2.0.dta	42626	DTLMISR	2	851.429	0.00266017	4,Oxidation[M];
a_CON_3381_41L_20210226021717.67017.67017.2.0.dta	67017	KQTALVELVK	2	1128.7	0.00266549
a_CON_3381_41L_20210226021717.39344.39344.2.0.dta	39344	DTLMISR	2	851.429	0.00268207	4,Oxidation[M];
a_CON_3381_41L_20210226021717.76056.76056.2.1.dta	76056	KQTALVELVK	2	1128.7	0.0026866
a_CON_3381_41L_20210226021717.43045.43045.2.0.dta	43045	DTLMISR	2	851.429	0.00268743	4,Oxidation[M];
a_CON_3381_41L_20210226021717.57351.57351.2.0.dta	57351	KQTALVELVK	2	1290.75	0.00269134	1,Hex[K];
a_CON_3381_41L_20210226021717.108050.108050.2.0.dta	108050	CLKDGAGDVAFVK	2	1476.78	0.00272098	1,4-ONE[C];
a_CON_3381_41L_20210226021717.86856.86856.2.0.dta	86856	WYVDGVEVHNAK	2	1416.69	0.00278839
a_CON_3381_41L_20210226021717.58113.58113.3.0.dta	58113	KQTALVELVK	3	1128.7	0.0028757
a_CON_3381_41L_20210226021717.58903.58903.2.0.dta	58903	KQTALVELVK	2	1128.7	0.00294244
a_CON_3381_41L_20210226021717.69121.69121.2.0.dta	69121	KQTALVELVK	2	1128.7	0.00300185
a_CON_3381_41L_20210226021717.58472.58472.3.0.dta	58472	KQTALVELVK	3	1128.7	0.00303011
a_CON_3381_41L_20210226021717.65495.65495.2.0.dta	65495	KQTALVELVK	2	1128.7	0.0030731
a_CON_3381_41L_20210226021717.39211.39211.2.0.dta	39211	DTLMISR	2	851.429	0.00309203	4,Oxidation[M];
a_CON_3381_41L_20210226021717.41724.41724.2.0.dta	41724	DTLMISR	2	851.429	0.00313165	4,Oxidation[M];
a_CON_3381_41L_20210226021717.57964.57964.2.0.dta	57964	KQTALVELVK	2	1128.7	0.00323931
a_CON_3381_41L_20210226021717.38152.38152.2.0.dta	38152	DTLMISR	2	851.429	0.00336784	4,Oxidation[M];
a_CON_3381_41L_20210226021717.76558.76558.2.0.dta	76558	KQTALVELVK	2	1128.7	0.00341414
a_CON_3381_41L_20210226021717.68210.68210.2.0.dta	68210	KQTALVELVK	2	1128.7	0.00345421
a_CON_3381_41L_20210226021717.38469.38469.2.0.dta	38469	DTLMISR	2	851.429	0.00350403	4,Oxidation[M];
a_CON_3381_41L_20210226021717.42654.42654.2.0.dta	42654	DTLMISR	2	851.429	0.00364455	4,Oxidation[M];
a_CON_3381_41L_20210226021717.57419.57419.3.0.dta	57419	WYVDGVEVHNAK	3	1416.69	0.00364921
a_CON_3381_41L_20210226021717.74367.74367.2.1.dta	74367	KQTALVELVK	2	1128.7	0.00367174
a_CON_3381_41L_20210226021717.41548.41548.2.0.dta	41548	DTLMISR	2	851.429	0.00377595	4,Oxidation[M];
a_CON_3381_41L_20210226021717.37169.37169.2.0.dta	37169	DTLMISR	2	851.429	0.00378888	4,Oxidation[M];
a_CON_3381_41L_20210226021717.67485.67485.2.0.dta	67485	KQTALVELVK	2	1128.7	0.00379874
a_CON_3381_41L_20210226021717.60952.60952.2.0.dta	60952	KQTALVELVK	2	1128.7	0.00384615
a_CON_3381_41L_20210226021717.10921.10921.2.0.dta	10921	HGGLYHENMR	2	1213.55	0.00384718
a_CON_3381_41L_20210226021717.58645.58645.2.0.dta	58645	KQTALVELVK	2	1128.7	0.00389569
a_CON_3381_41L_20210226021717.42694.42694.2.0.dta	42694	DTLMISR	2	851.429	0.00393222	4,Oxidation[M];
a_CON_3381_41L_20210226021717.64451.64451.2.0.dta	64451	KQTALVELVK	2	1128.7	0.0039657
a_CON_3381_41L_20210226021717.43052.43052.2.0.dta	43052	DTLMISR	2	851.429	0.00404142	4,Oxidation[M];
a_CON_3381_41L_20210226021717.60564.60564.2.0.dta	60564	KQTALVELVK	2	1128.7	0.00404331
a_CON_3381_41L_20210226021717.38499.38499.2.0.dta	38499	DTLMISR	2	851.429	0.00416104	4,Oxidation[M];
a_CON_3381_41L_20210226021717.38900.38900.2.0.dta	38900	DTLMISR	2	851.429	0.00426185	4,Oxidation[M];
a_CON_3381_41L_20210226021717.41307.41307.2.0.dta	41307	DTLMISR	2	851.429	0.00432547	4,Oxidation[M];
a_CON_3381_41L_20210226021717.63672.63672.2.0.dta	63672	KQTALVELVK	2	1128.7	0.00450402
a_CON_3381_41L_20210226021717.35837.35837.2.0.dta	35837	DTLMISR	2	851.429	0.00455788	4,Oxidation[M];
a_CON_3381_41L_20210226021717.37177.37177.2.0.dta	37177	DTLMISR	2	851.429	0.00487179	4,Oxidation[M];
a_CON_3381_41L_20210226021717.57063.57063.2.0.dta	57063	KQTALVELVK	2	1128.7	0.00509473
a_CON_3381_41L_20210226021717.42896.42896.2.0.dta	42896	DTLMISR	2	851.429	0.00512565	4,Oxidation[M];
a_CON_3381_41L_20210226021717.10419.10419.3.0.dta	10419	HGGLYHENMR	3	1229.55	0.00545583	9,Oxidation[M];
a_CON_3381_41L_20210226021717.32865.32865.2.0.dta	32865	DTLMISR	2	851.429	0.0057037	4,Oxidation[M];
a_CON_3381_41L_20210226021717.35966.35966.2.0.dta	35966	DTLMISR	2	851.429	0.00579453	4,Oxidation[M];
a_CON_3381_41L_20210226021717.38003.38003.2.0.dta	38003	DTLMISR	2	851.429	0.00584574	4,Oxidation[M];
a_CON_3381_41L_20210226021717.11429.11429.2.0.dta	11429	HGGLYHENMR	2	1213.55	0.00591871
a_CON_3381_41L_20210226021717.10631.10631.3.1.dta	10631	HGGLYHENMR	3	1229.55	0.00596911	9,Oxidation[M];
a_CON_3381_41L_20210226021717.60223.60223.2.0.dta	60223	KQTALVELVK	2	1128.7	0.00600321
a_CON_3381_41L_20210226021717.61074.61074.2.0.dta	61074	KQTALVELVK	2	1128.7	0.00630617
a_CON_3381_41L_20210226021717.36010.36010.2.0.dta	36010	DTLMISR	2	851.429	0.00659275	4,Oxidation[M];
a_CON_3381_41L_20210226021717.57761.57761.3.0.dta	57761	KQTALVELVK	3	1128.7	0.00666247
a_CON_3381_41L_20210226021717.59608.59608.3.0.dta	59608	KQTALVELVK	3	1128.7	0.00684526
a_CON_3381_41L_20210226021717.79748.79748.2.0.dta	79748	KQTALVELVK	2	1128.7	0.00695386
a_CON_3381_41L_20210226021717.38027.38027.2.0.dta	38027	DTLMISR	2	851.429	0.00700042	4,Oxidation[M];
a_CON_3381_41L_20210226021717.32241.32241.2.0.dta	32241	DTLMISR	2	851.429	0.00705394	4,Oxidation[M];
a_CON_3381_41L_20210226021717.61807.61807.3.0.dta	61807	WYVDGVEVHNAK	3	1416.69	0.00744552
a_CON_3381_41L_20210226021717.59137.59137.2.0.dta	59137	KQTALVELVK	2	1150.68	0.00757574	7,Cation_Na[E];
a_CON_3381_41L_20210226021717.39465.39465.2.0.dta	39465	DTLMISR	2	851.429	0.00773772	4,Oxidation[M];
a_CON_3381_41L_20210226021717.105140.105140.2.0.dta	105140	CAEENCFIQK	2	1338.61	0.00779598	1,4-ONE[C];
a_CON_3381_41L_20210226021717.41487.41487.2.0.dta	41487	DTLMISR	2	851.429	0.00791656	4,Oxidation[M];
a_CON_3381_41L_20210226021717.5954.5954.3.1.dta	5954	HGGLYHENMR	3	1229.55	0.00803501	9,Oxidation[M];
a_CON_3381_41L_20210226021717.57365.57365.2.0.dta	57365	KQTALVELVK	2	1290.75	0.00804115	1,Hex[K];
a_CON_3381_41L_20210226021717.32825.32825.2.0.dta	32825	DTLMISR	2	851.429	0.00817991	4,Oxidation[M];
a_CON_3381_41L_20210226021717.26030.26030.2.0.dta	26030	HGGLYHENMR	2	1253.58	0.00827522	1,Delta_H(4)C(3)[H];
a_CON_3381_41L_20210226021717.67487.67487.2.0.dta	67487	KQTALVELVK	2	1128.7	0.00859519
a_CON_3381_41L_20210226021717.36142.36142.2.0.dta	36142	DTLMISR	2	851.429	0.00901812	4,Oxidation[M];
a_CON_3381_41L_20210226021717.37758.37758.2.0.dta	37758	DTLMISR	2	851.429	0.00933764	4,Oxidation[M];
a_CON_3381_41L_20210226021717.40972.40972.2.0.dta	40972	DTLMISR	2	851.429	0.00959131	4,Oxidation[M];
a_CON_3381_41L_20210226021717.42047.42047.2.0.dta	42047	DTLMISR	2	851.429	0.0098959	4,Oxidation[M];
a_CON_3381_41L_20210226021717.62794.62794.2.0.dta	62794	KQTALVELVK	2	1128.7	0.00996659
a_CON_3381_41L_20210226021717.61322.61322.3.0.dta	61322	WYVDGVEVHNAK	3	1416.69	0.0102706
a_CON_3381_41L_20210226021717.37974.37974.2.0.dta	37974	DTLMISR	2	851.429	0.0103946	4,Oxidation[M];
a_CON_3381_41L_20210226021717.64736.64736.3.2.dta	64736	WYVDGVEVHNAK	3	1417.67	0.0104368	10,Deamidated[N];
a_CON_3381_41L_20210226021717.42014.42014.2.0.dta	42014	DTLMISR	2	851.429	0.0104645	4,Oxidation[M];
a_CON_3381_41L_20210226021717.78449.78449.2.1.dta	78449	KQTALVELVK	2	1128.7	0.0105494
a_CON_3381_41L_20210226021717.68067.68067.2.0.dta	68067	KQTALVELVK	2	1128.7	0.0113197
a_CON_3381_41L_20210226021717.36843.36843.2.0.dta	36843	DTLMISR	2	851.429	0.0114136	4,Oxidation[M];
a_CON_3381_41L_20210226021717.67697.67697.2.0.dta	67697	KQTALVELVK	2	1128.7	0.0116347
a_CON_3381_41L_20210226021717.61224.61224.2.0.dta	61224	KQTALVELVK	2	1128.7	0.0117867
a_CON_3381_41L_20210226021717.105119.105119.2.0.dta	105119	CAEENCFIQK	2	1338.61	0.0118849	1,4-ONE[C];
a_CON_3381_41L_20210226021717.57255.57255.2.0.dta	57255	KQTALVELVK	2	1290.75	0.0120278	1,Hex[K];
a_CON_3381_41L_20210226021717.58143.58143.3.0.dta	58143	KQTALVELVK	3	1128.7	0.0120796
a_CON_3381_41L_20210226021717.58568.58568.2.0.dta	58568	KQTALVELVK	2	1128.7	0.0122161
a_CON_3381_41L_20210226021717.62045.62045.2.0.dta	62045	WYVDGVEVHNAK	2	1416.69	0.01233
a_CON_3381_41L_20210226021717.111494.111494.2.1.dta	111494	CAEENCFIQK	2	1393.69	0.012555	1,unknown_29[C];
a_CON_3381_41L_20210226021717.41336.41336.2.0.dta	41336	DTLMISR	2	851.429	0.0128805	4,Oxidation[M];
a_CON_3381_41L_20210226021717.37645.37645.2.0.dta	37645	DTLMISR	2	851.429	0.012891	4,Oxidation[M];
a_CON_3381_41L_20210226021717.87103.87103.2.1.dta	87103	WYVDGVEVHNAK	2	1416.69	0.0129164
a_CON_3381_41L_20210226021717.58138.58138.3.0.dta	58138	KQTALVELVK	3	1128.7	0.0129699
a_CON_3381_41L_20210226021717.39009.39009.2.0.dta	39009	DTLMISR	2	851.429	0.0130498	4,Oxidation[M];
a_CON_3381_41L_20210226021717.8538.8538.3.1.dta	8538	HGGLYHENMR	3	1229.55	0.0136172	9,Oxidation[M];
a_CON_3381_41L_20210226021717.67245.67245.2.0.dta	67245	KQTALVELVK	2	1128.7	0.013694
a_CON_3381_41L_20210226021717.34550.34550.2.0.dta	34550	DTLMISR	2	851.429	0.0142948	4,Oxidation[M];
a_CON_3381_41L_20210226021717.35281.35281.2.0.dta	35281	DTLMISR	2	851.429	0.014809	4,Oxidation[M];
a_CON_3381_41L_20210226021717.81040.81040.2.0.dta	81040	KQTALVELVK	2	1171.7	0.0150241	0,Carbamyl[AnyN-term];
a_CON_3381_41L_20210226021717.66764.66764.2.0.dta	66764	KQTALVELVK	2	1128.7	0.0151628
a_CON_3381_41L_20210226021717.32686.32686.2.0.dta	32686	DTLMISR	2	851.429	0.0153138	4,Oxidation[M];
a_CON_3381_41L_20210226021717.6683.6683.3.0.dta	6683	HGGLYHENMR	3	1229.55	0.0156528	9,Oxidation[M];
a_CON_3381_41L_20210226021717.67225.67225.2.0.dta	67225	KQTALVELVK	2	1128.7	0.016017
a_CON_3381_41L_20210226021717.43835.43835.2.0.dta	43835	CAEENCFIQK	2	1184.51	0.0162406
a_CON_3381_41L_20210226021717.61584.61584.3.0.dta	61584	KQTALVELVK	3	1128.7	0.0162948
a_CON_3381_41L_20210226021717.43282.43282.2.0.dta	43282	CAEENCFIQK	2	1182.49	0.0164457	1,DiDehydro[C];
a_CON_3381_41L_20210226021717.41198.41198.2.0.dta	41198	DTLMISR	2	851.429	0.0164969	4,Oxidation[M];
a_CON_3381_41L_20210226021717.71781.71781.2.0.dta	71781	KQTALVELVK	2	1128.7	0.0165805
a_CON_3381_41L_20210226021717.40350.40350.2.0.dta	40350	DTLMISR	2	851.429	0.0166033	4,Oxidation[M];
a_CON_3381_41L_20210226021717.36086.36086.2.0.dta	36086	DTLMISR	2	851.429	0.0169936	4,Oxidation[M];
a_CON_3381_41L_20210226021717.38601.38601.2.0.dta	38601	DTLMISR	2	851.429	0.0174401	4,Oxidation[M];
a_CON_3381_41L_20210226021717.68172.68172.2.0.dta	68172	KQTALVELVK	2	1128.7	0.0179936
a_CON_3381_41L_20210226021717.36916.36916.2.0.dta	36916	DTLMISR	2	851.429	0.0180543	4,Oxidation[M];
a_CON_3381_41L_20210226021717.11463.11463.3.0.dta	11463	HGGLYHENMR	3	1213.55	0.0190012
a_CON_3381_41L_20210226021717.45020.45020.2.0.dta	45020	DTLMISR	2	851.429	0.0190131	4,Oxidation[M];
a_CON_3381_41L_20210226021717.35618.35618.2.0.dta	35618	DTLMISR	2	851.429	0.0190785	4,Oxidation[M];
a_CON_3381_41L_20210226021717.81095.81095.2.0.dta	81095	CLKDGAGDVAFVK	2	1350.67	0.0192135	0,Formyl[AnyN-term];
a_CON_3381_41L_20210226021717.62210.62210.3.0.dta	62210	WYVDGVEVHNAK	3	1416.69	0.0195206
a_CON_3381_41L_20210226021717.41782.41782.2.0.dta	41782	DTLMISR	2	851.429	0.0197592	4,Oxidation[M];
a_CON_3381_41L_20210226021717.43242.43242.2.0.dta	43242	CAEENCFIQK	2	1182.49	0.0200495	1,DiDehydro[C];
a_CON_3381_41L_20210226021717.36972.36972.2.0.dta	36972	DTLMISR	2	851.429	0.0200801	4,Oxidation[M];
a_CON_3381_41L_20210226021717.70030.70030.2.3.dta	70030	KQTALVELVK	2	1128.7	0.0201036
a_CON_3381_41L_20210226021717.69593.69593.3.0.dta	69593	WYVDGVEVHNAK	3	1417.67	0.0205923	10,Deamidated[N];
a_CON_3381_41L_20210226021717.60151.60151.2.0.dta	60151	KQTALVELVK	2	1128.7	0.0208484
a_CON_3381_41L_20210226021717.42225.42225.2.1.dta	42225	DTLMISR	2	851.429	0.0208657	4,Oxidation[M];
a_CON_3381_41L_20210226021717.42926.42926.2.0.dta	42926	DTLMISR	2	851.429	0.0209977	4,Oxidation[M];
a_CON_3381_41L_20210226021717.8242.8242.3.3.dta	8242	HGGLYHENMR	3	1229.55	0.021185	9,Oxidation[M];
a_CON_3381_41L_20210226021717.108357.108357.2.0.dta	108357	CLKDGAGDVAFVK	2	1476.78	0.021706	1,4-ONE[C];
a_CON_3381_41L_20210226021717.57357.57357.2.1.dta	57357	KQTALVELVK	2	1236.72	0.0226636	1,HydroxymethylOP[K];
a_CON_3381_41L_20210226021717.42931.42931.2.0.dta	42931	DTLMISR	2	851.429	0.0229787	4,Oxidation[M];
a_CON_3381_41L_20210226021717.39431.39431.2.0.dta	39431	DTLMISR	2	851.429	0.0241174	4,Oxidation[M];
a_CON_3381_41L_20210226021717.41138.41138.2.0.dta	41138	DTLMISR	2	851.429	0.0241643	4,Oxidation[M];
a_CON_3381_41L_20210226021717.40871.40871.2.0.dta	40871	DTLMISR	2	851.429	0.0245138	4,Oxidation[M];
a_CON_3381_41L_20210226021717.40336.40336.2.0.dta	40336	DTLMISR	2	851.429	0.0247905	4,Oxidation[M];
a_CON_3381_41L_20210226021717.32853.32853.2.0.dta	32853	DTLMISR	2	851.429	0.0249166	4,Oxidation[M];
a_CON_3381_41L_20210226021717.57892.57892.2.0.dta	57892	KQTALVELVK	2	1290.75	0.0253283	1,Hex[K];
a_CON_3381_41L_20210226021717.42998.42998.2.0.dta	42998	DTLMISR	2	851.429	0.0253507	4,Oxidation[M];
a_CON_3381_41L_20210226021717.39824.39824.2.0.dta	39824	DTLMISR	2	851.429	0.0256147	4,Oxidation[M];
a_CON_3381_41L_20210226021717.83047.83047.2.1.dta	83047	KQTALVELVK	2	1128.7	0.025791
a_CON_3381_41L_20210226021717.57171.57171.3.0.dta	57171	WYVDGVEVHNAK	3	1416.69	0.0259217
a_CON_3381_41L_20210226021717.59904.59904.2.0.dta	59904	KQTALVELVK	2	1128.7	0.026082
a_CON_3381_41L_20210226021717.80974.80974.2.0.dta	80974	KQTALVELVK	2	1128.7	0.026591
a_CON_3381_41L_20210226021717.39499.39499.2.0.dta	39499	DTLMISR	2	851.429	0.0274141	4,Oxidation[M];
a_CON_3381_41L_20210226021717.34430.34430.2.0.dta	34430	DTLMISR	2	851.429	0.0275679	4,Oxidation[M];
a_CON_3381_41L_20210226021717.86541.86541.2.0.dta	86541	CAEENCFIQK	2	1184.51	0.0276858
a_CON_3381_41L_20210226021717.36439.36439.2.0.dta	36439	DTLMISR	2	851.429	0.0281509	4,Oxidation[M];
a_CON_3381_41L_20210226021717.81271.81271.2.0.dta	81271	KQTALVELVK	2	1171.7	0.0282694	0,Carbamyl[AnyN-term];
a_CON_3381_41L_20210226021717.61041.61041.3.0.dta	61041	WYVDGVEVHNAK	3	1416.69	0.0292173
a_CON_3381_41L_20210226021717.32951.32951.2.0.dta	32951	DTLMISR	2	851.429	0.0292554	4,Oxidation[M];
a_CON_3381_41L_20210226021717.45642.45642.2.0.dta	45642	DTLMISR	2	851.429	0.0304101	4,Oxidation[M];
a_CON_3381_41L_20210226021717.11387.11387.3.0.dta	11387	HGGLYHENMR	3	1213.55	0.0304366
a_CON_3381_41L_20210226021717.47938.47938.2.1.dta	47938	DTLMISR	2	851.429	0.0309495	4,Oxidation[M];
a_CON_3381_41L_20210226021717.40715.40715.2.0.dta	40715	DTLMISR	2	851.429	0.0311816	4,Oxidation[M];
a_CON_3381_41L_20210226021717.39000.39000.2.0.dta	39000	DTLMISR	2	851.429	0.03136	4,Oxidation[M];
a_CON_3381_41L_20210226021717.75210.75210.2.0.dta	75210	KQTALVELVK	2	1128.7	0.0314503
a_CON_3381_41L_20210226021717.79293.79293.2.2.dta	79293	KQTALVELVK	2	1128.7	0.0315932
a_CON_3381_41L_20210226021717.88938.88938.2.0.dta	88938	KQTALVELVK	2	1128.7	0.0315935
a_CON_3381_41L_20210226021717.85339.85339.3.2.dta	85339	CLKDGAGDVAFVK	3	1322.68	0.0327644
a_CON_3381_41L_20210226021717.35172.35172.2.0.dta	35172	DTLMISR	2	851.429	0.0338801	4,Oxidation[M];
a_CON_3381_41L_20210226021717.69466.69466.2.0.dta	69466	WYVDGVEVHNAK	2	1417.67	0.0347972	10,Deamidated[N];
a_CON_3381_41L_20210226021717.78894.78894.2.0.dta	78894	KQTALVELVK	2	1128.7	0.0347972
a_CON_3381_41L_20210226021717.42253.42253.2.1.dta	42253	DTLMISR	2	851.429	0.0350568	4,Oxidation[M];
a_CON_3381_41L_20210226021717.71505.71505.2.0.dta	71505	KQTALVELVK	2	1128.7	0.0352287
a_CON_3381_41L_20210226021717.64559.64559.2.0.dta	64559	KQTALVELVK	2	1128.7	0.0392494
a_CON_3381_41L_20210226021717.105308.105308.2.2.dta	105308	CAEENCFIQK	2	1338.61	0.0392592	1,4-ONE[C];
a_CON_3381_41L_20210226021717.58769.58769.2.0.dta	58769	KQTALVELVK	2	1128.7	0.0399729
a_CON_3381_41L_20210226021717.8562.8562.3.1.dta	8562	HGGLYHENMR	3	1229.55	0.0415894	9,Oxidation[M];
a_CON_3381_41L_20210226021717.60034.60034.2.0.dta	60034	KQTALVELVK	2	1128.7	0.0417756
a_CON_3381_41L_20210226021717.61970.61970.3.0.dta	61970	KQTALVELVK	3	1128.7	0.0420974
a_CON_3381_41L_20210226021717.48173.48173.2.0.dta	48173	DTLMISR	2	835.434	0.042147
a_CON_3381_41L_20210226021717.65956.65956.3.0.dta	65956	KQTALVELVK	3	1128.7	0.0428055
a_CON_3381_41L_20210226021717.44055.44055.2.0.dta	44055	DTLMISR	2	835.434	0.0429561
a_CON_3381_41L_20210226021717.39996.39996.2.0.dta	39996	DTLMISR	2	851.429	0.0438802	4,Oxidation[M];
a_CON_3381_41L_20210226021717.69854.69854.3.0.dta	69854	WYVDGVEVHNAK	3	1417.67	0.0443576	10,Deamidated[N];
a_CON_3381_41L_20210226021717.67620.67620.3.0.dta	67620	KQTALVELVK	3	1128.7	0.0447005
a_CON_3381_41L_20210226021717.45104.45104.2.0.dta	45104	DTLMISR	2	851.429	0.0453087	4,Oxidation[M];
a_CON_3381_41L_20210226021717.49912.49912.2.2.dta	49912	CAEENCFIQK	2	1184.51	0.0454759
a_CON_3381_41L_20210226021717.43923.43923.2.0.dta	43923	DTLMISR	2	835.434	0.0465238
a_CON_3381_41L_20210226021717.57734.57734.2.0.dta	57734	KQTALVELVK	2	1290.75	0.0470581	1,Hex[K];
a_CON_3381_41L_20210226021717.69049.69049.2.0.dta	69049	KQTALVELVK	2	1128.7	0.0471654
a_CON_3381_41L_20210226021717.42085.42085.2.0.dta	42085	DTLMISR	2	851.429	0.0473122	4,Oxidation[M];
a_CON_3381_41L_20210226021717.46044.46044.2.0.dta	46044	DTLMISR	2	851.429	0.0476323	4,Oxidation[M];
a_CON_3381_41L_20210226021717.53346.53346.2.0.dta	53346	DTLMISR	2	851.429	0.0476459	4,Oxidation[M];
a_CON_3381_41L_20210226021717.50046.50046.2.0.dta	50046	DTLMISR	2	851.429	0.0478095	4,Oxidation[M];
a_CON_3381_41L_20210226021717.44229.44229.2.0.dta	44229	DTLMISR	2	835.434	0.0494438
a_CON_3381_41L_20210226021717.63127.63127.3.0.dta	63127	WYVDGVEVHNAK	3	1416.69	0.049906
a_CON_3381_41L_20210226021717.44453.44453.2.0.dta	44453	DTLMISR	2	835.434	0.0499876
a_CON_3381_41L_20210226021717.80790.80790.2.0.dta	80790	KQTALVELVK	2	1128.7	0.0500827
a_CON_3381_41L_20210226021717.70960.70960.2.1.dta	70960	KQTALVELVK	2	1128.7	0.0502766
a_CON_3381_41L_20210226021717.61761.61761.2.0.dta	61761	WYVDGVEVHNAK	2	1416.69	0.0504383
a_CON_3381_41L_20210226021717.106362.106362.2.0.dta	106362	CLKDGAGDVAFVK	2	1322.68	0.0506826
a_CON_3381_41L_20210226021717.57277.57277.2.0.dta	57277	KQTALVELVK	2	1290.75	0.0511344	1,Hex[K];
a_CON_3381_41L_20210226021717.45177.45177.2.0.dta	45177	DTLMISR	2	851.429	0.0521635	4,Oxidation[M];
a_CON_3381_41L_20210226021717.76169.76169.2.0.dta	76169	CLKDGAGDVAFVK	2	1334.68	0.052781	1,Thiazolidine[C];
a_CON_3381_41L_20210226021717.53564.53564.2.0.dta	53564	DTLMISR	2	851.429	0.0551088	4,Oxidation[M];
a_CON_3381_41L_20210226021717.80143.80143.2.0.dta	80143	KQTALVELVK	2	1128.7	0.0553991
a_CON_3381_41L_20210226021717.69738.69738.2.0.dta	69738	KQTALVELVK	2	1128.7	0.0560944
a_CON_3381_41L_20210226021717.33903.33903.2.1.dta	33903	DTLMISR	2	851.429	0.0563199	4,Oxidation[M];
a_CON_3381_41L_20210226021717.97515.97515.3.4.dta	97515	CLKDGAGDVAFVK	3	1322.68	0.0564737
a_CON_3381_41L_20210226021717.101529.101529.2.0.dta	101529	KQTALVELVK	2	1198.69	0.0566631	2,unknown_13[Q];
a_CON_3381_41L_20210226021717.44726.44726.2.0.dta	44726	DTLMISR	2	835.434	0.0568317
a_CON_3381_41L_20210226021717.69520.69520.3.0.dta	69520	WYVDGVEVHNAK	3	1417.67	0.0571289	10,Deamidated[N];
a_CON_3381_41L_20210226021717.32134.32134.2.2.dta	32134	DTLMISR	2	851.429	0.0573934	4,Oxidation[M];
a_CON_3381_41L_20210226021717.46097.46097.2.0.dta	46097	DTLMISR	2	835.434	0.0590381
a_CON_3381_41L_20210226021717.60951.60951.2.0.dta	60951	WYVDGVEVHNAK	2	1416.69	0.059422
a_CON_3381_41L_20210226021717.11721.11721.2.0.dta	11721	HGGLYHENMR	2	1213.55	0.0602863
a_CON_3381_41L_20210226021717.62669.62669.2.0.dta	62669	WYVDGVEVHNAK	2	1416.69	0.0607486
a_CON_3381_41L_20210226021717.11675.11675.3.0.dta	11675	HGGLYHENMR	3	1213.55	0.0612716
a_CON_3381_41L_20210226021717.82214.82214.2.5.dta	82214	KQTALVELVK	2	1128.7	0.0616153
a_CON_3381_41L_20210226021717.42414.42414.2.1.dta	42414	DTLMISR	2	851.429	0.0616998	4,Oxidation[M];
a_CON_3381_41L_20210226021717.43878.43878.2.0.dta	43878	DTLMISR	2	835.434	0.0623742
a_CON_3381_41L_20210226021717.36971.36971.2.0.dta	36971	DTLMISR	2	851.429	0.0630714	4,Oxidation[M];
a_CON_3381_41L_20210226021717.43684.43684.2.0.dta	43684	DTLMISR	2	835.434	0.0640295
a_CON_3381_41L_20210226021717.44651.44651.2.1.dta	44651	DTLMISR	2	851.429	0.0640301	4,Oxidation[M];
a_CON_3381_41L_20210226021717.67393.67393.2.0.dta	67393	DTLMISR	2	835.434	0.0640433
a_CON_3381_41L_20210226021717.6372.6372.3.0.dta	6372	HGGLYHENMR	3	1229.55	0.0648179	9,Oxidation[M];
a_CON_3381_41L_20210226021717.75574.75574.2.2.dta	75574	KQTALVELVK	2	1128.7	0.0654414
a_CON_3381_41L_20210226021717.44562.44562.2.0.dta	44562	DTLMISR	2	835.434	0.0667942
a_CON_3381_41L_20210226021717.75297.75297.2.0.dta	75297	KQTALVELVK	2	1128.7	0.0689783
a_CON_3381_41L_20210226021717.43255.43255.2.0.dta	43255	DTLMISR	2	835.434	0.0693827
a_CON_3381_41L_20210226021717.43613.43613.2.1.dta	43613	DTLMISR	2	851.429	0.0699349	4,Oxidation[M];
a_CON_3381_41L_20210226021717.101600.101600.2.0.dta	101600	CLKDGAGDVAFVK	2	1386.71	0.0701185	1,unknown_12[C];
a_CON_3381_41L_20210226021717.56438.56438.2.1.dta	56438	DTLMISR	2	851.429	0.0702249	4,Oxidation[M];
a_CON_3381_41L_20210226021717.58511.58511.2.0.dta	58511	KQTALVELVK	2	1128.7	0.0705429
a_CON_3381_41L_20210226021717.45327.45327.2.0.dta	45327	DTLMISR	2	835.434	0.0708102
a_CON_3381_41L_20210226021717.56248.56248.2.0.dta	56248	DTLMISR	2	835.434	0.0715792
a_CON_3381_41L_20210226021717.32346.32346.2.0.dta	32346	DTLMISR	2	851.429	0.0723553	4,Oxidation[M];
a_CON_3381_41L_20210226021717.46282.46282.2.0.dta	46282	DTLMISR	2	835.434	0.0729198
a_CON_3381_41L_20210226021717.62694.62694.3.0.dta	62694	WYVDGVEVHNAK	3	1416.69	0.0733326
a_CON_3381_41L_20210226021717.62148.62148.3.0.dta	62148	KQTALVELVK	3	1128.7	0.0739903
a_CON_3381_41L_20210226021717.13547.13547.3.1.dta	13547	HGGLYHENMR	3	1214.54	0.0745128	8,Deamidated[N];
a_CON_3381_41L_20210226021717.43698.43698.2.0.dta	43698	DTLMISR	2	851.429	0.0746418	4,Oxidation[M];
a_CON_3381_41L_20210226021717.51823.51823.2.3.dta	51823	DTLMISR	2	835.434	0.0750719
a_CON_3381_41L_20210226021717.83878.83878.2.2.dta	83878	KQTALVELVK	2	1128.7	0.0751935
a_CON_3381_41L_20210226021717.47932.47932.2.0.dta	47932	DTLMISR	2	835.434	0.0754079
a_CON_3381_41L_20210226021717.58668.58668.2.0.dta	58668	KQTALVELVK	2	1290.75	0.0757356	1,Hex[K];
a_CON_3381_41L_20210226021717.43524.43524.2.0.dta	43524	DTLMISR	2	835.434	0.0760828
a_CON_3381_41L_20210226021717.44215.44215.2.0.dta	44215	DTLMISR	2	835.434	0.0773043
a_CON_3381_41L_20210226021717.62168.62168.3.0.dta	62168	KQTALVELVK	3	1128.7	0.0776545
a_CON_3381_41L_20210226021717.58579.58579.2.0.dta	58579	KQTALVELVK	2	1128.7	0.0781394
a_CON_3381_41L_20210226021717.33340.33340.2.1.dta	33340	DTLMISR	2	851.429	0.0793567	4,Oxidation[M];
a_CON_3381_41L_20210226021717.91626.91626.2.0.dta	91626	CLKDGAGDVAFVK	2	1322.68	0.0793618
a_CON_3381_41L_20210226021717.48816.48816.2.0.dta	48816	DTLMISR	2	835.434	0.0834308
a_CON_3381_41L_20210226021717.47144.47144.2.0.dta	47144	DTLMISR	2	835.434	0.0834721
a_CON_3381_41L_20210226021717.26150.26150.3.0.dta	26150	HGGLYHENMR	3	1253.58	0.0836444	2,Gly->Pro[G];
a_CON_3381_41L_20210226021717.86429.86429.3.1.dta	86429	CLKDGAGDVAFVK	3	1322.68	0.0839369
a_CON_3381_41L_20210226021717.69554.69554.3.0.dta	69554	WYVDGVEVHNAK	3	1417.67	0.0840508	10,Deamidated[N];
a_CON_3381_41L_20210226021717.69542.69542.3.0.dta	69542	WYVDGVEVHNAK	3	1417.67	0.08452	10,Deamidated[N];
a_CON_3381_41L_20210226021717.57947.57947.2.0.dta	57947	KQTALVELVK	2	1290.75	0.0849473	1,Hex[K];
a_CON_3381_41L_20210226021717.64060.64060.3.0.dta	64060	KQTALVELVK	3	1128.7	0.0860655
a_CON_3381_41L_20210226021717.60735.60735.2.2.dta	60735	DTLMISR	2	835.434	0.0867333
a_CON_3381_41L_20210226021717.48761.48761.2.0.dta	48761	DTLMISR	2	835.434	0.0868078
a_CON_3381_41L_20210226021717.55757.55757.2.0.dta	55757	DTLMISR	2	835.434	0.088815
a_CON_3381_41L_20210226021717.66564.66564.2.0.dta	66564	DTLMISR	2	835.434	0.0891969
a_CON_3381_41L_20210226021717.55600.55600.2.0.dta	55600	DTLMISR	2	835.434	0.0898073
a_CON_3381_41L_20210226021717.68048.68048.2.1.dta	68048	KQTALVELVK	2	1128.7	0.0901078
a_CON_3381_41L_20210226021717.50380.50380.2.0.dta	50380	DTLMISR	2	835.434	0.0908186
a_CON_3381_41L_20210226021717.60328.60328.3.0.dta	60328	KQTALVELVK	3	1128.7	0.0923913
a_CON_3381_41L_20210226021717.48776.48776.2.0.dta	48776	DTLMISR	2	835.434	0.0932849
a_CON_3381_41L_20210226021717.62779.62779.2.0.dta	62779	DTLMISR	2	835.434	0.0959628
a_CON_3381_41L_20210226021717.62444.62444.2.0.dta	62444	DTLMISR	2	835.434	0.0968618
a_CON_3381_41L_20210226021717.43221.43221.2.0.dta	43221	CAEENCFIQK	2	1182.49	0.0999761	1,DiDehydro[C];
a_CON_3381_41L_20210226021717.11139.11139.3.1.dta	11139	HGGLYHENMR	3	1213.55	0.100384
a_CON_3381_41L_20210226021717.69921.69921.2.0.dta	69921	KQTALVELVK	2	1128.7	0.10138
a_CON_3381_41L_20210226021717.58630.58630.2.0.dta	58630	KQTALVELVK	2	1290.75	0.101476	1,Hex[K];
a_CON_3381_41L_20210226021717.56757.56757.2.0.dta	56757	DTLMISR	2	835.434	0.102076
a_CON_3381_41L_20210226021717.86498.86498.2.0.dta	86498	CLKDGAGDVAFVK	2	1322.68	0.103535
a_CON_3381_41L_20210226021717.42324.42324.2.1.dta	42324	DTLMISR	2	851.429	0.104248	4,Oxidation[M];
a_CON_3381_41L_20210226021717.45159.45159.2.0.dta	45159	DTLMISR	2	835.434	0.106604
a_CON_3381_41L_20210226021717.36251.36251.2.0.dta	36251	DTLMISR	2	851.429	0.107395	4,Oxidation[M];
a_CON_3381_41L_20210226021717.69600.69600.2.0.dta	69600	WYVDGVEVHNAK	2	1417.67	0.108223	10,Deamidated[N];
a_CON_3381_41L_20210226021717.59910.59910.2.2.dta	59910	KQTALVELVK	2	1290.75	0.109733	1,Hex[K];
a_CON_3381_41L_20210226021717.48415.48415.2.1.dta	48415	DTLMISR	2	851.429	0.109978	4,Oxidation[M];
a_CON_3381_41L_20210226021717.48550.48550.2.1.dta	48550	DTLMISR	2	851.429	0.110104	4,Oxidation[M];
a_CON_3381_41L_20210226021717.57810.57810.3.0.dta	57810	KQTALVELVK	3	1290.75	0.110836	1,Hex[K];
a_CON_3381_41L_20210226021717.51659.51659.2.0.dta	51659	DTLMISR	2	835.434	0.111638
a_CON_3381_41L_20210226021717.52599.52599.2.1.dta	52599	DTLMISR	2	851.429	0.111728	4,Oxidation[M];
a_CON_3381_41L_20210226021717.48082.48082.2.0.dta	48082	DTLMISR	2	851.429	0.113361	4,Oxidation[M];
a_CON_3381_41L_20210226021717.11473.11473.3.0.dta	11473	HGGLYHENMR	3	1213.55	0.113873
a_CON_3381_41L_20210226021717.97280.97280.3.0.dta	97280	CLKDGAGDVAFVK	3	1322.68	0.114704
a_CON_3381_41L_20210226021717.59284.59284.3.0.dta	59284	KQTALVELVK	3	1290.75	0.11589	1,Hex[K];
a_CON_3381_41L_20210226021717.43150.43150.2.0.dta	43150	DTLMISR	2	851.429	0.116063	4,Oxidation[M];
a_CON_3381_41L_20210226021717.75106.75106.2.1.dta	75106	KQTALVELVK	2	1128.7	0.11682
a_CON_3381_41L_20210226021717.49577.49577.2.1.dta	49577	DTLMISR	2	851.429	0.117244	4,Oxidation[M];
a_CON_3381_41L_20210226021717.63236.63236.3.0.dta	63236	WYVDGVEVHNAK	3	1416.69	0.117266
a_CON_3381_41L_20210226021717.67410.67410.2.1.dta	67410	DTLMISR	2	835.434	0.117422
a_CON_3381_41L_20210226021717.50127.50127.2.1.dta	50127	DTLMISR	2	835.434	0.119922
a_CON_3381_41L_20210226021717.39604.39604.2.0.dta	39604	DTLMISR	2	851.429	0.120459	4,Oxidation[M];
a_CON_3381_41L_20210226021717.54596.54596.2.0.dta	54596	CAEENCFIQK	2	1184.51	0.121339
a_CON_3381_41L_20210226021717.98150.98150.3.0.dta	98150	CLKDGAGDVAFVK	3	1322.68	0.122075
a_CON_3381_41L_20210226021717.94963.94963.3.4.dta	94963	CLKDGAGDVAFVK	3	1322.68	0.12263
a_CON_3381_41L_20210226021717.49696.49696.2.2.dta	49696	DTLMISR	2	835.434	0.125201
a_CON_3381_41L_20210226021717.46640.46640.2.0.dta	46640	DTLMISR	2	835.434	0.125218
a_CON_3381_41L_20210226021717.57801.57801.3.0.dta	57801	KQTALVELVK	3	1290.75	0.12672	1,Hex[K];
a_CON_3381_41L_20210226021717.67586.67586.2.1.dta	67586	CAEENCFIQK	2	1184.51	0.129244
a_CON_3381_41L_20210226021717.49733.49733.2.1.dta	49733	DTLMISR	2	851.429	0.129375	4,Oxidation[M];
a_CON_3381_41L_20210226021717.62429.62429.2.0.dta	62429	WYVDGVEVHNAK	2	1416.69	0.131242
a_CON_3381_41L_20210226021717.43226.43226.2.1.dta	43226	DTLMISR	2	835.434	0.133356
a_CON_3381_41L_20210226021717.62341.62341.2.1.dta	62341	DTLMISR	2	835.434	0.135295
a_CON_3381_41L_20210226021717.8394.8394.3.1.dta	8394	HGGLYHENMR	3	1229.55	0.136086	9,Oxidation[M];
a_CON_3381_41L_20210226021717.68759.68759.2.0.dta	68759	KQTALVELVK	2	1128.7	0.136854
a_CON_3381_41L_20210226021717.62024.62024.3.0.dta	62024	WYVDGVEVHNAK	3	1416.69	0.138269
a_CON_3381_41L_20210226021717.48740.48740.2.2.dta	48740	DTLMISR	2	851.429	0.13922	4,Oxidation[M];
a_CON_3381_41L_20210226021717.60648.60648.2.1.dta	60648	DTLMISR	2	835.434	0.141942
a_CON_3381_41L_20210226021717.44857.44857.2.1.dta	44857	DTLMISR	2	835.434	0.142241
a_CON_3381_41L_20210226021717.103226.103226.2.0.dta	103226	CLKDGAGDVAFVK	2	1322.68	0.142326
a_CON_3381_41L_20210226021717.85449.85449.2.0.dta	85449	DTLMISR	2	835.434	0.142782
a_CON_3381_41L_20210226021717.52486.52486.2.1.dta	52486	DTLMISR	2	851.429	0.144016	4,Oxidation[M];
a_CON_3381_41L_20210226021717.55386.55386.2.0.dta	55386	DTLMISR	2	835.434	0.145841
a_CON_3381_41L_20210226021717.49273.49273.2.1.dta	49273	DTLMISR	2	835.434	0.147087
a_CON_3381_41L_20210226021717.90156.90156.2.1.dta	90156	KQTALVELVK	2	1128.7	0.147189
a_CON_3381_41L_20210226021717.96871.96871.3.0.dta	96871	CLKDGAGDVAFVK	3	1322.68	0.151305
a_CON_3381_41L_20210226021717.98252.98252.2.2.dta	98252	CLKDGAGDVAFVK	2	1322.68	0.15153
a_CON_3381_41L_20210226021717.66998.66998.2.0.dta	66998	KQTALVELVK	2	1128.7	0.15254
a_CON_3381_41L_20210226021717.59789.59789.2.0.dta	59789	DTLMISR	2	835.434	0.153653
a_CON_3381_41L_20210226021717.50478.50478.2.0.dta	50478	DTLMISR	2	835.434	0.154863
a_CON_3381_41L_20210226021717.83014.83014.3.3.dta	83014	CLKDGAGDVAFVK	3	1322.68	0.155689
a_CON_3381_41L_20210226021717.51314.51314.2.0.dta	51314	DTLMISR	2	835.434	0.155788
a_CON_3381_41L_20210226021717.82680.82680.2.1.dta	82680	CLKDGAGDVAFVK	2	1322.68	0.15933
a_CON_3381_41L_20210226021717.52807.52807.2.0.dta	52807	DTLMISR	2	835.434	0.159841
a_CON_3381_41L_20210226021717.60716.60716.2.1.dta	60716	DTLMISR	2	835.434	0.160983
a_CON_3381_41L_20210226021717.51544.51544.2.0.dta	51544	DTLMISR	2	835.434	0.163317
a_CON_3381_41L_20210226021717.47274.47274.2.0.dta	47274	DTLMISR	2	851.429	0.163706	4,Oxidation[M];
a_CON_3381_41L_20210226021717.97134.97134.2.1.dta	97134	CLKDGAGDVAFVK	2	1322.68	0.163876
a_CON_3381_41L_20210226021717.14307.14307.3.1.dta	14307	HGGLYHENMR	3	1214.54	0.169108	8,Deamidated[N];
a_CON_3381_41L_20210226021717.81079.81079.3.2.dta	81079	CLKDGAGDVAFVK	3	1322.68	0.169238
a_CON_3381_41L_20210226021717.95575.95575.3.0.dta	95575	CLKDGAGDVAFVK	3	1322.68	0.170548
a_CON_3381_41L_20210226021717.58822.58822.2.0.dta	58822	KQTALVELVK	2	1290.75	0.170682	1,Hex[K];
a_CON_3381_41L_20210226021717.11928.11928.3.1.dta	11928	HGGLYHENMR	3	1213.55	0.172852
a_CON_3381_41L_20210226021717.60792.60792.2.2.dta	60792	DTLMISR	2	835.434	0.173205
a_CON_3381_41L_20210226021717.85626.85626.2.0.dta	85626	KQTALVELVK	2	1128.7	0.175575
a_CON_3381_41L_20210226021717.52406.52406.2.0.dta	52406	DTLMISR	2	835.434	0.176471
a_CON_3381_41L_20210226021717.79095.79095.2.2.dta	79095	KQTALVELVK	2	1128.7	0.177763
a_CON_3381_41L_20210226021717.87424.87424.2.0.dta	87424	KQTALVELVK	2	1128.7	0.180004
a_CON_3381_41L_20210226021717.69365.69365.2.0.dta	69365	WYVDGVEVHNAK	2	1417.67	0.181836	10,Deamidated[N];
a_CON_3381_41L_20210226021717.82437.82437.2.3.dta	82437	KQTALVELVK	2	1128.7	0.182563
a_CON_3381_41L_20210226021717.59005.59005.3.0.dta	59005	KQTALVELVK	3	1290.75	0.182927	1,Hex[K];
a_CON_3381_41L_20210226021717.58787.58787.2.0.dta	58787	KQTALVELVK	2	1290.75	0.183163	1,Hex[K];
a_CON_3381_41L_20210226021717.43109.43109.2.2.dta	43109	DTLMISR	2	851.429	0.185548	4,Oxidation[M];
a_CON_3381_41L_20210226021717.57302.57302.2.1.dta	57302	CAEENCFIQK	2	1184.51	0.187025
a_CON_3381_41L_20210226021717.81168.81168.2.0.dta	81168	KQTALVELVK	2	1128.7	0.189029
a_CON_3381_41L_20210226021717.80700.80700.2.0.dta	80700	KQTALVELVK	2	1171.7	0.192405	0,Carbamyl[AnyN-term];
a_CON_3381_41L_20210226021717.81127.81127.2.0.dta	81127	KQTALVELVK	2	1128.7	0.195983
a_CON_3381_41L_20210226021717.53907.53907.2.6.dta	53907	CAEENCFIQK	2	1184.51	0.19703
a_CON_3381_41L_20210226021717.61380.61380.3.0.dta	61380	WYVDGVEVHNAK	3	1416.69	0.198854
a_CON_3381_41L_20210226021717.54528.54528.2.0.dta	54528	DTLMISR	2	835.434	0.20046
a_CON_3381_41L_20210226021717.67589.67589.2.1.dta	67589	CAEENCFIQK	2	1184.51	0.202492
a_CON_3381_41L_20210226021717.55430.55430.2.0.dta	55430	DTLMISR	2	835.434	0.203714
a_CON_3381_41L_20210226021717.105525.105525.2.2.dta	105525	CLKDGAGDVAFVK	2	1322.68	0.210852
a_CON_3381_41L_20210226021717.57400.57400.2.1.dta	57400	KQTALVELVK	2	1236.72	0.214805	1,HydroxymethylOP[K];
a_CON_3381_41L_20210226021717.36875.36875.2.0.dta	36875	DTLMISR	2	851.429	0.215271	4,Oxidation[M];
a_CON_3381_41L_20210226021717.43876.43876.2.0.dta	43876	DTLMISR	2	835.434	0.217623
a_CON_3381_41L_20210226021717.95988.95988.2.4.dta	95988	CAEENCFIQK	2	1184.51	0.219878
a_CON_3381_41L_20210226021717.43496.43496.2.0.dta	43496	DTLMISR	2	835.434	0.220286
a_CON_3381_41L_20210226021717.88098.88098.2.1.dta	88098	KQTALVELVK	2	1128.7	0.221574
a_CON_3381_41L_20210226021717.91700.91700.3.0.dta	91700	CLKDGAGDVAFVK	3	1322.68	0.222475
a_CON_3381_41L_20210226021717.45663.45663.2.0.dta	45663	CAEENCFIQK	2	1182.49	0.225966	1,DiDehydro[C];
a_CON_3381_41L_20210226021717.103336.103336.2.0.dta	103336	CLKDGAGDVAFVK	2	1322.68	0.226861
a_CON_3381_41L_20210226021717.83278.83278.2.2.dta	83278	KQTALVELVK	2	1128.7	0.228532
a_CON_3381_41L_20210226021717.81745.81745.2.1.dta	81745	DTLMISR	2	835.434	0.22985
a_CON_3381_41L_20210226021717.34666.34666.2.0.dta	34666	DTLMISR	2	851.429	0.231536	4,Oxidation[M];
a_CON_3381_41L_20210226021717.55317.55317.2.0.dta	55317	DTLMISR	2	835.434	0.23217
a_CON_3381_41L_20210226021717.96075.96075.2.2.dta	96075	CLKDGAGDVAFVK	2	1322.68	0.236201
a_CON_3381_41L_20210226021717.34856.34856.2.3.dta	34856	DTLMISR	2	851.429	0.237363	4,Oxidation[M];
a_CON_3381_41L_20210226021717.96399.96399.3.0.dta	96399	CLKDGAGDVAFVK	3	1322.68	0.237655
a_CON_3381_41L_20210226021717.80169.80169.3.3.dta	80169	CLKDGAGDVAFVK	3	1322.68	0.238041
a_CON_3381_41L_20210226021717.74770.74770.3.0.dta	74770	KQTALVELVK	3	1128.7	0.23815
a_CON_3381_41L_20210226021717.58943.58943.2.0.dta	58943	KQTALVELVK	2	1128.7	0.243149
a_CON_3381_41L_20210226021717.64145.64145.2.0.dta	64145	CLKDGAGDVAFVK	2	1354.67	0.245157	1,Dioxidation[C];
a_CON_3381_41L_20210226021717.63537.63537.2.0.dta	63537	WYVDGVEVHNAK	2	1416.69	0.246631
a_CON_3381_41L_20210226021717.56947.56947.2.4.dta	56947	CAEENCFIQK	2	1184.51	0.24755
a_CON_3381_41L_20210226021717.43201.43201.2.1.dta	43201	DTLMISR	2	835.434	0.248431
a_CON_3381_41L_20210226021717.56736.56736.2.0.dta	56736	DTLMISR	2	835.434	0.249075
a_CON_3381_41L_20210226021717.64148.64148.2.0.dta	64148	CLKDGAGDVAFVK	2	1354.67	0.253033	1,Dioxidation[C];
a_CON_3381_41L_20210226021717.9093.9093.3.1.dta	9093	HGGLYHENMR	3	1229.55	0.255485	9,Oxidation[M];
a_CON_3381_41L_20210226021717.76370.76370.3.0.dta	76370	CLKDGAGDVAFVK	3	1334.68	0.256714	1,Thiazolidine[C];
a_CON_3381_41L_20210226021717.71948.71948.2.2.dta	71948	KQTALVELVK	2	1128.7	0.25748
a_CON_3381_41L_20210226021717.59489.59489.2.0.dta	59489	KQTALVELVK	2	1128.7	0.258876
a_CON_3381_41L_20210226021717.98828.98828.3.1.dta	98828	CLKDGAGDVAFVK	3	1322.68	0.260955
a_CON_3381_41L_20210226021717.87682.87682.2.1.dta	87682	KQTALVELVK	2	1128.7	0.265092
a_CON_3381_41L_20210226021717.74951.74951.2.0.dta	74951	DTLMISR	2	835.434	0.265119
a_CON_3381_41L_20210226021717.11891.11891.3.2.dta	11891	HGGLYHENMR	3	1213.55	0.266567
a_CON_3381_41L_20210226021717.64771.64771.2.0.dta	64771	WYVDGVEVHNAK	2	1417.67	0.272019	10,Deamidated[N];
a_CON_3381_41L_20210226021717.83536.83536.2.2.dta	83536	KQTALVELVK	2	1128.7	0.275318
a_CON_3381_41L_20210226021717.84949.84949.2.2.dta	84949	CLKDGAGDVAFVK	2	1322.68	0.278264
a_CON_3381_41L_20210226021717.58235.58235.2.0.dta	58235	DTLMISR	2	835.434	0.28278
a_CON_3381_41L_20210226021717.82213.82213.2.2.dta	82213	KQTALVELVK	2	1128.7	0.28321
a_CON_3381_41L_20210226021717.54583.54583.2.0.dta	54583	DTLMISR	2	835.434	0.284164
a_CON_3381_41L_20210226021717.82744.82744.3.1.dta	82744	CLKDGAGDVAFVK	3	1322.68	0.285381
a_CON_3381_41L_20210226021717.59691.59691.3.0.dta	59691	KQTALVELVK	3	1290.75	0.297358	1,Hex[K];
a_CON_3381_41L_20210226021717.82456.82456.2.3.dta	82456	KQTALVELVK	2	1128.7	0.298255
a_CON_3381_41L_20210226021717.55677.55677.2.0.dta	55677	CAEENCFIQK	2	1184.51	0.30459
a_CON_3381_41L_20210226021717.85633.85633.2.0.dta	85633	DTLMISR	2	835.434	0.30459
a_CON_3381_41L_20210226021717.48450.48450.2.0.dta	48450	DTLMISR	2	835.434	0.30618
a_CON_3381_41L_20210226021717.75252.75252.3.0.dta	75252	KQTALVELVK	3	1128.7	0.309509
a_CON_3381_41L_20210226021717.86632.86632.3.1.dta	86632	WYVDGVEVHNAK	3	1416.69	0.31357
a_CON_3381_41L_20210226021717.43710.43710.2.0.dta	43710	DTLMISR	2	835.434	0.314486
a_CON_3381_41L_20210226021717.40712.40712.2.0.dta	40712	DTLMISR	2	851.429	0.316792	4,Oxidation[M];
a_CON_3381_41L_20210226021717.75992.75992.2.1.dta	75992	CLKDGAGDVAFVK	2	1322.68	0.318153
a_CON_3381_41L_20210226021717.76109.76109.3.4.dta	76109	CLKDGAGDVAFVK	3	1322.68	0.31878
a_CON_3381_41L_20210226021717.77413.77413.2.0.dta	77413	DTLMISR	2	835.434	0.3224
a_CON_3381_41L_20210226021717.49210.49210.2.2.dta	49210	DTLMISR	2	835.434	0.324393
a_CON_3381_41L_20210226021717.57129.57129.3.1.dta	57129	KQTALVELVK	3	1290.75	0.324836	1,Hex[K];
a_CON_3381_41L_20210226021717.64518.64518.2.0.dta	64518	CLKDGAGDVAFVK	2	1370.66	0.325798	1,Trioxidation[C];
a_CON_3381_41L_20210226021717.51799.51799.2.0.dta	51799	CAEENCFIQK	2	1184.51	0.32622
a_CON_3381_41L_20210226021717.97044.97044.2.1.dta	97044	CLKDGAGDVAFVK	2	1322.68	0.328385
a_CON_3381_41L_20210226021717.74116.74116.2.1.dta	74116	KQTALVELVK	2	1128.7	0.331101
a_CON_3381_41L_20210226021717.54115.54115.2.0.dta	54115	DTLMISR	2	835.434	0.331714
a_CON_3381_41L_20210226021717.67958.67958.3.2.dta	67958	WYVDGVEVHNAK	3	1417.67	0.332518	10,Deamidated[N];
a_CON_3381_41L_20210226021717.63684.63684.2.0.dta	63684	CLKDGAGDVAFVK	2	1370.66	0.333099	1,Trioxidation[C];
a_CON_3381_41L_20210226021717.79198.79198.2.0.dta	79198	DTLMISR	2	835.434	0.33668
a_CON_3381_41L_20210226021717.97355.97355.2.0.dta	97355	CLKDGAGDVAFVK	2	1322.68	0.339394
a_CON_3381_41L_20210226021717.85522.85522.2.3.dta	85522	CLKDGAGDVAFVK	2	1322.68	0.339529
a_CON_3381_41L_20210226021717.76736.76736.2.0.dta	76736	CLKDGAGDVAFVK	2	1334.68	0.340103	1,Thiazolidine[C];
a_CON_3381_41L_20210226021717.61249.61249.2.0.dta	61249	DTLMISR	2	835.434	0.340214
a_CON_3381_41L_20210226021717.79962.79962.2.0.dta	79962	KQTALVELVK	2	1128.7	0.340385
a_CON_3381_41L_20210226021717.45680.45680.2.1.dta	45680	DTLMISR	2	851.429	0.3404	4,Oxidation[M];
a_CON_3381_41L_20210226021717.63544.63544.2.2.dta	63544	WYVDGVEVHNAK	2	1416.69	0.340714
a_CON_3381_41L_20210226021717.59313.59313.2.0.dta	59313	KQTALVELVK	2	1128.7	0.343896
a_CON_3381_41L_20210226021717.69328.69328.3.0.dta	69328	KQTALVELVK	3	1128.7	0.344666
a_CON_3381_41L_20210226021717.54041.54041.2.2.dta	54041	CAEENCFIQK	2	1182.49	0.34832	1,DiDehydro[C];
a_CON_3381_41L_20210226021717.98427.98427.2.1.dta	98427	CLKDGAGDVAFVK	2	1322.68	0.35608
a_CON_3381_41L_20210226021717.76576.76576.2.1.dta	76576	KQTALVELVK	2	1128.7	0.35752
a_CON_3381_41L_20210226021717.75633.75633.2.0.dta	75633	CLKDGAGDVAFVK	2	1322.68	0.358476
a_CON_3381_41L_20210226021717.76763.76763.2.0.dta	76763	CLKDGAGDVAFVK	2	1334.68	0.360712	1,Thiazolidine[C];
a_CON_3381_41L_20210226021717.48369.48369.2.3.dta	48369	DTLMISR	2	835.434	0.360729
a_CON_3381_41L_20210226021717.80813.80813.2.0.dta	80813	KQTALVELVK	2	1171.7	0.362764	0,Carbamyl[AnyN-term];
a_CON_3381_41L_20210226021717.107752.107752.2.7.dta	107752	CLKDGAGDVAFVK	2	1322.68	0.364558
a_CON_3381_41L_20210304004626.59254.59254.2.0.dta	59254	KQTALVELVK	2	1128.7	0.000256399
a_CON_3381_41L_20210304004626.62310.62310.2.0.dta	62310	KQTALVELVK	2	1128.7	0.000450217
a_CON_3381_41L_20210304004626.62514.62514.2.0.dta	62514	KQTALVELVK	2	1128.7	0.000532897
a_CON_3381_41L_20210304004626.59663.59663.2.0.dta	59663	KQTALVELVK	2	1128.7	0.00055496
a_CON_3381_41L_20210304004626.60297.60297.2.0.dta	60297	KQTALVELVK	2	1128.7	0.000575474
a_CON_3381_41L_20210304004626.62046.62046.2.0.dta	62046	KQTALVELVK	2	1128.7	0.000613805
a_CON_3381_41L_20210304004626.59342.59342.2.0.dta	59342	KQTALVELVK	2	1128.7	0.000675528
a_CON_3381_41L_20210304004626.59408.59408.2.0.dta	59408	KQTALVELVK	2	1128.7	0.000680359
a_CON_3381_41L_20210304004626.61071.61071.2.0.dta	61071	KQTALVELVK	2	1128.7	0.000765244
a_CON_3381_41L_20210304004626.60491.60491.2.0.dta	60491	KQTALVELVK	2	1128.7	0.000809576
a_CON_3381_41L_20210304004626.59629.59629.2.0.dta	59629	KQTALVELVK	2	1128.7	0.000810871
a_CON_3381_41L_20210304004626.60396.60396.2.0.dta	60396	KQTALVELVK	2	1128.7	0.000941974
a_CON_3381_41L_20210304004626.59491.59491.2.0.dta	59491	KQTALVELVK	2	1128.7	0.00100137
a_CON_3381_41L_20210304004626.59480.59480.2.0.dta	59480	KQTALVELVK	2	1128.7	0.00102479
a_CON_3381_41L_20210304004626.60443.60443.2.0.dta	60443	KQTALVELVK	2	1128.7	0.00106553
a_CON_3381_41L_20210304004626.60291.60291.2.0.dta	60291	KQTALVELVK	2	1128.7	0.00110488
a_CON_3381_41L_20210304004626.60162.60162.2.0.dta	60162	KQTALVELVK	2	1128.7	0.00119061
a_CON_3381_41L_20210304004626.88361.88361.2.0.dta	88361	WYVDGVEVHNAK	2	1416.69	0.00119698
a_CON_3381_41L_20210304004626.64399.64399.2.0.dta	64399	KQTALVELVK	2	1128.7	0.00146305
a_CON_3381_41L_20210304004626.63516.63516.3.0.dta	63516	WYVDGVEVHNAK	3	1416.69	0.0017189
a_CON_3381_41L_20210304004626.64209.64209.2.0.dta	64209	KQTALVELVK	2	1128.7	0.00173315
a_CON_3381_41L_20210304004626.64548.64548.2.0.dta	64548	KQTALVELVK	2	1128.7	0.00178987
a_CON_3381_41L_20210304004626.63243.63243.2.0.dta	63243	KQTALVELVK	2	1128.7	0.00190566
a_CON_3381_41L_20210304004626.60856.60856.2.0.dta	60856	KQTALVELVK	2	1128.7	0.00210709
a_CON_3381_41L_20210304004626.11865.11865.2.0.dta	11865	HGGLYHENMR	2	1213.55	0.00214947
a_CON_3381_41L_20210304004626.59532.59532.2.0.dta	59532	KQTALVELVK	2	1128.7	0.00235843
a_CON_3381_41L_20210304004626.59461.59461.2.0.dta	59461	KQTALVELVK	2	1128.7	0.0024471
a_CON_3381_41L_20210304004626.64469.64469.2.0.dta	64469	KQTALVELVK	2	1128.7	0.00253385
a_CON_3381_41L_20210304004626.58866.58866.2.0.dta	58866	KQTALVELVK	2	1290.75	0.00269252	1,Hex[K];
a_CON_3381_41L_20210304004626.42421.42421.2.0.dta	42421	DTLMISR	2	851.429	0.00272339	4,Oxidation[M];
a_CON_3381_41L_20210304004626.40829.40829.2.0.dta	40829	DTLMISR	2	851.429	0.0031167	4,Oxidation[M];
a_CON_3381_41L_20210304004626.60270.60270.2.0.dta	60270	KQTALVELVK	2	1128.7	0.00319318
a_CON_3381_41L_20210304004626.37808.37808.2.0.dta	37808	DTLMISR	2	851.429	0.00320782	4,Oxidation[M];
a_CON_3381_41L_20210304004626.63353.63353.2.0.dta	63353	KQTALVELVK	2	1128.7	0.00340731
a_CON_3381_41L_20210304004626.63574.63574.3.0.dta	63574	WYVDGVEVHNAK	3	1416.69	0.00343876
a_CON_3381_41L_20210304004626.65922.65922.2.0.dta	65922	KQTALVELVK	2	1128.7	0.00359919
a_CON_3381_41L_20210304004626.42281.42281.2.0.dta	42281	DTLMISR	2	851.429	0.00366159	4,Oxidation[M];
a_CON_3381_41L_20210304004626.62831.62831.3.0.dta	62831	WYVDGVEVHNAK	3	1416.69	0.00389756
a_CON_3381_41L_20210304004626.60014.60014.2.0.dta	60014	KQTALVELVK	2	1128.7	0.00396321
a_CON_3381_41L_20210304004626.58559.58559.3.0.dta	58559	WYVDGVEVHNAK	3	1416.69	0.0041879
a_CON_3381_41L_20210304004626.43026.43026.2.0.dta	43026	DTLMISR	2	851.429	0.00418886	4,Oxidation[M];
a_CON_3381_41L_20210304004626.63670.63670.2.0.dta	63670	WYVDGVEVHNAK	2	1416.69	0.00477317
a_CON_3381_41L_20210304004626.60916.60916.2.0.dta	60916	KQTALVELVK	2	1128.7	0.00484636
a_CON_3381_41L_20210304004626.65053.65053.2.0.dta	65053	KQTALVELVK	2	1128.7	0.00507814
a_CON_3381_41L_20210304004626.62598.62598.2.0.dta	62598	WYVDGVEVHNAK	2	1416.69	0.0053309
a_CON_3381_41L_20210304004626.63681.63681.3.2.dta	63681	WYVDGVEVHNAK	3	1416.69	0.00544179
[truncated: 133,431 more rows]
