# Supplementary material for: Widespread Molecular Imprints in the Serum Proteome of COVID-19 Convalescents Uncovering Immune System Sequelae
Source: Mol Cell Proteomics. 2026 Feb 12;25(4):101525. doi: 10.1016/j.mcpro.2026.101525 (PMC13068859; doi:10.1016/j.mcpro.2026.101525)
Supplement: Supplemental Table S9 [file mmc9.xlsx]

## Sheet: sheet1
Supplemental Table S9. Matrix of Selected ncAAs used for different expression analysis Note 1: "XG" represents COVID-19 patients;"KF" represents COVID-19 convalescents; "CON" represents healehy populations
PTMs	Protein ID (uniprot)	Protein_symbol (uniprot)	Protein Description	Entrez Gene_ID	PTM Position	PTM Amino Acid	Modification Description	ncAAs	delta_mass	PTM Peptides Counts	Total_ Peptides Counts	PTM (%)	Differental expression analysis								Matrix of ncAAs ratio from 412 samples
										2494673	51031165	0.0488853	logFC_COVID_19_vs_Control	FDR_COVID_19_vs_Control	logFC_KF0_vs_Control	FDR_KF0_vs_Control	logFC_KF3_vs_Control	FDR_KF3_vs_Control	logFC_KF12_vs_Control	FDR_KF12_vs_Control	XG_301	XG_302	XG_303	XG_304	XG_305	XG_306	XG_307	XG_308	XG_309	XG_310	XG_311	XG_312	XG_313	XG_314	XG_315	XG_316	XG_317	XG_318	XG_320	XG_321	XG_322	XG_323	XG_324	XG_325	XG_326	XG_327	XG_328	XG_329	XG_330
A1BG@213M_Oxidation	P04217	A1BG	alpha-1-B glycoprotein(A1BG)	1	213	M	Oxidation	Oxidation[M]	15.9949	364	1174	0.310051	-0.412262	2.22135e-20	-0.129199	0.156997	0.146012	0.0717873	-0.0475675	0.474796	0.1667	0.3333	0.3333	0	0	0	0	0	0	0	0	0	0	0	0	0	0	0	0	0	0.3333	0	0	0	0	0.2	0	0.25	0.25
A1BG@246G_Gly->Pro	P04217	A1BG	alpha-1-B glycoprotein(A1BG)	1	246	G	Gly->Pro	Gly->Pro[G]	40.0313	147	684	0.214912	-0.21236	6.79886e-20	0.273668	0.0743759	0.067489	0.255588	0.117063	0.0524583	0	0	0	0	0	0	0	0	0	0	0	0.1429	0	0	0	0	0	0	0	0	0	0	0	0	0	0	0	0	0
A1BG@267N_Deamidated	P04217	A1BG	alpha-1-B glycoprotein(A1BG)	1	267	N	Deamidated	Deamidated[N]	0.984016	347	1638	0.211844	-0.126934	0.00498575	0.128697	0.177113	0.0492993	0.432716	-0.0580157	0.18525	0	0	0.125	0.2857	0	0	0	0.2	0	0	0.3	0.2	0	0	0	0.3333	0	0.1667	0	0	0.25	0.2	0	0	0	0.25	0	0	0.6
A1BG@279C_DiDehydro	P04217	A1BG	alpha-1-B glycoprotein(A1BG)	1	279	C	DiDehydro	DiDehydro[C]	-2.01565	291	1403	0.207413	-0.300869	1.32199e-10	-0.248335	9.35907e-07	-0.0761847	0.330883	-0.145612	0.00360357	0.1667	0.3333	0	0	0	0	0	0	0	0.2857	0.1	0	0.2	0	0	0	0	0	0	0	0	0	0	0	0	0	0	0	0
A1BG@286N_Deamidated	P04217	A1BG	alpha-1-B glycoprotein(A1BG)	1	286	N	Deamidated	Deamidated[N]	0.984016	183	514	0.356031	-0.0353453	0.623092	0.175677	0.194827	0.0322308	0.689124	0.131325	0.0744849	0	0	0	0	0.5	0	1	0	0	0	1	1	1	0	0.5	0	1	0	1	0	0	0	0	1	0	0	0	0.3333	0
A1BG@288N_Deamidated	P04217	A1BG	alpha-1-B glycoprotein(A1BG)	1	288	N	Deamidated	Deamidated[N]	0.984016	264	648	0.407407	-0.197523	0.00512159	0.301031	0.0402826	0.0950143	0.34004	0.115549	0.161394	1	0	0	1	1	0	0	0.5	1	0	1	0	0	1	0.6667	0	1	1	0	0	0	0	0	0	0	0	1	0	0
A1BG@454N_Deamidated	P04217	A1BG	alpha-1-B glycoprotein(A1BG)	1	454	N	Deamidated	Deamidated[N]	0.984016	117	634	0.184543	-0.173114	9.13129e-06	-0.131766	0.00143064	-0.105701	0.00380061	-0.181249	6.38303e-08	0	0	0.25	0.2	0	0	0	0	0	0	0	0	0	0	0	0	0	0.1429	0	0	0	0	0	0	0	0	0	0	0
A1BG@467N_Deamidated	P04217	A1BG	alpha-1-B glycoprotein(A1BG)	1	467	N	Deamidated	Deamidated[N]	0.984016	145	837	0.173238	-0.193554	4.86142e-12	-0.110122	0.000446131	0.0522362	0.197683	-0.0174156	0.639417	0.125	0	0	0.2	0	0.3333	0	0	0	0	0.125	0	0	0.25	0.25	0	0	0	0	0	0	0.3333	0	0	0	0	0	0	0
A1BG@63N_Deamidated	P04217	A1BG	alpha-1-B glycoprotein(A1BG)	1	63	N	Deamidated	Deamidated[N]	0.984016	2289	3977	0.575559	-0.428049	2.47366e-18	-0.165255	0.0361186	-0.13126	0.0101228	-0.0971176	0.0187461	0.8333	0.6	0.4545	0.619	0.5	0.4	0.2857	0.3333	0.2222	0.4	0.4615	0.3333	0.3	0.4444	0.4762	0.6	0.4545	0.3571	0.2857	0.25	0.5	0.1667	0.2857	0.5	0.75	0	1	0.25	0.4
A1BG@64G_Gly->Pro	P04217	A1BG	alpha-1-B glycoprotein(A1BG)	1	64	G	Gly->Pro	Gly->Pro[G]	40.0313	243	1749	0.138937	-0.106756	0.0191183	-0.0580129	0.271877	0.026319	0.623397	0.0429139	0.325757	0	0	0.125	0	0	0	0.1429	0	0.1111	0	0	0	0	0.0556	0	0	0	0.0833	0.1429	0.125	0	0.1667	0.1429	0.2	0	0.3333	0.5	0.2857	0
A1BG@84T_Dehydrated	P04217	A1BG	alpha-1-B glycoprotein(A1BG)	1	84	T	Dehydrated	Dehydrated[T]	-18.0106	265	2259	0.117309	-0.231595	1.58104e-17	-0.103918	0.00282527	-0.166642	4.61632e-10	-0.183314	1.63835e-12	0	0	0.1111	0	0.1818	0.0909	0.1429	0	0.2	0	0.0667	0	0	0	0.2308	0.125	0	0.1333	0	0	0	0	0	0.1429	0	0	0	0	0
A1BG@96G_Gly->Pro	P04217	A1BG	alpha-1-B glycoprotein(A1BG)	1	96	G	Gly->Pro	Gly->Pro[G]	40.0313	310	1105	0.280543	-0.503223	1.45495e-23	-0.473291	1.84995e-20	-0.453944	1.50618e-20	-0.509317	4.16044e-27	0	0.2	0.25	0.25	0.1111	0	0.2857	0	0	0	0.3333	0	0.125	0	0	0.1111	0.125	0.2222	0	0	0.25	0.1667	0	0	0	0.125	0	0.4	0
A2M@1009N_Deamidated	P01023	A2M	alpha-2-macroglobulin(A2M)	2	1009	N	Deamidated	Deamidated[N]	0.984016	638	4203	0.151796	-0.102989	0.00104732	0.13511	0.0254839	0.0363237	0.349276	-0.02999	0.296229	0.1818	0.0769	0	0.2	0.1	0.1818	0.1	0.2	0.0769	0.2857	0.1333	0.0769	0	0.0833	0.3571	0.0909	0.125	0.0714	0.1818	0.1429	0.2	0.1538	0.0769	0	0	0.1	0.125	0	0.1667
A2M@101M_Oxidation	P01023	A2M	alpha-2-macroglobulin(A2M)	2	101	M	Oxidation	Oxidation[M]	15.9949	3603	7185	0.501461	-0.286797	6.74329e-14	-0.393289	1.29179e-08	0.128645	0.000777069	-0.0996117	0.0036984	0.75	0.4444	0.7059	0.3571	0.3529	0.4	0.1818	0.6	0.5	0.7778	0.2857	0.5385	0.1538	0.5714	0.3333	0.3333	0.25	0.3636	0.3	0.1429	0	0.6	0.7	0.1667	0.25	0.6364	0.5	0.5	0.3333
A2M@1027T_Dehydrated	P01023	A2M	alpha-2-macroglobulin(A2M)	2	1027	T	Dehydrated	Dehydrated[T]	-18.0106	206	3229	0.0637968	-0.238483	3.20407e-54	-0.0477382	0.0138367	-0.115528	1.98279e-15	-0.120547	9.62529e-19	0	0	0	0	0	0.0625	0	0	0	0	0.1071	0	0	0	0.0435	0.0833	0	0	0	0	0	0	0	0	0	0	0	0	0
A2M@1035N_Deamidated	P01023	A2M	alpha-2-macroglobulin(A2M)	2	1035	N	Deamidated	Deamidated[N]	0.984016	129	252	0.511905	0.264267	0.0026621	-0.0867624	0.0284729	0.41067	5.74436e-05	0.0961607	0.0871885	0	0.6667	0.5	0	1	0	0	1	0	0	0	0	0	0	0	0	0	0	0	0	0	1	0.5	0	1	0.5	0	0.3333	1
A2M@1077N_Deamidated	P01023	A2M	alpha-2-macroglobulin(A2M)	2	1077	N	Deamidated	Deamidated[N]	0.984016	2683	5712	0.469713	-0.372781	1.04995e-15	-0.432041	1.41744e-07	-0.247594	1.69139e-06	-0.230216	4.39536e-08	0.1538	0.5	0.2105	0.4	0.2778	0.2727	0.2	0.4	0.2222	0.125	0.3	0.5385	0.5	0.2308	0.5	0.2353	0.2143	0.4762	0.4762	0.375	0.4286	0.4286	0.4231	0.3333	0.1765	0.3	0.3	0.4091	0.5
A2M@1085S_Dehydrated	P01023	A2M	alpha-2-macroglobulin(A2M)	2	1085	S	Dehydrated	Dehydrated[S]	-18.0106	113	2394	0.0472013	-0.176774	1.38395e-54	-0.0196996	0.226667	-0.0500519	3.07891e-06	-0.0722351	6.64131e-14	0	0	0	0	0	0	0	0	0	0	0	0	0	0	0	0	0	0	0	0	0	0	0.027	0	0	0	0	0	0
A2M@1088N_Deamidated	P01023	A2M	alpha-2-macroglobulin(A2M)	2	1088	N	Deamidated	Deamidated[N]	0.984016	2016	11459	0.175932	-0.0114819	0.660253	0.146237	0.000799336	-0.0298552	0.257914	0.100756	2.78075e-05	0.1667	0.1538	0.2593	0.3478	0.3056	0.1944	0.1786	0.2188	0.1786	0.3462	0.1875	0.2258	0.037	0.2059	0.2727	0.2286	0.24	0.1875	0.2703	0.1935	0.2778	0.1944	0.1622	0.1935	0.1071	0.1667	0.1538	0.2059	0.0909
A2M@1089N_Deamidated	P01023	A2M	alpha-2-macroglobulin(A2M)	2	1089	N	Deamidated	Deamidated[N]	0.984016	2664	11620	0.22926	-0.233184	5.26705e-24	-0.100163	0.00618271	0.0836673	0.0012825	-0.0577188	0.00747705	0.1667	0.2051	0.2963	0.1739	0.2222	0.1389	0.1786	0.2188	0.1071	0.1538	0.1875	0.1613	0.3704	0.2059	0.2121	0.2286	0.2	0.25	0.1892	0.1935	0.1111	0.1389	0.1622	0.129	0.1786	0.2	0.1538	0.2059	0.2273
A2M@1127C_DiDehydro	P01023	A2M	alpha-2-macroglobulin(A2M)	2	1127	C	DiDehydro	DiDehydro[C]	-2.01565	95	673	0.141159	0.016758	0.628226	0.218839	3.2638e-09	0.141846	4.75956e-05	0.11631	1.8834e-07	0	0.1	0	0	0	0	0	0	0	0	0	0	0	0	0	0	0.25	0	0	0	0	0	0	0.1667	0	0.3333	0	0.25	0
A2M@1132W_Dioxidation	P01023	A2M	alpha-2-macroglobulin(A2M)	2	1132	W	Dioxidation	Dioxidation[W]	31.9898	218	1098	0.198543	-0.302892	7.97286e-10	-0.271108	2.71775e-08	-0.115323	0.0268917	-0.244678	8.00172e-08	0	0.1	0.2	0	0	0	0	0	0.1667	0	0	0	0	0	0	0	0	0	0.0909	0	0.2	0	0.125	0	0	0	0.25	0	0
A2M@1171N_Deamidated	P01023	A2M	alpha-2-macroglobulin(A2M)	2	1171	N	Deamidated	Deamidated[N]	0.984016	318	1796	0.17706	-0.0750823	0.226577	-0.198068	3.36188e-06	-0.165752	7.51337e-05	-0.248338	1.5223e-11	0	0.1538	0.1538	0.1	0.1538	0.2353	0.2	0.25	0	0	0.0769	0.4286	0	0.2727	0.2727	0.2667	0.3	0.0833	0.25	0.2222	0	0.1111	0.1176	0.1429	0.2	0.25	0.2857	0.0769	0.1429
A2M@1179N_Deamidated	P01023	A2M	alpha-2-macroglobulin(A2M)	2	1179	N	Deamidated	Deamidated[N]	0.984016	431	2730	0.157875	-0.266768	6.77399e-11	-0.189672	6.09536e-06	-0.176047	2.58427e-05	-0.224441	3.02966e-10	0	0.1667	0	0.125	0.0909	0.1667	0.1538	0.0909	0	0	0.0556	0	0.1818	0.0625	0.12	0	0	0.087	0.2308	0.2857	0.1	0.3077	0	0	0	0.125	0	0.1429	0
A2M@1243N_Deamidated	P01023	A2M	alpha-2-macroglobulin(A2M)	2	1243	N	Deamidated	Deamidated[N]	0.984016	719	5559	0.12934	-0.294376	5.64509e-13	-0.231608	2.24804e-07	-0.150069	0.00373955	-0.176981	1.31449e-05	0	0	0.0909	0	0	0.375	0	0	0	0	0	0	0	0.2	0.125	0.1	0.125	0.0833	0	0.1667	0.1429	0	0.0909	0	0	0	0	0	0
A2M@124N_Deamidated	P01023	A2M	alpha-2-macroglobulin(A2M)	2	124	N	Deamidated	Deamidated[N]	0.984016	368	2336	0.157534	-0.285523	3.76566e-12	-0.236881	5.85322e-08	-0.106503	0.0676323	-0.193936	1.54143e-06	0.5	0	0.2	0.1667	0.2	0.1667	0	0	0	0.1667	0	0.125	0	0.1667	0.1429	0.1667	0	0.25	0.25	0	0	0	0.25	0	0	0	0	0.2	0
A2M@1253D_Cation_Na	P01023	A2M	alpha-2-macroglobulin(A2M)	2	1253	D	Cation_Na	Cation_Na[D]	21.9819	416	5078	0.081922	-0.244409	1.33097e-25	-0.134478	2.85969e-07	-0.0603071	0.0204586	-0.140369	1.98166e-10	0	0	0.0909	0.1667	0	0	0	0.2	0	0	0	0	0.1111	0.1	0.0625	0.1	0.125	0.0833	0	0	0	0	0.0909	0	0	0.0909	0	0	0
A2M@1265G_Gly->Pro	P01023	A2M	alpha-2-macroglobulin(A2M)	2	1265	G	Gly->Pro	Gly->Pro[G]	40.0313	206	1137	0.181179	-0.272168	5.80419e-23	0.0408402	0.64125	0.00701316	0.910768	0.00284034	0.95262	0	0	0	0	0	0	0	0	0	0	0	0	0	0	0	0	0	0.2	0	0	0	0	0	0	0	0	0	0.2857	0
A2M@1294N_Deamidated	P01023	A2M	alpha-2-macroglobulin(A2M)	2	1294	N	Deamidated	Deamidated[N]	0.984016	1078	4374	0.246456	0.260356	1.24533e-11	0.211033	0.00182443	0.25935	7.62602e-09	0.133694	0.000329277	0.5714	0.5385	0.2727	0.3333	0.5	0.375	0.4545	0.6	0.5714	0.6	0.1818	0.2	0.25	0.1111	0.2	0.375	0.3333	0.3333	0.2857	0.5	0.5	0.4615	0.3846	0.625	0.4286	0.4167	0.3333	0.3571	0.5
A2M@1295N_Deamidated	P01023	A2M	alpha-2-macroglobulin(A2M)	2	1295	N	Deamidated	Deamidated[N]	0.984016	447	3163	0.141322	-0.216489	6.31574e-20	0.150841	0.0219606	0.00639336	0.875241	0.0402836	0.25678	0	0.0769	0	0.1667	0.0714	0.125	0.0909	0.2	0	0	0.0909	0.2	0.125	0.2222	0.2	0.125	0.1667	0.1111	0.0714	0.125	0	0.0769	0	0	0	0	0	0	0
A2M@1307E_Ammonium	P01023	A2M	alpha-2-macroglobulin(A2M)	2	1307	E	Ammonium	Ammonium[E]	17.0265	93	885	0.105085	-0.204945	1.30389e-28	-0.00175202	0.956888	0.00474791	0.878742	-0.0174854	0.389394	0	0	0	0	0	0	0	0	0	0	0	0	0	0	0	0	0	0	0	0	0	0	0	0	0	0	0	0	0
A2M@1307E_Cation_Na	P01023	A2M	alpha-2-macroglobulin(A2M)	2	1307	E	Cation_Na	Cation_Na[E]	21.9819	171	1430	0.11958	-0.301453	6.30382e-38	-0.143028	2.34357e-07	-0.0285316	0.449132	-0.0855578	0.000361328	0	0	0	0	0	0	0	0	0	0	0	0	0	0	0	0	0	0	0	0	0	0	0	0	0	0	0	0	0
A2M@1314M_Oxidation	P01023	A2M	alpha-2-macroglobulin(A2M)	2	1314	M	Oxidation	Oxidation[M]	15.9949	1729	2731	0.633101	-0.428726	1.0095e-11	0.137685	0.13585	0.189626	0.00120618	-0.0983056	0.0734953	0.75	0.8	0.75	0.8571	1	0.6	0.4	1	1	1	1	0.6	0.5	0.75	0.8	0.75	1	1	1	0	1	0.5	0.6667	0.6667	1	0	0	0	1
A2M@1331N_Deamidated	P01023	A2M	alpha-2-macroglobulin(A2M)	2	1331	N	Deamidated	Deamidated[N]	0.984016	140	667	0.209895	-0.179351	7.11262e-05	-0.0161961	0.842642	0.0453617	0.517781	-0.088709	0.0467102	0.2	0.2	0	0	0	0	0	0	0	0	0.25	0	0	0	0	0	0	0	0	0.25	0	0	0	0.3333	0	0	0	0	0
A2M@1376S_Dehydrated	P01023	A2M	alpha-2-macroglobulin(A2M)	2	1376	S	Dehydrated	Dehydrated[S]	-18.0106	238	11415	0.0208498	-0.0816553	3.69585e-21	0.0757792	2.2739e-08	0.0361538	6.76176e-05	0.0112302	0.146912	0.0175	0.0217	0	0.0118	0.0312	0.02	0.0435	0	0.037	0	0.0519	0	0.0517	0.0111	0.0112	0.0119	0	0	0.0127	0.0238	0	0	0.0469	0.025	0	0.0182	0	0.0545	0
A2M@1377N_Ammonia-loss	P01023	A2M	alpha-2-macroglobulin(A2M)	2	1377	N	Ammonia-loss	Ammonia-loss[N]	-17.0265	218	10855	0.0200829	-0.134914	8.2346e-57	0.0183728	0.141136	-0.00237653	0.795091	-0.0284618	4.70427e-05	0	0	0.0164	0	0	0	0	0	0	0	0.013	0	0	0.0111	0	0	0	0.0119	0	0	0	0.0172	0.0156	0	0.0294	0	0	0	0
A2M@1377N_Deamidated	P01023	A2M	alpha-2-macroglobulin(A2M)	2	1377	N	Deamidated	Deamidated[N]	0.984016	381	13641	0.0279305	-0.160724	3.16485e-55	-0.00228531	0.890676	-0.00274042	0.818103	-0.0241612	0.00690786	0.0175	0.0217	0	0	0	0	0	0	0	0	0	0	0	0	0.0112	0	0	0	0.0127	0	0	0	0	0	0	0	0	0	0
A2M@1378M_Oxidation	P01023	A2M	alpha-2-macroglobulin(A2M)	2	1378	M	Oxidation	Oxidation[M]	15.9949	19604	24667	0.794746	-0.115958	1.46103e-20	0.00115962	0.961434	0.0917951	6.25253e-12	0.0476402	1.76047e-05	0.7719	0.837	0.7869	0.7882	0.7344	0.8	0.6304	0.7674	0.5185	0.6071	0.7792	0.7759	0.7069	0.8222	0.8652	0.7857	0.6735	0.8452	0.8228	0.6429	0.5455	0.7069	0.6875	0.775	0.7353	0.8182	0.875	0.7273	0.7838
A2M@1385M_Oxidation	P01023	A2M	alpha-2-macroglobulin(A2M)	2	1385	M	Oxidation	Oxidation[M]	15.9949	17457	21490	0.812331	-0.163448	1.31779e-35	0.000523924	0.983044	0.032947	0.0141793	0.00665437	0.57075	0.76	0.8438	0.8056	0.9444	0.8644	0.881	0.7568	0.697	0.6667	0.85	0.8592	0.9216	0.7647	0.8955	0.9062	0.9273	0.8478	0.9016	0.75	0.65	0.7	0.7812	0.8333	0.5556	0.6471	0.7778	0.8636	0.8049	0.6875
A2M@1413N_Deamidated	P01023	A2M	alpha-2-macroglobulin(A2M)	2	1413	N	Deamidated	Deamidated[N]	0.984016	1211	5604	0.216096	-0.521133	1.6088e-37	-0.448307	3.4194e-26	-0.3082	8.67916e-11	-0.42373	3.41221e-27	0	0	0	0.1053	0.0667	0.2	0.1	0	0	0.125	0.2	0.1429	0.0833	0	0.1905	0	0.1111	0.1	0	0.1818	0	0	0	0	0	0	0	0	0
A2M@1464N_Deamidated	P01023	A2M	alpha-2-macroglobulin(A2M)	2	1464	N	Deamidated	Deamidated[N]	0.984016	129	392	0.329082	-0.287213	1.45496e-10	0.0768965	0.612514	0.124783	0.259395	-0.047854	0.507327	0	0	0.5	0	0	0	0.3333	0	0	0	0.6667	0	0	0	0	0	0	0	0	0	0	0	0	0	0	0	0	0	0
A2M@151M_Oxidation	P01023	A2M	alpha-2-macroglobulin(A2M)	2	151	M	Oxidation	Oxidation[M]	15.9949	491	1536	0.319661	-0.0588256	0.240647	0.119333	0.162971	0.0637233	0.280331	-0.0145381	0.771238	0.4	0.3333	0.25	0.3333	0	0.25	0.6667	0.1667	0	0.2857	0.3333	0.2	0.3333	0.3333	0	0.3333	0.5	0.3333	0.1667	0.3333	0.5	0.25	0.5	0	0.3333	0.375	0.25	0.3333	0.25
A2M@159N_Deamidated	P01023	A2M	alpha-2-macroglobulin(A2M)	2	159	N	Deamidated	Deamidated[N]	0.984016	116	440	0.263636	-0.206037	6.61944e-05	-0.0112622	0.87236	0.0397086	0.686389	-0.167052	6.48727e-06	0.2	0	0.25	0	0	0	0	0	0	0.2857	0.3333	0	0	0	0	0	0	0	0	0	0	0	0	0	0	0.3333	0	0	0
A2M@184E_Cation_Na	P01023	A2M	alpha-2-macroglobulin(A2M)	2	184	E	Cation_Na	Cation_Na[E]	21.9819	184	1125	0.163556	-0.272196	4.70494e-31	-0.142606	7.85616e-08	-0.00434408	0.925692	-0.00776877	0.838143	0	0	0	0	0	0	0	0.125	0	0	0	0	0	0	0	0	0	0	0	0	0	0	0	0	0	0	0	0.1111	0
A2M@197E_Cation_Na	P01023	A2M	alpha-2-macroglobulin(A2M)	2	197	E	Cation_Na	Cation_Na[E]	21.9819	204	1149	0.177546	-0.368243	1.38242e-44	-0.209818	3.05517e-14	-0.24017	5.49583e-21	-0.24578	7.39265e-23	0	0	0	0	0	0	0	0	0	0	0	0	0	0	0	0	0	0	0	0	0	0	0	0	0	0	0	0	0
A2M@220T_Dehydrated	P01023	A2M	alpha-2-macroglobulin(A2M)	2	220	T	Dehydrated	Dehydrated[T]	-18.0106	114	827	0.137848	-0.300993	2.55519e-40	-0.142568	7.78502e-08	-0.121731	2.48383e-07	-0.161186	3.95794e-14	0	0	0	0	0	0	0	0	0	0	0	0	0	0	0	0	0	0	0	0	0	0	0	0	0	0	0	0	0
A2M@295N_Deamidated	P01023	A2M	alpha-2-macroglobulin(A2M)	2	295	N	Deamidated	Deamidated[N]	0.984016	1676	6176	0.271373	-0.37052	1.20038e-26	-0.119939	0.0419549	-0.0489794	0.232824	-0.125807	0.000113516	0.1111	0.1364	0.1875	0.2	0.2105	0.1111	0.1333	0.1429	0	0.2727	0.2222	0.1538	0.1429	0.1176	0.2273	0.2143	0.2	0.1053	0.0952	0.2	0.1111	0.1667	0.087	0.1429	0.2	0.1818	0.3	0.2353	0.125
A2M@318M_Oxidation	P01023	A2M	alpha-2-macroglobulin(A2M)	2	318	M	Oxidation	Oxidation[M]	15.9949	844	1503	0.561544	-0.366066	2.54567e-07	-0.0658877	0.591583	-0.319409	0.000123584	-0.328892	1.29421e-06	0.5	0.6316	0.4	0.6	0.3333	0	0.375	0.25	0.5	0.25	0.4	0.3333	0.4286	0.7143	0.4444	0.5714	0.7778	0.4	0.6667	0.25	0.375	0.25	0.4545	0.3333	0	0.5	0.3636	0.4167	0.4286
A2M@32M_Oxidation	P01023	A2M	alpha-2-macroglobulin(A2M)	2	32	M	Oxidation	Oxidation[M]	15.9949	2052	3728	0.550429	-0.915411	4.72184e-70	-0.645982	1.49577e-36	0.136555	0.0315497	-0.402308	6.00858e-11	0	0.3333	0.1429	0.1429	0.2	0	0	0	0	0	0.5	0.1667	0	0.2	0.3333	0	0	0.4286	0.25	0	0	0	0.1111	0.3333	0	0.1429	0	0.1429	0
A2M@340S_Dehydrated	P01023	A2M	alpha-2-macroglobulin(A2M)	2	340	S	Dehydrated	Dehydrated[S]	-18.0106	561	4019	0.139587	-0.00362148	0.951515	-0.212056	8.31491e-09	-0.171364	3.53961e-07	-0.202663	7.01617e-10	0.1538	0	0.2222	0.25	0.1364	0.2	0.2222	0.2727	0.1818	0.1429	0.0556	0.0769	0.2143	0.2105	0.2	0.2308	0.125	0.0588	0.0455	0.1818	0.25	0.1667	0.125	0.2143	0.1667	0.0625	0.25	0.2857	0.2
A2M@424N_Deamidated	P01023	A2M	alpha-2-macroglobulin(A2M)	2	424	N	Deamidated	Deamidated[N]	0.984016	169	725	0.233103	-0.0113781	0.786017	0.2787	0.00313334	0.169595	0.000568539	0.242871	4.10474e-06	0.1667	0.2	0	0	0	0.25	0	0	0	0	0.3333	0.5	0	0.5	0	0	0	0.4	0	0.25	0	0	0.2	0	0	0	0	0.3333	0.2857
A2M@464M_Oxidation	P01023	A2M	alpha-2-macroglobulin(A2M)	2	464	M	Oxidation	Oxidation[M]	15.9949	594	3239	0.18339	-0.279173	2.06022e-08	-0.245352	6.18208e-06	0.0375525	0.723919	-0.0687085	0.340461	0	0	0	0	0	0	0	0	0	0	0	0	0	0	0	0	0	0.1	0.25	0	0	0	0	0	0	0	0	0	0
A2M@483N_Deamidated	P01023	A2M	alpha-2-macroglobulin(A2M)	2	483	N	Deamidated	Deamidated[N]	0.984016	4037	6336	0.637153	-0.120746	1.74921e-06	-0.237285	8.2082e-07	-0.0351345	0.250816	-0.0705486	0.00383603	0.5	0.7	0.6667	0.6154	0.7273	0.5714	0.625	0.5	0.8	0.75	0.7692	0.6154	0.8	0.8182	0.8	0.8182	0.5833	0.65	0.6667	0.5	0.5	0.6667	0.5455	0.8462	0.5	0.75	1	0.5	0.8889
A2M@500M_Oxidation	P01023	A2M	alpha-2-macroglobulin(A2M)	2	500	M	Oxidation	Oxidation[M]	15.9949	473	1089	0.434343	-0.298282	8.13689e-08	0.0249781	0.816475	0.39345	1.80839e-06	0.332398	2.11309e-06	0	0.6667	0.3333	0.3333	0.5	0	0	0	0	0	0	0.5	0	0.3333	0.4286	0	0	0.3333	1	0	0	0	0.5	0.5	0	0	0	0	0
A2M@509G_Gly->Pro	P01023	A2M	alpha-2-macroglobulin(A2M)	2	509	G	Gly->Pro	Gly->Pro[G]	40.0313	259	1567	0.165284	-0.358656	4.64317e-21	-0.0703366	0.37092	-0.0829033	0.13234	-0.189223	9.47404e-06	0	0	0	0	0.1	0	0.125	0	0	0	0	0	0.1818	0	0.0345	0	0	0.0476	0	0	0	0	0	0	0	0	0	0.1875	0
A2M@520M_Oxidation	P01023	A2M	alpha-2-macroglobulin(A2M)	2	520	M	Oxidation	Oxidation[M]	15.9949	1430	2326	0.614789	0.324902	2.59575e-05	0.595757	2.20906e-06	0.308939	0.000740809	0.276639	0.000229915	0.6667	0.5	0.4	0.7059	0.6	0.8649	0.5	0.4	0	0	0.75	0.9	0.3636	0.9118	0.8276	0.7143	0.8333	0.9048	0.625	0	0	0.8333	0.7222	0	0	0.5	0.7143	0.5833	0.5
A2M@550D_Cation_Na	P01023	A2M	alpha-2-macroglobulin(A2M)	2	550	D	Cation_Na	Cation_Na[D]	21.9819	268	1668	0.160671	-0.402665	3.73611e-37	-0.266014	1.14577e-15	-0.174555	5.08599e-07	-0.21613	1.01297e-11	0	0.125	0	0	0	0	0	0	0	0	0	0	0	0	0	0	0	0	0	0	0	0.25	0	0	0	0	0	0.25	0
A2M@562N_Deamidated	P01023	A2M	alpha-2-macroglobulin(A2M)	2	562	N	Deamidated	Deamidated[N]	0.984016	1653	5703	0.289847	-0.277313	5.6612e-13	-0.217228	0.000177291	0.0697703	0.119345	-0.0452628	0.234188	0	0.3333	0.2308	0.1	0.3333	0.2727	0.0909	0.1429	0.2	0	0.2609	0.1429	0.1538	0.1667	0.25	0.2778	0.2857	0.2353	0.2857	0	0	0.25	0.2	0	0.2308	0.1667	0.2857	0.1875	0.125
A2M@566N_Deamidated	P01023	A2M	alpha-2-macroglobulin(A2M)	2	566	N	Deamidated	Deamidated[N]	0.984016	647	2817	0.229677	-0.305267	4.70532e-10	-0.0532363	0.586593	-0.0650261	0.312668	-0.157653	0.00127536	0	0.1429	0.2857	0	0.25	0	1	0	0	0	0.2222	0.2857	0	0	0.2857	0	1	0	0	0.4	0	0.5	0	0.25	0.1429	1	0.3	0.1429	0
A2M@607M_Oxidation	P01023	A2M	alpha-2-macroglobulin(A2M)	2	607	M	Oxidation	Oxidation[M]	15.9949	148	339	0.436578	-0.337841	3.42787e-10	-0.0731201	0.431619	0.192923	0.0922777	-0.0656195	0.419073	0	0	0	0	0	0	0	0	0	0	0.5	0	0	0	0	0	0	0	0	0	0	0	0	0	0	0	0	0	0
A2M@620N_Deamidated	P01023	A2M	alpha-2-macroglobulin(A2M)	2	620	N	Deamidated	Deamidated[N]	0.984016	271	587	0.46167	-0.0935645	0.288699	0.107141	0.497055	0.207705	0.0374074	-0.0222037	0.7972	0.5	0	0	0	1	0	0	0	0	0.3333	0	0	0	0.5	0	0.3333	0	1	0.5	0	0	0	0.5	0	0	0.3333	0	0.5	1
A2M@635N_Deamidated	P01023	A2M	alpha-2-macroglobulin(A2M)	2	635	N	Deamidated	Deamidated[N]	0.984016	216	606	0.356436	-0.39125	5.00914e-07	-0.352536	2.786e-05	-0.246768	0.00991897	-0.330056	3.12016e-05	0.5	0	0	0	0	0	0	0	0	0	0	0	0	0	0	0	0	0	0	0	0	0	0	1	0	0.3333	0	0	0
A2M@639N_Deamidated	P01023	A2M	alpha-2-macroglobulin(A2M)	2	639	N	Deamidated	Deamidated[N]	0.984016	1747	1858	0.940258	-0.135044	0.00527003	0.118907	0.153509	0.110464	0.0445129	-0.0528614	0.271284	1	1	0.5	1	1	1	1	0	1	1	1	1	1	1	1	1	1	1	0.5	1	1	0.6667	1	1	1	1	0	1	1
A2M@651N_Deamidated	P01023	A2M	alpha-2-macroglobulin(A2M)	2	651	N	Deamidated	Deamidated[N]	0.984016	3434	5458	0.629168	-0.362743	5.21677e-15	-0.152462	0.048321	-0.11091	0.0271455	-0.0479087	0.244819	0.6667	0.375	0.25	0.7143	1	0	0.5714	0.6667	1	0.8	0.625	0.5	0.5714	0.6	0.5	0.4	0.5	0.3333	0.4286	1	1	1	0.7143	0.6667	0.5	1	0	0.5	1
A2M@662N_Deamidated	P01023	A2M	alpha-2-macroglobulin(A2M)	2	662	N	Deamidated	Deamidated[N]	0.984016	294	1842	0.159609	-0.246407	7.33362e-09	-0.0195849	0.726679	-0.0807507	0.0838917	-0.108265	0.0100075	0	0.4	0	1	1	0	0	0	0	0	0	0	0	0	0	0.3333	0.6667	0	0	0	0	1	0	0	0	0	0	0	0
A2M@673M_Oxidation	P01023	A2M	alpha-2-macroglobulin(A2M)	2	673	M	Oxidation	Oxidation[M]	15.9949	189	828	0.228261	-0.397049	5.48131e-19	-0.252496	1.91796e-07	-0.218039	3.02332e-06	-0.257802	7.77118e-09	0	0	0	0	0	0	0	0	0	0	0	0	0	0	0	0	0	0	0	0	0	0	0	0	0	0	0	0	0
A2M@688M_Oxidation	P01023	A2M	alpha-2-macroglobulin(A2M)	2	688	M	Oxidation	Oxidation[M]	15.9949	5906	15886	0.371774	-0.0998262	0.000199775	0.100083	0.0258006	0.0453164	0.149398	0.0631033	0.0118349	0.3636	0.4706	0.3333	0.3333	0.2927	0.3714	0.4242	0.4286	0.4091	0.2917	0.36	0.5484	0.4242	0.2955	0.4054	0.5143	0.5161	0.3673	0.3611	0.2917	0.3077	0.5417	0.5152	0.3667	0.1739	0.4643	0.5	0.3704	0.4444
A2M@694Q_Deamidated	P01023	A2M	alpha-2-macroglobulin(A2M)	2	694	Q	Deamidated	Deamidated[Q]	0.984016	346	9453	0.0366021	-0.201773	1.79085e-69	-0.0433474	0.00254315	-0.0136566	0.263859	-0.0548674	1.52396e-08	0	0	0	0	0	0	0	0	0	0	0	0	0	0	0	0	0	0	0	0	0	0	0	0	0	0	0	0	0
A2M@696E_Cation_Na	P01023	A2M	alpha-2-macroglobulin(A2M)	2	696	E	Cation_Na	Cation_Na[E]	21.9819	110	4560	0.0241228	-0.103791	3.50499e-29	0.0690477	4.61818e-06	0.0267489	0.00646087	0.00387508	0.659048	0	0	0	0	0	0	0	0.0286	0	0	0	0	0	0	0	0	0	0	0	0.0417	0	0	0	0	0	0	0	0	0
A2M@697M_Oxidation	P01023	A2M	alpha-2-macroglobulin(A2M)	2	697	M	Oxidation	Oxidation[M]	15.9949	5597	15906	0.35188	-0.068733	0.00716133	0.0522695	0.246712	0.0608067	0.0400961	0.047022	0.0552338	0.3182	0.2647	0.2333	0.4103	0.439	0.4	0.303	0.3143	0.3636	0.5	0.36	0.2903	0.3333	0.5	0.3784	0.3429	0.2581	0.4082	0.3056	0.4167	0.3846	0.3333	0.2727	0.3	0.4348	0.3214	0.2778	0.4074	0.3889
A2M@706G_Gly->Pro	P01023	A2M	alpha-2-macroglobulin(A2M)	2	706	G	Gly->Pro	Gly->Pro[G]	40.0313	2521	16876	0.149384	-0.272365	1.61362e-18	-0.0497187	0.382356	-0.200276	8.8376e-11	-0.227548	1.34158e-16	0.0417	0.0517	0.0968	0.1389	0.0962	0.0781	0.1111	0	0.0625	0.1667	0.1129	0.0217	0.2121	0.0658	0.0678	0.0667	0.0789	0.0862	0.1404	0.1579	0.1875	0.1667	0.0789	0.1667	0.0435	0.0732	0.0476	0.5818	0.0833
A2M@713M_Oxidation	P01023	A2M	alpha-2-macroglobulin(A2M)	2	713	M	Oxidation	Oxidation[M]	15.9949	10404	17070	0.60949	-0.173496	1.18229e-06	-0.222767	0.00089018	0.207859	1.6799e-08	0.0388489	0.249432	0.625	0.7069	0.6774	0.6389	0.6731	0.7969	0.5278	0.75	0.375	0.4167	0.6452	0.6957	0.4848	0.7763	0.661	0.8	0.6842	0.7241	0.6842	0.4211	0.4375	0.5667	0.7368	0.5	0.4783	0.5366	0.4762	0.5636	0.3333
A2M@768G_Gly->Pro	P01023	A2M	alpha-2-macroglobulin(A2M)	2	768	G	Gly->Pro	Gly->Pro[G]	40.0313	1023	6047	0.169175	-0.502868	1.8746e-55	-0.335625	3.13989e-22	-0.134732	0.00352759	-0.31856	1.37672e-24	0	0	0	0.0667	0	0	0	0	0	0	0	0	0	0	0.0588	0	0	0.0667	0	0	0	0	0.1333	0	0	0	0	0.1765	0
A2M@816N_Deamidated	P01023	A2M	alpha-2-macroglobulin(A2M)	2	816	N	Deamidated	Deamidated[N]	0.984016	410	2513	0.163152	-0.22033	2.94648e-07	-0.10717	0.0138453	-0.11029	0.00598165	-0.161076	1.10467e-05	0	0	0	0	0.3333	0.125	0.25	0	0	0.2	0.1429	0.125	0.1667	0.25	0.2857	0.1818	0.25	0.2857	0.25	0.1111	0	0.125	0	0.125	0	0	0	0	0
A2M@829E_Ammonium	P01023	A2M	alpha-2-macroglobulin(A2M)	2	829	E	Ammonium	Ammonium[E]	17.0265	108	633	0.170616	-0.195672	7.96278e-14	-0.07001	0.0266374	0.00569308	0.895116	-0.101578	6.93806e-05	0	0	0	0	0	0	0	0.1429	0	0	0	0	0	0	0	0.25	0	0	0	0	0	0	0	0	0.3333	0	0	0.25	0
A2M@829E_Cation_Na	P01023	A2M	alpha-2-macroglobulin(A2M)	2	829	E	Cation_Na	Cation_Na[E]	21.9819	153	775	0.197419	-0.375684	4.47919e-29	-0.217259	2.48721e-09	-0.130878	0.000579382	-0.22845	3.80148e-12	0	0	0	0	0	0	0	0	0	0	0	0	0	0	0	0	0	0	0	0	0	0	0	0	0	0	0	0	0
A2M@847C_DiDehydro	P01023	A2M	alpha-2-macroglobulin(A2M)	2	847	C	DiDehydro	DiDehydro[C]	-2.01565	405	6892	0.0587638	-0.0340778	0.620917	-0.116913	0.00561851	0.0865013	0.077873	-0.0644235	0.0894838	0	0	0.25	0.5	0.0411	0	0	0	0	0	0.0435	0	0	0	0	0	0	0.4	0	1	0	0	0	0	0	0.3333	0	0	0
A2M@849C_DiDehydro	P01023	A2M	alpha-2-macroglobulin(A2M)	2	849	C	DiDehydro	DiDehydro[C]	-2.01565	122	1539	0.0792723	-0.165524	2.92436e-06	-0.106402	0.00854311	0.0470946	0.39315	-0.0677724	0.0476136	0	0	0	0	0	0	0	0	0	0	0.1667	0	0	0.25	0	0	0	0	0	0	0	0	0	0	0	0	0	0	0
A2M@851N_Deamidated	P01023	A2M	alpha-2-macroglobulin(A2M)	2	851	N	Deamidated	Deamidated[N]	0.984016	13076	18474	0.707806	0.0925619	0.000982597	0.206832	1.17031e-05	0.126222	0.000127062	0.106435	0.000123667	0.7879	0.75	0.6939	0.7231	0.7534	0.6522	0.7719	0.7174	0.6786	0.75	0.7536	0.717	0.8537	0.7015	0.7391	0.6667	0.7288	0.7273	0.7667	0.7632	0.9091	0.8333	0.7424	0.7949	0.7742	0.6667	0.7949	0.8235	0.84
A2M@855T_Dehydrated	P01023	A2M	alpha-2-macroglobulin(A2M)	2	855	T	Dehydrated	Dehydrated[T]	-18.0106	788	5918	0.133153	-0.246562	6.23667e-17	-0.160531	4.25164e-08	0.0571636	0.215397	-0.116044	1.34425e-05	0.0833	0.0435	0	0.1667	0.05	0.1579	0.1053	0.0952	0.1	0.0667	0.125	0.087	0.0556	0.1481	0.1923	0.0714	0.1176	0.0385	0.1429	0.0714	0	0.1176	0.1364	0.0625	0.125	0	0.1111	0.2308	0.1538
A2M@917N_Deamidated	P01023	A2M	alpha-2-macroglobulin(A2M)	2	917	N	Deamidated	Deamidated[N]	0.984016	377	1059	0.355996	-0.441128	7.27843e-11	0.0517884	0.749862	-0.0488593	0.647009	-0.192282	0.0122435	0	0	1	0	0.3333	1	0	0	0	0	0	0	0	0.5	1	0	0	0	0	0	0	0	0	1	0	0	0	0	0
AFM@160N_Deamidated	P43652	AFM	afamin(AFM)	173	160	N	Deamidated	Deamidated[N]	0.984016	117	417	0.280576	-0.346391	4.16972e-12	-0.244236	8.73668e-06	-0.233691	5.40062e-06	-0.270677	7.87294e-08	0	0.2	0	0	0	0	0	0	0	0	0	0	0	0	0	0	0	0	0	0	0	0	0	0	0	0	0	0	0
AFM@200N_Deamidated	P43652	AFM	afamin(AFM)	173	200	N	Deamidated	Deamidated[N]	0.984016	120	578	0.207612	-0.325937	1.01956e-37	-0.168956	9.13291e-10	-0.209507	5.75889e-17	-0.225743	2.17493e-20	0	0	0	0.2	0	0	0	0	0	0	0	0	0	0	0	0	0	0	0	0	0	0	0	0	0	0	0	0	0
AFM@285M_Oxidation	P43652	AFM	afamin(AFM)	173	285	M	Oxidation	Oxidation[M]	15.9949	196	562	0.348754	-0.103488	0.210084	-0.257755	1.75001e-05	-0.32139	2.02235e-10	-0.342422	3.60238e-12	1	0.3333	0.3333	0.4286	0	0	0	0.3333	0.5	0	0.3333	0	0	0	0.2857	0	0	0.25	0	0	1	0.5	0	0.5	0	0.5	0	0	0.3333
AFM@306K_unknown_12	P43652	AFM	afamin(AFM)	173	306	K	unknown_12	unknown_12[K]	64.0317	649	656	0.989329	-0.3101	0.00621737	-0.32907	0.128208	-0.194351	0.148113	-0.158466	0.139602	0	1	1	1	1	0	0	1	0	0	0	1	0	0	0	1	1	1	1	1	1	1	1	1	0	0	1	1	0
AFM@316N_Deamidated	P43652	AFM	afamin(AFM)	173	316	N	Deamidated	Deamidated[N]	0.984016	290	1520	0.190789	-0.351711	6.02337e-20	-0.184121	3.89465e-05	-0.262704	3.65922e-11	-0.307539	5.44803e-16	0	0.2857	0.1429	0.125	0	0	0	0	0	0.125	0.375	0	0	0	0.2857	0	0	0.2857	0	0	0	0	0	0	0	0	0	0	0
AFM@411M_Oxidation	P43652	AFM	afamin(AFM)	173	411	M	Oxidation	Oxidation[M]	15.9949	275	765	0.359477	0.0021649	0.982813	-0.101325	0.470609	-0.284707	1.49805e-05	-0.305172	4.64394e-07	0.3333	0.2857	0.1667	0.5	0.2	0	0	0.6667	0.25	0.6667	0.25	0.5	0.1429	0.1667	0.2857	0.1667	0.2857	0.1667	0	0	0.3333	0.3333	1	0.4	0.25	0.3333	0	0.25	0.5
AGT@255M_Oxidation	P01019	AGT	angiotensinogen(AGT)	183	255	M	Oxidation	Oxidation[M]	15.9949	857	1219	0.703035	-0.905958	2.44176e-36	-0.742328	1.90205e-12	-0.571872	1.55976e-09	-0.756626	9.28316e-29	0	0	0	0.6923	0.7222	0.8	0.4	0.3333	0	0	0.875	0.25	0.3333	0.4	0.75	0.75	0.25	0.5	0.4	0	0	0.5	0	0	0	0	0	0	0
AGT@268M_Met->Thr	P01019	AGT	angiotensinogen(AGT)	183	268	M	Met->Thr	Met->Thr[M]	-29.9928	266	405	0.65679	-0.824416	3.17743e-27	-0.52084	0.00462635	-0.303576	0.0340188	-0.507565	5.88068e-06	0	0	1	1	0	0	0	0	0	1	0	0	0	0	0	0	0	0	0	1	0	0	1	0	0	0	0	0	0
AGT@58N_Deamidated	P01019	AGT	angiotensinogen(AGT)	183	58	N	Deamidated	Deamidated[N]	0.984016	249	779	0.319641	-0.328968	3.3823e-08	-0.240627	0.000206946	-0.132612	0.0601474	-0.289114	1.03935e-07	0	0	0	0.2	0.5	0	0.5	0	0	0	0	0.25	0.75	0	0.1111	0	0.25	0.1429	0	0	0	0	0	0	1	0	0	0	0
AHSG@138S_Phospho	P02765	AHSG	alpha 2-HS glycoprotein(AHSG)	197	138	S	Phospho	Phospho[S]	79.9663	187	553	0.338156	-0.555508	4.18742e-25	-0.391527	5.37736e-11	-0.40612	1.43226e-13	-0.457203	1.41569e-17	0	0.2	0	0.25	0	0	0	0	0	0	0	0	0	0	0	0	0	0	0	0	0	0	0	0	0	0	0	0	0
AHSG@200E_Ammonium	P02765	AHSG	alpha 2-HS glycoprotein(AHSG)	197	200	E	Ammonium	Ammonium[E]	17.0265	119	873	0.136312	-0.320029	3.21902e-41	-0.161604	1.11595e-09	-0.107362	3.29823e-05	-0.192106	1.86034e-17	0	0	0	0	0	0	0	0	0	0	0	0	0	0	0	0	0	0	0	0	0	0	0	0	0	0	0	0	0
AHSG@321M_Oxidation	P02765	AHSG	alpha 2-HS glycoprotein(AHSG)	197	321	M	Oxidation	Oxidation[M]	15.9949	21380	28619	0.747056	-0.452522	8.41288e-18	0.124584	0.0917216	-0.0956975	0.0802875	-0.0540651	0.228141	0.3158	0.3478	0.5714	0.8174	0.6429	0.6341	0.4091	0.0769	0.3077	0.6207	0.8333	0.8241	0.3889	0.8276	0.8019	0.775	0.6607	0.8214	0.25	0.3636	0.5385	0.375	0.5294	0	1	0.5	0.25	0.4444	0.5556
AHSG@328S_Dehydrated	P02765	AHSG	alpha 2-HS glycoprotein(AHSG)	197	328	S	Dehydrated	Dehydrated[S]	-18.0106	171	9350	0.0182888	-0.124736	1.55462e-48	0.033689	0.00935489	0.00333662	0.720192	-0.0183345	0.0109397	0	0	0	0	0	0	0	0	0	0	0	0	0	0	0	0	0	0	0	0	0	0	0	0	0	0	0	0	0
AHSG@330S_Phospho	P02765	AHSG	alpha 2-HS glycoprotein(AHSG)	197	330	S	Phospho	Phospho[S]	79.9663	228	13953	0.0163406	-0.117907	8.17784e-44	0.0340228	0.00871646	0.0186027	0.0361295	-0.0144238	0.0497926	0	0	0	0.0174	0.0179	0	0.0455	0	0	0	0.0093	0	0	0	0.0094	0	0	0.0071	0	0	0	0	0	0	0	0	0	0	0
AHSG@332E_Cation_Na	P02765	AHSG	alpha 2-HS glycoprotein(AHSG)	197	332	E	Cation_Na	Cation_Na[E]	21.9819	399	14750	0.0270508	-0.123603	1.65624e-34	0.0727368	1.24407e-05	0.0593763	2.37293e-06	0.0107762	0.273268	0	0	0	0	0	0	0	0.1538	0	0	0	0	0	0	0	0	0	0	0	0	0	0	0	0	0	0	0	0	0
ALB@100T_Dehydrated	P02768	ALB	albumin(ALB)	213	100	T	Dehydrated	Dehydrated[T]	-18.0106	3502	87365	0.0400847	-0.0826017	2.9639e-07	0.0324767	0.0814489	0.0748868	0.000117078	0.0190299	0.177725	0.0208	0.0078	0.0497	0.0569	0.0308	0.0127	0.0126	0.0185	0.0132	0.0357	0.0343	0.0192	0.0071	0.0258	0.0145	0	0.0152	0.0224	0.0152	0.0182	0.0238	0.0077	1	0.0312	0.0342	0.0086	0.0538	0.0541	0.0317
ALB@103T_Dehydrated	P02768	ALB	albumin(ALB)	213	103	T	Dehydrated	Dehydrated[T]	-18.0106	508	22501	0.0225768	-0.146945	0.0327951	-0.202109	0.000223	-0.278844	4.57285e-10	-0.305466	2.66708e-12	0.0405	0.0156	0.0366	0.0101	1	0	0	0.0308	0	0.0303	1	0	0	0.0286	0	0	1	0.0102	0.0333	0.0566	1	0.0625	0.0274	0.0417	0.02	0.029	0.0185	0	0.0517
ALB@106E_Cation_Fe[III]	P02768	ALB	albumin(ALB)	213	106	E	Cation_Fe[III]	Cation_Fe[III][E]	52.9115	135	38330	0.00352205	-0.0722993	4.78247e-25	0.0788335	1.57159e-11	0.0473086	1.41614e-10	0.0236961	0.000122254	0	0	0.0028	0	0	0	0	0.0072	0	0	0	0	0	0	0	0	0.0028	0	0	0.0042	0	0	0.0034	0	0	0.0037	0.0099	0.0074	0.0146
ALB@108Y_Didehydro	P02768	ALB	albumin(ALB)	213	108	Y	Didehydro	Didehydro[Y]	-2.01565	362	74088	0.00488608	-0.0713605	6.02484e-25	0.0957345	9.86901e-16	0.0498669	1.13933e-11	0.0397079	2.67559e-10	0	0.0036	0	0	0.0023	0	0.0067	0	0.0036	0.0032	0	0	0.0034	0	0.0025	0	0	0.0025	0.0042	0	0.0037	0.0042	0.0068	0.0034	0.0049	0.0037	0.005	0.0074	0.0097
ALB@110E_Cation_Ca[II]	P02768	ALB	albumin(ALB)	213	110	E	Cation_Ca[II]	Cation_Ca[II][E]	37.9469	725	120292	0.006027	-0.0859571	8.41376e-33	0.0807273	7.87071e-12	0.0407965	4.05226e-08	0.0177771	0.00478546	0	0	0.0057	0	0.0046	0.0043	0.0101	0	0.0107	0.0064	0.0048	0	0.0068	0	0	0	0.0028	0	0.0042	0.0042	0.0037	0.0042	0.0034	0.0034	0.0049	0	0.0099	0.0074	0.0194
ALB@110E_Cation_Fe[III]	P02768	ALB	albumin(ALB)	213	110	E	Cation_Fe[III]	Cation_Fe[III][E]	52.9115	233	61949	0.00376116	-0.0829934	5.07183e-32	0.0783638	2.92297e-11	0.0508501	1.62962e-11	0.0284428	6.0806e-06	0	0	0	0	0.0023	0	0.0034	0	0	0	0	0	0.0034	0	0	0	0.0028	0	0.0084	0.0042	0	0.0042	0	0	0	0	0	0	0
ALB@110E_Cation_Na	P02768	ALB	albumin(ALB)	213	110	E	Cation_Na	Cation_Na[E]	21.9819	380	94048	0.00404049	-0.0840855	2.37302e-32	0.073515	2.52244e-10	0.0413875	1.71518e-08	0.0185475	0.00288575	0.0035	0	0	0.0024	0.0023	0.0043	0.0034	0	0	0	0.0024	0	0.0034	0.0055	0	0	0	0.0025	0	0.0042	0	0	0	0.0034	0.0148	0.0037	0.005	0	0.0049
ALB@111M_Oxidation	P02768	ALB	albumin(ALB)	213	111	M	Oxidation	Oxidation[M]	15.9949	50316	165154	0.304661	0.110079	4.27826e-20	0.16316	1.91804e-15	0.0945934	1.22625e-11	0.106272	1.05929e-19	0.34	0.3592	0.3102	0.3596	0.3622	0.4604	0.3961	0.412	0.3879	0.3642	0.3495	0.4119	0.3882	0.3588	0.3539	0.4854	0.4058	0.3719	0.4135	0.436	0.3986	0.3887	0.3503	0.3448	0.4138	0.3652	0.4356	0.3546	0.4709
ALB@113D_Cation_Na	P02768	ALB	albumin(ALB)	213	113	D	Cation_Na	Cation_Na[D]	21.9819	408	99803	0.00408805	-0.0847734	5.59548e-34	0.0739641	1.12655e-10	0.0480921	7.43336e-11	0.0226915	0.000218289	0	0	0.0028	0.0024	0.0046	0.0043	0.0034	0	0.0036	0	0	0.007	0	0.0028	0	0.0042	0.0028	0.0025	0	0	0	0	0.0068	0	0	0	0	0	0
ALB@113D_Dehydrated	P02768	ALB	albumin(ALB)	213	113	D	Dehydrated	Dehydrated[D]	-18.0106	234	56230	0.00416148	-0.0868636	8.12069e-33	0.0678737	1.02558e-08	0.0382461	3.38936e-07	0.0158181	0.0133686	0	0	0.0028	0	0	0	0	0	0	0.0032	0.0024	0	0	0	0	0	0	0	0	0.0042	0	0	0	0	0.0049	0	0	0.0112	0
ALB@114C_azole	P02768	ALB	albumin(ALB)	213	114	C	azole	azole[C]	-20.0262	912	117410	0.00776765	-0.0981545	1.22051e-37	0.0559757	2.88224e-06	0.0368907	3.67683e-06	0.0248712	0.000270188	0	0.0146	0	0.0073	0.0069	0	0	0	0.0071	0.0096	0.0048	0	0.0068	0	0.0101	0	0.0057	0.0051	0	0.0085	0	0	0.0102	0.0067	0.0049	0	0	0.0037	0
ALB@114C_Cys->Dha	P02768	ALB	albumin(ALB)	213	114	C	Cys->Dha	Cys->Dha[C]	-33.9877	276	76513	0.00360723	-0.0879674	7.04862e-36	0.0722776	3.25503e-10	0.0416653	9.98437e-09	0.0208979	0.000707293	0	0	0	0.0049	0.0023	0	0	0	0	0	0	0.0035	0	0.0028	0.0051	0	0.0028	0.0025	0	0	0	0	0	0	0	0	0	0	0
ALB@114C_Cys->Oxoalanine	P02768	ALB	albumin(ALB)	213	114	C	Cys->Oxoalanine	Cys->Oxoalanine[C]	-17.9928	509	49598	0.0102625	-0.103926	3.15933e-43	0.0542516	3.86765e-06	0.0240709	0.00144626	0.00185663	0.785946	0	0	0	0	0	0	0	0	0	0	0	0	0	0	0	0	0	0	0	0	0	0	0	0	0	0	0	0	0
ALB@114C_DiDehydro	P02768	ALB	albumin(ALB)	213	114	C	DiDehydro	DiDehydro[C]	-2.01565	33435	168739	0.198146	-0.258861	3.13468e-40	-0.179291	9.79563e-13	0.0227846	0.320066	-0.0738576	3.28653e-05	0.1206	0.1712	0.1479	0.1711	0.1827	0.1536	0.1351	0.1735	0.1241	0.2205	0.2054	0.1476	0.1536	0.2166	0.1612	0.1977	0.2188	0.1704	0.1225	0.1476	0.1577	0.1512	0.1209	0.1264	0.0887	0.1216	0.0987	0.1385	0.0868
ALB@114C_ethylsulfonylethyl(BEMAD_C)	P02768	ALB	albumin(ALB)	213	114	C	ethylsulfonylethyl(BEMAD_C)	ethylsulfonylethyl[C](BEMAD_C[C])	120.025	262	71191	0.00368024	-0.0903333	9.05243e-37	0.067894	4.01451e-09	0.0402772	4.23201e-08	0.0193685	0.00194681	0	0	0.0028	0	0	0	0	0	0	0	0.0024	0	0	0	0	0	0.0028	0	0	0	0	0	0	0	0	0	0	0	0
ALB@115C_azole	P02768	ALB	albumin(ALB)	213	115	C	azole	azole[C]	-20.0262	395	76025	0.00519566	-0.0898396	2.1052e-36	0.0636287	2.25502e-08	0.0379271	2.05165e-07	0.0170049	0.00648281	0.0035	0	0.0085	0.0049	0.0023	0	0.0034	0	0	0.0096	0	0	0.0068	0.0028	0	0.0126	0.0085	0.0051	0	0	0	0	0	0.0134	0	0.0037	0	0	0
ALB@115C_Cys->Dha	P02768	ALB	albumin(ALB)	213	115	C	Cys->Dha	Cys->Dha[C]	-33.9877	197	58011	0.00339591	-0.0827137	2.38329e-32	0.0810628	4.47031e-12	0.0501119	1.82409e-11	0.0307334	8.31767e-07	0.0035	0	0	0	0	0	0	0	0	0.0032	0	0.0035	0	0	0	0.0042	0.0028	0	0	0.0042	0	0	0.0034	0.0034	0	0	0	0	0
ALB@115C_DiDehydro	P02768	ALB	albumin(ALB)	213	115	C	DiDehydro	DiDehydro[C]	-2.01565	7023	161579	0.0434648	-0.109452	8.23657e-17	0.0880463	6.44557e-06	0.0790672	0.000130643	0.0337341	0.0273902	0.0267	0.0317	0.028	0.0285	0.0405	0.0491	0.0236	0.0307	0.0105	0.028	0.056	0.0312	0.0317	0.0415	0.0459	0.0279	0.0362	0.0544	0.0248	0.0297	0.0214	0.1818	0.0216	0.0302	0.0338	0.0136	0.014	0.0172	0.0194
ALB@115C_ethylsulfonylethyl(BEMAD_C)	P02768	ALB	albumin(ALB)	213	115	C	ethylsulfonylethyl(BEMAD_C)	ethylsulfonylethyl[C](BEMAD_C[C])	120.025	143	46996	0.00304281	-0.0853657	1.95668e-33	0.0729991	4.06964e-10	0.0433757	4.20074e-09	0.0220669	0.000404411	0	0	0	0	0.0023	0	0	0	0	0	0	0	0	0	0.0025	0	0	0	0	0	0	0	0	0	0	0	0	0	0
ALB@115C_unknown_21	P02768	ALB	albumin(ALB)	213	115	C	unknown_21	unknown_21[C]	149.981	155	46991	0.0032985	-0.0862645	4.37641e-34	0.0718402	6.59655e-10	0.0421658	9.72588e-09	0.0215333	0.000552926	0	0	0	0	0	0	0	0	0	0.0032	0.0024	0	0	0	0	0	0	0	0	0	0	0	0	0	0	0	0	0	0
ALB@117K_Hex	P02768	ALB	albumin(ALB)	213	117	K	Hex	Hex[K]	162.053	296	6562	0.0451082	-0.209392	7.54362e-30	-0.063342	0.00605501	-0.0980597	9.66616e-08	-0.130731	1.61841e-14	0	0	0	0.0312	0.0357	0.0476	0.2105	0	0	0	0.0556	0	0	0.0213	0.0556	0	0	0	0	0	0	0	0.05	0.0417	0	0	0	0.0455	0
ALB@117K_MesitylOxide	P02768	ALB	albumin(ALB)	213	117	K	MesitylOxide	MesitylOxide[K]	98.0732	516	68842	0.00749542	-0.162598	2.93606e-34	0.0533223	0.0148615	-0.0318595	0.021107	-0.059008	6.83931e-07	0	0	0.0028	0.0113	0.0179	0	0.0034	0	0	0	0	0	0	0.0213	0.0051	0.0042	0.0028	0.0093	0	0	0	0	0	0	0	0	0	0	0
ALB@119E_Cation_Fe[III]	P02768	ALB	albumin(ALB)	213	119	E	Cation_Fe[III]	Cation_Fe[III][E]	52.9115	176	69066	0.00254829	-0.0745461	1.43779e-26	0.0796576	1.39561e-11	0.050345	1.68226e-11	0.0305125	1.10672e-06	0	0	0.0052	0	0	0	0	0	0	0.0024	0	0	0	0.0014	0	0	0	0	0	0.0038	0.0036	0	0	0	0	0	0.0067	0	0
ALB@120P_Pro->Cys	P02768	ALB	albumin(ALB)	213	120	P	Pro->Cys	Pro->Cys[P]	5.95642	134	62960	0.00212834	-0.0810907	8.03569e-31	0.0753301	1.1341e-10	0.0468293	2.56389e-10	0.0246425	7.32537e-05	0	0	0.0026	0.0027	0	0	0	0	0	0	0	0	0	0	0	0	0	0.0041	0	0	0	0	0	0	0	0	0	0	0
ALB@121E_Cation_Fe[III]	P02768	ALB	albumin(ALB)	213	121	E	Cation_Fe[III]	Cation_Fe[III][E]	52.9115	956	204480	0.00467527	-0.048664	1.39919e-11	0.0779318	1.39561e-11	0.0466404	1.97444e-10	0.0296486	1.81269e-06	0	0.0033	0.0105	0.0027	0.0043	0.0044	0.0079	0.0142	0.0106	0.0072	0.0029	0	0	0.0014	0.0045	0.0049	0.0017	0.0041	0.0039	0.019	0.018	0.0033	0.0139	0.0088	0.0053	0.0035	0.04	0.0067	0.0145
ALB@121E_Cation_Na	P02768	ALB	albumin(ALB)	213	121	E	Cation_Na	Cation_Na[E]	21.9819	366	151821	0.00241073	-0.0783624	2.33522e-29	0.0824998	2.12461e-12	0.04662	2.13846e-10	0.0279529	6.27714e-06	0.0033	0	0	0.0013	0.0029	0.0022	0.0052	0	0.0035	0	0.0014	0	0	0	0.006	0.0025	0.0017	0	0.0039	0	0	0.0033	0	0.0029	0	0	0.0067	0.0034	0.0048
ALB@121E_Glu->Met	P02768	ALB	albumin(ALB)	213	121	E	Glu->Met	Glu->Met[E]	1.99789	296	129807	0.00228031	-0.0775354	2.27141e-28	0.0737108	2.21833e-10	0.0440394	2.00254e-09	0.0227002	0.000255091	0	0.0033	0.0026	0.0027	0	0.0022	0.0026	0.0028	0.0035	0	0	0.0019	0	0	0.003	0	0.0017	0.0027	0.0039	0.0038	0	0	0.0028	0.0029	0.0053	0	0	0	0
ALB@123N_Ammonia-loss	P02768	ALB	albumin(ALB)	213	123	N	Ammonia-loss	Ammonia-loss[N]	-17.0265	109	10368	0.0105131	-0.100079	1.06847e-39	0.0648312	8.93295e-08	0.0342735	9.58801e-06	0.00983521	0.147407	0	0	0	0	0	0	0	0	0	0	0	0	0	0	0	0	0	0	0	0	0	0	0	0	0	0	0	0	0
ALB@123N_Asn->Xle	P02768	ALB	albumin(ALB)	213	123	N	Asn->Xle	Asn->Xle[N]	-0.958863	257	87107	0.00295039	-0.0868449	2.64294e-34	0.0709656	1.1049e-09	0.0420976	1.14341e-08	0.0196886	0.00161586	0	0	0	0.0027	0	0	0	0	0	0	0.0014	0	0	0	0.003	0	0	0.0027	0	0	0	0	0	0	0	0	0	0	0
ALB@123N_Deamidated	P02768	ALB	albumin(ALB)	213	123	N	Deamidated	Deamidated[N]	0.984016	13483	340092	0.0396452	-0.0884815	1.74938e-18	0.0396979	0.00088209	-0.00809255	0.416963	-0.0259947	0.000996712	0.0471	0.0479	0.0409	0.0382	0.0366	0.0388	0.0393	0.0484	0.0582	0.0629	0.0431	0.0464	0.0415	0.0423	0.0319	0.0432	0.0407	0.0398	0.0421	0.0346	0.038	0.0489	0.0438	0.0504	0.0518	0.0551	0.04	0.0649	0.0341
ALB@124E_Cation_Ca[II]	P02768	ALB	albumin(ALB)	213	124	E	Cation_Ca[II]	Cation_Ca[II][E]	37.9469	148	71573	0.00206782	-0.0785625	4.91393e-29	0.0809186	8.39802e-12	0.0456919	6.17876e-10	0.0232516	0.000181498	0.0033	0	0	0.0013	0	0	0	0	0	0.0048	0.011	0	0.0024	0	0	0.0025	0	0	0	0	0	0.0033	0	0	0	0	0.0133	0	0
ALB@124E_Cation_Fe[III]	P02768	ALB	albumin(ALB)	213	124	E	Cation_Fe[III]	Cation_Fe[III][E]	52.9115	2644	267289	0.00989191	-0.032148	5.26786e-05	0.0766129	2.72121e-11	0.0378665	3.82877e-07	0.0224972	0.000410353	0.013	0.0234	0.0105	0.0071	0.0115	0.0095	0.0131	0.0176	0.0159	0.0048	0.0038	0.0056	0.0122	0.0075	0.0081	0.0098	0.0116	0.0097	0.0233	0.0456	0.0216	0.023	0	0.0176	0	0.0213	0.0333	0.0235	0.0097
ALB@124E_Cation_Na	P02768	ALB	albumin(ALB)	213	124	E	Cation_Na	Cation_Na[E]	21.9819	757	203634	0.00371745	-0.0740547	8.45871e-25	0.0776107	8.13973e-11	0.0471811	5.6713e-10	0.0256908	6.04073e-05	0.0065	0.0033	0.0105	0.0013	0.0029	0.0022	0.0071	0.0217	0.0035	0	0.0014	0	0	0.0027	0.0045	0.0025	0.0017	0.0014	0	0.0076	0.0036	0	0	0	0	0.0035	0.0067	0	0.0048
ALB@124E_Glu->Met	P02768	ALB	albumin(ALB)	213	124	E	Glu->Met	Glu->Met[E]	1.99789	482	191188	0.00252108	-0.0770436	3.06854e-28	0.0823691	2.30172e-12	0.0483249	6.13366e-11	0.0266202	1.68215e-05	0	0	0.0026	0.0027	0.0014	0.0022	0	0.0028	0.0035	0	0.0043	0.0019	0.0024	0.0027	0.0015	0.0025	0.0033	0	0	0	0.0036	0.0033	0.0028	0.0059	0.0053	0	0	0.0067	0.0097
ALB@125C_azole	P02768	ALB	albumin(ALB)	213	125	C	azole	azole[C]	-20.0262	413	135447	0.00304916	-0.084294	1.94487e-33	0.0715764	4.09205e-10	0.045938	4.66478e-10	0.0265566	1.8443e-05	0	0	0.0026	0	0.0014	0.0022	0	0.0057	0.0035	0.0024	0	0	0	0	0.0045	0.0025	0.0029	0.0027	0	0	0	0	0	0	0	0	0	0	0
ALB@125C_Cys->Oxoalanine	P02768	ALB	albumin(ALB)	213	125	C	Cys->Oxoalanine	Cys->Oxoalanine[C]	-17.9928	370	134310	0.00275482	-0.0868105	1.07638e-34	0.0692914	1.45768e-09	0.0442107	1.90745e-09	0.0198914	0.00130046	0	0	0	0	0.0014	0	0	0	0	0	0	0	0	0.0014	0	0	0	0	0	0	0	0	0	0	0.0053	0	0	0	0
ALB@125C_DiDehydro	P02768	ALB	albumin(ALB)	213	125	C	DiDehydro	DiDehydro[C]	-2.01565	4027	270184	0.0149047	-0.072886	1.8768e-21	0.0649794	6.53242e-09	0.0552974	3.79789e-11	0.0324161	1.29421e-06	0.0098	0.01	0.0052	0.0067	0.0146	0.0148	0.0125	0.016	0.0213	0.0213	0.0123	0.0154	0.0073	0.0173	0.0088	0.0096	0.0109	0.0221	0.0039	0.0038	0.0036	0.016	0.0157	0.0165	0.0471	0.0102	0.0133	0.0187	0.0097
ALB@125C_Dioxidation	P02768	ALB	albumin(ALB)	213	125	C	Dioxidation	Dioxidation[C]	31.9898	10120	284272	0.0355997	-0.0986882	2.43484e-35	0.104825	6.4006e-13	0.0661308	4.60159e-10	0.0432293	3.31528e-07	0.0223	0.0351	0.0394	0.0435	0.0381	0.053	0.0408	0.0337	0.0421	0.0489	0.0372	0.0488	0.0462	0.0412	0.0361	0.0443	0.048	0.039	0.0389	0.0293	0.0273	0.0336	0.0277	0.0204	0.0106	0.0092	0.0133	0.0201	0.0145
ALB@125C_ethylsulfonylethyl(BEMAD_C)	P02768	ALB	albumin(ALB)	213	125	C	ethylsulfonylethyl(BEMAD_C)	ethylsulfonylethyl[C](BEMAD_C[C])	120.025	554	155487	0.003563	-0.0934084	8.82117e-39	0.0647752	1.66185e-08	0.0385758	1.54413e-07	0.0164498	0.00858698	0	0	0	0.0013	0	0	0	0	0	0	0.0014	0	0	0	0	0	0	0.0014	0	0	0	0	0	0	0	0	0	0	0
ALB@125C_Trioxidation	P02768	ALB	albumin(ALB)	213	125	C	Trioxidation	Trioxidation[C]	47.9847	37529	324018	0.115824	-0.188238	1.61996e-42	-0.0201482	0.238175	0.0365817	0.0412964	-0.00890875	0.558045	0.0844	0.1209	0.1004	0.1294	0.1403	0.1474	0.1204	0.1032	0.0747	0.1176	0.1472	0.1416	0.1359	0.1548	0.1284	0.1568	0.1582	0.1331	0.0874	0.0304	0.0504	0.1179	0.1064	0.0877	0.0346	0.1368	0.0133	0.0503	0.029
ALB@125C_unknown_14	P02768	ALB	albumin(ALB)	213	125	C	unknown_14	unknown_14[C]	73.9832	572	87693	0.00652276	-0.0897135	2.67159e-36	0.0687117	2.63184e-09	0.0435383	7.02253e-09	0.0169984	0.00648452	0	0	0	0	0	0	0	0	0	0	0	0	0	0	0	0	0	0	0	0	0	0	0	0	0	0	0	0	0
ALB@125C_unknown_17	P02768	ALB	albumin(ALB)	213	125	C	unknown_17	unknown_17[C]	89.9774	921	159284	0.00578213	-0.0951191	1.5094e-40	0.0633062	2.06038e-08	0.0407676	4.78071e-08	0.0149815	0.0158163	0	0	0	0	0	0	0	0	0	0	0	0	0	0	0	0	0	0	0	0	0	0	0	0	0	0	0	0	0
ALB@125C_unknown_21	P02768	ALB	albumin(ALB)	213	125	C	unknown_21	unknown_21[C]	149.981	575	82495	0.00697012	-0.0884377	1.10676e-35	0.0699876	1.20984e-09	0.0427508	8.74989e-09	0.0193031	0.00193329	0	0	0	0	0	0	0	0	0	0	0	0	0	0	0	0	0	0	0	0	0	0	0	0	0	0	0	0	0
ALB@125C_unknown_37	P02768	ALB	albumin(ALB)	213	125	C	unknown_37	unknown_37[C]	250.069	325	87141	0.00372959	-0.0891125	5.58838e-35	0.0708082	1.97508e-09	0.0389544	1.58665e-07	0.0166612	0.00856715	0	0	0	0	0	0	0	0	0	0	0	0	0	0.0027	0	0	0	0	0	0	0	0	0	0	0	0	0	0	0
ALB@125C_unknown_6	P02768	ALB	albumin(ALB)	213	125	C	unknown_6	unknown_6[C]	14.9839	338	75279	0.00448996	-0.0836846	6.46621e-32	0.0709416	1.26212e-09	0.0414162	2.09283e-08	0.0200047	0.00145132	0	0	0	0	0.0119	0	0	0	0	0	0.0014	0	0	0.0027	0	0	0	0	0	0	0	0	0	0	0	0	0	0	0
ALB@126F_Oxidation(Phe->Tyr)	P02768	ALB	albumin(ALB)	213	126	F	Oxidation(Phe->Tyr)	Oxidation[F](Phe->Tyr[F])	15.9949	197	63440	0.0031053	-0.0830147	4.75647e-32	0.0764188	7.50367e-11	0.0441474	1.99904e-09	0.0220859	0.000375978	0.0033	0	0	0.0013	0.0014	0	0	0.0028	0	0.0096	0.0014	0	0	0.0014	0	0	0.0017	0	0	0	0	0	0	0	0.0053	0	0	0	0
ALB@128Q_Gln->Lys	P02768	ALB	albumin(ALB)	213	128	Q	Gln->Lys	Gln->Lys[Q]	0.036386	155	4288	0.0361474	-0.0477034	0.0231581	0.056832	0.0181404	0.00975651	0.618223	-0.0234161	0.0995937	0.1	0.125	0.1538	0	0	0.0833	0	0.3636	0	0.0909	0	0.1111	0.4286	0	0	0	0	0.0833	0	0.1111	0.1	0	0	0	0.0909	0	0	0.1667	0.0909
ALB@129H_MesitylOxide	P02768	ALB	albumin(ALB)	213	129	H	MesitylOxide	MesitylOxide[H]	98.0732	1527	197892	0.00771633	-0.0757315	1.68383e-23	0.0675174	1.16214e-08	0.0194485	0.00928188	-0.00605561	0.357784	0.0065	0.0067	0.0075	0.0093	0.0173	0.0066	0.0052	0.0028	0.0106	0.012	0.0055	0.0075	0.0049	0.0069	0.0091	0.0048	0.005	0.0041	0.0039	0.0076	0.0103	0.0066	0.0157	0.0137	0.037	0.0142	0.0067	0.0168	0.0097
ALB@131D_Cation_Ca[II]	P02768	ALB	albumin(ALB)	213	131	D	Cation_Ca[II]	Cation_Ca[II][D]	37.9469	370	142736	0.0025922	-0.0782828	4.12965e-28	0.0776681	5.41526e-11	0.0462239	6.82524e-10	0.027476	1.41605e-05	0.0033	0	0	0	0.0014	0	0	0	0.0035	0	0.0043	0	0	0	0	0	0.0017	0.0014	0.0078	0	0	0	0.0028	0	0.0053	0.0035	0.0133	0.0034	0
ALB@131D_Cation_Fe[III]	P02768	ALB	albumin(ALB)	213	131	D	Cation_Fe[III]	Cation_Fe[III][D]	52.9115	982	183138	0.00536208	-0.0596694	7.03349e-15	0.0742585	1.63402e-09	0.0452635	1.0263e-08	0.0266631	6.95675e-05	0.0293	0.0067	0	0.004	0.0072	0.0022	0.0079	0.0028	0	0.0108	0.0076	0	0.0049	0.0014	0	0.0025	0	0.006	0	0.0038	0.0252	0	0.0139	0.0176	0.0476	0.0071	0	0.0067	0.0242
ALB@131D_Cation_Na	P02768	ALB	albumin(ALB)	213	131	D	Cation_Na	Cation_Na[D]	21.9819	1544	229747	0.00672044	-0.058837	1.56952e-15	0.0549958	6.85101e-07	0.0304666	2.33493e-05	0.0086976	0.170357	0.0098	0.0067	0.0119	0.0071	0.0026	0.0066	0	0.0101	0.0213	0.0048	0.0076	0	0.0024	0.0055	0.0091	0.0025	0.005	0.0036	0.0117	0.0038	0.0036	0.0089	0.0176	0.0147	0.0106	0.0248	0.0267	0.0067	0.0145
ALB@131D_Dehydrated	P02768	ALB	albumin(ALB)	213	131	D	Dehydrated	Dehydrated[D]	-18.0106	1719	229279	0.00749742	-0.0740032	1.71866e-23	0.0666739	6.5775e-09	0.0362625	1.27347e-06	0.0145827	0.0224467	0.013	0.0033	0.0105	0.0067	0.0072	0.011	0.0079	0	0.0035	0.0072	0.0101	0.0169	0.0049	0.0014	0.016	0.0172	0	0.0055	0	0.0256	0.0036	0.0066	0.0111	0.0265	0.0106	0	0.0133	0.0101	0.0097
ALB@132D_Cation_Ca[II]	P02768	ALB	albumin(ALB)	213	132	D	Cation_Ca[II]	Cation_Ca[II][D]	37.9469	2032	245506	0.00827678	-0.0270298	0.000394655	0.110975	8.52754e-20	0.0538516	1.09479e-12	0.0480134	1.05818e-13	0.0228	0.0067	0.0052	0.0147	0.0086	0.0066	0.0026	0.0085	0.0177	0.0096	0.0072	0	0.0049	0.0082	0.0151	0.0098	0.0083	0.0068	0.0195	0.0152	0.018	0.0099	0.0139	0.0176	0.0476	0.0355	0.02	0.0268	0.0338
ALB@132D_Cation_Fe[III]	P02768	ALB	albumin(ALB)	213	132	D	Cation_Fe[III]	Cation_Fe[III][D]	52.9115	766	166110	0.0046114	-0.0711338	8.58126e-22	0.0664024	1.82565e-08	0.0461928	1.96317e-09	0.023355	0.000308832	0.013	0.0201	0.0026	0.0013	0.0158	0	0.0052	0.0057	0.0035	0.0048	0.0057	0	0.0049	0	0.0015	0.0025	0.0033	0.0014	0	0	0.018	0.0033	0.0055	0.0088	0.0053	0.0071	0	0.0201	0.0097
ALB@132D_Cation_Mg[II]	P02768	ALB	albumin(ALB)	213	132	D	Cation_Mg[II]	Cation_Mg[II][D]	21.9694	185	58556	0.00315937	-0.0799044	1.46794e-30	0.101888	6.51911e-17	0.0486915	4.0106e-11	0.0309583	6.32656e-07	0	0	0	0	0	0	0	0	0	0	0.0014	0	0	0	0	0	0	0	0	0	0	0	0.0028	0	0	0	0	0	0
ALB@132D_Cation_Na	P02768	ALB	albumin(ALB)	213	132	D	Cation_Na	Cation_Na[D]	21.9819	3149	256289	0.0122869	-0.00549576	0.557132	0.0693958	4.18139e-10	0.0505051	6.97022e-11	0.0272929	1.65772e-05	0.0456	0.0067	0.0157	0.0053	0.0205	0.0066	0.021	0.0227	0.0255	0.0145	0.0165	0.0019	0.022	0.0069	0.0094	0.0172	0.0145	0.0036	0.0288	0.0171	0.018	0.0197	0.0176	0.0265	0.0212	0.0248	0.0467	0.037	0.0356
ALB@132D_Dehydrated	P02768	ALB	albumin(ALB)	213	132	D	Dehydrated	Dehydrated[D]	-18.0106	524	174926	0.00299555	-0.0863662	6.64939e-34	0.0745798	1.7528e-10	0.0419738	1.25885e-08	0.0221177	0.00041068	0	0.0067	0.0026	0.0013	0.0014	0	0	0.0028	0	0.0024	0.0014	0.0038	0.0049	0	0	0.0025	0.0075	0.0027	0	0	0	0.0033	0.0028	0	0	0	0	0	0.0048
ALB@133N_Ammonia-loss	P02768	ALB	albumin(ALB)	213	133	N	Ammonia-loss	Ammonia-loss[N]	-17.0265	2813	65235	0.043121	0.107711	4.62348e-05	0.304641	6.02757e-09	0.101671	1.52037e-07	0.11619	1.40435e-09	0.1087	0.119	0.1167	0.0576	0.1026	0.3333	0	0.0541	0.0357	0.055	0.0594	0.0377	0.12	0.0597	0.0284	0.0909	0.2727	0.0562	0.4444	0.0625	0.1333	0.098	0.0755	0.15	0.0845	0.1333	0.1463	0.0588	0.0488
ALB@133N_Deamidated	P02768	ALB	albumin(ALB)	213	133	N	Deamidated	Deamidated[N]	0.984016	645	179541	0.00359249	-0.0823805	3.47247e-06	0.0542492	0.0630513	0.0217452	0.268943	0.00734571	0.6697	0.0065	0.0067	0.0026	0.0013	0	0.0022	0.0026	0	0.0071	0.0909	0	0.1111	0.0024	0.0508	0.0027	0.0048	0.0017	0.0027	0.0039	0.0114	0.0036	0.0033	0.0083	0.0059	0.0159	0.0035	0.0067	0.0094	0.0145
ALB@135N_Ammonia-loss	P02768	ALB	albumin(ALB)	213	135	N	Ammonia-loss	Ammonia-loss[N]	-17.0265	602	5135	0.117235	-0.124668	1.23411e-05	0.0403453	0.392356	-0.0568062	0.0380761	-0.0357455	0.182294	0.2	0	0	0.0833	0.1333	0.0833	0.1667	0	0.1429	0.0909	0	0	0	0.0833	0	0	0.1818	0	0	0.2222	0.3	0.0769	0.0909	0	0.1818	0.0909	0.2222	0	0.2727
ALB@143E_Glu->Met	P02768	ALB	albumin(ALB)	213	143	E	Glu->Met	Glu->Met[E]	1.99789	155	40022	0.00387287	-0.0965813	9.17464e-18	0.0710373	0.000231303	0.0315817	0.010505	0.0118216	0.275176	0	0.006	0	0	0	0	0	0	0	0.0092	0.0035	0	0	0	0	0	0	0	0	0	0	0	0	0	0	0	0	0	0
ALB@145D_Cation_Ca[II]	P02768	ALB	albumin(ALB)	213	145	D	Cation_Ca[II]	Cation_Ca[II][D]	37.9469	159	35645	0.00446065	-0.0745115	9.62767e-26	0.0797704	1.7929e-11	0.0422133	1.02489e-08	0.0250009	7.00911e-05	0.0054	0	0.0043	0	0	0	0	0	0.0065	0	0	0	0	0	0	0	0	0	0.0078	0	0	0	0.0058	0	0	0.0058	0.0085	0	0
ALB@145D_Cation_Fe[II]	P02768	ALB	albumin(ALB)	213	145	D	Cation_Fe[II]	Cation_Fe[II][D]	53.9193	157	40799	0.00384813	-0.0701439	2.80913e-23	0.0793087	1.78403e-11	0.0478261	1.2566e-10	0.024404	8.70179e-05	0	0	0	0	0	0.0052	0	0	0	0	0	0	0	0.0043	0	0	0.0046	0	0	0.007	0	0.0063	0.0058	0.0097	0.0066	0	0.0085	0	0
ALB@145D_Cation_Fe[III]	P02768	ALB	albumin(ALB)	213	145	D	Cation_Fe[III]	Cation_Fe[III][D]	52.9115	165	39719	0.00415418	-0.0803035	1.06141e-29	0.075419	1.27864e-10	0.0434885	4.26786e-09	0.0208697	0.000834773	0.0054	0	0	0	0	0	0	0	0.0065	0.0092	0	0	0	0.0043	0	0	0	0	0	0	0.0061	0	0	0	0	0.0058	0	0.0061	0
ALB@145D_Dehydrated	P02768	ALB	albumin(ALB)	213	145	D	Dehydrated	Dehydrated[D]	-18.0106	498	87039	0.00572157	-0.0800484	4.13652e-28	0.062866	4.97543e-08	0.0378831	4.02055e-07	0.0172428	0.00699655	0	0.006	0	0.0069	0.0081	0	0.026	0.0056	0.0131	0.0092	0.0035	0.0043	0	0.0043	0.0039	0.0065	0.0093	0.0058	0.0078	0	0.0061	0.0063	0	0.0049	0	0	0	0	0.0078
ALB@145D_Unknown_162	P02768	ALB	albumin(ALB)	213	145	D	Unknown_162	Unknown_162[D]	162.126	332	73005	0.00454763	-0.077621	5.83145e-26	0.0753322	2.95508e-10	0.034559	3.49242e-06	0.0141531	0.0275348	0.0054	0	0.0043	0.0069	0	0	0.0256	0.0056	0	0.0046	0.0085	0.0043	0.0067	0.0073	0.0078	0	0.0046	0	0.0078	0.007	0	0.0063	0	0	0	0	0.0085	0	0
ALB@146V_unknown_15	P02768	ALB	albumin(ALB)	213	146	V	unknown_15	unknown_15[V]	78.0126	224	48210	0.00464634	-0.0766158	2.01493e-27	0.0750173	1.27804e-10	0.0397156	4.49078e-08	0.0201312	0.00114566	0.0086	0	0.0043	0.0035	0.0081	0.0052	0	0.0056	0	0	0	0.0043	0	0.0043	0	0.0106	0	0.0073	0.0078	0.007	0	0.0063	0	0.0049	0	0	0	0	0.0078
ALB@146V_unknown_28	P02768	ALB	albumin(ALB)	213	146	V	unknown_28	unknown_28[V]	204.138	339	41737	0.00812229	-0.0477418	1.55787e-11	0.0998413	3.98717e-17	0.0596225	2.17222e-15	0.0443576	2.1619e-12	0.0054	0	0.0196	0	0	0	0	0	0.0213	0	0	0	0	0	0	0	0	0	0.0122	0	0	0.0063	0	0.0233	0.0132	0	0.0085	0.0061	0.0155
ALB@146V_unknown_32	P02768	ALB	albumin(ALB)	213	146	V	unknown_32	unknown_32[V]	241.179	182	49554	0.00367276	-0.0826234	5.55108e-32	0.0775303	3.68504e-11	0.0487418	6.45051e-11	0.0279117	7.85114e-06	0.0054	0	0	0.0069	0	0	0	0	0	0	0	0	0	0.0043	0	0	0	0	0	0	0	0	0	0	0	0	0	0	0
ALB@146V_unknown_41	P02768	ALB	albumin(ALB)	213	146	V	unknown_41	unknown_41[V]	278.155	687	110826	0.00619891	-0.0685121	7.88124e-22	0.0839103	5.23586e-13	0.0426166	4.87016e-09	0.0242329	9.18105e-05	0.0129	0.006	0.0105	0.0104	0.0081	0.0155	0	0.0056	0.0131	0.0092	0.0071	0.0087	0.0133	0.0073	0.0124	0	0.0046	0.0073	0.0078	0.007	0.0061	0	0	0.0049	0.0132	0.0058	0.0085	0	0.0121
ALB@146V_unknown_42	P02768	ALB	albumin(ALB)	213	146	V	unknown_42	unknown_42[V]	279.154	227	44464	0.00510525	-0.0768156	1.14642e-27	0.0729259	3.01993e-10	0.0441914	1.70994e-09	0.0248173	6.75531e-05	0	0	0	0	0	0	0.0065	0.0056	0.0065	0.0138	0	0	0	0.0043	0	0.0131	0.0093	0.0036	0	0	0	0.0063	0.0058	0	0	0	0	0.0143	0.0078
ALB@147M_Met->Asn	P02768	ALB	albumin(ALB)	213	147	M	Met->Asn	Met->Asn[M]	-16.9976	135	33123	0.00407572	-0.0676808	4.46204e-13	0.0699521	5.577e-06	0.044121	7.93624e-06	0.0196185	0.0196054	0	0	0	0	0	0	0	0	0	0	0	0	0	0	0	0	0	0	0.2	0	0	0	0	0	0	0	0	0	0
ALB@147M_Met->Asp	P02768	ALB	albumin(ALB)	213	147	M	Met->Asp	Met->Asp[M]	-16.0135	645	89572	0.00720091	-0.0509749	2.52848e-09	0.0758522	1.4841e-08	0.0479421	3.75097e-08	0.025295	0.000534965	0.0163	0.018	0.0128	0.0069	0	0	0	0	0.0194	0	0.0106	0	0.0133	0	0	0.0131	0.0278	0.0109	0.0078	0.0211	0	0.0125	0.0058	0.034	0.0263	0.0174	0.0085	0.0183	0.0078
ALB@147M_Oxidation	P02768	ALB	albumin(ALB)	213	147	M	Oxidation	Oxidation[M]	15.9949	72115	165408	0.435983	-0.140881	4.90707e-19	0.106728	1.57412e-05	0.0693813	3.28289e-05	0.0338777	0.0167069	0.4206	0.3963	0.457	0.4667	0.4615	0.5489	0.4508	0.4766	0.41	0.4433	0.4761	0.5182	0.4693	0.4964	0.5031	0.4709	0.4906	0.4738	0.4512	0.4438	0.433	0.5082	0.522	0.4137	0.288	0.4396	0.3333	0.4	0.3818
ALB@147M_unknown_15	P02768	ALB	albumin(ALB)	213	147	M	unknown_15	unknown_15[M]	78.0126	460	73109	0.00629197	-0.0604753	1.8504e-15	0.0674409	1.51921e-08	0.0365172	1.50859e-06	0.0196037	0.00276582	0	0.0138	0	0	0	0.0085	0.0256	0	0.01	0.0071	0.0035	0	0.0168	0.0244	0.0093	0	0.0408	0	0	0	0.0061	0	0.0146	0	0.0066	0.0097	0.0142	0.0095	0
ALB@148C_2-dimethylsuccinyl	P02768	ALB	albumin(ALB)	213	148	C	2-dimethylsuccinyl	2-dimethylsuccinyl[C]	144.042	247	60051	0.00411317	-0.0807494	3.48079e-31	0.0750613	5.72663e-11	0.0456771	3.73519e-10	0.0230566	0.000164217	0	0	0	0.0035	0.004	0.0052	0	0.0056	0	0.0046	0.0035	0.0043	0	0.0043	0	0	0	0	0	0	0	0	0	0	0	0.0116	0	0	0
ALB@148C_4-ONE	P02768	ALB	albumin(ALB)	213	148	C	4-ONE	4-ONE[C]	154.099	179	3000	0.0596667	-0.186008	1.76996e-35	-0.0450489	0.0226369	-0.0364048	0.0268321	-0.078254	1.44642e-08	0	0	0	0	0	0	0	0	0	0	0	0	0	0	0.1429	0	0	0.1429	0	0	0	0	0	0	0	0	0	0	0
ALB@148C_azole	P02768	ALB	albumin(ALB)	213	148	C	azole	azole[C]	-20.0262	1064	121810	0.00873492	-0.111109	1.55866e-49	0.0527306	4.05091e-06	0.0448928	1.72277e-08	0.0164493	0.0121934	0.0054	0	0	0.0083	0	0	0	0	0	0	0	0	0	0.0073	0.0039	0	0	0.0036	0	0.007	0	0	0	0	0.0066	0	0	0	0
ALB@148C_Cys->Oxoalanine	P02768	ALB	albumin(ALB)	213	148	C	Cys->Oxoalanine	Cys->Oxoalanine[C]	-17.9928	533	62852	0.00848024	-0.0962668	8.58684e-33	0.0573988	1.01368e-05	0.0348937	3.34528e-05	0.0149156	0.0440061	0	0	0	0.0139	0	0	0	0	0	0	0	0	0	0	0.0078	0	0	0	0	0	0	0	0.0058	0	0.0132	0	0	0	0
ALB@148C_DiDehydro	P02768	ALB	albumin(ALB)	213	148	C	DiDehydro	DiDehydro[C]	-2.01565	2667	136772	0.0194996	-0.126989	1.13083e-43	0.0230618	0.0749788	0.00841556	0.39183	-0.015173	0.0552174	0.0129	0.012	0.0105	0.0222	0.016	0.0238	0.0195	0.0056	0.0213	0.0308	0.0212	0.0227	0.0067	0	0.0124	0	0.0113	0.0073	0	0	0	0	0	0	0	0.0058	0	0	0.0121
ALB@148C_Dioxidation	P02768	ALB	albumin(ALB)	213	148	C	Dioxidation	Dioxidation[C]	31.9898	1117	122199	0.00914083	-0.0805264	1.51404e-26	0.0564375	6.64888e-07	0.0260913	0.000492295	0.00521071	0.434827	0.0109	0.012	0.0085	0.0174	0	0.0104	0.0065	0.0056	0.0196	0.0092	0.0035	0.013	0.0067	0.0172	0.0078	0	0	0.0036	0.0233	0.0141	0	0.0125	0	0.0243	0.0066	0.0058	0.0171	0.0183	0.0233
ALB@148C_DTT	P02768	ALB	albumin(ALB)	213	148	C	DTT	DTT[C]	151.997	240	48721	0.00492601	-0.089633	3.33081e-36	0.0701576	1.5013e-09	0.0407072	3.09529e-08	0.0180535	0.00386035	0	0	0	0	0.004	0	0	0	0	0	0	0	0	0	0	0	0	0	0	0	0	0	0	0	0	0.0058	0	0	0
ALB@148C_ethylsulfonylethyl(BEMAD_C)	P02768	ALB	albumin(ALB)	213	148	C	ethylsulfonylethyl(BEMAD_C)	ethylsulfonylethyl[C](BEMAD_C[C])	120.025	664	97922	0.00678091	-0.0787309	1.45878e-27	0.0607778	6.84168e-08	0.0401544	5.50455e-08	0.012582	0.0450781	0.0054	0.006	0.0128	0.0069	0.0121	0.0052	0	0.0112	0.0131	0.0046	0.0141	0.0087	0	0.0086	0	0	0	0	0.0155	0.007	0	0.0063	0.0058	0.0146	0	0.0058	0.0085	0.0061	0
ALB@148C_Methylthio	P02768	ALB	albumin(ALB)	213	148	C	Methylthio	Methylthio[C]	45.9877	123	36667	0.00335451	-0.0866057	2.42147e-34	0.0718196	6.56654e-10	0.0430119	5.37216e-09	0.0196006	0.00161531	0	0	0	0	0	0	0	0	0	0	0	0	0	0	0	0	0	0	0	0	0	0	0	0	0	0	0	0	0
ALB@148C_Trioxidation	P02768	ALB	albumin(ALB)	213	148	C	Trioxidation	Trioxidation[C]	47.9847	12118	156496	0.0774333	-0.208738	3.47116e-43	-0.0681231	8.37079e-06	0.0256169	0.239347	-0.0448414	0.00495066	0.038	0.0599	0.0171	0.1194	0.1134	0.0674	0.0779	0.0503	0.0327	0.0284	0.0958	0.0609	0.067	0.1058	0.0932	0.0847	0.1019	0.125	0.0233	0	0.0061	0.0375	0.0349	0.0243	0.0461	0.0174	0.0171	0.0122	0.0155
ALB@148C_unknown_14	P02768	ALB	albumin(ALB)	213	148	C	unknown_14	unknown_14[C]	73.9832	308	37949	0.00811616	-0.0878029	2.8038e-35	0.0706223	9.58265e-10	0.0442237	2.71595e-09	0.0189262	0.00231273	0	0	0	0	0	0	0	0	0	0	0	0	0	0	0	0	0	0	0	0	0	0	0	0	0	0	0	0	0
ALB@148C_unknown_17	P02768	ALB	albumin(ALB)	213	148	C	unknown_17	unknown_17[C]	89.9774	425	51084	0.00831963	-0.0912204	3.67476e-37	0.0672048	5.55499e-09	0.0404016	6.56168e-08	0.0160129	0.0105614	0	0	0	0	0	0	0	0	0	0	0	0	0	0	0	0	0	0	0	0	0	0	0	0	0	0	0	0	0
ALB@148C_unknown_21	P02768	ALB	albumin(ALB)	213	148	C	unknown_21	unknown_21[C]	149.981	898	77863	0.0115331	-0.104384	1.56412e-42	0.0517193	1.07451e-05	0.0321705	5.79082e-05	0.00590059	0.394395	0.0109	0	0	0.0069	0.0081	0	0	0	0	0.0046	0.0035	0	0	0	0	0	0	0	0	0	0	0	0	0	0	0	0	0	0
ALB@148C_unknown_5	P02768	ALB	albumin(ALB)	213	148	C	unknown_5	unknown_5[C]	-3.02666	299	45031	0.00663987	-0.0949102	3.25796e-38	0.063515	6.3652e-08	0.0386787	2.96213e-07	0.0124955	0.0532075	0	0	0	0	0	0	0	0	0	0	0	0	0	0	0	0	0	0	0	0	0	0	0	0	0	0	0	0	0
ALB@149T_Dehydrated	P02768	ALB	albumin(ALB)	213	149	T	Dehydrated	Dehydrated[T]	-18.0106	772	99023	0.00779617	-0.0869218	1.1091e-26	0.0906861	1.08964e-11	0.0305908	0.000178412	0.00980974	0.173135	0	0.02	0	0.0056	0.004	0	0	0	0	0.0046	0	0	0.0067	0.0043	0.0039	0	0.0204	0.0058	0	0.0141	0	0	0	0	0.0066	0	0	0	0.0233
ALB@152H_MesitylOxide	P02768	ALB	albumin(ALB)	213	152	H	MesitylOxide	MesitylOxide[H]	98.0732	576	85237	0.00675763	-0.0731532	1.22563e-22	0.0735858	6.86974e-10	0.0271942	0.000246847	0.005032	0.449298	0.0109	0	0.0085	0.0035	0.004	0	0	0.0056	0.0131	0.0092	0.0035	0	0	0.0043	0	0	0.0046	0.0073	0	0.007	0.0061	0.0125	0.0116	0.0049	0.0066	0.0116	0.0085	0	0.0155
ALB@153D_Cation_Fe[II]	P02768	ALB	albumin(ALB)	213	153	D	Cation_Fe[II]	Cation_Fe[II][D]	53.9193	114	27702	0.00411523	-0.0768505	3.8291e-28	0.0783652	2.06118e-11	0.0482688	6.97022e-11	0.0271741	1.14506e-05	0	0	0	0	0	0	0	0	0	0	0	0	0	0.0043	0	0.0065	0.0046	0	0	0	0	0.0063	0	0	0.0066	0	0.0085	0	0
ALB@153D_Cation_Fe[III]	P02768	ALB	albumin(ALB)	213	153	D	Cation_Fe[III]	Cation_Fe[III][D]	52.9115	329	56206	0.00585347	-0.0627384	7.80311e-18	0.0863356	1.50568e-12	0.0501829	6.13366e-11	0.0361405	2.94943e-08	0.0326	0	0.0043	0	0.004	0	0	0	0	0	0.0212	0	0	0	0	0	0	0.0036	0	0	0.0061	0	0	0.0049	0.0132	0.0058	0	0.0061	0.0078
ALB@153D_Cation_Na	P02768	ALB	albumin(ALB)	213	153	D	Cation_Na	Cation_Na[D]	21.9819	266	61229	0.00434435	-0.0806529	1.06586e-29	0.0732795	3.85588e-10	0.0429215	7.5423e-09	0.0210398	0.000777175	0.0204	0	0	0	0.0081	0	0.0065	0	0	0	0	0	0.0067	0	0.0039	0.0065	0	0	0	0	0	0.0063	0	0	0	0	0	0	0
ALB@153D_Dehydrated	P02768	ALB	albumin(ALB)	213	153	D	Dehydrated	Dehydrated[D]	-18.0106	617	98104	0.00628924	-0.0831191	5.30764e-29	0.0735531	1.16234e-09	0.0474189	1.86691e-09	0.0190973	0.00347116	0.0054	0	0.0043	0.0069	0	0.0052	0.0065	0	0.0131	0.0046	0	0.0043	0	0.0043	0.0039	0.0065	0	0.0073	0	0	0	0	0	0	0	0	0.0171	0.0122	0.0078
ALB@154N_Ammonia-loss	P02768	ALB	albumin(ALB)	213	154	N	Ammonia-loss	Ammonia-loss[N]	-17.0265	305	73314	0.00416019	-0.0882535	4.46196e-36	0.0753968	7.12745e-11	0.0405269	2.20409e-08	0.0188317	0.00221254	0	0	0	0.0069	0.004	0.0207	0	0	0	0	0.0106	0.0043	0.0067	0	0	0.0065	0	0.0073	0	0	0	0	0	0	0	0	0	0	0
ALB@154N_Deamidated	P02768	ALB	albumin(ALB)	213	154	N	Deamidated	Deamidated[N]	0.984016	2345	149717	0.0156629	-0.0395439	0.00168965	0.072224	5.39744e-05	0.0428912	0.000271968	0.0229059	0.0202335	0.0106	0.012	0.0246	0.0275	0.0192	0.0052	0.013	0.0056	0.01	0.0071	0.0141	0.013	0.0166	0.0109	0.0155	0.0265	0.0147	0.0145	0.0078	0.0556	0.0206	0	0.0171	0.0097	0	0.0058	0	0.019	0.0278
ALB@155E_Cation_Fe[III]	P02768	ALB	albumin(ALB)	213	155	E	Cation_Fe[III]	Cation_Fe[III][E]	52.9115	553	89030	0.00621139	-0.0492677	8.9164e-12	0.0877409	1.31225e-13	0.0525942	2.94093e-12	0.0346454	3.92942e-08	0	0.012	0	0.0035	0.0081	0.0104	0.0065	0.0168	0.0065	0.0046	0	0.0043	0.02	0.0182	0.0156	0.0065	0	0.0036	0.0155	0.0337	0	0	0.0058	0	0	0.0116	0.0256	0	0
ALB@155E_Cation_Na	P02768	ALB	albumin(ALB)	213	155	E	Cation_Na	Cation_Na[E]	21.9819	249	58931	0.00422528	-0.0825047	9.26783e-32	0.0732675	2.87757e-10	0.0526592	4.17421e-12	0.0299545	1.96032e-06	0.0054	0	0.0043	0.0139	0	0.0104	0	0	0	0	0	0	0	0.0244	0.0152	0	0	0.0036	0	0	0	0	0	0	0	0.0058	0	0	0
ALB@155E_Glu->Met	P02768	ALB	albumin(ALB)	213	155	E	Glu->Met	Glu->Met[E]	1.99789	343	70693	0.00485197	-0.0835739	2.12323e-17	0.0778644	2.54285e-06	0.047898	7.4459e-06	0.0318243	0.000507086	0	0	0.0128	0.0035	0	0	0	0.0056	0.0131	0.0046	0	0.0043	0	0	0	0	0.0046	0	0	0	0.0333	0.0063	0	0	0	0.0058	0	0	0.0121
ALB@156E_Cation_Fe[III]	P02768	ALB	albumin(ALB)	213	156	E	Cation_Fe[III]	Cation_Fe[III][E]	52.9115	343	66641	0.00514698	-0.0622656	4.59793e-18	0.0915173	6.30338e-14	0.0524417	7.83521e-12	0.0364697	1.76439e-08	0	0.006	0.0043	0	0	0.0052	0	0	0.0065	0.0046	0	0.0087	0.0133	0.0043	0.0117	0.0065	0.0046	0	0	0.0211	0.0122	0.0125	0.0058	0	0	0	0.0417	0.0061	0
ALB@156E_Cation_Na	P02768	ALB	albumin(ALB)	213	156	E	Cation_Na	Cation_Na[E]	21.9819	135	33976	0.00397339	-0.0840965	9.20332e-32	0.0730814	5.78933e-10	0.0579041	1.55183e-13	0.0249865	8.74127e-05	0	0	0	0	0	0.0238	0	0	0	0	0.0139	0	0	0	0.0039	0	0	0	0	0	0	0	0.0058	0	0	0	0	0	0
ALB@157T_Hex	P02768	ALB	albumin(ALB)	213	157	T	Hex	Hex[T]	162.053	128	32257	0.00396813	-0.0741981	2.93973e-26	0.0796806	1.41665e-11	0.0469257	2.19107e-10	0.0251735	5.04843e-05	0.0109	0	0.0043	0	0.0081	0.0052	0	0	0	0	0.0035	0	0	0	0	0	0	0	0	0.007	0	0	0	0	0	0	0.0085	0	0
ALB@157T_Pentose	P02768	ALB	albumin(ALB)	213	157	T	Pentose	Pentose[T]	132.042	118	1827	0.0645868	-0.0491657	0.0879899	0.0617184	0.0384991	0.0192201	0.407639	-0.021943	0.237922	0.1111	0.25	0	0	0.2222	0	0	0.1667	0	0.1	0	0.1429	0	0	0.1429	0.2	0	0	0	0	0.125	0	0	0.2	0	0	0	0	0
ALB@160K_Hex	P02768	ALB	albumin(ALB)	213	160	K	Hex	Hex[K]	162.053	188	47509	0.00395714	-0.0954577	9.59118e-10	0.0638866	0.0182261	0.0286122	0.105624	0.0245524	0.117106	0.0054	0	0	0	0	0.0052	0.0065	0	0.0065	0	0.0035	0	0	0	0	0	0	0	0	0.0141	0	0	0.0058	0	0	0	0	0	0
ALB@160K_Lys->Arg	P02768	ALB	albumin(ALB)	213	160	K	Lys->Arg	Lys->Arg[K]	28.0061	100	31257	0.00319928	-0.0821984	4.33629e-32	0.0769262	3.69355e-11	0.0485625	5.20851e-11	0.0269514	1.28551e-05	0	0	0	0	0.004	0	0	0	0	0	0	0	0	0	0	0	0	0	0	0	0	0	0	0.0049	0	0	0	0	0
ALB@161K_Carbamyl	P02768	ALB	albumin(ALB)	213	161	K	Carbamyl	Carbamyl[K]	43.0058	155	29970	0.00517184	-0.0987266	4.37246e-36	0.0596986	2.17643e-06	0.0434383	1.98202e-07	0.0200286	0.00437147	0	0	0	0	0	0	0	0	0	0	0	0	0	0	0	0	0	0	0	0	0	0	0	0	0	0	0	0	0
ALB@161K_Hex	P02768	ALB	albumin(ALB)	213	161	K	Hex	Hex[K]	162.053	1488	126366	0.0117753	-0.0645509	5.7375e-15	0.0498113	3.45609e-05	0.0442919	2.59943e-07	0.0112589	0.117541	0.009	0.0437	0.0223	0.0153	0.0105	0.0138	0.0267	0.0168	0.0153	0.012	0.0094	0.0086	0.0106	0.0115	0.0789	0.0065	0.0319	0.0097	0.0078	0.0229	0	0.0063	0.0192	0.0125	0.0214	0.0096	0	0.0366	0.0078
ALB@161K_Lys->Arg	P02768	ALB	albumin(ALB)	213	161	K	Lys->Arg	Lys->Arg[K]	28.0061	299	73624	0.00406118	-0.0866803	2.32622e-34	0.0686902	2.35258e-09	0.0431898	4.73465e-09	0.0186416	0.00277919	0	0	0.0043	0	0	0	0	0.0056	0	0	0	0	0	0	0	0	0	0	0	0	0	0.0063	0.0058	0.0049	0.0066	0	0	0	0
ALB@162Y_Dehydrated	P02768	ALB	albumin(ALB)	213	162	Y	Dehydrated	Dehydrated[Y]	-18.0106	726	42235	0.0171895	-0.0627525	1.78344e-13	0.0617892	3.06779e-07	0.0461739	9.28954e-08	0.0203201	0.00434621	0.011	0.023	0.0185	0.032	0.0175	0.0169	0.0233	0.0198	0.0227	0.0114	0.0172	0.0112	0.0115	0	0	0.037	0.0185	0.0085	0	0.0294	0	0.0337	0.0194	0.0208	0.0353	0.0532	0	0.0494	0.029
ALB@162Y_Didehydro	P02768	ALB	albumin(ALB)	213	162	Y	Didehydro	Didehydro[Y]	-2.01565	253	25145	0.0100616	-0.0690735	1.17695e-18	0.0755912	2.28171e-09	0.0506343	9.09463e-10	0.0312431	6.99159e-06	0	0.023	0.0093	0	0.0088	0	0.0116	0	0	0.0114	0	0.0225	0.0115	0.0091	0.0083	0.0123	0	0	0.0123	0	0.0112	0	0	0.0104	0.0118	0	0	0	0
ALB@170H_MesitylOxide	P02768	ALB	albumin(ALB)	213	170	H	MesitylOxide	MesitylOxide[H]	98.0732	673	14093	0.0477542	-0.234065	7.463e-47	-0.003756	0.882919	-0.0814799	7.20597e-07	-0.13862	7.20073e-21	0	0	0.0435	0.0263	0.0263	0.08	0.0606	0	0	0.0238	0.0476	0.0233	0.0323	0.069	0.0294	0.0323	0.0294	0.0286	0.0357	0.0333	0.0278	0	0	0	0	0.0208	0.0303	0	0.04
ALB@170H_unknown_11	P02768	ALB	albumin(ALB)	213	170	H	unknown_11	unknown_11[H]	55.972	187	1551	0.120567	-0.173775	1.37244e-09	-0.122916	0.000160467	-0.0643312	0.0481542	-0.175452	1.1583e-10	0.1429	0	0	0	0	0	0	0.25	0.1667	0.1	0	0	0	0	0	0	0	0	0	0	0	0	0	0	0	0	0	0	0
ALB@174Y_Dehydrated	P02768	ALB	albumin(ALB)	213	174	Y	Dehydrated	Dehydrated[Y]	-18.0106	261	8150	0.0320245	-0.0856263	1.3126e-05	0.286496	8.96079e-11	0.0309128	0.175405	-0.0349184	0.0465328	0	0	0.1111	0	0	0	0	0	0	0	0.0238	0	0	0	0	0	0	0	0	0	0	0	0	0	0	0	0	0	0
ALB@174Y_Oxidation	P02768	ALB	albumin(ALB)	213	174	Y	Oxidation	Oxidation[Y]	15.9949	105	5026	0.0208914	-0.102142	3.74598e-34	0.0786611	1.51937e-08	0.0338491	0.000116909	0.0255942	0.000860543	0	0	0.0217	0	0	0	0	0	0	0	0.0238	0	0	0	0	0	0	0	0	0	0	0	0	0	0	0	0	0	0
ALB@177E_Cation_Ca[II]	P02768	ALB	albumin(ALB)	213	177	E	Cation_Ca[II]	Cation_Ca[II][E]	37.9469	236	8966	0.0263217	-0.120348	6.45343e-30	0.100764	1.76083e-08	0.0338907	0.00537849	0.00290585	0.77573	0	0	0.0435	0	0.0526	0	0	0	0	0.0238	0	0	0	0.0345	0	0	0.0294	0.0286	0	0.0333	0	0	0	0	0	0.0208	0	0.0345	0
ALB@177E_Cation_Fe[III]	P02768	ALB	albumin(ALB)	213	177	E	Cation_Fe[III]	Cation_Fe[III][E]	52.9115	419	11962	0.0350276	-0.0525588	0.000657194	0.0621089	0.00108359	0.0506169	0.00211656	0.0340986	0.01119	0	0.0222	0.0217	0.0263	0	0	0	0.0465	0	0	0	0	0	0.0645	0.2	0.0323	0	0.0541	0	0.1667	0.0278	0.0345	0	0.0196	0	0	0.0606	0	0.04
ALB@177E_Cation_Na	P02768	ALB	albumin(ALB)	213	177	E	Cation_Na	Cation_Na[E]	21.9819	398	10609	0.0375153	-0.197284	5.84017e-30	-0.0552046	0.0174928	-0.0302468	0.135356	-0.0728492	6.00796e-06	0	0.0222	0.0217	0.0263	0.0526	0	0	0	0	0	0	0.0233	0.0323	0	0.0294	0	0	0	0	0	0	0	0.0244	0	0	0	0.0606	0	0
ALB@180F_Oxidation(Phe->Tyr)	P02768	ALB	albumin(ALB)	213	180	F	Oxidation(Phe->Tyr)	Oxidation[F](Phe->Tyr[F])	15.9949	107	4466	0.0239588	-0.0835902	1.7362e-24	0.0667276	5.47822e-07	0.0447	5.0354e-07	0.0195871	0.00832446	0	0	0	0	0	0	0	0	0.0244	0.0238	0.0238	0.0233	0	0	0	0	0	0.0571	0.0357	0	0	0	0	0.0392	0	0	0	0	0
ALB@182A_Ala->Arg	P02768	ALB	albumin(ALB)	213	182	A	Ala->Arg	Ala->Arg[A]	85.064	150	152	0.986842	-0.842448	3.75675e-26	-0.485116	0.00633087	-0.643411	1.22031e-09	-0.646662	2.98048e-13	0	0	0	1	0	0	0	0	0	0	1	0	0	0	0	0	0	0	0	0	0	0	0	1	0	1	0	0	0
ALB@183K_Hex	P02768	ALB	albumin(ALB)	213	183	K	Hex	Hex[K]	162.053	116	382	0.303665	-0.353728	1.22546e-14	-0.1095	0.199167	0.148319	0.246108	-0.138784	0.0104612	0	0	0	0.5	0	0	0.3333	0	0	0	0	0	0	0	0	0	0	0	0	0	0	0	0	0	0	0	0	0	0
ALB@185Y_Didehydro	P02768	ALB	albumin(ALB)	213	185	Y	Didehydro	Didehydro[Y]	-2.01565	223	7284	0.030615	-0.0676506	1.86869e-08	0.0790046	1.99504e-05	0.0752462	3.36847e-07	0.0239152	0.024357	0	0	0	0	0.0141	0.0303	0	0	0	0	0	0	0.0625	0.02	0	0	0.0222	0.0286	0	0	0	0	0	0.0741	0	0	0	0	0
ALB@186K_Hex	P02768	ALB	albumin(ALB)	213	186	K	Hex	Hex[K]	162.053	1631	12103	0.13476	-0.530657	2.27602e-40	-0.440876	3.3561e-27	-0.452388	7.48143e-31	-0.473063	2.62732e-37	0.2083	0.0952	0.0638	0.14	0.0986	0.0606	0.1389	0.0769	0	0.125	0.098	0.0735	0.0625	0.08	0.0833	0.1071	0.1333	0.1429	0.037	0.0357	0.0556	0.0769	0.0256	0.1111	0	0.027	0	0.0625	0.0556
ALB@190T_Dehydrated	P02768	ALB	albumin(ALB)	213	190	T	Dehydrated	Dehydrated[T]	-18.0106	1887	160543	0.0117539	-0.0855273	1.14697e-28	0.0706943	1.43907e-09	0.0216541	0.00483187	0.00810926	0.230295	0.01	0.0033	0.0097	0.0046	0.0166	0.0092	0.0096	0.0058	0.0059	0.0077	0.0054	0.0156	0.0069	0.0073	0.0149	0.0038	0.0196	0.0072	0.0037	0.0159	0.019	0.0096	0.0088	0.0107	0.0177	0.0184	0.0055	0.0122	0.0139
ALB@190T_Didehydro	P02768	ALB	albumin(ALB)	213	190	T	Didehydro	Didehydro[T]	-2.01565	169	43359	0.00389769	-0.0756527	1.97475e-25	0.0783953	1.03286e-10	0.0466203	1.21041e-09	0.0297177	4.81985e-06	0	0.0051	0	0.0023	0	0	0.0054	0.0029	0	0	0.0027	0	0.0088	0	0	0.0063	0	0	0	0	0	0	0	0.0036	0	0	0	0.0125	0
ALB@191E_Cation_Fe[III]	P02768	ALB	albumin(ALB)	213	191	E	Cation_Fe[III]	Cation_Fe[III][E]	52.9115	991	130500	0.00759387	-0.0476032	4.60105e-11	0.0839439	7.40401e-13	0.0753961	2.29416e-20	0.0410191	1.26172e-10	0.0096	0	0.0062	0.0117	0.0082	0.0138	0.0064	0.0087	0.0059	0.0078	0.0054	0	0.0035	0.0098	0.0025	0.0115	0.0144	0.0048	0.011	0.0161	0.0116	0.0155	0.0182	0.0108	0.0036	0.0039	0.0216	0.0165	0.0302
ALB@192C_azole	P02768	ALB	albumin(ALB)	213	192	C	azole	azole[C]	-20.0262	407	92381	0.00440567	-0.0919214	1.55867e-37	0.0649343	1.37423e-08	0.0398467	6.51632e-08	0.0171089	0.00634527	0	0	0	0.0039	0	0.0263	0	0	0	0	0	0.0152	0	0	0	0.0182	0.0103	0	0	0.0179	0	0	0	0	0.0036	0	0	0	0
ALB@192C_Cys->Oxoalanine	P02768	ALB	albumin(ALB)	213	192	C	Cys->Oxoalanine	Cys->Oxoalanine[C]	-17.9928	5950	139604	0.0426206	-0.209719	5.25377e-66	-0.0819093	1.26416e-09	0.00219085	0.896028	-0.0532315	4.61077e-07	0.0064	0.0164	0	0.0421	0.0274	0	0.0128	0.0261	0.0352	0.0389	0.0408	0	0	0.0117	0.0377	0.0267	0.0403	0.0385	0	0	0	0	0	0	0.0334	0	0	0	0
ALB@192C_DiDehydro	P02768	ALB	albumin(ALB)	213	192	C	DiDehydro	DiDehydro[C]	-2.01565	27089	208257	0.130075	-0.230783	4.36908e-51	-0.105993	7.06768e-09	-0.018259	0.320851	-0.083837	1.80467e-09	0.0864	0.069	0.1	0.1323	0.1137	0.0743	0.0614	0.1044	0.0933	0.1405	0.1243	0.0907	0.0804	0.1152	0.1407	0.1127	0.1147	0.1658	0.0614	0.092	0.0961	0.0833	0.0638	0.0805	0.1032	0.0714	0.0669	0.0874	0.0698
ALB@192C_Dioxidation	P02768	ALB	albumin(ALB)	213	192	C	Dioxidation	Dioxidation[C]	31.9898	583	108295	0.00538344	-0.0940451	1.77631e-38	0.0630878	4.36888e-08	0.0444728	4.40855e-09	0.0190705	0.00271545	0	0.0033	0	0.0023	0.0027	0	0.0032	0.0058	0	0.0026	0	0.0039	0	0	0.0025	0	0.0086	0.0024	0	0	0	0.0078	0	0	0.0036	0	0	0	0.0043
ALB@192C_ethylsulfonylethyl(BEMAD_C)	P02768	ALB	albumin(ALB)	213	192	C	ethylsulfonylethyl(BEMAD_C)	ethylsulfonylethyl[C](BEMAD_C[C])	120.025	337	78831	0.00427497	-0.0938358	2.717e-39	0.0633046	2.71775e-08	0.0345281	1.88805e-06	0.0123995	0.0476153	0	0	0	0.0023	0	0	0	0	0	0.0052	0.0027	0	0	0	0.0025	0	0.0029	0.0048	0	0	0	0	0	0	0	0	0	0	0
ALB@192C_Trioxidation	P02768	ALB	albumin(ALB)	213	192	C	Trioxidation	Trioxidation[C]	47.9847	2942	157859	0.0186369	-0.0853596	1.88229e-32	0.0353823	0.000365763	0.071903	1.38723e-16	0.0377748	7.39195e-09	0.0127	0.0296	0.0031	0.0285	0.0183	0.023	0.016	0.0174	0.0264	0.0104	0.0299	0.0118	0.0208	0.0322	0.0276	0.0382	0.0383	0.0361	0.0293	0.0321	0.0232	0.0349	0.0109	0.0072	0.0143	0.0193	0	0.0041	0.0431
ALB@192C_unknown_48	P02768	ALB	albumin(ALB)	213	192	C	unknown_48	unknown_48[C]	307.154	862	107900	0.00798888	-0.0935149	1.0756e-37	0.0550794	1.23685e-06	0.0402476	1.0323e-07	0.0154384	0.0156722	0.0096	0	0	0.0023	0	0	0.0064	0.0087	0	0.0052	0.0044	0.0039	0	0.0029	0.005	0.0038	0	0.0079	0	0.0179	0	0	0	0.0036	0.0036	0	0	0	0.0043
ALB@193C_azole	P02768	ALB	albumin(ALB)	213	193	C	azole	azole[C]	-20.0262	330	79591	0.0041462	-0.0912671	2.99565e-37	0.0670422	5.76365e-09	0.0383325	1.79705e-07	0.0144705	0.0207074	0	0	0	0.0023	0.0027	0	0.0169	0	0	0	0.0044	0	0.0189	0.0147	0.0063	0	0	0.004	0	0	0	0	0	0	0	0	0	0	0
ALB@193C_DiDehydro	P02768	ALB	albumin(ALB)	213	193	C	DiDehydro	DiDehydro[C]	-2.01565	10645	199195	0.0534401	-0.142071	4.0207e-33	-0.0151747	0.272093	0.0581291	0.00244787	-0.0125564	0.313091	0.0331	0.0451	0.0391	0.0509	0.0455	0.0304	0.0243	0.0472	0.0473	0.0578	0.0431	0.0249	0.0381	0.043	0.0546	0.0442	0.0573	0.0419	0.0292	0.039	0.019	0.036	0.0381	0.0457	0.0578	0.0302	0.013	0.0342	0.0283
ALB@193C_Dioxidation	P02768	ALB	albumin(ALB)	213	193	C	Dioxidation	Dioxidation[C]	31.9898	220	38028	0.00578521	-0.0854856	4.26267e-31	0.0702899	4.9006e-09	0.0470837	1.63121e-09	0.0236964	0.000321458	0	0	0	0.0361	0.0093	0	0.0169	0	0	0	0.011	0	0	0.0147	0.0253	0	0.0206	0.0114	0	0.004	0	0.0204	0	0	0	0	0	0	0
ALB@193C_Trioxidation	P02768	ALB	albumin(ALB)	213	193	C	Trioxidation	Trioxidation[C]	47.9847	437	84682	0.00516048	-0.0904782	9.64646e-36	0.0650798	1.88396e-08	0.0453826	2.66097e-09	0.0195166	0.00229832	0.0064	0	0	0.0093	0.0027	0.0078	0	0.0029	0	0.0026	0.0196	0	0	0.0029	0	0	0.0068	0	0.0037	0	0.0039	0	0.0036	0	0.0036	0	0.0055	0	0
ALB@194Q_Oxidation	P02768	ALB	albumin(ALB)	213	194	Q	Oxidation	Oxidation[Q]	15.9949	433	77972	0.00555328	-0.107293	1.05308e-40	0.0486891	0.000101639	0.0310968	0.000178412	0.00735222	0.315006	0	0.0077	0	0	0	0	0.0032	0	0	0	0	0	0.0059	0	0.0042	0	0	0	0.0037	0	0	0	0	0	0	0	0	0	0
ALB@194Q_unknown_7	P02768	ALB	albumin(ALB)	213	194	Q	unknown_7	unknown_7[Q]	16.9791	834	127101	0.00656171	-0.0855656	2.2835e-31	0.0625286	6.53607e-08	0.0392586	2.50434e-07	0.00882017	0.177724	0.0118	0.0066	0.0125	0.007	0.0093	0.0263	0.0032	0.0058	0.005	0.0108	0.0027	0.0039	0.0069	0.0147	0.005	0.0076	0	0.006	0	0.004	0	0	0	0.0081	0.0122	0.0039	0	0.0062	0
ALB@197D_Cation_Na	P02768	ALB	albumin(ALB)	213	197	D	Cation_Na	Cation_Na[D]	21.9819	1624	147477	0.0110119	-0.0745835	7.35678e-22	0.0596427	2.14446e-07	0.0213002	0.00516413	-0.00183385	0.788621	0.0096	0.0066	0.0031	0.007	0.0085	0.0276	0.0064	0.0145	0.0059	0.0104	0.0109	0.0118	0.0208	0.0146	0.0151	0.0229	0.0115	0.0048	0.0183	0.004	0.0193	0.0271	0.0292	0.0036	0.0072	0.0077	0.0166	0.0165	0.0172
ALB@197D_Dehydrated	P02768	ALB	albumin(ALB)	213	197	D	Dehydrated	Dehydrated[D]	-18.0106	554	91184	0.00607563	-0.10322	5.17716e-42	0.0559679	2.58254e-06	0.0271737	0.00039436	0.0062799	0.35803	0	0.0051	0	0	0	0	0	0	0	0	0.0054	0	0	0	0	0.0038	0	0	0	0	0	0	0	0	0	0	0	0.0041	0
ALB@197D_unknown_32	P02768	ALB	albumin(ALB)	213	197	D	unknown_32	unknown_32[D]	241.179	173	53959	0.00320614	-0.0868285	2.51078e-34	0.0748432	1.96714e-10	0.045445	1.02093e-09	0.0210211	0.000768494	0	0	0	0.0023	0	0	0	0	0	0	0	0	0	0	0	0	0	0	0	0	0	0	0	0	0	0	0	0	0
ALB@198K_Lys->Allysine	P02768	ALB	albumin(ALB)	213	198	K	Lys->Allysine	Lys->Allysine[K]	-1.03163	313	19523	0.0160324	-0.136419	6.4016e-55	0.0233847	0.0720898	0.0210007	0.0215637	-0.0127949	0.0925701	0	0	0	0	0.0093	0	0	0	0	0	0	0	0	0	0	0	0	0.0114	0	0	0	0	0	0	0	0	0	0	0
ALB@198K_unknown_44	P02768	ALB	albumin(ALB)	213	198	K	unknown_44	unknown_44[K]	291.159	376	72026	0.00522034	-0.0880506	1.02296e-34	0.0704254	1.48537e-09	0.0345472	2.13825e-06	0.0121194	0.054402	0	0	0.0092	0.007	0	0	0.0032	0.0029	0.0059	0	0	0	0	0	0	0.0038	0.0029	0	0	0.004	0	0	0.0036	0	0	0	0.011	0.0124	0
ALB@199A_Ala->Arg	P02768	ALB	albumin(ALB)	213	199	A	Ala->Arg	Ala->Arg[A]	85.064	1587	1599	0.992495	-0.725006	5.43841e-12	-0.0852733	0.586593	-0.0964593	0.339847	-0.24962	0.00290155	0	1	1	1	1	1	1	0	0	1	1	1	1	1	1	1	1	1	1	0	0	1	1	0	0	1	0	0	0
ALB@201C_azole	P02768	ALB	albumin(ALB)	213	201	C	azole	azole[C]	-20.0262	143	9891	0.0144576	-0.0879757	4.73229e-18	0.0500943	0.00249347	0.0298646	0.00628254	0.00112555	0.90525	0	0	0	0	0	0	0	0	0	0	0	0	0	0	0	0	0.0103	0	0	0	0	0	0	0	0	0	0	0	0
ALB@201C_DiDehydro	P02768	ALB	albumin(ALB)	213	201	C	DiDehydro	DiDehydro[C]	-2.01565	12956	95988	0.134975	-0.161296	1.68683e-05	-0.147222	0.00688019	-0.0520444	0.236987	-0.131567	0.000105428	0.3412	0.1969	0.0909	0.0865	0.2593	0.2368	0.2881	0.1931	0.4098	0.1937	0.3516	0.1553	0.3396	0.3824	0.4051	0.1429	0.3814	0.4318	0.0611	0.1562	0.2321	0.3469	0.194	0.1354	0.38	0.1098	0.02	0.2125	0.1765
ALB@201C_Trioxidation	P02768	ALB	albumin(ALB)	213	201	C	Trioxidation	Trioxidation[C]	47.9847	825	55498	0.0148654	-0.112377	7.26913e-49	0.0459424	6.46725e-05	0.0387988	1.16511e-06	0.0119804	0.0775091	0	0	0.0078	0	0.0107	0	0	0	0	0	0.0054	0	0	0.0065	0	0	0.0067	0	0	0	0	0	0	0.0101	0	0	0	0	0
ALB@201C_unknown_4	P02768	ALB	albumin(ALB)	213	201	C	unknown_4	unknown_4[C]	-4.03189	320	17624	0.0181571	-0.135846	4.29067e-56	0.0214806	0.0934571	0.0164587	0.0653629	-0.0192648	0.00789001	0	0	0	0	0	0	0	0	0	0	0	0	0	0	0	0	0.0103	0.0114	0	0	0	0	0	0	0	0	0	0	0
ALB@207D_Dehydrated	P02768	ALB	albumin(ALB)	213	207	D	Dehydrated	Dehydrated[D]	-18.0106	1144	77909	0.0146838	0.0255512	0.245631	0.0510342	0.0370103	0.0176817	0.311764	0.00427288	0.778114	0.0286	0.0072	0.0052	0.0164	0.0176	0.0189	0.006	0	0.0136	0.0132	0.0283	0.0159	0.0081	0.0144	0.018	0.0072	0.0142	0.0175	0	0.026	0.0072	0	0.0113	0.0115	0	0.0123	0.0081	0.0195	0
ALB@211D_Dehydrated	P02768	ALB	albumin(ALB)	213	211	D	Dehydrated	Dehydrated[D]	-18.0106	900	70385	0.0127868	-0.080529	1.84405e-23	0.0377584	0.0011582	0.00959615	0.239013	-0.00706927	0.313224	0.0219	0.0216	0.0105	0.0082	0.027	0.0094	0.006	0	0.0272	0.0199	0.0097	0.0238	0	0.0096	0.0045	0.0144	0.0047	0.0088	0.0082	0.0199	0.029	0.0133	0.0056	0.0235	0.0226	0.0189	0.0161	0.0195	0.016
ALB@214K_Acetyl	P02768	ALB	albumin(ALB)	213	214	K	Acetyl	Acetyl[K]	42.0106	233	1279	0.182174	-0.16824	5.42546e-05	-0.17644	2.07951e-05	-0.195866	2.48316e-07	-0.126741	0.00120267	0	0.2222	0	0	0	0	0.2	0.1111	0	0	0	0	0.125	0	0	0	0	0	0	0	0	0	0	0	0	0.1	0	0	0.3636
ALB@214K_Formyl	P02768	ALB	albumin(ALB)	213	214	K	Formyl	Formyl[K]	27.9949	111	894	0.124161	-0.25951	2.56653e-24	-0.11743	0.000158227	-0.0981381	0.000403546	-0.132482	9.24869e-08	0	0	0	0	0	0	0	0	0	0	0	0	0	0	0.0909	0	0.1818	0.0833	0	0	0	0	0	0	0	0	0	0	0
ALB@223K_Acetyl	P02768	ALB	albumin(ALB)	213	223	K	Acetyl	Acetyl[K]	42.0106	506	4736	0.106841	-0.103186	7.85834e-06	0.0161055	0.610114	-0.0285187	0.243254	0.0514647	0.0685337	0	0	0	0.0625	0.0833	0	0.0882	0.087	0	0.1053	0	0	0.1667	0	0.0714	0	0	0	0	0	0.0417	0.037	0	0	0	0	0	0.08	0.1212
ALB@223K_Carbamyl	P02768	ALB	albumin(ALB)	213	223	K	Carbamyl	Carbamyl[K]	43.0058	368	4175	0.0881437	-0.243893	2.32247e-34	-0.0338642	0.191206	-0.0658984	0.0012596	-0.105729	2.48646e-08	0	0	0	0	0	0.0312	0	0	0	0	0	0.0435	0	0.1111	0.0952	0	0	0	0	0	0	0.1111	0	0	0	0	0	0	0.0303
ALB@223K_Carboxymethyl	P02768	ALB	albumin(ALB)	213	223	K	Carboxymethyl	Carboxymethyl[K]	58.0055	199	3206	0.0620711	-0.148157	8.10248e-14	-0.0375396	0.16542	-0.0287557	0.186678	-0.0281691	0.133131	0	0	0.0714	0	0	0	0	0	0	0	0	0	0	0	0	0.0833	0.0208	0	0	0	0	0	0.025	0	0	0	0	0	0
ALB@223K_Formyl	P02768	ALB	albumin(ALB)	213	223	K	Formyl	Formyl[K]	27.9949	188	3732	0.0503751	-0.150739	5.0694e-27	-0.000764484	0.97619	0.0282818	0.113078	-0.0187821	0.171071	0	0.0476	0	0	0	0.0625	0.0588	0	0	0	0.0426	0	0	0	0.0476	0.0417	0	0.0571	0	0	0.0417	0	0	0	0.0714	0	0	0	0
ALB@223K_Hex	P02768	ALB	albumin(ALB)	213	223	K	Hex	Hex[K]	162.053	501	7985	0.0627426	-0.141851	1.99284e-13	0.0246928	0.42813	-0.054778	0.0125988	-0.0835611	2.59856e-06	0.04	0	0.0357	0.0312	0.0208	0.0625	0	0.0435	0.05	0.0526	0.0426	0	0	0.0278	0.0476	0	0	0	0.0455	0.0455	0.0833	0.037	0.025	0.08	0	0	0	0.04	0
ALB@224C_Cys->Oxoalanine	P02768	ALB	albumin(ALB)	213	224	C	Cys->Oxoalanine	Cys->Oxoalanine[C]	-17.9928	548	6254	0.0876239	-0.196514	9.61426e-11	-0.126588	0.000152854	-0.0605888	0.108143	-0.0437409	0.195165	0.04	0.0476	0	0.0625	0	0	0.0294	0	0	0.1053	0	0	0	0	0.0476	0.0417	0.0208	0	0	0	0	0	0	0	0.0714	0	0	0	0
ALB@224C_Trioxidation	P02768	ALB	albumin(ALB)	213	224	C	Trioxidation	Trioxidation[C]	47.9847	2260	10479	0.215669	0.126701	1.33408e-06	0.0667726	0.124641	0.213358	2.1347e-12	0.183712	2.1378e-13	0.28	0.381	0.3571	0.3125	0.2917	0.2188	0.1765	0.3043	0.25	0.3158	0.2979	0.2174	0.1667	0.3333	0.3333	0.2917	0.2708	0.4	0.3636	0.2273	0.2083	0.3333	0.25	0.36	0.4286	0.3704	0.35	0.24	0.3636
ALB@236K_Carbamyl	P02768	ALB	albumin(ALB)	213	236	K	Carbamyl	Carbamyl[K]	43.0058	153	325	0.470769	-0.511299	1.99408e-13	-0.40846	4.97543e-08	-0.109555	0.390612	-0.250734	0.00287117	0	0	0	0	0	0	0	0	0	0	0	0	0	0.3333	0	0	0	0	0	0	0	0	0	0	0	0	0	0	0
ALB@236K_Hex	P02768	ALB	albumin(ALB)	213	236	K	Hex	Hex[K]	162.053	262	489	0.535787	-0.513218	1.17641e-11	-0.0317504	0.897232	0.32117	0.0190529	0.0847288	0.505556	0	0	0	0	0	0	1	0	0	0	0	0	0	0.6667	1	0	0	0	0	0	0	0	0	0	0	0	0	0	0
ALB@249K_Hex	P02768	ALB	albumin(ALB)	213	249	K	Hex	Hex[K]	162.053	136	661	0.205749	-0.270546	6.43272e-07	-0.173692	0.00402381	-0.129327	0.0496142	-0.165844	0.00235282	0	0	0	0	0.1111	0	0	0	0	0	0	0.1111	0	0	0	0	0	0.1429	0	0	0	0	0	0	0	0	0	0	0
ALB@252F_Oxidation(Phe->Tyr)	P02768	ALB	albumin(ALB)	213	252	F	Oxidation(Phe->Tyr)	Oxidation[F](Phe->Tyr[F])	15.9949	138	16369	0.00843057	-0.0753284	6.70417e-26	0.0737333	4.00076e-10	0.0388827	1.30782e-07	0.020849	0.000961041	0.0222	0	0	0	0.0052	0	0	0.0139	0.0259	0.0174	0.0053	0	0	0.0055	0	0	0.0186	0.0052	0	0	0	0	0	0.0092	0.0377	0	0	0	0
ALB@256S_Dehydrated	P02768	ALB	albumin(ALB)	213	256	S	Dehydrated	Dehydrated[S]	-18.0106	205	30202	0.00678763	-0.0722473	5.54924e-24	0.0743712	2.78294e-10	0.0497675	6.76031e-11	0.0278245	1.23493e-05	0.0111	0	0	0.0051	0	0.0156	0	0	0.0086	0.0087	0.0053	0	0.0137	0	0.0055	0	0	0.0052	0	0	0	0	0.0082	0	0	0.0103	0.0103	0.0208	0
ALB@257K_Hex	P02768	ALB	albumin(ALB)	213	257	K	Hex	Hex[K]	162.053	2244	3669	0.611611	-0.360164	3.83507e-15	-0.0120788	0.884237	-0.075182	0.129991	-0.118724	0.0031472	0	1	0.4	0.6667	0.2857	0	0.8	1	0.6667	0.8	0.5714	0.5455	0.6667	0.6	0.75	1	0.6	0.75	0.8	0.6	0.5	0.6667	0.25	0.2857	1	0.4	0	0.4286	0.6667
ALB@265V_Val->Pro	P02768	ALB	albumin(ALB)	213	265	V	Val->Pro	Val->Pro[V]	-2.01565	167	46568	0.00358615	-0.0906408	9.76434e-37	0.0676955	4.98801e-09	0.0399216	6.08253e-08	0.0167025	0.00766432	0	0	0	0	0	0	0	0	0	0	0.0019	0	0	0	0	0	0	0	0	0	0	0	0	0	0	0	0	0	0
ALB@266H_MesitylOxide	P02768	ALB	albumin(ALB)	213	266	H	MesitylOxide	MesitylOxide[H]	98.0732	161	58888	0.002734	-0.113868	8.78545e-11	0.0436702	0.159932	0.0128867	0.537244	-0.00929644	0.59327	0	0	0	0.0034	0	0	0	0	0	0	0	0.0023	0	0	0.004	0	0	0.0017	0	0	0	0	0	0	0	0	0	0	0
ALB@266H_unknown_4	P02768	ALB	albumin(ALB)	213	266	H	unknown_4	unknown_4[H]	-4.03189	138	52645	0.00262133	-0.0833836	4.33629e-32	0.0740795	2.46245e-10	0.0452045	1.08454e-09	0.0227788	0.000264116	0	0.003	0	0	0	0	0	0	0.0035	0	0	0	0	0	0	0	0	0	0	0	0	0	0	0	0	0	0	0	0
ALB@267T_Dehydrated	P02768	ALB	albumin(ALB)	213	267	T	Dehydrated	Dehydrated[T]	-18.0106	887	144816	0.00612501	-0.0930191	3.45786e-32	0.101351	1.25909e-13	0.0355304	1.41286e-05	0.0137263	0.0523235	0	0	0	0	0	0	0	0	0.0035	0	0	0	0	0	0	0	0.0022	0	0	0	0.0035	0	0	0	0	0	0.0092	0	0.004
ALB@268E_Cation_Fe[III]	P02768	ALB	albumin(ALB)	213	268	E	Cation_Fe[III]	Cation_Fe[III][E]	52.9115	1559	204845	0.00761063	-0.07397	5.34937e-21	0.0640309	1.60873e-07	0.0289181	0.000243329	0.00852766	0.222716	0	0	0.0075	0.0069	0.0036	0.0026	0	0.0091	0.0035	0.0051	0.0037	0	0	0.0043	0.002	0	0.0066	0.0052	0.0039	0.0415	0	0.0073	0.0031	0	0	0	0.0275	0	0
ALB@268E_Cation_Ni[II]	P02768	ALB	albumin(ALB)	213	268	E	Cation_Ni[II]	Cation_Ni[II][E]	55.9197	371	108769	0.0034109	-0.08915	4.39706e-36	0.0681308	3.2773e-09	0.0411284	2.11848e-08	0.0179401	0.00394686	0	0	0	0	0.0018	0	0.0024	0	0	0	0	0	0	0	0	0	0	0	0	0	0	0	0	0	0	0	0	0	0
ALB@268E_Glu->Met	P02768	ALB	albumin(ALB)	213	268	E	Glu->Met	Glu->Met[E]	1.99789	115	56065	0.00205119	-0.0824991	1.33851e-31	0.0755004	1.25259e-10	0.046242	4.78339e-10	0.0242913	9.95756e-05	0	0	0	0	0	0	0	0	0	0	0	0	0	0	0	0	0	0	0	0.0038	0	0	0	0	0	0	0	0	0
ALB@269C_Cys->Dha	P02768	ALB	albumin(ALB)	213	269	C	Cys->Dha	Cys->Dha[C]	-33.9877	145	66924	0.00216664	-0.083668	2.33502e-32	0.0739896	2.42465e-10	0.0453535	9.15853e-10	0.0231496	0.000206174	0	0	0	0	0	0	0	0	0	0	0	0.0023	0	0	0	0.0027	0	0.0017	0	0	0	0	0	0	0	0	0	0	0
ALB@269C_Cys->Oxoalanine	P02768	ALB	albumin(ALB)	213	269	C	Cys->Oxoalanine	Cys->Oxoalanine[C]	-17.9928	1282	182358	0.00703013	-0.100558	1.4087e-40	0.0537788	4.71149e-06	0.0411335	1.79647e-07	0.0126444	0.0581459	0	0	0	0.0017	0	0	0	0	0	0	0.0019	0.0023	0	0	0	0	0	0.0052	0	0	0	0	0	0	0.0042	0.0033	0	0	0
ALB@269C_Dehydro	P02768	ALB	albumin(ALB)	213	269	C	Dehydro	Dehydro[C]	-1.00782	291	98367	0.00295831	-0.0828779	4.43045e-31	0.0698696	2.40632e-09	0.0449861	2.06048e-09	0.0200699	0.00145132	0.0034	0	0	0.0017	0	0.0052	0.0048	0.003	0	0.0025	0.0037	0	0	0	0.004	0	0	0	0	0	0	0	0.0114	0	0	0	0.0046	0	0
ALB@269C_DiDehydro	P02768	ALB	albumin(ALB)	213	269	C	DiDehydro	DiDehydro[C]	-2.01565	50617	278573	0.181701	-0.275511	1.68324e-42	-0.154131	3.61212e-09	0.05655	0.0198717	-0.0570859	0.00315782	0.1444	0.1443	0.0848	0.1606	0.1278	0.1071	0.0739	0.1446	0.1564	0.2154	0.1687	0.1434	0.1272	0.2261	0.1814	0.1935	0.1753	0.1798	0.103	0.1146	0.1138	0.1161	0.0777	0.0771	0.1626	0.0851	0.0369	0.084	0.0714
ALB@269C_Dioxidation	P02768	ALB	albumin(ALB)	213	269	C	Dioxidation	Dioxidation[C]	31.9898	803	138904	0.00578097	-0.0999204	9.86975e-43	0.0580881	3.60604e-07	0.031956	1.36522e-05	0.00828085	0.200171	0	0.003	0	0.0034	0	0	0	0	0	0.0025	0	0	0	0	0	0	0	0	0	0	0	0	0	0	0	0	0	0.0034	0
ALB@269C_Trioxidation	P02768	ALB	albumin(ALB)	213	269	C	Trioxidation	Trioxidation[C]	47.9847	7987	228946	0.034886	-0.133653	9.02626e-45	0.000743018	0.957706	0.0684639	1.26355e-07	0.0234267	0.0131828	0.0269	0.0549	0.02	0.0437	0.0502	0.0393	0.0433	0.0364	0.0281	0.0381	0.0597	0.06	0.0249	0.0733	0.0379	0.0681	0.0555	0.0484	0.0467	0	0	0.0438	0.0247	0.0275	0.0169	0.0268	0	0	0.004
ALB@270C_Dehydro	P02768	ALB	albumin(ALB)	213	270	C	Dehydro	Dehydro[C]	-1.00782	213	84369	0.00252462	-0.101751	1.97206e-11	0.0559077	0.0346715	0.0281094	0.103971	0.00484193	0.749403	0.0034	0	0	0.0017	0.0029	0	0	0	0.0035	0	0.0031	0	0	0	0	0	0.0022	0	0	0	0	0	0	0	0	0	0	0.0034	0
ALB@270C_DiDehydro	P02768	ALB	albumin(ALB)	213	270	C	DiDehydro	DiDehydro[C]	-2.01565	42232	278373	0.15171	-0.238508	5.15623e-39	-0.122945	2.36965e-08	0.042993	0.0599717	-0.0547188	0.00199096	0.0722	0.1271	0.075	0.1479	0.116	0.1639	0.0856	0.1422	0.1266	0.2086	0.1393	0.1472	0.1629	0.1948	0.1716	0.1826	0.1592	0.166	0.0879	0.1318	0.0992	0.0963	0.085	0.0746	0.1104	0.0851	0.0443	0.0732	0.0621
ALB@270C_Dioxidation	P02768	ALB	albumin(ALB)	213	270	C	Dioxidation	Dioxidation[C]	31.9898	281	96016	0.0029266	-0.086783	1.31009e-34	0.070311	1.14129e-09	0.0418947	1.06101e-08	0.0185936	0.00270687	0	0.0061	0	0.0017	0.0036	0	0.0024	0	0	0	0	0	0	0	0.004	0.0054	0	0	0	0	0	0.0036	0	0	0	0	0	0	0
ALB@270C_Trioxidation	P02768	ALB	albumin(ALB)	213	270	C	Trioxidation	Trioxidation[C]	47.9847	4216	234302	0.0179939	-0.115673	3.03697e-52	0.0222115	0.0366782	0.0596504	1.45235e-11	0.0196429	0.00307107	0.0101	0.0213	0.005	0.0274	0.0125	0.0183	0.0096	0.0152	0.014	0.0152	0.028	0.0092	0.0194	0.028	0.0319	0.0245	0.0286	0.0207	0.0078	0.0075	0	0.0182	0.0062	0	0.0127	0.0067	0	0	0.004
ALB@271H_MesitylOxide	P02768	ALB	albumin(ALB)	213	271	H	MesitylOxide	MesitylOxide[H]	98.0732	202	64843	0.00311522	-0.0944118	2.44718e-32	0.0852452	3.60124e-09	0.033523	4.75956e-05	0.0111256	0.124001	0	0	0	0.0017	0	0	0	0	0	0	0	0	0	0	0.002	0	0	0.0017	0	0	0	0	0	0	0	0	0	0	0
ALB@271H_Oxidation	P02768	ALB	albumin(ALB)	213	271	H	Oxidation	Oxidation[H]	15.9949	577	137568	0.00419429	-0.0941232	8.03825e-39	0.0636415	3.3572e-08	0.0398067	8.58988e-08	0.0140877	0.0254621	0	0	0	0	0	0	0	0	0.0035	0	0	0	0	0	0	0	0	0.0052	0	0	0	0	0	0	0	0	0	0	0
ALB@273D_Cation_Fe[III]	P02768	ALB	albumin(ALB)	213	273	D	Cation_Fe[III]	Cation_Fe[III][D]	52.9115	139	57180	0.00243092	-0.0834054	2.75121e-32	0.074507	1.7535e-10	0.0438269	2.53348e-09	0.0219636	0.000403371	0	0	0	0.0017	0.0018	0	0	0	0	0	0.0019	0	0	0	0.002	0	0	0.0035	0	0	0	0	0	0	0	0	0	0	0
ALB@273D_Cation_Na	P02768	ALB	albumin(ALB)	213	273	D	Cation_Na	Cation_Na[D]	21.9819	311	106266	0.00292662	-0.0884466	8.38027e-36	0.0699912	1.28058e-09	0.0412981	1.6556e-08	0.0174798	0.00477304	0	0	0	0.0051	0.0018	0.0026	0	0	0	0	0	0	0	0.0022	0	0	0	0	0	0	0	0	0	0	0	0	0	0	0
ALB@276E_Cation_Fe[III]	P02768	ALB	albumin(ALB)	213	276	E	Cation_Fe[III]	Cation_Fe[III][E]	52.9115	170	46802	0.00363232	-0.0752591	3.53687e-26	0.0727789	5.78933e-10	0.0430543	6.47799e-09	0.0211279	0.000768494	0	0	0	0	0	0	0	0	0	0	0	0	0	0	0	0	0	0	0	0.0189	0	0	0	0	0	0	0.0183	0	0
ALB@276E_Glu->Met	P02768	ALB	albumin(ALB)	213	276	E	Glu->Met	Glu->Met[E]	1.99789	250	99006	0.0025251	-0.0838574	1.84423e-32	0.0719318	5.58826e-10	0.0449798	1.24359e-09	0.024641	8.32086e-05	0	0.003	0	0	0.0036	0	0	0	0	0	0.0019	0	0.0028	0	0	0	0.0022	0	0	0	0	0	0	0	0	0	0	0	0
ALB@277C_DiDehydro	P02768	ALB	albumin(ALB)	213	277	C	DiDehydro	DiDehydro[C]	-2.01565	9891	268519	0.0368354	-0.0673796	1.0132e-10	0.0434667	0.000266507	0.0660231	2.31657e-08	0.0161929	0.056789	0.0471	0.0634	0.0197	0.0428	0.022	0.0525	0.024	0.0434	0.0439	0.0462	0.0466	0.0491	0.0803	0.0696	0.0556	0.0717	0.0409	0.0387	0.0389	0.0423	0.0322	0.0397	0.051	0.0249	0.0455	0.0426	0.0295	0.0421	0.0281
ALB@277C_Trioxidation	P02768	ALB	albumin(ALB)	213	277	C	Trioxidation	Trioxidation[C]	47.9847	4734	191385	0.0247355	-0.138866	4.07461e-56	-0.0053162	0.663142	0.0321802	0.000693151	-0.00409778	0.607267	0.0067	0.0457	0.005	0.048	0.0394	0.0262	0.024	0.0273	0.007	0.0279	0.0336	0.0277	0.0277	0.0431	0.0479	0.049	0.0553	0.0469	0.0078	0	0	0.0219	0.0031	0	0.0085	0.0134	0	0	0
ALB@279D_Dehydrated	P02768	ALB	albumin(ALB)	213	279	D	Dehydrated	Dehydrated[D]	-18.0106	230	60859	0.00377923	-0.0913354	2.67159e-36	0.067433	9.57902e-09	0.0375455	4.4387e-07	0.0144799	0.022774	0	0	0	0	0	0	0	0	0	0	0	0	0	0	0	0	0	0	0	0	0	0	0	0	0	0	0	0	0
ALB@27H_Delta_H(4)C(3)	P02768	ALB	albumin(ALB)	213	27	H	Delta_H(4)C(3)	Delta_H(4)C(3)[H]	40.0313	1206	11498	0.104888	-0.244759	2.6751e-21	-0.108891	2.2939e-05	-0.0798809	0.00816061	-0.103079	0.000247424	0.0286	0.0294	0.0769	0.2545	0.2034	0.0769	0.0571	0.0588	0.0556	0	0.2241	0.0571	0.0606	0.0682	0.1	0.0645	0.0769	0.1351	0	0.0213	0.0571	0.1622	0.0789	0.0541	0.0513	0.0784	0.0263	0.0408	0.06
ALB@27H_His->Asp	P02768	ALB	albumin(ALB)	213	27	H	His->Asp	His->Asp[H]	-22.032	110	3116	0.0353017	-0.0781723	3.96144e-16	0.0452559	0.00215678	0.0330424	0.00102279	0.00296603	0.737637	0	0	0	0	0.0169	0	0	0.0294	0	0.0278	0	0	0	0	0	0	0	0	0	0	0.0286	0	0	0	0.0769	0	0	0	0.06
ALB@27H_MesitylOxide	P02768	ALB	albumin(ALB)	213	27	H	MesitylOxide	MesitylOxide[H]	98.0732	99	2910	0.0340206	-0.0759497	2.15622e-12	0.0953171	1.08445e-07	0.0171309	0.126608	-0.00456564	0.644179	0.0571	0	0	0.0182	0	0	0.0286	0	0	0	0.0172	0	0	0.0227	0	0	0.0192	0.027	0	0.0213	0.0286	0.027	0	0	0.0256	0	0	0	0
ALB@27H_Oxidation	P02768	ALB	albumin(ALB)	213	27	H	Oxidation	Oxidation[H]	15.9949	376	7143	0.0526389	-0.203712	1.18903e-44	-0.0361226	0.0480662	0.0177677	0.403179	-0.00795328	0.606176	0	0	0	0	0.0169	0	0	0	0.0278	0	0	0	0	0	0	0	0	0	0	0	0	0	0	0	0	0	0	0	0
ALB@281R_Arg->Orn	P02768	ALB	albumin(ALB)	213	281	R	Arg->Orn	Arg->Orn[R]	-42.0218	431	91798	0.00469509	-0.0941928	1.27821e-37	0.0648274	3.8803e-08	0.035876	1.75834e-06	0.0117092	0.0705278	0.0034	0	0	0	0.0018	0	0	0	0	0	0	0	0	0	0	0.0027	0	0	0	0	0	0	0	0	0	0	0	0	0
ALB@283D_Dehydrated	P02768	ALB	albumin(ALB)	213	283	D	Dehydrated	Dehydrated[D]	-18.0106	121	149	0.812081	-0.805152	4.29067e-56	-0.646726	5.83173e-35	-0.677079	1.22647e-41	-0.699262	6.84549e-45	0	0	0	0	0	0	0	0	0	0	0	0	0	0	0	0	0	0	0	0	0	0	0	0	0	0	0	0	0
ALB@286K_Hex	P02768	ALB	albumin(ALB)	213	286	K	Hex	Hex[K]	162.053	1322	1980	0.667677	-0.0539003	0.420435	0.0406398	0.745623	-0.130949	0.112264	-0.462938	4.99611e-10	0.6	0.3333	0.75	0.6667	0.3333	0	0.6667	0.75	0.3333	0.4286	0.5714	0.6667	0	1	1	1	1	1	0.5	0.6667	0.6	1	0.6667	0.8	0.75	0.6667	0.6667	0.8182	0.75
ALB@287Y_Oxidation	P02768	ALB	albumin(ALB)	213	287	Y	Oxidation	Oxidation[Y]	15.9949	194	36370	0.00533407	-0.102076	2.64684e-29	0.0623277	3.13305e-05	0.0253098	0.00832224	0.00592018	0.489084	0	0	0	0.0033	0.0031	0	0	0	0	0	0.0031	0	0	0	0	0	0	0	0	0	0	0	0	0	0	0	0.009	0	0.0078
ALB@287Y_unknown_14	P02768	ALB	albumin(ALB)	213	287	Y	unknown_14	unknown_14[Y]	73.9832	740	46936	0.0157661	-0.120903	2.11939e-51	0.0350884	0.00331607	0.0173206	0.0336767	-0.014159	0.0366258	0	0.0093	0	0.0065	0	0	0	0	0	0.0042	0.0031	0	0	0	0.0138	0	0.0035	0	0	0	0	0	0	0	0.0078	0	0	0	0
ALB@288I_Carbonyl	P02768	ALB	albumin(ALB)	213	288	I	Carbonyl	Carbonyl[I]	13.9793	2155	92836	0.023213	-0.056771	7.11657e-10	0.0256998	0.0285666	0.0292906	0.00141556	-0.00896228	0.234188	0.0297	0.0231	0.0353	0.0163	0.0245	0.022	0.0521	0.0243	0.0429	0.0168	0	0.0326	0.0305	0	0.0208	0.0311	0.0242	0.0199	0.0276	0.0428	0.0223	0	0.0378	0.026	0.0469	0.0193	0	0.03	0
ALB@289C_DiDehydro	P02768	ALB	albumin(ALB)	213	289	C	DiDehydro	DiDehydro[C]	-2.01565	3996	107112	0.0373067	-0.0611537	5.73549e-12	0.0643142	1.74366e-08	0.0809124	1.28074e-12	0.0620276	2.56972e-11	0.0347	0.0417	0.0177	0.0391	0.0153	0.0275	0.0417	0.0524	0.0381	0.0756	0.0276	0.0186	0.0355	0.0294	0.0311	0.0363	0.0346	0.0331	0.0442	0.0267	0.0223	0.0495	0.021	0.0216	0.1016	0.029	0.018	0.02	0.0451
ALB@289C_Dioxidation	P02768	ALB	albumin(ALB)	213	289	C	Dioxidation	Dioxidation[C]	31.9898	1433	102674	0.0139568	-0.0955452	2.50561e-37	0.0495373	4.30968e-06	0.0360411	2.53087e-06	0.0100744	0.122289	0.0099	0.0046	0.0106	0.0163	0.0183	0.0055	0.0104	0.0049	0.0048	0.0084	0.0092	0.014	0.0102	0.0184	0.0069	0.0207	0.0173	0.0132	0.0055	0	0.0112	0.0055	0.0042	0.0087	0.0156	0.0097	0.009	0.01	0.0233
ALB@289C_DTT	P02768	ALB	albumin(ALB)	213	289	C	DTT	DTT[C]	151.997	175	28670	0.00610394	-0.0995455	1.78957e-19	0.0581477	0.00179048	0.0612807	2.78347e-06	0.0084642	0.431508	0	0	0	0.0033	0	0	0	0	0	0	0	0	0	0	0	0	0	0.0033	0	0	0	0	0	0	0	0	0	0	0
ALB@289C_ethylsulfonylethyl(BEMAD_C)	P02768	ALB	albumin(ALB)	213	289	C	ethylsulfonylethyl(BEMAD_C)	ethylsulfonylethyl[C](BEMAD_C[C])	120.025	165	32351	0.00510031	-0.0912608	7.32508e-37	0.0670196	8.1411e-09	0.0369346	4.96038e-07	0.0158477	0.0117899	0	0	0	0	0	0	0	0	0	0	0.0031	0	0	0	0	0	0	0	0	0	0	0	0	0	0	0	0	0	0
ALB@289C_Trioxidation	P02768	ALB	albumin(ALB)	213	289	C	Trioxidation	Trioxidation[C]	47.9847	4997	106529	0.0469074	-0.0775994	5.69459e-14	-0.00391724	0.721667	0.0113697	0.251872	0.00639958	0.509052	0.0495	0.0463	0.0459	0.0749	0.0734	0.1044	0.0417	0.0583	0.0286	0.0546	0.0521	0.0698	0.0609	0.0588	0.0657	0.0777	0.09	0.0596	0.0663	0.0481	0.0391	0.0549	0.0462	0.0346	0.0156	0.0531	0.045	0.03	0.0698
ALB@289C_unknown_6	P02768	ALB	albumin(ALB)	213	289	C	unknown_6	unknown_6[C]	14.9839	322	39832	0.00808395	-0.0821664	4.2656e-28	0.0702948	8.5132e-09	0.0413836	9.66616e-08	0.0213694	0.00123367	0.005	0	0.0035	0.0098	0.0122	0	0	0	0.0048	0	0.0031	0	0	0.0147	0	0	0.0069	0	0	0	0.0112	0.033	0	0	0	0	0	0.01	0
ALB@28K_Hex	P02768	ALB	albumin(ALB)	213	28	K	Hex	Hex[K]	162.053	151	4166	0.0362458	-0.11583	1.70345e-24	0.0402379	0.0181406	0.0112005	0.367442	-0.0246668	0.0124101	0.0286	0.0588	0.0256	0.0182	0.0169	0	0.0571	0	0.0278	0	0	0	0	0	0	0	0	0	0	0	0	0	0	0	0.0256	0.0196	0	0	0
ALB@28K_Lys->Trp	P02768	ALB	albumin(ALB)	213	28	K	Lys->Trp	Lys->Trp[K]	57.9843	114	3122	0.0365151	-0.107423	2.23379e-26	0.0330017	0.0407974	0.0640463	2.03365e-07	0.00718595	0.464329	0.0286	0	0	0.0182	0	0	0	0	0.0278	0.0556	0.0517	0.0286	0	0	0	0	0	0	0	0.0213	0	0	0.0263	0.027	0	0	0	0	0
ALB@290E_Cation_Ca[II]	P02768	ALB	albumin(ALB)	213	290	E	Cation_Ca[II]	Cation_Ca[II][E]	37.9469	110	22788	0.0048271	-0.0683915	1.59628e-22	0.0748219	1.04153e-10	0.0449436	7.53118e-10	0.0224185	0.000264116	0	0.0046	0.0035	0.0065	0.0061	0.011	0.0052	0.0049	0	0.0126	0.0061	0.0093	0.0051	0.0037	0.0069	0.0052	0	0.0033	0	0.0053	0.0056	0.0055	0.0084	0	0.0156	0.0048	0	0.005	0
ALB@290E_Cation_Fe[III]	P02768	ALB	albumin(ALB)	213	290	E	Cation_Fe[III]	Cation_Fe[III][E]	52.9115	2117	102646	0.0206243	-0.0863934	2.14321e-24	0.103461	1.90908e-12	0.0440321	2.7297e-06	0.0309453	9.74598e-05	0.0099	0.0093	0.0106	0.0195	0.0245	0.011	0.026	0.0146	0.0238	0.0294	0.0123	0.0233	0.0305	0.0294	0.0104	0.0363	0.0138	0.0199	0.0221	0.0374	0.0112	0.033	0.0168	0.0216	0.0156	0.0242	0.018	0.015	0.0078
ALB@290E_Cation_Ni[II]	P02768	ALB	albumin(ALB)	213	290	E	Cation_Ni[II]	Cation_Ni[II][E]	55.9197	806	85926	0.00938016	-0.106394	1.3745e-46	0.0718406	6.66167e-10	0.0337874	8.35025e-06	0.0161921	0.0128575	0.005	0	0.0035	0.0065	0.0061	0.0055	0.0052	0.0146	0.0048	0	0.0092	0	0	0.0074	0	0.0104	0.0035	0.0066	0	0	0	0.0055	0.0042	0.0043	0	0.0048	0	0	0
ALB@291N_Ammonia-loss	P02768	ALB	albumin(ALB)	213	291	N	Ammonia-loss	Ammonia-loss[N]	-17.0265	1324	101790	0.0130072	-0.0640858	8.97841e-17	0.0705113	8.18665e-10	0.0433851	3.55015e-08	0.0264101	6.46842e-05	0.005	0.0093	0.0141	0.013	0.0122	0.011	0.0104	0.0194	0.0238	0.021	0.0061	0.0093	0	0.0074	0.0104	0.0052	0.0138	0.0066	0.0221	0.0107	0.0112	0.0165	0.0084	0.013	0.0156	0.0048	0.027	0.03	0.0388
ALB@291N_Deamidated	P02768	ALB	albumin(ALB)	213	291	N	Deamidated	Deamidated[N]	0.984016	255	45596	0.0055926	-0.00739923	0.795913	0.26588	1.64854e-07	0.030751	0.275147	0.0722444	0.013522	0.2	0	0.25	0.0033	0.0031	0.0165	0	0	0	0.0042	0	0	0	0.011	0.0035	0.0052	0	0.0033	0.25	0	0	0	0	0.1	0	0	0	0	0
ALB@293D_Cation_Ca[II]	P02768	ALB	albumin(ALB)	213	293	D	Cation_Ca[II]	Cation_Ca[II][D]	37.9469	229	45193	0.00506716	-0.0739584	3.64595e-25	0.0774995	5.72663e-11	0.0438863	3.58416e-09	0.0240679	0.000137314	0.005	0	0.0035	0	0.0031	0	0	0	0.0095	0.0042	0.0061	0.0047	0.0051	0.0037	0.0035	0	0.0035	0	0.011	0	0	0	0.0042	0	0	0	0.009	0.005	0
ALB@293D_Cation_Na	P02768	ALB	albumin(ALB)	213	293	D	Cation_Na	Cation_Na[D]	21.9819	763	78289	0.00974594	-0.10382	7.70013e-42	0.0462649	5.84079e-05	0.0140562	0.0674181	-0.00785268	0.238034	0	0.0046	0	0.0065	0.0061	0	0.0104	0.0049	0.0048	0.0042	0.0061	0	0.0051	0.0074	0.0035	0.0052	0.0104	0.0066	0.0055	0	0.0056	0	0	0.0087	0	0.0048	0	0	0.0155
ALB@293D_Dehydrated	P02768	ALB	albumin(ALB)	213	293	D	Dehydrated	Dehydrated[D]	-18.0106	317	60361	0.00525174	-0.0795801	1.67297e-28	0.0671042	7.47163e-09	0.0393901	1.05305e-07	0.0145729	0.0204345	0.005	0	0.0035	0.0033	0.0061	0	0	0	0	0.0042	0.0092	0	0	0	0.0069	0	0.0035	0.0066	0.0055	0.0107	0.0056	0	0	0.0043	0.0234	0.0048	0	0	0
ALB@299L_unknown_5	P02768	ALB	albumin(ALB)	213	299	L	unknown_5	unknown_5[L]	-3.02666	116	51162	0.00226731	-0.077894	3.42571e-29	0.0763661	4.6468e-11	0.0510044	7.13041e-12	0.0276075	7.64454e-06	0	0	0	0	0	0	0	0	0	0	0	0	0.0033	0	0	0	0	0	0	0	0	0	0	0	0	0	0	0	0.0068
ALB@300K_Hex	P02768	ALB	albumin(ALB)	213	300	K	Hex	Hex[K]	162.053	3148	173119	0.018184	-0.0195406	0.0485991	0.101723	1.45153e-14	0.0359984	1.44076e-05	0.0196534	0.00488709	0.0383	0.0163	0.046	0.0296	0.0299	0.0121	0.0547	0.0257	0.0335	0.0153	0.0314	0.0278	0.0294	0.0147	0.0104	0.0152	0.0311	0.0173	0.0323	0.0464	0.0245	0.029	0.0328	0.026	0.0203	0.0414	0.036	0.0692	0.0342
ALB@300K_Lys->Allysine	P02768	ALB	albumin(ALB)	213	300	K	Lys->Allysine	Lys->Allysine[K]	-1.03163	3004	159349	0.0188517	-0.126954	2.38112e-55	0.0445958	0.000108902	0.0459651	4.06833e-07	0.0120823	0.0942035	0	0.0081	0.0167	0.0167	0.0192	0.0121	0.0109	0	0	0	0.0293	0.0232	0.0294	0.0126	0.0188	0.0212	0.0024	0.0193	0	0.0103	0	0.0041	0.0041	0.0156	0	0.0059	0.009	0	0
ALB@302C_azole	P02768	ALB	albumin(ALB)	213	302	C	azole	azole[C]	-20.0262	708	119295	0.00593487	-0.108265	2.72111e-44	0.0528696	8.42253e-06	0.0429767	2.12856e-07	0.0150182	0.0293644	0	0	0	0	0	0	0	0	0.0182	0.0135	0	0.0023	0	0	0	0	0	0	0	0	0	0	0	0.0156	0	0	0	0	0
ALB@302C_Cys->Dha	P02768	ALB	albumin(ALB)	213	302	C	Cys->Dha	Cys->Dha[C]	-33.9877	621	129496	0.00479551	-0.0894801	1.23934e-36	0.0741416	1.44756e-10	0.0556571	7.73262e-13	0.0275001	1.23105e-05	0	0	0	0.0056	0	0	0	0.0037	0	0.0038	0	0	0.0065	0.0021	0.0021	0.003	0.0024	0.0039	0	0.0052	0	0	0	0.0052	0	0	0	0	0.0068
ALB@302C_Cys->Oxoalanine	P02768	ALB	albumin(ALB)	213	302	C	Cys->Oxoalanine	Cys->Oxoalanine[C]	-17.9928	4085	168331	0.0242677	-0.140531	1.07992e-56	0.019586	0.107436	0.0502996	4.78583e-06	0.0305984	0.00021589	0.0109	0.0366	0	0.0204	0.0171	0.0091	0.0219	0.0368	0.0168	0.0458	0.0209	0.0162	0.0196	0.0126	0.0188	0.0242	0.0239	0.0212	0	0	0.0049	0.0083	0.0123	0.026	0	0.0118	0	0.0063	0
ALB@302C_DiDehydro	P02768	ALB	albumin(ALB)	213	302	C	DiDehydro	DiDehydro[C]	-2.01565	31338	212029	0.147801	-0.156869	1.00309e-27	-0.102751	2.21742e-08	-0.0330724	0.0327103	-0.0884109	1.86711e-12	0.151	0.1405	0.1161	0.1422	0.121	0.1425	0.1362	0.1687	0.1523	0.1964	0.1711	0.1343	0.1534	0.1654	0.1481	0.1619	0.1458	0.1438	0.1373	0.1181	0.1718	0.1438	0.1282	0.1328	0.1244	0.1336	0.1111	0.1402	0.1243
ALB@302C_Dioxidation	P02768	ALB	albumin(ALB)	213	302	C	Dioxidation	Dioxidation[C]	31.9898	1281	164801	0.00777301	-0.0847919	6.16556e-34	0.0900803	1.28847e-14	0.0547728	8.38135e-13	0.0399733	3.6459e-10	0.0055	0.0122	0.0042	0.0074	0.0064	0.0091	0.0036	0.0147	0	0.0038	0.0063	0.0139	0	0.0021	0.0042	0.003	0.0048	0.0096	0.0065	0.0103	0	0.0166	0.0123	0	0	0	0	0	0.0068
ALB@302C_DMPO	P02768	ALB	albumin(ALB)	213	302	C	DMPO	DMPO[C]	111.068	1532	29423	0.0520681	-0.0784786	1.12953e-06	0.056457	0.00456967	0.0732052	7.53413e-05	-0.0121459	0.424256	0.0357	0	0.0484	0.0256	0.0361	0	0.0282	0.0179	0.0182	0.027	0.027	0.0189	0.0847	0.0339	0.0147	0.0943	0.0455	0.025	0	0.05	0.1034	0	0.0735	0.1094	0.0189	0.0476	0.0606	0.0545	0
ALB@302C_ethylsulfonylethyl(BEMAD_C)	P02768	ALB	albumin(ALB)	213	302	C	ethylsulfonylethyl(BEMAD_C)	ethylsulfonylethyl[C](BEMAD_C[C])	120.025	477	108862	0.00438169	-0.0911455	3.40328e-37	0.0686673	3.00348e-09	0.0461191	9.08584e-10	0.0237412	0.000165907	0	0	0	0.0019	0.0064	0.006	0	0	0	0	0.0021	0.0023	0	0.0021	0.0021	0	0	0.0019	0	0	0	0	0	0	0	0.0059	0	0	0
ALB@302C_Trioxidation	P02768	ALB	albumin(ALB)	213	302	C	Trioxidation	Trioxidation[C]	47.9847	7601	183650	0.0413885	-0.106618	3.00453e-24	0.0116475	0.3767	0.016781	0.164924	-0.000910894	0.928948	0.0765	0.0748	0.046	0.0599	0.0705	0.0514	0.0912	0.0515	0.0391	0.0611	0.0761	0.0464	0.0523	0.0716	0.0622	0.0601	0.0806	0.0534	0.0581	0.0309	0.0098	0.0705	0.0533	0.0312	0.0068	0.0237	0.009	0	0.0274
ALB@302C_unknown_21	P02768	ALB	albumin(ALB)	213	302	C	unknown_21	unknown_21[C]	149.981	216	56058	0.00385315	-0.104754	6.92809e-19	0.0517705	0.0092282	0.0414569	0.00169635	0.00350718	0.761738	0	0	0	0.0019	0	0	0	0	0	0.0076	0.0042	0	0	0	0	0	0	0	0	0.0052	0	0	0.0041	0	0	0	0	0.0063	0
ALB@303C_azole	P02768	ALB	albumin(ALB)	213	303	C	azole	azole[C]	-20.0262	354	100847	0.00351027	-0.0869659	1.64568e-35	0.074341	1.0071e-10	0.0502724	1.84592e-11	0.0260229	2.62023e-05	0	0	0	0	0	0	0	0	0	0	0	0	0.0033	0	0	0	0	0	0	0	0	0	0	0	0	0	0	0	0
ALB@303C_Cys->Dha	P02768	ALB	albumin(ALB)	213	303	C	Cys->Dha	Cys->Dha[C]	-33.9877	284	85822	0.00330917	-0.0839865	8.12069e-33	0.0742014	1.7528e-10	0.0498491	3.49804e-11	0.026925	1.68215e-05	0.0055	0	0	0.0037	0	0	0	0	0	0	0	0.007	0.0033	0	0	0.003	0	0.0058	0	0	0	0	0.0041	0.0052	0	0	0	0	0
ALB@303C_Cys->Oxoalanine	P02768	ALB	albumin(ALB)	213	303	C	Cys->Oxoalanine	Cys->Oxoalanine[C]	-17.9928	1283	154597	0.008299	-0.108331	9.02219e-49	0.0444531	5.7983e-05	0.0361365	1.83212e-06	0.013569	0.0356169	0	0	0	0.0074	0.0043	0	0	0.0037	0	0	0.0063	0.0046	0.0033	0.0042	0.0125	0.0061	0.0048	0.0077	0	0.0103	0	0	0	0.0052	0	0	0	0	0
ALB@303C_DiDehydro	P02768	ALB	albumin(ALB)	213	303	C	DiDehydro	DiDehydro[C]	-2.01565	21088	208853	0.100971	-0.109936	1.4869e-15	-0.00653069	0.720698	0.00354306	0.830711	-0.0262389	0.0363588	0.1004	0.1054	0.093	0.1003	0.0799	0.1192	0.0928	0.0976	0.1197	0.1339	0.1033	0.1136	0.1096	0.1273	0.0914	0.1279	0.124	0.0885	0.0931	0.0827	0.1603	0.1301	0.0865	0.0938	0.0846	0.0819	0.0625	0.1262	0.0959
ALB@303C_Dioxidation	P02768	ALB	albumin(ALB)	213	303	C	Dioxidation	Dioxidation[C]	31.9898	766	139648	0.00548522	-0.0891536	1.2898e-36	0.0729829	2.2475e-10	0.0578845	1.03419e-13	0.0354097	2.66278e-08	0	0.0041	0	0.0056	0.0085	0.003	0	0.0074	0.0056	0	0	0.007	0.0098	0	0.0042	0	0.0072	0.0019	0	0	0	0.0083	0.0041	0.0052	0	0	0	0	0
ALB@303C_DMPO	P02768	ALB	albumin(ALB)	213	303	C	DMPO	DMPO[C]	111.068	912	27057	0.0337066	-0.0781895	2.61577e-11	0.00858901	0.589239	0.0427277	0.00148261	-0.00617106	0.564914	0	0.0208	0.0323	0.0256	0.0602	0	0.0282	0	0	0.0135	0.027	0	0.0169	0	0	0.0189	0.0303	0.025	0	0.05	0.0345	0	0.1324	0.0625	0.1132	0.0317	0	0.0364	0
ALB@303C_ethylsulfonylethyl(BEMAD_C)	P02768	ALB	albumin(ALB)	213	303	C	ethylsulfonylethyl(BEMAD_C)	ethylsulfonylethyl[C](BEMAD_C[C])	120.025	119	45217	0.00263175	-0.0836467	6.48089e-33	0.0738039	1.7535e-10	0.0469192	2.01069e-10	0.0227401	0.000227332	0	0	0	0	0.0021	0	0	0	0	0	0.0021	0	0	0.0021	0.0021	0	0	0	0	0	0	0	0.0041	0	0	0	0	0	0
ALB@303C_Trioxidation	P02768	ALB	albumin(ALB)	213	303	C	Trioxidation	Trioxidation[C]	47.9847	6419	176652	0.036337	-0.101871	8.94253e-29	0.0189804	0.109457	0.0546139	3.85889e-06	0.0298846	0.00140795	0.0437	0.0407	0.0502	0.0556	0.0581	0.0574	0.0584	0.0588	0.0223	0.0649	0.0669	0.0418	0.0523	0.0674	0.0605	0.0731	0.0909	0.0578	0.0258	0.0206	0.0098	0.0747	0.0328	0.0312	0.0338	0.0355	0	0	0.0068
ALB@303C_unknown_21	P02768	ALB	albumin(ALB)	213	303	C	unknown_21	unknown_21[C]	149.981	213	61149	0.00348329	-0.101034	4.86656e-27	0.056124	0.000251235	0.0271851	0.00638282	0.00820185	0.354834	0	0	0	0	0.0021	0.003	0	0	0	0.0038	0.0021	0	0	0.0021	0.0084	0.003	0	0	0	0	0	0.0083	0.0041	0	0	0	0	0	0
ALB@304E_Cation_Fe[III]	P02768	ALB	albumin(ALB)	213	304	E	Cation_Fe[III]	Cation_Fe[III][E]	52.9115	643	131598	0.00488609	-0.0501023	7.64562e-12	0.0859699	5.41227e-13	0.046368	4.91785e-10	0.0285116	6.2016e-06	0	0.0041	0.0126	0.013	0.0085	0.006	0.0036	0.0147	0.0056	0.0038	0.0084	0.0023	0.0065	0.0105	0.0063	0.0091	0.0072	0.0116	0.0065	0.0258	0.0098	0.0083	0.0082	0.0156	0	0.0118	0.027	0.0063	0
ALB@304E_Cation_Na	P02768	ALB	albumin(ALB)	213	304	E	Cation_Na	Cation_Na[E]	21.9819	128	46004	0.00278237	-0.0838091	4.20176e-32	0.0727496	5.31779e-10	0.0423972	9.55973e-09	0.0202141	0.00122606	0	0	0	0	0.0021	0	0	0.0037	0	0	0.0021	0	0	0	0	0	0	0	0	0	0	0	0	0	0	0	0	0	0
ALB@305K_Hex	P02768	ALB	albumin(ALB)	213	305	K	Hex	Hex[K]	162.053	194	10171	0.0190738	-0.33455	3.34588e-23	0.136568	0.255181	0.203097	0.0229908	-0.0827855	0.0712969	0	0	0	0	0	0	0	0	0	0	0	0	0	0	0	0	0	0	0	0	0	0	0	0	0	0	0.009	0	0
ALB@309E_Cation_Na	P02768	ALB	albumin(ALB)	213	309	E	Cation_Na	Cation_Na[E]	21.9819	196	19580	0.0100102	-0.0871188	6.73375e-07	0.036328	0.204561	0.0201363	0.304618	-0.00741075	0.656845	0.0179	0	0.0161	0	0	0	0.0141	0	0	0.0135	0	0	0.0169	0	0.0147	0	0.0152	0	0	0	0	0	0	0	0.0189	0	0.0303	0.0182	0
ALB@310K_Carbamyl	P02768	ALB	albumin(ALB)	213	310	K	Carbamyl	Carbamyl[K]	43.0058	361	1662	0.217208	-0.12158	0.0168083	0.0705132	0.552872	0.21361	0.0223947	0.215968	0.00452807	0.5	0	0.1667	0	0	0	0	0	0	0.5	0	0	0	0	0.4	0	0	0	0.3333	0	0	0	0	0	0	0	0	0	0
ALB@310K_Hex	P02768	ALB	albumin(ALB)	213	310	K	Hex	Hex[K]	162.053	517	2046	0.252688	-0.514843	5.67496e-22	-0.19273	0.0283418	0.0631939	0.559404	-0.199463	0.00512912	0	0	0	0.5	0.2	0	0	0	0	0	0	0	0	0	1	0.5	0	0	0	0	0	0	0	0	0	0	0	0	0
ALB@311S_Dehydrated	P02768	ALB	albumin(ALB)	213	311	S	Dehydrated	Dehydrated[S]	-18.0106	151	19550	0.00772379	-0.0815713	6.33829e-29	0.086256	2.51524e-12	0.0401049	1.15991e-07	0.0215186	0.00089012	0.0139	0	0.0104	0	0	0	0	0	0	0	0.0267	0.0147	0.0149	0	0.0169	0	0	0.0132	0	0	0	0	0.013	0.0135	0	0	0.0164	0	0
ALB@311S_Ser->Gly	P02768	ALB	albumin(ALB)	213	311	S	Ser->Gly	Ser->Gly[S]	-30.0106	436	30680	0.0142112	-0.11822	3.2514e-48	0.0326514	0.00697384	0.0198717	0.0166841	0.00457911	0.536194	0	0	0	0.0112	0	0	0.0156	0	0	0	0.0267	0	0	0	0	0.012	0	0.0263	0	0.0164	0	0.0137	0	0	0	0	0	0	0
ALB@312H_MesitylOxide	P02768	ALB	albumin(ALB)	213	312	H	MesitylOxide	MesitylOxide[H]	98.0732	1087	44345	0.0245123	-0.125953	2.66183e-07	0.0158622	0.67187	-0.0574085	0.0148713	-0.0831514	6.35572e-05	0.0395	0.022	0.0583	0.0534	0.0336	0.0351	0.0282	0.02	0.0253	0	0.0427	0.0909	0.0149	0.0299	0.0312	0.0353	0.037	0.0345	0.0448	0.0164	0	0.0137	0.038	0.027	0.0179	1	0.0164	0.0122	0.0156
ALB@312H_Oxidation	P02768	ALB	albumin(ALB)	213	312	H	Oxidation	Oxidation[H]	15.9949	183	20739	0.00882395	-0.0919506	7.27881e-36	0.065677	3.15156e-08	0.061598	8.04895e-14	0.025521	9.98023e-05	0	0	0	0	0	0	0	0	0	0	0	0	0	0	0	0	0	0	0	0	0	0	0	0	0	0	0	0	0
ALB@313C_azole	P02768	ALB	albumin(ALB)	213	313	C	azole	azole[C]	-20.0262	513	43468	0.0118018	-0.0904939	4.55828e-19	0.0727531	1.06641e-05	0.0566283	9.17757e-07	0.0549848	4.85453e-08	0.0139	0.022	0.0104	0.0225	0.0128	0	0.0156	0.0105	0.0127	0	0.0133	0	0	0.0312	0	0.0241	0.0149	0	0.0149	0.0164	0	0.0137	0	0.0135	0.0092	0	0	0	0.0156
ALB@313C_Cys->Oxoalanine	P02768	ALB	albumin(ALB)	213	313	C	Cys->Oxoalanine	Cys->Oxoalanine[C]	-17.9928	161	17565	0.00916596	-0.0770573	1.86103e-26	0.0725143	1.23911e-09	0.05627	1.6789e-12	0.0381105	8.70632e-09	0.0139	0	0	0.0112	0.0128	0	0.0156	0	0	0	0	0	0	0	0.0169	0.012	0.0149	0	0	0	0.0253	0	0	0	0.0092	0	0	0	0
ALB@313C_DiDehydro	P02768	ALB	albumin(ALB)	213	313	C	DiDehydro	DiDehydro[C]	-2.01565	253	18162	0.0139302	-0.104977	1.85776e-38	0.0505436	6.4944e-05	0.0307149	0.000260614	0.00567609	0.44625	0	0	0.0104	0	0	0	0	0	0	0	0	0	0	0	0	0	0	0	0	0	0	0	0	0	0	0	0	0	0
ALB@313C_Dioxidation	P02768	ALB	albumin(ALB)	213	313	C	Dioxidation	Dioxidation[C]	31.9898	606	42878	0.0141331	-0.096967	4.73917e-14	0.0582109	0.00469797	0.0704444	1.63142e-05	0.0178906	0.146267	0	0.011	0	0.0112	0.0128	0.0179	0	0	0	0	0.0133	0.0147	0	0.0156	0.0169	0.012	0.0149	0.0132	0	0.0164	0.0127	0	0.013	0	0	0.0137	0.0164	0.0122	0.0312
ALB@313C_ethylsulfonylethyl(BEMAD_C)	P02768	ALB	albumin(ALB)	213	313	C	ethylsulfonylethyl(BEMAD_C)	ethylsulfonylethyl[C](BEMAD_C[C])	120.025	476	29732	0.0160097	-0.132578	2.90885e-18	0.0258471	0.324258	0.0275193	0.137781	0.0403962	0.0130331	0	0	0	0	0	0	0	0	0	0	0	0	0	0	0	0	0	0	0	0	0	0	0	0	0	0	0	0	0
ALB@313C_Methylthio	P02768	ALB	albumin(ALB)	213	313	C	Methylthio	Methylthio[C]	45.9877	170	20261	0.0083905	-0.0957449	8.18226e-28	0.0613521	1.96813e-05	0.0562106	1.16022e-08	0.0165694	0.0393775	0	0	0	0	0	0	0	0	0	0	0	0	0	0	0	0	0	0	0	0	0	0	0	0	0	0	0	0	0
ALB@313C_NIPCAM	P02768	ALB	albumin(ALB)	213	313	C	NIPCAM	NIPCAM[C]	99.0684	127	7947	0.0159809	-0.00313419	0.949834	0.0695531	0.0628665	-0.0500335	0.0435989	-0.0826385	0.000126997	0	0	0.1667	0.5	0	1	0	0	0	0	0.2	0	1	0	0	0	0	0	1	0	0	0	0	0	0	0	0	0	0
ALB@313C_Thiazolidine	P02768	ALB	albumin(ALB)	213	313	C	Thiazolidine	Thiazolidine[C]	12	257	22389	0.0114789	-0.102063	2.86633e-41	0.0558562	2.77965e-06	0.0479511	3.36031e-09	0.0159256	0.0170371	0	0	0	0	0	0	0	0.0105	0	0	0	0	0	0	0	0	0	0	0	0	0	0	0	0	0	0	0	0	0
ALB@313C_Trioxidation	P02768	ALB	albumin(ALB)	213	313	C	Trioxidation	Trioxidation[C]	47.9847	1606	47356	0.0339133	-0.175097	6.05676e-61	-0.00794878	0.576754	0.056646	4.226e-05	0.00165069	0.872336	0	0.011	0.0104	0.0225	0.0128	0.0179	0	0.0105	0.0127	0.0116	0.04	0.0147	0	0.0469	0.0339	0.0241	0.0448	0.0526	0	0	0	0	0	0	0.0092	0	0	0	0
ALB@313C_unknown_17	P02768	ALB	albumin(ALB)	213	313	C	unknown_17	unknown_17[C]	89.9774	389	32471	0.0119799	-0.110609	1.51949e-47	0.0458369	7.54251e-05	0.0332547	2.68122e-05	0.0144597	0.0315797	0	0	0	0	0	0	0	0	0	0	0	0	0	0	0	0	0	0	0	0	0	0	0	0	0	0	0	0	0
ALB@313C_unknown_24	P02768	ALB	albumin(ALB)	213	313	C	unknown_24	unknown_24[C]	166.012	199	18866	0.0105481	-0.102223	1.46138e-28	0.055916	0.000204562	0.052855	2.71454e-07	0.0104318	0.227683	0	0	0	0	0	0	0	0	0	0	0	0	0	0	0	0	0	0	0	0	0	0	0	0	0	0	0	0	0
ALB@313C_unknown_37	P02768	ALB	albumin(ALB)	213	313	C	unknown_37	unknown_37[C]	250.069	157	20338	0.00771954	-0.132307	5.78899e-14	0.0460849	0.153893	-0.0207149	0.276375	-0.039668	0.013201	0	0	0	0.0112	0	0	0	0.0105	0	0.0116	0.0133	0	0	0.0156	0	0	0	0	0	0	0	0	0	0	0.0092	0	0	0	0
ALB@313C_unknown_38	P02768	ALB	albumin(ALB)	213	313	C	unknown_38	unknown_38[C]	270.041	163	20408	0.00798706	-0.132918	9.69349e-14	0.0255071	0.413004	0.00490463	0.832761	-0.0211777	0.228282	0	0	0	0	0	0	0	0	0	0	0	0	0	0	0	0	0	0	0	0	0	0	0	0	0	0	0	0	0
ALB@315A_Ala->Arg	P02768	ALB	albumin(ALB)	213	315	A	Ala->Arg	Ala->Arg[A]	85.064	107	12849	0.0083275	-0.0806505	3.05697e-06	0.10561	0.00282784	0.105121	1.96103e-05	0.0659505	0.000192774	0.0139	0	0.0104	0	0	0	0	0	0.0127	0.0227	0	0	0	0	0.0169	0	0	0	0.0149	0	0	0	0	0	0	0	0	0	0
ALB@316E_Cation_Fe[III]	P02768	ALB	albumin(ALB)	213	316	E	Cation_Fe[III]	Cation_Fe[III][E]	52.9115	469	36431	0.0128737	-0.0473654	5.39383e-09	0.0722953	3.13333e-09	0.030746	8.97819e-05	0.0249349	0.000327333	0	0.011	0.0208	0.0112	0.0256	0.0357	0	0.0105	0	0	0	0	0.0149	0	0.0169	0.0241	0	0	0.0149	0.0492	0.0253	0.0137	0.013	0.027	0	0.0137	0	0.0122	0.0312
ALB@316E_Cation_Ni[II]	P02768	ALB	albumin(ALB)	213	316	E	Cation_Ni[II]	Cation_Ni[II][E]	55.9197	309	31121	0.00992899	-0.055773	1.34307e-14	0.083122	1.17918e-12	0.0532164	3.00421e-12	0.0363805	1.33884e-08	0.0417	0.011	0	0.0112	0.0128	0	0	0	0.038	0	0	0	0.0299	0.0156	0	0.012	0.0149	0	0.0149	0	0.0506	0.0274	0	0.0135	0.0183	0.0274	0	0	0.0156
ALB@316E_UgiJoullieProGlyProGly	P02768	ALB	albumin(ALB)	213	316	E	UgiJoullieProGlyProGly	UgiJoullieProGlyProGly[E]	308.148	246	297	0.828283	-0.512697	3.50471e-07	0.275598	0.105422	-0.097731	0.473195	-0.486856	8.74573e-09	1	0	0	1	1	1	1	0	1	0	1	1	1	1	0	1	0	0	0	0	0	0	0	0	0	0	0	0	0
ALB@318E_Cation_Fe[III]	P02768	ALB	albumin(ALB)	213	318	E	Cation_Fe[III]	Cation_Fe[III][E]	52.9115	628	40133	0.015648	-0.0526661	7.81211e-11	0.114657	9.17852e-18	0.0546427	1.41614e-10	0.0524316	1.79437e-12	0	0.022	0	0.0112	0.0128	0.0312	0.0156	0.0316	0.0127	0.0116	0	0.0187	0	0	0.0508	0.012	0.0299	0	0.0149	0.023	0	0	0.0187	0.0135	0	0.0137	0.0492	0.0366	0
ALB@318E_Cation_Na	P02768	ALB	albumin(ALB)	213	318	E	Cation_Na	Cation_Na[E]	21.9819	120	11676	0.0102775	-0.0805837	3.08163e-29	0.0884592	4.88744e-13	0.0485592	2.2845e-10	0.0272928	2.11584e-05	0.0139	0	0	0	0	0.0357	0	0.0105	0	0	0	0	0	0	0	0	0	0.0132	0	0.0164	0	0	0	0	0.0092	0	0	0	0
ALB@318E_Cation_Ni[II]	P02768	ALB	albumin(ALB)	213	318	E	Cation_Ni[II]	Cation_Ni[II][E]	55.9197	256	25247	0.0101398	-0.0737578	3.24038e-22	0.0644082	9.80585e-08	0.0378382	1.06942e-06	0.0126229	0.0586802	0	0.022	0	0.0225	0.0256	0.0179	0	0.0526	0	0	0.0533	0	0.0149	0	0.0169	0.0241	0	0	0.0299	0	0.0253	0.0137	0	0	0.0092	0	0	0	0
ALB@319N_Ammonia-loss	P02768	ALB	albumin(ALB)	213	319	N	Ammonia-loss	Ammonia-loss[N]	-17.0265	1327	56690	0.023408	-0.0727731	4.92512e-15	0.0461114	0.000361801	0.032818	0.000932798	0.0106918	0.201341	0.028	0	0.042	0.0238	0.042	0.0179	0.0312	0.0105	0.0253	0.03	0.0267	0.0374	0.0149	0	0.0435	0.012	0.0189	0.0263	0.0149	0	0	0.02	0.0374	0.0357	0	0.0172	0.0297	0.1081	0.037
ALB@319N_Asn->Phe	P02768	ALB	albumin(ALB)	213	319	N	Asn->Phe	Asn->Phe[N]	33.0255	216	19659	0.0109873	-0.0946449	1.17405e-35	0.0584395	1.21086e-06	0.0365006	3.27699e-06	0.00845658	0.216593	0.0278	0	0.0104	0	0	0	0	0.0105	0	0.0233	0	0	0	0	0	0	0	0	0	0	0	0	0	0	0	0	0	0	0
ALB@319N_Deamidated	P02768	ALB	albumin(ALB)	213	319	N	Deamidated	Deamidated[N]	0.984016	3913	65435	0.0597998	-0.139456	3.03121e-33	0.0242272	0.0880186	0.0397551	0.00516413	-0.0139389	0.216072	0.0374	0.0583	0.042	0.0556	0.0672	0.0568	0.0824	0.0632	0.0303	0.05	0.0625	0.0467	0.0149	0.0729	0.0435	0.0482	0.0597	0.0614	0.0597	0.082	0.0435	0.05	0.0649	0.0536	0.0667	0.0431	0.0594	0.0976	0.022
ALB@320D_Asp->Ser	P02768	ALB	albumin(ALB)	213	320	D	Asp->Ser	Asp->Ser[D]	-27.9949	115	220	0.522727	-0.565851	2.29949e-16	-0.407426	4.42496e-08	-0.202447	0.0426696	-0.337749	3.00233e-06	0	0	0	0	0	0	0	0	0	0	0	0	0	0	0	0	0	0	0	0	0	0	0	0	0	0	0	0	0
ALB@320D_Cation_Ca[II]	P02768	ALB	albumin(ALB)	213	320	D	Cation_Ca[II]	Cation_Ca[II][D]	37.9469	1371	54774	0.0250301	-0.0474609	6.75072e-08	0.140929	1.68134e-19	0.0719233	5.51214e-13	0.0666561	5.89816e-16	0.0417	0.022	0.028	0.0337	0.0641	0.0536	0	0.036	0.038	0	0.0268	0.0294	0	0.0625	0.0508	0.0667	0.0299	0.0395	0.0211	0.046	0	0.0274	0.0519	0.027	0.0367	0.0345	0.0164	0.0244	0.033
ALB@320D_Cation_Fe[II]	P02768	ALB	albumin(ALB)	213	320	D	Cation_Fe[II]	Cation_Fe[II][D]	53.9193	119	11127	0.0106947	-0.079676	5.27744e-24	0.0738695	1.51921e-08	0.0410703	6.69416e-07	0.0228183	0.00122606	0	0	0	0	0	0	0	0	0	0	0.027	0	0	0	0	0	0	0	0	0	0	0	0	0	0	0	0	0	0
ALB@320D_Cation_Mg[II]	P02768	ALB	albumin(ALB)	213	320	D	Cation_Mg[II]	Cation_Mg[II][D]	21.9694	161	13642	0.0118018	-0.0806253	3.60685e-28	0.104165	1.00285e-15	0.0486281	5.57371e-10	0.0328843	7.2596e-07	0	0	0	0.0112	0	0	0	0	0	0	0	0	0.0149	0	0.0339	0	0	0.0263	0	0	0	0	0	0	0	0	0	0	0
ALB@320D_Cation_Na	P02768	ALB	albumin(ALB)	213	320	D	Cation_Na	Cation_Na[D]	21.9819	1036	47643	0.0217451	-0.0589712	3.68758e-12	0.14335	3.22981e-23	0.0746173	1.87826e-13	0.0770267	9.35546e-19	0.0278	0	0	0.0225	0.0256	0	0.0469	0	0.05	0.0233	0.0179	0.0294	0.0421	0.0156	0	0.0241	0.0597	0	0.0149	0	0	0.0274	0	0.027	0	0.0233	0	0.0168	0.0312
ALB@320D_Dehydrated	P02768	ALB	albumin(ALB)	213	320	D	Dehydrated	Dehydrated[D]	-18.0106	491	32532	0.0150928	-0.076834	0.105977	-0.00152381	0.982982	0.0231546	0.721837	-0.021133	0.665012	1	0	0.0104	1	0.0244	0	0	0.0105	0.038	0.0116	0	0.028	0	0.0156	0	0	0	0	0	0	0	0	0.013	0.0265	0	0.0233	0.025	0.0541	0
ALB@321E_Ammonium	P02768	ALB	albumin(ALB)	213	321	E	Ammonium	Ammonium[E]	17.0265	111	12361	0.00897986	-0.0869882	5.35826e-28	0.0804822	1.38447e-09	0.0426061	3.44759e-07	0.0248752	0.000510232	0	0	0	0	0	0	0	0	0	0	0.0133	0	0	0	0	0	0	0	0.0149	0	0	0	0	0	0	0	0	0.0122	0
ALB@321E_Cation_Fe[III]	P02768	ALB	albumin(ALB)	213	321	E	Cation_Fe[III]	Cation_Fe[III][E]	52.9115	1371	53283	0.0257305	-0.0495793	6.34675e-08	0.0874025	7.84449e-11	0.0454157	1.36589e-06	0.0500349	2.49486e-09	0	0.033	0.0521	0.0225	0.0252	0.0714	0.0312	0.0316	0.0127	0.0349	0	0.0147	0.0299	0.0632	0.0169	0.012	0.0299	0.0395	0.0597	0.0492	0	0.0548	0.0374	0.0179	0	0.0345	0.0495	0.0244	0.0156
ALB@321E_Cation_Na	P02768	ALB	albumin(ALB)	213	321	E	Cation_Na	Cation_Na[E]	21.9819	823	42012	0.0195896	-0.0831242	7.62003e-19	0.0598025	1.97302e-05	0.0291876	0.00254452	0.00787331	0.347113	0	0.025	0.028	0.0112	0.0168	0.0227	0	0.0105	0.0127	0.0116	0.027	0.0256	0.0299	0.0312	0	0	0.0256	0.0132	0.0149	0.0328	0.0127	0.0137	0	0.0135	0.0183	0.0137	0.0328	0	0
ALB@321E_Glu->Asp	P02768	ALB	albumin(ALB)	213	321	E	Glu->Asp	Glu->Asp[E]	-14.0157	229	26485	0.0086464	-0.102164	3.97074e-41	0.0536314	6.38377e-06	0.038781	8.93361e-07	0.0104766	0.12286	0.0139	0	0	0.0159	0.0128	0	0	0	0	0	0	0	0	0	0	0	0	0	0	0	0	0	0	0	0	0	0	0	0
ALB@321E_Glu->His	P02768	ALB	albumin(ALB)	213	321	E	Glu->His	Glu->His[E]	8.01632	179	19464	0.00919647	-0.110048	4.22729e-14	0.0612984	0.0159592	0.0344912	0.0412964	0.00956812	0.51295	0	0	0	0	0	0	0	0.0105	0	0	0.0133	0	0	0	0	0	0	0	0	0	0	0	0	0	0	0	0	0	0
ALB@321E_Glu->Met	P02768	ALB	albumin(ALB)	213	321	E	Glu->Met	Glu->Met[E]	1.99789	180	16765	0.0107367	-0.108153	8.40491e-15	0.0385066	0.0980916	0.0252391	0.108068	0.0188183	0.179152	0	0	0	0	0	0	0.0156	0	0	0	0	0	0	0	0	0	0.0149	0	0	0	0.0127	0.037	0	0	0	0	0.0164	0	0
ALB@321E_Glu->Tyr	P02768	ALB	albumin(ALB)	213	321	E	Glu->Tyr	Glu->Tyr[E]	34.0207	124	16157	0.00767469	-0.0920916	8.57245e-36	0.0624774	1.22189e-07	0.0343462	5.19233e-06	0.0141702	0.0294849	0	0	0	0	0	0	0	0	0	0	0	0	0	0	0	0	0	0	0	0	0	0	0	0	0.0092	0	0	0	0
ALB@322M_Dioxidation	P02768	ALB	albumin(ALB)	213	322	M	Dioxidation	Dioxidation[M]	31.9898	146	13161	0.0110934	-0.0946546	1.68042e-35	0.0624404	3.37123e-07	0.0337951	1.49805e-05	0.0131522	0.0520531	0	0	0	0	0	0.0179	0	0	0	0	0	0	0	0	0	0	0	0	0	0	0	0	0	0	0	0	0	0	0
ALB@322M_Met->Asn	P02768	ALB	albumin(ALB)	213	322	M	Met->Asn	Met->Asn[M]	-16.9976	289	20585	0.0140393	-0.049968	1.05137e-07	0.0644355	5.46692e-06	0.0476372	6.63701e-07	0.0295723	0.000239895	0.0286	0	0	0.0112	0	0.0227	0	0	0.0127	0	0	0.0256	0	0	0	0.0455	0	0	0.0316	0	0.0294	0.037	0.0333	0	0	0.0137	0	0	0.037
ALB@322M_Met->Asp	P02768	ALB	albumin(ALB)	213	322	M	Met->Asp	Met->Asp[M]	-16.0135	465	25780	0.0180372	-0.0209184	0.0604618	0.107623	5.72663e-11	0.0493953	4.4387e-07	0.0445412	1.40172e-07	0.0286	0.069	0.0851	0.0159	0	0.0625	0	0.0625	0.1	0	0	0	0.0357	0.0323	0.0303	0.0455	0.0513	0.0526	0	0.0345	0	0.037	0	0.1053	0.0242	0	0.025	0	0.0156
ALB@322M_Met->Xle	P02768	ALB	albumin(ALB)	213	322	M	Met->Xle	Met->Xle[M]	-17.9564	149	20933	0.00711795	-0.0983027	3.30718e-42	0.0643418	1.873e-08	0.0344186	2.39663e-06	0.0105641	0.0952814	0	0	0	0	0	0	0	0	0	0	0	0	0	0	0	0	0	0	0	0	0	0	0	0	0	0	0	0	0
ALB@322M_Oxidation	P02768	ALB	albumin(ALB)	213	322	M	Oxidation	Oxidation[M]	15.9949	19259	68174	0.282498	-0.104332	3.13385e-12	0.154929	2.26271e-10	0.123619	1.55183e-13	0.0882094	1.86738e-10	0.243	0.2	0.2657	0.3175	0.3109	0.4205	0.3647	0.2982	0.2323	0.25	0.3393	0.3458	0.3402	0.3474	0.3152	0.3048	0.3551	0.3684	0.2632	0.2989	0.2647	0.27	0.243	0.2946	0.2419	0.1983	0.2376	0.2773	0.1978
ALB@322M_unknown_9	P02768	ALB	albumin(ALB)	213	322	M	unknown_9	unknown_9[M]	22.9669	155	14039	0.0110407	-0.0847271	1.20987e-29	0.0658405	6.43647e-08	0.0517351	1.88009e-10	0.0244856	0.000270978	0	0	0.0104	0	0	0	0	0	0	0	0	0	0	0	0	0	0	0	0	0	0.0127	0	0	0	0	0	0	0	0
ALB@323P_Pro->HAVA	P02768	ALB	albumin(ALB)	213	323	P	Pro->HAVA	Pro->HAVA[P]	18.0106	123	13653	0.00900901	-0.11213	7.23305e-13	0.0437978	0.108223	0.0378669	0.0468925	0.0137483	0.385222	0	0	0	0	0	0	0	0	0	0	0	0	0	0	0	0	0	0	0	0	0	0	0	0	0	0	0	0	0
ALB@325D_Ammonium	P02768	ALB	albumin(ALB)	213	325	D	Ammonium	Ammonium[D]	17.0265	396	28720	0.0137883	-0.200975	9.34681e-17	-0.0608402	0.0678931	-0.0723639	0.00522012	-0.0861865	0.000200838	0	0.022	0.0404	0.0337	0	0	0.0156	0	0.0253	0	0	0	0.0149	0	0.0508	0.0241	0.0299	0	0	0	0	0	0.013	0.0135	0	0.0137	0	0	0.0156
ALB@325D_Cation_Ca[II]	P02768	ALB	albumin(ALB)	213	325	D	Cation_Ca[II]	Cation_Ca[II][D]	37.9469	506	39029	0.0129647	-0.071641	3.1143e-17	0.0981269	3.08344e-12	0.0389687	1.15311e-05	0.0206183	0.00639714	0	0.022	0.014	0.0112	0.0244	0	0	0	0	0	0.0267	0.0441	0	0.0156	0.0339	0	0	0	0.0316	0	0.0127	0	0	0.0135	0	0.0274	0.0198	0.0336	0
ALB@325D_Cation_Mg[II]	P02768	ALB	albumin(ALB)	213	325	D	Cation_Mg[II]	Cation_Mg[II][D]	21.9694	169	15057	0.011224	-0.0847886	2.0573e-30	0.105921	8.21582e-16	0.0458881	4.90836e-09	0.0270227	4.95667e-05	0	0	0	0	0	0	0	0	0	0	0	0	0	0	0	0	0	0.0263	0	0	0	0	0	0	0	0	0	0	0
ALB@325D_Cation_Na	P02768	ALB	albumin(ALB)	213	325	D	Cation_Na	Cation_Na[D]	21.9819	976	48793	0.0200029	-0.0751787	5.68105e-15	0.0696647	8.2082e-07	0.050358	4.07994e-06	0.0246798	0.00385901	0.0556	0.022	0	0.0112	0.0128	0	0	0.0316	0.0506	0.0465	0.0133	0.0147	0.0149	0.0156	0.0169	0.0241	0.0149	0	0.0299	0	0.0253	0.0685	0.013	0.0268	0.0367	0.0274	0.0164	0.0244	0.0312
ALB@325D_Dehydrated	P02768	ALB	albumin(ALB)	213	325	D	Dehydrated	Dehydrated[D]	-18.0106	443	18664	0.0237355	0.0473958	0.66361	0.0223129	0.91575	-0.189302	0.0800337	-0.100598	0.324624	0.0139	0	1	1	1	0	0.0156	0.0208	0.025	0.0116	0	0	0	1	0	0	1	0	0.0149	1	1	0.0526	1	1	0.036	0.04	1	1	0
ALB@326L_Xle->His	P02768	ALB	albumin(ALB)	213	326	L	Xle->His	Xle->His[L]	23.9748	230	20439	0.011253	-0.0736146	1.7185e-06	0.0756492	0.00285636	0.0384707	0.0211204	0.0222164	0.122745	0	0.011	0.0104	0	0.0244	0	0	0	0.0127	0	0	0.0147	0	0	0	0.012	0	0.0132	0.0149	0.0164	0.0435	0.0137	0.026	0	0.0092	0	0.0164	0.0122	0
ALB@332D_Dehydrated	P02768	ALB	albumin(ALB)	213	332	D	Dehydrated	Dehydrated[D]	-18.0106	195	21810	0.00894085	-0.101287	2.98176e-41	0.0535947	5.17864e-06	0.026389	0.000502145	0.00157291	0.816526	0	0	0.0104	0.0112	0	0	0	0	0	0.0116	0	0	0	0	0.0169	0	0	0	0	0	0	0	0	0	0	0	0	0.0122	0
ALB@333F_Thiazolidine	P02768	ALB	albumin(ALB)	213	333	F	Thiazolidine	Thiazolidine[F]	12	188	15742	0.0119426	-0.0897172	3.17504e-34	0.0685974	9.76628e-09	0.0616155	1.33083e-13	0.0234708	0.000319776	0	0	0	0	0	0	0	0	0	0.0116	0	0	0	0	0	0.012	0	0	0	0	0	0	0	0	0	0	0	0.0122	0
ALB@337K_Galactosyl	P02768	ALB	albumin(ALB)	213	337	K	Galactosyl	Galactosyl[K]	178.048	98	3641	0.0269157	-0.145369	1.50067e-48	0.013056	0.399294	0.0029269	0.801927	-0.0394795	2.62437e-06	0	0	0	0	0	0	0	0	0	0	0	0	0	0	0	0	0	0	0	0	0	0	0	0	0	0	0	0	0
ALB@337K_Hex	P02768	ALB	albumin(ALB)	213	337	K	Hex	Hex[K]	162.053	730	12401	0.0588662	-0.17211	1.44936e-09	-0.0882006	0.00441305	-0.0425625	0.20946	-0.0835459	0.00364112	0.0571	0.1034	0.0638	0.027	0	0.0625	0.0952	0.0625	0	0.0714	0.0811	0.0256	0	0.129	0.0303	0	0.0513	0.0789	0	0.0385	0.0435	0	0.0333	0.0526	0.0667	0.0465	0.025	0.0526	0.037
ALB@337K_MesitylOxide	P02768	ALB	albumin(ALB)	213	337	K	MesitylOxide	MesitylOxide[K]	98.0732	422	8963	0.0470825	-0.167068	2.31881e-11	0.0250918	0.533633	-0.054803	0.0414212	-0.0786377	0.000577461	0	0.0345	0.0213	0.0541	0	0.0625	0	0	0	0	0.027	0	0	0	0.0303	0.0455	0	0	0.0357	0.0769	0	0	0.0333	0.0263	0.0667	0.0233	0.025	0.027	0.037
ALB@337K_PEITC	P02768	ALB	albumin(ALB)	213	337	K	PEITC	PEITC[K]	163.046	109	3578	0.0304639	-0.119423	2.82767e-06	0.0112556	0.794691	0.126143	0.000489476	-0.0308561	0.191696	0	0	0	0.027	0.0244	0	0	0	0.05	0	0	0	0	0	0	0	0	0.0263	0	0	0	0	0.0333	0	0	0	0	0.027	0
ALB@33H_MesitylOxide	P02768	ALB	albumin(ALB)	213	33	H	MesitylOxide	MesitylOxide[H]	98.0732	186	4992	0.0372596	-0.013729	0.48246	0.142645	5.48549e-05	0.0481697	0.00342629	-0.0116828	0.382745	0.0286	0.0294	0.0513	0.0364	0.0339	0.0385	0.0286	0.0588	0.0278	0.0556	0	0.0286	0.0303	0	0.025	0.0645	0.0192	0.027	0	0.0213	0	0.027	0.0263	0.0541	0.0256	0.0588	0.0789	0.0204	0.02
ALB@340C_Cys->Oxoalanine	P02768	ALB	albumin(ALB)	213	340	C	Cys->Oxoalanine	Cys->Oxoalanine[C]	-17.9928	316	2435	0.129774	-0.264773	6.1731e-19	-0.139264	3.14309e-05	-0.0341758	0.402771	-0.017006	0.654024	0	0	0	0	0	0	0	0	0	0.0714	0	0	0	0	0	0	0	0	0	0	0	0	0	0	0	0	0	0	0
ALB@340C_DiDehydro	P02768	ALB	albumin(ALB)	213	340	C	DiDehydro	DiDehydro[C]	-2.01565	345	6417	0.0537634	-0.150739	0.000147152	-0.0865987	0.035446	-0.0493197	0.247225	-0.0282844	0.467282	0.0476	0	0	0.0909	0.037	0	0	0.0556	0.125	0.2143	0.0714	0.0256	0.0714	0	0.0526	0.1429	0.0476	0.087	0	0	0	0.0526	0	0	0.1	0	0.025	0	0
ALB@340C_Trioxidation	P02768	ALB	albumin(ALB)	213	340	C	Trioxidation	Trioxidation[C]	47.9847	179	2322	0.0770887	-0.0841041	0.000756159	-0.0487363	0.077976	-0.0296768	0.19793	-0.0673106	0.000311266	0	0.0476	0	0.0455	0.0741	0	0.0952	0.1111	0	0.0714	0.1071	0	0.0714	0	0.1053	0.1429	0.0317	0.0435	0.0556	0	0	0.0526	0	0	0.1	0.0455	0	0	0.1333
ALB@341K_Hex	P02768	ALB	albumin(ALB)	213	341	K	Hex	Hex[K]	162.053	2181	7693	0.283504	-0.51517	1.83501e-25	-0.332736	5.1722e-05	-0.060194	0.290994	-0.179609	0.000102812	0.1429	0.2381	0.0625	0.2727	0.2963	0.2	0.381	0.3889	0.375	0.1429	0.2857	0.0769	0.3571	0.2273	0.2632	0.2857	0.375	0.3043	0.3333	0.0667	0.0833	0.1053	0.3333	0.1429	0.4	0.0909	0.1429	0.1111	0.0476
ALB@342N_Deamidated	P02768	ALB	albumin(ALB)	213	342	N	Deamidated	Deamidated[N]	0.984016	322	3199	0.100656	-0.104228	0.0309237	0.00790845	0.913703	-0.0269919	0.624815	-0.0140182	0.795967	0.0667	0.0476	0.125	0.0455	0.1111	0.1333	0.0952	0.0741	0.1	0.0714	0.0357	0	0.0714	0.0455	0.1053	0	0.0417	0.087	0	0.1154	0.1667	0.0526	0.1364	0.0714	0	0.0909	0	0.1111	0
ALB@347K_Hex	P02768	ALB	albumin(ALB)	213	347	K	Hex	Hex[K]	162.053	319	1569	0.203314	-0.30755	9.00493e-06	-0.235638	1.47093e-05	-0.138874	0.0989166	-0.303644	2.76324e-07	0	0.25	0.0714	0.1111	0.1429	0	0.2	0.1111	0.2	0.5	0.1429	0.125	0	0	0	0	0.2	0.2	0.2	0.1818	0	0.1	0	0.1111	0	0.1875	0.1538	0	0.2
ALB@352G_Gly->Pro	P02768	ALB	albumin(ALB)	213	352	G	Gly->Pro	Gly->Pro[G]	40.0313	251	768	0.326823	-0.281363	3.099e-05	-0.188954	0.0297414	-0.0439931	0.627096	-0.130707	0.0557386	0	0	0	0	0	0	0	1	0	0.5	0	0	0	0	0	0	0	0	0	0	0	0	0.5	0	0	0	0.5	1	0
ALB@353M_Oxidation	P02768	ALB	albumin(ALB)	213	353	M	Oxidation	Oxidation[M]	15.9949	4171	6924	0.602397	0.0328543	0.300324	0.349927	7.65246e-13	0.2783	1.04692e-15	0.374341	1.02283e-36	0.7895	0.5789	0.7037	0.7222	0.5	0.6667	0.6667	0.4815	0.6316	0.7778	0.5	0.24	0.6875	0.7778	0.875	0.7143	0.5556	0.7273	0.5556	0.4762	0.6667	0.6111	0.6957	0.4737	0.7778	0.5417	0.4286	0.6522	0.5789
ALB@362H_Delta_H(4)C(3)	P02768	ALB	albumin(ALB)	213	362	H	Delta_H(4)C(3)	Delta_H(4)C(3)[H]	40.0313	170	3353	0.0507009	-0.159558	4.31942e-41	-0.0201498	0.238374	-0.0265332	0.0291261	-0.0242713	0.0296271	0	0.05	0.0476	0	0	0	0	0	0	0	0	0	0	0	0	0	0	0	0	0.0625	0	0	0.0769	0	0	0	0	0	0
ALB@362H_MesitylOxide	P02768	ALB	albumin(ALB)	213	362	H	MesitylOxide	MesitylOxide[H]	98.0732	696	48404	0.014379	-0.12347	7.59992e-54	0.0825084	4.6468e-11	0.00715588	0.385803	-0.00947582	0.173396	0.0174	0	0.0088	0.0431	0.0337	0	0	0	0	0.0102	0.0267	0	0	0	0.0312	0	0	0.0155	0	0	0	0	0	0.0082	0	0.0085	0.0213	0.0182	0
ALB@362H_Oxidation	P02768	ALB	albumin(ALB)	213	362	H	Oxidation	Oxidation[H]	15.9949	414	32278	0.0128261	-0.128143	2.55845e-54	0.0257768	0.0333788	0.0283867	0.0009673	-0.0078864	0.277958	0	0	0	0	0	0	0	0	0	0	0	0	0	0	0	0	0	0	0	0	0	0	0	0	0	0	0	0	0
ALB@363P_Pro->pyro-Glu	P02768	ALB	albumin(ALB)	213	363	P	Pro->pyro-Glu	Pro->pyro-Glu[P]	13.9793	507	30428	0.0166623	-0.0931752	1.71326e-30	0.0579451	3.59876e-06	0.0420414	1.14602e-06	0.0222569	0.00215859	0	0.02	0.0177	0.0259	0	0	0.0172	0.0194	0.0312	0.0408	0	0	0	0.0172	0	0	0	0.0078	0	0	0.0252	0.0222	0	0	0	0.0339	0	0.0091	0.0123
ALB@364D_Ammonium	P02768	ALB	albumin(ALB)	213	364	D	Ammonium	Ammonium[D]	17.0265	751	44245	0.0169737	-0.0466633	1.19528e-07	0.0526847	9.44497e-06	0.0465293	8.14474e-08	0.00341896	0.636393	0.0174	0.01	0.0177	0.0172	0.0225	0.0213	0.0517	0.0485	0.0156	0.0204	0.0133	0	0.0312	0.0172	0	0.0976	0.0333	0.0078	0	0.02	0.0252	0.0222	0.0268	0.0246	0	0.0169	0.0319	0.0545	0.0494
ALB@364D_Cation_Fe[III]	P02768	ALB	albumin(ALB)	213	364	D	Cation_Fe[III]	Cation_Fe[III][D]	52.9115	545	33557	0.016241	-0.0948503	1.87858e-27	0.0611099	5.49964e-06	0.0251297	0.00601124	0.000921011	0.905682	0.0261	0	0.0177	0.0431	0	0	0	0.0194	0.0078	0.0204	0.0133	0	0	0.0345	0	0	0	0	0	0.01	0.0168	0.0111	0.0089	0.0082	0	0	0	0.0182	0.0247
ALB@364D_Cation_Na	P02768	ALB	albumin(ALB)	213	364	D	Cation_Na	Cation_Na[D]	21.9819	884	48852	0.0180955	-0.11389	1.07309e-43	0.0465244	6.12968e-05	0.0345791	7.22207e-05	0.00713311	0.338309	0	0.01	0	0.0431	0.0225	0.0426	0.0172	0.0097	0.0078	0.0102	0.04	0	0.0312	0.0345	0.0312	0	0.05	0.0155	0.0145	0	0.0084	0.0111	0.0089	0.0246	0	0	0	0	0.0247
ALB@364D_Cation_Ni[II]	P02768	ALB	albumin(ALB)	213	364	D	Cation_Ni[II]	Cation_Ni[II][D]	55.9197	253	19164	0.0132018	-0.0727207	8.03552e-22	0.0830305	7.12745e-11	0.0793597	1.34402e-18	0.0387429	2.38682e-08	0	0	0	0	0	0	0.0345	0.0097	0	0.0102	0.0133	0	0	0	0	0.0244	0	0.0078	0.0145	0.01	0	0.0111	0	0	0	0.0169	0.0213	0	0
ALB@364D_Dehydrated	P02768	ALB	albumin(ALB)	213	364	D	Dehydrated	Dehydrated[D]	-18.0106	281	23469	0.0119732	-0.134451	6.63056e-25	0.0326684	0.137483	0.00700826	0.652719	0.00487541	0.711565	0	0	0	0	0	0	0	0	0	0	0	0	0	0	0	0	0	0.0078	0	0	0	0	0	0	0	0	0	0	0
ALB@365Y_Dehydrated	P02768	ALB	albumin(ALB)	213	365	Y	Dehydrated	Dehydrated[Y]	-18.0106	197	13367	0.0147378	-0.0735841	1.42381e-24	0.0930497	5.86117e-14	0.0642878	1.33726e-15	0.0470681	2.08758e-12	0	0.01	0	0	0	0	0	0	0	0	0	0	0	0	0	0.0244	0	0	0	0	0	0	0	0	0	0.0254	0	0	0.0123
ALB@365Y_Nitro	P02768	ALB	albumin(ALB)	213	365	Y	Nitro	Nitro[Y]	44.9851	949	39224	0.0241944	-0.132905	2.96133e-54	0.0179722	0.131712	0.0100519	0.251286	0.0197001	0.0140517	0	0	0	0.0431	0.0337	0.0213	0.0172	0	0	0	0.04	0.0667	0.0156	0.0345	0.0469	0.0732	0.0667	0.0155	0	0	0	0	0	0	0	0	0.0106	0	0
ALB@365Y_Oxidation	P02768	ALB	albumin(ALB)	213	365	Y	Oxidation	Oxidation[Y]	15.9949	1057	43552	0.0242698	-0.170606	4.30946e-65	-0.0159894	0.228056	-0.0175785	0.077873	-0.0347876	3.77668e-05	0	0	0.0177	0.0172	0.0225	0	0	0	0	0.0204	0.0267	0.0333	0.0156	0.0172	0	0	0.0167	0.031	0	0.01	0	0	0.0089	0	0	0	0.0106	0	0.0123
ALB@366S_Carbonyl	P02768	ALB	albumin(ALB)	213	366	S	Carbonyl	Carbonyl[S]	13.9793	358	26171	0.0136793	-0.0756621	1.29891e-22	0.0823798	1.72897e-10	0.0595075	6.93308e-12	0.0368382	2.11049e-07	0.0174	0	0	0	0	0	0	0	0	0	0.0267	0.0333	0	0	0	0	0.0167	0.0078	0	0.02	0	0	0.0089	0.0164	0	0	0	0	0
ALB@366S_Dehydrated	P02768	ALB	albumin(ALB)	213	366	S	Dehydrated	Dehydrated[S]	-18.0106	3623	56747	0.0638448	-0.0442474	0.000642292	0.101724	1.60638e-06	0.0570712	2.53058e-05	0.0577501	2.89757e-06	0.087	0.06	0.0619	0.0862	0.0899	0.1277	0.0862	0.0583	0.0859	0.102	0.08	0.0667	0.0312	0.0862	0.0781	0.0732	0.1333	0.062	0.1304	0.05	0.084	0.0444	0.0804	0.0738	0	0.0678	0.0745	0.0818	0.0864
ALB@367V_unknown_41	P02768	ALB	albumin(ALB)	213	367	V	unknown_41	unknown_41[V]	278.155	199	18339	0.0108512	-0.0871986	4.14432e-32	0.0627699	1.35236e-07	0.0465788	3.07485e-09	0.017499	0.00752369	0	0	0	0.0345	0.0225	0	0	0	0	0.0102	0.0133	0.0167	0.0469	0.0172	0	0	0	0.0078	0	0	0	0	0	0	0	0.0085	0	0	0
ALB@36K_Hex	P02768	ALB	albumin(ALB)	213	36	K	Hex	Hex[K]	162.053	2430	115391	0.0210588	-0.057534	1.71233e-13	0.105339	2.02632e-16	0.0662096	9.91639e-14	0.0633789	1.35498e-16	0.0063	0.0333	0.0404	0.0201	0.0297	0.0357	0.0256	0.0234	0.0244	0.0178	0.0195	0.0387	0.0056	0.0372	0.0193	0.0263	0.0287	0.0325	0.0074	0.025	0	0.0065	0.0159	0.0217	0.0138	0.0124	0.0172	0.0235	0.0385
ALB@36K_MesitylOxide	P02768	ALB	albumin(ALB)	213	36	K	MesitylOxide	MesitylOxide[K]	98.0732	252	47836	0.005268	-0.087006	1.88464e-33	0.0844621	3.12192e-12	0.0394143	1.1669e-07	0.0151977	0.0163718	0	0	0.009	0.01	0.0037	0.0071	0	0	0	0	0.0039	0.0194	0	0.0037	0	0	0	0.0036	0	0	0	0.0065	0.0106	0.0054	0	0.0124	0	0	0
ALB@375K_Hex	P02768	ALB	albumin(ALB)	213	375	K	Hex	Hex[K]	162.053	1465	3285	0.445967	-0.931418	7.81217e-114	-0.186151	0.0362362	-0.0296712	0.61592	-0.116533	0.011496	0	0.1667	0.0769	0.25	0.2222	0.1429	0.25	0.125	0	0.1429	0.0714	0	0	0.2222	0	0	0.3077	0.0833	0	0	0	0.1667	0	0	0	0	0	0	0
ALB@376T_Dehydrated	P02768	ALB	albumin(ALB)	213	376	T	Dehydrated	Dehydrated[T]	-18.0106	996	84274	0.0118186	-0.0816792	3.36051e-27	0.0733443	4.34482e-10	0.0482825	2.69838e-09	0.0220354	0.000860687	0.0131	0.0061	0.0222	0.0041	0	0.0169	0	0.0116	0	0.0221	0.0128	0.0197	0.0074	0.0189	0.0177	0.0075	0	0.0144	0.0132	0.0192	0.0165	0	0.0057	0.0123	0.006	0.006	0.0231	0.0063	0.0126
ALB@376T_Didehydro	P02768	ALB	albumin(ALB)	213	376	T	Didehydro	Didehydro[T]	-2.01565	174	29131	0.00597302	-0.0781282	1.90221e-28	0.0844032	1.56146e-12	0.0531944	3.47655e-12	0.0344649	6.48475e-08	0	0	0	0.0041	0	0.0085	0	0.0058	0	0.011	0	0	0	0	0	0	0	0	0.0066	0.0064	0	0	0	0	0	0	0	0	0
ALB@376T_Thr->Asp	P02768	ALB	albumin(ALB)	213	376	T	Thr->Asp	Thr->Asp[T]	13.9793	188	26841	0.00700421	-0.0893123	1.3575e-35	0.0667695	8.1411e-09	0.0401542	5.82363e-08	0.0170859	0.00664491	0	0	0	0	0	0	0	0	0	0	0	0	0	0	0	0.015	0	0	0	0	0	0	0	0.0061	0.012	0	0	0	0
ALB@377Y_Dehydrated	P02768	ALB	albumin(ALB)	213	377	Y	Dehydrated	Dehydrated[Y]	-18.0106	365	47050	0.0077577	-0.0729537	3.85975e-24	0.0702065	1.28058e-09	0.0435471	4.80172e-09	0.0256412	5.41274e-05	0	0.0123	0.0056	0.0082	0.0129	0	0.0099	0.0116	0.0127	0	0	0	0.0074	0	0	0.0075	0.0156	0	0	0	0	0.0069	0.0057	0.0061	0.006	0.006	0	0.0063	0.0063
ALB@377Y_Didehydro	P02768	ALB	albumin(ALB)	213	377	Y	Didehydro	Didehydro[Y]	-2.01565	147	24492	0.00600196	-0.0809206	1.51201e-30	0.0814423	7.62471e-12	0.0533803	2.41485e-12	0.0318487	4.95525e-07	0	0	0.0056	0	0	0	0	0	0.0063	0	0	0.0132	0	0	0	0	0	0	0	0	0	0	0.0057	0.0061	0	0	0	0	0
ALB@377Y_Nitro	P02768	ALB	albumin(ALB)	213	377	Y	Nitro	Nitro[Y]	44.9851	551	53209	0.0103554	-0.104388	1.44969e-46	0.0460982	2.44465e-05	0.0194223	0.00670501	0.00366004	0.574493	0	0	0	0.0082	0.0215	0.0169	0.0148	0	0	0	0.0213	0.0066	0.0221	0.0236	0.0133	0.015	0.0156	0.0048	0	0	0	0	0	0	0	0	0	0	0
ALB@377Y_Oxidation	P02768	ALB	albumin(ALB)	213	377	Y	Oxidation	Oxidation[Y]	15.9949	479	36879	0.0129884	-0.190595	1.30481e-11	-0.0330392	0.454245	0.210187	0.03843	0.0795213	0.0316297	0	0	0	0.012	0.0215	0	0	0	0	0	0	0	0	0.0189	0.0044	0	0	0	0	0	0	0	0	0	0	0	0	0	0
ALB@37D_Dehydrated	P02768	ALB	albumin(ALB)	213	37	D	Dehydrated	Dehydrated[D]	-18.0106	1462	56857	0.0257136	-0.0140544	0.54843	0.0570454	0.00583049	-0.0118011	0.473195	-0.00890625	0.538988	0.0667	0.1351	0.075	0.0089	0.0098	0.0833	0.1429	0.0323	0.1026	0.0882	0.0278	0.0667	0.0345	0.0938	0.122	0.1034	0.0303	0.0857	0.0345	0.0345	0.0667	0.0833	0.0968	0.1071	0.0882	0.0625	0.1176	0.0667	0.069
ALB@384C_Acetyl	P02768	ALB	albumin(ALB)	213	384	C	Acetyl	Acetyl[C]	42.0106	658	178457	0.00368716	-0.0913933	1.93111e-36	0.0634901	4.47134e-08	0.0426512	1.63864e-08	0.0145351	0.0223538	0	0.0026	0	0	0.0045	0	0	0	0	0.0114	0	0	0.0045	0	0	0.0024	0.0034	0.003	0	0	0	0	0	0	0	0	0	0	0
ALB@384C_DiDehydro	P02768	ALB	albumin(ALB)	213	384	C	DiDehydro	DiDehydro[C]	-2.01565	5723	274207	0.0208711	-0.110617	1.56638e-34	0.0190384	0.109074	0.0216353	0.0385599	-0.0183453	0.0179336	0.0044	0.0179	0.0112	0.0293	0.0237	0.0287	0.0198	0.0112	0.0078	0.0343	0.0258	0.0392	0.0196	0.0446	0.0219	0.0212	0.0169	0.018	0.0172	0.0222	0.013	0.0175	0.0249	0.0128	0.028	0.008	0.0135	0.0287	0.0168
ALB@384C_Dioxidation	P02768	ALB	albumin(ALB)	213	384	C	Dioxidation	Dioxidation[C]	31.9898	742	208614	0.00355681	-0.0812704	2.03466e-29	0.0629533	4.63847e-08	0.0428657	1.15279e-08	0.0150232	0.0172405	0.0022	0.0077	0.0042	0.0054	0.0034	0	0.0061	0	0.0078	0.0171	0.0039	0.0012	0.003	0.0037	0.0055	0.0024	0.0051	0.006	0.0038	0.0051	0.0022	0.0018	0.0039	0.0018	0.007	0.0032	0.0022	0.0036	0.0056
ALB@384C_Thiazolidine	P02768	ALB	albumin(ALB)	213	384	C	Thiazolidine	Thiazolidine[C]	12	960	224292	0.00428013	-0.0900639	1.36926e-34	0.0635204	6.60198e-08	0.0403607	1.17966e-07	0.0178167	0.00608024	0.0022	0.0026	0.0014	0.0013	0.0011	0.0014	0.0015	0	0.0078	0	0.0013	0	0	0.0025	0.0014	0	0	0.003	0.0019	0.0017	0.0043	0.0018	0.0039	0.0018	0.014	0.0016	0	0	0
ALB@384C_Trioxidation	P02768	ALB	albumin(ALB)	213	384	C	Trioxidation	Trioxidation[C]	47.9847	1258	234007	0.00537591	-0.0895093	4.40928e-32	0.0522336	7.04516e-06	0.0538775	5.17573e-11	0.0158425	0.0167767	0.0022	0.0051	0	0.004	0.0068	0.0029	0.003	0.0037	0.0039	0.0229	0.0104	0.0023	0.0045	0.0037	0.0041	0.0141	0.0084	0.0135	0	0.0017	0	0.0018	0.0013	0.0055	0.007	0.0032	0	0.0018	0
ALB@384C_unknown_11	P02768	ALB	albumin(ALB)	213	384	C	unknown_11	unknown_11[C]	55.972	315	149669	0.00210464	-0.0846466	7.42792e-33	0.0736405	3.02604e-10	0.0469532	3.41119e-10	0.0227628	0.000275266	0	0.0026	0	0.0013	0.0011	0.0043	0	0	0	0	0.0026	0	0.0015	0.0062	0.0014	0	0.0017	0	0	0	0	0.0018	0	0	0	0	0	0.0018	0
ALB@384C_unknown_12	P02768	ALB	albumin(ALB)	213	384	C	unknown_12	unknown_12[C]	64.0317	205	92451	0.00221739	-0.08518	2.40948e-33	0.0732339	3.52173e-10	0.0431512	4.59254e-09	0.0220044	0.000412654	0	0	0	0	0	0	0	0	0	0	0	0.0012	0	0	0	0	0	0	0	0	0	0.0018	0	0	0	0	0	0	0
ALB@384C_unknown_23	P02768	ALB	albumin(ALB)	213	384	C	unknown_23	unknown_23[C]	153.116	118	81737	0.00144365	-0.0830256	1.76214e-32	0.0760904	6.42302e-11	0.0464424	2.77631e-10	0.0231414	0.000176018	0	0	0.0014	0	0	0	0	0	0	0	0	0	0	0	0	0	0	0	0	0	0	0	0	0	0	0	0	0	0
ALB@384C_unknown_29	P02768	ALB	albumin(ALB)	213	384	C	unknown_29	unknown_29[C]	209.178	590	246702	0.00239155	-0.0773918	1.00705e-28	0.0804638	5.15235e-12	0.0501359	1.51893e-11	0.0283263	4.79351e-06	0.0022	0.0026	0.0028	0.0027	0.0023	0.0043	0.003	0.0019	0.0039	0.0114	0.0026	0.0023	0.003	0.0025	0.0027	0.0047	0.0034	0.0015	0.0019	0.0017	0.0043	0.0018	0.0026	0.0018	0.007	0.0016	0.0022	0.0036	0
ALB@384C_unknown_37	P02768	ALB	albumin(ALB)	213	384	C	unknown_37	unknown_37[C]	250.069	1138	150035	0.0075849	-0.0972415	3.06858e-39	0.0858471	2.77443e-12	0.0262273	0.000432401	0.00353667	0.597342	0	0	0.0056	0.0054	0.0159	0	0	0	0	0	0.0195	0.0058	0	0.0037	0.0068	0	0	0	0	0.0017	0	0	0.0039	0	0	0.0016	0	0.0036	0
ALB@385C_4-ONE	P02768	ALB	albumin(ALB)	213	385	C	4-ONE	4-ONE[C]	154.099	225	107906	0.00208515	-0.0856944	1.30445e-33	0.0727515	4.66835e-10	0.0424288	8.36853e-09	0.0205918	0.000953994	0	0	0.0014	0	0	0	0	0	0	0	0	0	0.0015	0	0	0	0	0	0	0	0	0	0	0	0	0	0	0	0
ALB@385C_DiDehydro	P02768	ALB	albumin(ALB)	213	385	C	DiDehydro	DiDehydro[C]	-2.01565	40808	274806	0.148497	-0.257124	3.70049e-36	-0.207682	1.68134e-19	-0.136701	7.85834e-11	-0.195887	1.84939e-27	0.06	0.1074	0.1345	0.1716	0.1827	0.1877	0.1372	0.1086	0.0934	0.2343	0.2052	0.2203	0.1735	0.2306	0.1847	0.2635	0.2061	0.2126	0.0954	0.1092	0.0978	0.1033	0.1483	0.0801	0.1399	0.1005	0.1056	0.1147	0.098
ALB@385C_Dioxidation	P02768	ALB	albumin(ALB)	213	385	C	Dioxidation	Dioxidation[C]	31.9898	238	99049	0.00240285	-0.0853057	6.13666e-33	0.0710758	1.17186e-09	0.0425927	9.15296e-09	0.0186633	0.00288575	0	0	0	0.0013	0	0.0014	0	0	0	0.0057	0	0	0	0	0	0.0024	0	0.003	0	0	0	0	0	0.0018	0.007	0	0	0	0
ALB@385C_Thiazolidine	P02768	ALB	albumin(ALB)	213	385	C	Thiazolidine	Thiazolidine[C]	12	638	197559	0.00322942	-0.0785311	2.28523e-24	0.0667168	6.25746e-08	0.0449895	1.69663e-08	0.0206038	0.0022723	0	0	0.0014	0.0013	0	0.0029	0.0015	0.0019	0.0039	0.0057	0.0039	0.0023	0	0	0.0027	0.0071	0.0017	0	0	0.0017	0	0	0.0013	0	0	0	0.0045	0.0018	0
ALB@385C_Trioxidation	P02768	ALB	albumin(ALB)	213	385	C	Trioxidation	Trioxidation[C]	47.9847	791	209558	0.00377461	-0.0883227	1.2005e-29	0.0605533	1.25678e-06	0.0547055	2.25714e-10	0.0222567	0.00152608	0.0044	0.0051	0	0.0054	0.0023	0	0.0076	0.0056	0.0078	0.0057	0.0039	0.0023	0.0045	0.0025	0.0027	0.0024	0.0084	0.0105	0.0038	0	0	0	0.0013	0	0	0.0016	0	0	0
ALB@385C_unknown_12	P02768	ALB	albumin(ALB)	213	385	C	unknown_12	unknown_12[C]	64.0317	427	141807	0.00301113	-0.0893619	1.26756e-35	0.069864	2.24704e-09	0.039546	8.48071e-08	0.0188196	0.00281633	0	0	0	0	0	0.0014	0	0	0	0	0.0052	0.0023	0	0.0025	0.0014	0	0.0017	0	0	0	0	0	0	0	0	0	0	0	0
ALB@385C_unknown_13	P02768	ALB	albumin(ALB)	213	385	C	unknown_13	unknown_13[C]	69.9878	273	131791	0.00207146	-0.085306	1.69431e-33	0.0743602	2.01619e-10	0.0460615	5.5349e-10	0.0228006	0.000258544	0	0	0	0.0013	0.0011	0	0	0	0	0	0.0013	0	0	0	0	0	0	0	0	0	0	0	0	0	0	0	0	0	0
ALB@385C_unknown_29	P02768	ALB	albumin(ALB)	213	385	C	unknown_29	unknown_29[C]	209.178	133	80540	0.00165135	-0.0794711	3.05388e-30	0.079557	1.07415e-11	0.0479378	7.45932e-11	0.0284666	4.41587e-06	0.0022	0	0	0.0013	0.0023	0	0.0015	0	0	0	0.0013	0.0012	0	0.0025	0.0014	0	0.0017	0	0.0019	0	0	0	0.0013	0	0	0	0	0.0018	0
ALB@386A_unknown_3	P02768	ALB	albumin(ALB)	213	386	A	unknown_3	unknown_3[A]	-32.0016	214	87997	0.0024319	-0.0846238	2.21048e-33	0.0741405	1.7528e-10	0.0473607	1.75789e-10	0.0249808	6.1204e-05	0	0	0.0014	0.0013	0.0011	0	0	0	0	0	0	0	0	0	0.0014	0	0.0051	0	0	0	0	0	0	0.0018	0	0	0	0	0
ALB@389D_Cation_Na	P02768	ALB	albumin(ALB)	213	389	D	Cation_Na	Cation_Na[D]	21.9819	558	105732	0.00527749	-0.0944042	6.96101e-37	0.0641106	8.35885e-08	0.0336373	9.27746e-06	0.011645	0.0768232	0	0	0	0	0.0011	0	0	0	0	0	0.0013	0	0	0	0	0	0	0	0	0	0	0	0	0	0	0	0	0	0
ALB@393C_DiDehydro	P02768	ALB	albumin(ALB)	213	393	C	DiDehydro	DiDehydro[C]	-2.01565	9553	247152	0.0386523	-0.12154	1.21957e-05	-0.0306603	0.402377	0.129853	0.027573	0.0295447	0.362402	0.0267	0.0639	0.0014	0.0214	0.0114	0.0072	0.0061	0.0543	0.0467	0.1829	0.0169	0.0069	0.0211	0.0087	0.0301	0.0612	0.0321	0.0886	0	0.0068	0	0.0035	0	0.0146	0.1329	0.0048	0	0.0018	0.0056
ALB@393C_Trioxidation	P02768	ALB	albumin(ALB)	213	393	C	Trioxidation	Trioxidation[C]	47.9847	228	100634	0.00226564	-0.0830333	5.99464e-09	0.0721242	0.00367467	0.289033	1.88841e-06	0.0839873	6.01809e-06	0	0	0	0.0027	0.0023	0	0	0	0.0039	0.0057	0.0013	0	0	0.0012	0.0027	0.0024	0.0034	0.0015	0	0	0	0.0018	0	0	0	0	0	0	0
ALB@397V_unknown_32	P02768	ALB	albumin(ALB)	213	397	V	unknown_32	unknown_32[V]	241.179	138	7681	0.0179664	-0.105411	2.33339e-38	0.0530144	3.88465e-05	0.0421813	1.16511e-06	0.0163517	0.0253688	0	0	0	0	0	0	0	0	0	0	0	0	0	0	0	0	0	0	0	0	0	0	0	0	0	0	0	0	0
ALB@399D_Dehydrated	P02768	ALB	albumin(ALB)	213	399	D	Dehydrated	Dehydrated[D]	-18.0106	463	21069	0.0219754	-0.115037	2.52762e-31	0.0239698	0.0902627	-0.0231358	0.0157549	-0.0377199	5.38393e-06	0.0175	0.0185	0	0	0	0.0222	0.0196	0.0312	0	0.0179	0.0172	0	0.0182	0	0.0189	0.0256	0.02	0.0484	0.0238	0.0172	0.0123	0.0238	0	0	0.012	0.0135	0	0	0
ALB@400E_Cation_Fe[III]	P02768	ALB	albumin(ALB)	213	400	E	Cation_Fe[III]	Cation_Fe[III][E]	52.9115	130	7338	0.017716	-0.0796782	8.15274e-23	0.0653934	2.67838e-07	0.0244049	0.00256285	0.00456306	0.530255	0	0	0	0	0	0	0	0	0	0	0	0	0	0	0	0.0256	0	0	0	0	0.0123	0	0	0	0	0	0.0426	0	0.0175
ALB@402K_Delta_H(4)C(3)	P02768	ALB	albumin(ALB)	213	402	K	Delta_H(4)C(3)	Delta_H(4)C(3)[K]	40.0313	231	15514	0.0148898	-0.112443	1.80051e-49	0.0406456	0.000350266	0.0327075	2.86416e-05	0.000795053	0.90525	0	0	0	0.0175	0.0189	0	0.0196	0	0	0	0.0172	0	0.0182	0	0.0189	0.0256	0.02	0.0161	0	0	0	0	0	0	0	0	0	0	0
ALB@402K_Hex	P02768	ALB	albumin(ALB)	213	402	K	Hex	Hex[K]	162.053	315	17186	0.0183289	-0.108159	8.62882e-34	0.0465161	0.000590889	0.0150568	0.109468	-0.00492432	0.564392	0	0.0185	0.0317	0	0	0	0.0784	0	0	0	0	0	0.0182	0.0233	0.0189	0	0.02	0.0161	0.0238	0	0	0	0	0	0	0	0	0	0
ALB@402K_Lys->Trp	P02768	ALB	albumin(ALB)	213	402	K	Lys->Trp	Lys->Trp[K]	57.9843	314	20967	0.0149759	-0.0878332	8.18432e-28	0.0403978	0.000754618	0.0493648	2.63793e-08	0.00125183	0.861782	0.0351	0.0185	0	0.0175	0.0189	0	0.0392	0.0156	0.0164	0.0179	0.0172	0	0.0182	0	0.0189	0	0.04	0	0.0238	0.0172	0	0.0476	0.0182	0.0357	0	0.0135	0	0	0
ALB@402K_MesitylOxide	P02768	ALB	albumin(ALB)	213	402	K	MesitylOxide	MesitylOxide[K]	98.0732	157	9480	0.0165612	-0.0761876	1.52319e-21	0.0578269	4.30935e-06	0.0220845	0.00601116	2.06857e-05	0.997962	0.0175	0	0	0.0175	0.0566	0	0.0196	0	0	0	0.0172	0	0.0182	0	0.0189	0	0	0	0	0	0	0	0.0182	0.0179	0	0.0135	0	0	0
ALB@406E_Cation_Na	P02768	ALB	albumin(ALB)	213	406	E	Cation_Na	Cation_Na[E]	21.9819	205	13165	0.0155716	-0.0740042	5.7045e-21	0.0523419	1.55278e-05	0.0346086	1.78972e-05	0.00803788	0.25238	0	0	0.0159	0	0	0	0.0196	0	0.0164	0.0179	0.0345	0	0	0.0233	0	0	0	0.0161	0	0.0172	0	0.0238	0.0182	0	0	0	0	0	0
ALB@407E_Cation_Ca[II]	P02768	ALB	albumin(ALB)	213	407	E	Cation_Ca[II]	Cation_Ca[II][E]	37.9469	111	8584	0.012931	-0.0913193	1.95668e-33	0.0744675	1.60025e-09	0.0364043	3.10906e-06	0.0187182	0.0054332	0	0	0.0159	0	0	0	0	0	0	0	0	0	0	0	0	0	0	0	0	0	0.0123	0	0	0	0	0	0.0213	0.0204	0
ALB@407E_Cation_Na	P02768	ALB	albumin(ALB)	213	407	E	Cation_Na	Cation_Na[E]	21.9819	445	21072	0.0211181	-0.1067	9.37844e-31	0.0631986	5.64974e-06	0.0125298	0.214915	-0.00302347	0.725202	0.0351	0.037	0.0159	0.0351	0	0.0222	0	0	0	0	0	0	0	0	0	0	0	0	0	0.0172	0.0123	0	0.0364	0.0357	0.0361	0.0135	0	0.0204	0
ALB@410N_Deamidated	P02768	ALB	albumin(ALB)	213	410	N	Deamidated	Deamidated[N]	0.984016	455	12779	0.0356053	0.0289636	0.592012	0.0486763	0.467035	0.17527	0.0125246	0.144367	0.00512467	0.0678	0.0545	0.0159	0.0175	0.0351	0	0.0385	0	0.0164	0.0536	0.0172	0.02	0.3333	0.0233	0	0.0256	0	0.0323	0.1064	0.05	0.0244	0.1087	0.0364	0	0.3333	0.039	0	0.0204	0.5
ALB@413K_Hex	P02768	ALB	albumin(ALB)	213	413	K	Hex	Hex[K]	162.053	447	1025	0.436098	0.201057	0.00515046	0.314177	0.00963604	-0.0932649	0.301265	0.0579545	0.453724	0.2857	1	1	0.6667	0.25	0.5	0.1667	0.25	0	0.3333	0.3333	0	0.3333	0.6667	0.5	0	0.5	0.5	0.6	0.5	0.3333	0.5	0.2857	0.5	0.6667	1	0	0.6667	0
ALB@413K_PEITC	P02768	ALB	albumin(ALB)	213	413	K	PEITC	PEITC[K]	163.046	173	449	0.385301	-0.405969	1.48579e-11	-0.145439	0.238374	-0.102462	0.290867	-0.232624	0.000513439	0.2	0	0	0	0	0	0.1667	0	0	0	0	0.5	0	0	0	0	0	0	0	0	0	0	0.25	0	0	0	0	0	0
ALB@414Q_Gln->Arg	P02768	ALB	albumin(ALB)	213	414	Q	Gln->Arg	Gln->Arg[Q]	28.0425	168	862	0.194896	-0.6687	1.73616e-19	-0.308935	0.0259717	-0.214135	0.111463	-0.186018	0.10762	0	0	0	0	0	0	0	0	0	0	0	1	0	0	1	0	1	1	0	0	0	0	0	0	0	0	0	0	0
ALB@415N_Deamidated	P02768	ALB	albumin(ALB)	213	415	N	Deamidated	Deamidated[N]	0.984016	2343	75093	0.0312013	-0.0680741	1.6658e-08	0.105019	4.41977e-07	0.0563141	0.000177544	0.0698113	5.23255e-06	0.0226	0.0311	0.0216	0.0069	0.0599	0.0339	0.0414	0.0333	0.0134	0.0226	0.0391	0.0276	0.0367	0.0323	0.0365	0.0219	0.0261	0.0126	0.0336	0.0331	0.0154	0.027	0.0552	0.022	0	0.0428	0.0278	0.0323	0.0194
ALB@415N_unknown_10	P02768	ALB	albumin(ALB)	213	415	N	unknown_10	unknown_10[N]	41.0148	364	34350	0.0105968	-0.105595	9.02626e-45	0.0536656	3.51476e-06	0.0279901	0.000220877	0.00926242	0.166273	0	0	0.0066	0.0139	0	0	0	0.0081	0	0	0	0	0	0	0.0172	0.0084	0	0.0075	0	0	0	0	0	0	0	0	0.0093	0.019	0
ALB@416C_azole	P02768	ALB	albumin(ALB)	213	416	C	azole	azole[C]	-20.0262	435	44129	0.00985746	-0.101624	5.01904e-38	0.0552108	8.42084e-06	0.0544479	3.41119e-10	0.0383333	1.49543e-07	0	0.0078	0	0.0069	0	0	0	0	0	0	0.0345	0	0	0	0	0.0084	0.0088	0.0075	0	0.0213	0	0	0	0	0	0	0	0	0
ALB@416C_DiDehydro	P02768	ALB	albumin(ALB)	213	416	C	DiDehydro	DiDehydro[C]	-2.01565	569	36246	0.0156983	-0.0819592	2.31197e-06	0.063565	0.0216049	0.0893405	0.000125992	0.0490652	0.00855919	0.0073	0.0625	0	0.0357	0.1176	0	0	0	0.04	0.0169	0	0	0.0153	0	0.0952	0	0.0435	0.04	0	0	0	0	0	0	0.037	0	0	0.0417	0
ALB@416C_Dioxidation	P02768	ALB	albumin(ALB)	213	416	C	Dioxidation	Dioxidation[C]	31.9898	1253	70269	0.0178315	-0.0839037	1.21729e-21	0.0664336	5.73212e-07	0.0305104	0.000782019	0.0109931	0.167351	0.0073	0.0187	0.0219	0.0116	0.0294	0.0455	0.0741	0.0081	0.0161	0.0136	0.0195	0.0357	0.0153	0.0213	0	0.0219	0.0435	0	0.0208	0.0098	0.0155	0.0246	0.0126	0.0167	0.0141	0.0109	0.014	0.0131	0.0194
ALB@416C_ethylsulfonylethyl(BEMAD_C)	P02768	ALB	albumin(ALB)	213	416	C	ethylsulfonylethyl(BEMAD_C)	ethylsulfonylethyl[C](BEMAD_C[C])	120.025	420	34675	0.0121125	-0.106485	1.10956e-07	0.029592	0.369568	0.0146173	0.522604	0.028702	0.142107	0	0	0	0	0.0258	0.0104	0	0	0	0	0	1	0	0	0	0.0084	0.0088	0	0	0	0	0	0	0	0	0	0	0	0
ALB@416C_Methylthio	P02768	ALB	albumin(ALB)	213	416	C	Methylthio	Methylthio[C]	45.9877	171	20655	0.00827887	-0.0877089	1.87672e-33	0.0663254	1.63346e-08	0.0475944	6.88057e-10	0.0168374	0.00846412	0	0	0	0	0	0	0	0	0	0.0136	0	0	0	0	0	0	0	0	0	0	0	0	0	0	0	0	0	0	0
ALB@416C_NIPCAM	P02768	ALB	albumin(ALB)	213	416	C	NIPCAM	NIPCAM[C]	99.0684	149	16803	0.00886746	-0.049828	0.00790565	0.229257	1.873e-08	0.0386643	0.0465303	-0.0076313	0.644179	0	0	0.0066	0	0	0	0.1667	0	0	0	0	0	0	0	0	0	0	0	0	0	0	0	0.25	0	0	0	0	0	0
ALB@416C_Trioxidation	P02768	ALB	albumin(ALB)	213	416	C	Trioxidation	Trioxidation[C]	47.9847	6501	73764	0.0881324	-0.146374	1.66722e-26	0.0200816	0.161242	0.0418938	0.0185413	-0.0191365	0.171859	0.0706	0.1172	0.0383	0.0756	0.1074	0.0729	0.0721	0.1046	0.0806	0.1073	0.096	0.0522	0.0566	0.0818	0.0517	0.0756	0.0354	0.0746	0.0694	0.0392	0.0388	0.0676	0.0492	0.0833	0.0775	0.0924	0.0463	0.019	0.0777
ALB@416C_unknown_13	P02768	ALB	albumin(ALB)	213	416	C	unknown_13	unknown_13[C]	69.9878	188	20278	0.00927113	-0.262295	5.65287e-05	-0.183914	0.0133008	-0.120267	0.0919825	-0.23385	0.000333829	0	1	0	0	0	0	0	0	0	1	0	0	0	0	0	0	0	0	0	0	0	0	0	0	0	0	0	0	0
ALB@416C_unknown_14	P02768	ALB	albumin(ALB)	213	416	C	unknown_14	unknown_14[C]	73.9832	335	23983	0.0139682	-0.0986718	4.45426e-37	0.0592327	1.50988e-06	0.0456277	1.05855e-07	0.0204493	0.00349423	0	0	0	0	0	0	0	0	0	0	0	0	0	0	0	0	0.0088	0	0	0	0	0	0	0	0	0	0	0	0
ALB@416C_unknown_17	P02768	ALB	albumin(ALB)	213	416	C	unknown_17	unknown_17[C]	89.9774	423	41091	0.0102942	-0.107507	6.41597e-48	0.048999	1.20589e-05	0.0366694	1.62612e-06	0.00450571	0.495921	0	0	0	0	0	0	0	0	0	0.0068	0	0	0	0	0	0	0	0	0	0	0	0	0	0	0	0	0	0	0
ALB@416C_unknown_24	P02768	ALB	albumin(ALB)	213	416	C	unknown_24	unknown_24[C]	166.012	225	23713	0.00948847	-0.0991242	2.95956e-41	0.0640089	4.01639e-08	0.0321245	1.71943e-05	0.0125149	0.0541422	0	0	0	0	0	0	0	0	0	0	0	0	0	0	0	0	0	0	0	0	0	0	0	0	0	0	0	0	0
ALB@416C_unknown_37	P02768	ALB	albumin(ALB)	213	416	C	unknown_37	unknown_37[C]	250.069	345	37060	0.00930923	-0.102578	2.99043e-41	0.0795615	1.15152e-10	0.0221691	0.00377444	-0.00118485	0.861782	0	0	0	0.0069	0.0165	0	0	0	0	0.0068	0.016	0.0174	0	0.0182	0.0086	0	0.0088	0	0.0182	0	0	0	0	0	0.007	0	0	0.0095	0
ALB@417E_Cation_Fe[III]	P02768	ALB	albumin(ALB)	213	417	E	Cation_Fe[III]	Cation_Fe[III][E]	52.9115	2405	74064	0.0324719	-0.0249471	0.0374774	0.124292	1.50143e-07	0.0506786	8.29203e-06	0.0341704	0.00021579	0.0412	0.0312	0.0492	0.0349	0.0331	0.0455	0.0145	0.0523	0.0336	0.0226	0.0195	0.028	0.0458	0.0496	0.0476	0.0219	0.0368	0.08	0.0625	0.0805	0.0424	0.0405	0.0377	0.05	0.0118	0.0652	0.0769	0.0523	0.0229
ALB@417E_Cation_Ni[II]	P02768	ALB	albumin(ALB)	213	417	E	Cation_Ni[II]	Cation_Ni[II][E]	55.9197	203	22103	0.00918427	-0.0912365	7.12954e-31	0.0642852	4.92865e-07	0.0458779	4.69046e-08	0.0251231	0.000620536	0.0073	0	0	0	0	0.0104	0	0.0081	0.0081	0	0	0	0.0094	0	0	0	0	0	0	0.0098	0	0	0.0083	0	0	0	0	0	0
ALB@420E_Cation_Ca[II]	P02768	ALB	albumin(ALB)	213	420	E	Cation_Ca[II]	Cation_Ca[II][E]	37.9469	367	16227	0.0226166	0.00501252	0.681007	0.188966	2.80105e-19	0.102186	1.85066e-15	0.0598194	2.21493e-10	0	0.0938	0.0164	0	0.0129	0	0.0741	0.0333	0	0.0333	0.0345	0.0357	0.08	0.0645	0.0476	0.1667	0	0.08	0	0.0638	0.0278	0	0.0789	0.0167	0.0741	0.0556	0.0286	0.0208	0
ALB@420E_Cation_Fe[III]	P02768	ALB	albumin(ALB)	213	420	E	Cation_Fe[III]	Cation_Fe[III][E]	52.9115	259	21304	0.0121573	-0.0769264	2.36268e-18	0.0824553	2.15138e-08	0.0712539	3.47655e-12	0.055853	7.31744e-11	0	0	0.0323	0	0	0	0	0	0	0.0333	0	0	0	0	0	0	0	0	0	0.0098	0.0278	0.0385	0	0	0.0741	0	0	0	0
ALB@420E_Cation_Na	P02768	ALB	albumin(ALB)	213	420	E	Cation_Na	Cation_Na[E]	21.9819	294	30066	0.00977849	-0.064219	3.49412e-15	0.0791281	8.69116e-10	0.0425525	2.65577e-07	0.0175509	0.0124101	0.0118	0.0078	0.0066	0.0069	0.0588	0.0455	0	0.0081	0.0081	0	0.008	0	0	0	0	0	0	0	0	0.0201	0.0278	0.0082	0.0083	0.0076	0.037	0	0.0093	0.0261	0
ALB@424E_Cation_Na	P02768	ALB	albumin(ALB)	213	424	E	Cation_Na	Cation_Na[E]	21.9819	628	46707	0.0134455	-0.0649711	2.37651e-11	0.121339	9.21316e-12	0.0483036	2.74875e-06	0.0442062	8.83813e-07	0	0.0187	0	0	0.0083	0.0104	0.037	0	0.0081	0.0204	0.008	0.021	0.0229	0.0142	0	0.0219	0.0088	0.0075	0.0091	0.0134	0.0556	0.0082	0.0526	0.0167	0.007	0.0109	0.0093	0.0095	0.0097
ALB@424E_Glu->Met	P02768	ALB	albumin(ALB)	213	424	E	Glu->Met	Glu->Met[E]	1.99789	119	3603	0.033028	-0.0589681	3.07647e-08	0.114091	6.16257e-11	0.026539	0.012052	0.0259287	0.00498598	0.0303	0	0	0.0357	0	0	0	0	0.04	0	0.069	0.0357	0	0	0.0952	0	0.0435	0.04	0.0294	0.0213	0	0	0	0.0204	0.037	0	0	0	0
ALB@425Y_Nitro	P02768	ALB	albumin(ALB)	213	425	Y	Nitro	Nitro[Y]	44.9851	624	30158	0.020691	-0.0957221	1.22856e-26	0.0386992	0.00525104	0.0436099	7.69458e-06	0.0165593	0.043503	0	0	0	0.0278	0	0.0104	0.027	0	0	0	0.024	0.0435	0.0283	0.0364	0	0.0168	0.0265	0.0299	0	0	0	0	0	0	0	0	0.0278	0	0
ALB@426K_Hex	P02768	ALB	albumin(ALB)	213	426	K	Hex	Hex[K]	162.053	198	5644	0.0350815	-0.112785	2.27148e-22	0.0524794	0.00243536	0.0291086	0.0225994	-0.0172872	0.0993045	0	0.0312	0	0	0	0.0455	0	0.0333	0	0	0.0345	0	0	0.0323	0.0476	0	0	0	0	0.0213	0	0	0	0.0204	0	0.037	0	0	0
ALB@427F_Oxidation(Phe->Tyr)	P02768	ALB	albumin(ALB)	213	427	F	Oxidation(Phe->Tyr)	Oxidation[F](Phe->Tyr[F])	15.9949	299	22069	0.0135484	-0.097981	3.91432e-39	0.0514406	8.33212e-06	0.0230644	0.00207937	0.00534043	0.431508	0.0083	0	0	0.0068	0.0208	0	0	0	0.0068	0.0197	0.0608	0	0	0.0556	0	0	0.0076	0.0066	0	0	0	0	0	0	0.0068	0	0	0	0
ALB@429N_Ammonia-loss	P02768	ALB	albumin(ALB)	213	429	N	Ammonia-loss	Ammonia-loss[N]	-17.0265	4795	63998	0.0749242	-0.0300217	0.0295701	0.0420643	0.00279745	0.0381565	0.00257064	0.0137145	0.217544	0.0833	0.0709	0.0915	0.1096	0.0833	0.0879	0.0568	0.0682	0.0946	0.0855	0.0676	0.0891	0.0755	0.0833	0.0797	0.0965	0.0606	0.0987	0.1273	0.1143	0.1667	0.0982	0.0862	0.1048	0.089	0.0794	0.1266	0.1154	0.1301
ALB@429N_Deamidated	P02768	ALB	albumin(ALB)	213	429	N	Deamidated	Deamidated[N]	0.984016	2772	74636	0.0371403	-0.0394052	7.10637e-05	0.09201	1.64332e-14	0.0669893	2.08012e-11	0.044099	1.64895e-08	0.0784	0.0943	0.0462	0.0632	0.0497	0.0965	0.0057	0.0309	0.0405	0.033	0.0506	0.0615	0.0305	0.0514	0.044	0.0606	0.0645	0.0395	0.0208	0.0263	0.0526	0.0362	0.0516	0.039	0.0405	0.0611	0.0702	0.0526	0.0596
ALB@42N_Ammonia-loss	P02768	ALB	albumin(ALB)	213	42	N	Ammonia-loss	Ammonia-loss[N]	-17.0265	153	39011	0.00392197	-0.0806852	4.57021e-30	0.0753867	1.47601e-10	0.0498844	3.94776e-11	0.0255184	4.9573e-05	0	0	0	0.01	0	0.0071	0	0	0	0	0.0039	0.0065	0	0.0037	0.0039	0	0	0.0036	0	0.0063	0	0	0	0	0	0	0	0	0
ALB@42N_Deamidated	P02768	ALB	albumin(ALB)	213	42	N	Deamidated	Deamidated[N]	0.984016	794	74823	0.0106117	-0.0627994	8.43863e-07	0.0471587	0.0127994	0.0405721	0.00172684	-0.0150485	0.160205	0.0127	0	0.0152	0.0067	0	0.0071	0.0714	0.0117	0.0122	0.0059	0.0278	0.0065	0.0345	0.0131	0.0039	0.0066	0.0108	0.0286	0.0221	0.0345	0.0138	0.0741	0.0091	0.0054	0.0588	0.0062	0	0.01	0.0154
ALB@438K_Carbamyl	P02768	ALB	albumin(ALB)	213	438	K	Carbamyl	Carbamyl[K]	43.0058	279	48991	0.00569492	-0.0910205	7.81269e-37	0.0692059	2.74997e-09	0.0466773	6.86946e-10	0.0236483	0.000189236	0	0	0	0	0	0	0	0	0	0	0	0	0	0	0	0	0	0	0	0	0	0	0	0	0	0	0	0	0
ALB@438K_Hex	P02768	ALB	albumin(ALB)	213	438	K	Hex	Hex[K]	162.053	270	55457	0.00486864	-0.0759545	9.54796e-22	0.0867633	1.41809e-10	0.0450639	7.9228e-08	0.0372483	5.3289e-07	0	0	0.0041	0	0.0036	0.0161	0.0103	0.004	0	0	0.0097	0.0048	0.0049	0.0071	0	0	0.0214	0.003	0.0047	0.0049	0	0	0.0045	0.0043	0	0	0	0.0097	0
ALB@438K_Lys->Trp	P02768	ALB	albumin(ALB)	213	438	K	Lys->Trp	Lys->Trp[K]	57.9843	367	80243	0.00457361	-0.0915173	2.78778e-37	0.0614686	6.43239e-08	0.0406694	3.99076e-08	0.0120328	0.0555845	0.0048	0	0.0081	0.0027	0.0036	0	0.0052	0	0.0047	0.0082	0.0032	0.0048	0	0.0036	0.0066	0	0.0036	0.003	0	0	0	0	0	0.0043	0.0045	0.005	0	0	0
ALB@439V_Val->Pro	P02768	ALB	albumin(ALB)	213	439	V	Val->Pro	Val->Pro[V]	-2.01565	492	96974	0.00507352	-0.074668	5.52623e-25	0.077998	4.69428e-11	0.0511857	3.49416e-11	0.0296809	3.91902e-06	0.0048	0	0.0041	0.0027	0.0072	0	0.0052	0.0121	0.0093	0.0123	0	0	0	0.0036	0	0.0048	0.0107	0.003	0.0047	0	0.0042	0.0123	0.009	0	0.0045	0.005	0.0069	0	0.0056
ALB@444T_Dehydrated	P02768	ALB	albumin(ALB)	213	444	T	Dehydrated	Dehydrated[T]	-18.0106	936	105813	0.00884579	-0.0897096	1.71643e-19	0.0884756	7.18832e-08	0.0440894	6.18532e-05	0.0421744	5.07975e-06	0.0048	0.0091	0.008	0.0027	0.0072	0.0667	0.0052	0.004	0.0093	0	0.0032	0.0048	0	0.007	0.0033	0.0048	0.0071	0.003	0	0.0049	0.0084	0	0.009	0.0043	0.0045	0.005	0.0069	0.0097	0.0056
ALB@444T_Thr->Gly	P02768	ALB	albumin(ALB)	213	444	T	Thr->Gly	Thr->Gly[T]	-44.0262	2398	125497	0.019108	-0.0568215	2.28612e-14	0.093572	8.08326e-16	0.0465369	1.2435e-09	0.0399283	1.2978e-09	0.0335	0.0046	0.0203	0.0108	0.0215	0.0215	0.0361	0.0161	0.0234	0.0206	0.0291	0.0191	0.0147	0.0179	0.0164	0.0145	0.0142	0.0151	0.014	0.0097	0.0168	0.0429	0.027	0.0216	0.018	0.0248	0.0276	0.0291	0.0223
ALB@446T_Dehydrated	P02768	ALB	albumin(ALB)	213	446	T	Dehydrated	Dehydrated[T]	-18.0106	7358	135301	0.0543825	-0.0697535	1.45651e-10	0.102475	2.03312e-07	0.0531006	2.21478e-05	0.0345569	0.00108941	0.0478	0.0365	0.0519	0.0481	0.0601	0.0688	0.0558	0.0242	0.0421	0.0526	0.0645	0.0526	0.0481	0.0401	0.0418	0.0435	0.0641	0.0507	0.0327	0.0534	0.063	0.0491	0.045	0.0647	0.0541	0.0693	0.0345	0.068	0.0559
ALB@446T_Thr->Gly	P02768	ALB	albumin(ALB)	213	446	T	Thr->Gly	Thr->Gly[T]	-44.0262	1011	117912	0.00857419	-0.0708599	5.96312e-23	0.0799207	5.71762e-12	0.0554071	8.39109e-13	0.0363746	1.10268e-08	0.0144	0.0228	0.0122	0.0163	0.0215	0.0269	0.0052	0.004	0.0093	0.0082	0.0129	0.0144	0.0147	0.0071	0.0131	0.0145	0.0036	0.0151	0.014	0	0.0042	0	0.0045	0.0172	0.018	0.005	0.0138	0.0146	0.0056
ALB@449E_Cation_Na	P02768	ALB	albumin(ALB)	213	449	E	Cation_Na	Cation_Na[E]	21.9819	628	89060	0.00705143	-0.0817514	2.09985e-28	0.0678739	8.78699e-09	0.0441957	1.19559e-08	0.018701	0.00400665	0	0.0046	0.0041	0.0054	0.0108	0.0108	0.0052	0.0121	0	0.0123	0	0.0048	0.0049	0.0107	0.0033	0.0048	0.0107	0.0091	0	0.0049	0	0.0123	0	0	0	0	0	0.0049	0
ALB@44K_Hex	P02768	ALB	albumin(ALB)	213	44	K	Hex	Hex[K]	162.053	180	500	0.36	0.105714	0.153935	-0.142025	0.00248844	0.098197	0.221048	0.0861065	0.191077	0.2	0.25	0.25	0.3333	0.3333	0.5	0.1667	0	0.4	0.3333	0.3333	0	0.25	0.2	0.5	0	0.5	0.5	0.25	0.25	0	0	0.25	0.3333	0	0.25	0.1429	0.25	0.2
ALB@453N_Deamidated	P02768	ALB	albumin(ALB)	213	453	N	Deamidated	Deamidated[N]	0.984016	917	1415	0.648057	-0.396832	1.59287e-06	0.131103	0.293867	0.266423	0.00051314	0.257133	6.88478e-05	1	1	1	0.5	1	0.6667	0	1	0	1	1	1	1	0.6667	1	0	0	1	1	0	0	1	0	0	0	0	1	0	0
ALB@460K_Hex	P02768	ALB	albumin(ALB)	213	460	K	Hex	Hex[K]	162.053	211	310	0.680645	0.103356	0.300324	-0.352577	0.00074968	-0.0441934	0.728703	-0.248349	0.00402996	0.5	0.6667	0	0.5	0.75	0	1	1	0	0	0	0.6667	0	0	0	0	0.5	1	0.5	0	0	0.5	1	0	0	0	0	0.3333	0
ALB@461C_Acetyl	P02768	ALB	albumin(ALB)	213	461	C	Acetyl	Acetyl[C]	42.0106	493	6392	0.0771277	-0.214516	1.74779e-19	-0.0855989	0.00217542	0.0227827	0.499226	-0.00127598	0.967637	0	0.0571	0	0	0	0	0	0	0	0.1538	0	0	0.0545	0	0	0.0682	0.0566	0.04	0.0667	0	0	0	0	0	0	0	0.0526	0.05	0
ALB@461C_DiDehydro	P02768	ALB	albumin(ALB)	213	461	C	DiDehydro	DiDehydro[C]	-2.01565	1644	11174	0.147127	-0.117254	3.67778e-05	0.141304	0.00834758	0.115157	0.00107024	0.098436	0.000805264	0.1321	0.0857	0.1277	0.1053	0.1	0.1875	0.1273	0.075	0.0638	0.1852	0.1522	0.102	0.0727	0.15	0.1333	0.0909	0.0566	0.12	0.1333	0.1395	0.1087	0.186	0.1364	0.0889	0.2174	0.125	0.0789	0.075	0.0741
ALB@461C_Thiazolidine	P02768	ALB	albumin(ALB)	213	461	C	Thiazolidine	Thiazolidine[C]	12	237	4417	0.0536563	0.0143862	0.652424	0.300012	2.03835e-05	0.0661391	0.00744853	0.0548708	0.00290155	0.0196	0.0541	0.1429	0.0263	0.0167	0.0312	0	0.5	0	0	0	0.0213	0.0182	0	0	0	0.0189	0	0.0333	0	0.3333	0	0.027	0	0.0435	0.0444	0.0263	0.025	0.1724
ALB@461C_unknown_11	P02768	ALB	albumin(ALB)	213	461	C	unknown_11	unknown_11[C]	55.972	800	9269	0.0863092	-0.18684	6.13723e-20	0.0659353	0.199149	0.0317733	0.354486	0.0541399	0.0678523	0.0588	0.1143	0.1	0.0789	0.0333	0.125	0.0727	0.075	0.0638	0.0769	0	0.0851	0.0909	0.1	0.0222	0.1364	0.0943	0.1	0.1	0.0976	0	0.0732	0.0811	0.0222	0.0435	0.0222	0.0263	0.075	0
ALB@461C_unknown_13	P02768	ALB	albumin(ALB)	213	461	C	unknown_13	unknown_13[C]	69.9878	333	6008	0.0554261	-0.194048	4.00192e-27	0.110934	0.0616068	-0.0799528	7.16593e-06	-0.0892811	5.3948e-08	0.0392	0	0	0.0132	0.0667	0.0312	0.0364	0	0.0426	0.0769	0.0909	0.0426	0	0.05	0.0444	0	0.0566	0.08	0.0333	0	0	0.0244	0	0	0.0435	0	0	0	0
ALB@461C_unknown_14	P02768	ALB	albumin(ALB)	213	461	C	unknown_14	unknown_14[C]	73.9832	645	8808	0.0732289	-0.11166	3.26339e-07	0.0865577	0.0543365	0.037931	0.114615	0.0134429	0.553274	0.0784	0.1429	0.1064	0.0132	0.0833	0.0312	0	0.0952	0.0638	0.0385	0.0909	0.1489	0.1273	0	0.0889	0.0909	0.0755	0.06	0.0333	0.0244	0.0435	0.0732	0.0682	0.0222	0.0435	0.0444	0.0526	0.15	0.037
ALB@462C_DiDehydro	P02768	ALB	albumin(ALB)	213	462	C	DiDehydro	DiDehydro[C]	-2.01565	422	7171	0.0588481	-0.0509621	0.0339183	0.0676515	0.014467	0.130413	0.00131924	0.0773738	0.00790483	0	0	0.025	0.0132	0.0484	0.0312	0.0536	0.05	0	0.0385	0.5	0.0213	0.0364	0	0	0.0455	0.0189	0.1	0	0.0244	0.0408	0	0.0455	0.0222	0.0435	0.0417	0.0526	0.05	0
ALB@462C_Thiazolidine	P02768	ALB	albumin(ALB)	213	462	C	Thiazolidine	Thiazolidine[C]	12	124	2849	0.043524	0.0149615	0.629173	0.108115	0.041065	0.0590864	0.0542829	0.13618	3.80534e-06	0	0.0286	0	0	0	0	0	0	0	0	0.0227	0.0213	0	0	0.0222	0.0227	0	0.02	0	0	0.0217	0	0	0.0222	0.0435	0	0.05	0	0.0741
ALB@462C_unknown_11	P02768	ALB	albumin(ALB)	213	462	C	unknown_11	unknown_11[C]	55.972	976	10121	0.0964332	-0.17616	5.38831e-18	0.115189	0.0500297	0.0588713	0.10095	0.0385133	0.2035	0.098	0.0541	0.025	0.0658	0.0833	0.2188	0.1636	0.1	0.0638	0.0769	0.0455	0.0213	0.0364	0.05	0.1556	0.1818	0.1321	0.08	0.0333	0.0488	0	0.0732	0.027	0.0222	0.0435	0.0222	0.0263	0.025	0
ALB@462C_unknown_13	P02768	ALB	albumin(ALB)	213	462	C	unknown_13	unknown_13[C]	69.9878	341	6533	0.0521965	-0.0552211	0.000292423	0.147705	0.000243578	0.0270783	0.0822067	0.0236915	0.10762	0	0.0571	0.075	0.0789	0.0167	0.0625	0.0545	0	0	0.0385	0.0455	0.0426	0.0909	0.05	0.0222	0.0455	0.0755	0.04	0	0.0488	0	0.0244	0.027	0.0444	0	0.0222	0	0.025	0.037
ALB@463K_Hex	P02768	ALB	albumin(ALB)	213	463	K	Hex	Hex[K]	162.053	118	181	0.651934	-0.0357756	0.682084	0.167089	0.346789	0.141427	0.194675	0.128317	0.148485	0.5	0	0.5	0	0.3333	0	0	0	1	0	1	0.3333	1	1	0	0	0	0	0.5	0	1	0	0	0	0	0	0	0	0
ALB@470M_Oxidation	P02768	ALB	albumin(ALB)	213	470	M	Oxidation	Oxidation[M]	15.9949	5819	27663	0.210353	-0.144088	8.01034e-15	0.0531506	0.0961941	0.0612794	0.00373955	0.0488051	0.00576419	0.1294	0.175	0.2432	0.1613	0.1818	0.2059	0.1961	0.1364	0.1408	0.1831	0.2292	0.254	0.1951	0.1667	0.1111	0.2195	0.2679	0.24	0.16	0.1538	0.1887	0.1912	0.1757	0.0854	0.193	0.1467	0.209	0.1562	0.194
ALB@472C_azole	P02768	ALB	albumin(ALB)	213	472	C	azole	azole[C]	-20.0262	255	7891	0.0323153	-0.105646	9.95589e-10	0.00489215	0.85768	0.0814511	0.000958252	0.00403813	0.8079	0.0196	0.0204	0	0	0	0	0	0	0.027	0.069	0	0	0	0	0	1	0	0	0	0	0	0	0	0.0426	0	0	0	0	0
ALB@472C_DiDehydro	P02768	ALB	albumin(ALB)	213	472	C	DiDehydro	DiDehydro[C]	-2.01565	1495	21119	0.0707893	-0.119549	8.59025e-10	0.0548966	0.095918	0.0430037	0.0880294	0.0172669	0.442798	0.0909	0.0526	0.1379	0.0588	0.0909	0.1429	0.0476	0.0303	0.1071	0.0704	0.1628	0.0909	0.037	0.0682	0.0968	0.0286	0	0.2	0.08	0.0896	0.0833	0.0351	0	0.037	0.0909	0.0312	0.0667	0.0588	0.0545
ALB@472C_Dioxidation	P02768	ALB	albumin(ALB)	213	472	C	Dioxidation	Dioxidation[C]	31.9898	392	11169	0.0350971	-0.0919534	2.39781e-11	-0.018139	0.292151	-0.0213838	0.0913938	-0.0476731	6.18436e-06	0.0392	0.0204	0	0.0196	0	0	0	0.0816	0.0541	0.0238	0.0294	0	0	0	0	0	0.0222	0	0.0278	0.02	0.0526	0.025	0.0222	0.0213	0	0.0426	0	0.0513	0.1081
ALB@472C_ethylsulfonylethyl(BEMAD_C)	P02768	ALB	albumin(ALB)	213	472	C	ethylsulfonylethyl(BEMAD_C)	ethylsulfonylethyl[C](BEMAD_C[C])	120.025	185	6404	0.0288882	-0.0540499	2.15035e-07	0.0510542	0.000697003	0.0308529	0.00194091	0.0160594	0.0619935	0	0	0.0435	0.0196	0.0408	0	0	0	0	0.0238	0	0	0	0	0.0645	0.0488	0	0	0	0.02	0	0	0.0492	0.027	0	0.0312	0	0.0256	0.0556
ALB@472C_NIPCAM	P02768	ALB	albumin(ALB)	213	472	C	NIPCAM	NIPCAM[C]	99.0684	289	9385	0.0307938	-0.00150401	0.919033	0.0302367	0.068444	-0.0100097	0.395373	-0.0344257	0.000333782	0.0455	0.0526	0.025	0.0196	0	0.0417	0.0294	0	0.0615	0.069	0	0.0256	0.037	0.0263	0.0323	0	0.0222	0.0233	0.0714	0	0.1	0.0588	0.0625	0	0	0.0213	0.0588	0	0.0556
ALB@472C_Trioxidation	P02768	ALB	albumin(ALB)	213	472	C	Trioxidation	Trioxidation[C]	47.9847	665	14813	0.044893	-0.144717	6.71184e-16	-0.0566987	0.00403303	-0.0321385	0.0937933	-0.0727868	9.44359e-07	0.0392	0.0612	0.025	0.0588	0.0476	0.0417	0.0588	0.0816	0.027	0.0238	0	0.0769	0.0741	0.0526	0.0323	0.0571	0.0444	0.0465	0	0	0	0.075	0.0222	0.0426	0.0556	0	0	0.0256	0
ALB@472C_unknown_17	P02768	ALB	albumin(ALB)	213	472	C	unknown_17	unknown_17[C]	89.9774	131	4781	0.0274001	-0.10152	4.54006e-30	0.0494634	0.000509001	0.0750245	5.92243e-12	0.0304393	0.000269591	0	0	0	0	0	0	0	0.0204	0	0.0282	0	0	0	0	0	0	0	0	0	0	0	0	0	0	0	0	0	0	0
ALB@472C_unknown_24	P02768	ALB	albumin(ALB)	213	472	C	unknown_24	unknown_24[C]	166.012	133	4455	0.0298541	-0.124533	5.00239e-41	0.0485658	0.00115048	0.0234022	0.0186422	0.00369606	0.677446	0	0	0	0	0	0	0	0	0	0	0	0	0	0	0	0	0	0	0	0	0.0263	0	0	0	0	0	0	0	0
ALB@472C_unknown_37	P02768	ALB	albumin(ALB)	213	472	C	unknown_37	unknown_37[C]	250.069	272	7709	0.0352834	-0.135275	1.67443e-29	0.0435229	0.0108411	-0.0657117	2.02003e-09	-0.0903115	3.1348e-19	0	0.0294	0.0476	0	0	0	0	0.0303	0.0308	0.0345	0.0588	0.0256	0	0	0.0323	0	0.0222	0	0.0556	0.04	0.0417	0	0.0222	0	0.0303	0.0588	0	0.0588	0
ALB@473A_Ala->Arg	P02768	ALB	albumin(ALB)	213	473	A	Ala->Arg	Ala->Arg[A]	85.064	196	6740	0.0290801	-0.0655207	2.06293e-10	0.135236	8.46876e-13	0.0358925	0.000845427	0.0357617	0.000146381	0	0.0204	0	0.0196	0.0714	0	0.0294	0	0	0	0.0294	0	0	0	0	0	0	0	0	0.02	0	0	0	0	0	0.0469	0	0	0.0364
ALB@474E_Cation_Fe[III]	P02768	ALB	albumin(ALB)	213	474	E	Cation_Fe[III]	Cation_Fe[III][E]	52.9115	131	3825	0.0342484	-0.120564	9.88587e-32	0.0346282	0.0287216	0.00795887	0.472791	-0.015701	0.0854728	0	0	0	0	0	0	0	0	0	0	0	0	0	0	0	0	0	0	0	0	0	0	0	0	0	0	0.0667	0	0
ALB@474E_Glu->Met	P02768	ALB	albumin(ALB)	213	474	E	Glu->Met	Glu->Met[E]	1.99789	155	5332	0.0290698	-0.128663	3.11949e-07	0.0816957	0.108826	0.0677622	0.0413395	-0.00491137	0.848752	0.0196	0	0	0	0	0	0	0.0204	0	0.0238	0	0.0513	0	0.0263	0	0	0.0222	0.0233	0	0	0	0.025	0.0222	0	0.0303	0	0.0278	0	0
ALB@475D_Cation_Fe[III]	P02768	ALB	albumin(ALB)	213	475	D	Cation_Fe[III]	Cation_Fe[III][D]	52.9115	210	7387	0.0284283	-0.120747	1.49318e-37	0.0464169	0.00123035	0.0159015	0.114409	-0.00269542	0.761254	0	0	0	0	0.0238	0.0417	0	0	0	0	0	0.0256	0	0.0263	0.0323	0.0286	0	0.0233	0	0	0	0	0	0	0	0	0	0	0
ALB@475D_Cation_Na	P02768	ALB	albumin(ALB)	213	475	D	Cation_Na	Cation_Na[D]	21.9819	124	2770	0.0447653	-0.141526	1.21579e-15	-0.0455262	0.0472483	-0.0683284	6.18532e-05	-0.0964349	7.80882e-10	0.0455	0.0204	0	0	0	0	0	0.0588	0.0357	0	0	0	0	0	0	0	0	0	0	0.0588	0	0.0588	0	0	0.0476	0	0	0	0
ALB@475D_Dehydrated	P02768	ALB	albumin(ALB)	213	475	D	Dehydrated	Dehydrated[D]	-18.0106	265	8623	0.0307318	-0.093939	6.97167e-16	0.11494	9.77738e-09	0.0177106	0.158798	-0.00683498	0.518362	0	0	0.025	0	0.0238	0.0833	0	0	0	0.0238	0	0.0256	0.037	0	0.0323	0	0	0.0233	0.0278	0.02	0.0263	0.025	0	0.0213	0	0	0	0	0
ALB@476Y_Dehydrated	P02768	ALB	albumin(ALB)	213	476	Y	Dehydrated	Dehydrated[Y]	-18.0106	191	6031	0.0316697	-0.0689567	1.83119e-13	0.0743933	4.05164e-07	0.0696472	2.3416e-10	0.0160481	0.0505504	0	0.0204	0	0.0196	0	0	0.0588	0.0204	0	0	0	0	0.037	0	0	0.0286	0	0	0.0556	0	0	0.05	0	0	0.0303	0.0213	0	0.0256	0.0541
ALB@478S_Dehydrated	P02768	ALB	albumin(ALB)	213	478	S	Dehydrated	Dehydrated[S]	-18.0106	577	13924	0.0414392	-0.0595604	0.0015911	0.0496929	0.0219913	0.0167827	0.368443	0.000670249	0.964354	0.0196	0.0408	0	0.0392	0	0.0833	0	0	0.0615	0.0476	0	0.0256	0.125	0.0789	0.0645	0	0.0222	0	0	0.0597	0.0789	0.025	0.0444	0.0405	0.0476	0.0312	0.098	0.0513	0.027
ALB@482N_Asn->Arg	P02768	ALB	albumin(ALB)	213	482	N	Asn->Arg	Asn->Arg[N]	42.0582	137	188	0.728723	-1.15232	8.73437e-73	-0.995503	1.55805e-50	-1.02586	4.65094e-60	-0.994186	3.41264e-57	0	0	0.025	0	0	0	0	0	0	0	0	0	0	0	0	0	0	0	0	0	0	0	0	0	0	0	0	0	0
ALB@482N_Deamidated	P02768	ALB	albumin(ALB)	213	482	N	Deamidated	Deamidated[N]	0.984016	5103	26385	0.193405	-0.0198694	0.357204	0.203799	4.65824e-08	0.190949	3.94236e-14	0.176366	3.20631e-17	0.1765	0.1918	0.1746	0.2909	0.3	0.2258	0.2037	0.2576	0.1385	0.2	0.186	0.1695	0.1951	0.1458	0.2121	0.1304	0.1786	0.2449	0.2542	0.1972	0.2083	0.2456	0.2388	0.1622	0.1754	0.2	0.2407	0.2188	0.1636
ALB@483Q_Gln->Arg	P02768	ALB	albumin(ALB)	213	483	Q	Gln->Arg	Gln->Arg[Q]	28.0425	352	352	1	-0.0280591	0.815022	0.345813	0.0545984	-0.0632454	0.679106	0.375466	0.000178787	1	0	0	1	0	1	1	0	0	0	1	1	0	0	1	1	1	1	1	1	0	0	0	0	0	0	1	1	1
ALB@485C_azole	P02768	ALB	albumin(ALB)	213	485	C	azole	azole[C]	-20.0262	691	16580	0.0416767	-0.00679954	0.745326	0.080806	0.000875628	0.140965	4.68312e-11	0.0648211	2.79706e-05	0.0411	0.0294	0.0317	0.0345	0.0238	0	0.0294	0.0408	0.0462	0.0423	0.0294	0.0256	0.0741	0	0.0323	0.0286	0.0444	0.0435	0.04	0.0588	0	0.0588	0	0.0854	0	0.0469	0.0667	0.0833	0.0833
ALB@485C_Cys->Arg	P02768	ALB	albumin(ALB)	213	485	C	Cys->Arg	Cys->Arg[C]	53.0919	273	273	1	-0.462238	0.000100374	-0.251129	0.24623	0.164616	0.202091	0.161683	0.126035	0	1	1	0	0	0	0	1	0	1	1	0	0	0	0	1	0	1	0	0	1	0	1	1	0	0	0	0	1
ALB@485C_Cys->SecNEM_2H(5)	P02768	ALB	albumin(ALB)	213	485	C	Cys->SecNEM_2H(5)	Cys->SecNEM_2H(5)[C]	178.024	107	4763	0.0224648	-0.086707	1.57713e-27	0.0752199	1.24357e-08	0.0611342	1.51893e-11	0.0390862	1.15781e-07	0	0	0	0	0	0	0	0.0204	0	0	0	0	0	0.0263	0	0.0286	0	0	0	0	0.0526	0	0	0	0	0	0	0	0
ALB@485C_DiDehydro	P02768	ALB	albumin(ALB)	213	485	C	DiDehydro	DiDehydro[C]	-2.01565	934	16081	0.058081	-0.209485	1.95203e-39	-0.0100954	0.665508	0.0192822	0.530194	-0.00297498	0.889633	0.0392	0.0204	0.075	0.0392	0.0377	0	0	0	0	0.0238	0.0294	0	0	0.0263	0.0323	0.0286	0.0667	0.0465	0	0	0.0263	0.025	0.0222	0	0	0	0	0	0
ALB@485C_Dioxidation	P02768	ALB	albumin(ALB)	213	485	C	Dioxidation	Dioxidation[C]	31.9898	322	10124	0.0318056	-0.0445177	4.891e-05	0.104548	1.5828e-08	0.102256	6.05309e-13	0.0701735	8.38387e-11	0.0196	0.0408	0	0	0.0238	0	0	0.0204	0.027	0	0	0	0.037	0.0526	0	0.0286	0.04	0.0233	0.0278	0.04	0.0789	0	0.0222	0.0545	0.0476	0	0	0.0256	0.027
ALB@485C_DTT	P02768	ALB	albumin(ALB)	213	485	C	DTT	DTT[C]	151.997	153	6021	0.0254111	-0.0579196	4.09379e-11	0.140482	4.81785e-18	0.0531242	9.64795e-09	0.0458331	8.44428e-09	0.0196	0	0.025	0.0196	0.0238	0	0	0	0	0	0	0.0513	0.037	0	0	0	0	0.0233	0	0	0	0	0.0444	0.0213	0	0.0426	0	0.0256	0
ALB@485C_Trioxidation	P02768	ALB	albumin(ALB)	213	485	C	Trioxidation	Trioxidation[C]	47.9847	1011	20094	0.0503135	-0.0839274	1.88254e-15	0.131359	3.98717e-17	0.110261	8.38083e-11	0.0966891	1.23499e-10	0.0392	0.0735	0.05	0.0588	0.0238	0	0.0588	0.0204	0.0811	0.0952	0.0698	0.0513	0.037	0.0789	0.0323	0.0571	0.0667	0.0465	0.0278	0.02	0	0.025	0.0222	0.0213	0.0741	0.0426	0.0278	0.0256	0.0541
ALB@485C_unknown_37	P02768	ALB	albumin(ALB)	213	485	C	unknown_37	unknown_37[C]	250.069	100	4582	0.0218245	-0.105178	1.51759e-39	0.0465759	0.000134701	0.0103006	0.208638	-0.0118825	0.082346	0	0	0	0.0196	0.0238	0	0	0.0204	0.027	0	0.0294	0.0256	0	0.0263	0	0	0.0222	0	0	0	0	0	0	0	0.0303	0	0	0.0256	0
ALB@488H_MesitylOxide	P02768	ALB	albumin(ALB)	213	488	H	MesitylOxide	MesitylOxide[H]	98.0732	445	9318	0.047757	-0.0197545	0.69983	0.0564659	0.437608	-0.0248467	0.453758	-0.135459	2.88918e-08	0.0351	0.0204	0.0667	0.2857	0.0377	0	0.0294	0.2	0.3333	0.2	0.2	0	0.2	0.0263	0.2	0.0571	0.04	0.3333	0.25	0.0877	0.25	0.1429	0.1818	0.0847	0.0303	0.0385	0.0278	0.0513	0.0465
ALB@499K_Hex	P02768	ALB	albumin(ALB)	213	499	K	Hex	Hex[K]	162.053	1369	2736	0.500365	0.115711	0.129108	0.639481	2.05744e-09	0.475729	1.84521e-09	0.379848	4.29933e-08	1	1	0.5	0.6923	0.375	0.5	1	0.75	1	0.6667	0.5	0.8	0.5	0.5714	0.6667	0.7143	0.7059	0.6	1	0.5	1	1	0.25	1	1	0	0	0.3333	1
ALB@499K_MesitylOxide	P02768	ALB	albumin(ALB)	213	499	K	MesitylOxide	MesitylOxide[K]	98.0732	163	953	0.171039	-0.0989997	0.0156089	-0.113605	0.00302226	-0.216541	1.16389e-11	-0.238724	7.96858e-15	0	0	0.5	0.1667	0.3077	0.3333	0	0.25	0	0.3333	0.2	0	0	0.4	0.1667	0	0	0.25	0	0	0	0	0.75	0	0	0	0	0	0
ALB@500C_4-ONE	P02768	ALB	albumin(ALB)	213	500	C	4-ONE	4-ONE[C]	154.099	1118	335810	0.00332926	-0.0902529	2.97749e-37	0.0787551	1.77704e-11	0.0499469	3.88573e-11	0.0313461	7.28461e-07	0	0	0	0.0019	0.0021	0.0012	0.0011	0.0012	0	0.0013	0.001	0.0024	0.0011	0.0021	0.0022	0.0011	0	0	0.0014	0	0.0012	0	0.0013	0	0	0.0013	0	0.0014	0
ALB@500C_Acetyl	P02768	ALB	albumin(ALB)	213	500	C	Acetyl	Acetyl[C]	42.0106	2097	293670	0.00714067	-0.0988424	3.80766e-43	0.0593228	1.17109e-07	0.0465131	8.93468e-10	0.0292936	4.24983e-06	0	0.0058	0	0	0.0063	0	0	0	0	0.009	0	0	0.0078	0	0	0.0088	0.0074	0.0084	0.0056	0	0	0.0077	0	0	0	0	0.0015	0.0041	0
ALB@500C_azole	P02768	ALB	albumin(ALB)	213	500	C	azole	azole[C]	-20.0262	267	109358	0.00244152	-0.129013	4.93784e-16	0.0218226	0.422387	0.0436393	0.0737372	0.0221589	0.208938	0	0	0	0	0	0	0	0	0	0	0.2	0	0	0	0.0011	0.0011	0	0	0	0	0	0	0	0	0	0	0	0	0
ALB@500C_DiDehydro	P02768	ALB	albumin(ALB)	213	500	C	DiDehydro	DiDehydro[C]	-2.01565	82890	387982	0.213644	-0.0567416	8.99352e-07	0.0491757	0.011366	0.0516619	6.66527e-05	0.0338902	0.00191112	0.2123	0.2523	0.201	0.2183	0.2254	0.264	0.2594	0.1863	0.2112	0.2092	0.2469	0.2661	0.2749	0.2682	0.2533	0.2368	0.2193	0.2735	0.219	0.2507	0.2217	0.1951	0.2378	0.2321	0.2975	0.2434	0.1752	0.1653	0.2082
ALB@500C_Dioxidation	P02768	ALB	albumin(ALB)	213	500	C	Dioxidation	Dioxidation[C]	31.9898	2661	364320	0.00730402	-0.0999718	4.08748e-43	0.0574771	2.60539e-07	0.0477578	6.63921e-10	0.0156818	0.0129702	0.005	0.0093	0.0048	0.0106	0.0042	0.0012	0.0011	0.0035	0.0045	0.0039	0.001	0	0.0033	0.0021	0.0044	0.0044	0.0126	0.0063	0.0056	0.0039	0	0.0039	0	0.0013	0.0014	0	0.0015	0.0014	0.0023
ALB@500C_ethylsulfonylethyl(BEMAD_C)	P02768	ALB	albumin(ALB)	213	500	C	ethylsulfonylethyl(BEMAD_C)	ethylsulfonylethyl[C](BEMAD_C[C])	120.025	180	127745	0.00140906	-0.0836109	9.36109e-33	0.0745392	1.43871e-10	0.0444843	1.27164e-09	0.0223149	0.000301955	0	0	0	0.001	0	0	0	0	0.0011	0	0	0	0	0	0	0	0.0021	0	0	0	0	0	0	0.0013	0	0	0	0	0
ALB@500C_Thiazolidine	P02768	ALB	albumin(ALB)	213	500	C	Thiazolidine	Thiazolidine[C]	12	4303	370975	0.0115992	-0.0731866	8.16548e-20	0.0600414	8.23464e-07	0.0289281	0.000402182	0.00787332	0.270889	0.0126	0.0093	0.0167	0.0125	0.021	0.0131	0.0177	0.0153	0.0056	0.0141	0.0113	0.0119	0.0155	0.0128	0.0199	0.0099	0.0158	0.0125	0.007	0.0144	0.0292	0.0103	0.0125	0.0077	0.0138	0.0213	0.0146	0.0109	0.0412
ALB@500C_Trioxidation	P02768	ALB	albumin(ALB)	213	500	C	Trioxidation	Trioxidation[C]	47.9847	3804	332738	0.0114324	-0.113703	4.49012e-51	0.0366925	0.00088209	0.0372667	1.93839e-06	-0.00163307	0.808206	0.005	0.0081	0.0048	0.0241	0.0137	0.006	0.0044	0.0012	0.0101	0.0064	0.0215	0.0143	0.0089	0.016	0.0121	0.0121	0.0231	0.0157	0	0	0	0.0064	0.0088	0.0064	0.0028	0	0	0	0
ALB@500C_unknown_11	P02768	ALB	albumin(ALB)	213	500	C	unknown_11	unknown_11[C]	55.972	6592	377622	0.0174566	-0.129361	6.6432e-57	0.0278351	0.0133008	0.0520949	2.94273e-08	0.0181915	0.0111291	0.0151	0.007	0.0048	0.0164	0.0084	0.0048	0.0088	0.02	0.0236	0.018	0.0102	0.0084	0.0078	0.0107	0.0066	0.0099	0.0116	0.0136	0.0014	0.0039	0	0.0077	0.0025	0.014	0.0055	0.0038	0.0029	0.0041	0.0011
ALB@500C_unknown_12	P02768	ALB	albumin(ALB)	213	500	C	unknown_12	unknown_12[C]	64.0317	2003	342400	0.00584988	-0.104469	2.40083e-43	0.0520631	7.89534e-06	0.0232368	0.00220452	0.00279102	0.685012	0.0038	0.0081	0.0096	0.0048	0.0021	0.0024	0.0022	0.0059	0.0022	0.0064	0.0051	0.0024	0.0022	0.0043	0.0066	0.0044	0.0042	0.0031	0.0014	0.0013	0.0035	0.0013	0.0038	0.0013	0	0	0.0029	0	0
ALB@500C_unknown_13	P02768	ALB	albumin(ALB)	213	500	C	unknown_13	unknown_13[C]	69.9878	973	320786	0.00303317	-0.0863893	6.78327e-34	0.0924101	2.63921e-14	0.0438033	3.68445e-09	0.0270248	1.9888e-05	0.0013	0.0012	0.0012	0.0029	0.0011	0.0024	0.0011	0.0024	0.0034	0.0051	0.002	0.0036	0.0011	0.0011	0.0044	0.0011	0.0021	0.0042	0.0014	0	0.0012	0.0013	0.0013	0.0026	0.0014	0.0025	0	0	0
ALB@500C_unknown_14	P02768	ALB	albumin(ALB)	213	500	C	unknown_14	unknown_14[C]	73.9832	2150	343172	0.00626508	-0.0896887	2.00582e-36	0.0766894	3.46257e-11	0.0528016	8.55632e-12	0.0378317	4.48539e-09	0.0063	0.0047	0.0012	0.0038	0.0053	0.0012	0	0.0035	0.0056	0.0026	0.002	0.0048	0.0022	0	0.0022	0.0033	0.0063	0.0052	0	0.0026	0.0012	0	0	0.0038	0.0069	0.0038	0.0015	0.0014	0.0023
ALB@500C_unknown_16	P02768	ALB	albumin(ALB)	213	500	C	unknown_16	unknown_16[C]	82.0786	336	243077	0.00138228	-0.0847256	9.66651e-34	0.0738513	1.63445e-10	0.0466665	2.35111e-10	0.0228241	0.000213482	0	0	0	0.001	0.0011	0	0.0011	0	0	0	0.001	0.0012	0.0011	0.0011	0.0011	0	0.0011	0	0	0	0	0	0	0	0	0	0	0	0
ALB@500C_unknown_17	P02768	ALB	albumin(ALB)	213	500	C	unknown_17	unknown_17[C]	89.9774	214	138902	0.00154065	-0.0839591	4.717e-33	0.0740971	1.63445e-10	0.0440697	1.68707e-09	0.0222718	0.000306923	0	0	0	0	0	0	0	0.0024	0	0.0013	0	0	0	0	0	0	0	0	0	0	0	0	0	0	0	0	0	0	0
ALB@500C_unknown_21	P02768	ALB	albumin(ALB)	213	500	C	unknown_21	unknown_21[C]	149.981	1714	268505	0.00638349	-0.0897096	1.51749e-35	0.0633971	3.10568e-08	0.0373631	4.29976e-07	0.0315303	1.11306e-06	0.005	0	0	0.0106	0.0074	0.0072	0.0022	0.0035	0.0034	0.0167	0.0041	0	0	0.0064	0.0088	0.0033	0.0137	0	0	0.0092	0	0.0064	0.005	0	0	0	0	0.0055	0
ALB@500C_unknown_22	P02768	ALB	albumin(ALB)	213	500	C	unknown_22	unknown_22[C]	150.104	1228	284419	0.00431757	-0.098205	5.41058e-41	0.0620058	8.81455e-08	0.0384201	3.15213e-07	0.0167429	0.00915673	0.0013	0.0012	0.0024	0	0	0	0	0	0	0.0013	0	0	0	0	0	0	0	0	0	0.0013	0.0012	0	0.0013	0.0013	0	0	0	0	0
ALB@500C_unknown_23	P02768	ALB	albumin(ALB)	213	500	C	unknown_23	unknown_23[C]	153.116	1088	318404	0.00341704	-0.0765817	2.97256e-28	0.0882291	6.70218e-14	0.0522409	3.30839e-12	0.0276064	7.39009e-06	0.005	0.0035	0.0036	0.0019	0.0042	0.0012	0.0033	0.0059	0.0022	0.0051	0.0041	0.0024	0.0033	0.0021	0.0022	0.0033	0.0021	0.0042	0.0056	0.0039	0.007	0.0064	0.0013	0.0026	0.0055	0	0.0029	0.0068	0.0046
ALB@500C_unknown_25	P02768	ALB	albumin(ALB)	213	500	C	unknown_25	unknown_25[C]	168.116	249	185925	0.00133925	-0.0849344	3.03521e-33	0.0773201	5.38541e-11	0.0444632	1.78728e-09	0.0215426	0.000530378	0	0	0	0	0	0	0	0	0	0	0	0	0	0.0011	0	0	0	0	0	0	0	0	0	0	0	0	0	0	0
ALB@500C_unknown_26	P02768	ALB	albumin(ALB)	213	500	C	unknown_26	unknown_26[C]	195.161	273	222143	0.00122894	-0.0838833	6.86886e-33	0.0776424	3.50586e-11	0.0450252	9.0748e-10	0.0236203	0.00013893	0	0	0	0	0	0	0	0	0.0011	0	0	0	0	0	0	0	0	0	0	0	0.0012	0	0	0	0.0028	0	0	0	0
ALB@500C_unknown_29	P02768	ALB	albumin(ALB)	213	500	C	unknown_29	unknown_29[C]	209.178	254	107495	0.0023629	0.240955	0.0119227	0.353389	0.000961088	0.0242609	0.325034	0.180937	5.87818e-07	0	0	0.25	0	0.5	0	0	0	0	0	0	0.5	0	0	0	0	0.6667	0	0.5	0	0	0	0.6667	0.3333	0	0.3333	0.5	1	0
ALB@500C_unknown_37	P02768	ALB	albumin(ALB)	213	500	C	unknown_37	unknown_37[C]	250.069	6901	243077	0.0283902	-0.163527	4.08793e-59	0.0104935	0.453662	-0.0554188	8.45297e-10	-0.0831662	1.18933e-23	0	0.0058	0.0299	0.0443	0.0421	0	0	0.013	0.0124	0.0257	0.0379	0.0358	0	0.0417	0.0342	0	0.0336	0	0.007	0.0171	0.007	0	0.0213	0	0.0124	0.0163	0	0.0205	0
ALB@501C_4-ONE	P02768	ALB	albumin(ALB)	213	501	C	4-ONE	4-ONE[C]	154.099	203	152143	0.00133427	-0.0910223	2.29338e-23	0.0682327	8.42084e-06	0.0395579	5.27395e-05	0.0172793	0.0402336	0	0	0	0	0.0011	0	0	0	0	0	0	0	0	0	0	0	0.0011	0.0021	0.0014	0	0.0012	0.0013	0	0	0	0	0	0	0
ALB@501C_Acetyl	P02768	ALB	albumin(ALB)	213	501	C	Acetyl	Acetyl[C]	42.0106	270	162480	0.00166174	-0.0829466	1.76967e-32	0.0758968	6.93427e-11	0.0504552	1.32595e-11	0.0255488	3.63707e-05	0	0	0	0	0	0	0	0	0	0	0	0	0	0	0	0	0.0011	0.001	0.0014	0	0	0	0	0	0	0	0	0.0027	0
ALB@501C_azole	P02768	ALB	albumin(ALB)	213	501	C	azole	azole[C]	-20.0262	619	240240	0.00257659	-0.131338	6.6574e-14	0.0123225	0.688737	-0.0127199	0.531955	0.0192967	0.299933	0	0	0.0012	0.0038	0	0	0	0.0012	0	0.0013	0	0	0.25	0	0.0022	0.0011	0.0042	0.001	0	0	0	0	0.0025	0.0013	0.0028	0	0	0	0
ALB@501C_Cys->Dha	P02768	ALB	albumin(ALB)	213	501	C	Cys->Dha	Cys->Dha[C]	-33.9877	424	173865	0.00243867	-0.0786232	1.08724e-29	0.0803115	6.09316e-12	0.049392	2.534e-11	0.0289519	2.88094e-06	0	0	0	0.001	0	0	0	0	0	0.0026	0	0.0072	0	0.0021	0.0044	0.0055	0.0021	0.0021	0	0.0039	0	0	0.005	0.0089	0	0	0	0	0.0011
ALB@501C_DiDehydro	P02768	ALB	albumin(ALB)	213	501	C	DiDehydro	DiDehydro[C]	-2.01565	39901	386897	0.103131	0.00264951	0.836941	0.17232	6.30338e-14	0.10574	3.38508e-14	0.110494	2.7524e-20	0.1193	0.1	0.1075	0.078	0.0673	0.1332	0.1018	0.158	0.1427	0.122	0.0984	0.0871	0.1186	0.0845	0.0935	0.1305	0.0848	0.1096	0.1674	0.1181	0.1074	0.1797	0.1142	0.1017	0.0799	0.069	0.1839	0.1714	0.0778
ALB@501C_Dioxidation	P02768	ALB	albumin(ALB)	213	501	C	Dioxidation	Dioxidation[C]	31.9898	2993	371383	0.00805907	-0.105794	3.65642e-45	0.0530581	2.85781e-06	0.0314061	3.70497e-05	0.00750954	0.260233	0.0063	0.0116	0.0048	0.0077	0.0032	0.0012	0.0044	0.0071	0.0079	0.0116	0.0051	0	0.0022	0.0021	0.0022	0.0099	0.0105	0.0052	0.0042	0.0066	0.0047	0.0026	0.0025	0.0051	0.0028	0.0025	0.0044	0	0.0057
ALB@501C_ethylsulfonylethyl(BEMAD_C)	P02768	ALB	albumin(ALB)	213	501	C	ethylsulfonylethyl(BEMAD_C)	ethylsulfonylethyl[C](BEMAD_C[C])	120.025	132	96012	0.00137483	-0.082613	5.30412e-32	0.075517	9.97988e-11	0.0458425	5.06483e-10	0.0234988	0.000148373	0	0	0.0012	0	0.0011	0	0	0	0	0	0	0	0	0	0.0011	0	0	0	0	0	0	0	0	0	0	0	0	0	0
ALB@501C_Thiazolidine	P02768	ALB	albumin(ALB)	213	501	C	Thiazolidine	Thiazolidine[C]	12	3695	371827	0.00993742	-0.080508	2.86428e-26	0.06013	1.68801e-07	0.0277534	0.000251888	0.00833278	0.212025	0.0138	0.0093	0.0119	0.0096	0.0137	0.0107	0.0077	0.0094	0.009	0.009	0.0184	0.0155	0.01	0.0118	0.0132	0.0143	0.0095	0.0104	0.0112	0.0079	0.0187	0.0103	0.01	0.014	0.0138	0.0088	0.0102	0.0082	0.032
ALB@501C_Trioxidation	P02768	ALB	albumin(ALB)	213	501	C	Trioxidation	Trioxidation[C]	47.9847	5110	368775	0.0138567	-0.110675	2.04532e-47	0.0303165	0.00506978	0.0439911	4.01234e-08	-0.000137401	0.983974	0.0025	0.0186	0.006	0.0192	0.02	0.0072	0.0188	0.0153	0.0022	0.0051	0.0215	0.0167	0.01	0.0246	0.0243	0.0197	0.0305	0.0188	0.0014	0.0052	0.0012	0.0141	0.0063	0.0089	0.0041	0.005	0	0.0014	0.0137
ALB@501C_unknown_11	P02768	ALB	albumin(ALB)	213	501	C	unknown_11	unknown_11[C]	55.972	4801	377388	0.0127217	-0.116082	1.14349e-43	0.062397	3.90026e-06	0.0449629	1.05438e-06	0.0146113	0.0536778	0.0138	0.0128	0.0119	0.0124	0.0094	0.006	0.0099	0.0094	0.0168	0.0128	0.0061	0.0071	0.0089	0.0085	0.0088	0.0087	0.0052	0.0094	0.0042	0.0066	0	0.0077	0.0025	0.014	0.0055	0.005	0.0029	0.0041	0.0011
ALB@501C_unknown_12	P02768	ALB	albumin(ALB)	213	501	C	unknown_12	unknown_12[C]	64.0317	1600	331859	0.00482132	-0.0923604	3.54701e-36	0.0583255	4.26868e-07	0.0314652	2.28727e-05	0.013115	0.0428078	0.0038	0.0012	0.0072	0.0019	0.0011	0.0024	0.0022	0.0047	0.0079	0.0039	0.0061	0.0036	0.0033	0.0053	0.0044	0.0022	0.0042	0.0031	0.007	0.0026	0.0117	0.018	0.0038	0.0051	0	0	0	0.0068	0.0046
ALB@501C_unknown_13	P02768	ALB	albumin(ALB)	213	501	C	unknown_13	unknown_13[C]	69.9878	500	238876	0.00209314	-0.074807	7.3861e-27	0.085542	6.02381e-13	0.0513231	7.25103e-12	0.0313617	5.26329e-07	0.0038	0.0023	0.0048	0.001	0.0042	0	0.0022	0.0024	0.0011	0.0026	0.001	0.0012	0	0.0011	0.0011	0	0.0011	0.001	0.0028	0.0026	0.0047	0.0051	0.0013	0.0013	0.0014	0.0013	0.0029	0	0.0034
ALB@501C_unknown_14	P02768	ALB	albumin(ALB)	213	501	C	unknown_14	unknown_14[C]	73.9832	236	116185	0.00203124	-0.0800325	5.23668e-31	0.0804714	4.47031e-12	0.0483531	4.0106e-11	0.0301896	9.66286e-07	0	0.0012	0.0012	0	0	0	0	0	0.0022	0	0	0	0.0033	0	0	0	0.0011	0	0	0	0	0	0	0	0	0	0	0.0014	0.0023
ALB@501C_unknown_17	P02768	ALB	albumin(ALB)	213	501	C	unknown_17	unknown_17[C]	89.9774	190	137888	0.00137793	-0.0870969	1.77519e-32	0.0711297	3.00348e-09	0.0416015	5.02476e-08	0.018975	0.00349842	0	0	0	0	0	0	0	0	0	0.0013	0	0	0	0	0	0	0	0	0	0	0	0	0	0	0	0	0	0	0
ALB@501C_unknown_21	P02768	ALB	albumin(ALB)	213	501	C	unknown_21	unknown_21[C]	149.981	957	248404	0.00385259	-0.0888845	1.44221e-35	0.0669108	6.30999e-09	0.0386888	1.3218e-07	0.0234999	0.000198451	0.0038	0	0	0.0048	0.0063	0.0048	0.0033	0.0047	0.0011	0.0013	0.0082	0	0	0.0053	0.0055	0.0055	0.0021	0	0	0.0039	0	0.0013	0.005	0	0	0	0	0.0027	0
ALB@501C_unknown_22	P02768	ALB	albumin(ALB)	213	501	C	unknown_22	unknown_22[C]	150.104	110	93079	0.00118179	-0.0821813	7.45174e-32	0.0769076	4.69428e-11	0.0468826	2.03996e-10	0.0246076	6.95638e-05	0	0	0	0	0	0	0	0	0	0	0	0	0	0	0	0	0	0	0	0	0	0	0	0	0	0	0	0	0
ALB@501C_unknown_23	P02768	ALB	albumin(ALB)	213	501	C	unknown_23	unknown_23[C]	153.116	146	98164	0.00148731	-0.0804332	1.59384e-30	0.0794153	1.45254e-11	0.0474648	1.46282e-10	0.0259151	3.04722e-05	0.0013	0	0	0	0	0.0012	0	0.0012	0	0	0	0	0	0.0011	0.0011	0	0	0	0	0.0013	0.0012	0	0	0	0.0014	0	0.0015	0	0
ALB@501C_unknown_37	P02768	ALB	albumin(ALB)	213	501	C	unknown_37	unknown_37[C]	250.069	2072	228100	0.00908374	-0.0929212	1.8849e-34	0.0692664	9.26256e-09	0.0210336	0.00564308	-0.00345151	0.610196	0	0.0093	0.0119	0.0298	0.0294	0	0	0.0094	0.0067	0.018	0.0256	0.0167	0	0.0182	0.0232	0	0.0147	0	0.0042	0.0092	0.0023	0	0.0125	0	0	0.0088	0	0.0164	0
ALB@502T_Dehydrated	P02768	ALB	albumin(ALB)	213	502	T	Dehydrated	Dehydrated[T]	-18.0106	5720	358251	0.0159665	-0.155748	5.81954e-38	0.00925426	0.629782	0.0152021	0.320225	-0.0384883	0.000357888	0.0013	0.0023	0.0108	0.0067	0.0105	0	0.0066	0.0024	0.0011	0	0.0041	0	0	0	0	0.0011	0.0063	0.0021	0	0.0066	0	0	0.01	0.0089	0.0014	0.0063	0.0029	0.0055	0.0034
ALB@511C_azole	P02768	ALB	albumin(ALB)	213	511	C	azole	azole[C]	-20.0262	486	51791	0.00938387	-0.109853	8.63872e-13	0.0467484	0.0784816	0.0317023	0.0759905	0.0368599	0.0159271	0	0.0083	0	0.0062	0.0072	0	0	0.0071	0	0.0123	0	0	0	0	0	0.0106	0	0	0	0	0	0	0	0	0	0	0	0	0
ALB@511C_Cys->Oxoalanine	P02768	ALB	albumin(ALB)	213	511	C	Cys->Oxoalanine	Cys->Oxoalanine[C]	-17.9928	656	46910	0.0139842	-0.130215	1.27271e-26	0.0754152	0.000240746	0.0176536	0.212128	-0.0162756	0.158142	0	0	0	0	0.0072	0	0	0	0	0	0	0	0	0	0.008	0	0	0.012	0	0	0	0	0	0	0	0	0	0	0
ALB@511C_DiDehydro	P02768	ALB	albumin(ALB)	213	511	C	DiDehydro	DiDehydro[C]	-2.01565	415	29470	0.0140821	0.0499582	0.566499	0.195887	0.220082	-0.00275849	0.970716	0.0593325	0.403663	0	0	0.5	0.0185	0	0	0	0	0.0155	0	1	0.0435	0	1	0.6667	0	0	1	0.5	0	0	0	0	0.3333	0	0.0345	0.5	0.3333	0
ALB@511C_Dioxidation	P02768	ALB	albumin(ALB)	213	511	C	Dioxidation	Dioxidation[C]	31.9898	1057	61142	0.0172876	-0.136394	1.27314e-55	0.0399541	0.00139398	-0.00193703	0.839944	-0.0210344	0.0039327	0	0.0083	0	0.0139	0.0426	0	0	0	0.0078	0.0123	0.0189	0.0227	0	0	0	0.0106	0.0127	0	0.0094	0	0.0081	0.0187	0.0152	0	0	0	0	0.0139	0
ALB@511C_ethylsulfonylethyl(BEMAD_C)	P02768	ALB	albumin(ALB)	213	511	C	ethylsulfonylethyl(BEMAD_C)	ethylsulfonylethyl[C](BEMAD_C[C])	120.025	531	45836	0.0115848	-0.117045	8.1106e-51	0.038482	0.00100018	0.020249	0.00977306	-0.00536606	0.437629	0	0	0	0	0.0072	0	0	0	0	0	0.0189	0.0126	0.01	0	0	0	0	0	0	0	0	0	0	0	0	0	0	0	0
ALB@511C_Methylthio	P02768	ALB	albumin(ALB)	213	511	C	Methylthio	Methylthio[C]	45.9877	145	24282	0.0059715	-0.0895723	8.65505e-36	0.0671071	7.13886e-09	0.0397494	7.66273e-08	0.0151069	0.0159994	0	0	0	0	0	0	0	0	0	0.0062	0	0	0	0	0.008	0	0	0	0	0	0	0	0	0	0	0	0	0	0
ALB@511C_Trioxidation	P02768	ALB	albumin(ALB)	213	511	C	Trioxidation	Trioxidation[C]	47.9847	5924	72967	0.0811874	-0.210229	3.4107e-38	-0.113535	1.62227e-11	0.0689352	0.0152701	-0.0442918	0.0105968	0.0254	0.0579	0.0429	0.0988	0.0935	0.0842	0.1	0.0426	0.0625	0.1049	0.0959	0.1043	0.09	0.0909	0.08	0.117	0.1154	0.1018	0.0566	0	0.0081	0.0748	0.0485	0.0157	0.0084	0.0467	0	0	0
ALB@511C_unknown_17	P02768	ALB	albumin(ALB)	213	511	C	unknown_17	unknown_17[C]	89.9774	376	40564	0.0092693	-0.104143	6.79669e-45	0.0538793	2.44238e-06	0.0316949	2.69703e-05	0.00447798	0.500861	0	0	0	0	0	0	0	0	0	0.0062	0	0	0	0	0	0	0	0	0	0	0	0	0	0	0	0	0	0	0
ALB@511C_unknown_37	P02768	ALB	albumin(ALB)	213	511	C	unknown_37	unknown_37[C]	250.069	201	29812	0.00674225	-0.0953452	5.28141e-39	0.0635166	4.72142e-08	0.0313138	2.1456e-05	0.00895393	0.167851	0	0	0	0	0.0072	0	0	0	0	0	0.0068	0.0087	0	0.0091	0.008	0	0	0	0	0	0	0	0	0	0	0	0	0	0
ALB@511C_unknown_4	P02768	ALB	albumin(ALB)	213	511	C	unknown_4	unknown_4[C]	-4.03189	150	21444	0.00699496	-0.0908762	1.26755e-37	0.0667825	4.68739e-09	0.0385157	1.17435e-07	0.0143564	0.0200137	0	0	0	0	0	0	0	0.0071	0	0	0	0	0	0	0	0	0	0	0	0	0	0	0	0	0	0	0	0	0
ALB@512F_Oxidation(Phe->Tyr)	P02768	ALB	albumin(ALB)	213	512	F	Oxidation(Phe->Tyr)	Oxidation[F](Phe->Tyr[F])	15.9949	222	25294	0.00877679	-0.0960669	3.12289e-39	0.06229	8.8368e-08	0.0362021	1.30989e-06	0.00895803	0.169765	0	0	0	0	0	0	0	0	0	0	0	0	0	0	0	0	0	0	0	0	0	0	0	0	0	0	0	0	0
ALB@512F_Phe->Thr	P02768	ALB	albumin(ALB)	213	512	F	Phe->Thr	Phe->Thr[F]	-46.0207	161	6341	0.0253903	-0.0149146	0.0927129	0.095956	6.67859e-14	0.0469432	1.93357e-09	0.0407393	2.61198e-09	0.0364	0	0	0.0185	0.0152	0	0.0222	0.0476	0.0385	0.0667	0.0189	0	0	0	0	0.1053	0	0	0.0488	0	0	0.1034	0.0455	0.0147	0	0.0364	0.0247	0.0417	0.0303
ALB@516E_Ammonium	P02768	ALB	albumin(ALB)	213	516	E	Ammonium	Ammonium[E]	17.0265	1187	66881	0.0177479	-0.0659182	3.95132e-16	0.046109	5.00804e-05	0.0427645	3.42086e-07	0.0022929	0.746226	0.0169	0.0083	0.0143	0.0123	0	0.0211	0.0083	0	0	0.0123	0.0205	0	0.03	0.0091	0.016	0.0213	0	0.006	0.0094	0.0254	0.0244	0.0467	0.0097	0.0315	0.0336	0.0093	0.0123	0.0211	0.0115
ALB@516E_Carbonyl	P02768	ALB	albumin(ALB)	213	516	E	Carbonyl	Carbonyl[E]	13.9793	271	27904	0.00971187	-0.0746513	7.17841e-24	0.0739262	9.20309e-10	0.038294	4.98417e-07	0.0162515	0.0124101	0.0085	0	0.0143	0	0	0	0.025	0	0	0.0123	0	0.0087	0	0	0	0	0	0.012	0	0	0.0081	0	0	0	0.0168	0.0093	0	0.0105	0
ALB@516E_Cation_Fe[II]	P02768	ALB	albumin(ALB)	213	516	E	Cation_Fe[II]	Cation_Fe[II][E]	53.9193	115	18369	0.00626055	-0.0847133	2.7431e-33	0.07689	5.33699e-11	0.0496138	3.64422e-11	0.0286129	5.23255e-06	0	0	0	0.0123	0	0	0	0	0	0	0	0	0	0	0	0	0	0	0	0	0	0	0	0	0	0	0	0	0
ALB@516E_Cation_Fe[III]	P02768	ALB	albumin(ALB)	213	516	E	Cation_Fe[III]	Cation_Fe[III][E]	52.9115	720	60334	0.0119336	-0.0824946	2.98129e-24	0.0938629	4.68747e-12	0.038039	7.98321e-06	0.0296202	5.85959e-05	0	0	0.0143	0.0185	0.0216	0.0105	0	0	0.0078	0.0123	0.0342	0.0087	0.01	0.0091	0.008	0.0319	0	0.018	0.0283	0.0339	0.0081	0.0093	0	0.0079	0	0	0.0123	0.0105	0
ALB@516E_Glu->Phe	P02768	ALB	albumin(ALB)	213	516	E	Glu->Phe	Glu->Phe[E]	18.0258	108	16308	0.00662252	-0.0715554	1.09831e-23	0.0793737	2.60693e-11	0.0476015	2.35111e-10	0.0245448	9.48581e-05	0	0	0	0	0.0288	0	0.0167	0	0	0	0	0.0087	0	0	0	0	0.0096	0.012	0.0094	0	0	0	0	0	0	0	0	0.0105	0
ALB@517V_Carbonyl	P02768	ALB	albumin(ALB)	213	517	V	Carbonyl	Carbonyl[V]	13.9793	158	16928	0.00933365	-0.0711641	3.43453e-23	0.0878699	5.22613e-13	0.0517301	1.22625e-11	0.0287328	6.26681e-06	0.0085	0	0	0	0	0.0105	0	0	0.0156	0	0	0	0.01	0	0.008	0	0	0	0	0	0	0.0187	0	0.0157	0	0	0	0	0
ALB@518D_Cation_Ca[II]	P02768	ALB	albumin(ALB)	213	518	D	Cation_Ca[II]	Cation_Ca[II][D]	37.9469	297	35439	0.0083806	-0.098924	1.58691e-39	0.0667688	3.01932e-08	0.0309038	5.22378e-05	0.0183296	0.00582536	0	0	0.0143	0	0	0	0	0	0	0	0.0068	0	0	0	0	0	0	0.006	0	0	0	0	0	0	0	0	0	0	0
ALB@518D_Dehydrated	P02768	ALB	albumin(ALB)	213	518	D	Dehydrated	Dehydrated[D]	-18.0106	168	23820	0.0070529	-0.113145	0.000754178	-0.00505561	0.933186	-0.0312545	0.375992	-0.0283611	0.384959	0	0	0.0214	1	0.0072	0	0	0	0	0	0	0	0.01	0	0.008	0.0106	0	0.006	0.0189	0.0085	0	0.0093	0.0097	0.0079	0.0168	0.0123	0.0123	0	0.023
ALB@519E_Ammonium	P02768	ALB	albumin(ALB)	213	519	E	Ammonium	Ammonium[E]	17.0265	584	55302	0.0105602	-0.0470289	8.54279e-09	0.122875	3.89924e-17	0.0501866	2.32504e-09	0.0456254	3.29901e-10	0.0085	0.0165	0.0071	0.0123	0	0.0105	0.0083	0.0213	0.0234	0.0062	0	0.0087	0	0.0091	0	0.0106	0	0.006	0.0094	0.0169	0.0163	0	0.0097	0.0157	0.0084	0.0093	0.0247	0.0211	0.0115
ALB@519E_Carbonyl	P02768	ALB	albumin(ALB)	213	519	E	Carbonyl	Carbonyl[E]	13.9793	269	30309	0.00887525	-0.0571362	1.2856e-14	0.0852051	2.37737e-12	0.0487293	1.73508e-10	0.0416799	2.53579e-10	0.0254	0.0083	0.0214	0	0	0	0.0083	0	0.0078	0.0062	0.0137	0.0087	0	0.0182	0	0	0.0096	0.012	0.0094	0.0169	0.0081	0	0	0	0.0168	0.0187	0	0.0105	0.023
ALB@519E_Cation_Ca[II]	P02768	ALB	albumin(ALB)	213	519	E	Cation_Ca[II]	Cation_Ca[II][E]	37.9469	168	25444	0.00660274	-0.0874628	1.92771e-33	0.0648007	2.997e-08	0.0340379	4.2129e-06	0.0163348	0.0106709	0	0	0	0.0123	0.0072	0	0	0	0.0385	0	0	0	0	0	0	0	0	0	0	0	0	0	0	0	0	0	0.0123	0	0
ALB@519E_Cation_Fe[III]	P02768	ALB	albumin(ALB)	213	519	E	Cation_Fe[III]	Cation_Fe[III][E]	52.9115	1195	64507	0.0185251	-0.0499306	8.08732e-08	0.0690473	1.32628e-07	0.0179107	0.044934	0.0181766	0.0196029	0	0	0.0429	0.0251	0.0341	0.0105	0.0417	0.0142	0.0078	0	0.0588	0.0261	0.02	0.0091	0	0.0319	0.0192	0.024	0	0.0847	0.0126	0.0345	0.0194	0.0079	0	0.0182	0.0741	0.018	0
ALB@519E_Cation_Na	P02768	ALB	albumin(ALB)	213	519	E	Cation_Na	Cation_Na[E]	21.9819	113	16118	0.0070108	-0.13121	3.47545e-17	0.0236816	0.37092	0.012795	0.485485	-0.0261404	0.0797231	0	0	0	0	0	0	0	0	0	0	0	0	0	0	0.027	0	0	0	0	0	0	0	0	0	0	0	0	0	0
ALB@51F_Oxidation(Phe->Tyr)	P02768	ALB	albumin(ALB)	213	51	F	Oxidation(Phe->Tyr)	Oxidation[F](Phe->Tyr[F])	15.9949	233	2664	0.0874625	-0.0817781	5.70319e-05	0.116129	0.000201637	0.0271317	0.245849	-0.0205782	0.230295	0.0769	0	0	0.1875	0.1538	0	0	0.0476	0.0714	0.037	0	0	0	0.2222	0	0	0	0.3077	0.0526	0.1333	0	0	0	0.0741	0.0769	0	0	0.069	0.0357
ALB@520T_Dehydrated	P02768	ALB	albumin(ALB)	213	520	T	Dehydrated	Dehydrated[T]	-18.0106	841	26705	0.0314922	-0.64031	9.12966e-12	-0.643619	4.22775e-13	-0.0425305	0.758945	-0.227755	0.0382965	0.025	0	1	1	1	0	0	0.0071	1	1	1	0.0187	0.0198	1	0	0	1	1	0	0.0333	0	0	0	0.0203	0	0	0.0273	0	0
ALB@521Y_Oxidation	P02768	ALB	albumin(ALB)	213	521	Y	Oxidation	Oxidation[Y]	15.9949	169	23456	0.00720498	-0.0938807	4.56871e-24	0.065716	2.26861e-05	0.0337662	0.000639911	0.0280726	0.00152608	0	0	0	0.0062	0	0	0	0	0	0	0.0068	0	0	0	0	0	0	0	0	0	0	0	0	0	0	0	0	0	0
ALB@521Y_unknown_14	P02768	ALB	albumin(ALB)	213	521	Y	unknown_14	unknown_14[Y]	73.9832	188	29849	0.00629837	-0.0837471	9.36263e-31	0.0677251	1.02097e-08	0.0503369	1.09926e-10	0.0209114	0.0011313	0	0.0083	0	0	0	0	0	0	0.0078	0	0.0068	0	0	0	0	0	0	0	0	0	0	0	0	0.0079	0	0	0	0	0
ALB@522V_Val->Pro	P02768	ALB	albumin(ALB)	213	522	V	Val->Pro	Val->Pro[V]	-2.01565	198	31954	0.00619641	-0.100792	7.52552e-17	0.0618836	0.00263543	0.0227652	0.0901939	0.00202851	0.861782	0	0	0	0.0062	0	0	0	0	0	0	0	0	0	0	0	0	0	0	0.0094	0	0	0	0	0	0.0084	0	0	0	0
ALB@524K_Hex	P02768	ALB	albumin(ALB)	213	524	K	Hex	Hex[K]	162.053	146	5249	0.0278148	-0.112881	3.20571e-23	0.0576626	0.00200733	0.00199452	0.883648	0.00129514	0.90525	0	0.0208	0.0128	0	0	0.02	0	0	0	0	0	0	0	0	0	0	0.0189	0	0	0.0213	0	0	0	0	0	0	0	0	0.0303
ALB@524K_MesitylOxide	P02768	ALB	albumin(ALB)	213	524	K	MesitylOxide	MesitylOxide[K]	98.0732	205	6240	0.0328526	-0.129542	3.49711e-14	-0.0251604	0.279532	-0.0656925	2.24888e-05	-0.0829719	3.78196e-09	0	0	0.0256	0.0185	0	0.02	0	0	0	0.0667	0	0	0	0	0	0	0	0	0	0	0	0	0.0152	0.0286	0	0.0182	0	0.0139	0
ALB@525E_Cation_Ca[II]	P02768	ALB	albumin(ALB)	213	525	E	Cation_Ca[II]	Cation_Ca[II][E]	37.9469	209	17135	0.0121973	-0.0668655	1.84667e-19	0.0848376	7.29106e-12	0.0421374	3.94294e-08	0.0403626	2.40186e-09	0.0081	0	0	0.0065	0	0	0	0.0095	0	0.0083	0.008	0	0	0	0	0	0.0189	0.0085	0	0	0.0088	0	0	0	0	0	0.016	0	0
ALB@525E_Cation_Fe[III]	P02768	ALB	albumin(ALB)	213	525	E	Cation_Fe[III]	Cation_Fe[III][E]	52.9115	281	19905	0.0141171	-0.0689773	3.51083e-17	0.0739369	1.08423e-08	0.024789	0.00230823	0.0319434	1.24073e-05	0	0.0117	0.0145	0.0185	0.0152	0	0.0222	0	0.0385	0	0.0189	0	0.0244	0.0233	0	0	0	0	0	0	0	0	0.0152	0	0	0.0364	0.0123	0	0.0227
ALB@525E_Cation_Na	P02768	ALB	albumin(ALB)	213	525	E	Cation_Na	Cation_Na[E]	21.9819	128	6177	0.020722	-0.09825	3.32157e-21	0.0558659	0.000889565	0.0210487	0.057296	0.0133463	0.172725	0.0182	0	0.0312	0.0435	0	0	0	0	0	0	0	0.0227	0	0.037	0	0	0	0	0	0.0213	0	0.0345	0	0	0	0	0	0	0
ALB@527N_Ammonia-loss	P02768	ALB	albumin(ALB)	213	527	N	Ammonia-loss	Ammonia-loss[N]	-17.0265	409	30553	0.0133866	-0.0927048	9.44127e-26	0.0902854	5.6211e-10	0.0362168	0.000127571	0.000351588	0.964891	0	0	0	0	0.0075	0	0.0104	0	0.0092	0	0.008	0.0142	0	0	0	0	0	0	0	0.0097	0.0278	0.0114	0.0118	0.0078	0	0	0.0123	0.0139	0
ALB@527N_Deamidated	P02768	ALB	albumin(ALB)	213	527	N	Deamidated	Deamidated[N]	0.984016	2805	65602	0.0427578	-0.0496996	0.0134774	0.0769032	0.00659767	0.0190933	0.345013	-0.0161616	0.35803	0.03	0.0208	0.0194	0.0472	0.0588	0.0435	0.1129	0.0789	0.1667	0.0155	0.0394	0.0213	0.0536	0.021	0.0238	0.1	0.0321	0.0292	0.0135	0.0938	0.0385	0.0204	0.0409	0.0402	0.0141	0.0455	0.0708	0.0193	0
ALB@528A_Ala->Arg	P02768	ALB	albumin(ALB)	213	528	A	Ala->Arg	Ala->Arg[A]	85.064	130	12224	0.0106348	-0.0915991	9.04355e-07	0.0672778	0.0419299	0.086093	0.00827751	0.0729481	0.000312386	0	0	0.0072	0	0.0075	0	0	0	0	0	0.008	0.0103	0	0	0	0	0.0194	0	0	0	0	0	0	0.0078	0	0.0084	0	0	0
ALB@529E_Cation_Ca[II]	P02768	ALB	albumin(ALB)	213	529	E	Cation_Ca[II]	Cation_Ca[II][E]	37.9469	610	40660	0.0150025	-0.0884606	5.30764e-29	0.0743155	1.48412e-09	0.0114262	0.158553	0.00933108	0.188543	0.0081	0.0081	0.0145	0.0261	0.0151	0.0111	0.0213	0.0095	0	0.0165	0.016	0	0.0244	0	0.0096	0.0115	0.0097	0.0169	0	0.0097	0.0177	0	0	0.0155	0.0141	0.0168	0.008	0	0
ALB@529E_Cation_Fe[III]	P02768	ALB	albumin(ALB)	213	529	E	Cation_Fe[III]	Cation_Fe[III][E]	52.9115	2422	66914	0.0361957	-0.0296193	0.0104045	0.110094	1.35205e-14	0.0276929	0.0061561	0.0284372	0.00132381	0.0393	0.0407	0.0325	0.0407	0.0526	0.0222	0.0208	0.0195	0.0417	0.0496	0.023	0.0619	0.0301	0.0521	0.0415	0.0566	0.0556	0.0312	0.0654	0.0467	0.0531	0.0427	0.0473	0.0698	0.0423	0.0588	0.0631	0.0648	0.0331
ALB@529E_Cation_Na	P02768	ALB	albumin(ALB)	213	529	E	Cation_Na	Cation_Na[E]	21.9819	1236	53711	0.023012	-0.107465	9.32607e-35	0.0189666	0.104203	-0.011744	0.162755	-0.0382973	4.65215e-08	0.0163	0.0325	0.0185	0.0296	0.0237	0.0333	0.0208	0.0286	0	0	0.0211	0.1	0.0244	0.0208	0.0288	0.0256	0.0256	0.0169	0.0187	0.0194	0.0354	0.0345	0.0152	0.0155	0	0.0213	0.0194	0.0111	0
ALB@529E_Glu->Met	P02768	ALB	albumin(ALB)	213	529	E	Glu->Met	Glu->Met[E]	1.99789	239	20649	0.0115744	-0.11292	8.80882e-11	0.0891866	0.00672705	0.0089996	0.668249	-0.0120372	0.477129	0.0081	0.0081	0	0.0065	0.0124	0	0.0104	0.0095	0.0092	0.0083	0.008	0.0103	0	0	0.0833	0	0	0	0.0093	0.0097	0.0088	0.0114	0.0097	0	0.0141	0.0084	0	0.0093	0.0114
ALB@534H_MesitylOxide	P02768	ALB	albumin(ALB)	213	534	H	MesitylOxide	MesitylOxide[H]	98.0732	668	41907	0.0159401	-0.0726035	2.27749e-18	0.0642789	2.66897e-07	-0.00394223	0.642666	-0.0261167	9.04649e-05	0.0163	0.0175	0.0181	0.0111	0.0151	0.0323	0	0.019	0.0119	0.0331	0.008	0.027	0.0233	0.0227	0.0225	0	0.0097	0	0.0135	0.0194	0.0266	0.0227	0.0296	0.0107	0.0141	0.0176	0.0288	0.0387	0.0114
ALB@536D_Cation_Ca[II]	P02768	ALB	albumin(ALB)	213	536	D	Cation_Ca[II]	Cation_Ca[II][D]	37.9469	284	23562	0.0120533	-0.0549144	1.7623e-13	0.106868	8.18108e-17	0.0720441	1.96874e-17	0.0549499	3.36087e-15	0.0081	0	0	0.0131	0	0	0	0.0095	0.0183	0	0	0	0	0.0104	0.0096	0.0115	0.0097	0.0085	0.0187	0.0133	0.0088	0	0.0097	0	0.0282	0.0084	0.008	0	0.0114
ALB@536D_Cation_Na	P02768	ALB	albumin(ALB)	213	536	D	Cation_Na	Cation_Na[D]	21.9819	335	23884	0.0140261	-0.10842	2.8559e-41	0.0474591	9.86629e-05	0.0301819	0.000301703	-0.00174357	0.812736	0	0.0081	0	0.0159	0.0357	0	0.0104	0	0.0092	0.0294	0	0	0	0.0227	0	0	0	0	0.0244	0	0	0.0341	0	0.0078	0	0.0084	0	0.0093	0
ALB@538C_DiDehydro	P02768	ALB	albumin(ALB)	213	538	C	DiDehydro	DiDehydro[C]	-2.01565	205	9251	0.0221598	-0.0811141	2.0415e-10	0.0779944	0.000123544	0.0889658	3.26757e-07	0.0417578	0.000679648	0.0182	0	0	0.0065	0.05	0	0	0	0	0	0.0366	0	0.0714	0	0	0	0	0.0625	0	0	0	0	0	0.1818	0	0.0182	0	0	0.0114
ALB@538C_Dioxidation	P02768	ALB	albumin(ALB)	213	538	C	Dioxidation	Dioxidation[C]	31.9898	119	11589	0.0102684	-0.0922751	1.66426e-34	0.0647805	1.04435e-07	0.0451602	1.34136e-08	0.0220975	0.00100444	0	0.0081	0.0072	0	0	0	0	0	0	0	0.008	0	0	0	0	0	0	0	0	0	0	0	0	0	0	0	0	0	0
ALB@538C_ethylsulfonylethyl(BEMAD_C)	P02768	ALB	albumin(ALB)	213	538	C	ethylsulfonylethyl(BEMAD_C)	ethylsulfonylethyl[C](BEMAD_C[C])	120.025	228	17890	0.0127446	-0.0881728	9.26833e-32	0.0572749	1.49668e-06	0.0236888	0.00171322	0.00510037	0.452645	0	0	0.0256	0.0185	0.0152	0	0	0	0	0	0	0	0	0	0	0	0	0	0	0	0	0	0	0.0147	0	0.0182	0	0.0139	0
ALB@538C_Trioxidation	P02768	ALB	albumin(ALB)	213	538	C	Trioxidation	Trioxidation[C]	47.9847	1714	60702	0.0282363	-0.123727	3.64758e-46	0.0199415	0.0792897	0.0723522	2.81711e-09	0.0222613	0.00706736	0.0163	0.0163	0.0139	0.0196	0.0201	0.0333	0.0312	0.0286	0.0275	0.0413	0.024	0.0309	0.0366	0.0521	0.0288	0.0345	0.0291	0.0254	0.0093	0.0194	0.0177	0.0341	0.0291	0.0233	0	0.0084	0.008	0.0185	0.0114
ALB@543K_unknown_43	P02768	ALB	albumin(ALB)	213	543	K	unknown_43	unknown_43[K]	285.142	183	5230	0.0349904	-0.0498707	6.71653e-06	0.110638	6.9729e-10	0.0954561	3.31352e-11	0.0736106	1.01027e-11	0	0	0	0.0159	0.25	0.0645	0.0588	0	0	0	0	0	0	0.0455	0	0	0	0	0	0	0	0	0.0175	0.037	0	0.1364	0	0.037	0
ALB@549K_Acetyl	P02768	ALB	albumin(ALB)	213	549	K	Acetyl	Acetyl[K]	42.0106	407	11318	0.0359604	0.00701166	0.609322	0.0681246	9.09849e-05	0.0355245	0.00143242	0.0591219	2.04077e-08	0	0	0	0.047	0.04	0	0	0.0964	0	0.038	0	0	0.0909	0	0	0	0	0	0	0	0	0	0	0	0	0	0.0517	0	0.1687
ALB@549K_Carbamyl	P02768	ALB	albumin(ALB)	213	549	K	Carbamyl	Carbamyl[K]	43.0058	1028	25330	0.0405843	-0.117196	1.44054e-25	0.027568	0.100987	0.0560078	0.000257294	0.0298108	0.00773325	0.0875	0	0	0	0	0	0	0	0	0	0	0.0494	0	0.055	0.029	0	0	0	0.0694	0	0	0.0635	0	0	0	0	0	0	0.0361
ALB@549K_Hex	P02768	ALB	albumin(ALB)	213	549	K	Hex	Hex[K]	162.053	5429	45722	0.118739	-0.153587	1.76777e-26	0.0903829	0.000808506	0.0335217	0.0577649	0.0191457	0.208255	0.0625	0.029	0.1075	0.1007	0.0709	0.0857	0.1538	0.0964	0.0702	0.0886	0.1094	0.1358	0.1169	0.1009	0.087	0.1967	0.2072	0.1429	0.0556	0.087	0.0294	0.1111	0.1098	0.0735	0.1053	0.1084	0.069	0.1268	0.0723
ALB@54Y_Dehydrated	P02768	ALB	albumin(ALB)	213	54	Y	Dehydrated	Dehydrated[Y]	-18.0106	458	35579	0.0128728	-0.0594376	2.77585e-06	0.0692096	0.000177291	-0.000403213	0.97513	-0.00774084	0.474514	0	0.0517	0.025	0.012	0.0175	0	0.0421	0.0366	0.0392	0.0244	0.0078	0	0	0	0	0.0132	0.0097	0.1667	0	0.0303	0	0.0328	0.0541	0.037	0.0294	0.025	0	0.069	0.0345
ALB@54Y_Didehydro	P02768	ALB	albumin(ALB)	213	54	Y	Didehydro	Didehydro[Y]	-2.01565	189	19156	0.00986636	-0.0892243	2.58446e-11	0.0554815	0.012883	0.00605211	0.691294	0.00453785	0.727414	0	0.0345	0.0125	0.006	0	0	0.1429	0	0	0.1667	0	0	0	0	0	0	0	0	0	0	0	0	0.0222	0.0455	0	0	0	0	0
ALB@54Y_Oxidation	P02768	ALB	albumin(ALB)	213	54	Y	Oxidation	Oxidation[Y]	15.9949	144	2218	0.0649234	-0.130139	2.74232e-17	0.116133	2.54304e-05	0.066602	0.00309075	0.0759328	1.35206e-05	0	0	0	0	0	0	0	0	0	0	0	0	0	0.1111	0	0.0769	0	0	0	0.0667	0	0	0	0	0	0	0.05	0	0.1071
ALB@551T_Dehydrated	P02768	ALB	albumin(ALB)	213	551	T	Dehydrated	Dehydrated[T]	-18.0106	10039	112895	0.0889233	-0.0774908	9.67309e-11	0.0282475	0.0942554	0.011803	0.345013	-0.0114523	0.281067	0.0899	0.0719	0.0805	0.152	0.094	0.1205	0.12	0.0532	0.0957	0.1197	0.1414	0.1089	0.1277	0.1361	0.1641	0.1348	0.0943	0.106	0.1165	0.1064	0.0688	0.1386	0.0909	0.0794	0.1	0.0724	0.0833	0.0488	0.0588
ALB@555E_Cation_Na	P02768	ALB	albumin(ALB)	213	555	E	Cation_Na	Cation_Na[E]	21.9819	2670	108809	0.0245384	-0.0886514	2.68944e-26	0.0517062	5.65366e-06	0.0264628	0.00229044	-0.00927797	0.18887	0.0212	0.0204	0.014	0.0175	0.0168	0.0654	0.0281	0.0319	0.0291	0.0181	0.0313	0.033	0.0409	0.0544	0.0188	0.0337	0.0246	0.0246	0.0114	0.0213	0.0106	0.0244	0.0188	0.0496	0.02	0.0128	0.0349	0.0145	0.0176
ALB@559H_unknown_2	P02768	ALB	albumin(ALB)	213	559	H	unknown_2	unknown_2[H]	-109.053	1392	1392	1	-0.655086	2.15103e-10	0.0919681	0.520907	-0.133483	0.197419	0.0129753	0.872316	0	0	1	0	1	0	0	0	0	0	0	0	1	1	0	0	1	1	0	1	1	1	1	1	0	1	1	1	1
ALB@569K_Carbamyl	P02768	ALB	albumin(ALB)	213	569	K	Carbamyl	Carbamyl[K]	43.0058	175	1340	0.130597	-0.144371	1.34681e-05	0.0147981	0.704459	0.0824473	0.141776	0.00177914	0.953534	0.0909	0	0.05	0	0	0	0	0	0	0	0	0.0833	0	0	0	0	0	0	0.1	0	0	0	0	0	0	0	0.0833	0.0526	1
ALB@569K_Hex	P02768	ALB	albumin(ALB)	213	569	K	Hex	Hex[K]	162.053	1868	4874	0.383258	-0.298995	1.01544e-10	-0.06119	0.441843	0.112704	0.0171972	-0.0460085	0.278306	0.0909	0.5	0.3103	0.4	0.1429	0.4	0.3333	0.5	0.8571	0.8333	0.2857	0.1429	0.3846	0.2857	0.5	0.5	0.3846	0.5	0.4545	0.375	0.2	0.375	0.2143	0.1765	0	0.2353	0.3333	0.1364	0.0833
ALB@569K_MesitylOxide	P02768	ALB	albumin(ALB)	213	569	K	MesitylOxide	MesitylOxide[K]	98.0732	397	2437	0.162905	-0.22168	1.79085e-05	-0.0932499	0.17763	-0.243675	6.31154e-09	-0.325697	8.73126e-17	0	0	0.3333	0.1333	0.0714	0.1111	0.1667	0	0	0	0.25	0.1429	0.1111	0.0833	0.25	0.2	0.1111	0.1429	0	0	0	0	0.4	0.6	0	0.5	0	0.3333	0
ALB@570A_Ala->Gly	P02768	ALB	albumin(ALB)	213	570	A	Ala->Gly	Ala->Gly[A]	-14.0157	190	24194	0.00785319	-0.0947424	3.42163e-38	0.0644783	3.14209e-08	0.0308715	3.09603e-05	0.0120362	0.0625687	0.0081	0	0	0.0083	0	0	0.0093	0	0.0075	0	0	0.011	0	0.0123	0	0	0	0.0095	0	0	0	0	0	0	0	0	0	0.0081	0
ALB@572M_Met->Asn	P02768	ALB	albumin(ALB)	213	572	M	Met->Asn	Met->Asn[M]	-16.9976	126	286	0.440559	-0.694361	1.41494e-16	-0.529102	3.01932e-08	-0.447144	2.45478e-05	-0.465796	1.42669e-07	0	0	0	0	1	0	0	0	0	0	0	0	0	0	0	0	0	0	0	0	0	0	0	0	0	0	0	0	0
ALB@572M_Met->Thr	P02768	ALB	albumin(ALB)	213	572	M	Met->Thr	Met->Thr[M]	-29.9928	199	21252	0.00936382	-0.0868297	4.78402e-34	0.0678719	4.37117e-09	0.0649052	1.11008e-15	0.0320369	6.11449e-07	0	0	0.0066	0	0	0	0.0187	0	0	0	0.0088	0	0	0	0	0.0253	0	0.0095	0	0	0	0	0	0	0	0.0146	0	0	0
ALB@572M_Met->Xle	P02768	ALB	albumin(ALB)	213	572	M	Met->Xle	Met->Xle[M]	-17.9564	179	25329	0.007067	-0.0927059	1.09313e-37	0.0642778	2.44394e-08	0.0376856	3.48188e-07	0.0129945	0.0404949	0.0081	0	0	0	0	0	0	0	0	0	0.0088	0	0	0	0	0	0	0.0095	0	0	0	0	0	0	0	0.0073	0.0098	0	0
ALB@572M_Oxidation	P02768	ALB	albumin(ALB)	213	572	M	Oxidation	Oxidation[M]	15.9949	36858	64098	0.575026	-0.0888082	1.15369e-10	0.0604554	0.00885059	0.0597031	9.33762e-05	0.0309311	0.0164232	0.5447	0.5827	0.5739	0.5887	0.6016	0.5875	0.5514	0.6103	0.5481	0.6667	0.5678	0.4951	0.5	0.5684	0.59	0.5542	0.5495	0.5138	0.6455	0.61	0.522	0.6731	0.6148	0.5789	0.4718	0.5766	0.5965	0.5734	0.4667
ALB@573D_Cation_Fe[III]	P02768	ALB	albumin(ALB)	213	573	D	Cation_Fe[III]	Cation_Fe[III][D]	52.9115	359	35616	0.0100797	-0.0748946	4.7214e-20	0.0872489	1.27864e-10	0.0644652	3.11838e-12	0.0385958	2.85638e-07	0.0325	0	0	0.0083	0.0084	0.0133	0	0	0.015	0	0.0088	0.011	0	0	0	0.0253	0	0.019	0.0091	0.02	0.0133	0	0.0088	0.0075	0	0	0	0.0161	0
ALB@573D_Dehydrated	P02768	ALB	albumin(ALB)	213	573	D	Dehydrated	Dehydrated[D]	-18.0106	949	55399	0.0171303	-0.107239	3.02325e-39	0.0757662	2.04451e-09	0.02865	0.000748688	0.0271761	0.000273545	0	0	0.0199	0.0083	0.042	0	0.028	0	0	0	0.0263	0.011	0.0108	0	0.0312	0.0253	0.0337	0.019	0	0.02	0.0067	0.0096	0	0.015	0.0216	0	0.0098	0.0081	0.0244
ALB@574D_Cation_Fe[III]	P02768	ALB	albumin(ALB)	213	574	D	Cation_Fe[III]	Cation_Fe[III][D]	52.9115	601	42874	0.0140178	-0.100238	3.83229e-33	0.102786	2.19618e-13	0.0284452	0.00102506	0.0271819	0.000359868	0.0081	0.0144	0	0	0	0	0.0187	0.0074	0.015	0.0083	0.0088	0.011	0	0	0.0104	0	0.0112	0	0.0182	0.01	0.0067	0	0	0.0075	0.0072	0.0146	0	0.0081	0.0081
ALB@574D_Dehydrated	P02768	ALB	albumin(ALB)	213	574	D	Dehydrated	Dehydrated[D]	-18.0106	714	51953	0.0137432	-0.100795	9.71197e-39	0.0665607	1.71743e-08	0.0464317	2.31657e-08	0.0285327	3.7641e-05	0.0081	0.0072	0.0132	0.0167	0	0	0	0	0	0	0.0088	0.011	0.0215	0	0.0104	0	0.0225	0.0095	0	0	0.0133	0	0.0088	0	0	0	0	0.0081	0.0081
ALB@582C_Cys->Arg	P02768	ALB	albumin(ALB)	213	582	C	Cys->Arg	Cys->Arg[C]	53.0919	303	396	0.765152	-0.658349	7.02221e-13	0.0993566	0.588895	-0.148188	0.259395	-0.055373	0.598593	0	0	0	0.5	1	1	0	0	0	0	1	1	0	0	0	0	1	0	0	0	0	0	0	0	0	1	0	1	0.5
ALB@582C_DiDehydro	P02768	ALB	albumin(ALB)	213	582	C	DiDehydro	DiDehydro[C]	-2.01565	2029	25764	0.0787533	-0.104647	0.029627	-0.0360185	0.531813	0.138723	0.0408316	-0.0331839	0.453521	0.0851	0.1026	0.0573	0.1196	0.094	0.0488	0.1406	0.3333	0	0	0.2247	0.066	0.0667	0.1479	0.1444	0.1	0.2	0.1522	0.0714	0.1702	0.25	0.069	0.0915	0.0458	0	0.0682	0.0227	0.0816	0.1
ALB@582C_Dioxidation	P02768	ALB	albumin(ALB)	213	582	C	Dioxidation	Dioxidation[C]	31.9898	103	8764	0.0117526	-0.137556	6.99546e-09	-0.0239089	0.512244	0.0517949	0.202091	-0.0220744	0.386141	0	0	0	0.0109	0.0034	0.0122	0.0156	0.0833	0	0	0.0112	0	0	0.0141	0.0111	0.1	0.0061	0.0217	0	0	0	0.0345	0	0	0	0	0	0	0
ALB@582C_Thiazolidine	P02768	ALB	albumin(ALB)	213	582	C	Thiazolidine	Thiazolidine[C]	12	202	17847	0.0113184	-0.0479011	0.0141412	0.0650494	0.0366735	0.0506865	0.0146463	0.065623	0.000290147	0	0	0.0255	0	0.0101	0	0	0	0	0	0	0.0063	0.0667	0	0.0111	0	0	0	0	0	0.25	0	0	0	0	0.0114	0.0227	0.0102	0
ALB@582C_Trioxidation	P02768	ALB	albumin(ALB)	213	582	C	Trioxidation	Trioxidation[C]	47.9847	170	7964	0.0213461	-0.237064	1.06131e-16	-0.0862288	0.0148615	0.114127	0.0954116	-0.0228952	0.528658	0	0.0769	0	0	0.0034	0	0	0	0	0	0	0	0	0	0	0	0.0061	0.0217	0	0	0	0.069	0	0	0	0	0	0	0
ALB@583C_DiDehydro	P02768	ALB	albumin(ALB)	213	583	C	DiDehydro	DiDehydro[C]	-2.01565	1334	25377	0.0525673	-0.113692	0.00982951	-0.0467721	0.194637	0.150618	0.0258287	-0.0160264	0.688817	0.0851	0.2051	0.0446	0.1522	0.0638	0.1463	0.0781	0.4167	0.5	0	0.1573	0.066	0.0667	0.1408	0.2	0.3	0.1091	0.2553	0.0714	0.0851	0	0.1379	0.0305	0.0992	0.5	0.0341	0.0341	0.0714	0.05
ALB@586D_Cation_Na	P02768	ALB	albumin(ALB)	213	586	D	Cation_Na	Cation_Na[D]	21.9819	238	67666	0.00351728	-0.0867127	8.31538e-36	0.0686219	9.93026e-10	0.0402236	1.65818e-08	0.0186388	0.00211721	0	0	0.004	0.002	0.0051	0.0044	0	0	0.0078	0	0	0	0.0061	0.0024	0	0	0.0041	0	0	0	0	0	0	0	0	0.0068	0	0	0
ALB@586D_Dehydrated	P02768	ALB	albumin(ALB)	213	586	D	Dehydrated	Dehydrated[D]	-18.0106	1214	127657	0.00950986	-0.0688304	5.82994e-17	0.0676187	6.3652e-08	0.0604771	3.20412e-11	0.0368293	4.91815e-07	0.0067	0.0109	0.0202	0.0059	0.0051	0.0044	0.0147	0	0.0078	0	0.0117	0.0167	0.0123	0.0049	0.0106	0.0099	0.0031	0.0037	0	0	0.0058	0	0.0054	0	0.0198	0	0.0222	0	0.0106
ALB@587D_Cation_Ca[II]	P02768	ALB	albumin(ALB)	213	587	D	Cation_Ca[II]	Cation_Ca[II][D]	37.9469	233	57047	0.00408435	-0.0718536	2.20167e-24	0.0865517	5.21149e-13	0.05125	1.13719e-11	0.0339342	8.43848e-08	0	0	0	0	0	0	0	0.0053	0.0078	0	0	0	0	0.0024	0	0	0	0	0	0.006	0	0	0	0	0	0	0.0238	0	0.0106
ALB@587D_Dehydrated	P02768	ALB	albumin(ALB)	213	587	D	Dehydrated	Dehydrated[D]	-18.0106	2308	136988	0.0168482	-0.0525882	2.05015e-10	0.0485151	1.10456e-05	0.0308836	0.000116112	0.00591415	0.396907	0.0067	0.0109	0.0202	0.0138	0.0355	0.0132	0.0179	0.016	0.0078	0.0112	0.0164	0.0126	0.0123	0.0195	0.0169	0.0296	0.0278	0.013	0.0274	0.0359	0.0289	0.0179	0.0244	0.0303	0.0198	0.0204	0	0.0352	0.0426
ALB@588K_Hex	P02768	ALB	albumin(ALB)	213	588	K	Hex	Hex[K]	162.053	200	56047	0.00356843	-0.08006	1.89025e-29	0.0837191	2.401e-12	0.0433247	4.52268e-09	0.0225345	0.000319776	0	0	0	0	0.0025	0	0.0147	0	0	0	0	0	0	0	0	0	0.0031	0.0019	0.0068	0	0	0.006	0	0.0191	0	0	0	0	0
ALB@588K_Lys->Allysine	P02768	ALB	albumin(ALB)	213	588	K	Lys->Allysine	Lys->Allysine[K]	-1.03163	874	110710	0.0078945	-0.103752	3.36035e-46	0.0568647	3.23625e-07	0.0349046	2.21021e-06	0.00916476	0.153035	0	0.0109	0.0121	0.004	0.0025	0.0088	0.0098	0	0.0078	0	0	0.0126	0	0.0049	0.0127	0.0148	0	0.0111	0	0	0	0	0	0	0	0	0	0	0
ALB@588K_MesitylOxide	P02768	ALB	albumin(ALB)	213	588	K	MesitylOxide	MesitylOxide[K]	98.0732	579	92234	0.00627751	-0.0916337	3.58072e-36	0.0583617	3.0479e-07	0.0293827	6.29671e-05	0.00297923	0.652048	0	0.0054	0.011	0.004	0.0025	0.0132	0	0.0106	0	0.0056	0.0044	0.0167	0	0.0073	0.0042	0	0.0031	0.0019	0.0068	0.006	0	0	0.0109	0.0064	0	0.0068	0	0	0.0106
ALB@589E_Cation_Fe[III]	P02768	ALB	albumin(ALB)	213	589	E	Cation_Fe[III]	Cation_Fe[III][E]	52.9115	638	106204	0.00600731	-0.0384073	1.96516e-06	0.0654972	7.2066e-08	0.0389001	7.66915e-07	0.0168354	0.0124101	0.0134	0	0.004	0.0075	0.0076	0.0044	0.0049	0.0053	0.0155	0.0556	0	0	0	0.0049	0.0333	0.0049	0.0031	0.0037	0.0068	0.0299	0.0058	0.0119	0.0109	0	0	0	0.0238	0.007	0
ALB@58C_azole	P02768	ALB	albumin(ALB)	213	58	C	azole	azole[C]	-20.0262	388	28792	0.013476	-0.0925625	9.02951e-17	0.0473949	0.00553497	0.0429767	0.000439679	0.0808375	1.50196e-07	0	0.0435	0.037	0.006	0	0.0833	0	0	0	0	0	0	0.0556	0	0	0	0.1111	0.0147	0	0	0	0	0.069	0	0	0.04	0	0	0
ALB@58C_Cys->Gly	P02768	ALB	albumin(ALB)	213	58	C	Cys->Gly	Cys->Gly[C]	-45.9877	591	34340	0.0172103	-0.0331597	0.0316961	0.180181	1.03591e-05	0.137598	1.83212e-06	0.14841	2.15192e-08	0.0385	0	0.0741	0.0109	0.0769	0	0	0	0.0253	0.037	0.0556	0.0125	0	0	0	0	0.0291	0	0	0	0.0345	0.04	0.0345	0.0741	0	0.04	0	0.0345	0.0357
ALB@58C_Cys->Oxoalanine	P02768	ALB	albumin(ALB)	213	58	C	Cys->Oxoalanine	Cys->Oxoalanine[C]	-17.9928	939	49505	0.0189678	-0.0426371	0.000280175	0.190724	3.24218e-16	0.0579496	8.80921e-06	0.0870962	8.05697e-10	0.0769	0	0.037	0.0109	0	0	0	0.0476	0.0714	0.0367	0.0556	0	0	0	0.0073	0.0769	0.1111	0.0221	0	0.0667	0.069	0.04	0	0.0741	0	0	0	0.0345	0
ALB@58C_DiDehydro	P02768	ALB	albumin(ALB)	213	58	C	DiDehydro	DiDehydro[C]	-2.01565	2055	59210	0.034707	0.0423092	0.061239	0.0713402	0.000276256	0.0862989	1.13413e-06	0.0437085	0.000369685	0.0541	0.0698	0.0235	0.0114	0.0263	0.0449	0.04	0.0308	0.0545	0.0244	0.029	0.0375	0.0513	0.0224	0.034	0.0395	0.036	0.0147	0.0755	0.0303	0.0455	0.0746	0.0222	0.05	0	0.0588	0.0667	0	0.0345
ALB@58C_Dioxidation	P02768	ALB	albumin(ALB)	213	58	C	Dioxidation	Dioxidation[C]	31.9898	1798	59547	0.0301946	0.0119344	0.545835	0.226802	4.02462e-09	0.0413681	0.00026763	0.074185	6.02839e-09	0.0385	0.0435	0.0374	0.012	0.053	0.0833	0.0421	0.0492	0.1429	0.0459	0.0408	0.125	0.0135	0.0149	0.0146	0.0225	0.0097	0.0407	0.0526	0.0952	0.0625	0.0349	0.0759	0.0882	0.0571	0.1429	0.087	0.1714	0.1212
ALB@58C_ethylsulfonylethyl(BEMAD_C)	P02768	ALB	albumin(ALB)	213	58	C	ethylsulfonylethyl(BEMAD_C)	ethylsulfonylethyl[C](BEMAD_C[C])	120.025	158	15109	0.0104573	-0.0740191	3.09962e-05	0.0587787	0.0366782	0.0622495	0.00204536	0.0765622	2.14224e-05	0	0	0.037	0	0	0	0	0	0	0	0	0.1	0	0	0	0	0	0	0	0	0	0.04	0.0345	0	0	0	0.05	0.0345	0.5
ALB@58C_Trioxidation	P02768	ALB	albumin(ALB)	213	58	C	Trioxidation	Trioxidation[C]	47.9847	8160	68145	0.119745	-0.131842	5.93764e-14	0.0226286	0.399746	0.0336962	0.116507	-0.00956938	0.597524	0.1571	0.0517	0.0804	0.1316	0.1441	0.1236	0.1474	0.1705	0.1296	0.115	0.1429	0.0706	0.1087	0.152	0.1538	0.2083	0.1316	0.0923	0.1493	0.1042	0.1447	0.1196	0.1013	0.0746	0.1167	0.0923	0.05	0	0.0984
ALB@58C_unknown_17	P02768	ALB	albumin(ALB)	213	58	C	unknown_17	unknown_17[C]	89.9774	290	27281	0.0106301	-0.0958996	6.45343e-30	0.0546759	5.20661e-05	0.0366413	4.58683e-05	0.0206152	0.00717603	0	0	0	0	0	0	0	0	0	0.037	0	0	0	0	0	0	0	0	0	0	0	0	0	0	0	0	0	0	0
ALB@58C_unknown_20	P02768	ALB	albumin(ALB)	213	58	C	unknown_20	unknown_20[C]	136.019	184	15604	0.0117918	-0.0809047	1.56126e-15	0.103656	3.8876e-09	0.064441	2.42038e-08	0.0440472	5.79217e-06	0	0	0	0	0	0	0	0	0	0	0	0.1	0	0	0	0	0	0	0	0	0	0.04	0	0	0	0	0.05	0	0
ALB@58C_unknown_21	P02768	ALB	albumin(ALB)	213	58	C	unknown_21	unknown_21[C]	149.981	356	15726	0.0226377	-0.0902536	6.02926e-22	0.0705318	4.86239e-06	0.0188649	0.0591404	0.0171576	0.0461734	0	0	0	0	0	0	0.05	0.0476	0.0357	0	0	0	0	0	0	0	0	0	0	0	0	0	0	0	0	0	0	0	0
ALB@58C_unknown_24	P02768	ALB	albumin(ALB)	213	58	C	unknown_24	unknown_24[C]	166.012	151	9917	0.0152264	-0.0675421	8.86345e-15	0.0598802	1.16521e-05	0.0456133	8.74614e-07	0.040256	5.20278e-07	0	0	0	0	0.0769	0	0	0.0476	0	0	0	0	0	0	0	0	0	0	0.0526	0	0.0345	0.04	0	0	0	0.04	0	0.0345	0
ALB@58C_unknown_37	P02768	ALB	albumin(ALB)	213	58	C	unknown_37	unknown_37[C]	250.069	124	9936	0.0124799	-0.119761	6.64922e-18	0.00694038	0.76196	-0.023412	0.10095	-0.0455951	0.000168229	0	0.0435	0.037	0.006	0	0	0	0	0	0	0	0	0	0	0	0	0	0	0	0	0.069	0	0	0	0	0.04	0	0.069	0
ALB@590T_Dehydrated	P02768	ALB	albumin(ALB)	213	590	T	Dehydrated	Dehydrated[T]	-18.0106	1851	134235	0.0137893	0.0995802	0.000231743	0.128123	8.52288e-10	0.0481614	0.000123732	0.0460017	1.68215e-05	0.013	0.0103	0.0212	0.0096	0.0074	0.0088	0.0142	0.0197	0.2857	0.0209	0.0091	0.0042	0.0116	0.0072	0.0333	0.0049	0.006	0.125	0.1429	0.0173	0.25	0.023	0.0054	0.125	0.019	0.0196	0.1667	0.007	0
ALB@591C_azole	P02768	ALB	albumin(ALB)	213	591	C	azole	azole[C]	-20.0262	124	39232	0.00316069	-0.0833105	5.6334e-33	0.0775492	2.47061e-11	0.0509596	8.26033e-12	0.0287657	3.40673e-06	0	0	0	0	0	0	0	0	0	0	0	0	0	0	0	0	0	0	0	0	0	0	0	0	0	0	0	0	0
ALB@591C_DiDehydro	P02768	ALB	albumin(ALB)	213	591	C	DiDehydro	DiDehydro[C]	-2.01565	2106	153483	0.0137214	-0.0246573	0.0028199	0.076407	4.69428e-11	0.0788831	7.63227e-18	0.0365523	3.60973e-08	0.0357	0.0359	0.0148	0.0167	0.0246	0.0081	0.0187	0.0213	0.0388	0.0559	0.0097	0.009	0.0307	0.0145	0.0125	0.0246	0.0234	0.012	0.0187	0.0299	0.0289	0.006	0.0244	0.0278	0.0594	0.034	0.0116	0.0125	0.0439
ALB@591C_Trioxidation	P02768	ALB	albumin(ALB)	213	591	C	Trioxidation	Trioxidation[C]	47.9847	7010	143464	0.0488624	-0.129431	3.09269e-32	-0.0277488	0.0189247	0.0497757	0.000234292	0.00800361	0.5005	0.0537	0.0978	0.0404	0.0354	0.0534	0.0366	0.0343	0.0585	0.0465	0.0503	0.0548	0.0606	0.0598	0.0603	0.0498	0.064	0.0749	0.0524	0.0479	0.006	0.0058	0.0655	0.038	0.0573	0.0198	0.0476	0	0	0.0213
ALB@594E_Cation_Na	P02768	ALB	albumin(ALB)	213	594	E	Cation_Na	Cation_Na[E]	21.9819	171	32458	0.00526835	-0.106112	8.85756e-37	0.0383263	0.00273831	0.0096483	0.267975	-0.0134989	0.0598748	0.0067	0	0.004	0.002	0	0.0556	0.0049	0.0053	0.0078	0.0112	0.0023	0	0	0	0.0021	0	0	0.0019	0	0	0	0	0.0476	0	0	0.0136	0.0119	0.007	0
ALB@597K_Hex	P02768	ALB	albumin(ALB)	213	597	K	Hex	Hex[K]	162.053	150	46296	0.00324002	-0.120764	1.69863e-07	0.0274347	0.503264	-0.00780386	0.777754	-0.0285918	0.194497	0	0.0054	0.004	0	0.0051	0.0044	0.0098	0.0053	0.0078	0	0	0	0.0123	0.0024	0.0021	0	0.0093	0	0	0	0	0	0	0	0.0099	0	0	0	0
ALB@61E_Cation_Na	P02768	ALB	albumin(ALB)	213	61	E	Cation_Na	Cation_Na[E]	21.9819	170	21130	0.00804543	-0.119814	1.31831e-24	0.0433571	0.021332	0.0188976	0.150137	-0.0152746	0.160506	0	0	0.037	0	0.0088	0	0	0.0476	0	0	0	0	0	0	0	0	0	0	0	0	0	0.04	0	0	0	0	0	0	0
ALB@62D_Dehydrated	P02768	ALB	albumin(ALB)	213	62	D	Dehydrated	Dehydrated[D]	-18.0106	1221	55885	0.0218484	0.0109131	0.4991	0.10438	3.47067e-08	0.0613363	1.79458e-07	0.0847157	3.52483e-13	0.0429	0.0435	0.0741	0.0273	0.0394	0	0	0.0476	0.0714	0.0275	0.034	0.0222	0.0217	0.0224	0.0219	0	0.1111	0.1538	0.1579	0.1333	0.0345	0.08	0.069	0.0299	0.0294	0	0.05	0.0517	0.0714
ALB@63H_MesitylOxide	P02768	ALB	albumin(ALB)	213	63	H	MesitylOxide	MesitylOxide[H]	98.0732	473	25905	0.018259	0.0189923	0.535595	0.240331	0.000238875	-0.0406064	0.00241864	-0.0908581	2.88436e-14	0.069	0.0741	0.1	0.25	0.2	0	0	0.0476	0.0714	0.037	0.2	0.0233	0.0135	0	0	0.0769	0	0.5	0.1304	0.0952	0.0345	0.04	0.0588	0.1176	0	0.0714	0.15	0.0571	0.0714
ALB@65K_Hex	P02768	ALB	albumin(ALB)	213	65	K	Hex	Hex[K]	162.053	259	1031	0.251212	-0.230279	2.3148e-05	-0.0324399	0.750156	-0.0987438	0.119631	-0.0343389	0.593155	0	0.25	0.2	0.2	0.2	0	0	0	0.25	0	0.2	0	0	0.3333	0	0	0	0	0.25	0	0	0	0	0.1429	0	0	0	0.1667	0.2
ALB@66L_Xle->Arg	P02768	ALB	albumin(ALB)	213	66	L	Xle->Arg	Xle->Arg[L]	43.017	566	588	0.962585	-0.211816	0.00457851	-0.0561848	0.685949	-0.18447	0.0429525	-0.189793	0.00958153	0.5	1	1	1	1	1	1	1	0	1	0	1	1	1	1	1	1	0	1	1	1	0.5	1	0.8	0	1	0.6667	0.75	1
ALB@67V_Val->Pro	P02768	ALB	albumin(ALB)	213	67	V	Val->Pro	Val->Pro[V]	-2.01565	253	44362	0.00570308	-0.0877263	2.93606e-34	0.0658471	1.26142e-08	0.0337269	3.76467e-06	0.0138077	0.0285962	0.005	0	0.0049	0.0043	0.0099	0	0.0041	0.0051	0.0047	0.005	0	0	0.0057	0.0046	0	0.0057	0.0045	0.0044	0.0053	0	0	0.0056	0	0.005	0	0	0	0	0
ALB@68N_Ammonia-loss	P02768	ALB	albumin(ALB)	213	68	N	Ammonia-loss	Ammonia-loss[N]	-17.0265	2765	100853	0.0274161	-0.0790606	1.53432e-20	0.0937111	2.96605e-12	0.0514195	1.1669e-07	0.0266163	0.000374757	0.0251	0.0442	0.0245	0.0348	0.0246	0.0345	0.0123	0.0256	0.0237	0.0249	0.0318	0.0296	0.0345	0.0276	0.0398	0.0171	0.0271	0.0222	0.0266	0.0215	0.0287	0.0169	0.0308	0.0151	0.0142	0.0291	0.049	0.0284	0.0172
ALB@68N_Deamidated	P02768	ALB	albumin(ALB)	213	68	N	Deamidated	Deamidated[N]	0.984016	5516	102892	0.0536096	-0.0659325	2.54181e-12	0.0925928	3.95878e-10	0.0744343	1.96317e-09	0.0432867	3.56971e-06	0.0829	0.044	0.0744	0.0788	0.0628	0.0612	0.0366	0.0359	0.0521	0.0792	0.0783	0.0824	0.0455	0.0636	0.0739	0.0571	0.0717	0.0705	0.0638	0.0359	0.0605	0.0726	0.0556	0.0739	0.0516	0.0534	0.028	0.0659	0.0345
ALB@69E_Cation_Ca[II]	P02768	ALB	albumin(ALB)	213	69	E	Cation_Ca[II]	Cation_Ca[II][E]	37.9469	638	65113	0.00979835	-0.081091	1.04297e-25	0.0574064	1.11926e-06	0.0162759	0.0348809	-0.00273694	0.690897	0.005	0.0055	0.0098	0.0087	0	0	0.0041	0.0051	0.0047	0.0149	0.0045	0	0.0115	0.0092	0.0044	0.0114	0.0226	0	0.0213	0.0161	0.0048	0.0056	0.0154	0.005	0	0.0049	0.035	0	0
ALB@69E_Cation_Fe[III]	P02768	ALB	albumin(ALB)	213	69	E	Cation_Fe[III]	Cation_Fe[III][E]	52.9115	168	31868	0.00527175	-0.0892605	9.81914e-36	0.0697785	1.87276e-09	0.0367731	4.61171e-07	0.0170003	0.00670384	0	0	0	0	0	0	0	0	0.0047	0	0	0	0	0	0	0	0	0	0	0.0054	0	0	0	0	0	0	0	0	0.0057
ALB@72E_Cation_Na	P02768	ALB	albumin(ALB)	213	72	E	Cation_Na	Cation_Na[E]	21.9819	2944	100022	0.0294335	-0.10545	9.53283e-28	0.00207285	0.879745	0.0403602	0.000482703	-0.00712578	0.410417	0.0251	0.0166	0.0196	0.0174	0.0443	0.0552	0.0123	0.0205	0.0237	0.0149	0.0182	0.0059	0.0115	0.0276	0.0177	0.0171	0.0181	0.0178	0.0213	0.0215	0.0144	0.0169	0.0205	0.0302	0.0283	0.0291	0.042	0.0227	0.0172
ALB@73F_Oxidation(Phe->Tyr)	P02768	ALB	albumin(ALB)	213	73	F	Oxidation(Phe->Tyr)	Oxidation[F](Phe->Tyr[F])	15.9949	187	25905	0.00721868	-0.0942819	6.97604e-38	0.0635104	5.94338e-08	0.0342912	4.27999e-06	0.0113479	0.0791608	0.005	0	0	0	0	0	0	0	0	0	0	0	0	0	0	0	0	0	0	0	0	0	0	0	0.0047	0	0	0	0
ALB@75K_Hex	P02768	ALB	albumin(ALB)	213	75	K	Hex	Hex[K]	162.053	763	1423	0.536191	0.295879	1.2514e-05	-0.311826	0.026063	0.557973	4.14392e-14	-0.0866167	0.268749	0.6667	1	0.3333	0.4	0.5	0.75	0.6	1	1	1	0.5	0.3333	0.75	0.3333	0.5	0.8	0.5	0.5	1	1	0	1	0	1	1	1	1	0.5	0.5
ALB@75K_MesitylOxide	P02768	ALB	albumin(ALB)	213	75	K	MesitylOxide	MesitylOxide[K]	98.0732	265	910	0.291209	-0.475539	1.1027e-14	-0.351592	1.56432e-06	-0.361405	2.11962e-08	-0.37823	2.26223e-10	0	0	0	0.2	0.5	0.25	0.4	0	0	0	0.25	0.3333	0	0.3333	0.5	0.2	0.5	0.5	0	0	0	0	0	0	0	0	0	0	0
ALB@76T_Dehydrated	P02768	ALB	albumin(ALB)	213	76	T	Dehydrated	Dehydrated[T]	-18.0106	188	18639	0.0100864	-0.0871759	1.1576e-30	0.109086	3.96952e-16	0.0427008	7.9228e-08	0.027126	6.90688e-05	0	0	0	0.01	0	0	0	0	0	0	0	0	0	0	0	0.0143	0	0	0	0.0192	0	0	0	0	0	0	0	0	0
ALB@77C_Dehydro	P02768	ALB	albumin(ALB)	213	77	C	Dehydro	Dehydro[C]	-1.00782	190	15247	0.0124615	-0.101486	2.09218e-37	0.0539581	1.60152e-05	0.0227555	0.00500783	0.00150593	0.837507	0	0	0.0161	0	0.0141	0	0	0	0	0	0.012	0	0	0	0	0	0	0	0	0	0	0	0	0	0	0	0	0	0
ALB@77C_DiDehydro	P02768	ALB	albumin(ALB)	213	77	C	DiDehydro	DiDehydro[C]	-2.01565	8181	88673	0.0922603	-0.102147	7.39253e-09	0.0691319	0.0224425	0.0377619	0.0786391	0.0207267	0.25432	0.0775	0.0759	0.1256	0.1294	0.1513	0.2114	0.1429	0.0538	0.0545	0.073	0.163	0.162	0.1218	0.1646	0.1085	0.0949	0.1872	0.1031	0.0625	0.1067	0.0444	0.0786	0.0734	0.0339	0.0849	0.1013	0.049	0.037	0.0847
ALB@77C_Dioxidation	P02768	ALB	albumin(ALB)	213	77	C	Dioxidation	Dioxidation[C]	31.9898	407	30619	0.0132924	-0.119524	8.60631e-51	0.0385644	0.00117587	0.0178715	0.0268321	-0.0117094	0.08711	0.0172	0	0.0208	0.01	0.0114	0	0	0	0.0139	0	0	0	0.0167	0.0128	0	0	0	0.0194	0	0	0	0	0	0	0	0	0	0	0
ALB@77C_Trioxidation	P02768	ALB	albumin(ALB)	213	77	C	Trioxidation	Trioxidation[C]	47.9847	3059	56894	0.0537667	-0.21669	4.20665e-50	0.0179495	0.35476	-0.0640881	4.45525e-06	-0.0731168	7.98661e-08	0	0	0.0161	0.0675	0.0858	0.0426	0.0189	0	0.0139	0.0103	0.0673	0.0452	0.05	0.0755	0.1368	0.0511	0.064	0.069	0	0	0.0189	0.0189	0.0137	0.0226	0	0.0213	0	0	0
ALB@77C_unknown_11	P02768	ALB	albumin(ALB)	213	77	C	unknown_11	unknown_11[C]	55.972	230	18321	0.0125539	-0.108903	3.16433e-41	0.045354	0.000258243	0.0270373	0.00111308	-0.00493089	0.500772	0	0	0	0	0	0	0	0	0	0	0.012	0	0	0	0	0	0	0	0	0	0	0	0	0	0	0	0	0	0
ALB@77C_unknown_17	P02768	ALB	albumin(ALB)	213	77	C	unknown_17	unknown_17[C]	89.9774	145	18870	0.00768415	-0.103886	2.23633e-44	0.0538704	2.91119e-06	0.023518	0.00151663	0.00133487	0.841177	0	0	0	0	0	0	0	0	0	0.0103	0	0	0	0	0	0	0	0	0	0	0	0	0	0	0	0	0	0	0
ALB@77C_unknown_24	P02768	ALB	albumin(ALB)	213	77	C	unknown_24	unknown_24[C]	166.012	135	14403	0.00937305	-0.102254	3.19647e-41	0.0561714	2.56888e-06	0.0276841	0.000310334	0.00460102	0.503776	0	0	0	0	0	0	0	0	0	0	0	0	0	0	0	0	0	0	0	0	0	0	0	0	0	0	0	0	0
ALB@80D_Cation_Ca[II]	P02768	ALB	albumin(ALB)	213	80	D	Cation_Ca[II]	Cation_Ca[II][D]	37.9469	107	8137	0.0131498	-0.047037	9.75164e-10	0.0871127	6.68015e-12	0.0450831	8.29822e-09	0.028971	1.46107e-05	0.0312	0	0.0161	0	0.0141	0	0	0	0	0	0	0	0	0	0	0.0143	0	0	0.0303	0.0192	0	0	0.0137	0.0448	0	0.0364	0.0263	0	0
ALB@80D_Cation_Fe[III]	P02768	ALB	albumin(ALB)	213	80	D	Cation_Fe[III]	Cation_Fe[III][D]	52.9115	472	28289	0.0166849	-0.0325813	0.000473011	0.0470707	0.000342132	0.056664	3.12757e-09	0.0233872	0.00219346	0.0704	0	0.0208	0.02	0.0227	0.0213	0.0189	0	0.0139	0	0.0224	0	0.0167	0	0.0211	0.0286	0.0253	0.0194	0.0172	0.0385	0.0189	0	0.0222	0.0196	0.0312	0.0213	0	0.0455	0.0341
ALB@80D_Cation_Na	P02768	ALB	albumin(ALB)	213	80	D	Cation_Na	Cation_Na[D]	21.9819	434	33458	0.0129715	-0.0484204	2.58567e-08	0.0650124	8.69728e-07	0.0695679	5.00287e-13	0.054916	4.14223e-12	0	0	0	0.0084	0.0126	0	0.0377	0	0.0139	0	0.012	0	0	0.0075	0.0094	0.0149	0.038	0	0.0345	0	0	0.0189	0.0169	0	0	0	0	0.0227	0.0244
ALB@80D_Cation_Ni[II]	P02768	ALB	albumin(ALB)	213	80	D	Cation_Ni[II]	Cation_Ni[II][D]	55.9197	267	19238	0.0138788	-0.0806191	2.52637e-25	0.0497009	2.35117e-05	0.0381311	1.17921e-06	0.00729234	0.288195	0	0	0.0208	0.01	0	0.0426	0.0189	0	0.0139	0	0	0	0	0	0	0.0143	0.0253	0.0097	0.0345	0.0192	0.0189	0	0	0	0	0.0213	0.0571	0.0227	0
ALB@80D_Dehydrated	P02768	ALB	albumin(ALB)	213	80	D	Dehydrated	Dehydrated[D]	-18.0106	832	38099	0.0218378	-0.0637336	9.92533e-11	0.0838671	6.9999e-09	0.0166148	0.0838917	-0.00255194	0.761254	0.0172	0.0164	0.0417	0.02	0.0227	0.0213	0.0189	0.0364	0.0139	0.0103	0.012	0.0164	0.0333	0.0128	0.0105	0.0143	0.0127	0.0194	0.0345	0.0192	0.0189	0.0377	0.0222	0.0196	0.0156	0.0213	0.0286	0.0227	0.0488
ALB@81E_Cation_Fe[III]	P02768	ALB	albumin(ALB)	213	81	E	Cation_Fe[III]	Cation_Fe[III][E]	52.9115	1255	50178	0.025011	-0.015962	0.192226	0.11185	1.57159e-11	0.0313705	0.00099922	0.0244265	0.00409456	0	0.0198	0.0402	0.021	0.0252	0.0213	0.0488	0.0364	0.0278	0.0197	0	0.0492	0.05	0.0283	0.0325	0.0292	0.0148	0.0086	0.0345	0.04	0.0566	0.0566	0.0288	0.0339	0	0.0588	0.0959	0.0339	0
ALB@81E_Cation_Na	P02768	ALB	albumin(ALB)	213	81	E	Cation_Na	Cation_Na[E]	21.9819	429	30773	0.0139408	-0.0474937	0.000282936	0.046639	0.0105416	0.0257224	0.044801	0.00469334	0.675936	0	0	0.0146	0.03	0.0227	0.0638	0.0189	0.0182	0.0139	0.0103	0.012	0.0113	0.05	0.0236	0.0105	0.0286	0.0253	0.0129	0	0.0192	0	0.0189	0.0222	0.0196	0.0312	0	0.0571	0	0.0244
ALB@82S_Dehydrated	P02768	ALB	albumin(ALB)	213	82	S	Dehydrated	Dehydrated[S]	-18.0106	170	17773	0.00956507	-0.105986	8.62528e-42	0.0505569	3.40715e-05	0.0206977	0.00897566	0.00391407	0.583897	0	0	0	0	0.0114	0	0	0	0	0	0	0	0	0	0	0	0	0	0	0	0	0	0	0.0196	0	0	0	0	0
ALB@84E_Cation_Fe[III]	P02768	ALB	albumin(ALB)	213	84	E	Cation_Fe[III]	Cation_Fe[III][E]	52.9115	389	19649	0.0197974	-0.00548032	0.603425	0.0652471	7.88925e-07	0.0477741	3.76192e-08	0.0281516	0.000155522	0	0.075	0.0225	0.0073	0.0324	0.0417	0	0	0.0526	0	0	0.0513	0.037	0	0	0	0	0	0.0606	0.0204	0	0.0312	0.0548	0.0317	0	0.027	0.0597	0.0339	0
ALB@84E_Cation_Na	P02768	ALB	albumin(ALB)	213	84	E	Cation_Na	Cation_Na[E]	21.9819	612	43008	0.0142299	-0.0604702	3.92346e-12	0.043656	0.00037744	0.0197019	0.0177225	-0.00143614	0.84568	0.0192	0.0227	0.0562	0.0127	0.0215	0	0.0125	0	0	0.0197	0.009	0.0164	0.0167	0.0149	0.0171	0.0149	0.0161	0.0078	0.0172	0.0652	0.0294	0.0364	0.0169	0	0.0156	0.0357	0.1034	0.0227	0
ALB@84E_Glu->Met	P02768	ALB	albumin(ALB)	213	84	E	Glu->Met	Glu->Met[E]	1.99789	235	19094	0.0123075	-0.06217	0.0485206	0.0293558	0.529408	0.0115234	0.729	0.0221046	0.425323	0	0	0.5	0	0.0141	0	0	0	0	0	0	0	0	0	0	0	0	0	0	0	0	0	0	0	0	0	0	0	0
ALB@85N_Ammonia-loss	P02768	ALB	albumin(ALB)	213	85	N	Ammonia-loss	Ammonia-loss[N]	-17.0265	1238	46709	0.0265045	-0.0725608	1.00649e-11	0.021976	0.112361	0.0769384	3.82258e-08	0.0184519	0.0488697	0.0345	0.0328	0.0208	0.06	0.0227	0.0638	0.0189	0.0182	0.0278	0.0206	0.0602	0.0656	0.0333	0.0128	0.0526	0.0286	0.0253	0.0485	0.0345	0.0577	0.0189	0.0189	0.0444	0.0196	0.0156	0.0426	0	0.0682	0.0244
ALB@85N_Deamidated	P02768	ALB	albumin(ALB)	213	85	N	Deamidated	Deamidated[N]	0.984016	6390	85248	0.0749578	-0.113997	4.18724e-11	0.0247317	0.279328	0.0465894	0.0470589	0.00375848	0.841698	0.0423	0.0616	0.0662	0.089	0.0461	0.0743	0.0802	0.1733	0.062	0.118	0.065	0.1	0.0962	0.0528	0.0583	0.1506	0.1008	0.0534	0.0703	0.0789	0.061	0.1143	0.0884	0.0565	0.0755	0.0823	0.0548	0.0902	0.0678
ALB@85N_unknown_9	P02768	ALB	albumin(ALB)	213	85	N	unknown_9	unknown_9[N]	22.9669	135	10684	0.0126357	-0.0967596	1.06578e-35	0.060886	8.39829e-07	0.0308577	9.72881e-05	0.0120579	0.082346	0	0	0.0161	0	0	0	0	0	0	0	0.0189	0	0	0	0	0	0	0	0	0	0	0	0	0	0	0	0	0.0135	0
ALB@86C_DiDehydro	P02768	ALB	albumin(ALB)	213	86	C	DiDehydro	DiDehydro[C]	-2.01565	8510	58845	0.144617	-0.142382	1.3645e-11	-0.00439865	0.908533	0.0723196	0.00525378	-0.011813	0.58491	0.119	0.0897	0.0927	0.1497	0.1318	0.12	0.1376	0.0462	0.0543	0.0899	0.159	0.1343	0.125	0.2335	0.2123	0.0833	0.1742	0.25	0.1857	0.1224	0.1341	0.1034	0.1136	0.113	0.0952	0.1441	0.1194	0.1017	0.0649
ALB@86C_Trioxidation	P02768	ALB	albumin(ALB)	213	86	C	Trioxidation	Trioxidation[C]	47.9847	377	29488	0.0127849	-0.0995174	3.65381e-36	0.0593929	1.87175e-06	0.0573492	1.81657e-10	0.0349336	1.96032e-06	0	0	0	0.0161	0.0185	0	0.025	0	0.0139	0.0364	0.0214	0	0.0145	0.0075	0.0171	0	0.0171	0.0078	0	0	0	0.0182	0	0	0	0	0	0	0
ALB@87D_Cation_Na	P02768	ALB	albumin(ALB)	213	87	D	Cation_Na	Cation_Na[D]	21.9819	209	17835	0.0117185	-0.064312	4.86425e-05	0.0556224	0.0248811	0.0206279	0.215095	-0.00294496	0.837507	0	0	0.0112	0.0146	0	0	0	0.0192	0	0.0182	0.0143	0	0.0145	0	0	0.0149	0	0	0.027	0	0	0.0364	0.0339	0.0339	0	0	0	0.0135	0
ALB@87D_Dehydrated	P02768	ALB	albumin(ALB)	213	87	D	Dehydrated	Dehydrated[D]	-18.0106	787	31568	0.0249303	-0.14279	1.0518e-42	0.052583	0.000904212	-0.0322259	0.00122681	-0.0069084	0.47828	0.0172	0	0	0.01	0.0341	0	0	0.0182	0.0139	0.0103	0.0241	0	0	0	0.0105	0	0	0.0194	0	0.0192	0.0189	0	0	0.0196	0	0	0	0.0455	0
ALB@87D_unknown_32	P02768	ALB	albumin(ALB)	213	87	D	unknown_32	unknown_32[D]	241.179	260	20809	0.0124946	-0.107369	1.05308e-40	0.0570439	7.21035e-06	0.0327218	8.59179e-05	0.0129427	0.0738802	0	0	0.0208	0.01	0.0114	0	0	0	0.0139	0	0	0.0164	0.0167	0	0	0	0.0127	0	0	0	0	0	0	0	0	0	0	0	0
ALB@88K_Hex	P02768	ALB	albumin(ALB)	213	88	K	Hex	Hex[K]	162.053	1664	45759	0.0363644	-0.178786	1.20594e-22	-0.0133963	0.590225	-0.0284699	0.195011	-0.048563	0.00620378	0.0238	0.0227	0.0484	0.0108	0.0185	0.03	0.0367	0.0192	0.0263	0	0.0259	0.0259	0.037	0.0149	0.0085	0.0299	0.0229	0.0155	0	0	0	0	0	0	0	0.0182	0	0.0169	0.0667
ALB@88K_MesitylOxide	P02768	ALB	albumin(ALB)	213	88	K	MesitylOxide	MesitylOxide[K]	98.0732	541	36865	0.0146752	-0.075451	1.30229e-19	0.0311541	0.0107577	0.021336	0.0110848	-0.0131117	0.0622491	0.0345	0	0.0417	0.0211	0.0341	0	0.0189	0.0182	0.0139	0.0103	0	0	0	0.0149	0.0094	0.0143	0.0127	0.0291	0	0.0192	0	0.0189	0.0222	0.0196	0.0476	0.0213	0.0857	0.0227	0
ALB@89S_Didehydro	P02768	ALB	albumin(ALB)	213	89	S	Didehydro	Didehydro[S]	-2.01565	91	16550	0.00549849	-0.0857593	7.81644e-34	0.0705607	1.11742e-09	0.0413827	1.63864e-08	0.018669	0.00264254	0	0	0	0	0	0.0123	0.0112	0	0	0	0	0	0	0.0058	0	0	0	0	0	0	0	0	0	0	0	0	0	0	0
ALB@89S_Ser->Arg	P02768	ALB	albumin(ALB)	213	89	S	Ser->Arg	Ser->Arg[S]	69.0691	327	340	0.961765	-0.716491	4.80818e-07	-1.08092	6.32957e-38	-0.875119	6.26044e-24	-1.06248	3.33061e-41	1	1	1	0	1	1	1	0	0	1	1	1	0	0	1	0	1	1	1	0	0	1	1	0	0	1	0	0	0
ALB@91H_MesitylOxide	P02768	ALB	albumin(ALB)	213	91	H	MesitylOxide	MesitylOxide[H]	98.0732	1192	70130	0.016997	-0.0653288	3.24053e-16	0.0630493	4.20778e-08	-0.00872984	0.247225	-0.0297615	1.90315e-06	0.0198	0.0115	0.0286	0.0097	0.029	0.02	0	0.0174	0.016	0.0177	0.0136	0	0	0.02	0.009	0	0.0104	0.0071	0.0137	0.0173	0.0286	0.026	0.0183	0.018	0.0103	0.0154	0.0326	0.0303	0.0292
ALB@91H_Oxidation	P02768	ALB	albumin(ALB)	213	91	H	Oxidation	Oxidation[H]	15.9949	259	27457	0.00943293	-0.0999132	1.16136e-41	0.0592618	3.0873e-07	0.0392916	2.25626e-07	0.011034	0.0907329	0	0	0	0	0.0072	0	0	0	0	0	0	0	0	0	0	0	0	0	0	0	0	0	0	0	0.0103	0	0	0	0
ALB@92T_Dehydrated	P02768	ALB	albumin(ALB)	213	92	T	Dehydrated	Dehydrated[T]	-18.0106	1110	60091	0.018472	-0.0889653	4.3316e-13	0.0291125	0.103627	0.0289768	0.043732	0.00143714	0.902281	0.0741	0	0.0095	0	0.0145	0	0	0.0469	0.0308	0.0191	0.0128	0	0	0.029	0	0.0909	0.0333	0.0106	0.0769	0	0.1111	0.0213	0.0274	0.0357	0.0275	0.0145	0	0.0172	0.0175
ALB@96D_Ammonium	P02768	ALB	albumin(ALB)	213	96	D	Ammonium	Ammonium[D]	17.0265	279	20603	0.0135417	-0.0499835	3.81274e-11	0.0642308	9.54082e-09	0.0303786	2.38724e-05	0.00246105	0.701173	0.0137	0.0312	0.0122	0.0101	0.013	0.02	0.0149	0.0156	0.0154	0.0154	0.0114	0.0149	0.0169	0.0145	0.0161	0.0185	0.0167	0.0306	0	0	0.0182	0.0213	0.0137	0.0141	0.02	0.029	0.037	0.0172	0.0175
ALB@96D_Asp->Asn	P02768	ALB	albumin(ALB)	213	96	D	Asp->Asn	Asp->Asn[D]	-0.984016	112	16024	0.00698952	-0.097388	5.04634e-29	0.0619014	1.47093e-05	0.0336367	0.000245827	0.0111067	0.168294	0	0	0	0	0.0072	0	0	0	0	0.0073	0.0068	0	0	0	0	0	0	0	0	0	0	0	0	0	0	0	0	0	0
ALB@96D_Cation_Ca[II]	P02768	ALB	albumin(ALB)	213	96	D	Cation_Ca[II]	Cation_Ca[II][D]	37.9469	206	13252	0.0155448	-0.0619253	1.21062e-16	0.104483	6.24403e-17	0.032167	9.83222e-06	0.0200159	0.00157765	0.0137	0	0.0122	0.0303	0	0.04	0	0.0156	0.0154	0.0154	0.0284	0.0149	0.0169	0.058	0.0161	0.037	0.0667	0.0204	0	0.0192	0	0.0426	0	0	0	0.0145	0.037	0	0.0175
ALB@96D_Cation_Fe[III]	P02768	ALB	albumin(ALB)	213	96	D	Cation_Fe[III]	Cation_Fe[III][D]	52.9115	620	32321	0.0191826	-0.0254982	0.00518986	0.0819318	2.38526e-10	0.0416051	1.08227e-06	0.0210873	0.00346984	0.0411	0.0156	0.0244	0.0303	0.026	0.02	0.0299	0.0156	0.0154	0.0308	0.0568	0.0149	0.0169	0.0145	0.0161	0.037	0.0333	0	0.0167	0.0962	0.0182	0.0213	0.0548	0.0282	0	0.029	0.0556	0.0172	0.0526
ALB@96D_Cation_Na	P02768	ALB	albumin(ALB)	213	96	D	Cation_Na	Cation_Na[D]	21.9819	1177	70127	0.0167838	-0.052765	3.53503e-11	0.0871515	9.43188e-13	0.052232	6.17876e-10	0.0375724	1.30102e-07	0.023	0.0312	0.0366	0.0202	0.039	0.0123	0.0299	0.0156	0.0154	0.0154	0.017	0.0196	0.0121	0.029	0.0181	0.0131	0.0333	0.0071	0.0333	0.0165	0.0182	0.0161	0.0274	0.0423	0.02	0.0145	0.0185	0.0345	0
ALB@96D_Dehydrated	P02768	ALB	albumin(ALB)	213	96	D	Dehydrated	Dehydrated[D]	-18.0106	1782	70211	0.0253806	-0.117484	1.13111e-26	0.0363395	0.0142323	0.0268781	0.0247648	-0.0188824	0.0416891	0	0.0115	0.0107	0.0618	0.0186	0.0123	0.0112	0.0278	0.0096	0.0146	0.0255	0.0261	0.0094	0.0465	0.0452	0.0303	0.0451	0.0591	0	0	0	0	0.0137	0.0238	0.0206	0	0.0294	0.039	0
ALB@97K_Acetylhypusine	P02768	ALB	albumin(ALB)	213	97	K	Acetylhypusine	Acetylhypusine[K]	113.084	111	16145	0.00687519	-0.0887759	1.58422e-35	0.0680402	4.05579e-09	0.0401812	4.81291e-08	0.0169082	0.00685426	0	0	0	0	0.0072	0	0	0	0	0	0.0068	0	0	0.0058	0	0	0.0076	0	0	0	0	0	0	0	0	0	0	0	0
ALB@97K_Carbamyl	P02768	ALB	albumin(ALB)	213	97	K	Carbamyl	Carbamyl[K]	43.0058	406	28478	0.0142566	-0.110977	6.41565e-47	0.0484842	2.7422e-05	0.0589315	1.75137e-11	0.0289111	3.20701e-05	0.0137	0	0	0.0101	0	0.02	0.0149	0	0	0.0154	0.0114	0.0149	0.0169	0.0145	0.0161	0.0185	0	0.0102	0	0	0	0	0	0	0.02	0	0	0	0
ALB@97K_Formyl	P02768	ALB	albumin(ALB)	213	97	K	Formyl	Formyl[K]	27.9949	119	11167	0.0106564	-0.0969409	5.82588e-38	0.0614844	3.06779e-07	0.0459808	9.22366e-09	0.021873	0.001042	0	0	0	0	0	0	0	0	0	0	0	0	0	0	0	0	0	0	0	0	0	0	0	0	0	0	0	0	0
ALB@97K_Hex	P02768	ALB	albumin(ALB)	213	97	K	Hex	Hex[K]	162.053	417	26589	0.0156832	-0.126999	2.72529e-56	0.0539371	4.84271e-06	0.0127128	0.117275	-0.00248571	0.729105	0	0	0	0.0202	0.013	0.02	0.0149	0	0	0	0.0114	0.0149	0.0169	0.0145	0.0161	0.0185	0.0167	0.0102	0	0	0	0	0	0	0	0	0	0	0
ALB@97K_MesitylOxide	P02768	ALB	albumin(ALB)	213	97	K	MesitylOxide	MesitylOxide[K]	98.0732	340	17952	0.0189394	-0.105687	1.70214e-35	0.0352867	0.00404682	-0.0110612	0.18104	-0.033828	8.19887e-07	0	0	0.0122	0.0101	0.013	0	0	0.0156	0.0462	0.0154	0	0.0256	0.0169	0	0	0	0.0167	0	0	0.0192	0	0.0213	0.0137	0.0149	0	0.029	0	0	0
ALB@97K_unknown_27	P02768	ALB	albumin(ALB)	213	97	K	unknown_27	unknown_27[K]	198.082	131	16327	0.00802352	-0.0720358	7.24509e-24	0.08412	4.52505e-12	0.054848	1.44766e-12	0.0319812	6.41297e-07	0	0.0115	0	0.0056	0.0072	0	0	0	0	0	0	0	0.0094	0	0	0	0	0.0054	0.0137	0	0	0	0.0137	0.0238	0.0103	0	0	0	0
ALB@97K_unknown_45	P02768	ALB	albumin(ALB)	213	97	K	unknown_45	unknown_45[K]	299.131	231	14435	0.0160028	-0.0520807	1.61781e-11	0.138944	2.45677e-23	0.0616992	1.56116e-13	0.0573357	1.63474e-15	0	0.0115	0.0286	0	0	0	0	0.0278	0	0	0	0	0.0189	0	0	0.0101	0	0	0.0274	0	0	0	0	0	0.0309	0.025	0.0147	0	0
ALB@99C_azole	P02768	ALB	albumin(ALB)	213	99	C	azole	azole[C]	-20.0262	1014	34504	0.0293879	-0.129061	4.17417e-45	0.0341386	0.00586191	0.0658607	8.97596e-08	0.0353118	9.04331e-05	0.0312	0.05	0.0244	0.0101	0.013	0.02	0	0	0	0	0.0114	0	0	0	0.0323	0.037	0	0.0408	0.0167	0	0	0.0312	0.0137	0.0299	0.0423	0.0161	0	0.0172	0.0175
ALB@99C_Cys->Oxoalanine	P02768	ALB	albumin(ALB)	213	99	C	Cys->Oxoalanine	Cys->Oxoalanine[C]	-17.9928	174	8635	0.0201506	-0.101675	2.49885e-32	0.0552261	6.87997e-05	0.0576451	3.69397e-09	0.0179528	0.0215541	0	0	0	0	0	0	0	0	0	0	0	0	0	0	0	0	0	0.0102	0	0	0	0	0	0	0	0	0	0	0
ALB@99C_DiDehydro	P02768	ALB	albumin(ALB)	213	99	C	DiDehydro	DiDehydro[C]	-2.01565	1916	84312	0.0227251	-0.0902987	5.65075e-21	0.0234219	0.0855932	0.0234493	0.0349115	0.0116987	0.19891	0.0347	0.0234	0.038	0.0272	0.0103	0.0128	0.0127	0.0185	0.0197	0.0308	0.0249	0.0256	0.0071	0.0156	0.0214	0.0181	0.0051	0.0179	0.0076	0	0	0	0.0261	0.0159	0.024	0.0086	0	0.0093	0.0226
ALB@99C_Dioxidation	P02768	ALB	albumin(ALB)	213	99	C	Dioxidation	Dioxidation[C]	31.9898	2497	111059	0.0224835	-0.0947297	1.47979e-32	0.0413652	0.000114191	0.0370576	1.89703e-05	0.00544459	0.451097	0.0323	0.0156	0.0208	0.0358	0.0111	0.0256	0.0178	0.0133	0.0197	0.0308	0.0208	0.0135	0.025	0.026	0.0187	0.0241	0.0354	0.0224	0.0157	0.0183	0.0222	0.0231	0.0261	0.0079	0.0068	0	0	0.037	0.016
ALB@99C_ethylsulfonylethyl(BEMAD_C)	P02768	ALB	albumin(ALB)	213	99	C	ethylsulfonylethyl(BEMAD_C)	ethylsulfonylethyl[C](BEMAD_C[C])	120.025	694	57438	0.0120826	-0.0760924	5.06464e-21	0.0412615	0.000560001	0.013697	0.0897082	-0.0073135	0.294907	0	0.0156	0.0167	0	0.0074	0	0	0	0.0154	0.0154	0.0069	0.0064	0.0169	0	0.0097	0.0185	0	0.0062	0.0167	0.0192	0	0	0.0137	0.0141	0	0.029	0	0	0.011
ALB@99C_Trioxidation	P02768	ALB	albumin(ALB)	213	99	C	Trioxidation	Trioxidation[C]	47.9847	12850	124570	0.103155	-0.0427267	0.000293268	0.0241203	0.0782227	0.0836132	4.78212e-10	0.0505375	3.83366e-06	0.1244	0.1771	0.1083	0.1011	0.1023	0.165	0.1289	0.1327	0.1336	0.1577	0.1374	0.13	0.11	0.1456	0.1455	0.1864	0.1628	0.134	0.1257	0.1056	0.1389	0.1412	0.1543	0.1218	0.1327	0.1676	0.1103	0.0964	0.1099
ALB@99C_unknown_17	P02768	ALB	albumin(ALB)	213	99	C	unknown_17	unknown_17[C]	89.9774	341	25736	0.0132499	-0.0980435	1.3221e-41	0.0603817	1.15542e-07	0.0358794	1.47115e-06	0.0108474	0.0887443	0	0	0	0	0	0	0	0	0	0	0	0	0	0	0	0	0	0	0	0	0	0	0	0	0	0	0	0	0
AMBP@241M_Oxidation	P02760	AMBP	alpha-1-microglobulin/bikunin precursor(AMBP)	259	241	M	Oxidation	Oxidation[M]	15.9949	391	1879	0.208089	-0.376808	2.82549e-22	-0.251388	1.82602e-09	-0.0123847	0.864008	-0.241645	1.11349e-09	0	0	0	0.25	0.1	0	0	0	0	0	0.5	0.4444	0	0.1429	0.0833	0	0	0.0909	0	0	0	0	0	0	0	0	0	0	0
AMBP@243M_Oxidation	P02760	AMBP	alpha-1-microglobulin/bikunin precursor(AMBP)	259	243	M	Oxidation	Oxidation[M]	15.9949	552	2020	0.273267	-0.505019	4.29794e-26	-0.417266	8.61373e-17	-0.302965	6.30636e-08	-0.377645	7.83064e-15	0	0	0	0.3333	0.4	0	0	0	0	0	0.1667	0.1111	0	0.1429	0.5833	0	0.1429	0.1818	0	0	0	0	0	0	0	0	0	0	0
APOA1@110M_Oxidation	P02647	APOA1	apolipoprotein A1(APOA1)	335	110	M	Oxidation	Oxidation[M]	15.9949	1705	5272	0.323407	-0.00212959	0.966265	0.198516	0.0132475	0.056811	0.337968	-0.0949568	0.047382	0.5	0.3529	0.4762	0.3548	0.4167	0.3	0.3	0.4444	0.7143	0.4444	0.4	0.4615	0.5	0.4	0.4516	0.5	0.3478	0.6296	0.5	0	0	0.5	0	0.6667	0.3333	0.4286	0.5	0.4	0
APOA1@136M_Oxidation	P02647	APOA1	apolipoprotein A1(APOA1)	335	136	M	Oxidation	Oxidation[M]	15.9949	57795	72945	0.792309	-0.0668266	4.86844e-09	0.0404458	0.0409484	0.0253549	0.0580307	0.0049292	0.6697	0.8636	0.8256	0.8182	0.8168	0.8539	0.883	0.8222	0.8198	0.8227	0.8657	0.8469	0.8673	0.8763	0.8846	0.8492	0.9048	0.868	0.8719	0.7872	0.7549	0.7424	0.8	0.782	0.8077	0.8249	0.8125	0.7284	0.784	0.8175
APOA1@137E_Carbonyl	P02647	APOA1	apolipoprotein A1(APOA1)	335	137	E	Carbonyl	Carbonyl[E]	13.9793	243	24048	0.0101048	-0.0895416	5.83937e-34	0.0667856	1.97137e-08	0.0398535	1.87871e-07	0.016247	0.0123658	0	0	0.0053	0	0	0	0.0121	0	0	0.0159	0	0	0	0.0115	0	0	0	0	0.0078	0	0.0081	0	0	0	0.0121	0	0	0	0
APOA1@139Y_Nitro	P02647	APOA1	apolipoprotein A1(APOA1)	335	139	Y	Nitro	Nitro[Y]	44.9851	427	30017	0.0142253	-0.107303	3.15071e-44	0.0485615	4.19534e-05	0.0310765	7.09807e-05	0.0101818	0.13884	0	0	0	0.0109	0.0097	0	0.0303	0	0	0	0.0052	0	0.0114	0.0115	0	0	0.0054	0	0	0	0	0	0	0	0	0	0	0	0
APOA1@172M_Oxidation	P02647	APOA1	apolipoprotein A1(APOA1)	335	172	M	Oxidation	Oxidation[M]	15.9949	51531	76080	0.677326	-0.0430214	0.000605064	-0.0964865	3.53922e-05	-0.144288	5.85021e-19	-0.167809	8.21703e-34	0.7881	0.7531	0.7764	0.8333	0.709	0.8429	0.7597	0.7606	0.8182	0.7712	0.8317	0.7934	0.7111	0.8648	0.814	0.8121	0.8323	0.8672	0.7748	0.8137	0.7333	0.7445	0.7338	0.7178	0.7258	0.7372	0.8132	0.7565	0.76
APOA1@186H_MesitylOxide	P02647	APOA1	apolipoprotein A1(APOA1)	335	186	H	MesitylOxide	MesitylOxide[H]	98.0732	345	24868	0.0138733	-0.101342	4.93371e-40	0.0808342	7.44265e-11	0.00478783	0.549607	-0.0173953	0.00637117	0.0106	0.0085	0.0204	0.0248	0.0089	0	0	0	0.0137	0.0108	0	0	0	0	0.0093	0.0109	0	0	0	0	0.0132	0	0	0	0.0185	0.0127	0	0	0
APOA1@208N_Ammonia-loss	P02647	APOA1	apolipoprotein A1(APOA1)	335	208	N	Ammonia-loss	Ammonia-loss[N]	-17.0265	112	5571	0.0201041	-0.10745	3.75847e-41	0.0424998	0.000473473	0.0134961	0.0965639	-0.00881869	0.207434	0	0	0.0227	0.0189	0	0	0	0	0	0	0.0192	0	0	0.0233	0.0185	0	0	0	0	0	0	0	0	0	0	0	0	0	0.0333
APOA1@208N_Deamidated	P02647	APOA1	apolipoprotein A1(APOA1)	335	208	N	Deamidated	Deamidated[N]	0.984016	14892	21719	0.685667	-0.0235442	0.0833478	0.0811089	0.000463445	0.0292634	0.0715988	-0.00611902	0.664054	0.6939	0.8	0.7708	0.7241	0.72	0.725	0.7111	0.8387	0.7805	0.7059	0.7321	0.7358	0.6818	0.6739	0.7368	0.7714	0.7561	0.7826	0.7353	0.8	0.775	0.8	0.7273	0.7561	0.7843	0.7556	0.75	0.8205	0.6667
APOA1@221T_Dehydrated	P02647	APOA1	apolipoprotein A1(APOA1)	335	221	T	Dehydrated	Dehydrated[T]	-18.0106	110	2520	0.0436508	-0.0824685	0.0373909	0.0500435	0.425562	-0.00275602	0.948612	0.0167059	0.691933	0	0	0	0	0.25	0	0	0.0263	0	0	0	0	0	0	0	0	0	0.5	0	0	0	0.04	0.037	0	0	0.3333	0	0	0
APOA1@222E_Cation_Fe[III]	P02647	APOA1	apolipoprotein A1(APOA1)	335	222	E	Cation_Fe[III]	Cation_Fe[III][E]	52.9115	92	4587	0.0200567	-0.114974	4.22121e-48	0.0426268	0.000361287	0.0152796	0.0550265	-0.000970013	0.889888	0	0	0	0	0	0	0	0	0	0	0	0	0	0	0	0	0	0	0	0	0	0	0	0	0	0	0	0	0
APOA1@223H_MesitylOxide	P02647	APOA1	apolipoprotein A1(APOA1)	335	223	H	MesitylOxide	MesitylOxide[H]	98.0732	123	4620	0.0266234	-0.103374	6.46416e-28	0.0301675	0.0407294	-0.00543731	0.590139	-0.0276205	0.000554501	0	0	0.0476	0.027	0.0556	0	0	0	0	0	0.0286	0	0	0	0.0263	0	0	0.0256	0	0	0	0	0	0.0286	0.0263	0	0	0	0.0357
APOA1@229E_Cation_Na	P02647	APOA1	apolipoprotein A1(APOA1)	335	229	E	Cation_Na	Cation_Na[E]	21.9819	529	13263	0.0398854	-0.0812094	5.70415e-08	-0.0423702	0.0102086	0.0183561	0.290128	-0.0526115	6.24303e-06	0.0645	0.0303	0.0238	0.0541	0.0556	0	0.0312	0.0526	0.0645	0.0714	0.0571	0.0541	0.0345	0.0312	0.0526	0	0.069	0.0513	0.0667	0.08	0.0312	0.04	0.037	0	0.0263	0	0	0.0323	0.0357
APOA1@241G_Gly->Pro	P02647	APOA1	apolipoprotein A1(APOA1)	335	241	G	Gly->Pro	Gly->Pro[G]	40.0313	1015	7354	0.13802	0.0510628	0.0461459	0.176107	5.33857e-05	0.0910923	0.00066292	0.232024	1.14318e-19	0.1	0.1765	0.0769	0	0.125	0.1667	0.125	0.2	0.25	0.1429	0	0	0.0909	0.125	0	0.1429	0	0	0.1667	0.25	0.1176	0.3333	0.2	0.1429	0.1538	0.2857	0.3333	0.4	0.2
APOA1@247E_Cation_Na	P02647	APOA1	apolipoprotein A1(APOA1)	335	247	E	Cation_Na	Cation_Na[E]	21.9819	280	4292	0.0652377	-0.1785	1.207e-25	0.0425572	0.217984	0.0121557	0.646808	0.00116933	0.95262	0	0	0	0.1111	0	0	0.125	0	0	0	0.2222	0	0	0.125	0.125	0	0	0.125	0	0	0	0	0	0	0	0.1429	0	0	0
APOA1@258E_Cation_Na	P02647	APOA1	apolipoprotein A1(APOA1)	335	258	E	Cation_Na	Cation_Na[E]	21.9819	374	4642	0.0805687	-0.167408	2.28455e-24	-0.00856578	0.705236	0.168463	5.28779e-05	0.0190614	0.453724	0.0909	0	0	0	0.25	0	0.1667	0.1111	0	0	0	0.1111	0	0	0	0.3333	0	0	0	0	0	0	0	0	0	0	0	0	0
APOA1@259E_Cation_Na	P02647	APOA1	apolipoprotein A1(APOA1)	335	259	E	Cation_Na	Cation_Na[E]	21.9819	105	1221	0.0859951	-0.154641	5.57786e-13	-0.0377063	0.215101	-0.0630355	0.00581445	-0.0424601	0.0476153	0	0	0.05	0	0	0	0	0	0	0	0.1667	0	0	0	0	0	0	0	0	0	0	0	0	0.0714	0	0	0	0	0
APOA1@260Y_Nitro	P02647	APOA1	apolipoprotein A1(APOA1)	335	260	Y	Nitro	Nitro[Y]	44.9851	113	1988	0.056841	-0.198731	3.37605e-69	-0.0349957	0.0126302	-0.070658	5.50685e-12	-0.0928411	1.38201e-22	0	0	0	0	0	0	0	0	0	0	0	0	0	0	0	0	0	0	0	0	0	0	0	0	0	0	0	0	0
APOA1@263K_Lys->Arg	P02647	APOA1	apolipoprotein A1(APOA1)	335	263	K	Lys->Arg	Lys->Arg[K]	28.0061	159	701	0.226819	-0.416261	4.85705e-19	-0.274784	5.58107e-08	-0.190052	0.000287662	-0.262625	2.18178e-08	0	0	0	0	0.5	0	0	0	0	0	0	0	0	0	0	0	0	0	0	0	0	0	0	0	0	0	0	0	0
APOA1@32W_Trp->Oxolactone	P02647	APOA1	apolipoprotein A1(APOA1)	335	32	W	Trp->Oxolactone	Trp->Oxolactone[W]	13.9793	287	2037	0.140893	-0.240319	2.90778e-12	-0.117101	0.00293641	-0.0745721	0.108068	-0.191245	1.70203e-08	0	0	0.0769	0.1	0	0	0.1111	0	0	0	0.1818	0.1429	0	0.0769	0.0909	0	0	0	0.1333	0	0.1429	0	0	0.0833	0	0	0	0	0
APOA1@40T_Dehydrated	P02647	APOA1	apolipoprotein A1(APOA1)	335	40	T	Dehydrated	Dehydrated[T]	-18.0106	915	8964	0.102075	-0.28382	9.43885e-38	0.0225753	0.576256	0.00399079	0.920976	-0.0295528	0.322948	0	0	0.1667	0.1	0	0.25	0	0	0.1667	0.1667	0.2	0.0909	0	0.2308	0.0769	0	0.1	0.0833	0	0	0	0	0	0	0.1429	0	0	0	0
APOA1@44D_Cation_Na	P02647	APOA1	apolipoprotein A1(APOA1)	335	44	D	Cation_Na	Cation_Na[D]	21.9819	462	4818	0.0958904	-0.197616	1.76835e-15	-0.142216	1.81355e-07	-0.0789833	0.00715523	-0.156763	5.13759e-11	0.0625	0.0667	0	0.1	0	0.125	0.1111	0	0	0	0	0.125	0.2857	0	0.0769	0	0	0.15	0.125	0	0	0.1667	0	0	0	0	0	0	0
APOA1@52D_Cation_Fe[III]	P02647	APOA1	apolipoprotein A1(APOA1)	335	52	D	Cation_Fe[III]	Cation_Fe[III][D]	52.9115	126	3211	0.0392401	-0.146034	8.05122e-49	0.0513943	0.000735521	-0.0128557	0.209347	-0.0364351	1.71279e-05	0	0	0	0	0	0	0	0	0	0	0	0.0312	0	0	0	0	0	0	0	0	0	0	0	0	0	0	0	0	0
APOA1@55S_Dehydrated	P02647	APOA1	apolipoprotein A1(APOA1)	335	55	S	Dehydrated	Dehydrated[S]	-18.0106	179	4250	0.0421176	-0.168584	3.9144e-51	-0.00100056	0.957857	-0.00903591	0.458263	-0.0362171	0.000239895	0	0	0	0	0	0	0	0	0	0	0	0	0	0	0	0	0	0	0	0	0	0	0	0	0	0	0	0	0
APOA1@58E_Cation_Fe[III]	P02647	APOA1	apolipoprotein A1(APOA1)	335	58	E	Cation_Fe[III]	Cation_Fe[III][E]	52.9115	125	3272	0.0382029	-0.111122	3.12801e-31	0.0451473	0.00247046	0.0058886	0.576826	-0.00118545	0.893926	0	0	0	0.0714	0	0	0	0	0	0	0	0	0	0	0	0	0	0	0	0	0	0	0	0	0	0	0	0	0
APOA1@58E_Cation_Na	P02647	APOA1	apolipoprotein A1(APOA1)	335	58	E	Cation_Na	Cation_Na[E]	21.9819	197	4398	0.0447931	-0.0340443	0.0237857	0.0174394	0.372747	0.0127255	0.374143	-0.0392099	0.000472581	0.0909	0	0.0714	0	0.1	0	0	0	0.0909	0.0909	0	0	0.1111	0	0	0	0	0	0.1429	0	0.1111	0	0.125	0	0.0833	0.1429	0	0	0
APOA1@72D_Dehydrated	P02647	APOA1	apolipoprotein A1(APOA1)	335	72	D	Dehydrated	Dehydrated[D]	-18.0106	126	5329	0.0236442	-0.111284	1.30373e-35	0.0560733	8.12558e-05	0.0370677	0.000102297	0.00913009	0.272693	0	0	0.0238	0	0.04	0	0	0	0	0	0	0	0	0	0	0.0455	0	0	0	0	0	0	0	0	0	0	0	0	0
APOA1@73N_Ammonia-loss	P02647	APOA1	apolipoprotein A1(APOA1)	335	73	N	Ammonia-loss	Ammonia-loss[N]	-17.0265	112	3967	0.0282329	-0.0859143	2.0262e-20	0.0448615	0.00160848	0.0233938	0.0130992	-0.00776519	0.342935	0	0	0	0	0	0	0	0	0	0.0476	0	0	0	0	0	0	0.0588	0	0	0	0	0	0	0	0	0.0345	0	0	0.0476
APOA1@73N_Deamidated	P02647	APOA1	apolipoprotein A1(APOA1)	335	73	N	Deamidated	Deamidated[N]	0.984016	656	12477	0.0525767	0.0439839	0.0349344	0.190685	7.04095e-10	0.0611585	2.853e-06	0.0947264	7.6717e-10	0	0.0323	0.0476	0.0312	0	0.0556	0.0909	0.05	0.0333	0.0476	0.0357	0.0357	0.0952	0.0455	0	0.0455	0	0	0.0625	0.0769	0.04	0.1765	0.0476	0.0588	0.0233	0.1034	0.2727	0.0526	0.0476
APOA1@74W_Dioxidation	P02647	APOA1	apolipoprotein A1(APOA1)	335	74	W	Dioxidation	Dioxidation[W]	31.9898	1662	14559	0.114156	-0.144575	2.77118e-10	-0.0493425	0.0582901	-0.0481259	0.0452489	-0.0707853	0.000730261	0.069	0.0645	0.119	0.0312	0.08	0.1667	0	0.15	0.3667	0.0952	0.0714	0	0	0.0455	0.069	0.0909	0.0588	0	0.125	0.1538	0.32	0	0.1429	0.1471	0.2093	0.0345	0.0909	0.1053	0.1429
APOA1@74W_Oxidation	P02647	APOA1	apolipoprotein A1(APOA1)	335	74	W	Oxidation	Oxidation[W]	15.9949	696	11812	0.0589231	-0.113036	1.31428e-08	-0.0699322	0.000310911	-0.0437683	0.0126822	-0.0997973	4.57529e-11	0.0345	0.0323	0.0238	0.0625	0.04	0	0	0	0.0333	0.0476	0.0357	0.0357	0	0	0.0345	0.0455	0.1765	0.04	0	0	0	0	0.0476	0	0.0465	0.069	0	0.0526	0.0952
APOA1@74W_Trp->Oxolactone	P02647	APOA1	apolipoprotein A1(APOA1)	335	74	W	Trp->Oxolactone	Trp->Oxolactone[W]	13.9793	627	11063	0.0566754	-0.07705	1.20105e-05	-0.0485058	0.0021877	-0.00479586	0.779488	-0.0821265	1.2299e-12	0.069	0.0645	0.0714	0.0625	0.04	0	0.1364	0.1	0.0667	0	0.1071	0.0357	0.1429	0.1364	0.1034	0.0455	0	0.04	0	0	0.08	0	0	0.0882	0.0698	0.1379	0	0	0
APOA1@75D_Cation_Fe[III]	P02647	APOA1	apolipoprotein A1(APOA1)	335	75	D	Cation_Fe[III]	Cation_Fe[III][D]	52.9115	247	8733	0.0282835	-0.145822	1.31523e-47	0.0515509	0.00077659	0.0266545	0.0162163	-0.00529453	0.583897	0	0	0.0238	0	0	0	0	0	0	0	0	0	0	0	0	0	0	0	0	0	0	0	0	0.0294	0	0	0	0	0
APOA1@75D_Cation_Na	P02647	APOA1	apolipoprotein A1(APOA1)	335	75	D	Cation_Na	Cation_Na[D]	21.9819	192	7420	0.025876	-0.0726271	3.43913e-13	0.0625051	1.48203e-05	0.0167103	0.0870016	0.00918762	0.288933	0	0.0323	0.0238	0	0.08	0	0	0	0	0	0.0357	0.0357	0	0.0455	0.0345	0	0	0	0	0	0	0.0588	0	0	0	0.0345	0	0.0526	0.0476
APOA1@75D_Dehydrated	P02647	APOA1	apolipoprotein A1(APOA1)	335	75	D	Dehydrated	Dehydrated[D]	-18.0106	115	4827	0.0238243	-0.121671	8.17167e-43	0.0416925	0.0024002	0.004519	0.641746	-0.0135303	0.0824258	0	0	0.0238	0	0	0	0	0	0	0	0	0.0357	0	0	0	0	0	0	0	0	0	0	0	0	0	0	0	0	0
APOA1@96W_Dioxidation	P02647	APOA1	apolipoprotein A1(APOA1)	335	96	W	Dioxidation	Dioxidation[W]	31.9898	209	1250	0.1672	-0.246977	2.24094e-07	-0.0612859	0.424634	-0.000100522	0.998294	-0.0679378	0.22427	0	0	0	0	0	0	0	0	0	0	0	0	0	0	0	0	0	0	0	0	0	0	0	0	0	0	0	0	0.25
APOA1@98N_Deamidated	P02647	APOA1	apolipoprotein A1(APOA1)	335	98	N	Deamidated	Deamidated[N]	0.984016	236	1338	0.176383	-0.194497	0.00219985	0.0297558	0.843803	-0.0578637	0.530194	-0.058994	0.37034	0	0	0	0	0	0	0	0	0.3333	0	0	0.3333	0	0	0	0.5	0	0	0.2	1	0	0	0	0	0	0	0	0.4	0
APOA2@49M_Oxidation	P02652	APOA2	apolipoprotein A2(APOA2)	336	49	M	Oxidation	Oxidation[M]	15.9949	467	1202	0.388519	0.261892	3.72259e-06	0.288924	0.00368092	0.186352	0.00678026	0.209055	0.000227079	0.3333	0.375	0.25	0.3333	0.3333	0	0.6	0.6	0.6667	0.6	0.5	0.5714	0.5	0	0.5	0.3333	0.5	0.5	0.6	0	0	0.2857	0.4444	0.25	0.5	0.5	0.6667	0.5	0.5
APOA4@118N_Deamidated	P06727	APOA4	apolipoprotein A4(APOA4)	337	118	N	Deamidated	Deamidated[N]	0.984016	339	1294	0.261978	-0.496626	7.16217e-33	-0.294156	8.36386e-10	-0.193247	0.000811599	-0.301455	5.86253e-13	0	0	0	0	0	0	0	0	0	0	0	0	0	0.1111	0.1429	0	0.1429	0.1111	0	0	0	0	0	0	0	0	0	0	0
APOA4@147N_Asn->Ser	P06727	APOA4	apolipoprotein A4(APOA4)	337	147	N	Asn->Ser	Asn->Ser[N]	-27.0109	129	212	0.608491	-0.284379	7.83735e-05	-0.268713	0.000736628	-0.0254446	0.860721	-0.211885	0.0103275	1	0	0	0.5	0	0	0	0	0	1	0	0.5	0	0	0	0	1	0.5	0	0	0	0	0	0	0	0	0	0	0
APOA4@248N_Deamidated	P06727	APOA4	apolipoprotein A4(APOA4)	337	248	N	Deamidated	Deamidated[N]	0.984016	148	458	0.323144	0.206227	0.0210787	0.0803385	0.435002	0.0926635	0.0121181	0.0778542	0.116663	0.2857	0.4286	0.4	0.375	0.25	0	0.25	0	0	0	0.2	0.125	0.25	0.4	0	0	0.25	0.3333	0	0	0.3333	0	0	0.25	0	0.25	0	0.4	0
APOA4@322M_Oxidation	P06727	APOA4	apolipoprotein A4(APOA4)	337	322	M	Oxidation	Oxidation[M]	15.9949	203	944	0.215042	-0.308368	1.52622e-25	-0.164329	2.77965e-06	-0.165725	6.57288e-08	-0.182843	3.20034e-10	0	0	0	0	0	0	0	0	0	0	0	0.2222	0	0.1	0	0	0	0	0	0	0	0	0	0	0	0	0	0	0
APOA4@330G_Gly->Pro	P06727	APOA4	apolipoprotein A4(APOA4)	337	330	G	Gly->Pro	Gly->Pro[G]	40.0313	425	1778	0.239033	-0.4866	2.13817e-37	-0.325652	1.18941e-14	-0.153543	0.00487937	-0.240049	8.24125e-08	0	0	0	0.2	0	0	0	0	0	0	0.1667	0.1667	0	0	0	0.2	0	0	0	0	0	0	0	0	0	0	0	0.3333	0
APOA4@352N_Deamidated	P06727	APOA4	apolipoprotein A4(APOA4)	337	352	N	Deamidated	Deamidated[N]	0.984016	519	1766	0.293884	-0.500174	1.44651e-19	-0.409853	5.72663e-11	-0.387461	1.89554e-11	-0.427902	1.43215e-14	0	0.5	0	0.2	0	0	0.2	0	0	0	0.1429	0.4286	0	0	0.2222	0	1	0	0	0	0	0	0	0	0	0	0	0	0
APOA4@67G_Gly->Pro	P06727	APOA4	apolipoprotein A4(APOA4)	337	67	G	Gly->Pro	Gly->Pro[G]	40.0313	240	744	0.322581	-0.447046	1.40166e-18	-0.251893	0.00281946	-0.30134	4.67403e-08	-0.264384	2.81832e-06	0	0	0.25	0	0	0.3333	0	0	0	0	0	0	0	0	0.3333	0.3333	0	0	0	0	0	0	0	0	0	0	0	0	0
APOA4@70N_Deamidated	P06727	APOA4	apolipoprotein A4(APOA4)	337	70	N	Deamidated	Deamidated[N]	0.984016	138	610	0.22623	-0.381695	1.94177e-16	-0.103357	0.0620967	-0.229545	1.64712e-06	-0.241288	3.09648e-07	0	0	0	0.3333	0	0	0	0	0	0	0	0	0	0	0	0	0	0	0	0	0	0	0	0	0	0	0	0	0
APOB@1189M_Oxidation	P04114	APOB	apolipoprotein B(APOB)	338	1189	M	Oxidation	Oxidation[M]	15.9949	621	1214	0.511532	-0.551882	1.04526e-12	-0.561621	2.55527e-16	-0.52527	5.01982e-11	-0.706984	1.79175e-35	0.3333	0	0.1667	0.6667	0.5	0.3333	0.5	0.25	0.3333	0.25	0.3333	0.6	0.5	0.5	0.6667	0.4286	0.3333	1	0.1667	0	0	0	0	0	0.5	0.5	0	0.3333	0
APOB@1206M_Oxidation	P04114	APOB	apolipoprotein B(APOB)	338	1206	M	Oxidation	Oxidation[M]	15.9949	326	1245	0.261847	0.326835	1.53689e-07	-0.00316763	0.972698	-0.098754	0.0190499	-0.17212	1.03198e-06	0.3333	0.2857	0.1429	0.25	0.1667	0.1429	0.2857	0.3333	0.3333	0.4444	0.25	0.3333	0.2222	0.1429	0.3333	0.2727	0.3846	0.3636	0.25	0.25	0.3333	0.4	1	0.1667	0.5	0.4	0.3333	0.25	0.5
APOB@1221M_Oxidation	P04114	APOB	apolipoprotein B(APOB)	338	1221	M	Oxidation	Oxidation[M]	15.9949	828	2155	0.384223	-0.469675	1.80838e-14	-0.312241	0.00136097	-0.547497	4.69703e-32	-0.563541	1.56723e-35	0.1429	0.2222	0.3636	0.4	0.5	0.3333	0.1429	0.25	0.3333	0.4615	0.4	0	0.3077	0.3	0.4375	0.55	0.625	0.3333	0.2222	0	0	0.3333	0	0	0	0.5	0	0.1667	0
APOB@1312M_Oxidation	P04114	APOB	apolipoprotein B(APOB)	338	1312	M	Oxidation	Oxidation[M]	15.9949	437	669	0.653214	-0.0213468	0.809114	0.469421	0.000367673	0.147226	0.141776	0.0760745	0.363363	0.5	0.5	1	0.5	0.75	0	0	0.6667	1	0.3333	1	1	1	0	0.8	0.6667	0.6667	0.6667	0.3333	0	0	0.3333	0	0.3333	0	0.6667	0	0	0
APOB@1444G_Gly->Pro	P04114	APOB	apolipoprotein B(APOB)	338	1444	G	Gly->Pro	Gly->Pro[G]	40.0313	813	2296	0.354094	-0.303705	6.61761e-08	-0.0697169	0.498977	-0.190401	0.00248521	-0.267406	2.29597e-07	0.2	0.5714	0.3636	0.1111	0.1667	0	0.125	0.5	0	0.25	0.3636	0	0.5	0.25	0.4545	0.4	0.5556	0.2	0.2222	0	0	0.3636	0.3333	0.2857	0.5556	0	0	0.8125	0.5833
APOB@1515N_Ammonia-loss	P04114	APOB	apolipoprotein B(APOB)	338	1515	N	Ammonia-loss	Ammonia-loss[N]	-17.0265	438	1075	0.407442	-0.583395	7.67475e-19	-0.460135	1.91435e-15	-0.240587	0.00954914	-0.453274	1.37511e-12	0	0	0	0.1667	0.6	0.2	0	0	0	0.3333	0.2857	0	0.3333	0	0	0.3333	0	0.2	0.3333	0.2	0	0.5	0	0	0.5	0	0	0	0.25
APOB@1515N_Deamidated	P04114	APOB	apolipoprotein B(APOB)	338	1515	N	Deamidated	Deamidated[N]	0.984016	302	1060	0.284906	-0.10782	0.116265	-0.283714	0.000152217	-0.233928	6.64763e-05	-0.281009	4.51384e-08	0.5	0.5	0.2	0.1667	0.2	0.2	0	0.4	0.3333	0.3333	0.1429	0.5	0.1667	0.25	0.2	0	0	0.2	0	0.2	0	0	0.3333	0.3333	0	0.5	0.3333	0.3333	0.25
APOB@1648G_Gly->Pro	P04114	APOB	apolipoprotein B(APOB)	338	1648	G	Gly->Pro	Gly->Pro[G]	40.0313	194	536	0.36194	-0.6111	1.26725e-17	-0.425689	1.45934e-07	-0.46204	4.59449e-10	-0.452998	3.90183e-10	0	0	0	0	0	0	0	0	0	0.25	0	0	0	0	0	0	0	0	0	0	0	0	0	0	0	0	0	0	0
APOB@1811N_Deamidated	P04114	APOB	apolipoprotein B(APOB)	338	1811	N	Deamidated	Deamidated[N]	0.984016	973	1617	0.601732	-0.327384	2.84811e-06	-0.774196	5.28443e-16	-0.348373	4.0404e-05	-0.33839	9.54687e-07	0.5	0.3333	1	0.5	0	1	1	1	0	0.6667	0.3333	1	1	0	0.5	1	0.4	1	1	0	1	1	1	1	0.75	1	0	1	0.5
APOB@1912N_Deamidated	P04114	APOB	apolipoprotein B(APOB)	338	1912	N	Deamidated	Deamidated[N]	0.984016	528	712	0.741573	-1.11547	4.01136e-57	-1.11092	6.15906e-58	-0.846009	2.87565e-14	-1.08405	1.43278e-59	0	0	0	0	0	0	0	0	0	0.5	0	0	0	0	0.3333	0.5	0	0	0	0	0	0	0	0	0	0	0	0	0
APOB@1914N_Deamidated	P04114	APOB	apolipoprotein B(APOB)	338	1914	N	Deamidated	Deamidated[N]	0.984016	266	558	0.476703	-0.627289	1.64422e-15	-0.618676	7.61573e-14	-0.511745	1.1584e-07	-0.564487	1.55888e-12	0	0	0	0	0	0	0	0	0	0	0	0	0	0	0	0	0	0	0	0	0	0	0	0	0	0	0	0	0
APOB@197G_Gly->Pro	P04114	APOB	apolipoprotein B(APOB)	338	197	G	Gly->Pro	Gly->Pro[G]	40.0313	131	797	0.164366	-0.233784	5.38461e-17	0.104192	0.111108	-0.00427152	0.927032	-0.0201931	0.625442	0	0	0	0	0	0.2	0	0	0	0	0	0	0.2	0.1429	0.1667	0.25	0.1111	0.3333	0	0	0	0	0	0	0	0	0	0	0
APOB@2123N_Deamidated	P04114	APOB	apolipoprotein B(APOB)	338	2123	N	Deamidated	Deamidated[N]	0.984016	183	678	0.269912	-0.504783	1.22879e-25	-0.346358	2.08167e-11	-0.253422	4.28378e-06	-0.320495	3.82034e-11	0	0	0	0	0	0	0	0	0	0	0	0	0	0	0	0	0	0	0	0	0	0	0	0	0	0	0	0	0
APOB@2127N_Deamidated	P04114	APOB	apolipoprotein B(APOB)	338	2127	N	Deamidated	Deamidated[N]	0.984016	347	1078	0.321892	-0.66559	2.6718e-46	-0.588061	8.96973e-35	-0.382094	2.13453e-09	-0.506784	2.40433e-23	0	0	0	0.1667	0.4	0.2	0.2	0	0	0.2	0.3333	0.3333	0	0.3333	0.25	0.2222	0.3333	0	0	0	0	0	0	0	0	0	0	0	0
APOB@2154N_Deamidated	P04114	APOB	apolipoprotein B(APOB)	338	2154	N	Deamidated	Deamidated[N]	0.984016	173	734	0.235695	-0.448205	1.2762e-33	-0.265842	3.63018e-11	-0.305753	1.6189e-16	-0.314769	3.98698e-18	0	0	0	0	0	0	0	0	0	0	0	0	0	0	0	0	0	0	0	0	0	0	0	0	0	0	0	0	0
APOB@221G_Gly->Pro	P04114	APOB	apolipoprotein B(APOB)	338	221	G	Gly->Pro	Gly->Pro[G]	40.0313	201	421	0.477435	-0.461056	1.30984e-27	-0.0158757	0.899384	0.0134655	0.883058	-0.0545577	0.419073	0	0	0	0	0	0	0	0	0	0	0	0	0	0	0	0	0	0	0	0	0	0	0	0	0	0	0	0	0
APOB@2242G_Gly->Pro	P04114	APOB	apolipoprotein B(APOB)	338	2242	G	Gly->Pro	Gly->Pro[G]	40.0313	243	641	0.379095	-0.580177	1.68162e-17	-0.484199	4.92104e-11	-0.280426	0.0056994	-0.416892	3.48155e-09	0	0	0	0	0	0	0	0	0	0	0	0	0	0	0.4	0	0	0.3333	0	0	0.5	0	0	0	0	0	0	0	0
APOB@2313I_Xle->Val	P04114	APOB	apolipoprotein B(APOB)	338	2313	I	Xle->Val	Xle->Val[I]	-14.0157	689	689	1	-0.574913	1.96101e-09	-0.51003	0.00353595	-0.325413	0.00175524	-0.328693	9.55449e-05	1	1	1	1	0	1	1	1	1	1	1	1	1	0	0	1	1	1	1	1	1	1	0	1	0	1	1	0	1
APOB@231M_Oxidation	P04114	APOB	apolipoprotein B(APOB)	338	231	M	Oxidation	Oxidation[M]	15.9949	313	752	0.416223	-0.602445	6.46446e-28	-0.48402	4.14023e-16	-0.335099	1.22797e-05	-0.439281	1.73723e-14	0	0	0	0	0.6	0	0	0	0	0	0.3333	0.25	0.25	0	0.3333	0.3333	0.3333	0.6667	0	0	0	0	0	0	0	0	0	0	0
APOB@2440N_Deamidated	P04114	APOB	apolipoprotein B(APOB)	338	2440	N	Deamidated	Deamidated[N]	0.984016	190	796	0.238693	-0.328552	1.11603e-19	-0.205913	1.66407e-07	-0.11717	0.0073534	-0.212923	3.78196e-09	0	0	0	0	0	0	0	0	0	0	0	0.3333	0	0	0.125	0.6667	0	0.25	0	0	0	0	0	0	0	0	0	0	0
APOB@2451N_Ammonia-loss	P04114	APOB	apolipoprotein B(APOB)	338	2451	N	Ammonia-loss	Ammonia-loss[N]	-17.0265	691	2551	0.270874	-0.284974	1.36789e-07	-0.430846	8.43009e-23	0.0895393	0.205308	-0.0627851	0.280039	0	0	0.5	0.25	0.4	0.25	0.25	0	0	0.3333	0.125	0.25	0.3333	0.3333	0.25	0.25	0.3333	0.5	0	0	0	0	0	1	0	0	0	0	0
APOB@2451N_Deamidated	P04114	APOB	apolipoprotein B(APOB)	338	2451	N	Deamidated	Deamidated[N]	0.984016	853	2333	0.365624	-0.510704	8.48736e-19	-0.517372	2.0286e-18	-0.00270579	0.973511	-0.152756	0.0130604	0.5	1	0	0.25	0	0.25	0.25	0	0	0.5	0.3	0.25	0	0	0.375	0.3333	0.3333	0	0.6667	1	0	1	0	0	0	0	0	1	0
APOB@277G_Gly->Pro	P04114	APOB	apolipoprotein B(APOB)	338	277	G	Gly->Pro	Gly->Pro[G]	40.0313	267	1035	0.257971	-0.404095	1.59942e-11	-0.387534	5.23955e-10	-0.230577	0.00629681	-0.318035	7.10772e-07	0	0	0	0	0	0	0	0	0	0.5	0.5	0	0	0	0	0.3333	0	0.25	0	0	0.25	0	0	0	0	0	0	0.3333	0
APOB@278M_Oxidation	P04114	APOB	apolipoprotein B(APOB)	338	278	M	Oxidation	Oxidation[M]	15.9949	283	724	0.390884	-0.333551	1.09355e-09	-0.143984	0.0238489	-0.0569192	0.558322	-0.227257	4.30735e-05	0	0	0	1	0	0	0	0	0	0	0	0	0	0	0	0.3333	0	0.25	0	0	0	0	0	0	0	0	0	0	0
APOB@2843M_Oxidation	P04114	APOB	apolipoprotein B(APOB)	338	2843	M	Oxidation	Oxidation[M]	15.9949	625	1237	0.505255	-0.511742	1.50252e-14	-0.557913	4.97795e-24	-0.531413	3.47082e-21	-0.552247	4.18424e-25	0.2	0	0.4	0.6	0.5	0	0.3333	0.4	0.6667	0.3333	0.5	0.6667	0.5	0.25	0.7778	0.25	0.6667	0.5714	0.3333	0	0	0	0	0	0	1	0	0	0
APOB@2871N_Deamidated	P04114	APOB	apolipoprotein B(APOB)	338	2871	N	Deamidated	Deamidated[N]	0.984016	1936	3562	0.543515	-0.0323586	0.549476	0.219746	0.00889013	-0.181417	0.00627015	-0.0112578	0.835707	1	0	1	0.4286	0.6667	0.5	0.6	0.6	0.5	0.5556	0.6429	0.75	0.5	0.4286	0.5455	0.5833	0.5	0.3333	0.6667	1	0.3333	1	0	0	1	0.5	0	1	1
APOB@2878N_Deamidated	P04114	APOB	apolipoprotein B(APOB)	338	2878	N	Deamidated	Deamidated[N]	0.984016	449	1406	0.319346	-0.618763	1.47306e-38	-0.584711	2.67612e-34	-0.403326	1.10196e-10	-0.507225	1.41103e-25	0.2	0	0.1667	0.25	0.1429	0.1667	0.1667	0	0	0.1429	0	0.2857	0	0.3333	0	0	0.1667	0.2	0.2	0	0	0.1667	0.2	0	0.2	0.25	0	0	0.1667
APOB@2917G_Gly->Pro	P04114	APOB	apolipoprotein B(APOB)	338	2917	G	Gly->Pro	Gly->Pro[G]	40.0313	647	1612	0.401365	-0.618955	5.07146e-31	-0.564302	1.32299e-15	-0.400284	1.77609e-10	-0.391337	2.0522e-13	0.1667	0	0.2	0.3333	0	0.25	0	0.4444	0	0.2	0.3333	0	0.5	0	0.25	0	0.2	0	0.1667	0.5	0.1667	0.2	0	0	0.3333	0.1667	0	0.6	0
APOB@3007M_Oxidation	P04114	APOB	apolipoprotein B(APOB)	338	3007	M	Oxidation	Oxidation[M]	15.9949	375	941	0.398512	-0.516234	1.43031e-20	-0.162421	0.190833	-0.240845	4.12349e-05	-0.31088	1.11306e-06	0	0.2	0.25	0.4444	0.1667	0	0	0.3	0.1667	0	0.2857	0	0	0	0.1111	0.2727	0.2	0.25	0	0	0	0.2	0	0	0	0.25	0	0	0
APOB@3026N_Deamidated	P04114	APOB	apolipoprotein B(APOB)	338	3026	N	Deamidated	Deamidated[N]	0.984016	272	658	0.413374	-0.0879026	0.240999	0.172649	0.224635	-0.00633026	0.942195	0.00521865	0.944471	0.25	0.5	0	0	0.3333	0	0	0.5	0	0.25	0.25	0	0	0	0.1	0.3333	0.2	0.25	0.6667	0.3333	0.25	0	0	0	0	0.2	0	0	0
APOB@306M_Oxidation	P04114	APOB	apolipoprotein B(APOB)	338	306	M	Oxidation	Oxidation[M]	15.9949	458	1181	0.387807	-0.423385	1.594e-11	-0.246542	0.00655847	-0.390605	8.40968e-13	-0.401151	1.17983e-13	0	0	0.2	0.2857	0	0.375	0	0	0	0.25	0.625	0.5	0	0.25	0.6429	0.5714	0.5833	0.2	0	0	0	0	0	0	0.1429	0	0	0	0.375
APOB@3157G_Gly->Pro	P04114	APOB	apolipoprotein B(APOB)	338	3157	G	Gly->Pro	Gly->Pro[G]	40.0313	146	693	0.210678	-0.361461	1.94509e-27	-0.127882	0.000926721	-0.0826132	0.060108	-0.143097	6.064e-05	0	0	0	0	0	0	0	0	0	0	0	0	0	0	0	0	0	0	0	0	0	0	0	0	0	0	0	0	0
APOB@3168S_Dehydrated	P04114	APOB	apolipoprotein B(APOB)	338	3168	S	Dehydrated	Dehydrated[S]	-18.0106	148	715	0.206993	-0.225659	5.41888e-06	-0.0914007	0.135869	-0.171075	0.00090819	-0.176858	0.000433918	0	0	0	0	0	0.1429	0.125	0	0	0	0.1667	0	0.25	0	0.25	0.125	0.125	0	0.1667	0	0.1667	0	0	0	0	0.1429	0	0	0
APOB@3213N_Deamidated	P04114	APOB	apolipoprotein B(APOB)	338	3213	N	Deamidated	Deamidated[N]	0.984016	311	527	0.590133	-0.461235	4.67446e-08	0.135298	0.40906	0.0837443	0.465335	-0.170651	0.0670651	0	0	0	0	0	0	0.3333	0	0	0.6667	0	0.3333	1	0	0.5	1	0.5	1	0	0	0	1	0	0	0	0	0	0	0
APOB@3280M_Oxidation	P04114	APOB	apolipoprotein B(APOB)	338	3280	M	Oxidation	Oxidation[M]	15.9949	143	390	0.366667	0.164738	0.0552666	0.0738399	0.531029	-0.0518027	0.152455	-0.0459141	0.198919	0	1	0.3333	0.3333	1	0.5	1	0.5	0.6667	0.75	0.6	0.6667	0.6667	0.6	0.4444	0.5	0.5	0.3333	1	0	0	0	0	0	0	0.2	0	0.5	0
APOB@3421M_Oxidation	P04114	APOB	apolipoprotein B(APOB)	338	3421	M	Oxidation	Oxidation[M]	15.9949	427	1490	0.286577	-0.236634	5.73742e-06	-0.262773	4.11107e-08	-0.307978	1.29274e-13	-0.296941	5.6643e-13	0.2	0	0.2	0.25	0	0	0.1667	0.25	0	0	0.25	0.1429	0.4	0	0.3	0.3333	0.2222	0.1667	0	0	0	0	0	0	0.3333	0	0	0	0.25
APOB@3445N_Deamidated	P04114	APOB	apolipoprotein B(APOB)	338	3445	N	Deamidated	Deamidated[N]	0.984016	1210	1980	0.611111	-0.165485	0.00681857	-0.172309	0.133325	-0.0972147	0.19107	0.0344477	0.561646	0.6	0	0	0.8	0.5	0.5	1	1	1	0.75	0.7143	0.75	0.6667	0.5	0.5385	0.75	0.7273	0.6667	0.6667	0.6667	0.5	0.5	0	0.6	0.5	0.8	0.5	0.4	1
APOB@3522N_Deamidated	P04114	APOB	apolipoprotein B(APOB)	338	3522	N	Deamidated	Deamidated[N]	0.984016	445	1048	0.424618	-0.38064	1.21883e-06	-0.663436	1.76773e-31	0.4902	2.08012e-11	-0.186281	0.0128913	0.5	1	0.5	0.5	0.3333	1	0.25	0.5	0	0.5	0.2	1	1	0.5	0.5	0.6667	0.5	1	1	0	0	0.5	0	1	0	0.3333	0	0	1
APOB@3580N_Deamidated	P04114	APOB	apolipoprotein B(APOB)	338	3580	N	Deamidated	Deamidated[N]	0.984016	1922	3242	0.592844	-0.635856	3.84491e-33	-0.257998	0.00107741	-0.116777	0.017428	-0.159897	7.81439e-05	0.25	0.6667	0.6667	0.5	0.6667	0.6	0.6	0.4	0.6	0.3571	0.5	0.375	1	0.8	0.5455	0.5	0.6667	0.625	0.4	0.25	0.5	0.4	0	0.3333	0.4286	0.4286	0	0.2	0.4
APOB@3715N_Deamidated	P04114	APOB	apolipoprotein B(APOB)	338	3715	N	Deamidated	Deamidated[N]	0.984016	743	1313	0.56588	-0.550084	8.41396e-15	-0.103255	0.367078	0.0976561	0.16042	0.163192	0.00285186	0.3333	0	0.25	0.3333	0	0.6667	0	0.6667	0	0.5	0.5	0.6667	0.5	0.25	0.25	0.4	0.5	0.3333	1	0	0.3333	0	0.5	0	1	0.25	0	0.5	0.5
APOB@3841N_Deamidated	P04114	APOB	apolipoprotein B(APOB)	338	3841	N	Deamidated	Deamidated[N]	0.984016	128	548	0.233577	-0.381983	6.65286e-25	-0.190641	2.54285e-06	-0.101305	0.0478231	-0.194907	1.95915e-07	0	0	0	0	0	0	0	0	0	0	0	0	0	0	0	0	0	0	0	0	0	0	0	0	0	0	0	0	0
APOB@4057N_Deamidated	P04114	APOB	apolipoprotein B(APOB)	338	4057	N	Deamidated	Deamidated[N]	0.984016	92	189	0.486772	-0.333234	2.86829e-08	-0.128384	0.236848	-0.0997872	0.292342	-0.103025	0.17774	0	0	0.5	1	0	0	0	0	0	0	0	0	0	0	0	0.25	0	0	0.5	0	0	0	0	0	0	0	0	0	0
APOB@4219M_Oxidation	P04114	APOB	apolipoprotein B(APOB)	338	4219	M	Oxidation	Oxidation[M]	15.9949	340	534	0.636704	-0.225186	0.00574219	-0.278325	0.00218919	-0.490327	2.43694e-20	-0.519291	1.54888e-23	1	1	0.75	0.75	0.5	0	0.5	0.6667	0.75	0.8	0.5	0.5	0.6667	0	0.7143	0.8	0.6	0.6667	0.6667	0	0	0	0	0	0	0.3333	0	1	0
APOB@4268M_Oxidation	P04114	APOB	apolipoprotein B(APOB)	338	4268	M	Oxidation	Oxidation[M]	15.9949	510	807	0.63197	-0.316096	9.66523e-05	0.164856	0.23494	-0.571212	1.4818e-26	-0.618828	1.14794e-32	0.5	0.6667	0.6667	1	1	0.5	0.4	0.3333	0.3333	0.5	0.75	0.75	0.75	0	0.6	0.7143	0.5	1	0	0	0	0.6667	0	0	0	0.3333	0	0	0
APOB@432M_Oxidation	P04114	APOB	apolipoprotein B(APOB)	338	432	M	Oxidation	Oxidation[M]	15.9949	398	932	0.427039	-0.208347	0.00587649	-0.167942	0.100987	-0.396479	6.53234e-15	-0.291417	2.53793e-07	0.1667	0.2	0.6667	0.5	0.75	0.5	0.3333	0.4286	0.2	0.2857	0.5714	0.375	0.6	0.5	0.5	0.5	0.5556	0.625	0.3333	0	0	0	0	0	0.3333	0.25	0	0	0
APOB@4475E_Cation_Na	P04114	APOB	apolipoprotein B(APOB)	338	4475	E	Cation_Na	Cation_Na[E]	21.9819	185	1189	0.155593	-0.359019	2.08508e-38	-0.213628	1.90205e-12	-0.202052	3.80163e-13	-0.258516	2.24097e-22	0.0769	0	0	0	0	0	0	0	0	0	0	0	0	0	0.0769	0.0625	0.0625	0	0	0	0	0	0	0	0	0	0	0	0
APOB@450N_Deamidated	P04114	APOB	apolipoprotein B(APOB)	338	450	N	Deamidated	Deamidated[N]	0.984016	862	2900	0.297241	-0.290497	7.98283e-09	-0.101927	0.248716	-0.174095	0.00202114	-0.140599	0.0041163	0	0.1667	0	0.2857	0.3333	0.2222	0.2	0.3333	0	0.2222	0.25	0.2727	0.4286	0.1429	0.3333	0.3	0.3333	0.2222	0.2857	0.1667	0	0.2	0	0	0.1667	0	0	0.3333	0.25
APOB@451N_Deamidated	P04114	APOB	apolipoprotein B(APOB)	338	451	N	Deamidated	Deamidated[N]	0.984016	128	1240	0.103226	-0.169235	1.32199e-10	0.0668473	0.176654	0.0360589	0.425319	-0.0215113	0.459731	0	0	0	0	0	0	0	0	0	0	0	0	0	0	0	0	0	0	0	0	0	0	0	0	0	0	0	0	0
APOB@618A_Ala->Val	P04114	APOB	apolipoprotein B(APOB)	338	618	A	Ala->Val	Ala->Val[A]	28.0313	209	271	0.771218	-0.414138	6.70136e-08	-0.351188	2.4604e-05	-0.0132805	0.933009	-0.361082	2.14776e-06	0	0	0	0	1	0	0	0	0	1	0	0	0	0	0	1	0	1	0	0	0	0	0	0	0	0	0	0	0
APOB@709G_Gly->Pro	P04114	APOB	apolipoprotein B(APOB)	338	709	G	Gly->Pro	Gly->Pro[G]	40.0313	164	697	0.235294	-0.282308	2.20055e-09	-0.188499	0.000153204	-0.181339	8.73829e-05	-0.231473	2.37544e-07	0	0	0	0.1111	0.25	0	0	0	0	0	0.1429	0	0	0	0.1111	0.25	0	0.1667	0	0	0	0	0	0	0.1429	0	0	0.2857	0.1111
APOB@723N_Deamidated	P04114	APOB	apolipoprotein B(APOB)	338	723	N	Deamidated	Deamidated[N]	0.984016	1264	2087	0.605654	-0.515625	4.32177e-20	-0.369926	0.000106899	-0.300799	4.41176e-07	-0.171437	0.000238042	0.25	0.25	0.3333	0.3333	0.5	0.75	0.4	0.5	0.6	0.4	0.6667	0.3333	0.75	0.5	0.5	0.5	0.3333	0.3333	1	0.3333	0.25	0	0	0.6667	0.6	0.6	0.5	0.5	0.6667
APOB@752N_Deamidated	P04114	APOB	apolipoprotein B(APOB)	338	752	N	Deamidated	Deamidated[N]	0.984016	486	1037	0.46866	-0.573767	9.43644e-16	-0.593414	7.99171e-15	-0.467735	7.60342e-07	-0.587588	1.79862e-18	0	0	0	0	0	0	0	0	0	0.3333	0	0	1	0	0	0	1	0	0	0	0.6	0	0	0	0	0	0	0	0.3333
APOB@801M_Oxidation	P04114	APOB	apolipoprotein B(APOB)	338	801	M	Oxidation	Oxidation[M]	15.9949	217	311	0.697749	-0.0130349	0.8914	-0.224083	0.000170722	-0.0641342	0.455494	0.0661589	0.453724	0	0	1	0.5	1	1	1	1	1	0.8	1	1	1	1	0.8333	1	0.6667	1	1	0	0	0.5	0	0	0	0	0	0	0
APOB@812M_Oxidation	P04114	APOB	apolipoprotein B(APOB)	338	812	M	Oxidation	Oxidation[M]	15.9949	145	293	0.494881	0.434931	6.04877e-07	0.302386	0.0574244	-0.103126	0.000748688	-0.127097	4.58092e-06	0.3333	0	0.5	0.5556	0.5	0.5	0.25	0.8	0	0.5	0.5	0.5	0.5	0.5	0.5714	0.6667	0.75	0.5714	0.6667	0.5	0.25	0.3333	0	0.6667	0	1	0.5	0.5	1
APOB@898G_Gly->Pro	P04114	APOB	apolipoprotein B(APOB)	338	898	G	Gly->Pro	Gly->Pro[G]	40.0313	133	427	0.311475	-0.430012	1.47333e-27	-0.271587	1.63445e-10	-0.177132	0.000234381	-0.31096	1.63801e-15	0	0	0	0	0	0	0	0	0	0	0	0	0	0	0	0	0	0	0	0	0	0	0	0	0	0	0	0	0
APOC1@64M_Oxidation	P02654	APOC1	apolipoprotein C1(APOC1)	341	64	M	Oxidation	Oxidation[M]	15.9949	1983	4460	0.444619	-0.667467	4.61527e-44	0.0012868	0.992948	-0.317512	1.51744e-05	-0.335466	1.00317e-07	0.3333	0	0.0909	0.3636	0.3333	0	0	0	0.25	0.1667	0.25	0	0	0.5714	0.5	0	0.2	0	0	0	0	0	0	0.25	0	0.375	0	0	0
APOC3@36M_Oxidation	P02656	APOC3	apolipoprotein C3(APOC3)	345	36	M	Oxidation	Oxidation[M]	15.9949	385	975	0.394872	-0.0586851	0.398881	0.109195	0.370884	-0.0400016	0.617911	-0.112731	0.0636431	0.4	0	0.8333	0.6667	0.75	0	0.75	0	0.6667	0.8	0.6	0.4	0.6	0.6667	1	0.5	0.4	1	0.5	0	0	0	0	0.3333	0.75	0.5	0	0.3333	0
APOC3@52E_Ammonium	P02656	APOC3	apolipoprotein C3(APOC3)	345	52	E	Ammonium	Ammonium[E]	17.0265	117	1240	0.0943548	-0.187374	1.37909e-28	-0.0339567	0.136372	-0.0297245	0.137637	-0.108482	2.98224e-12	0	0	0	0	0	0	0	0	0	0	0	0	0	0	0	0	0	0	0	0	0	0	0	0	0.25	0	0	0	0
APOC3@52E_Cation_Fe[III]	P02656	APOC3	apolipoprotein C3(APOC3)	345	52	E	Cation_Fe[III]	Cation_Fe[III][E]	52.9115	170	1652	0.102906	0.0245836	0.309565	0.0799937	0.0175503	0.123737	1.12811e-05	0.0460964	0.0191078	0.1111	0	0.2308	0	0.2	0	0.2143	0	0.1111	0.1111	0	0	0	0.0714	0.1429	0	0.0625	0	0	0	0	0	0	0	0	0	0	0	0
APOC3@52E_Cation_Na	P02656	APOC3	apolipoprotein C3(APOC3)	345	52	E	Cation_Na	Cation_Na[E]	21.9819	118	1329	0.0887886	-0.206398	6.10128e-30	-0.041671	0.101161	-0.0652336	0.000738547	-0.102202	1.3035e-09	0	0	0	0.0833	0	0	0	0	0	0	0	0	0	0.0714	0	0	0	0	0	0	0	0	0	0	0	0	0	0	0
APOD@170N_Deamidated	P05090	APOD	apolipoprotein D(APOD)	347	170	N	Deamidated	Deamidated[N]	0.984016	555	1811	0.306461	-0.448584	1.12557e-10	-0.0942791	0.507613	-0.19455	0.057977	-0.42183	7.87494e-09	0	0	0	0	0.3333	0	0	0	0	0	0	0.25	0	0	0.2	0.3333	0	0	0	0	0	0	0	0.5	0.4286	0	0	0	0
APOD@58N_Deamidated	P05090	APOD	apolipoprotein D(APOD)	347	58	N	Deamidated	Deamidated[N]	0.984016	3891	7161	0.54336	0.0757287	0.039103	0.151342	0.0171984	-0.0730913	0.123173	0.0112485	0.774673	0.7222	0.6471	0.7222	0.7273	0.7241	0.7647	0.6923	0.6	0.7692	0.6667	0.65	0.6842	0.6818	0.7059	0.7083	0.7407	0.6875	0.6842	0.6087	0.5	0.6875	0.7059	0.8333	0.5909	0.619	0.7407	0.5882	0.6667	0.68
APOE@200G_Gly->Pro	P02649	APOE	apolipoprotein E(APOE)	348	200	G	Gly->Pro	Gly->Pro[G]	40.0313	282	795	0.354717	-0.597952	1.40956e-28	-0.343873	0.000362703	-0.321973	1.93168e-05	-0.368781	7.40778e-10	0	0	0	0.5	0	0	0	0	0	0	0	0	0.25	0.1667	0.2	0	0	0	0	0	0	0	0	0	0	0	0	1	0
APOE@236M_Oxidation	P02649	APOE	apolipoprotein E(APOE)	348	236	M	Oxidation	Oxidation[M]	15.9949	281	1008	0.27877	0.164561	0.0356597	0.0994999	0.404391	-0.103352	0.00201904	-0.0929196	0.00417746	0.3333	0.3636	0.4286	0.2941	0.5	0	0.3333	0.2222	0.1875	0.2778	0.3	0.1818	0.1818	0.2308	0.4444	0.3077	0.2857	0.4	0	0	0.2	0	0	0.2143	0.1429	0	0.2857	0.25	0.1111
APOE@239M_Oxidation	P02649	APOE	apolipoprotein E(APOE)	348	239	M	Oxidation	Oxidation[M]	15.9949	348	955	0.364398	0.448438	1.79692e-07	0.498487	0.0023255	0.0298273	0.352235	-0.022001	0.40216	0.5484	0.3636	0.4286	0.4706	0.4444	1	0.4444	0.3636	0.6316	0.4444	0.5	0.5455	0.3636	0.5294	0.5	0.3077	0.5714	0.8	0.4	0	0	0.2	0	0.4286	0.1429	0.3333	0.1429	0.25	0.5556
APOE@315D_Cation_Na	P02649	APOE	apolipoprotein E(APOE)	348	315	D	Cation_Na	Cation_Na[D]	21.9819	97	324	0.299383	-0.290253	5.9316e-08	-0.199047	0.000591467	-0.154758	0.0117829	-0.169883	0.0012967	0	0	0	0	0	0	0	0	1	0	0	0	0	0	0.5	0.2857	0.5	0	0	0	0	0	0	0	0	0	0	0	0
APOE@68E_Ammonium	P02649	APOE	apolipoprotein E(APOE)	348	68	E	Ammonium	Ammonium[E]	17.0265	143	457	0.31291	-0.433633	1.05768e-21	-0.221699	0.000139238	-0.0699579	0.350077	-0.110218	0.0677603	0	0	0	0	0	0	0	0	0	0	0	0	0	0	0	0	0	0	0	0	0	0	0	0	0	0	0	0	0
APOE@86M_Oxidation	P02649	APOE	apolipoprotein E(APOE)	348	86	M	Oxidation	Oxidation[M]	15.9949	286	693	0.412698	-0.122727	0.115281	-0.0351472	0.601379	-0.115068	0.0683857	-0.129358	0.0206065	0.3	0	0	0.75	0	0	0	0.6667	0	0.5	0.6667	0	0.5	0.7692	0.7368	0.5455	0	1	0	0	0	0	0	0	0.3333	1	0	0	0
APOF@252G_Gly->Pro	Q13790	APOF	apolipoprotein F(APOF)	319	252	G	Gly->Pro	Gly->Pro[G]	40.0313	145	346	0.419075	-0.685627	5.34491e-47	-0.527202	6.31755e-27	-0.491733	2.87114e-25	-0.579738	1.38496e-35	0	0	0	0	0	0	0	0	0	0	0	0	0	0	0	0	0	0	0	0	0	0	0	0	0	0	0	0	0
APOH@117N_Deamidated	P02749	APOH	apolipoprotein H(APOH)	350	117	N	Deamidated	Deamidated[N]	0.984016	178	309	0.576052	-0.658362	2.19663e-26	-0.457406	6.57932e-08	-0.351389	4.43388e-05	-0.390624	4.15898e-07	0	0	0	0	0	0	0	0	1	0	0	0	0	0	0	0	0	0	0	0	0	0	0	0	0	0	0	0	0
APOH@124C_DiDehydro	P02749	APOH	apolipoprotein H(APOH)	350	124	C	DiDehydro	DiDehydro[C]	-2.01565	87	119	0.731092	-0.366181	2.11702e-07	-0.274932	0.000406611	0.332095	0.0270771	-0.0962695	0.307403	0	0	0	0	0	0	0	0	0	0	0	0	0	0	0	0	0	0	0	0	0	0	0	0	0.5	0	0	0	0
APOH@133E_Ammonium	P02749	APOH	apolipoprotein H(APOH)	350	133	E	Ammonium	Ammonium[E]	17.0265	93	277	0.33574	-0.464963	3.37543e-27	-0.332304	5.39303e-13	-0.362657	8.98234e-17	-0.38484	2.35718e-19	0	0	0	0	0	0	0	0	0	0	0	0	0	0	0	0	0	0	0	0	0	0	0	0	0	0	0	0	0
APOH@205C_unknown_29	P02749	APOH	apolipoprotein H(APOH)	350	205	C	unknown_29	unknown_29[C]	209.178	142	163	0.871166	-0.244487	0.0208633	-0.15163	0.376807	-0.372353	1.36144e-05	-0.234981	0.0166188	1	1	1	1	1	0	0.5	0	0	1	1	0	0	1	1	0	0	0	1	1	1	0	0	0	0	0	0	1	0
APOH@288N_Deamidated	P02749	APOH	apolipoprotein H(APOH)	350	288	N	Deamidated	Deamidated[N]	0.984016	3933	6407	0.61386	-0.0336342	0.264275	0.271394	3.98928e-09	0.220732	1.13325e-11	0.177131	9.34551e-11	0.6667	0.8333	0.625	0.6667	0.5	0.5385	0.6	0.6667	0.3889	0.7222	0.5455	0.4286	0.5385	0.5	0.7778	1	0.625	0.7857	0.6429	0.7273	1	0.7778	0.8333	0.5455	0.5263	0.5	0.6667	0.5714	0.6667
APOH@307C_DiDehydro	P02749	APOH	apolipoprotein H(APOH)	350	307	C	DiDehydro	DiDehydro[C]	-2.01565	116	307	0.37785	-0.527739	1.36808e-19	-0.369314	3.92809e-09	-0.249705	7.48519e-05	-0.421849	5.6643e-13	0	0	0	0	0	0	0	0	0	0	0	0	0	0	0	0	0	0	0	0	0	0	0	0	0	0	0	0	0
APOH@307C_unknown_29	P02749	APOH	apolipoprotein H(APOH)	350	307	C	unknown_29	unknown_29[C]	209.178	103	163	0.631902	0.0353941	0.705064	0.178446	0.211828	0.0965606	0.346505	0.0799874	0.341669	1	1	1	0	0	1	0	0	0	1	0	0	1	0	0	1	0	0	1	1	1	0	0	0	1	0	0	1	0
APOH@92N_Ammonia-loss	P02749	APOH	apolipoprotein H(APOH)	350	92	N	Ammonia-loss	Ammonia-loss[N]	-17.0265	89	795	0.11195	-0.161722	4.14681e-19	0.000211227	0.99525	0.0505039	0.0948503	-0.0104296	0.59327	0	0	0.0625	0	0	0	0	0	0	0	0	0.2	0	0	0.25	0	0	0	0	0	0	0	0	0	0	0	0	0	0
APOH@92N_Deamidated	P02749	APOH	apolipoprotein H(APOH)	350	92	N	Deamidated	Deamidated[N]	0.984016	1874	3254	0.575907	-0.152344	5.18537e-05	0.173469	0.00352789	0.237549	1.26026e-09	0.267982	3.41548e-16	0.5	0.2857	0.5625	0.6667	0.5	0.6	0.5	0.6	0.375	0.6364	0.6	0.6	0	0.5	0.5	0.6	0.75	0.5	0.4444	0.4	0.2857	0.4286	0.5	0.625	0.7143	0.6364	0.5	0.5455	0.5714
APOM@119M_Oxidation	O95445	APOM	apolipoprotein M(APOM)	55937	119	M	Oxidation	Oxidation[M]	15.9949	185	334	0.553892	-0.307404	0.0100436	-0.771841	7.84914e-24	-0.800372	4.39672e-29	-0.764754	1.01703e-27	0.5	0.5	0	1	0.5	1	0	1	0.5	0	0.5	0	0.5	0.5	0.5	1	1	0.6667	0.5	0	0.5	0	0	0	0.5	0.3333	0.5	0.5	1
ATP11C@793M_Oxidation	Q8NB49	ATP11C	ATPase phospholipid transporting 11C(ATP11C)	286410	793	M	Oxidation	Oxidation[M]	15.9949	230	230	1	-0.822962	1.18424e-14	-0.57263	0.00025737	-0.650663	4.2002e-07	-0.550321	7.29166e-07	0	0	0	0	1	0	1	0	0	0	0	0	0	0	0	0	0	0	0	0	0	0	0	0	0	0	0	0	0
C1QB@149M_Oxidation	P02746	C1QB	complement C1q B chain(C1QB)	713	149	M	Oxidation	Oxidation[M]	15.9949	164	645	0.254264	-0.315	8.14524e-18	-0.170529	5.32568e-05	-0.0651485	0.249442	-0.154698	3.57952e-05	0	0	0	0	0	0	0	0	0	0	0	0	0	0	0.25	0	0	0	0	0	0	0	0	0	0	0	0	0	0
C1QB@150N_Deamidated	P02746	C1QB	complement C1q B chain(C1QB)	713	150	N	Deamidated	Deamidated[N]	0.984016	204	885	0.230508	-0.218271	4.27105e-07	-0.179789	0.000134357	0.099432	0.278951	-0.0386187	0.500861	0	0	0	0.3333	0	0	0	0	0	0	0	0	0	0	0	0	0	0.25	0	0	0	0	0	0	0.2	0	0	0	0
C1QB@151N_Deamidated	P02746	C1QB	complement C1q B chain(C1QB)	713	151	N	Deamidated	Deamidated[N]	0.984016	198	852	0.232394	-0.415354	8.20879e-15	-0.254882	1.34908e-05	-0.269138	1.14838e-06	-0.287877	1.00317e-07	0	0	0	0	0	0	0	0	0	0.3333	0	0	0	0	0	0	0	0.25	0	0	0	0	0	0	0	0	0	0	0
C1QB@185M_Oxidation	P02746	C1QB	complement C1q B chain(C1QB)	713	185	M	Oxidation	Oxidation[M]	15.9949	490	1218	0.402299	-0.340378	1.14029e-08	-0.226614	0.00891746	0.0466856	0.596066	-0.00278129	0.967637	0.4	1	0.3333	0.25	0.75	0	0.3333	0	0	0	0.6667	0.25	0	0.75	0.5714	0.3333	0.4	0.375	0	1	0	0	0	0	0.5	0	0	0.25	0
C1R@260N_Deamidated	P00736	C1R	complement C1r(C1R)	715	260	N	Deamidated	Deamidated[N]	0.984016	231	325	0.710769	-0.839195	7.57626e-47	-0.68077	7.14758e-29	0.0389339	0.733292	-0.335016	9.02821e-05	0	0	0	0	0	0	0	0	0	0	0	0	0	0	0	0	0	0	0	0	0	0	0	0	0	0	0	0	0
C1R@341G_Gly->Pro	P00736	C1R	complement C1r(C1R)	715	341	G	Gly->Pro	Gly->Pro[G]	40.0313	214	551	0.388385	-0.448467	2.13403e-13	-0.368864	1.55096e-07	-0.125246	0.189134	-0.320726	2.58751e-07	0	0	0	1	0	0	0	0	0	0	0	0	0	0	0.3333	0	0	0	0	0	0	0	0	1	0	0.3333	0	0.5	0
C1R@384N_Deamidated	P00736	C1R	complement C1r(C1R)	715	384	N	Deamidated	Deamidated[N]	0.984016	129	330	0.390909	-0.269622	0.000361907	-0.141042	0.12662	-0.100981	0.241448	-0.228055	0.0017624	0	0	0	0.5	0	0	0	0	0	0.3333	0	0.5	0	0	0	0.4	0	0	0	0	0	0	0	0.2	0	0	0	0.2	0
C1R@40N_Deamidated	P00736	C1R	complement C1r(C1R)	715	40	N	Deamidated	Deamidated[N]	0.984016	95	185	0.513514	-0.21802	8.64051e-05	0.110562	0.488325	0.0886764	0.416477	-0.0285888	0.74468	1	0	0	0	0.5	0.5	0	0	0	0	0	0	0	0	0	0	0	0.5	0	0	0	0	0	0	0	0	0	0	0
C1R@41N_Deamidated	P00736	C1R	complement C1r(C1R)	715	41	N	Deamidated	Deamidated[N]	0.984016	88	168	0.52381	-0.221107	5.21603e-08	0.0549897	0.608724	0.343161	0.00244787	0.0626231	0.346517	0	0	0	0	0	0.5	0	0	0	0	0	0	0	0	0	1	0	0	0	0	0	0	0	0	0	0	0	0	0
C1S@344N_Deamidated	P09871	C1S	complement C1s(C1S)	716	344	N	Deamidated	Deamidated[N]	0.984016	305	427	0.714286	-0.844894	9.67398e-21	-0.992536	3.38084e-54	-0.643886	2.56415e-09	-0.769334	1.65306e-23	0	1	0	0	1	1	1	0	1	1	0	0	0	0	1	0.5	1	1	1	0	0	0	0	0	0	0	0	0	0
C1S@528N_Deamidated	P09871	C1S	complement C1s(C1S)	716	528	N	Deamidated	Deamidated[N]	0.984016	168	879	0.191126	-0.219468	1.82353e-09	-0.123158	0.00350332	-0.119341	0.00256026	-0.193519	3.86261e-08	0.1429	0	0.1429	0	0	0	0.3333	0	0	0	0.25	0.2857	0	0.25	0.2727	0	0.1429	0.25	0	0	0	0	0	0	0	0	0	0	0
C3@1014N_Deamidated	P01024	C3	complement C3(C3)	718	1014	N	Deamidated	Deamidated[N]	0.984016	504	1178	0.427844	-0.00707015	0.933656	-0.03594	0.818565	-0.00128406	0.988861	-0.0541752	0.509435	0	0.5	0.5	0.6667	1	0.5	0.5	1	1	0	0.5	1	0.5	0	0.6667	0.25	0	0	0	0.5	1	0	1	1	1	1	0	0.5	0.3333
C3@1015M_Oxidation	P01024	C3	complement C3(C3)	718	1015	M	Oxidation	Oxidation[M]	15.9949	290	938	0.309168	-0.30073	1.28778e-10	0.379359	0.00613274	0.138418	0.137781	-0.0204882	0.776704	0	0.6667	0	0	0.3333	0	0.5	0	0	0	0	0.3333	0	0.25	0	0.25	0.25	0	0	0	0	0	0	0	0	0	0	0	0
C3@1018M_Oxidation	P01024	C3	complement C3(C3)	718	1018	M	Oxidation	Oxidation[M]	15.9949	178	656	0.271341	-0.197476	3.30439e-06	0.0913971	0.128528	0.0435336	0.568195	-0.0234997	0.65491	0	0	0	0.5	0	0.75	0.25	0	0	0	0.5	0.3333	0.6667	0	0.5	0.25	0.5	0	0	0	0	0	0	0	0	0	0	0	0
C3@1044G_Gly->Pro	P01024	C3	complement C3(C3)	718	1044	G	Gly->Pro	Gly->Pro[G]	40.0313	644	3362	0.191553	-0.420409	8.30269e-27	-0.28466	3.97826e-08	-0.164282	0.0046247	-0.229562	8.81188e-07	0	0.125	0.1667	0.125	0.1429	0.1111	0.0714	0.125	0	0.0556	0.0833	0.1111	0.0714	0	0	0.0714	0	0.1765	0	0	0.125	0.1111	0	0.1667	0	0	0	0.2083	0
C3@1052G_Gly->Pro	P01024	C3	complement C3(C3)	718	1052	G	Gly->Pro	Gly->Pro[G]	40.0313	963	2301	0.418514	-0.904158	2.05272e-99	-0.308599	0.00243381	-0.249941	0.000161003	-0.371516	1.75251e-11	0	0	0	0.1818	0.2222	0	0.125	0	0.1111	0	0.2	0.2	0	0.125	0.4444	0.1667	0	0.1429	0	0	0	0.2	0	0	0	0	0	0	0
C3@1054T_Dehydrated	P01024	C3	complement C3(C3)	718	1054	T	Dehydrated	Dehydrated[T]	-18.0106	221	1220	0.181148	-0.214591	1.73185e-07	-0.217294	3.71572e-09	-0.247646	7.74072e-13	-0.211877	3.46284e-10	0	0.1667	0	0.1667	0	0.3333	0.3333	0	0	0.125	0.1429	0.2222	0.25	0.2	0.4	0.2857	0.25	0.25	0.1429	0.1667	0	0.3	0	0	0	0	0	0	0
C3@1063S_Dehydrated	P01024	C3	complement C3(C3)	718	1063	S	Dehydrated	Dehydrated[S]	-18.0106	641	3365	0.19049	-0.118046	0.0290812	-0.262008	8.42237e-11	-0.22936	1.5321e-09	-0.236496	5.88907e-11	0.2727	0.4545	0.3125	0.1429	0.25	0.2	0.1538	0.25	0.1818	0.4167	0.25	0.3333	0.2727	0.3846	0.1176	0.2308	0.125	0.2727	0.3	0	0.2222	0.125	0	0.1176	0	0.1429	0	0.1579	0.25
C3@1064S_Dehydrated	P01024	C3	complement C3(C3)	718	1064	S	Dehydrated	Dehydrated[S]	-18.0106	181	1725	0.104928	-0.076383	0.00789999	-0.00946119	0.754258	-0.00134638	0.95879	-0.053607	0.00454435	0.0909	0	0	0.1429	0.1	0.1	0	0.0833	0.0909	0	0	0.2	0.1053	0	0	0.0769	0.1667	0	0.1	0.25	0.1111	0	0.1818	0	0.1667	0.1429	0	0.1053	0.2
C3@1120E_Cation_Fe[III]	P01024	C3	complement C3(C3)	718	1120	E	Cation_Fe[III]	Cation_Fe[III][E]	52.9115	112	3653	0.0306597	-0.111546	1.38963e-34	0.0357121	0.011839	0.0198855	0.0386443	-0.00278838	0.746226	0	0	0	0.0238	0	0	0	0	0	0	0	0	0.1	0	0	0.0435	0	0.0357	0	0	0	0	0	0	0	0	0	0	0
C3@1129M_Oxidation	P01024	C3	complement C3(C3)	718	1129	M	Oxidation	Oxidation[M]	15.9949	5865	9890	0.593023	-0.991811	1.44567e-84	-0.634135	1.62227e-11	-0.088351	0.124686	-0.395467	2.37632e-14	0.125	0	0.1667	0.6905	0.6154	0.6522	0.3333	0	0	0.1429	0.7059	0.7	0.2	0.8846	0.5263	0.5217	0.25	0.6786	0	0	0	0	0.1429	0	0	0	0	0	0
C3@1163N_Deamidated	P01024	C3	complement C3(C3)	718	1163	N	Deamidated	Deamidated[N]	0.984016	681	2270	0.3	-0.454889	1.33197e-12	-0.552002	2.66424e-27	-0.387649	1.37058e-09	-0.539592	9.76485e-32	0	0	0.5	0.5556	0.375	0.5	0.2	1	0.5	0.2857	0.625	0.5	0.4286	0.4	0.625	0.5	0.5	0.4545	0	0	0	0	0	0.5	0	1	0	0	0
C3@1173G_Gly->Pro	P01024	C3	complement C3(C3)	718	1173	G	Gly->Pro	Gly->Pro[G]	40.0313	1432	8479	0.168888	-0.158461	5.45825e-10	0.117337	0.0156031	0.0631499	0.0485807	0.111112	3.83801e-05	0.1667	0.125	0.0435	0.1667	0.15	0.1071	0.1111	0.0667	0	0.0588	0.0909	0.0526	0.0556	0.0625	0.1579	0.0476	0.0625	0.1818	0.1429	0.1667	0.2727	0.2222	0.0667	0.1176	0.1	0.1111	0.1	0.1176	0.3333
C3@1181M_Oxidation	P01024	C3	complement C3(C3)	718	1181	M	Oxidation	Oxidation[M]	15.9949	4647	8327	0.558064	-0.618119	7.48102e-36	-0.619077	2.01308e-14	-0.163765	0.000340544	-0.519969	3.92792e-31	0.4444	0.3125	0.5652	0.6	0.75	0.7143	0.6667	0.4	0.4	0.5294	0.7273	0.6316	0.6667	0.875	0.7368	0.7619	0.6875	0.7273	0.5	0.1667	0.1818	0.1111	0.1333	0.2353	0.1	0.2222	0.1	0.1176	0.2222
C3@1199M_Oxidation	P01024	C3	complement C3(C3)	718	1199	M	Oxidation	Oxidation[M]	15.9949	405	2382	0.170025	-0.347896	1.38474e-26	-0.217931	2.60297e-10	-0.0131287	0.826359	-0.121773	0.00218047	0	0	0	0.2	0	0.2857	0	0	0	0	0.5	0.1111	0	0.25	0.5	0.1667	0	0.2857	0	0	0	0	0	0	0	0	0	0	0
C3@1257N_Deamidated	P01024	C3	complement C3(C3)	718	1257	N	Deamidated	Deamidated[N]	0.984016	497	3231	0.153822	-0.169191	1.8659e-06	-0.147887	0.000110443	-0.0744665	0.0441625	-0.158408	5.90716e-09	0.2	0.1818	0.25	0.125	0.3077	0.3333	0.25	0.1667	0	0.1429	0.2308	0.4444	0.2	0.2	0.2222	0.1667	0.2	0.3333	0.1667	0.0909	0	0.0833	0.0769	0	0.0909	0.1111	0	0.2143	0
C3@1274M_Oxidation	P01024	C3	complement C3(C3)	718	1274	M	Oxidation	Oxidation[M]	15.9949	262	481	0.544699	-0.452015	2.95529e-08	-0.118351	0.251658	-0.224684	0.0337518	-0.402225	3.28391e-08	0	0.5	0.5	0	0	0	0	0.5	0	0.5	0	0	0.3333	0	1	0	0	0	0	0	0	0	0	0	0	0.5	0	0	0
C3@1295D_Ammonium	P01024	C3	complement C3(C3)	718	1295	D	Ammonium	Ammonium[D]	17.0265	224	1812	0.12362	-0.210563	2.79286e-13	-0.144242	1.31458e-06	0.0472497	0.379639	-0.121469	3.59127e-06	0.1429	0	0.0714	0.1538	0.1429	0.2857	0	0.25	0.1429	0.1429	0	0	0	0.2	0.2222	0.4	0.3333	0.1818	0	0	0	0	0.1667	0	0	0	0.1429	0	0
C3@1347M_Oxidation	P01024	C3	complement C3(C3)	718	1347	M	Oxidation	Oxidation[M]	15.9949	8603	11668	0.737316	-0.0209237	0.447285	-0.0663265	0.196637	0.0651665	0.0398752	-0.0736369	0.00675529	0.6	0.6923	0.7895	0.7818	0.8431	0.8372	0.8	0.8182	0.7778	0.7778	0.871	0.8667	0.7895	0.8704	0.86	0.7442	0.7742	0.898	0.6667	0.6667	0.6923	0.5455	0.75	0.6471	0.7	1	0.75	0.7647	0.9375
C3@1384M_Oxidation	P01024	C3	complement C3(C3)	718	1384	M	Oxidation	Oxidation[M]	15.9949	14034	17213	0.815314	-0.120194	1.27894e-05	-0.0980278	0.0541081	-0.0593375	0.0719505	-0.0880369	0.001042	0.8077	0.8462	0.7759	0.9074	0.8537	0.898	0.8333	0.814	0.8649	0.8182	0.9184	0.8889	0.8868	0.8913	0.8814	0.9194	0.8837	0.8163	0.8846	0.8286	0.8298	0.8864	0.7059	0.8095	0.7727	0.8431	0.7647	0.8163	0.8372
C3@1423N_Deamidated	P01024	C3	complement C3(C3)	718	1423	N	Deamidated	Deamidated[N]	0.984016	2063	3933	0.524536	-0.354513	4.57413e-17	-0.427414	5.19929e-08	-0.341506	9.69835e-12	-0.339681	7.54145e-17	0.375	0.7059	0.6	0.5	0.4444	0.4286	0.5	0.75	0.3	0.4545	0.6	0.625	0.4615	0.4286	0.2727	0.4	0.2857	0.5	0.375	0.4444	0.4706	0.5556	0.5833	0.5	0.5	0.375	0.3077	0.4444	0.7273
C3@1442N_Deamidated	P01024	C3	complement C3(C3)	718	1442	N	Deamidated	Deamidated[N]	0.984016	137	935	0.146524	-0.196607	1.91613e-05	0.253151	0.255181	-0.00637143	0.944959	-0.0144629	0.806318	0	0	0	0	0	0	0	0	0	0	0	0.4	0	0	0	0	0	0	0	0	0	0	0	0.3333	0	0	0	0	0
C3@1443T_Dehydrated	P01024	C3	complement C3(C3)	718	1443	T	Dehydrated	Dehydrated[T]	-18.0106	172	1440	0.119444	-0.201182	2.42468e-15	-0.112345	0.00013032	-0.122372	1.6358e-06	-0.162296	1.89136e-11	0	0.1667	0.1667	0	0.1429	0	0	0	0	0.25	0.125	0	0	0	0	0	0.3333	0	0	0	0.125	0	0	0	0	0	0	0	0
C3@1470E_Ammonium	P01024	C3	complement C3(C3)	718	1470	E	Ammonium	Ammonium[E]	17.0265	168	1662	0.101083	-0.141873	5.14781e-09	-0.104425	0.000159533	-0.0288413	0.33514	-0.115201	3.38103e-07	0	0	0	0	0.1111	0.1429	0	0	0	0.1111	0.125	0	0	0	0	0.1429	0	0.1667	0.125	0.1667	0.1667	0	0	0	0	0	0	0	0
C3@1470E_Cation_Na	P01024	C3	complement C3(C3)	718	1470	E	Cation_Na	Cation_Na[E]	21.9819	373	2372	0.157251	-0.186549	2.58045e-07	-0.230123	3.06539e-10	-0.0234926	0.686959	-0.225701	4.88525e-12	0	0.1	0	0.1429	0.2222	0.2857	0.125	0	0.1111	0.1111	0.125	0.1429	0	0	0.2857	0.2857	0	0.3333	0.125	0.1667	0	0	0	0	0.1667	0	0	0	0
C3@1513C_4-ONE	P01024	C3	complement C3(C3)	718	1513	C	4-ONE	4-ONE[C]	154.099	205	2779	0.0737675	-0.173006	4.33353e-05	-0.0896629	0.0344438	-0.114994	0.00268819	0.0102852	0.861175	0	0.1667	0.2	0	0.1111	0	0	0.3333	0	0.2	0	0	0	0	0.3333	0	0	0	0.6667	0.3333	0	1	0	0	0	0	0	0.2	0
C3@1513C_DiDehydro	P01024	C3	complement C3(C3)	718	1513	C	DiDehydro	DiDehydro[C]	-2.01565	621	3569	0.173998	0.0817469	0.304969	0.315497	0.0157948	0.0199088	0.834983	0.141523	0.0602836	0.3333	0.5	0.2	0.6667	0.2222	0.6667	0	0	0.5	0.4	0.5	1	0.3333	1	0.6667	1	1	0	0	0	0.6667	0	0	0	1	0.5	0	0	0.2
C3@1513C_Thiazolidine	P01024	C3	complement C3(C3)	718	1513	C	Thiazolidine	Thiazolidine[C]	12	189	2446	0.077269	-0.11427	0.000525966	-0.0969852	0.00819776	-0.0739424	0.0166722	-0.143872	9.29785e-08	0	0	0	0	0	0	0	0	0	0	0	0	0.1111	0	0	0	0	0	0	0	0.3333	0	0	0	0	0	0	0	0.6
C3@1513C_unknown_29	P01024	C3	complement C3(C3)	718	1513	C	unknown_29	unknown_29[C]	209.178	223	2563	0.0870074	0.318304	9.85656e-05	0.223407	0.103579	0.354263	0.00013964	0.0787733	0.0429102	0.3333	0.1667	0.4	0	0	0	0	0.3333	0.5	0.4	0	0	0	0	0	0	0	0	0.3333	0.6667	0	0	0.6667	0.3333	0	0.5	0	0	0.2
C3@153N_Deamidated	P01024	C3	complement C3(C3)	718	153	N	Deamidated	Deamidated[N]	0.984016	372	1733	0.214657	-0.270686	6.98302e-08	-0.0204998	0.828624	-0.0987811	0.152455	-0.124568	0.00689208	0	0.1	0.1111	0.2222	0.2727	0.1111	0.1111	0	0.1429	0.0909	0	0.2	0.1111	0.2	0.1429	0.125	0.2	0.0769	0.1429	0.25	0	0.2857	0.2857	0.1111	0.125	0	0	0.125	0
C3@1563M_Oxidation	P01024	C3	complement C3(C3)	718	1563	M	Oxidation	Oxidation[M]	15.9949	206	638	0.322884	0.0330467	0.635755	-0.0435588	0.503813	0.353867	1.25813e-05	0.0649037	0.28828	0	0.2	0.5	0	0	0.25	0.2	0	0.1667	0.25	0.5	0.5	0.2	0.3333	1	0.3333	0.5	0.3333	0.1667	0.25	0.1667	0.25	0.1667	0	0.1667	0	0.25	0.3333	0.1667
C3@1572G_Gly->Pro	P01024	C3	complement C3(C3)	718	1572	G	Gly->Pro	Gly->Pro[G]	40.0313	363	1923	0.188768	-0.251436	6.05162e-10	-0.139138	0.000808784	0.0675282	0.311254	-0.163849	4.07411e-06	0	0.1429	0	0.1667	0	0.1111	0.1111	0	0	0.1	0	0.1667	0.1111	0.1111	0.1	0	0.1429	0	0	0	0	0	0.1667	0	0	0	0	0.3333	0
C3@1604M_Oxidation	P01024	C3	complement C3(C3)	718	1604	M	Oxidation	Oxidation[M]	15.9949	434	1721	0.252179	-0.13913	0.00434389	-0.0705758	0.374484	-0.0361404	0.538995	-0.0454897	0.346727	0.3333	0.3333	0	0.2857	0.6	0.3333	0.3333	0.2857	0.3333	0.5	0.6	0.4	0.3333	0.2	0.1429	0.2	0	0.5714	0.5	0.2	0.2	0.5	0.3333	0.3333	0	0.25	0.3333	0.4286	0
C3@1617N_Deamidated	P01024	C3	complement C3(C3)	718	1617	N	Deamidated	Deamidated[N]	0.984016	127	591	0.21489	-0.208022	8.50669e-07	0.0964609	0.433306	-0.00171621	0.978529	-0.0871434	0.0529828	0	0	0	0	0	0	0.1667	0	0	0	0	0	0	0	0	0	0	0	0	0	0	0	0	0.3333	0	0	0	0.2857	0.25
C3@1637C_DiDehydro	P01024	C3	complement C3(C3)	718	1637	C	DiDehydro	DiDehydro[C]	-2.01565	121	652	0.185583	-0.156371	6.00235e-08	-0.07015	0.0451881	0.193424	0.0148305	-0.0615061	0.0334791	0	0	0	0	0	0	0	0	0	0	0.125	0	0.25	0	0	0	0.1429	0	0	0	0	0.3333	0	0	0	0	0	0	0
C3@1637C_Trioxidation	P01024	C3	complement C3(C3)	718	1637	C	Trioxidation	Trioxidation[C]	47.9847	134	781	0.171575	-0.337215	1.39947e-54	-0.178789	4.91002e-15	-0.204297	3.9738e-23	-0.231325	2.15022e-30	0	0	0	0	0	0	0	0	0	0	0	0	0	0	0	0	0	0	0	0	0	0	0	0	0	0	0	0	0
C3@164M_Oxidation	P01024	C3	complement C3(C3)	718	164	M	Oxidation	Oxidation[M]	15.9949	2169	3524	0.615494	-0.89497	9.45601e-45	-0.773009	2.56034e-15	-0.507393	2.15757e-12	-0.893318	4.32629e-67	1	0.25	0.5	0.375	0.5	0.5263	0.4286	0.5	0	0.7	0.6667	0.3333	0.4	0.5	0.6	0.3571	0.5833	0.4	0	0	0	0	0	0	0	1	0	0	0
C3@247N_Deamidated	P01024	C3	complement C3(C3)	718	247	N	Deamidated	Deamidated[N]	0.984016	154	1419	0.108527	0.065056	0.0425688	0.20448	2.38526e-10	0.095012	1.78422e-05	0.0448808	0.00159674	0.2	0.2	0	0.125	0.1667	0	0.0667	0.125	0	0.0833	0	0	0.1538	0.0714	0.1333	0.125	0.0714	0.1667	0	0	0	0	0.1	0	0.1	0.1	0	0.1667	0.1818
C3@25M_Oxidation	P01024	C3	complement C3(C3)	718	25	M	Oxidation	Oxidation[M]	15.9949	553	1136	0.486796	0.137124	0.0450395	0.241834	0.0375754	-0.0789776	0.378196	-0.417031	2.50131e-13	0.75	0.6667	0.6	0.5	1	0.3333	0.5	0.75	0.5	0.5	0.5	0	0.6667	0.5	0.5	0.6667	0.6667	0.6667	0.6667	0.6667	0.5714	0.5	0.8333	0.5714	0	0.625	0.6	0.5	0.75
C3@297S_Dehydrated	P01024	C3	complement C3(C3)	718	297	S	Dehydrated	Dehydrated[S]	-18.0106	131	864	0.15162	-0.322257	2.86499e-32	-0.133572	1.59259e-05	-0.169026	7.70523e-10	-0.236512	2.6394e-19	0	0	0	0	0	0	0	0	0	0	0.0909	0	0	0	0	0	0	0	0	0	0	0	0	0.1429	0.1429	0	0	0	0
C3@338M_Oxidation	P01024	C3	complement C3(C3)	718	338	M	Oxidation	Oxidation[M]	15.9949	383	1823	0.210093	-0.050706	0.479613	-0.0303338	0.770976	-0.210492	1.06416e-06	-0.21807	5.1718e-07	0.2308	0	0.3333	0.1818	0.1111	0.125	0.0909	0.5	0.3333	0.3333	0.1111	0.1429	0.2	0.4444	0.3333	0.1429	0	0.2	0	0.25	0.5	0.2	0	0.2	0.25	0.5714	0.25	0	0.1667
C3@345G_Gly->Pro	P01024	C3	complement C3(C3)	718	345	G	Gly->Pro	Gly->Pro[G]	40.0313	762	1937	0.393392	-0.471238	5.75632e-19	-0.131939	0.168156	0.0550083	0.371232	-0.219771	1.72274e-05	0.5	1	0.2857	0.4286	0.25	0	0	0.3333	0.5	0.3333	0.5	0.2	0.25	0	0.4	0.25	0	0.4286	0.5	1	0	0.3333	1	0	0	0.5	0.5	0.625	0
C3@368M_Oxidation	P01024	C3	complement C3(C3)	718	368	M	Oxidation	Oxidation[M]	15.9949	324	971	0.333677	0.0731688	0.27308	0.219959	0.0552167	0.149226	0.0487835	-0.089024	0.103914	0.5	0.5	0.6667	0.3333	0.2857	0.3333	0.25	0.5	0	0.5	0.5	0	0	0.3333	0	0.25	0	0	0.5	0	0.25	0.3333	0.5	0.3333	0	0	0	0.5	0.6
C3@373M_Oxidation	P01024	C3	complement C3(C3)	718	373	M	Oxidation	Oxidation[M]	15.9949	435	993	0.438066	-0.641157	1.00572e-27	-0.235564	0.0862801	-0.244547	0.00687377	-0.496594	5.86336e-17	0	0	0.1667	0	0.1429	0	0	0	0	0.25	0.25	0.25	0	0	0.4	0.25	0	0.3333	0.5	0	0	0	0	0	0	0	0	0	0
C3@395D_Ammonium	P01024	C3	complement C3(C3)	718	395	D	Ammonium	Ammonium[D]	17.0265	161	1915	0.0840731	-0.136227	2.05357e-07	-0.0835651	0.00579506	-0.0157857	0.657923	-0.0662448	0.00478221	0	0	0	0.1	0.1	0.1667	0.3333	0.25	0	0	0	0	0	0	0	0	0	0	0	0	0	0.25	0	0	0	0.3333	0	0	0
C3@412N_Deamidated	P01024	C3	complement C3(C3)	718	412	N	Deamidated	Deamidated[N]	0.984016	312	1510	0.206623	-0.341181	8.91143e-11	-0.26277	4.87781e-06	-0.215668	0.000143923	-0.303071	9.28014e-09	0	0	0	0	0	0	0	0	0	0	0.1111	0	0	0	0.1	0	0	0.0909	0	0	0	0	0	0	0	0	0	0	0.25
C3@42M_Oxidation	P01024	C3	complement C3(C3)	718	42	M	Oxidation	Oxidation[M]	15.9949	3099	5823	0.5322	-0.874484	1.17443e-53	-0.671834	3.77281e-14	-0.354808	1.51625e-06	-0.723168	4.98424e-40	0	0	0.1333	0.6316	0.4	0.75	0.5	0	0	0.2	0.6	0.625	0.1429	0.5294	0.9091	0.6429	0.7778	0.7647	0	0	0	0	0.1	0.1429	0	0	0	0	0
C3@432S_Dehydrated	P01024	C3	complement C3(C3)	718	432	S	Dehydrated	Dehydrated[S]	-18.0106	132	963	0.137072	-0.274647	2.77404e-50	-0.112313	1.34954e-08	-0.14883	2.00638e-17	-0.171014	1.15761e-23	0	0	0	0	0.0435	0	0	0	0	0	0	0	0	0	0	0	0	0	0	0	0	0	0	0	0	0	0	0	0
C3@441M_Oxidation	P01024	C3	complement C3(C3)	718	441	M	Oxidation	Oxidation[M]	15.9949	238	870	0.273563	-0.254001	3.32149e-10	0.39134	0.00514575	0.302875	0.000827258	-0.0126445	0.829346	0	0	0	0	0	0	0	0	0	0	0.4	0	0	0	0	0	0	0	0	0	0	0	0	0	0	0	0	0	0.5
C3@451N_Deamidated	P01024	C3	complement C3(C3)	718	451	N	Deamidated	Deamidated[N]	0.984016	878	3698	0.237426	-0.293701	4.86844e-09	-0.266423	0.000130349	-0.0302604	0.667801	-0.166537	0.00093019	0	0.5	0.3333	0.1905	0.2	0	0.3	0.5	0	0.1	0.1667	0.125	0.2	0.5	0.2143	0.4	0.1538	0.6667	0	0	0	0	0	0.5	0.6667	0	0	0	0.5
C3@453N_Deamidated	P01024	C3	complement C3(C3)	718	453	N	Deamidated	Deamidated[N]	0.984016	800	3499	0.228637	-0.329269	5.18124e-13	-0.00162625	0.98847	-0.0491425	0.469784	-0.150582	0.00287117	0	0.4	0.2222	0.1538	0.25	0.2	0	0	0	0.3	0.2308	0.2857	0.3333	0.375	0.3333	0	0.2	0.125	0	0.5	0	0	0.3333	0.5	0	0	0	0.6667	0
C3@454N_Deamidated	P01024	C3	complement C3(C3)	718	454	N	Deamidated	Deamidated[N]	0.984016	153	1384	0.110549	-0.146259	0.000112546	-0.049051	0.3212	-0.0749216	0.0940111	-0.0334509	0.47336	0	0	0	0.125	0	0.2	0	0	0	0	0	0	0	0	0	0	0.3333	0	0	0	0	0	0	0	0	0	0	0	0
C3@474N_Deamidated	P01024	C3	complement C3(C3)	718	474	N	Deamidated	Deamidated[N]	0.984016	227	953	0.238195	-0.272193	0.000195162	-0.37409	3.73673e-11	-0.318603	1.8102e-08	-0.398299	1.26111e-14	0.25	0.1667	0	0.0909	0.1429	0.5	0.1667	0	0.3333	0	0.125	0.25	0.4444	0	0.2	0.2	0	0	0.2857	0	0.1667	0.25	0.5	0.1429	0	0	0	0.1667	0
C3@495M_Oxidation	P01024	C3	complement C3(C3)	718	495	M	Oxidation	Oxidation[M]	15.9949	7571	9229	0.820349	-0.358041	4.78589e-13	-0.0597974	0.468977	0.012857	0.819542	-0.35789	8.435e-14	0.8485	0.7917	0.7308	0.8958	0.8444	0.9	0.875	0.8519	0.913	0.9024	0.8909	0.8571	0.9592	0.925	0.9259	0.875	0.9355	0.9138	0.8519	0.6471	0.8333	0.1111	0.7037	0.6923	0.8235	0.6842	0.875	0.8125	0.85
C3@568G_Gly->Pro	P01024	C3	complement C3(C3)	718	568	G	Gly->Pro	Gly->Pro[G]	40.0313	108	678	0.159292	-0.175327	1.29773e-14	0.225126	0.0920541	0.184855	0.00517307	0.0749895	0.0784068	0	0	0	0	0	0	0	0	0	0	0	0	0	0	0	0	0	0.2	0	0	0	0	0	0	0	0	0	0.1667	0
C3@581M_Oxidation	P01024	C3	complement C3(C3)	718	581	M	Oxidation	Oxidation[M]	15.9949	1429	2306	0.619688	0.0337796	0.631417	0.0991967	0.425134	-0.250325	0.00568126	-0.497234	3.64644e-12	0.6	0.5	0.6	0.1667	0.7143	0.7778	0.6667	0.6667	0	0.5	0.6364	0.2	0.7143	0.7143	0.75	0.6923	0	0	0.8	0.5	0.6667	1	1	0.5	0.75	1	0.6	0.6667	0.3333
C3@606N_Deamidated	P01024	C3	complement C3(C3)	718	606	N	Deamidated	Deamidated[N]	0.984016	418	3103	0.134708	-0.233122	5.62922e-18	0.0948688	0.172159	-0.0968745	0.00128155	-0.0604334	0.0420933	0	0.0833	0.1111	0.1875	0.1429	0.125	0	0	0	0.0909	0	0.2143	0.1111	0.125	0.1176	0.2	0.0769	0	0	0	0	0	0	0	0.0833	0	0	0	0.1667
C3@680M_Oxidation	P01024	C3	complement C3(C3)	718	680	M	Oxidation	Oxidation[M]	15.9949	234	758	0.308707	0.255707	0.00161492	0.000381937	0.995703	0.115733	0.00638188	0.0347107	0.414124	0.3333	0	0.5556	0.4286	0.375	0.2857	0.2	0.4	0.1667	0	0	0.5	0.2	0.5	0.375	0.3333	0	0.5	0.3333	0	0.375	0.2857	0.3	0.1667	0	0.25	0.1667	0.2	0.5
C3@693C_DiDehydro	P01024	C3	complement C3(C3)	718	693	C	DiDehydro	DiDehydro[C]	-2.01565	260	453	0.573951	-0.597147	4.46847e-14	-0.396586	0.00134108	-0.465918	2.25626e-07	-0.449061	5.43424e-08	0	1	0	0	0	0	0	0	0	0.3333	1	0	0	0	1	0	0	1	0	0	0	0	0	0	0	0	0	0	0
C3@698M_Oxidation	P01024	C3	complement C3(C3)	718	698	M	Oxidation	Oxidation[M]	15.9949	372	937	0.397012	-0.0829347	0.413472	-0.550871	1.94107e-15	-0.587211	2.65191e-21	-0.608211	1.54888e-23	0.4	0.5	0.5	0.6	0.25	0.375	0.3333	0.5	0	0	0.1667	0.3636	0.5	0.4	0.25	0.25	0	0.5	0	0.3333	0	0.25	0.6667	0.5	0	0	1	0.4286	0
C3@727C_DiDehydro	P01024	C3	complement C3(C3)	718	727	C	DiDehydro	DiDehydro[C]	-2.01565	152	591	0.257191	-0.274669	3.09497e-12	-0.148502	0.000696609	0.0421692	0.583272	-0.100575	0.0170371	0	0	0	0	0	0	0	0	0	0	0	0	0	0.3333	0	0	0.5	0.2	0	0	0	0	0	0.2	0	0	0	1	0
C3@728C_DiDehydro	P01024	C3	complement C3(C3)	718	728	C	DiDehydro	DiDehydro[C]	-2.01565	808	2306	0.35039	-0.189305	0.000267247	-0.443617	4.0704e-13	-0.00164956	0.978529	-0.279465	1.05908e-08	0.25	0.375	0.3333	0.4	0.2222	0.3333	0.3333	0.3333	0.5	0	0.375	0.6667	0.3333	0.3333	0.3333	0.3	0	0.25	0.3333	0.25	0.5	0.6667	0.3333	0.4	0.5	0.5	0	0.2727	0.25
C3@750N_Deamidated	P01024	C3	complement C3(C3)	718	750	N	Deamidated	Deamidated[N]	0.984016	95	617	0.153971	-0.310646	3.2768e-44	-0.133999	4.25164e-08	-0.18604	7.91293e-18	-0.203498	2.68881e-22	0	0	0	0	0	0	0	0	0	0	0	0	0	0	0	0	0.1111	0	0	0	0	0	0	0	0	0	0	0	0
C3@752D_Cation_Fe[III]	P01024	C3	complement C3(C3)	718	752	D	Cation_Fe[III]	Cation_Fe[III][D]	52.9115	105	665	0.157895	-0.167263	1.28541e-10	-0.0812949	0.0121038	-0.0353802	0.250578	-0.0965673	5.75285e-05	0.1667	0	0	0.25	0.125	0	0	0	0	0	0.5	0	0.1667	0	0	0.1667	0	0.1429	0	0	0	0	0	0	0	0	0	0.1	0
C3@753E_Cation_Fe[III]	P01024	C3	complement C3(C3)	718	753	E	Cation_Fe[III]	Cation_Fe[III][E]	52.9115	259	1362	0.190162	-0.11811	0.00201383	-0.00624514	0.93	0.108337	0.0676323	-0.0359091	0.297883	0	0.1667	0.1111	0.125	0.375	0.4	0.25	0	0	0.125	0	0.1429	0.3333	0.4	0.2	0.5	0.3333	0.1429	0.2	0	0	0	0.1111	0	0	0	0	0.1	0
C3@754D_Ammonium	P01024	C3	complement C3(C3)	718	754	D	Ammonium	Ammonium[D]	17.0265	261	1485	0.175758	-0.224132	2.35275e-08	-0.270043	7.99171e-15	-0.0544948	0.293207	-0.206052	4.84724e-10	0.1667	0.1667	0.1111	0	0	0.2	0	0	0.1667	0.125	0	0.1429	0	0	0.2	0.1667	0	0.1429	0	0	0.2	0.3333	0.2222	0	0.2	0	0	0.1	0.1429
C3@784N_Deamidated	P01024	C3	complement C3(C3)	718	784	N	Deamidated	Deamidated[N]	0.984016	1889	2872	0.65773	-0.00548437	0.879025	-0.041007	0.534758	0.149816	8.0777e-05	0.118943	0.00021337	0.5714	1	0.5	0.6667	0.375	0.7143	0.6	0.8571	1	1	0.8333	0.6667	1	0.75	0.4444	1	0.75	0.5	0.8	0.75	0.6667	0.875	0.5	0.375	1	0.6667	0.7143	0.7	1
C3@791M_Oxidation	P01024	C3	complement C3(C3)	718	791	M	Oxidation	Oxidation[M]	15.9949	3582	4727	0.757774	-1.0033	1.54227e-49	-0.343577	0.000187325	-0.370454	1.12229e-09	-0.630966	1.02847e-28	1	0	0.5	0.7647	0.9167	1	0.6	0.2	0	0.625	0.7647	0.9	0.8571	1	0.9286	1	0.9231	0.7692	0	0	0	0	0	0	0	1	0	0	0
C3@842N_Deamidated	P01024	C3	complement C3(C3)	718	842	N	Deamidated	Deamidated[N]	0.984016	169	1323	0.12774	-0.172159	4.79974e-13	-0.0196245	0.543882	-0.0270115	0.303911	-0.0713465	0.00078326	0	0	0	0.3077	0	0.125	0	0	0	0	0.125	0	0.2	0	0.1	0.2222	0.3333	0.2	0	0	0	0	0	0	0.125	0	0	0	0
C3@906G_Gly->Pro	P01024	C3	complement C3(C3)	718	906	G	Gly->Pro	Gly->Pro[G]	40.0313	553	3796	0.14568	-0.269193	7.55699e-18	-0.072931	0.198511	-0.146882	9.30957e-05	-0.125142	0.000103783	0.1429	0.1875	0.0667	0.0667	0.0714	0	0.1538	0.1818	0.1667	0.1	0.0769	0.0625	0.1429	0	0	0	0	0.0667	0	0.0909	0.0909	0.2308	0.0909	0.0769	0.0476	0	0	0.2	0
C3@923D_Dehydrated	P01024	C3	complement C3(C3)	718	923	D	Dehydrated	Dehydrated[D]	-18.0106	169	1753	0.0964062	-0.229928	4.49539e-25	0.0106094	0.767478	-0.0584021	0.0159917	-0.0855189	6.99837e-05	0	0	0	0	0	0	0	0	0	0	0.0526	0	0	0	0	0.1	0.0909	0.125	0	0	0	0	0	0	0	0	0	0	0
C3@956G_Gly->Pro	P01024	C3	complement C3(C3)	718	956	G	Gly->Pro	Gly->Pro[G]	40.0313	1108	3177	0.348757	-0.478182	9.09446e-22	-0.616979	4.19961e-51	-0.0817179	0.18564	-0.508303	3.92416e-34	0	0.3333	0.4	0.5	0.4545	0.4	0.1667	0.3333	0.3333	0.3333	0.3846	0.4286	0.4545	0.4	0.5	0.3	0.375	0.5556	0.3333	0.25	0.3333	0	0	0	0	0.25	0	0.7778	0
C3@990M_Oxidation	P01024	C3	complement C3(C3)	718	990	M	Oxidation	Oxidation[M]	15.9949	1265	4267	0.296461	-0.489253	8.92914e-27	-0.336503	3.92222e-07	-0.296443	1.22086e-08	-0.446206	2.54666e-28	0.2857	0	0.2857	0.6154	0.25	0.2	0.3	0.5	0	0.4444	0.25	0	0.2	0.375	0.3333	0.5556	0.2	0.3333	0.2857	0.3333	0.25	0	0.3333	0	0	0.3333	0	0.2857	0.25
C3@991T_Dehydrated	P01024	C3	complement C3(C3)	718	991	T	Dehydrated	Dehydrated[T]	-18.0106	155	1754	0.0883694	-0.283813	8.36781e-58	-0.125388	3.50898e-10	-0.142181	1.96874e-17	-0.172604	3.90287e-27	0	0	0	0	0	0	0	0	0	0	0	0	0	0	0	0	0	0	0	0	0	0	0	0	0	0	0	0	0
C3@992E_Ammonium	P01024	C3	complement C3(C3)	718	992	E	Ammonium	Ammonium[E]	17.0265	245	2784	0.0880029	-0.147222	3.16247e-08	-0.000861491	0.983523	0.000750815	0.984248	-0.0913218	0.000350553	0	0	0.1429	0	0.0833	0	0	0	0	0.1111	0	0	0	0	0	0	0	0	0	0	0	0	0	0	0	0.3333	0	0.2857	0
C4A@1013Q_Deamidated	P0C0L4	C4A	complement C4A (Rodgers blood group)(C4A)	720	1013	Q	Deamidated	Deamidated[Q]	0.984016	466	963	0.483904	-0.847249	2.48753e-41	-0.789666	1.10254e-39	-0.156604	0.0599283	-0.39194	4.38997e-08	0.1429	0.2	0.2	0.25	0.2	0	0.2	0	0.3333	0.3333	0.4	0	0	0.1667	0.25	0	0.4	0.3333	0	0	0.125	0	0.2	0	0.2	0	0	0.125	0
C4A@1176N_Deamidated	P0C0L4	C4A	complement C4A (Rodgers blood group)(C4A)	720	1176	N	Deamidated	Deamidated[N]	0.984016	151	884	0.170814	-0.0721767	0.0710378	0.0275386	0.641813	0.0378508	0.281864	-0.055226	0.0441339	0.3333	0	0.3333	0.1111	0.2	0	0	0	0	0	0.1429	0.1111	0.25	0.1579	0.3333	0	0.5	0.1111	0	0	0.2	0	0.1111	0.3333	0	0	0	0.2	0
C4A@1347N_Deamidated	P0C0L4	C4A	complement C4A (Rodgers blood group)(C4A)	720	1347	N	Deamidated	Deamidated[N]	0.984016	5023	16690	0.300959	-0.0577736	0.0260631	-0.0736079	0.10958	-0.0588944	0.0555094	-0.0862523	0.000588484	0.4	0.4375	0.3333	0.2353	0.4714	0.0667	0.5122	0.32	0.35	0.3571	0.3077	0.2647	0.3529	0.2174	0.1304	0.3	0.1379	0.2593	0.3438	0.3333	0.3939	0.3611	0.381	0.34	0.44	0.4737	0.3571	0.4082	0.2273
C4A@139G_Gly->Pro	P0C0L4	C4A	complement C4A (Rodgers blood group)(C4A)	720	139	G	Gly->Pro	Gly->Pro[G]	40.0313	227	1562	0.145327	-0.297045	9.10523e-22	-0.0174459	0.704459	-0.0687872	0.0688701	-0.183396	1.74271e-09	0	0	0	0	0.0769	0	0	0	0	0.0909	0	0	0	0.125	0.125	0	0	0	0	0	0	0	0.1	0	0	0	0	0.1429	0
C4A@141L_Xle->Val	P0C0L4	C4A	complement C4A (Rodgers blood group)(C4A)	720	141	L	Xle->Val	Xle->Val[L]	-14.0157	528	1763	0.29949	-0.149157	0.0195147	-0.0803891	0.359189	0.0822234	0.338442	-0.000458538	0.995413	0.1667	0.3333	0.1176	0.7143	0.2778	0	0.2857	0	0	0	0.8333	0	0	0.125	0	0.2	0.3333	0.75	0	0.6667	0	0.5	0	0	1	0	0	0	0
C4A@1483M_Oxidation	P0C0L4	C4A	complement C4A (Rodgers blood group)(C4A)	720	1483	M	Oxidation	Oxidation[M]	15.9949	444	983	0.451679	-0.0985869	0.115784	-0.303026	0.0117906	-0.114255	0.141776	-0.388896	1.70286e-09	1	1	0.5	1	0.5	0.5	0.3333	0	0.3333	0.3333	0.5	0.5	0.6667	0.5	0	0.5	0.5	0.3333	1	0.6667	0.5	1	0.6667	0.25	0.25	0.4	0.3333	0.3333	0
C4A@1583C_azole	P0C0L4	C4A	complement C4A (Rodgers blood group)(C4A)	720	1583	C	azole	azole[C]	-20.0262	159	718	0.221448	-0.358391	7.09233e-31	-0.205266	1.39872e-09	-0.227445	3.00716e-13	-0.22236	2.38625e-13	0	0	0	0	0.1111	0	0	0	0	0	0	0	0	0	0	0	0	0	0	0	0	0	0	0	0	0	0	0	0
C4A@1583C_DiDehydro	P0C0L4	C4A	complement C4A (Rodgers blood group)(C4A)	720	1583	C	DiDehydro	DiDehydro[C]	-2.01565	124	629	0.197138	-0.308244	4.04757e-15	-0.190893	1.86431e-05	-0.140316	0.000691527	-0.243428	3.34859e-10	0	0	0	0	0	0	0	0	0	0	0.3333	0	0	0	0	0	0	0.3333	0	0	0	0	0	0	0	0	0	0	0
C4A@1664M_Oxidation	P0C0L4	C4A	complement C4A (Rodgers blood group)(C4A)	720	1664	M	Oxidation	Oxidation[M]	15.9949	474	799	0.593242	-0.336457	8.08336e-05	-0.379133	0.000174742	0.319692	0.000351167	0.0927902	0.26972	0	0	0.3333	0	0.5	0	0	0.3333	0	0.6	0.5	0	0	0	0	0	0	0	0	0.5	0	0	0	0	0.25	0	0	0	0
C4A@167M_Oxidation	P0C0L4	C4A	complement C4A (Rodgers blood group)(C4A)	720	167	M	Oxidation	Oxidation[M]	15.9949	1910	3957	0.482689	-0.593211	6.38554e-23	-0.395747	9.47049e-05	-0.353936	8.21486e-07	-0.46127	8.0261e-16	0.25	0	0.375	0.6	0.7333	0.25	0	0	0	0.375	0.5455	0.4737	0.2857	0.6111	0.5556	0.2857	0.3333	0.5	0	0.5	0	0	0	0.6667	0	0.25	0	0.5	0
C4A@1706N_Deamidated	P0C0L4	C4A	complement C4A (Rodgers blood group)(C4A)	720	1706	N	Deamidated	Deamidated[N]	0.984016	100	129	0.775194	-0.282486	0.000321599	-0.145639	0.271877	-0.189673	0.0255924	-0.0907581	0.3447	1	0	0	0	0	1	0	0.5	1	1	1	0	0	0	0	0	0	0	0	0	0	0	0	1	0	0	0	0	0
C4A@180N_Deamidated	P0C0L4	C4A	complement C4A (Rodgers blood group)(C4A)	720	180	N	Deamidated	Deamidated[N]	0.984016	307	2767	0.11095	-0.260249	2.01915e-25	-0.0985844	0.000632481	-0.0933369	0.0002642	-0.165497	7.28086e-12	0	0	0	0	0	0	0	0	0	0	0.0455	0.1579	0	0.1111	0.1111	0	0	0.0625	0	0	0	0	0	0	0	0	0	0	0
C4A@262M_Oxidation	P0C0L4	C4A	complement C4A (Rodgers blood group)(C4A)	720	262	M	Oxidation	Oxidation[M]	15.9949	245	679	0.360825	-0.271805	5.17781e-07	-0.13887	0.0314583	-0.207705	8.74123e-05	-0.238324	4.71498e-06	0.25	0	0.5	0.125	0.2	0	0	0	0	0	0	0.1667	0	0.25	0	0	0	0.25	0	0	0	0	0	0	0.4	0.3333	0	0	0
C4A@285G_Gly->Pro	P0C0L4	C4A	complement C4A (Rodgers blood group)(C4A)	720	285	G	Gly->Pro	Gly->Pro[G]	40.0313	467	2822	0.165485	-0.296324	4.2821e-16	-0.239269	1.92068e-10	-0.138041	0.00125058	-0.204419	1.41708e-09	0	0	0	0	0.2105	0.1429	0	0	0	0	0.0714	0.1053	0.2222	0.1429	0.2727	0	0	0.25	0	0.0909	0.0588	0	0.2222	0	0.1111	0	0.1429	0.1667	0
C4A@307N_Deamidated	P0C0L4	C4A	complement C4A (Rodgers blood group)(C4A)	720	307	N	Deamidated	Deamidated[N]	0.984016	2039	3335	0.611394	-0.420365	1.50507e-17	0.0968636	0.181477	-0.0224928	0.679114	0.00652657	0.876477	0.5	0.75	0.5714	0.6667	0.7222	0.5	0.6667	0.8	0.25	0.6667	0.375	0.6	0.6667	0.7	0.5	0.5714	0.4286	0.5455	0.3333	0.4	0.6667	0.4	0.75	0.3333	1	0.5714	0	0	0
C4A@328M_Oxidation	P0C0L4	C4A	complement C4A (Rodgers blood group)(C4A)	720	328	M	Oxidation	Oxidation[M]	15.9949	777	1118	0.694991	-0.681271	5.89138e-17	-0.541039	1.74037e-10	-0.583707	1.11498e-13	-0.647825	1.54415e-17	0	0	0.1667	0.625	0.6429	0	0	0	0	0	0.5	0.625	0	0.6667	0	0	0	0.4	0	0	0	0	0	0	0	0	0	0	0
C4A@393M_Oxidation	P0C0L4	C4A	complement C4A (Rodgers blood group)(C4A)	720	393	M	Oxidation	Oxidation[M]	15.9949	2434	3087	0.788468	-0.383548	4.30707e-11	-0.144241	0.139722	-0.355288	1.87871e-07	-0.256094	1.71615e-06	0.8333	0.5714	0.8125	0.9048	0.8065	0.625	0.7143	0.6	0.6667	0.8182	0.8235	0.8571	0.6667	0.7692	0.625	0.625	0.8095	0.6923	0.8333	1	0.9167	0.8571	0.875	0.5714	0.75	0.8571	0.9	0.7059	0.5
C4A@486G_Gly->Pro	P0C0L4	C4A	complement C4A (Rodgers blood group)(C4A)	720	486	G	Gly->Pro	Gly->Pro[G]	40.0313	751	2583	0.290747	-0.44294	5.7118e-19	-0.365656	4.06387e-13	-0.55418	3.73191e-46	-0.387331	2.36558e-18	0	0.1667	0.125	0.1667	0.0667	0	0.1667	0	0	0.1111	0.3333	0.1	0.1667	0.4	0.2857	0.25	0.1667	0.3333	0.4286	0.4	0.1429	0.25	0	0.125	0.2	0.5	0.25	0.125	0
C4A@583N_Deamidated	P0C0L4	C4A	complement C4A (Rodgers blood group)(C4A)	720	583	N	Deamidated	Deamidated[N]	0.984016	112	112	1	0.0706074	0.566499	-0.335711	4.21054e-06	-0.202769	0.0218502	-0.288785	6.78891e-05	0	1	0	1	1	0	0	0	0	0	1	0	0	0	0	1	0	1	0	0	1	0	1	1	0	1	1	1	0
C4A@621M_Oxidation	P0C0L4	C4A	complement C4A (Rodgers blood group)(C4A)	720	621	M	Oxidation	Oxidation[M]	15.9949	300	694	0.432277	0.0541419	0.572217	-0.595775	3.675e-15	-0.626281	3.69533e-24	-0.693367	4.56996e-30	0.4	1	0.6667	0.6	0.5714	0.5	0	0.5	0	0.3333	0.5	0.7143	0.3333	0.5	0.25	0.5	0.4	0.5	0.5	0.3333	0.6	0.3333	0.3333	0.5	0	0.6667	0.6667	0.6667	0
C4A@64N_Deamidated	P0C0L4	C4A	complement C4A (Rodgers blood group)(C4A)	720	64	N	Deamidated	Deamidated[N]	0.984016	307	1774	0.173055	-0.226806	3.68176e-08	-0.0136695	0.813322	-0.0533649	0.368443	-0.0623973	0.222244	0.0833	0.2222	0	0	0	0	0	0	0	0.1429	0.1818	0.25	0	0.1	0.1667	0.125	0.1429	0	0.3333	0	0.1	0	0	0	0	0	0	0.0909	0
C4A@65N_Deamidated	P0C0L4	C4A	complement C4A (Rodgers blood group)(C4A)	720	65	N	Deamidated	Deamidated[N]	0.984016	1186	3116	0.380616	-0.346076	1.71239e-13	-0.102351	0.217942	0.143365	0.00425337	0.107824	0.0106709	0.6667	0.2222	0.3	0.2	0.3333	0	0	0.25	0.2857	0.1429	0.1818	0.125	0.2857	0.3	0.3333	0.125	0.5714	0.3333	0	0.1429	0.2	0.2	0.25	0.1667	0.375	0.25	0	0.0909	0
C4A@692G_Gly->Pro	P0C0L4	C4A	complement C4A (Rodgers blood group)(C4A)	720	692	G	Gly->Pro	Gly->Pro[G]	40.0313	485	2059	0.235551	-0.403845	1.05761e-24	-0.087728	0.305894	-0.282817	1.20662e-11	-0.252993	5.86201e-10	0	0.0909	0.2	0.1667	0.125	0.3333	0.1429	0	0.1111	0.25	0	0	0	0.1667	0	0.1667	0.125	0	0	0.125	0	0.1429	0.2	0.25	0.1429	0	0	0.4348	0
C4A@702C_DiDehydro	P0C0L4	C4A	complement C4A (Rodgers blood group)(C4A)	720	702	C	DiDehydro	DiDehydro[C]	-2.01565	129	316	0.408228	-0.331354	2.88476e-07	-0.25051	0.000424547	-0.198836	0.00520097	-0.245969	0.000245349	0	0	0	0	0	0	0	0	0	1	0	0	0	0	0	0	0	0	0	0	0	0	0	0	0.25	0	0	0	0
C4A@937G_Gly->Pro	P0C0L4	C4A	complement C4A (Rodgers blood group)(C4A)	720	937	G	Gly->Pro	Gly->Pro[G]	40.0313	302	1511	0.199868	-0.268649	4.52487e-13	0.123845	0.235317	0.019188	0.773871	0.0926413	0.106234	0	0.5	0	0.1111	0.0909	0.125	0.25	0	0	0	0.0909	0	0	0	0	0.25	0	0.25	0	0	0	0.3333	0	0.3333	0	0	0	0.3333	0
C4A@968M_Oxidation	P0C0L4	C4A	complement C4A (Rodgers blood group)(C4A)	720	968	M	Oxidation	Oxidation[M]	15.9949	131	482	0.271784	-0.335019	5.15599e-14	-0.205028	4.60089e-05	-0.143592	0.00428847	-0.0815238	0.106152	0	0	0	0	0	0	0	0	0	0	0.25	0	0	0	0	0	0	0	0	0	0	0	0	0	0	0	0	0	0
C4A@975N_Deamidated	P0C0L4	C4A	complement C4A (Rodgers blood group)(C4A)	720	975	N	Deamidated	Deamidated[N]	0.984016	112	443	0.252822	-0.198837	2.16197e-05	-0.138976	0.00764654	-0.0286975	0.686639	-0.1247	0.00717603	0.5	0.5	0	0.3333	0	0	0	0	0	0	0	0	0	0	0	0.5	0	0	0	0	0	0	0	0.3333	0	0	0	0.3333	0
C4A@992E_Ammonium	P0C0L4	C4A	complement C4A (Rodgers blood group)(C4A)	720	992	E	Ammonium	Ammonium[E]	17.0265	89	273	0.326007	-0.193992	0.000977981	0.0419994	0.584154	-0.17872	0.000170228	-0.235516	1.55361e-07	0.3333	0	0.25	0	0	0	0	0	0.25	0.3333	0	0	0	0	0	0.3333	0	0	0	0.5	0.5	0	0.3333	0	0	0	0	0	0
C4B@1105N_Deamidated	P0C0L5	C4B	complement C4B (Chido blood group)(C4B)	721	1105	N	Deamidated	Deamidated[N]	0.984016	104	213	0.488263	-0.30143	2.35659e-05	-0.164585	0.0869222	-0.179968	0.0472231	-0.226	0.00512467	0	0	0	0	0	0	0	0	0	0.5	0	0	0	0	0	0	0	1	0	0	0	0	0	0	0	0	0	0	0
C4B@1281M_Oxidation	P0C0L5	C4B	complement C4B (Chido blood group)(C4B)	721	1281	M	Oxidation	Oxidation[M]	15.9949	1555	3490	0.445559	-0.635444	5.25719e-25	-0.612443	4.04924e-25	-0.381931	6.33408e-06	-0.538515	1.27369e-21	0	0	0.25	0.8824	0.6111	0	0	0	0	0.25	0.5	0.375	0	0.5909	0	0.5	0	0.5	0	0	0	0	0	0	0.125	0	0	0	0
C4BPA@121N_Deamidated	P04003	C4BPA	complement component 4 binding protein alpha(C4BPA)	722	121	N	Deamidated	Deamidated[N]	0.984016	2491	3508	0.710091	-0.132916	1.52162e-05	-0.125944	0.025708	-0.00949821	0.809047	-0.0870868	0.00346984	0.6667	0.6667	0.8571	0.6667	0.7273	0.6111	0.6154	0.8	0.8	0.6364	0.8	0.5556	0.6471	0.8333	0.7143	0.7333	0.6667	0.5556	0.6	0.6364	0.8	0.6	0.6	0.8235	0.7778	0.7	0.3333	0.7692	0.7143
C4BPA@249M_Oxidation	P04003	C4BPA	complement component 4 binding protein alpha(C4BPA)	722	249	M	Oxidation	Oxidation[M]	15.9949	1095	2419	0.452666	-0.8501	1.55553e-71	-0.717677	3.01883e-50	-0.465499	2.70946e-11	-0.61187	8.29294e-36	0	0	0	0	0	0.1429	0	0	0	0	0.1667	0	0	0.1667	0	0	0	0	0	0	0	0	0	0	0.3333	0	0	0	0
C4BPA@258N_Deamidated	P04003	C4BPA	complement component 4 binding protein alpha(C4BPA)	722	258	N	Deamidated	Deamidated[N]	0.984016	254	1018	0.249509	-0.303726	6.87483e-12	-0.0236912	0.72741	0.165519	0.0448403	-0.135424	0.00721032	0	0	0.5	0.25	0	0	0	0	0	0	0	0	0.25	0.1667	0.2	0	0.1667	0.2	0.3333	0	0	0.3333	0	0	0.3333	0	0	0	0
C4BPA@300I_Xle->Thr	P04003	C4BPA	complement component 4 binding protein alpha(C4BPA)	722	300	I	Xle->Thr	Xle->Thr[I]	-12.0364	126	247	0.510121	-0.367142	3.47247e-06	-0.209272	0.0183371	-0.151461	0.211979	-0.291001	0.000329564	0	0	0	0	0	0	0	0	0	0	0	0	0	0	0	1	0	1	0	0	0	0	0	0	0	0	0	0	0
C4BPA@301N_Deamidated	P04003	C4BPA	complement component 4 binding protein alpha(C4BPA)	722	301	N	Deamidated	Deamidated[N]	0.984016	144	303	0.475248	-0.231045	0.00292797	-0.00536501	0.982982	0.00866455	0.954984	-0.0577081	0.612334	1	1	0	0	0	0	0	0	0	0	0	0	0	0	0	0	0	0	0	0	0	0	0	0	0	0	0	0	0
C4BPA@360C_DiDehydro	P04003	C4BPA	complement component 4 binding protein alpha(C4BPA)	722	360	C	DiDehydro	DiDehydro[C]	-2.01565	129	365	0.353425	-0.450786	4.15657e-20	-0.231778	1.50465e-05	-0.26145	2.67177e-07	-0.34466	2.28726e-12	0	0	0	0	0	0	0	0	0	0.1429	0	0	0	0	0	0	0	0	0	0	0	0	0	0	0	0	0	0	0
C4BPA@372N_Deamidated	P04003	C4BPA	complement component 4 binding protein alpha(C4BPA)	722	372	N	Deamidated	Deamidated[N]	0.984016	3244	5208	0.622888	-0.169008	1.11803e-08	-0.0837097	0.115264	-0.170733	1.09868e-06	-0.127525	7.00333e-06	0.5882	0.8667	0.7	0.5789	0.7778	0.6667	0.6087	0.5333	0.5	0.8	0.6364	0.6	0.6	0.6154	0.7333	0.7857	0.6	0.5625	0.6923	0.4667	0.6	0.5714	0.6875	0.6667	0.5882	0.5385	0.4375	0.7368	0.3
C4BPA@385N_Deamidated	P04003	C4BPA	complement component 4 binding protein alpha(C4BPA)	722	385	N	Deamidated	Deamidated[N]	0.984016	269	1622	0.165845	-0.16903	4.03703e-05	-0.0623758	0.199167	-0.148769	0.000316931	-0.164005	3.63197e-05	0	0	0	0.0909	0.1667	0	0.2	0	0	0	0.2	0.1429	0	0.25	0.1667	0	0.0909	0.125	0	0	0.5	0	0	0	0	0	0	0	0
C4BPA@409C_DiDehydro	P04003	C4BPA	complement component 4 binding protein alpha(C4BPA)	722	409	C	DiDehydro	DiDehydro[C]	-2.01565	89	621	0.143317	-0.00153203	0.952924	0.0693127	0.0160901	0.246342	2.87824e-05	0.101468	1.99258e-09	0	0.2	0	0.125	0	0	0	0	0.25	0	0.1111	0	0	0	0.1429	0	0	0	0	0	0.1667	0	0	0	0.5	0	0	0.2	0
C4BPA@422C_DiDehydro	P04003	C4BPA	complement component 4 binding protein alpha(C4BPA)	722	422	C	DiDehydro	DiDehydro[C]	-2.01565	403	5320	0.0757519	-0.19166	1.05408e-29	-0.0877095	6.86938e-06	-0.10459	1.41614e-10	-0.136243	5.07392e-19	0	0	0	0.0541	0.0833	0.0556	0.0303	0.0286	0	0.0286	0.0789	0	0	0.1176	0.0769	0.0526	0.0426	0.0889	0	0	0.0526	0	0	0.037	0.0278	0	0	0.0606	0
C4BPA@491N_Deamidated	P04003	C4BPA	complement component 4 binding protein alpha(C4BPA)	722	491	N	Deamidated	Deamidated[N]	0.984016	2786	4079	0.683011	-0.221397	5.78729e-13	-0.219581	7.6002e-05	-0.201378	2.09283e-08	-0.241882	1.39545e-15	0.7333	0.75	0.6429	0.4667	0.6842	0.7857	0.5556	0.8	0.6923	0.6	0.8	0.9091	0.7	0.6	0.6471	0.8333	0.5263	0.5625	0.6429	0.5882	0.6429	0.7692	0.8235	0.7059	0.5714	0.8	0.7857	0.4375	0.7778
C4BPA@556M_Oxidation	P04003	C4BPA	complement component 4 binding protein alpha(C4BPA)	722	556	M	Oxidation	Oxidation[M]	15.9949	1024	2117	0.483703	-0.677768	2.05962e-39	-0.567207	8.58165e-27	-0.293785	0.000261977	-0.443898	2.38625e-13	0	0	0	0.6923	0.3333	0.5	0	0	0	0	0.6	0	0.2	0.5385	0.25	0	0.3333	0	0	0	0	0	0	0	0	0	0	0	0
C4BPA@567M_Oxidation	P04003	C4BPA	complement component 4 binding protein alpha(C4BPA)	722	567	M	Oxidation	Oxidation[M]	15.9949	619	1500	0.412667	-0.330539	3.24059e-08	-0.320558	2.93683e-06	-0.383549	1.41273e-15	-0.352261	6.57335e-13	0	0	0	0	0.5556	0.6	0.4286	0	0	0	0.5882	0	0.375	0.5	0.0833	0.3846	0.3333	0	0	0	0.1429	0	0	0	0.1429	0	0	0.2857	0
C4BPB@22H_Oxidation	P20851	C4BPB	complement component 4 binding protein beta(C4BPB)	725	22	H	Oxidation	Oxidation[H]	15.9949	97	97	1	-0.817059	1.25232e-32	-0.658634	3.17755e-19	-0.632807	1.23585e-19	-0.71117	2.37383e-25	0	0	0	0	0	0	0	0	0	0	0	0	0	0	0	0	0	0	0	0	0	0	0	0	0	0	0	0	0
C5@123N_Deamidated	P01031	C5	complement C5(C5)	727	123	N	Deamidated	Deamidated[N]	0.984016	550	1001	0.549451	-0.650457	3.01119e-19	-0.322071	0.0189464	0.092107	0.273032	-0.27064	0.000269591	0	0	0	1	0.5	0	1	0	0	0	0.375	0.25	0	0	1	1	0	0.5	0	0	0	0	0	0.3333	0	0.5	0	1	0.5
C5@1396N_Deamidated	P01031	C5	complement C5(C5)	727	1396	N	Deamidated	Deamidated[N]	0.984016	262	731	0.358413	-0.0763093	0.363307	-0.182107	0.0948378	-0.374633	2.57775e-12	-0.322333	8.70632e-09	0.4	0.25	0.25	0.25	0.3333	0.5	0.4	0.25	0	0.375	0.5	0	0	0.5	0.25	0	0	0	0.2	0.4	0.3333	0	0.5	0.25	0	0.4	0	0.5	0
C5@699C_DiDehydro	P01031	C5	complement C5(C5)	727	699	C	DiDehydro	DiDehydro[C]	-2.01565	191	207	0.922705	-0.991221	1.44367e-25	-0.967016	2.18007e-27	-0.936861	1.19977e-26	-0.957647	2.07482e-34	0	0	0	0	1	0	1	1	0	0	1	0	0	0	0	0	1	0	1	0	0	0	0	0	0	0	0	0	0
C6@195N_Deamidated	P13671	C6	complement C6(C6)	729	195	N	Deamidated	Deamidated[N]	0.984016	465	791	0.587863	-0.535274	4.61313e-10	-0.0763034	0.631674	-0.204438	0.0483334	-0.264599	0.00165663	0	0	0.75	1	1	1	0.5	0	0	0.5	0.5	1	0	1	0.2	0.5	0	0	0	1	0	0	1	1	0.6667	1	0	1	0
C6@343N_Deamidated	P13671	C6	complement C6(C6)	729	343	N	Deamidated	Deamidated[N]	0.984016	118	461	0.255965	-0.448512	6.02149e-36	-0.305615	4.9105e-16	-0.318401	3.13761e-19	-0.35815	1.38983e-24	0	0	0	0	0.3333	0	0	0	0	0	0	0	0	0	0	0.2	0	0	0	0	0	0	0	0	0	0	0	0	0
C7@142N_Deamidated	P10643	C7	complement C7(C7)	730	142	N	Deamidated	Deamidated[N]	0.984016	448	845	0.530178	-0.683915	3.49347e-22	-0.148105	0.351403	-0.124409	0.23333	-0.378667	3.36243e-06	1	1	0	0	0	0	0.5	1	0	0	0	0	0	0	0	0	0	0	0	0	0	0	0	1	1	0	0	1	0
C7@368N_Deamidated	P10643	C7	complement C7(C7)	730	368	N	Deamidated	Deamidated[N]	0.984016	130	314	0.414013	-0.54736	9.03088e-52	-0.378735	9.71772e-25	-0.419287	1.06057e-32	-0.44147	1.21394e-36	0	0	0	0	0	0	0	0	0	0	0	0	0	0	0	0	0	0	0	0	0	0	0	0	0	0	0	0	0
C7@389S_Methyl(Ser->Thr)	P10643	C7	complement C7(C7)	730	389	S	Methyl(Ser->Thr)	Methyl[S](Ser->Thr[S])	14.0157	220	376	0.585106	-0.544867	1.44089e-14	-0.460429	1.52758e-08	-0.0488686	0.735954	-0.3497	5.41274e-05	0	0	0	0	0	0	0	0	0	0	0	0.3333	0	0	0	0	0	0.5	0.6667	0	0	0	0	0	0	0	0	0	0
C8A@522G_Gly->Pro	P07357	C8A	complement C8 alpha chain(C8A)	731	522	G	Gly->Pro	Gly->Pro[G]	40.0313	193	491	0.393075	-0.635742	1.9525e-33	-0.477316	1.06244e-17	-0.25612	0.00107787	-0.461053	3.82888e-18	0	0	0	0	0	0	0	0	0	0	0	0	0	0	0	0	0	0	0	0	0	0	0	0	0	0	0	0	0
C8A@569N_Deamidated	P07357	C8A	complement C8 alpha chain(C8A)	731	569	N	Deamidated	Deamidated[N]	0.984016	325	433	0.750577	-0.351093	0.00923433	-0.607192	0.000392363	-0.68494	8.46067e-14	-0.693276	7.06035e-18	0	1	0	0.6667	1	0	0.6667	0	0	1	1	1	1	1	1	1	0	1	1	0	0	0	0.8	0	0	0	0	1	0
C8A@93Q_Gln->Lys	P07357	C8A	complement C8 alpha chain(C8A)	731	93	Q	Gln->Lys	Gln->Lys[Q]	0.036386	150	258	0.581395	-0.0129379	0.910666	-0.208977	0.084581	-0.334796	1.04876e-07	-0.313843	4.87567e-07	0	0	1	0.3333	1	0	1	1	1	1	0.4	0	0	0	0.5	0	0	0	0	0	1	0.3333	0	0	0	1	0	1	0
C8B@312M_Oxidation	P07358	C8B	complement C8 beta chain(C8B)	732	312	M	Oxidation	Oxidation[M]	15.9949	142	448	0.316964	-0.449028	2.26866e-24	-0.290603	9.21509e-10	-0.274837	8.79641e-10	-0.318638	3.8875e-13	0	0	0	0	0	0	0	0	0	0	0	0	0	0	0	0	0	0	0	0	0	0	0	0	0	0	0	0	0
C8B@511N_Deamidated	P07358	C8B	complement C8 beta chain(C8B)	732	511	N	Deamidated	Deamidated[N]	0.984016	182	259	0.702703	-0.796235	2.00727e-62	-0.637809	1.86646e-39	-0.668162	1.35563e-46	-0.690345	2.17825e-50	0	0	0	0	0	0	0	0	0	0	0	0	0	0	0	0	0	0	0	0	0	0	0	0	0	0	0	0	0
C9@74N_Deamidated	P02748	C9	complement C9(C9)	735	74	N	Deamidated	Deamidated[N]	0.984016	1083	1660	0.65241	-0.384767	1.27894e-05	-0.151759	0.316906	0.0784991	0.400407	-0.0334869	0.679169	0	1	0.6667	0.3333	0.8	0.7	0.8571	1	0	0.4	0.6	0.8571	0.5	0.75	0.4	0.75	1	0.75	1	0.6667	1	1	1	0	1	0	0	0.6667	1
CDK5RAP2@1537Q_Deamidated	Q96SN8	CDK5RAP2	CDK5 regulatory subunit associated protein 2(CDK5RAP2)	55755	1537	Q	Deamidated	Deamidated[Q]	0.984016	545	545	1	-0.896132	7.86275e-16	-0.649838	0.000694616	-0.389441	0.000340574	-0.515264	2.63791e-08	0	1	0	1	1	1	0	1	1	1	1	1	1	1	1	1	1	1	0	0	0	0	0	0	1	0	0	1	0
CFB@111N_Deamidated	P00751	CFB	complement factor B(CFB)	629	111	N	Deamidated	Deamidated[N]	0.984016	635	2115	0.300236	-0.577939	1.30723e-34	-0.278292	0.000555425	-0.285266	3.74396e-05	-0.464639	6.5476e-21	0	0	0.3333	0.2	0.5	0.2222	0.25	0.25	0	0.4	0.3333	0	0.7143	0.3333	0	0.1667	0	0.125	0	0	0	0	0	0	0	0	0	0	0
CFB@148N_Deamidated	P00751	CFB	complement factor B(CFB)	629	148	N	Deamidated	Deamidated[N]	0.984016	2009	2258	0.889725	-0.0593253	0.0571427	-0.0574073	0.321864	-0.051821	0.172709	-0.109043	0.000391481	1	1	1	1	1	1	1	0.8571	1	1	1	1	1	1	1	1	1	1	0.8333	1	0.8	0.875	0.7778	1	0.75	0.8571	1	1	0.875
CFB@159D_Ammonium	P00751	CFB	complement factor B(CFB)	629	159	D	Ammonium	Ammonium[D]	17.0265	143	849	0.168433	-0.316822	6.50311e-15	-0.184462	5.1667e-05	-0.118237	0.00909304	-0.199868	8.52886e-07	0	0	0	0.2	0.25	0	0	0	0	0	0.1429	0	0	0	0	0	0	0	0	0	0	0	0	0	0	0	0	0	0
CFB@160N_Deamidated	P00751	CFB	complement factor B(CFB)	629	160	N	Deamidated	Deamidated[N]	0.984016	353	1217	0.290058	-0.380543	2.14095e-09	-0.135637	0.105872	-0.100207	0.288277	-0.258123	7.20067e-05	0	0	0	0.4	0.4	0.5	0.5	0	0	0.3333	0.1429	0	0.6667	0	0.25	0.4	0	0.2	0.5	0	0	0.5	0	0	0	0	0	0	0
CFB@310G_Gly->Pro	P00751	CFB	complement factor B(CFB)	629	310	G	Gly->Pro	Gly->Pro[G]	40.0313	336	1825	0.18411	-0.313044	3.34073e-16	-0.196121	4.55291e-06	-0.191009	6.84082e-06	-0.178609	3.10174e-06	0	0	0.0909	0	0.2	0	0	0.2	0	0	0	0.3333	0	0.3333	0	0.25	0	0	0.125	0.1667	0.1667	0	0	0	0	0	0	0.3333	0
CFB@562N_Deamidated	P00751	CFB	complement factor B(CFB)	629	562	N	Deamidated	Deamidated[N]	0.984016	730	1233	0.592052	-0.301044	0.000132158	-0.00232393	0.987606	0.31683	2.00601e-05	0.082071	0.241186	0.5	0	1	1	0	0.3333	0	0.8	0	0	1	0.5	0.5	0	0.5	0.5	0	0	0.5	0	0	1	1	0	0	0.5	0.5	0.6667	1
CFB@589G_Gly->Pro	P00751	CFB	complement factor B(CFB)	629	589	G	Gly->Pro	Gly->Pro[G]	40.0313	169	1189	0.142136	-0.257968	1.03799e-16	-0.0823215	0.182498	-0.0702839	0.0615927	-0.152566	3.49837e-07	0	0	0	0	0	0	0.25	0	0	0	0	0	0	0	0	0	0	0	0	0	0	0.2	0	0	0	0	0	0.5	0
CFB@59E_Ammonium	P00751	CFB	complement factor B(CFB)	629	59	E	Ammonium	Ammonium[E]	17.0265	263	825	0.318788	-0.237825	0.00265974	-0.401655	2.60297e-10	-0.162909	0.062119	-0.363281	1.76032e-11	0.25	0	0.3333	0.25	0.2	0.25	0	0	0	0	0.25	0	0	0.25	0.1667	0	0	0	0.3333	0.25	0.25	0.25	0	0	0	0	0	0.5	0
CFB@649N_Deamidated	P00751	CFB	complement factor B(CFB)	629	649	N	Deamidated	Deamidated[N]	0.984016	742	742	1	-0.0489194	0.595709	-0.227755	0.210211	0.267114	0.0048409	-0.0557672	0.549722	1	1	1	1	1	1	1	1	0	1	1	1	1	1	1	1	1	1	0	1	1	0	1	1	1	1	1	1	1
CFB@698D_Dehydrated	P00751	CFB	complement factor B(CFB)	629	698	D	Dehydrated	Dehydrated[D]	-18.0106	130	778	0.167095	-0.215384	6.95531e-11	-0.0641175	0.130248	-0.152101	4.87365e-06	-0.164751	2.20809e-07	0.125	0	0.0833	0	0	0.1429	0.1429	0	0	0	0	0	0	0	0	0	0	0	0	0	0	0	0.1111	0	0	0	0	0.0909	0.1667
CFH@1011G_Gly->Pro	P08603	CFH	complement factor H(CFH)	3075	1011	G	Gly->Pro	Gly->Pro[G]	40.0313	187	582	0.321306	-0.464804	1.13216e-30	-0.237815	2.54285e-06	-0.242866	2.24118e-08	-0.311627	1.16848e-14	0	0	0	0	0	0	0	0	0	0	0	0	0	0	0	0	0	0	0	0	0	0	0	0	0	0	0	0	0
CFH@102N_Deamidated	P08603	CFH	complement factor H(CFH)	3075	102	N	Deamidated	Deamidated[N]	0.984016	106	447	0.237136	-0.340288	2.08702e-20	-0.180509	1.89242e-05	-0.0999043	0.0173001	-0.194752	1.08658e-07	0	0	0	0	0	0	0	0	0	0	0	0	0	0	0	0	0	0	0	0	0	0	0	0	0	0	0	0	0
CFH@115N_Deamidated	P08603	CFH	complement factor H(CFH)	3075	115	N	Deamidated	Deamidated[N]	0.984016	115	394	0.291878	-0.279846	8.20649e-10	-0.0553373	0.448057	-0.106332	0.061876	-0.0817026	0.117541	0	0	0	0	0.3333	0.5	0	0	0.2	0.2	0.3333	0.5	0	0	0	0	0	0	0	0	0	0	0	0	0	0	0	0	0
CFH@1194G_Gly->Pro	P08603	CFH	complement factor H(CFH)	3075	1194	G	Gly->Pro	Gly->Pro[G]	40.0313	147	738	0.199187	-0.28653	3.63429e-15	-0.110703	0.0275943	-0.0317762	0.661136	-0.0449422	0.388598	0	0	0	0	0	0	0	0	0	0	0	0	0	0	0	0	0	0	0	0	0	0	1	0	0	0	0	1	0
CFH@136N_Deamidated	P08603	CFH	complement factor H(CFH)	3075	136	N	Deamidated	Deamidated[N]	0.984016	170	513	0.331384	-0.498518	4.62643e-35	-0.340093	1.32294e-15	-0.107936	0.105684	-0.24561	8.89739e-08	0	0	0	0	0	0	0	0	0	0	0	0	0	0	0	0	0	0	0	0	0	0	0	0	0	0	0	0	0
CFH@162M_Oxidation	P08603	CFH	complement factor H(CFH)	3075	162	M	Oxidation	Oxidation[M]	15.9949	1368	2912	0.46978	-0.764434	1.72343e-52	-0.401903	1.33316e-07	-0.338243	1.42951e-05	-0.407594	1.4545e-10	0	0	0	0.6667	0.4	0	0	0.1667	0	0	0.6364	0.4286	0.5	0.3333	0.3571	0.4286	0	0.4615	0	0	0.1667	0	0	0	0	0	0	0	0
CFH@217N_Deamidated	P08603	CFH	complement factor H(CFH)	3075	217	N	Deamidated	Deamidated[N]	0.984016	1955	2966	0.659137	-0.249132	6.05015e-09	-0.493666	2.20653e-08	-0.239183	2.227e-06	-0.216312	1.43215e-07	0.8	1	0.75	0.7778	0.8571	0.625	0.75	1	0.6667	0.8571	0.5	0.6	0.5	0.4444	0.8	0.75	0.8333	0.75	0.5	1	1	1	0	1	0	0	0	0.6667	0
CFH@274N_Deamidated	P08603	CFH	complement factor H(CFH)	3075	274	N	Deamidated	Deamidated[N]	0.984016	993	1550	0.640645	-0.366643	2.43292e-07	-0.478051	0.000431123	-0.116003	0.146195	-0.492852	9.40026e-12	0	0.3333	0.6667	0.875	1	0	1	0.3333	1	0.6667	0.6	0.25	0.75	0.6	0.6	0.5	0.625	0.8	0.6667	1	0.5	1	1	0.3333	0.5	0.6667	0	0.6	1
CFH@296N_Deamidated	P08603	CFH	complement factor H(CFH)	3075	296	N	Deamidated	Deamidated[N]	0.984016	1361	2625	0.518476	0.0675879	0.153197	-0.00574745	0.956808	0.165291	0.00212703	-0.231039	5.83916e-06	0.625	0.5	0.4286	1	0.8333	0.5	0.5	0.5714	0.4	0.5	0.8182	0.6154	0.5	0.5	0.5	0.6	0.5	0.5	0.7143	0.8	0.6667	0.75	0.6	0.5	0.7778	0.5714	0.6667	0.5	0.8571
CFH@297G_Gly->Pro	P08603	CFH	complement factor H(CFH)	3075	297	G	Gly->Pro	Gly->Pro[G]	40.0313	113	716	0.157821	-0.305266	4.77018e-33	-0.150634	3.28419e-07	-0.14262	2.87324e-08	-0.178624	2.40349e-13	0	0	0	0	0	0	0	0	0	0	0	0	0	0	0	0	0	0	0	0	0	0	0	0	0	0	0	0.25	0
CFH@332H_Delta_H(4)C(3)	P08603	CFH	complement factor H(CFH)	3075	332	H	Delta_H(4)C(3)	Delta_H(4)C(3)[H]	40.0313	270	3559	0.075864	-0.209486	5.96785e-44	-0.0375196	0.060083	0.024751	0.252504	0.00318883	0.861175	0	0	0	0	0.0435	0	0	0	0	0	0	0	0.04	0	0	0	0	0	0	0	0	0	0	0	0	0	0	0	0
CFH@333G_Gly->Pro	P08603	CFH	complement factor H(CFH)	3075	333	G	Gly->Pro	Gly->Pro[G]	40.0313	150	2505	0.0598802	-0.166902	4.02483e-32	0.00140497	0.957519	0.0367098	0.0521755	0.0358606	0.0164232	0	0	0	0	0	0	0	0	0	0	0	0	0	0	0	0	0	0	0	0	0	0	0	0	0	0	0	0.0952	0
CFH@339N_Deamidated	P08603	CFH	complement factor H(CFH)	3075	339	N	Deamidated	Deamidated[N]	0.984016	315	5031	0.0626118	-0.150363	3.76422e-15	0.0309173	0.259207	-0.0541316	0.00715523	-0.0618155	0.000833081	0.0385	0.05	0.0714	0.0303	0	0.1	0	0	0	0.0385	0.027	0	0	0.0345	0.0667	0	0.0323	0.0606	0	0	0	0	0	0	0.0526	0.037	0	0.0476	0
CFH@340M_Oxidation	P08603	CFH	complement factor H(CFH)	3075	340	M	Oxidation	Oxidation[M]	15.9949	4031	7988	0.504632	0.096431	0.00471412	-0.253067	0.00030891	-0.0561238	0.21074	-0.205652	3.45304e-08	0.6923	0.6	0.6786	0.7273	0.6522	0.65	0.6667	0.65	0.6522	0.6923	0.6216	0.7143	0.72	0.7241	0.6	0.72	0.6129	0.6061	0.5	0.6875	0.6111	0.5789	0.6957	0.6552	0.5789	0.7037	0.8095	0.619	0.6429
CFH@434N_Deamidated	P08603	CFH	complement factor H(CFH)	3075	434	N	Deamidated	Deamidated[N]	0.984016	878	2000	0.439	-0.632828	2.03508e-18	-0.455808	2.80304e-07	-0.227677	0.0158586	-0.471635	2.14282e-11	1	0	0.6	0.3333	0.4	0	0.1667	1	0	0.3333	0.6	0	0.5	0	0.2	0	0	0	0	0	0	0	1	1	0	1	0	0	0
CFH@457N_Deamidated	P08603	CFH	complement factor H(CFH)	3075	457	N	Deamidated	Deamidated[N]	0.984016	517	892	0.579596	-0.352149	1.95085e-06	-0.719807	9.1998e-13	-0.236814	0.00557178	-0.535317	1.11436e-13	0.5	0.5	0.5	0.5	0.5	0.5	0.3333	1	0.3333	0.5	0.5	0.5	0.5	0.5	1	0.5	1	0.5	1	0.5	0.3333	1	0.5	0.5	0.5	0.5	0	0.6667	0
CFH@498G_Gly->Pro	P08603	CFH	complement factor H(CFH)	3075	498	G	Gly->Pro	Gly->Pro[G]	40.0313	208	874	0.237986	-0.444225	3.6118e-21	-0.292463	2.02719e-08	-0.27775	2.98524e-08	-0.325403	2.1707e-12	0	0	0	0	0	0	0	0.1429	0	0	0.125	0	0.1	0.1111	0	0	0.1429	0	0	0	0	0	0	0	0.2	0	0	0.2857	0
CFH@515M_Oxidation	P08603	CFH	complement factor H(CFH)	3075	515	M	Oxidation	Oxidation[M]	15.9949	2836	4531	0.62591	-0.77318	5.24939e-30	-0.539103	3.06516e-06	-0.115784	0.0879689	-0.484169	7.83064e-15	0.4545	0	0.5556	0.8333	0.7895	0.7619	0.5	0.4	0.1667	0.6471	0.8286	0.8333	0.5833	0.9231	0.8519	0.8261	0.8148	0.8438	0	0	0.4286	0.1429	0	0.125	0	0.3333	0	0.2727	0
CFH@521N_Deamidated	P08603	CFH	complement factor H(CFH)	3075	521	N	Deamidated	Deamidated[N]	0.984016	226	1002	0.225549	-0.325647	1.61209e-16	-0.189811	1.10354e-05	0.00392959	0.95954	-0.182101	3.36243e-06	0	0	0	0.4	0	0.2857	0	0	0	0	0	0.2	0	0.2	0.1	0.3333	0	0	0	0	0	0	0	0	0	0	0	0	0
CFH@607N_Deamidated	P08603	CFH	complement factor H(CFH)	3075	607	N	Deamidated	Deamidated[N]	0.984016	121	389	0.311054	-0.281028	3.17136e-12	0.143742	0.381461	-0.00418914	0.965595	-0.0900129	0.129592	0	0	0	0	0.25	0	0	0.2	0	0	0	0	0	0	0	0	0.3333	0	0	0	0.125	0	0	0.2	0	0	0	0.2	0
CFH@62V_Val->Xle	P08603	CFH	complement factor H(CFH)	3075	62	V	Val->Xle	Val->Xle[V]	14.0157	154	1165	0.132189	-0.248033	5.76704e-10	0.275267	0.0841251	-0.0205646	0.75776	0.0098104	0.858846	0	0	0	0	0	1	0	0	0	0	0	0	0	0	0	1	0	0	0	0	0	0	0	0	0	0	0	0	0
CFH@638N_Deamidated	P08603	CFH	complement factor H(CFH)	3075	638	N	Deamidated	Deamidated[N]	0.984016	2363	3934	0.600661	-0.384215	1.1033e-09	-0.307076	0.0061526	0.01014	0.893525	-0.171591	0.00244248	0.25	1	0.5	0.4615	0.4545	0.5	0.6667	0.5	0.3333	0.5	0.5556	0.5	0.375	0.2	0.4444	0.5455	1	0.4545	0.3333	0.6667	0.5	0	0.75	0.3333	0.5556	0.6	0	0.8333	0.4286
CFH@64M_Oxidation	P08603	CFH	complement factor H(CFH)	3075	64	M	Oxidation	Oxidation[M]	15.9949	4535	6445	0.703646	-0.452979	4.29582e-08	-0.400944	0.00633087	-0.0295176	0.749801	-0.247351	0.000901994	0.5833	0.4545	0.7083	0.76	0.8478	0	0	0	0.1429	0.697	0.8205	0.8	0.5	0.8421	0.8298	0	0.8214	0.7027	0.6	0.8235	0.6842	0.6	0.5	0.3	0.5625	0.5909	0	0.6154	0
CFH@69G_Gly->Pro	P08603	CFH	complement factor H(CFH)	3075	69	G	Gly->Pro	Gly->Pro[G]	40.0313	181	799	0.226533	-0.342795	5.37136e-10	-0.106819	0.374836	-0.142103	0.0401929	-0.172968	0.00268559	0	0	0	0	0	0	0	0	0	0	0	0	0	0	0.3333	0	0	0	0	0	0	0	0	0	0	0	0	0.4	0
CFH@757N_Deamidated	P08603	CFH	complement factor H(CFH)	3075	757	N	Deamidated	Deamidated[N]	0.984016	125	627	0.199362	-0.350749	4.52049e-25	-0.217137	3.27266e-09	-0.242971	1.50713e-12	-0.248146	1.16082e-13	0	0	0	0.2	0	0	0	0	0	0	0	0	0	0	0.25	0	0	0	0	0	0	0	0	0	0	0	0	0	0
CFH@774N_Deamidated	P08603	CFH	complement factor H(CFH)	3075	774	N	Deamidated	Deamidated[N]	0.984016	115	962	0.119543	-0.201859	5.6177e-26	-0.0844702	0.000178571	-0.112442	2.63788e-09	-0.137006	3.38476e-14	0	0	0	0	0	0	0	0	0	0	0	0	0.0909	0	0.1	0.1111	0	0	0	0	0	0	0	0	0	0	0	0	0
CFH@794N_Deamidated	P08603	CFH	complement factor H(CFH)	3075	794	N	Deamidated	Deamidated[N]	0.984016	2450	4840	0.506198	0.113572	0.000951365	0.00482881	0.951375	0.0693121	0.102989	0.0268492	0.462026	0.3846	0.6667	0.5556	0.7083	0.5556	0.6111	0.4375	0.4667	0.6	0.4	0.4211	0.6538	0.5	0.75	0.6333	0.6471	0.6111	0.6154	0.4286	0.4	1	0.6667	0.75	0.6667	0.7143	0.5714	0.75	0.8333	0.5
CFH@937I_Xle->Val	P08603	CFH	complement factor H(CFH)	3075	937	I	Xle->Val	Xle->Val[I]	-14.0157	128	248	0.516129	-0.418813	4.48875e-10	-0.312684	2.15582e-05	-0.167284	0.0623897	-0.207783	0.013408	0	0	0	1	0	0	0	0	0	0	1	0	0	0	0	0	0	1	0	0	0	0	0	0	0	0	0	0	0
CFHR1@163M_Oxidation	Q03591	CFHR1	complement factor H related 1(CFHR1)	3078	163	M	Oxidation	Oxidation[M]	15.9949	143	314	0.455414	0.232047	0.0412403	0.17584	0.328043	0.00100595	0.983619	-0.0396909	0.413952	0.5	0	0.4286	0.5	0.6667	0	0	0	1	0	0.6	0	0	0.75	0.5	0	0	0	0	0	0.2	0.3333	0.25	0	0	0.4	1	0.2857	0.6667
CFHR1@253N_Deamidated	Q03591	CFHR1	complement factor H related 1(CFHR1)	3078	253	N	Deamidated	Deamidated[N]	0.984016	2418	5945	0.406728	-0.218669	4.65045e-06	-0.194932	0.0221056	0.326029	5.44608e-12	0.181861	8.79961e-06	0.4286	0.5	0.44	0.3333	0.3704	0.3636	0.4286	0.4211	0.3125	0.3158	0.5	0.3636	0.2632	0.5	0.4615	0.3913	0.5	0.6087	0.3333	0.3684	0.3478	0.1667	0.4545	0.3333	0.4444	0.4375	0.1429	0.3043	0.1667
CFHR1@273M_Oxidation	Q03591	CFHR1	complement factor H related 1(CFHR1)	3078	273	M	Oxidation	Oxidation[M]	15.9949	1562	3188	0.489962	-0.665349	2.28921e-28	-0.698248	4.52896e-47	-0.253871	0.00135814	-0.490713	8.18762e-16	0	0.1429	0.1111	0.6923	0.4545	0.3333	0.4545	0	0	0.6667	0.8	0.5	0.5	0.6364	0.7895	0.5556	0.5385	0.6667	0	0	0	0	0	0.1667	0	0	0	0.3333	0
CFHR1@94N_Deamidated	Q03591	CFHR1	complement factor H related 1(CFHR1)	3078	94	N	Deamidated	Deamidated[N]	0.984016	173	289	0.598616	0.140071	0.144828	0.707417	3.42997e-07	-0.114248	0.138859	-0.0949763	0.187345	0	1	0.75	0	1	0.3333	0	1	0.25	0.5	0	1	1	0.6667	0.4	0	0	0.5	0.5	0.5	0	1	0	0	0	0.6667	0	0.6	0
CFI@231N_Deamidated	P05156	CFI	complement factor I(CFI)	3426	231	N	Deamidated	Deamidated[N]	0.984016	699	1109	0.630298	-0.180613	0.00187087	-0.433692	0.000260319	-0.0918124	0.189346	-0.330749	3.73234e-08	0.6667	0.75	0.75	0.6	0.5	0.6667	0.5	0.5	0.3333	0.75	0.5	0.6667	0.8333	0.5	0.6	0.6667	0.6667	0.6	0.6667	0.5	0.8	0.75	0.6667	0.5	1	0.5	1	0.4	1
CFI@574G_unknown_35	P05156	CFI	complement factor I(CFI)	3426	574	G	unknown_35	unknown_35[G]	244.123	158	171	0.923977	-0.390047	1.05328e-05	-0.141811	0.166807	0.0672142	0.721762	-0.123666	0.323128	0	0	0	1	0	0	1	0	0	0	0	0	0	1	0	1	0	0	0	0	0	0	0	0	0	0	0	0	0
CLEC3B@106G_Gly->Ser	P05452	CLEC3B	C-type lectin domain family 3 member B(CLEC3B)	7123	106	G	Gly->Ser	Gly->Ser[G]	30.0106	346	418	0.827751	-0.964641	1.44397e-26	-0.952523	5.67468e-26	-0.694944	1.14946e-08	-0.846048	1.04757e-19	1	0	1	0	0	0	0	0	0	0	0	0	0	0	0	0	0	0	0	0	0	0	1	1	0	0	0	0	0
CLEC3B@181N_Deamidated	P05452	CLEC3B	C-type lectin domain family 3 member B(CLEC3B)	7123	181	N	Deamidated	Deamidated[N]	0.984016	266	448	0.59375	-0.994622	2.23659e-48	-0.848809	4.68058e-29	-0.611298	2.19882e-08	-0.821777	4.02961e-32	0	0	0	1	0	0	0	0	0	0	0	0	0	1	0	0	0	0	0	0	0	0	0	0	0	0	0	0	0
CLU@133S_Dehydrated	P10909	CLU	clusterin(CLU)	1191	133	S	Dehydrated	Dehydrated[S]	-18.0106	432	2840	0.152113	-0.186303	5.45783e-08	0.111694	0.157537	0.0329657	0.515049	-0.0638276	0.0754828	0	0.2	0.1667	0.1818	0	0	0	0.0667	0.0769	0.1333	0.125	0	0.0625	0.3	0.2308	0.1667	0.2632	0.125	0	0	0	0.1111	0	0.125	0	0	0.1429	0.0714	0
CLU@278G_Gly->Pro	P10909	CLU	clusterin(CLU)	1191	278	G	Gly->Pro	Gly->Pro[G]	40.0313	277	1310	0.21145	-0.359554	4.38109e-19	-0.134341	0.0413254	-0.289775	1.4314e-12	-0.162701	0.000452441	0	0	0.1111	0	0	0	0	0	0	0.1	0.1111	0	0	0	0	0	0	0	0	0	0	0	0	0	0	0.1111	0	0.2222	0
CLU@298M_Oxidation	P10909	CLU	clusterin(CLU)	1191	298	M	Oxidation	Oxidation[M]	15.9949	161	352	0.457386	0.361886	0.000431732	0.0581772	0.376807	0.365839	0.00129577	0.173412	0.0104677	0.6667	1	0.3333	0	0.3333	0	0.3333	0	0	0	0.5	0	0.5	0	0	0	0	0	0.5	0	0	0.5	0	0.6667	0	0.2	0.3333	0.3333	0.5
CLU@431M_Oxidation	P10909	CLU	clusterin(CLU)	1191	431	M	Oxidation	Oxidation[M]	15.9949	5018	7571	0.662792	-0.240616	2.07689e-11	-0.355174	2.28328e-07	-0.288324	4.72208e-11	-0.290376	5.54478e-16	0.5385	0.75	0.7727	0.8125	0.75	0.64	0.6296	0.7059	0.6429	0.75	0.8056	0.7742	0.75	0.8333	0.8519	0.7419	0.8519	0.8621	0.7222	0.5714	0.4545	0.2	0.25	0.5556	0.7368	0.625	0.4	0.75	0.4545
CLU@51N_Deamidated	P10909	CLU	clusterin(CLU)	1191	51	N	Deamidated	Deamidated[N]	0.984016	5326	8582	0.620601	0.154776	7.20877e-09	0.257424	8.54317e-09	0.301636	1.73682e-22	0.210358	1.0695e-15	0.6667	0.7368	0.6364	0.6129	0.775	0.7143	0.6429	0.6667	0.5	0.5714	0.8286	0.6765	0.6364	0.6522	0.5714	0.6897	0.7308	0.6818	0.9091	0.8571	0.2857	0.6667	0.6	0.5789	0.8	0.7778	0.8889	0.8421	1
CP@263N_Deamidated	P00450	CP	ceruloplasmin(CP)	1356	263	N	Deamidated	Deamidated[N]	0.984016	634	1441	0.439972	0.0318137	0.628746	0.00795152	0.954712	0.0645635	0.415936	-0.0439716	0.510387	0.4	1	0.6	0.5	0.6	0.8	0.2857	0.5	0	0.6	0.2	0.3333	0.4	0	0.25	0.6	0.5	0.3333	0.3333	1	0.6667	0.75	0.75	1	0.5	0.3333	0.5	0.3333	0.5
CP@347G_Gly->Pro	P00450	CP	ceruloplasmin(CP)	1356	347	G	Gly->Pro	Gly->Pro[G]	40.0313	320	734	0.435967	-0.605176	3.90048e-21	-0.70658	3.60425e-46	-0.169695	0.0412964	-0.484523	3.25301e-15	0	0	0.5	0.5	0.5	0	0.5	1	0	0.2	0.3333	0.2	0	0	0	0	0	0	0	0.6667	0	0	0	0	0.25	0	0.5	0.5	0
CP@417G_Gly->Pro	P00450	CP	ceruloplasmin(CP)	1356	417	G	Gly->Pro	Gly->Pro[G]	40.0313	187	240	0.779167	-0.686029	4.76932e-16	-0.580859	1.76991e-06	-0.432602	2.63146e-05	-0.575252	7.25088e-13	0	0	0	1	0	1	0	0	0	0	0	0	1	0	0	0	0.5	0	0.5	0	0	0	0	0	0	1	0	1	0
CP@485N_Deamidated	P00450	CP	ceruloplasmin(CP)	1356	485	N	Deamidated	Deamidated[N]	0.984016	156	602	0.259136	-0.439313	1.8665e-11	-0.1669	0.0477989	-0.261403	0.00016749	-0.25706	0.00013668	0	0	0	0	0	0.25	0	0	0	0	0	0	0	0	0	0	0.3333	0	0	0	0	0	0	0	0	0	0	0	0
CP@486N_Deamidated	P00450	CP	ceruloplasmin(CP)	1356	486	N	Deamidated	Deamidated[N]	0.984016	225	848	0.26533	-0.467216	1.2609e-16	-0.339229	3.13906e-08	-0.327381	5.49501e-08	-0.330456	7.83168e-09	0.5	0	0	0	0	0.25	0	0	0	0	0	0	0	0	0	0	0	0	0	0	0	0	0	0	0	0.5	0	0	0
CP@538M_Oxidation	P00450	CP	ceruloplasmin(CP)	1356	538	M	Oxidation	Oxidation[M]	15.9949	423	1767	0.239389	-0.236827	6.60959e-08	0.189806	0.0342205	-0.164783	0.000295974	-0.0416496	0.390162	0.2	0	0.2857	0.1667	0	0	0.2857	0.2	0.5	0.1	0	0.25	0.1429	0	0.125	0.2	0	0.1667	0.1667	0.2	0.25	0	0	0.3333	0.3333	0	0.3333	0.125	0
CP@557M_Oxidation	P00450	CP	ceruloplasmin(CP)	1356	557	M	Oxidation	Oxidation[M]	15.9949	955	2252	0.424067	-0.473716	1.93726e-18	-0.194882	0.0354187	-0.0845293	0.163148	-0.165044	0.000805264	0.4	0	0.2857	0.6667	0.2	0	0.4286	0	0	0.4	0.5	0.375	0.4286	0.6667	0.5	0.5	0.5	0.3333	0.5	0.4	0	0.5	0	0.3333	0	0.25	0.1667	0.5	0.25
CP@568N_Deamidated	P00450	CP	ceruloplasmin(CP)	1356	568	N	Deamidated	Deamidated[N]	0.984016	874	901	0.970033	0.0071798	0.916225	0.270782	0.0129759	0.119061	0.118955	0.0843418	0.193025	1	1	1	1	1	0.5	1	1	1	1	1	0	1	1	1	1	1	1	1	1	1	1	1	1	1	1	1	0.8	1
CP@58N_Deamidated	P00450	CP	ceruloplasmin(CP)	1356	58	N	Deamidated	Deamidated[N]	0.984016	2285	3699	0.617735	0.210963	4.54218e-08	0.211814	0.0017582	0.277214	5.46975e-10	0.219054	8.74965e-09	1	1	1	0.4545	0.6667	0.5	0	0.6667	1	0.8333	0.7273	0.6667	0.5	0.8333	0.6364	0.7778	0.6154	0.7778	1	1	1	1	1	1	1	1	1	1	1
CP@599M_Oxidation	P00450	CP	ceruloplasmin(CP)	1356	599	M	Oxidation	Oxidation[M]	15.9949	1420	2788	0.509326	-0.8228	1.70707e-46	-0.845627	1.99486e-64	-0.278544	0.000134279	-0.688387	9.01772e-37	0	0	0	0.5455	0.7143	0.6364	0.25	0.5	0	0.5	0.7143	0.625	0.6667	0.7	0.75	0.6667	0.4286	0.6667	0	0	0	0.3333	0	0	0	0	0	0	0
CP@623M_Oxidation	P00450	CP	ceruloplasmin(CP)	1356	623	M	Oxidation	Oxidation[M]	15.9949	438	1919	0.228244	-0.350396	5.02026e-11	-0.292617	3.36675e-07	-0.237261	2.08604e-05	-0.311552	3.89541e-09	0	0	0.2	0.1667	0.4	0	0.25	0	0	0.1429	0.2667	0	0	0	0.1176	0.125	0	0	0	0	0	0	0.2	0.4	0	0	0	0	0
CP@624N_Deamidated	P00450	CP	ceruloplasmin(CP)	1356	624	N	Deamidated	Deamidated[N]	0.984016	879	2421	0.363073	-0.266435	0.000237457	-0.305969	0.00116865	0.113357	0.178613	-0.219721	0.00100309	0.3333	0	0	0.3333	0	0.5	0.25	0.5	0	0.4286	0.2667	0	0.6667	0.5	0.3529	0.375	0.5	0.3333	0	0	0.25	0	0.4	0	0.25	0	0	0.5	0.3333
CP@627M_Oxidation	P00450	CP	ceruloplasmin(CP)	1356	627	M	Oxidation	Oxidation[M]	15.9949	708	2038	0.347399	-0.551309	8.6963e-19	-0.527676	6.56208e-18	-0.428377	5.5349e-10	-0.530346	1.70118e-20	0.3333	0	0.2	0.1667	0.2	0	0.125	0	0	0.1429	0.2667	0	0	0.5	0.4118	0.5	0	0.6667	0.3333	0	0	0	0	0	0	0.3333	0	0	0
CP@696N_Deamidated	P00450	CP	ceruloplasmin(CP)	1356	696	N	Deamidated	Deamidated[N]	0.984016	291	487	0.597536	-0.332244	0.000495185	-0.135116	0.437695	0.0336566	0.782604	-0.183754	0.0497926	0.5	0.3333	1	0.3333	1	1	0.25	0	0.5	0	0	0.5	0	0.5	0	0	0	0.5	1	0	0	0	0.5	0.5	0	0	1	0	0
CP@787Y_Dehydrated	P00450	CP	ceruloplasmin(CP)	1356	787	Y	Dehydrated	Dehydrated[Y]	-18.0106	198	1046	0.189293	-0.282159	2.80818e-07	-0.158087	0.0110511	-0.138628	0.0426696	-0.14875	0.00832369	0	0	0	0	0.1667	0	0.1429	0	0	0	0.1667	0	0.1667	0	0	0	0.2857	0.2	0	0	0	0	0.5	0.1429	0	0	0	0	0
CP@827M_Oxidation	P00450	CP	ceruloplasmin(CP)	1356	827	M	Oxidation	Oxidation[M]	15.9949	390	880	0.443182	0.14749	0.040758	0.133438	0.318788	0.00772558	0.940044	-0.200242	0.00402996	0.5	0	0.6667	0.25	0.25	1	0.2857	0.5	0.5	1	0	0.2	0	0.5	0.3333	0.5	0.25	0.3333	0.5	0.4	0.3333	0.6667	0	0.6667	0	0.5	0	0	0.3333
CP@958M_Oxidation	P00450	CP	ceruloplasmin(CP)	1356	958	M	Oxidation	Oxidation[M]	15.9949	2639	6623	0.39846	-0.0305039	0.404142	-0.334898	3.18835e-07	-0.165966	0.000196575	-0.310341	1.67955e-16	0.5	0.3333	0.5	0.6207	0.28	0.56	0.4667	0.6316	0.4667	0.619	0.5161	0.5	0.5517	0.6774	0.5429	0.5429	0.5517	0.6061	0.6667	0.5	0.4444	0.68	0.2941	0.35	0.4667	0.5294	0.3571	0.6552	0.6316
CP@962N_Deamidated	P00450	CP	ceruloplasmin(CP)	1356	962	N	Deamidated	Deamidated[N]	0.984016	5693	7243	0.786	-0.0526597	0.0159996	0.00882365	0.839712	-0.0086024	0.764155	-0.0461373	0.0343479	0.7778	0.7778	0.9	0.7586	0.7692	0.8	0.8	0.7895	0.6667	0.9048	0.8438	0.9048	0.6897	0.8387	0.7778	0.8	0.8621	0.9091	0.8571	0.8125	0.7778	0.88	0.7647	0.75	0.8667	0.8824	0.8571	0.871	0.9474
CPN1@155N_Deamidated	P15169	CPN1	carboxypeptidase N subunit 1(CPN1)	1369	155	N	Deamidated	Deamidated[N]	0.984016	413	615	0.671545	-0.613532	3.05308e-11	-0.396158	0.0154453	-0.292235	0.00629729	-0.38989	9.21337e-06	1	0	0.3333	0.8	0.6667	1	0.5	0.5	0	1	0.75	0	1	0	0.6667	1	1	1	0	0	0	0	0.6667	1	0	0	0	0	0
CPN2@465G_Gly->Pro	P22792	CPN2	carboxypeptidase N subunit 2(CPN2)	1370	465	G	Gly->Pro	Gly->Pro[G]	40.0313	156	541	0.288355	-0.411851	7.65064e-44	-0.253425	2.73815e-16	-0.280809	3.597e-22	-0.301136	3.94643e-26	0	0	0	0	0	0	0	0	0	0	0	0	0	0	0	0	0	0	0	0	0	0	0	0	0	0	0	0	0
DENND1C@589G_Gly->Pro	Q8IV53	DENND1C	DENN domain containing 1C(DENND1C)	79958	589	G	Gly->Pro	Gly->Pro[G]	40.0313	132	157	0.840764	-0.499374	1.62456e-11	-0.385511	1.66364e-06	0.29943	0.0402089	-0.115586	0.29718	0	0	1	0	0	0	0	0	0	0	0	0	0	0	0	0	0	0	0	0	0	0	0	0	0	0	0	0	0
DNAH14@1255K_Lys->Arg	Q0VDD8	DNAH14	dynein axonemal heavy chain 14(DNAH14)	127602	1255	K	Lys->Arg	Lys->Arg[K]	28.0061	172	172	1	-0.522859	1.83428e-09	-0.186378	0.0773795	0.0341987	0.830588	-0.145512	0.221543	0	0	0	1	0	1	0	0	0	0	0	0	1	1	1	0	1	0	0	0	1	0	0	1	0	0	0	0	0
EIF4G3@371S_Deoxy(Ser->Ala)	O43432	EIF4G3	eukaryotic translation initiation factor 4 gamma 3(EIF4G3)	8672	371	S	Deoxy(Ser->Ala)	Deoxy[S](Ser->Ala[S])	-15.9949	435	455	0.956044	-0.817388	9.52513e-17	-0.289617	0.165069	-0.0557573	0.675236	-0.307351	0.00469286	0	0	1	1	1	1	0	0	0	0	1	1	0	0.6667	0	1	0	1	0	0	0	0	0	0	0	0	0	1	0
F12@354N_Deamidated	P00748	F12	coagulation factor XII(F12)	2161	354	N	Deamidated	Deamidated[N]	0.984016	646	1122	0.575758	-0.20845	0.0143452	-0.600824	4.87052e-08	-0.545226	1.81657e-10	-0.522808	3.87503e-13	0.6667	0.5	0.5	0	0.3333	0	0.6667	1	0.8	0.75	0.5	0	0.5	0	0.75	0	0.5	0	0.5	0	0.3333	0	0	0	0.5	0.5	0	0	0.3333
F13B@221N_Deamidated	P05160	F13B	coagulation factor XIII B chain(F13B)	2165	221	N	Deamidated	Deamidated[N]	0.984016	164	199	0.824121	-0.825464	4.6195e-17	-0.757392	1.19517e-12	-0.653127	7.75792e-07	-0.549045	8.24826e-08	0	0	0	0	0	0	0	0	0	1	0	0	0	0	0	0	1	0	0	0	0	0	0.5	0	0	0	0	0	0
F13B@344N_Deamidated	P05160	F13B	coagulation factor XIII B chain(F13B)	2165	344	N	Deamidated	Deamidated[N]	0.984016	163	290	0.562069	-0.620509	1.36704e-16	-0.568732	3.53832e-12	-0.53933	1.91721e-10	-0.61615	1.51182e-17	0	0	0.3333	0.5	0	0	0	0	0	1	0	0	0	1	0	0.5	0	0	0	0	0	0	0.5	0	0	0	0	0	0
F13B@404N_Deamidated	P05160	F13B	coagulation factor XIII B chain(F13B)	2165	404	N	Deamidated	Deamidated[N]	0.984016	206	286	0.72028	-0.501555	1.21614e-10	-0.221013	0.153213	0.676349	7.25627e-08	-0.0809693	0.523511	0	0	0	0	0	0	0	0	0	0	0	0	0	0	0.3333	0	0	0	0	0	0	0	0	0	0	0	0	0	0
F2@103C_DiDehydro	P00734	F2	coagulation factor II, thrombin(F2)	2147	103	C	DiDehydro	DiDehydro[C]	-2.01565	124	731	0.169631	-0.256174	8.49721e-19	-0.148432	9.71979e-06	-0.0448927	0.278951	-0.190825	1.53815e-12	0	0	0	0.125	0	0	0	0.2	0	0.125	0.125	0	0	0	0	0.1429	0.2	0	0	0	0	0	0	0	0	0	0	0	0
F2@108C_DiDehydro	P00734	F2	coagulation factor II, thrombin(F2)	2147	108	C	DiDehydro	DiDehydro[C]	-2.01565	169	878	0.192483	-0.277992	5.18743e-16	-0.163335	4.63214e-05	-0.110036	0.00886475	-0.201189	1.55733e-09	0	0	0	0	0.1429	0	0	0	0	0.125	0	0	0	0.25	0.2	0	0	0	0	0	0	0	0	0	0	0	0	0.25	0
F2@126G_Gly->Pro	P00734	F2	coagulation factor II, thrombin(F2)	2147	126	G	Gly->Pro	Gly->Pro[G]	40.0313	164	858	0.191142	-0.345736	5.8356e-19	-0.207772	1.47254e-06	-0.166219	0.000110869	-0.216286	2.24412e-08	0	0	0	0.3333	0	0	0	0	0	0	0.1429	0.2	0	0	0	0	0	0	0	0	0	0	0	0	0	0	0	0.25	0
F2@195M_Oxidation	P00734	F2	coagulation factor II, thrombin(F2)	2147	195	M	Oxidation	Oxidation[M]	15.9949	1374	2249	0.610938	-0.88693	8.84078e-54	-0.778034	4.71824e-27	-0.356413	9.56949e-05	-0.621819	1.67088e-20	0	0	0	0.7273	0.7143	0	0	0	0	0	0.6667	0.5	0.3333	0.7857	0.4545	0.3333	0.5	0.7778	0	0	0	0	0	0	0	0	0	0	0
F2@252N_Deamidated	P00734	F2	coagulation factor II, thrombin(F2)	2147	252	N	Deamidated	Deamidated[N]	0.984016	364	1253	0.290503	-0.340987	3.89028e-11	-0.149137	0.0917216	-0.345174	2.5945e-13	-0.24676	6.91019e-07	0.5	0	0	0.1667	0.1667	0	0	0.3333	0.3333	0	0.3333	0	0	0.25	0.4	0.375	0	0	0	0	0.3333	0	0	0.25	0.3333	0.3333	0	0.5	0.5
F2@579N_Deamidated	P00734	F2	coagulation factor II, thrombin(F2)	2147	579	N	Deamidated	Deamidated[N]	0.984016	526	1367	0.384784	-0.180823	0.0032248	-0.217473	0.0406174	-0.257314	0.000179089	-0.206616	0.000422203	0.5	0.4286	0.25	0	0.1667	0.5	0.3333	0.75	0.5	0.3333	0	0	0.25	0.25	0	0.25	0	0.2	0.2	0.25	0.6	0.5	0.1667	0.4	1	0.3333	0.3333	0	0.4
F2@601G_Gly->Pro	P00734	F2	coagulation factor II, thrombin(F2)	2147	601	G	Gly->Pro	Gly->Pro[G]	40.0313	220	1728	0.127315	-0.222763	6.22623e-15	-0.160884	2.03948e-09	-0.0144449	0.74022	-0.160202	7.38257e-13	0	0	0.1667	0.1429	0.125	0.1667	0	0.1667	0.1667	0	0.0769	0.0909	0.1111	0.2	0.25	0.1111	0.0909	0.1429	0	0	0.1818	0.1667	0.2857	0	0	0	0	0.1667	0
FAM218A@44N_Deamidated	Q96MZ4	FAM218A	family with sequence similarity 218 member A(FAM218A)	152756	44	N	Deamidated	Deamidated[N]	0.984016	485	486	0.997942	-0.0796351	0.438793	0.494189	0.00792765	1.04538	1.13231e-23	0.710343	9.16489e-14	1	0	1	0	0	0	0	0	1	0	0	0	0	0	1	0	0	1	1	0	0	1	0	1	0	0	0	0	0
FCGBP@3746N_Deamidated	Q9Y6R7	FCGBP	Fc gamma binding protein(FCGBP)	8857	3746	N	Deamidated	Deamidated[N]	0.984016	225	378	0.595238	-0.582114	4.36919e-14	-0.398966	0.000238409	-0.293423	0.0171117	-0.467828	2.25338e-09	0	0	0	0	0	0	0	0	0	0.75	0.5	0	0	0.3333	0.5	0	0	0.4	0	1	0	0	0	0	0	0	0	1	0
FCN3@228G_unknown_35	O75636	FCN3	ficolin 3(FCN3)	8547	228	G	unknown_35	unknown_35[G]	244.123	166	184	0.902174	-0.563723	1.22803e-18	-0.419873	9.26698e-10	-0.0943854	0.430577	-0.176552	0.0384815	0	0	0	0	0	0	0	0	0	0	0	0	0	1	0	0	0	0	0	0	0	0	0	0	0	0	0	0	0
FCN3@71M_Oxidation	O75636	FCN3	ficolin 3(FCN3)	8547	71	M	Oxidation	Oxidation[M]	15.9949	344	352	0.977273	-0.404548	0.000989641	0.267547	0.1309	0.113186	0.388642	-0.0273964	0.810341	1	1	1	0	1	1	0	1	0	1	1	0	1	1	1	1	0	1	0	0	1	1	1	1	1	1	0	0	0
FGA@121N_Deamidated	P02671	FGA	fibrinogen alpha chain(FGA)	2243	121	N	Deamidated	Deamidated[N]	0.984016	356	1603	0.222084	0.361185	1.14907e-18	0.544857	3.21681e-12	0.0400372	3.58942e-06	0.017854	0.0157805	0.1875	0.35	0.2105	0.2083	0.35	0.2727	0.2162	0.3182	0.0909	0.1333	0.1429	0.1951	0.2759	0.2941	0.1707	0.1795	0.3103	0.2564	0.0667	0.2581	0.2778	0.2222	0.2368	0.3636	0.1111	0.25	0.2	0.15	0.3333
FGA@166M_Oxidation	P02671	FGA	fibrinogen alpha chain(FGA)	2243	166	M	Oxidation	Oxidation[M]	15.9949	6248	7057	0.885362	1.22745	2.72366e-46	1.48505	6.68226e-25	0.135402	0.000234353	0.106811	0.000800996	0.913	0.8714	0.8919	0.9	0.9032	0.8537	0.8526	0.8824	0.8442	0.875	0.9009	0.9048	0.8776	0.9099	0.8707	0.8788	0.9101	0.9352	0.8936	0.8462	0.871	0.8587	0.8211	0.8675	0.8352	0.9143	0.9062	0.8837	0.9041
FGA@226M_Oxidation	P02671	FGA	fibrinogen alpha chain(FGA)	2243	226	M	Oxidation	Oxidation[M]	15.9949	2384	3467	0.687626	1.01647	2.6346e-64	1.27796	1.55573e-39	0.0320335	0.0217341	0.00985033	0.424256	0.9	0.6774	0.6667	0.716	0.6341	0.7024	0.6623	0.7091	0.76	0.6667	0.6582	0.6742	0.6622	0.7412	0.6854	0.7143	0.6849	0.7	0.7368	0.5893	0.7619	0.6596	0.5397	0.6667	0.5161	0.7561	0.8	0.6765	0.5714
FGA@22S_Phospho	P02671	FGA	fibrinogen alpha chain(FGA)	2243	22	S	Phospho	Phospho[S]	79.9663	527	1096	0.480839	-0.596639	2.47914e-08	-0.5879	0.00042915	-0.888054	4.26745e-42	-0.609156	2.29421e-10	0.3333	0	0.2857	0.2941	0.3846	0.2	0.2143	0.4286	0.375	0.3571	0.25	0.25	0.0909	0.375	0.1481	0.4444	0.5	0.1818	0.2857	0.2857	0.3333	0.4286	0.1111	0.2857	0.0909	0	0.25	0.4444	0.3333
FGA@254M_Oxidation	P02671	FGA	fibrinogen alpha chain(FGA)	2243	254	M	Oxidation	Oxidation[M]	15.9949	2383	10990	0.216833	0.356835	1.12024e-06	0.443069	0.000774625	0.0735542	3.31562e-05	0.0439557	0.0029565	0.157	0.1712	0.1797	0.3333	0.3618	0.4197	0.3352	0.1985	0.1885	0.24	0.328	0.4	0.2716	0.3696	0.4195	0.2919	0.3292	0.2789	0.2302	0.2353	0.1111	0.3007	0.3276	0.2258	0.1641	0.1789	0.1717	0.1752	0.2019
FGA@257M_Oxidation	P02671	FGA	fibrinogen alpha chain(FGA)	2243	257	M	Oxidation	Oxidation[M]	15.9949	7917	10990	0.720382	1.06497	7.22275e-44	1.31192	1.47226e-24	0.0652062	0.00226843	0.0339162	0.056825	0.7273	0.7117	0.6953	0.642	0.7186	0.6373	0.6593	0.7574	0.7295	0.6933	0.6882	0.6216	0.7469	0.7228	0.592	0.7391	0.6646	0.6803	0.7381	0.6993	0.7937	0.6601	0.6839	0.6935	0.7344	0.7154	0.7778	0.7226	0.7308
FGA@259M_Oxidation	P02671	FGA	fibrinogen alpha chain(FGA)	2243	259	M	Oxidation	Oxidation[M]	15.9949	2632	4595	0.572797	0.875097	1.17427e-56	1.12408	1.4561e-34	0.0343827	0.00454662	0.0121996	0.251067	0.6154	0.5593	0.6909	0.6389	0.5385	0.525	0.5921	0.5811	0.52	0.5538	0.5375	0.5921	0.5909	0.5692	0.5373	0.6479	0.589	0.6486	0.5873	0.6308	0.6415	0.5857	0.4574	0.5469	0.4889	0.5424	0.5	0.6481	0.6667
FGA@267N_Deamidated	P02671	FGA	fibrinogen alpha chain(FGA)	2243	267	N	Deamidated	Deamidated[N]	0.984016	739	4552	0.162346	0.2395	1.87083e-14	0.447122	2.98193e-12	0.0421089	3.38055e-08	0.0199258	0.00211019	0.1026	0.1525	0.0727	0.1667	0.2051	0.2125	0.1538	0.2027	0.24	0.2154	0.2	0.1447	0.1515	0.2154	0.1493	0.1972	0.1918	0.1486	0.1587	0.0923	0.1321	0.1714	0.1809	0.1406	0.2222	0.1695	0.1071	0.1481	0.0833
FGA@536M_Oxidation	P02671	FGA	fibrinogen alpha chain(FGA)	2243	536	M	Oxidation	Oxidation[M]	15.9949	257	476	0.539916	0.824439	1.49045e-53	0.933044	2.66092e-23	0.0365169	0.00149267	0.0143338	0.153926	0.25	0.6667	0.4	0.5	0.8	0.5714	0.4286	0.75	0.6	0.7143	0.6	0.5	0.4286	0.4	0.6667	0.6667	1	0.5	0.75	0.625	0.75	0.625	0.5556	0.4286	0.4286	0.5	0.6	0.5714	0.6667
FGA@556N_Deamidated	P02671	FGA	fibrinogen alpha chain(FGA)	2243	556	N	Deamidated	Deamidated[N]	0.984016	195	1127	0.173026	0.260507	1.38382e-09	0.448497	1.62955e-07	0.0316984	0.00215015	0.00951527	0.297883	0.125	0.1818	0.0588	0.3684	0.1389	0.1429	0.1739	0.1111	0	0.1111	0.2727	0.25	0.1905	0.1053	0.1364	0.3158	0.15	0.2	0.125	0.0455	0.2727	0.05	0.0606	0	0.2143	0.1818	0	0.15	0.2
FGA@590N_Deamidated	P02671	FGA	fibrinogen alpha chain(FGA)	2243	590	N	Deamidated	Deamidated[N]	0.984016	206	974	0.211499	0.0591892	0.355306	0.35838	0.0148524	-0.109504	7.16527e-07	-0.0970888	4.72778e-06	0.2857	0.1818	0	0.1111	0.0455	0.2381	0.1538	0.3636	0	0.3333	0.15	0.2195	0.1714	0.1538	0.25	0.1562	0.1724	0.2258	0	0.0714	0.1667	0.2353	0.0741	0.1111	0	0.2857	0	0	0.25
FGA@603M_Oxidation	P02671	FGA	fibrinogen alpha chain(FGA)	2243	603	M	Oxidation	Oxidation[M]	15.9949	1613	5297	0.304512	0.0753368	0.0377048	0.262036	1.05666e-05	0.0708998	0.102989	-0.0152612	0.68335	0.2174	0.2692	0.2414	0.3714	0.2941	0.2432	0.3684	0.4118	0.3793	0.3077	0.3438	0.2647	0.4571	0.3846	0.34	0.2759	0.3143	0.2857	0.2955	0.32	0.2973	0.3725	0.25	0.25	0.3514	0.359	0.36	0.3659	0.2973
FGA@70M_Oxidation	P02671	FGA	fibrinogen alpha chain(FGA)	2243	70	M	Oxidation	Oxidation[M]	15.9949	584	1313	0.444783	0.543431	1.26929e-22	0.87618	3.91797e-20	0.0358866	0.00177648	0.0137035	0.172725	0.1429	0.2308	0.2143	0.5217	0.6429	0.6765	0.4706	0.4286	0.1429	0.2222	0.4118	0.4839	0.5	0.6154	0.5	0.6923	0.5758	0.3684	0.3846	0.4091	0.1	0.6364	0.5676	0.25	0.4	0.2353	0.125	0.2308	0.4
FGA@90N_Deamidated	P02671	FGA	fibrinogen alpha chain(FGA)	2243	90	N	Deamidated	Deamidated[N]	0.984016	636	3038	0.209348	0.385933	1.15729e-22	0.427809	1.48998e-10	0.0408498	4.93086e-07	0.0186666	0.00711905	0.2	0.1515	0.2368	0.2391	0.2537	0.1803	0.1231	0.2667	0.2105	0.1628	0.25	0.26	0.1961	0.2439	0.2143	0.2791	0.3056	0.2895	0.1613	0.1698	0.2727	0.2245	0.1829	0.2973	0.3077	0.3125	0.2222	0.1951	0.2632
FGA@98N_Deamidated	P02671	FGA	fibrinogen alpha chain(FGA)	2243	98	N	Deamidated	Deamidated[N]	0.984016	346	2042	0.169442	0.353172	1.82598e-23	0.410783	4.34308e-12	0.0438004	3.98211e-09	0.0216172	0.000585375	0.3333	0.3077	0.1739	0.1951	0.1111	0.0417	0.0526	0.1538	0.3571	0.1515	0.0714	0.1667	0.08	0.0938	0.1111	0.0833	0.0968	0.0833	0.2083	0.125	0.2381	0.069	0.0727	0.1053	0.3158	0.2083	0.3571	0.1667	0.3889
FGA@99N_Deamidated	P02671	FGA	fibrinogen alpha chain(FGA)	2243	99	N	Deamidated	Deamidated[N]	0.984016	238	1945	0.122365	0.201975	2.93003e-11	0.34726	1.28166e-10	0.0414799	2.33009e-07	0.0192968	0.00477517	0.2	0.1538	0.1739	0.0732	0.0889	0.0833	0.1316	0.1923	0.1429	0.0303	0.0952	0.0571	0.08	0.1875	0	0.3333	0.0645	0.2	0.087	0.0312	0.1905	0.069	0.0364	0.1053	0.2105	0.1667	0.1429	0.0556	0.1111
FGB@106C_DiDehydro	P02675	FGB	fibrinogen beta chain(FGB)	2244	106	C	DiDehydro	DiDehydro[C]	-2.01565	290	881	0.329171	0.588939	4.81004e-35	0.56545	5.92544e-11	0.0401453	2.45506e-05	0.0179621	0.0279645	0.2222	0.125	0.2	0.4615	0.2632	0.3846	0.375	0.2727	0.4444	0.1852	0.4091	0.3846	0.5556	0.8333	0.4348	0.6154	0.4545	0.5789	0.2	0.2857	0.2727	0.5	0.2	0.3077	0.3158	0.5	0.125	0.1875	0.5
FGB@227C_DiDehydro	P02675	FGB	fibrinogen beta chain(FGB)	2244	227	C	DiDehydro	DiDehydro[C]	-2.01565	262	1199	0.218515	0.406178	1.46684e-27	0.305575	4.88744e-13	0.0438269	6.56132e-09	0.0216438	0.000705868	0.1667	0.2	0.1818	0.1739	0.4	0.2	0.2593	0.2308	0.25	0.4706	0.2759	0.2059	0.2857	0.2258	0.4318	0.125	0.16	0.4167	0.2	0.2	0.1579	0.4286	0.375	0.5556	0.1538	0.3	0.2857	0.2	0.1667
FGB@254M_Oxidation	P02675	FGB	fibrinogen beta chain(FGB)	2244	254	M	Oxidation	Oxidation[M]	15.9949	2273	3287	0.691512	0.849237	8.11178e-50	1.16777	2.01199e-35	0.0347741	0.00628254	0.012591	0.259119	0.6667	0.6429	0.6333	0.7312	0.7805	0.7778	0.7273	0.6296	0.64	0.7639	0.7545	0.7984	0.7397	0.8085	0.7857	0.8391	0.8101	0.7816	0.6857	0.6897	0.6	0.7031	0.75	0.7667	0.5122	0.5	0.4615	0.4839	0.5625
FGB@272M_Oxidation	P02675	FGB	fibrinogen beta chain(FGB)	2244	272	M	Oxidation	Oxidation[M]	15.9949	1820	4116	0.442177	0.599772	2.93289e-30	0.797602	2.20589e-17	0.0366232	0.000709073	0.0144401	0.125629	0.2973	0.3548	0.4386	0.6375	0.4914	0.5421	0.4867	0.5246	0.5854	0.5506	0.5238	0.5135	0.5474	0.6795	0.5955	0.56	0.7342	0.68	0.5345	0.4615	0.383	0.4638	0.3417	0.4464	0.3871	0.38	0.15	0.4416	0.2564
FGB@276N_Deamidated	P02675	FGB	fibrinogen beta chain(FGB)	2244	276	N	Deamidated	Deamidated[N]	0.984016	1082	4148	0.260849	0.540017	3.61623e-36	0.585806	3.77281e-14	0.0407524	1.26774e-06	0.0185693	0.00978618	0.3243	0.3548	0.2281	0.25	0.181	0.1963	0.2301	0.2787	0.2195	0.2022	0.219	0.1892	0.1789	0.1538	0.2135	0.2533	0.1519	0.2133	0.2931	0.2436	0.3404	0.3913	0.1833	0.2143	0.2903	0.26	0.45	0.2857	0.4615
FGB@287D_Dehydrated	P02675	FGB	fibrinogen beta chain(FGB)	2244	287	D	Dehydrated	Dehydrated[D]	-18.0106	382	2124	0.179849	0.278625	3.87288e-14	0.294017	2.27757e-08	0.0404322	1.6358e-06	0.018249	0.0113665	0.087	0.24	0.2083	0.2308	0.4091	0.1569	0.3421	0.1471	0.0938	0.2059	0.4	0.2632	0.2121	0.4286	0.2264	0.2778	0.15	0.1818	0.15	0.1905	0.087	0.2121	0.283	0.2188	0.2162	0.1739	0.0714	0.1429	0.12
FGB@335M_Oxidation	P02675	FGB	fibrinogen beta chain(FGB)	2244	335	M	Oxidation	Oxidation[M]	15.9949	305	1115	0.273543	0.41168	7.27652e-25	0.655614	2.7121e-18	0.0422668	1.87871e-07	0.0200837	0.00364531	0.2353	0.2727	0.4286	0.4	0.2647	0.2333	0.125	0.4167	0.3	0.3571	0.2593	0.2333	0	0	0.2963	0.1818	0.1667	0.2667	0.2	0.3333	0.2857	0.3333	0.1562	0.2	0.5	0.3077	0.25	0.2308	0.4286
FGB@336G_Gly->Pro	P02675	FGB	fibrinogen beta chain(FGB)	2244	336	G	Gly->Pro	Gly->Pro[G]	40.0313	231	1068	0.216292	0.443458	5.31228e-25	0.548637	2.8343e-12	0.0405143	2.7297e-06	0.0183312	0.0130604	0.1818	0.2857	0.1429	0.1875	0.0833	0.1923	0.1667	0.3333	0.1429	0.15	0.1364	0.12	0.2857	0.2143	0.0741	0.1579	0.1667	0.2	0.3	0.25	0.2	0.1333	0.1481	0.1667	0.1818	0.2	0.25	0.3077	0.1538
FGB@34N_Deamidated	P02675	FGB	fibrinogen beta chain(FGB)	2244	34	N	Deamidated	Deamidated[N]	0.984016	283	1966	0.143947	0.255355	5.30956e-17	0.249181	1.25259e-10	0.0437085	1.52555e-09	0.0215254	0.000413603	0.1875	0.3043	0.125	0.1944	0.1277	0.2564	0.1778	0.0909	0.2	0.2727	0.1795	0.1579	0.125	0.1538	0.1429	0.25	0.0323	0.1515	0.16	0.1429	0.0952	0.0667	0.1282	0.08	0.1429	0.1053	0.1875	0.1667	0.1053
FGB@401N_Deamidated	P02675	FGB	fibrinogen beta chain(FGB)	2244	401	N	Deamidated	Deamidated[N]	0.984016	404	1037	0.389585	0.63498	8.57245e-36	0.961471	4.80064e-29	0.0412165	7.02494e-05	0.0190333	0.0326806	0.2727	0.4211	0.4444	0.4286	0.3548	0.3793	0.3548	0.3529	0.25	0.2727	0.28	0.3929	0.4545	0.3	0.3571	0.5294	0.5	0.4118	0.3889	0.4545	0.6667	0.4	0.3333	0.7143	0.25	0.5	0.3636	0.3125	0.6667
FGB@456M_Oxidation	P02675	FGB	fibrinogen beta chain(FGB)	2244	456	M	Oxidation	Oxidation[M]	15.9949	1012	1610	0.628571	0.959389	1.74739e-62	0.975649	7.07882e-22	0.0338755	0.00889881	0.0116923	0.303978	0.75	0.68	0.7	0.8077	0.6207	0.8261	0.4706	0.7826	0.7895	0.7692	0.6522	0.5769	0.6429	0.8636	0.6957	0.6471	0.76	0.7059	0.7	0.7059	0.625	0.7826	0.6047	0.7143	0.55	0.6471	0.5333	0.68	0.6667
FGB@468M_Oxidation	P02675	FGB	fibrinogen beta chain(FGB)	2244	468	M	Oxidation	Oxidation[M]	15.9949	3942	5043	0.781678	1.04776	6.37629e-66	1.29886	1.55573e-39	0.0318541	0.0270915	0.00967095	0.44682	0.6562	0.7	0.7797	0.93	0.8947	0.8699	0.8302	0.8514	0.78	0.9195	0.8857	0.9008	0.8696	0.9083	0.9016	0.9032	0.8515	0.8846	0.7843	0.7722	0.7907	0.8214	0.8137	0.7045	0.7949	0.7705	0.6522	0.7586	0.6
FGB@477M_Oxidation	P02675	FGB	fibrinogen beta chain(FGB)	2244	477	M	Oxidation	Oxidation[M]	15.9949	2665	2991	0.891006	1.13569	3.63988e-67	1.39365	1.01851e-39	0.0304548	0.061876	0.00827161	0.564899	0.8696	0.8636	0.9167	0.9	0.9574	0.8718	0.9103	0	0.9091	0.898	0.9146	0.9079	0.9178	0.9302	0.9138	0.8955	0.8444	0.9545	0.9143	0.9737	0.8889	0.9032	0.9375	0.9091	0	0.7917	0.8824	0.8542	0.9189
FGG@104M_Oxidation	P02679	FGG	fibrinogen gamma chain(FGG)	2266	104	M	Oxidation	Oxidation[M]	15.9949	1383	1864	0.741953	1.07083	1.7378e-71	1.39162	6.34911e-50	0.0323865	0.0203088	0.0102033	0.40856	0.7333	0.72	0.5769	0.7667	0.619	0.7805	0.641	0.7143	0.8696	0.7714	0.6389	0.6486	0.8056	0.75	0.7568	0.7742	0.7742	0.6923	0.8421	0.6944	0.8	0.7	0.55	0.7273	0.625	0.8824	0.6667	0.7727	0.7
FGG@115M_Oxidation	P02679	FGG	fibrinogen gamma chain(FGG)	2266	115	M	Oxidation	Oxidation[M]	15.9949	1520	4078	0.372732	0.572142	2.51115e-21	0.747116	1.29874e-11	0.0366391	0.00384984	0.0266394	0.0176211	0.375	0.375	0.5172	0.4684	0.4823	0.5175	0.4615	0.4444	0.4348	0.3738	0.3667	0.2836	0.3333	0.3788	0.4496	0.33	0.4625	0.475	0.3556	0.3936	0.4348	0.3235	0.4294	0.2727	0.28	0.1923	0.2143	0.3455	0.2258
FGG@120M_Oxidation	P02679	FGG	fibrinogen gamma chain(FGG)	2266	120	M	Oxidation	Oxidation[M]	15.9949	1164	3679	0.31639	0.492472	5.12021e-22	0.365141	2.36644e-06	0.0431842	2.81569e-05	0.0331845	0.000291453	0.1905	0.2727	0.1282	0.2179	0.3699	0.2632	0.4397	0.3016	0.3171	0.4206	0.425	0.2537	0.3977	0.4355	0.3643	0.4421	0.3077	0.2625	0.3333	0.3077	0.3077	0.3833	0.3671	0.1842	0.5	0.3	1	0.225	0.4324
FGG@240G_Gly->Pro	P02679	FGG	fibrinogen gamma chain(FGG)	2266	240	G	Gly->Pro	Gly->Pro[G]	40.0313	194	908	0.213656	0.283106	0.000143855	0.575854	0.000135405	0.0101569	0.590077	-0.0120263	0.442411	0.4	0.1538	0.1	0.1111	0.1333	0.1429	0.1667	0.2308	0.1667	0.1667	0.3125	0.1667	0.3571	0.3333	0.1667	0.25	0.125	0.1429	0.3077	0.0667	0.2222	0.2308	0.1667	0.2	0.1429	0.1818	0.3333	0.4	0.125
FGG@280N_Deamidated	P02679	FGG	fibrinogen gamma chain(FGG)	2266	280	N	Deamidated	Deamidated[N]	0.984016	1216	2363	0.5146	0.846241	1.85807e-53	0.968321	6.11319e-24	0.0344886	0.00414685	0.0123055	0.243811	0.6	0.6667	0.5238	0.4062	0.7027	0.3529	0.4524	0.6	0.6	0.6053	0.5294	0.3542	0.4474	0.5	0.4571	0.3889	0.5667	0.5278	0.5	0.6111	0.5652	0.55	0.4898	0.6316	0.6207	0.5882	0.5294	0.6667	0.6667
FGG@290M_Oxidation	P02679	FGG	fibrinogen gamma chain(FGG)	2266	290	M	Oxidation	Oxidation[M]	15.9949	6282	7783	0.807144	1.16508	9.89323e-47	1.33683	8.54278e-22	0.0640669	0.0071899	0.0522002	0.0135747	0.8354	0.8706	0.8404	0.8246	0.8134	0.8211	0.7874	0.7822	0.8182	0.7843	0.7797	0.8492	0.8696	0.8618	0.7721	0.8036	0.8	0.8103	0.8111	0.8	0.8542	0.8132	0.7339	0.8427	0.8155	0.8462	0.8615	0.8161	0.85
FGG@33N_Ammonia-loss	P02679	FGG	fibrinogen gamma chain(FGG)	2266	33	N	Ammonia-loss	Ammonia-loss[N]	-17.0265	329	4163	0.0790295	0.111545	2.21364e-10	0.230066	9.04466e-13	0.0437865	2.63788e-09	0.0216034	0.00050439	0.0526	0	0.0962	0.0877	0.1111	0.0548	0.1264	0.0204	0.0377	0.0137	0.0781	0.0714	0.0984	0.1636	0.0633	0.0862	0.0962	0.0588	0.0727	0.0897	0.0455	0.1333	0.1	0.1296	0.0909	0.087	0.1081	0.1286	0.0238
FGG@33N_Deamidated	P02679	FGG	fibrinogen gamma chain(FGG)	2266	33	N	Deamidated	Deamidated[N]	0.984016	466	4337	0.107448	0.156704	8.44836e-10	0.355305	2.52835e-10	0.0414683	1.34023e-07	0.0192852	0.003988	0.0789	0.2308	0.0769	0.0702	0.0617	0.0959	0.092	0.1429	0.1132	0.1096	0.1094	0.0357	0.082	0.0364	0.0633	0.1379	0.1154	0.098	0.1273	0.0385	0.0682	0.1667	0.1222	0.1667	0.1212	0.087	0.027	0.1429	0.119
FGG@371N_Deamidated	P02679	FGG	fibrinogen gamma chain(FGG)	2266	371	N	Deamidated	Deamidated[N]	0.984016	2843	3826	0.743074	0.977347	8.59997e-53	1.05728	4.96296e-21	0.0321927	0.034535	0.0100096	0.453724	0.2	0.9333	0.6522	0.8636	0.6731	0.7059	0.7333	0.7255	0.5833	0.7576	0.776	0.7152	0.7616	0.8396	0.7445	0.8788	0.7313	0.86	0.7818	0.7565	0.3333	0.8557	0.6321	0.7143	0.6364	0.8333	0.625	0.8194	1
FGG@387N_Deamidated	P02679	FGG	fibrinogen gamma chain(FGG)	2266	387	N	Deamidated	Deamidated[N]	0.984016	366	923	0.396533	0.685223	3.6969e-36	0.615346	2.7531e-09	0.0352933	0.00232451	0.0131101	0.197118	0.5	0.4444	0.2941	0.4667	0.4667	0.5	0.3571	0.6667	0.4286	0.3846	0.4	0.2143	0.6364	0.5	0.0625	0.4286	0.5714	0.6923	0.4444	0.2308	0.4167	0.4286	0.2353	0.3	0.5	0.3333	0.5714	0.3077	0.5
FN1@109G_Gly->Pro	P02751	FN1	fibronectin 1(FN1)	2335	109	G	Gly->Pro	Gly->Pro[G]	40.0313	220	763	0.288336	-0.392008	1.2475e-13	-0.213704	0.000288304	-0.233714	6.37106e-05	-0.16535	0.00596758	0	0	0	0	0	0	0	0	0	0	0.1667	0	0	0	0	0	0	0	0	0	0	0	0.1667	0	0	0	0	0	0
FN1@172N_Deamidated	P02751	FN1	fibronectin 1(FN1)	2335	172	N	Deamidated	Deamidated[N]	0.984016	516	868	0.59447	-0.768714	5.88205e-20	-0.509213	0.00186285	-0.668816	1.57203e-18	-0.641796	6.1708e-15	0	0	0	1	0.3636	0	1	0	0	0.75	1	0.6	0	1	1	0	1	0	0	0	0	0.5	1	0	0	0	0	0	0
FN1@1943N_Deamidated	P02751	FN1	fibronectin 1(FN1)	2335	1943	N	Deamidated	Deamidated[N]	0.984016	568	1082	0.524954	-0.609385	5.8356e-19	-0.43232	0.000122893	0.0843712	0.291174	-0.333874	1.38331e-06	0	0	0.5	1	0.625	0.5	0.5	0	1	0	0.5	0.6667	0.6667	0.5	0.5	0.3333	0.3333	0.5	0	0	0	0.3333	0	0	0	0	0	0	0
FN1@1978N_Deamidated	P02751	FN1	fibronectin 1(FN1)	2335	1978	N	Deamidated	Deamidated[N]	0.984016	262	1011	0.259149	-0.181762	0.0033942	-0.273527	1.09475e-08	-0.211609	5.51242e-05	-0.298565	8.17934e-12	0	0.3333	0	0	0.1818	0	0.1667	0.5	0.3333	0.25	0.5	0.2857	0.1667	0.3333	0.4	0	0.3333	0	0	0.25	0	0.375	0.125	0.2857	0.5	0	0	0	0
FN1@1980N_Deamidated	P02751	FN1	fibronectin 1(FN1)	2335	1980	N	Deamidated	Deamidated[N]	0.984016	121	650	0.186154	-0.312641	7.3919e-35	-0.175776	1.36644e-10	-0.206128	2.45593e-16	-0.228312	1.37762e-20	0	0	0	0	0.0909	0	0	0	0	0.125	0	0	0	0	0	0	0	0	0	0	0	0	0	0	0	0	0	0	0
FN1@2123N_Deamidated	P02751	FN1	fibronectin 1(FN1)	2335	2123	N	Deamidated	Deamidated[N]	0.984016	283	394	0.718274	-0.816502	2.49866e-22	-0.71884	9.22243e-22	-0.0328594	0.809316	-0.574025	9.15231e-10	0	0	0	0	0	0	0	0	0	0	0.5	0	1	0	0.6667	0	1	1	0	0	0	1	0	0	0	0	0	0	0
FN1@2261V_Val->Xle	P02751	FN1	fibronectin 1(FN1)	2335	2261	V	Val->Xle	Val->Xle[V]	14.0157	401	404	0.992574	0.023473	0.81779	-0.227411	0.268328	0.319064	0.0020634	-0.117055	0.261231	1	1	1	1	1	1	1	1	1	1	1	1	1	0	1	1	0	1	1	0	1	1	1	1	1	1	0	1	1
FN1@2345N_Deamidated	P02751	FN1	fibronectin 1(FN1)	2335	2345	N	Deamidated	Deamidated[N]	0.984016	836	1227	0.681337	-0.374688	1.24737e-05	-0.354244	0.0266724	-0.0172376	0.866773	-0.138857	0.0768232	1	1	1	0.4	0.4545	1	0.4444	0.5	0.6667	0.7143	0.4	0.2857	1	0.3333	0.3	0	0.4286	1	0.5	0.6667	0.5	0.4444	0.3636	0.6	0.75	0.3333	1	0.3333	1
FN1@2442N_Deamidated	P02751	FN1	fibronectin 1(FN1)	2335	2442	N	Deamidated	Deamidated[N]	0.984016	299	685	0.436496	-0.617238	2.90593e-23	-0.654979	2.28274e-27	-0.648932	1.62978e-29	-0.682215	9.40015e-34	0	0.5	0	0.6667	0.3333	0	0	0	0	0.5	0	0	0.5	0.2857	0.1667	0	0.1667	0	0	0	0	0.25	0.2857	0	0	0	0	0	0
FN1@263N_Deamidated	P02751	FN1	fibronectin 1(FN1)	2335	263	N	Deamidated	Deamidated[N]	0.984016	1345	1849	0.72742	-0.0883775	0.130803	-0.171251	0.132037	-0.0481535	0.512535	-0.0510372	0.388464	0.8	0.75	0.625	0.8571	0.7273	0.75	0.5556	1	1	0.75	0.8182	0.6	0.7143	0.5714	0.7	1	0.8	1	0.75	0.5714	0.6667	0.8182	0.6429	0.8333	0.6667	0.8333	0.75	0.8333	0.6667
FN1@459G_Gly->Pro	P02751	FN1	fibronectin 1(FN1)	2335	459	G	Gly->Pro	Gly->Pro[G]	40.0313	200	730	0.273973	-0.495176	1.41766e-13	-0.349786	1.47254e-06	-0.348807	6.32213e-06	-0.379748	2.39141e-08	0	0	0	0	0	0	0.1667	0	0	0.25	0	0	0.25	0	0	0	0	0	0	0.25	0	0	0.1111	0	0	0	0	0	0
FN1@481G_Gly->Pro	P02751	FN1	fibronectin 1(FN1)	2335	481	G	Gly->Pro	Gly->Pro[G]	40.0313	173	679	0.254786	-0.0284321	0.745366	-0.222339	0.0121792	-0.267251	0.000777069	-0.244524	0.00214895	0	0	0	0	0	0	0	0	0	0	0	0	0	0	0	0	0	0	0	0	0	0	0.3333	0	1	0	0	0	0
FN1@501N_Deamidated	P02751	FN1	fibronectin 1(FN1)	2335	501	N	Deamidated	Deamidated[N]	0.984016	444	666	0.666667	-0.128614	0.134639	-0.233311	0.164844	-0.363373	0.000824384	-0.276469	0.00171817	0.5	1	0.5	0.5	0.6	0.5	0.8	0.6667	0.6667	0.75	0.6667	0.6667	0.6667	0.5	0.5	0	0.75	0.5	1	0.6	0	0.6667	0.7143	0.3333	0.6667	0.75	0.5	0.5	1
FN1@55N_Deamidated	P02751	FN1	fibronectin 1(FN1)	2335	55	N	Deamidated	Deamidated[N]	0.984016	489	657	0.744292	-0.538785	3.78409e-08	-0.916677	8.03517e-19	-0.435191	9.72881e-05	-0.862654	4.4573e-31	0	1	1	0	0.8333	1	0.75	1	0	0	0.75	1	1	0.5	0.6667	0	0.8	1	0	0.5	0	0.6	0.5714	1	1	0.3333	0	1	0
FN1@78C_DiDehydro	P02751	FN1	fibronectin 1(FN1)	2335	78	C	DiDehydro	DiDehydro[C]	-2.01565	95	378	0.251323	-0.261669	8.45575e-10	-0.194449	1.82988e-05	-0.202106	1.16936e-06	-0.227771	2.15192e-08	0	0	0	0	0.1429	0	0.3333	0	0.2	0	0	0	0	0.25	0.25	0	0	0	0	0	0	0.125	0.1111	0	0.6667	0	0	0	0
GC@111C_DiDehydro	P02774	GC	GC vitamin D binding protein(GC)	2638	111	C	DiDehydro	DiDehydro[C]	-2.01565	207	1197	0.172932	-0.301269	4.67692e-20	-0.18764	3.0873e-07	-0.00798515	0.896028	-0.05682	0.198739	0	0	0	0	0	0	0	0.1429	0	0.2	0.0909	0	0	0	0.1111	0	0	0	0	0	0	0	0	0	0	0	0	0	0
GC@112C_DiDehydro	P02774	GC	GC vitamin D binding protein(GC)	2638	112	C	DiDehydro	DiDehydro[C]	-2.01565	151	949	0.159115	-0.249551	9.19565e-23	-0.0679233	0.0360861	-0.0199853	0.597475	0.0692389	0.152411	0	0	0	0.1111	0.1429	0	0	0	0	0	0.0909	0	0	0	0	0.1	0	0.2	0	0	0	0	0	0	0	0	0	0.1429	0
GC@141N_Deamidated	P02774	GC	GC vitamin D binding protein(GC)	2638	141	N	Deamidated	Deamidated[N]	0.984016	102	441	0.231293	-0.330443	9.8762e-25	-0.143332	0.000152217	-0.10436	0.0194006	-0.174808	8.62898e-08	0	0	0	0	0	1	0	0	0	0	0.2	0	0	0	0	0.5	0	0	0	0	0	0	0	0	0	0	0	0	0
GC@189C_DiDehydro	P02774	GC	GC vitamin D binding protein(GC)	2638	189	C	DiDehydro	DiDehydro[C]	-2.01565	587	1276	0.460031	-0.636598	5.46079e-21	-0.418725	0.000468624	-0.0899652	0.300624	-0.246858	0.000477705	0.3333	0	0.4	0.5714	0.4	0.1429	0.25	0	1	1	0.4	0	0.5	0.3333	0.3333	0.375	0.25	0	0.2	0	0	0	0	0.5	1	1	0	0.5	0
GC@190C_DiDehydro	P02774	GC	GC vitamin D binding protein(GC)	2638	190	C	DiDehydro	DiDehydro[C]	-2.01565	187	717	0.260809	-0.216171	0.000107746	-0.0345597	0.723212	0.0851574	0.455533	-0.0384482	0.612339	0.3333	0	0	0	0	0	0	0	0	0	0	0	0.5	0	0.1667	0.25	0	0	0	0	0	0	0	0	0	0	0	0	0
GC@293N_Deamidated	P02774	GC	GC vitamin D binding protein(GC)	2638	293	N	Deamidated	Deamidated[N]	0.984016	330	1822	0.18112	-0.293713	2.88813e-10	-0.277852	1.5012e-08	-0.215343	2.88806e-05	-0.227856	1.86951e-06	0	0	0.1	0.1111	0.1818	0.125	0.1	0.2	0	0	0	0	0	0	0.0833	0	0.125	0.0909	0	0.3333	0	0.2	0	0	0	0	0	0.1667	0
GC@343M_Oxidation	P02774	GC	GC vitamin D binding protein(GC)	2638	343	M	Oxidation	Oxidation[M]	15.9949	7614	10196	0.746763	-0.0285688	0.30601	0.0133273	0.808331	-0.0190242	0.593015	-0.0230525	0.41847	0.875	1	0.8846	0.8158	0.7692	0.9091	0.7895	0.9231	0.5556	0.875	0.8182	0.8125	0.9048	0.9231	0.7895	0.9	0.8621	0.8095	0.75	0.9	1	0.9	0.875	0.8667	1	0.8333	1	0.9286	0.8333
GC@386N_Deamidated	P02774	GC	GC vitamin D binding protein(GC)	2638	386	N	Deamidated	Deamidated[N]	0.984016	117	1357	0.0862196	-0.228182	5.58024e-55	-0.0724049	3.1953e-05	-0.0834601	1.68707e-09	-0.12494	5.1308e-22	0	0	0	0	0	0	0	0	0	0	0	0	0	0.1111	0	0	0	0	0	0	0	0	0	0	0	0	0	0	0
GC@413N_Deamidated	P02774	GC	GC vitamin D binding protein(GC)	2638	413	N	Deamidated	Deamidated[N]	0.984016	224	543	0.412523	-0.394515	2.59618e-09	-0.210872	0.00258626	0.161974	0.179161	-0.200424	0.0109576	0	0	0.5	1	0	0	0	0	0	0.5	0	0	0	0	0	0	0	0	0	0	0	0	0	0	0	0	0	0	0
GC@432D_Methyl(Asp->Glu)	P02774	GC	GC vitamin D binding protein(GC)	2638	432	D	Methyl(Asp->Glu)	Methyl[D](Asp->Glu[D])	14.0157	280	471	0.59448	-0.452284	3.16088e-11	0.0515611	0.789038	0.0136951	0.919367	-0.0271692	0.789329	0	0.5	0	0	1	0.5	0	0	0	0	1	0	0	0.3333	0	0	0	1	0	0	0	0	1	0	1	0	0	0	0
GC@99N_Deamidated	P02774	GC	GC vitamin D binding protein(GC)	2638	99	N	Deamidated	Deamidated[N]	0.984016	113	824	0.137136	-0.26477	8.11343e-26	-0.126197	4.30167e-05	-0.0940806	0.000630703	-0.124676	6.58673e-07	0	0	0	0	0	0	0	0	0	0.1	0	0	0	0	0	0	0	0	0	0.2222	0	0	0	0	0	0	0	0	0
GPLD1@44N_Deamidated	P80108	GPLD1	glycosylphosphatidylinositol specific phospholipase D1(GPLD1)	2822	44	N	Deamidated	Deamidated[N]	0.984016	211	494	0.427126	-0.722818	9.25859e-41	-0.564393	1.60553e-23	-0.594745	2.96921e-28	-0.559483	7.84055e-26	0	0	0	0	0	0	0	0	0	0	0	0	0	0	0	0	0	0	0	0	0	0	0	0	0	0	0	0	0
GPLD1@762N_Deamidated	P80108	GPLD1	glycosylphosphatidylinositol specific phospholipase D1(GPLD1)	2822	762	N	Deamidated	Deamidated[N]	0.984016	279	452	0.617257	-0.374891	5.63051e-05	-0.431055	0.00104676	-0.340537	0.000565317	-0.370287	9.67129e-06	0	1	1	1	0	0	0	0	0	1	0	0	0	0	1	0	1	1	0	0	1	0	0	1	1	1	0	0	1
GSN@182N_Deamidated	P06396	GSN	gelsolin(GSN)	2934	182	N	Deamidated	Deamidated[N]	0.984016	207	1151	0.179844	-0.362783	2.50402e-19	-0.236917	5.94338e-08	-0.193744	1.26663e-05	-0.235526	4.34389e-09	0	0	0	0.1429	0.1	0	0	0	0	0	0.2857	0	0	0	0.25	0	0	0	0	0	0	0	0	0	0	0	0	0	0
GSN@305N_Deamidated	P06396	GSN	gelsolin(GSN)	2934	305	N	Deamidated	Deamidated[N]	0.984016	289	519	0.55684	-0.422301	4.03586e-07	-0.351282	0.00804159	-0.2777	0.00383029	-0.269929	0.00101881	0	1	0	0	0.5	0	0	0	0	1	0.5	1	0	1	0	1	0	0.5	0	0	0	0	0	0	1	1	0	1	0
GSN@555G_Gly->Pro	P06396	GSN	gelsolin(GSN)	2934	555	G	Gly->Pro	Gly->Pro[G]	40.0313	139	266	0.522556	-0.378589	2.30437e-11	-0.239015	0.000621944	0.0644926	0.568323	-0.165189	0.0124584	0	0	0	0	0.25	0	0	0.5	0	0	0	0	0.3333	0	0.25	0	0	0	0	0	0	0	0.3333	0	0	0	0	0	0
GSN@586G_Gly->Pro	P06396	GSN	gelsolin(GSN)	2934	586	G	Gly->Pro	Gly->Pro[G]	40.0313	235	1542	0.152399	-0.296138	5.78528e-17	-0.0153551	0.816475	-0.18251	2.97929e-07	-0.152153	1.76143e-05	0	0	0	0.2	0	0	0	0	0	0.1667	0.2	0	0	0	0	0	0	0	0	0	0	0	0	0	0	0	0	0.6667	0
GSN@63G_Gly->Pro	P06396	GSN	gelsolin(GSN)	2934	63	G	Gly->Pro	Gly->Pro[G]	40.0313	175	711	0.246132	-0.390709	1.55004e-34	0.0401005	0.597509	0.0364377	0.571397	0.0190546	0.722386	0	0	0	0	0	0	0	0	0	0	0	0	0	0	0	0	0	0	0	0	0	0	0	0	0	0	0	0	0
HBA2@19G_Gly->Pro	P69905	HBA2	hemoglobin subunit alpha 2(HBA2)	3040	19	G	Gly->Pro	Gly->Pro[G]	40.0313	1125	3932	0.286114	-0.52623	1.75252e-34	-0.110239	0.176297	-0.152003	0.00399146	-0.266798	5.0907e-10	0.0714	0.25	0.2	0.2	0.2105	0.25	0.1429	0.1111	0.0952	0.0909	0.125	0.2727	0.2143	0.4286	0.3077	0	0.2857	0.2353	0	0	0	0.25	0.1667	0.375	0.3333	0.25	0.2	0.5	0
HBA2@33M_Oxidation	P69905	HBA2	hemoglobin subunit alpha 2(HBA2)	3040	33	M	Oxidation	Oxidation[M]	15.9949	8192	9254	0.885239	-0.149548	0.00589252	0.00712819	0.949853	0.188577	0.0009616	-0.213901	9.26183e-05	0.94	0.7143	0.9355	0.8974	0.8478	1	0.85	0.9149	0.8772	0.9286	0.9231	0.9091	0.9231	0.9444	0.9	1	0.9	0.8974	0	0.6667	0.8	0.8571	0.8889	0.8462	0.6667	1	0.9333	0.9231	0
HBA2@69N_Deamidated	P69905	HBA2	hemoglobin subunit alpha 2(HBA2)	3040	69	N	Deamidated	Deamidated[N]	0.984016	294	1524	0.192913	-0.261859	2.76137e-13	-0.149423	0.000292499	-0.0304406	0.62209	-0.179509	3.53253e-07	0.125	0.1429	0	0	0.1429	0	0	0.2	0.1818	0	0	0	0	0	0.1429	0	0	0.1667	0	0	0	0	0	0	0	0	0	0	0
HBA2@77M_Oxidation	P69905	HBA2	hemoglobin subunit alpha 2(HBA2)	3040	77	M	Oxidation	Oxidation[M]	15.9949	274	1235	0.221862	-0.192958	6.02713e-10	-0.135112	0.000292845	-0.0312534	0.559317	-0.145906	4.6779e-07	0.1538	0	0	0.1429	0.1429	0	0	0.25	0.2667	0.3333	0	0	0	0.125	0.1429	0	0	0	0	0	0	0	0	0	0	0	0	0	0
HBA2@79N_Deamidated	P69905	HBA2	hemoglobin subunit alpha 2(HBA2)	3040	79	N	Deamidated	Deamidated[N]	0.984016	255	1397	0.182534	-0.23422	2.00081e-09	-0.0779008	0.194464	0.0959199	0.278951	-0.178802	2.41267e-06	0	0	1	0	0	0	0	0	0.25	0	0	0.1667	0	0	0	0	0	0.1667	0	0	0	0	0	0	0	0	0	1	0
HBB@140N_Deamidated	P68871	HBB	hemoglobin subunit beta(HBB)	3043	140	N	Deamidated	Deamidated[N]	0.984016	1043	5573	0.187152	-0.287433	1.20161e-13	-0.0459355	0.548988	-0.0174804	0.809004	-0.168149	2.31924e-05	0.2222	0	0	0.2	0.2174	0	0.1111	0.15	0.2381	0.1111	0.125	0.2222	0.2	0.0714	0.1481	0	0	0.0909	0	0	0	0	0	0	0	0	0	0	0
HBB@56M_Oxidation	P68871	HBB	hemoglobin subunit beta(HBB)	3043	56	M	Oxidation	Oxidation[M]	15.9949	298	1082	0.275416	-0.330222	3.45793e-12	-0.25377	6.88846e-07	0.0397475	0.687333	-0.255145	6.07937e-08	0	0	0	0	0.25	0	0	0.3333	0	0.25	0	0.2	0.25	0	0.1667	0	0	0.5	0	0	0	0	0	0	0	0	0	0	0
HP@120E_Cation_Fe[III]	P00738	HP	haptoglobin(HP)	3240	120	E	Cation_Fe[III]	Cation_Fe[III][E]	52.9115	121	2733	0.0442737	-0.0893362	6.86392e-15	0.0295014	0.0926953	0.00687995	0.585045	-0.0098341	0.345963	0	0	0	0.0444	0.037	0.0385	0	0.0294	0	0	0	0	0	0	0.0556	0	0	0.0488	0	0.0571	0	0.0385	0.037	0	0	0	0	0	0
HP@122D_Dehydrated	P00738	HP	haptoglobin(HP)	3240	122	D	Dehydrated	Dehydrated[D]	-18.0106	218	4121	0.0528998	-0.180947	1.69264e-40	-0.0456665	0.0138453	-0.0704251	5.84857e-08	-0.0788623	3.18998e-11	0	0	0	0.0556	0	0	0	0	0	0	0	0.027	0	0	0.1053	0.0364	0	0.0244	0.0357	0.0286	0	0	0	0	0	0	0	0	0
HP@125Y_Dehydrated	P00738	HP	haptoglobin(HP)	3240	125	Y	Dehydrated	Dehydrated[Y]	-18.0106	117	2844	0.0411392	-0.157886	2.06703e-40	0.0732503	0.000156425	-0.0302044	0.0120071	-0.0338656	0.00138554	0	0	0	0	0.037	0	0.0294	0	0	0	0	0	0	0	0	0	0	0	0	0	0	0	0	0	0	0	0	0	0
HP@128N_Deamidated	P00738	HP	haptoglobin(HP)	3240	128	N	Deamidated	Deamidated[N]	0.984016	3027	15916	0.190186	-0.166704	7.04628e-13	-0.0354485	0.369193	-0.002134	0.943687	-0.0310606	0.172274	0.0833	0.125	0.1475	0.1429	0.1905	0.1795	0.15	0.1538	0.2581	0.1957	0.1613	0.1379	0.15	0.1944	0.1304	0.1682	0.3214	0.1636	0.1707	0.102	0.1429	0.1667	0.15	0.122	0.1818	0.1579	0.1515	0.0923	0.2353
HP@129N_Deamidated	P00738	HP	haptoglobin(HP)	3240	129	N	Deamidated	Deamidated[N]	0.984016	802	8818	0.0909503	-0.120746	2.20348e-07	0.0541472	0.173375	0.0854848	0.0168678	0.0288786	0.290728	0.0909	0	0.125	0.2143	0	0	0.1111	0	0	0	0.0735	0.1481	0.08	0.1389	0.1429	0.0654	0.125	0.058	0.1429	0.0769	0	0.2	0.0769	0.08	0	0.0345	0	0.0923	0
HP@145C_DiDehydro	P00738	HP	haptoglobin(HP)	3240	145	C	DiDehydro	DiDehydro[C]	-2.01565	495	7908	0.0625948	-0.0903262	1.34098e-05	-0.0390522	0.0686109	-0.00867354	0.67633	-0.0409765	0.0102677	0	0.0909	0.0938	0.0444	0	0.037	0	0.0789	0.0667	0.0952	0.0444	0.0769	0.0536	0.0455	0	0.1286	0	0.0244	0.0556	0.0455	0.0286	0.0833	0	0.0385	0.0526	0.0667	0.1	0.0278	0
HP@149C_DiDehydro	P00738	HP	haptoglobin(HP)	3240	149	C	DiDehydro	DiDehydro[C]	-2.01565	412	6517	0.0632193	-0.148275	6.5348e-13	-0.0507111	0.0492616	-0.0565477	0.00732302	-0.0975095	3.22813e-07	0.0455	0	0	0.0222	0	0	0	0	0	0.0476	0.0444	0	0.0357	0	0.0244	0.0429	0	0.0244	0.0556	0.0227	0.0571	0	0	0	0	0	0	0.0833	0
HP@172S_Dehydrated	P00738	HP	haptoglobin(HP)	3240	172	S	Dehydrated	Dehydrated[S]	-18.0106	147	2620	0.0561069	-0.0436675	0.0102347	0.0300576	0.125673	0.0145014	0.284094	-0.00634519	0.58569	0.04	0.05	0	0.1	0.0435	0	0.04	0	0	0	0.0333	0	0	0	0.0476	0.0811	0	0.0741	0.12	0	0	0.05	0	0	0	0.0833	0	0	0.0833
HP@228K_Acetylhypusine	P00738	HP	haptoglobin(HP)	3240	228	K	Acetylhypusine	Acetylhypusine[K]	113.084	310	942	0.329087	-0.00869485	0.910666	-0.21647	1.37651e-05	0.0315781	0.706961	-0.159902	0.00100871	0.5	0	0.25	0.3	0.3333	0.3	0	0.1429	0	0.1818	0.2222	0.25	0.1875	0.3333	0.2727	0.3077	0.2	0.125	0.2	0.25	0.1818	0	0.25	0.3	0	0.25	0.6667	0.25	0.6
HP@23N_Deamidated	P00738	HP	haptoglobin(HP)	3240	23	N	Deamidated	Deamidated[N]	0.984016	1843	15803	0.116623	-0.108128	0.00229368	0.111789	0.111629	-0.142485	1.82003e-08	-0.0927584	0.000298509	0.075	0.1379	0.0652	0.1385	0.0789	0.0357	0.1429	0.0909	0.0556	0.0784	0.125	0.1471	0.0882	0.175	0.1139	0.1667	0.1538	0.1228	0.1111	0.0571	0.1282	0.0667	0.0857	0.1562	0.12	0.1739	0.1429	0.0882	0.15
HP@24D_Cation_Fe[III]	P00738	HP	haptoglobin(HP)	3240	24	D	Cation_Fe[III]	Cation_Fe[III][D]	52.9115	114	5516	0.0206672	-0.0652414	5.81485e-13	0.0564742	6.33252e-05	0.0314866	0.000595681	0.00548924	0.501324	0	0	0.0217	0.0182	0	0.0357	0.0204	0	0	0	0.0141	0	0.0152	0.025	0	0	0	0.0189	0	0	0.0256	0	0.0286	0	0	0.0435	0	0	0.15
HP@259N_Deamidated	P00738	HP	haptoglobin(HP)	3240	259	N	Deamidated	Deamidated[N]	0.984016	1123	11576	0.0970111	-0.0648464	0.0224593	0.10905	0.0187692	-0.029399	0.246276	-0.0196591	0.370105	0.0962	0.1064	0.1429	0.0769	0.1379	0.1081	0.1091	0.0926	0.0909	0.0962	0.0667	0.0667	0.0725	0.2143	0.1515	0.0667	0.0741	0.0857	0.0877	0.0781	0.0656	0.1042	0.08	0.0877	0.0943	0.125	0.0357	0.0857	0.0455
HP@263M_Oxidation	P00738	HP	haptoglobin(HP)	3240	263	M	Oxidation	Oxidation[M]	15.9949	34390	46995	0.73178	-0.0938316	0.020457	0.0825771	0.236522	0.0483432	0.312668	0.0434761	0.26858	0.6696	0.7303	0.6232	0.7529	0.7581	0.7416	0.7227	0.7415	0.6579	0.697	0.7636	0.8345	0.8205	0.8462	0.8176	0.7739	0.8354	0.7945	0.7212	0.75	0.7075	0.7126	0.6915	0.6339	0.6915	0.7065	0.6154	0.6571	0.7353
HP@278V_Val->Pro	P00738	HP	haptoglobin(HP)	3240	278	V	Val->Pro	Val->Pro[V]	-2.01565	179	4973	0.0359944	-0.0144052	0.226499	0.107111	4.61678e-11	0.0918979	1.19843e-14	0.0548325	2.34001e-09	0.027	0	0	0.0238	0.0625	0	0.0833	0.0233	0.0667	0.0222	0.0192	0.04	0	0.05	0	0	0	0.0238	0.05	0.0444	0.0541	0.0303	0.0233	0	0	0	0.1034	0.0156	0.0541
HP@279G_Gly->Pro	P00738	HP	haptoglobin(HP)	3240	279	G	Gly->Pro	Gly->Pro[G]	40.0313	783	9141	0.085658	-0.309149	4.91856e-43	-0.019169	0.616741	-0.0440556	0.114856	-0.0853535	0.000353606	0.027	0.0244	0.0213	0.0238	0	0	0.0278	0	0	0	0	0.06	0.0167	0.05	0	0.0441	0	0.0714	0.025	0	0	0	0	0	0.0208	0.0263	0	0.125	0
HP@27D_Cation_Fe[III]	P00738	HP	haptoglobin(HP)	3240	27	D	Cation_Fe[III]	Cation_Fe[III][D]	52.9115	167	6649	0.0251166	-0.0255068	0.0117208	0.0804698	8.57794e-08	0.0325587	0.000671502	0.00438279	0.607267	0.075	0	0.0435	0.0364	0.0263	0	0	0	0	0.0588	0.0423	0	0	0.05	0.027	0.0141	0	0.0377	0	0.1143	0	0	0	0	0.04	0	0	0.0294	0
HP@280Y_Didehydro	P00738	HP	haptoglobin(HP)	3240	280	Y	Didehydro	Didehydro[Y]	-2.01565	199	4867	0.0408876	-0.038	0.00088662	0.0833507	2.98372e-07	0.0246799	0.0198824	0.00622235	0.506433	0	0.0244	0	0.0476	0.0625	0.0952	0	0	0.0333	0.0444	0.0385	0.04	0.0333	0	0.0377	0.0147	0.037	0.0476	0.025	0.0222	0	0	0.0465	0.025	0.0625	0.0263	0	0	0.027
HP@287N_Deamidated	P00738	HP	haptoglobin(HP)	3240	287	N	Deamidated	Deamidated[N]	0.984016	227	261	0.869732	-0.036117	0.729518	0.778751	2.3206e-07	0.0913295	0.458263	0.150183	0.14314	1	0	1	0	1	0	1	0	0	0	1	1	0.5	0	1	1	0	0	0	0	1	0	1	1	0	0	0	1	0
HP@289N_Deamidated	P00738	HP	haptoglobin(HP)	3240	289	N	Deamidated	Deamidated[N]	0.984016	316	332	0.951807	-0.0707458	0.528438	-0.659769	1.03777e-11	-0.544504	2.26678e-08	-0.563037	7.89463e-10	1	1	1	1	1	0	1	1	0	0	1	1	1	1	1	1	0	1	1	1	1	1	0	1	1	1	0	1	1
HP@300M_Oxidation	P00738	HP	haptoglobin(HP)	3240	300	M	Oxidation	Oxidation[M]	15.9949	16921	25412	0.665867	-0.102179	0.0102368	0.095282	0.159212	0.0358284	0.452601	0.0143699	0.718871	0.5844	0.5849	0.561	0.6596	0.7632	0.7234	0.6623	0.5914	0.7209	0.6146	0.6966	0.6667	0.7412	0.7826	0.7297	0.7059	0.7872	0.6588	0.5909	0.5882	0.5684	0.6154	0.5833	0.6173	0.6667	0.6833	0.6905	0.5714	0.766
HP@305D_Cation_Fe[III]	P00738	HP	haptoglobin(HP)	3240	305	D	Cation_Fe[III]	Cation_Fe[III][D]	52.9115	314	11763	0.0266939	-0.136163	9.00774e-45	0.0269602	0.0680462	-0.00830238	0.415466	-0.0334885	5.292e-05	0	0	0.0122	0.0426	0.0132	0	0	0	0	0	0.0225	0.0175	0.0235	0	0	0.0196	0	0.0471	0	0	0	0	0	0	0	0	0	0	0
HP@335N_Deamidated	P00738	HP	haptoglobin(HP)	3240	335	N	Deamidated	Deamidated[N]	0.984016	599	14259	0.0420086	-0.149366	4.06437e-18	-0.0132036	0.590471	-0.0605604	0.000351167	-0.0438205	0.0218475	0.0164	0.0196	0.0455	0.0135	0.0377	0.0286	0.0179	0.0317	0	0.0375	0.0328	0	0.0161	0.0278	0	0.0405	0.0294	0.0714	0	0.0179	0.0161	0.0385	0.0196	0.0328	0.0213	0.0217	0	0.0141	0.0222
HP@336E_Cation_Fe[III]	P00738	HP	haptoglobin(HP)	3240	336	E	Cation_Fe[III]	Cation_Fe[III][E]	52.9115	162	6802	0.0238165	-0.0611732	7.42338e-12	0.0418681	0.00159563	0.0142481	0.107058	-0.00956529	0.208004	0	0	0	0	0	0	0.0357	0.0159	0	0.0125	0	0	0.0161	0	0	0	0	0	0.0204	0.0179	0.0323	0.0192	0	0	0	0	0.0256	0.0282	0
HP@336E_Cation_Na	P00738	HP	haptoglobin(HP)	3240	336	E	Cation_Na	Cation_Na[E]	21.9819	212	9427	0.0224886	-0.0756338	3.71497e-17	0.027507	0.0356462	0.00334492	0.725731	-0.0247547	0.000751243	0.0164	0.0196	0.0455	0	0	0	0	0.0317	0	0.0125	0	0	0	0	0	0	0	0	0.0204	0.0536	0.0161	0.0577	0.0196	0.0328	0.0213	0	0.0513	0.0141	0.0222
HP@338T_Didehydro	P00738	HP	haptoglobin(HP)	3240	338	T	Didehydro	Didehydro[T]	-2.01565	112	5801	0.019307	-0.087533	9.66007e-26	0.0484949	0.000191057	0.0295992	0.000534596	0.0026724	0.727414	0	0.0392	0	0	0	0	0	0.0159	0	0.0125	0	0	0	0	0	0	0	0	0	0	0	0	0	0	0.0213	0	0	0.0141	0.0222
HP@340C_azole	P00738	HP	haptoglobin(HP)	3240	340	C	azole	azole[C]	-20.0262	260	11496	0.0226166	-0.08799	1.11917e-20	0.0490966	0.000549393	0.0369988	0.000192748	0.0284014	0.000751243	0	0.0196	0.0152	0.0135	0	0	0.0179	0.0159	0	0.0125	0	0.0312	0	0	0.0189	0.0135	0	0.0143	0.0204	0	0	0	0	0.0164	0.0213	0.0217	0.0256	0.0141	0.0222
HP@340C_DiDehydro	P00738	HP	haptoglobin(HP)	3240	340	C	DiDehydro	DiDehydro[C]	-2.01565	524	14914	0.0351348	-0.13519	9.46452e-33	-0.015351	0.321596	0.0419613	0.00404718	-0.0327572	0.000894403	0.0164	0	0.0303	0.0676	0.0377	0	0.0357	0	0	0.0375	0.0169	0	0.0484	0.0278	0.0189	0.0946	0.0588	0.0143	0.0204	0	0	0	0	0.0164	0.0213	0.0217	0.0256	0.0141	0
HP@343M_Oxidation	P00738	HP	haptoglobin(HP)	3240	343	M	Oxidation	Oxidation[M]	15.9949	15104	20491	0.737104	-0.0569924	0.172233	0.131409	0.0580922	0.116264	0.0122209	0.104359	0.00680603	0.7705	0.7843	0.7273	0.7162	0.7925	0.7429	0.6607	0.7143	0.7568	0.75	0.6949	0.7656	0.7097	0.8333	0.7925	0.5811	0.7647	0.7571	0.7143	0.625	0.6935	0.75	0.7255	0.6885	0.7021	0.7391	0.6154	0.6901	0.7111
HP@381C_DiDehydro	P00738	HP	haptoglobin(HP)	3240	381	C	DiDehydro	DiDehydro[C]	-2.01565	356	19817	0.0179644	-0.106226	2.40898e-32	0.025327	0.0485428	0.0250698	0.00778461	-0.00123776	0.877825	0.0104	0.0164	0.0085	0.0089	0.0099	0.0278	0	0.0103	0	0.0115	0.0174	0.0104	0.0079	0	0.0081	0.0072	0.0312	0.0118	0.0108	0.0211	0.0112	0	0.0115	0.0099	0.0132	0.0137	0.0141	0	0.013
HP@381C_Trioxidation	P00738	HP	haptoglobin(HP)	3240	381	C	Trioxidation	Trioxidation[C]	47.9847	462	9975	0.0463158	-0.127759	4.08587e-34	0.00707059	0.660377	-0.0107515	0.325034	-0.0361417	7.31167e-05	0	0	0	0.0982	0.0297	0	0.012	0.0103	0	0.0345	0.087	0.0104	0.0317	0.0263	0.0726	0.1014	0	0.0235	0	0	0	0	0	0	0	0	0	0	0
HP@393T_Dehydrated	P00738	HP	haptoglobin(HP)	3240	393	T	Dehydrated	Dehydrated[T]	-18.0106	297	7578	0.0391924	-0.035732	0.00877328	0.0963281	2.72001e-06	0.095205	1.06101e-08	0.0708192	1.40051e-08	0.0222	0.0385	0.0185	0.0135	0.0312	0	0	0.0233	0	0.0417	0.0175	0.0208	0	0	0.0164	0.0235	0	0.0417	0	0.0789	0.0278	0.0882	0	0.0556	0.0732	0.0455	0.0714	0	0.0417
HP@394S_Dehydrated	P00738	HP	haptoglobin(HP)	3240	394	S	Dehydrated	Dehydrated[S]	-18.0106	171	5208	0.0328341	0.0105613	0.438476	0.0521119	0.00143847	0.0564376	6.708e-07	0.0270409	0.00394686	0.0444	0	0.0556	0.027	0	0	0.0667	0.0465	0.0667	0.0208	0.0351	0	0.0556	0.125	0.0656	0.0353	0	0	0	0.0263	0.0278	0	0.0513	0.0278	0	0	0.0714	0.0345	0
HP@397D_Cation_Na	P00738	HP	haptoglobin(HP)	3240	397	D	Cation_Na	Cation_Na[D]	21.9819	180	5771	0.0311904	-0.0848488	8.53747e-14	0.044559	0.010157	0.0585997	3.41703e-06	0.0156984	0.124563	0.0444	0	0	0.0135	0	0	0	0	0	0.0208	0.0526	0.0208	0.0278	0.0625	0	0.0118	0	0	0.0263	0.0263	0.0278	0	0.0256	0	0	0	0	0	0.0417
HP@398W_Dioxidation	P00738	HP	haptoglobin(HP)	3240	398	W	Dioxidation	Dioxidation[W]	31.9898	107	3882	0.0275631	-0.0655756	3.7475e-13	0.0721304	4.25505e-07	0.0509974	5.63282e-08	0.0276569	0.000468492	0.0222	0	0	0.027	0.0312	0.0588	0	0.0233	0.0667	0.0417	0.0351	0.0208	0	0	0	0.0353	0.0667	0.0417	0	0	0	0.0294	0.0256	0	0.0244	0	0	0	0
HP@398W_Oxidation	P00738	HP	haptoglobin(HP)	3240	398	W	Oxidation	Oxidation[W]	15.9949	105	3847	0.027294	-0.0890981	2.37424e-24	0.05335	0.000101312	0.0224843	0.0132047	0.00126531	0.873928	0	0	0	0	0	0	0	0	0	0	0.0175	0.0417	0.0278	0	0.0164	0.0235	0.0667	0.0208	0.0263	0	0	0	0	0.0278	0.0488	0	0	0.0172	0
HP@63D_Dehydrated	P00738	HP	haptoglobin(HP)	3240	63	D	Dehydrated	Dehydrated[D]	-18.0106	210	3590	0.0584958	-0.177889	5.47789e-40	0.0050715	0.816233	-0.056007	1.91346e-05	-0.0778008	5.58408e-11	0	0	0	0	0	0	0.0435	0	0	0.0769	0.0588	0	0	0	0	0.0194	0	0	0	0	0	0	0	0	0	0	0	0	0
HP@69N_Deamidated	P00738	HP	haptoglobin(HP)	3240	69	N	Deamidated	Deamidated[N]	0.984016	4988	22929	0.217541	-0.201572	2.12733e-12	0.0230505	0.666797	-0.0555002	0.0933255	-0.0875725	0.00120562	0.1636	0.2143	0.209	0.2667	0.1915	0.2381	0.2151	0.2034	0.1224	0.14	0.2222	0.2381	0.2277	0.1698	0.313	0.3011	0.3103	0.2212	0.134	0.2069	0.1222	0.2556	0.1522	0.1413	0.1481	0	0.1026	0.1549	0.25
HP@86C_DiDehydro	P00738	HP	haptoglobin(HP)	3240	86	C	DiDehydro	DiDehydro[C]	-2.01565	1342	11595	0.11574	-0.170841	9.86946e-07	-0.0562843	0.095918	-0.0564344	0.111662	-0.118411	0.000118914	0.1	0	0.1071	0.0769	0.102	0.0571	0.1667	0	0	0.24	0.1127	0.1556	0.1429	0.1515	0.1045	0.1154	0.0526	0.0862	0.1389	0.1944	0.0556	0.1304	0.1429	0.0714	0	0	0.0714	0.1304	0
HP@92C_DiDehydro	P00738	HP	haptoglobin(HP)	3240	92	C	DiDehydro	DiDehydro[C]	-2.01565	1579	11419	0.138278	-0.24055	8.49092e-12	-0.152305	5.49964e-06	-0.112951	0.00197504	-0.191602	3.25528e-09	0.05	0.0625	0.0714	0.0513	0.1633	0.2857	0.0556	0	0.0714	0.16	0.1127	0.0667	0.1071	0.0909	0.1493	0.1154	0.1053	0.1897	0.1111	0.1667	0.1389	0	0.1429	0.0952	0	0	0.0714	0.1304	0
HPR@205M_Oxidation	P00739	HPR	haptoglobin-related protein(HPR)	3250	205	M	Oxidation	Oxidation[M]	15.9949	106	123	0.861789	-0.455563	0.000328414	-0.29363	0.0615441	-0.41344	8.33624e-05	-0.436421	1.73553e-05	0	0	0	1	1	0	0	0	0	0	0	0.5	1	0	1	1	0	0	0	0	0	0	1	0	0	0	0	0	0
HPR@221G_Gly->Pro	P00739	HPR	haptoglobin-related protein(HPR)	3250	221	G	Gly->Pro	Gly->Pro[G]	40.0313	146	397	0.367758	-0.527141	7.52021e-14	-0.415591	3.89054e-08	-0.41694	5.25615e-09	-0.439155	4.5645e-10	0	0	0	1	0	0	0	0	0	0	0	0	0	0	0	0	0	0	0	0	0	0	0	0	0	0	0	1	0
HPR@24N_Deamidated	P00739	HPR	haptoglobin-related protein(HPR)	3250	24	N	Deamidated	Deamidated[N]	0.984016	101	191	0.528796	-0.269599	3.29719e-05	-0.0868225	0.495471	-0.0727136	0.471542	-0.126609	0.0988391	0	0	0	1	0	0	0	0	0	0.5	0	1	0	0	0	0	0	0	0	0	0	0	0	1	0	0	0	0	0
HPR@42N_Deamidated	P00739	HPR	haptoglobin-related protein(HPR)	3250	42	N	Deamidated	Deamidated[N]	0.984016	139	249	0.558233	-0.335408	2.39773e-08	0.0448562	0.750156	0.154316	0.197683	-0.0275511	0.761254	0	0	0	0	0	0	0	0.5	0	0.5	1	0	0	1	1	0	0	0	0	0	0	0	0	0	0	0	0	1	0
HPX@104G_Gly->Pro	P02790	HPX	hemopexin(HPX)	3263	104	G	Gly->Pro	Gly->Pro[G]	40.0313	2263	11749	0.192612	-0.391323	3.62919e-60	-0.0260414	0.621096	0.0161193	0.673178	-0.0229901	0.447305	0.0909	0.0714	0.0952	0.1316	0.0645	0.0385	0.0645	0	0	0.1053	0.0811	0.0588	0.0476	0.1481	0.1176	0.0417	0.1481	0.1333	0.1429	0	0.0667	0.0435	0.1053	0.0667	0.0625	0	0.1111	0.2381	0.0588
HPX@106N_Deamidated	P02790	HPX	hemopexin(HPX)	3263	106	N	Deamidated	Deamidated[N]	0.984016	1923	11644	0.165149	-0.237407	5.15599e-14	-0.0970104	0.0407969	-0.0263654	0.520455	-0.0639291	0.0461734	0.2727	0.1429	0.1429	0.1837	0.1333	0.1154	0.2581	0.1333	0.125	0.1579	0.1961	0.2059	0.2381	0.1481	0.1458	0.1667	0.1071	0.2188	0.2143	0.2667	0.0667	0.2174	0.1053	0.0667	0.125	0	0	0.1667	0.0588
HPX@135E_Cation_Fe[III]	P02790	HPX	hemopexin(HPX)	3263	135	E	Cation_Fe[III]	Cation_Fe[III][E]	52.9115	186	1269	0.146572	-0.233539	8.65709e-22	-0.113292	7.14762e-05	-0.0350894	0.321944	-0.0727122	0.00595792	0	0	0	0	0	0	0.1667	0	0	0	0	0	0	0	0	0.1667	0	0.1429	0	0	0	0	0	0	0	0	0	0	0
HPX@135E_Cation_Na	P02790	HPX	hemopexin(HPX)	3263	135	E	Cation_Na	Cation_Na[E]	21.9819	169	1300	0.13	-0.207565	1.66794e-14	-0.0618085	0.0630513	0.0433865	0.290867	-0.0978571	0.000503727	0	0.25	0	0	0	0	0	0	0.3333	0	0	0	0	0	0	0.1667	0	0	0	0	0	0	0	0	0.0909	0	0	0	0
HPX@164G_Gly->Pro	P02790	HPX	hemopexin(HPX)	3263	164	G	Gly->Pro	Gly->Pro[G]	40.0313	162	401	0.40399	-0.649575	5.95421e-68	-0.491149	5.29704e-40	-0.521502	8.10888e-48	-0.543685	2.5848e-52	0	0	0	0	0	0	0	0	0	0	0	0	0	0	0	0	0	0	0	0	0	0	0	0	0	0	0	0	0
HPX@187N_Deamidated	P02790	HPX	hemopexin(HPX)	3263	187	N	Deamidated	Deamidated[N]	0.984016	226	527	0.428843	0.102561	0.227459	-0.26453	1.83515e-05	-0.0192048	0.845208	-0.19094	0.00243279	0	0.2	0	0.5	0.6667	0.6	0	0	0	0.5	0.25	0.2	0.2	1	0.6667	0.75	0	0.5	0	0	0	0	0	0	0.5	0.3333	0.5	0.3333	1
HPX@200C_DiDehydro	P02790	HPX	hemopexin(HPX)	3263	200	C	DiDehydro	DiDehydro[C]	-2.01565	329	3875	0.0849032	-0.178185	1.83626e-16	-0.0850017	0.000472592	-0.0344313	0.197683	-0.0948231	1.008e-06	0.1053	0.125	0	0.0526	0.0667	0	0.0714	0.0667	0.0714	0.0526	0.1111	0	0	0.1538	0.0714	0	0.0588	0.1429	0	0	0	0	0	0.0435	0.0556	0.0476	0	0.1364	0
HPX@204N_Deamidated	P02790	HPX	hemopexin(HPX)	3263	204	N	Deamidated	Deamidated[N]	0.984016	696	6163	0.112932	-0.0994124	0.000754256	0.0325299	0.238439	0.0411834	0.234647	-0.00540266	0.837928	0	0	0.1429	0.1053	0	0.1429	0	0	0	0.1053	0.1111	0.1111	0.1667	0.1538	0.0714	0.0588	0.1765	0.0714	0.1667	0.1	0.0526	0.1111	0.0909	0.1304	0.1667	0.1429	0.0588	0.1818	0.0769
HPX@229M_Oxidation	P02790	HPX	hemopexin(HPX)	3263	229	M	Oxidation	Oxidation[M]	15.9949	20208	29097	0.694505	-0.22377	1.18623e-12	-0.162624	0.0033737	-0.194784	1.0269e-07	-0.208962	5.9185e-12	0.7	0.7333	0.6709	0.7629	0.6633	0.8202	0.7439	0.7143	0.6875	0.7049	0.7744	0.7311	0.75	0.8421	0.7282	0.7677	0.7529	0.7143	0.6607	0.6538	0.6727	0.7288	0.525	0.6901	0.7467	0.6182	0.5862	0.6508	0.5116
HPX@257C_4-ONE	P02790	HPX	hemopexin(HPX)	3263	257	C	4-ONE	4-ONE[C]	154.099	197	1098	0.179417	-0.0508157	0.274628	0.128002	0.227281	-0.0264943	0.530194	0.109696	0.0399924	0	0	0	0	0.1429	0	0.1	0	0	0	0.125	0.1111	0	0.5	0.2	0.1667	0	0.0769	0.3333	0.1429	0	0	0.3333	0.2	0	0	0	0.3333	0
HPX@257C_Thiazolidine	P02790	HPX	hemopexin(HPX)	3263	257	C	Thiazolidine	Thiazolidine[C]	12	104	743	0.139973	-0.109423	0.000740052	-0.0472676	0.332942	-0.0237684	0.487738	-0.0485399	0.13868	0	0.3333	0	0.25	0.1429	0	0.2	0	0	0	0.125	0.2222	0.1667	0	0.2	0	0.3333	0.1538	0	0	0	0	0	0	0	0	0	0	0
HPX@257C_unknown_13	P02790	HPX	hemopexin(HPX)	3263	257	C	unknown_13	unknown_13[C]	69.9878	201	1195	0.168201	0.0663423	0.31245	0.0165191	0.73474	-0.0338078	0.34004	0.00986976	0.814619	0	0	0.5	0.25	0.1429	0	0	0.2	0.3333	0	0.25	0	0.1667	0	0.2	0.1667	0	0.1538	0	0.1429	0.5	0	0	0.2	0.25	0.1429	0.3333	0.1667	0.3333
HPX@257C_unknown_29	P02790	HPX	hemopexin(HPX)	3263	257	C	unknown_29	unknown_29[C]	209.178	692	2081	0.332532	0.414241	6.6363e-11	0.477184	3.96399e-06	0.352957	2.13986e-06	0.321944	3.93714e-07	0.6667	0.3333	0.5	0.25	0.2857	1	0.3	0.8	0.6667	1	0.125	0.3333	0.5	0.5	0.2	0.3333	0.6667	0.1538	0.6667	0.2857	0.5	0.6	0.6667	0.4	0.75	0.5714	0.6667	0.5	0.6667
HPX@270N_Deamidated	P02790	HPX	hemopexin(HPX)	3263	270	N	Deamidated	Deamidated[N]	0.984016	126	841	0.149822	-0.306553	1.09581e-16	-0.170336	5.7983e-05	-0.0940251	0.0615927	-0.200821	4.96854e-08	0	0	0	0	0	0	0	0	0	0	0	0	0	0	0	0.1667	0	0	0	0	0	0	0	0	0	0	0	0	0
HPX@291G_Gly->Pro	P02790	HPX	hemopexin(HPX)	3263	291	G	Gly->Pro	Gly->Pro[G]	40.0313	402	1986	0.202417	-0.180933	2.28797e-06	0.0600693	0.506445	0.0181926	0.767464	0.0181636	0.722052	0.1	0.2	0	0.2	0	0	0	0	0	0	0	0	0	0	0	0	0	0.125	0	0	0	0.1667	0	0.5	0.2	0	0	0.6	0
HPX@333G_Gly->Pro	P02790	HPX	hemopexin(HPX)	3263	333	G	Gly->Pro	Gly->Pro[G]	40.0313	484	5761	0.0840132	-0.0613486	0.00795892	0.026271	0.242613	0.0718268	0.019931	0.0642862	0.00253355	0	0.0769	0.0556	0	0.0714	0	0.0556	0.0833	0	0.0556	0.0909	0	0.0526	0.05	0.05	0.05	0	0.1429	0	0	0.0769	0.125	0	0.0625	0.0667	0	0	0.0455	0.0909
HPX@334G_Gly->Pro	P02790	HPX	hemopexin(HPX)	3263	334	G	Gly->Pro	Gly->Pro[G]	40.0313	349	4379	0.0796986	-0.0899112	6.79244e-10	0.00312188	0.900037	0.193896	1.29049e-05	0.101639	3.20515e-05	0	0	0	0	0	0.0769	0	0	0	0.1111	0	0	0.0526	0	0	0	0	0	0.0625	0.0833	0.1538	0	0	0	0.2	0	0	0.0455	0
HPX@348E_Cation_Fe[III]	P02790	HPX	hemopexin(HPX)	3263	348	E	Cation_Fe[III]	Cation_Fe[III][E]	52.9115	97	1488	0.0651882	-0.0669931	1.07292e-07	0.111914	1.79139e-07	0.0831463	2.36021e-08	0.0430937	0.000350654	0	0	0	0	0	0	0	0	0	0.0667	0	0	0	0	0	0	0	0	0	0.1667	0	0	0	0	0	0	0	0	0
HPX@358D_Ammonium	P02790	HPX	hemopexin(HPX)	3263	358	D	Ammonium	Ammonium[D]	17.0265	335	4545	0.0737074	-0.0808163	0.000293664	0.116207	0.000152854	0.0745482	0.00380061	-0.0341244	0.0461734	0	0.2	0.1538	0.1	0.2222	0	0	0	0	0	0.0667	0.125	0	0.0909	0	0.125	0.1538	0	0	0	0	0.1667	0	0.1176	0.0625	0.0625	0.1	0.1333	0
HPX@358D_Cation_Ca[II]	P02790	HPX	hemopexin(HPX)	3263	358	D	Cation_Ca[II]	Cation_Ca[II][D]	37.9469	306	4410	0.0693878	-0.0154483	0.499194	0.017843	0.48213	0.0766136	0.00495293	-0.0353405	0.0470804	0.0588	0.1	0.1538	0	0	0	0	0.0909	0	0.0667	0	0	0	0.0909	0.1429	0	0.0769	0.0909	0	0.1667	0.1	0	0	0.1765	0.0625	0.0625	0.1	0.1333	0
[truncated: 573 more rows]
[truncated: 383 more columns]
